# Supplementary material for: Membrane transporter dimerization driven by differential lipid solvation energetics of dissociated and associated states
Source: eLife. 2021 Apr 7;10:e63288. doi: 10.7554/eLife.63288 (PMC8116059; doi:10.7554/eLife.63288)
Supplement: Figure 2—source data 2. — This folder contains initial/final configurations (PDB files) for GROMACS coarse-grained simulations of CLC-ec1 monomers and dimers in mixtures of 2:1 POPE/POPG alongside the corresponding parameter files (MDP/TPR format). [file elife-63288-fig2-data2.zip]

Archive with 28 entries (21 files):
- Figure2-source-data/
- Figure2-source-data/dimer-100PO_0DL/
- Figure2-source-data/dimer-100PO_0DL/production.tpr
- __MACOSX/
- __MACOSX/Figure2-source-data/
- __MACOSX/Figure2-source-data/dimer-100PO_0DL/
- __MACOSX/Figure2-source-data/dimer-100PO_0DL/._production.tpr
- Figure2-source-data/dimer-100PO_0DL/last_frame.pdb
- __MACOSX/Figure2-source-data/dimer-100PO_0DL/._last_frame.pdb
- Figure2-source-data/dimer-100PO_0DL/step8_production.mdp
- __MACOSX/Figure2-source-data/dimer-100PO_0DL/._step8_production.mdp
- Figure2-source-data/dimer-100PO_0DL/step6.6_equilibration.pdb
- __MACOSX/Figure2-source-data/dimer-100PO_0DL/._step6.6_equilibration.pdb
- __MACOSX/Figure2-source-data/._dimer-100PO_0DL
- Figure2-source-data/README
- __MACOSX/Figure2-source-data/._README
- Figure2-source-data/monomer-100PO_0DL/
- Figure2-source-data/monomer-100PO_0DL/step8_production.mdp
- __MACOSX/Figure2-source-data/monomer-100PO_0DL/
- __MACOSX/Figure2-source-data/monomer-100PO_0DL/._step8_production.mdp
- Figure2-source-data/monomer-100PO_0DL/traj_trr_frame_0.pdb
- __MACOSX/Figure2-source-data/monomer-100PO_0DL/._traj_trr_frame_0.pdb
- Figure2-source-data/monomer-100PO_0DL/traj_trr_last_frame.pdb
- __MACOSX/Figure2-source-data/monomer-100PO_0DL/._traj_trr_last_frame.pdb
- Figure2-source-data/monomer-100PO_0DL/topol.tpr
- __MACOSX/Figure2-source-data/monomer-100PO_0DL/._topol.tpr
- __MACOSX/Figure2-source-data/._monomer-100PO_0DL
- __MACOSX/._Figure2-source-data
