# Supplementary material for: Membrane transporter dimerization driven by differential lipid solvation energetics of dissociated and associated states
Source: eLife. 2021 Apr 7;10:e63288. doi: 10.7554/eLife.63288 (PMC8116059; doi:10.7554/eLife.63288)
Supplement: Figure 2—source data 2. — This folder contains initial/final configurations (PDB files) for GROMACS coarse-grained simulations of CLC-ec1 monomers and dimers in mixtures of 2:1 POPE/POPG alongside the corresponding parameter files (MDP/TPR format). [file elife-63288-fig2-data2.zip › Figure2-source-data/dimer-100PO_0DL/last_frame.pdb]

REMARK    GENERATED BY TRJCONV
TITLE     Martini system t= 10073000.00000 step= 503650000
REMARK    THIS IS A SIMULATION BOX
CRYST1  292.569  292.569  120.648  90.00  90.00  90.00 P 1           1
MODEL        1
ATOM      1  BB  ARG     1     127.300 138.800  31.600  1.00  0.00            
ATOM      2  SC1 ARG     1     125.200 138.600  30.700  1.00  0.00            
ATOM      3  SC2 ARG     1     122.500 138.500  29.100  1.00  0.00            
ATOM      4  BB  ARG     2     128.400 139.100  35.200  1.00  0.00            
ATOM      5  SC1 ARG     2     130.000 141.000  34.900  1.00  0.00            
ATOM      6  SC2 ARG     2     131.400 144.400  34.900  1.00  0.00            
ATOM      7  BB  ARG     3     125.500 137.100  36.400  1.00  0.00            
ATOM      8  SC1 ARG     3     123.500 137.300  35.100  1.00  0.00            
ATOM      9  SC2 ARG     3     120.300 136.200  35.300  1.00  0.00            
ATOM     10  BB  GLN     4     127.900 134.100  35.700  1.00  0.00            
ATOM     11  SC1 GLN     4     128.000 131.600  35.300  1.00  0.00            
ATOM     12  BB  LEU     5     131.200 135.600  36.600  1.00  0.00            
ATOM     13  SC1 LEU     5     133.700 136.500  36.200  1.00  0.00            
ATOM     14  BB  ILE     6     130.700 137.400  39.900  1.00  0.00            
ATOM     15  SC1 ILE     6     130.800 139.400  41.100  1.00  0.00            
ATOM     16  BB  ARG     7     129.300 134.100  41.100  1.00  0.00            
ATOM     17  SC1 ARG     7     126.800 133.800  40.500  1.00  0.00            
ATOM     18  SC2 ARG     7     125.200 131.000  39.700  1.00  0.00            
ATOM     19  BB  GLN     8     132.700 132.600  40.200  1.00  0.00            
ATOM     20  SC1 GLN     8     132.500 130.900  38.500  1.00  0.00            
ATOM     21  BB  LEU     9     134.700 135.800  41.400  1.00  0.00            
ATOM     22  SC1 LEU     9     136.900 136.500  40.100  1.00  0.00            
ATOM     23  BB  LEU    10     133.800 134.600  44.800  1.00  0.00            
ATOM     24  SC1 LEU    10     131.500 135.900  44.800  1.00  0.00            
ATOM     25  BB  GLU    11     133.400 130.800  44.000  1.00  0.00            
ATOM     26  SC1 GLU    11     133.300 129.500  45.700  1.00  0.00            
ATOM     27  BB  ARG    12     137.000 131.500  43.100  1.00  0.00            
ATOM     28  SC1 ARG    12     138.100 130.300  41.100  1.00  0.00            
ATOM     29  SC2 ARG    12     138.300 128.600  38.300  1.00  0.00            
ATOM     30  BB  ASP    13     139.100 130.600  46.200  1.00  0.00            
ATOM     31  SC1 ASP    13     140.500 132.100  47.600  1.00  0.00            
ATOM     32  BB  LYS    14     139.400 126.900  45.900  1.00  0.00            
ATOM     33  SC1 LYS    14     137.200 126.400  45.100  1.00  0.00            
ATOM     34  SC2 LYS    14     134.800 124.900  45.000  1.00  0.00            
ATOM     35  BB  THR    15     142.600 127.400  47.900  1.00  0.00            
ATOM     36  SC1 THR    15     142.300 127.900  49.800  1.00  0.00            
ATOM     37  BB  PRO    16     145.100 125.400  45.900  1.00  0.00            
ATOM     38  SC1 PRO    16     146.000 126.200  44.500  1.00  0.00            
ATOM     39  BB  LEU    17     145.800 122.200  48.000  1.00  0.00            
ATOM     40  SC1 LEU    17     144.900 120.900  50.100  1.00  0.00            
ATOM     41  BB  ALA    18     149.200 121.400  46.500  1.00  0.00            
ATOM     42  BB  ILE    19     150.200 124.900  48.000  1.00  0.00            
ATOM     43  SC1 ILE    19     150.100 126.600  46.900  1.00  0.00            
ATOM     44  BB  LEU    20     147.600 125.600  50.700  1.00  0.00            
ATOM     45  SC1 LEU    20     145.500 125.700  52.300  1.00  0.00            
ATOM     46  BB  PHE    21     149.500 122.900  52.400  1.00  0.00            
ATOM     47  SC1 PHE    21     147.600 122.700  55.700  1.00  0.00            
ATOM     48  SC2 PHE    21     149.600 121.300  55.700  1.00  0.00            
ATOM     49  SC3 PHE    21     149.000 122.600  57.600  1.00  0.00            
ATOM     50  BB  MET    22     152.800 123.900  51.000  1.00  0.00            
ATOM     51  SC1 MET    22     154.900 123.300  49.800  1.00  0.00            
ATOM     52  BB  ALA    23     151.700 127.100  52.500  1.00  0.00            
ATOM     53  BB  ALA    24     152.400 125.700  55.900  1.00  0.00            
ATOM     54  BB  VAL    25     155.500 123.500  55.400  1.00  0.00            
ATOM     55  SC1 VAL    25     156.600 122.400  54.000  1.00  0.00            
ATOM     56  BB  VAL    26     157.000 127.000  54.800  1.00  0.00            
ATOM     57  SC1 VAL    26     156.800 127.800  53.000  1.00  0.00            
ATOM     58  BB  GLY    27     155.200 128.600  57.500  1.00  0.00            
ATOM     59  BB  THR    28     156.700 126.000  59.700  1.00  0.00            
ATOM     60  SC1 THR    28     156.100 124.400  60.700  1.00  0.00            
ATOM     61  BB  LEU    29     159.900 126.100  57.600  1.00  0.00            
ATOM     62  SC1 LEU    29     161.100 124.100  56.400  1.00  0.00            
ATOM     63  BB  VAL    30     160.200 129.900  58.500  1.00  0.00            
ATOM     64  SC1 VAL    30     159.200 130.700  56.900  1.00  0.00            
ATOM     65  BB  GLY    31     159.500 129.500  62.100  1.00  0.00            
ATOM     66  BB  LEU    32     162.200 126.900  62.200  1.00  0.00            
ATOM     67  SC1 LEU    32     161.500 124.300  62.500  1.00  0.00            
ATOM     68  BB  ALA    33     164.300 129.600  60.800  1.00  0.00            
ATOM     69  BB  ALA    34     163.100 132.000  63.500  1.00  0.00            
ATOM     70  BB  VAL    35     163.900 129.800  66.400  1.00  0.00            
ATOM     71  SC1 VAL    35     162.400 128.500  66.700  1.00  0.00            
ATOM     72  BB  ALA    36     167.100 129.000  64.700  1.00  0.00            
ATOM     73  BB  PHE    37     168.300 132.500  64.100  1.00  0.00            
ATOM     74  SC1 PHE    37     168.500 131.700  61.100  1.00  0.00            
ATOM     75  SC2 PHE    37     168.800 134.100  61.300  1.00  0.00            
ATOM     76  SC3 PHE    37     167.600 133.200  59.400  1.00  0.00            
ATOM     77  BB  ASP    38     167.800 133.200  67.800  1.00  0.00            
ATOM     78  SC1 ASP    38     166.500 134.100  69.800  1.00  0.00            
ATOM     79  BB  LYS    39     169.400 130.000  68.900  1.00  0.00            
ATOM     80  SC1 LYS    39     169.200 129.900  71.500  1.00  0.00            
ATOM     81  SC2 LYS    39     169.200 131.900  74.000  1.00  0.00            
ATOM     82  BB  GLY    40     172.200 131.800  66.800  1.00  0.00            
ATOM     83  BB  VAL    41     171.800 135.500  67.600  1.00  0.00            
ATOM     84  SC1 VAL    41     171.100 136.400  65.900  1.00  0.00            
ATOM     85  BB  ALA    42     171.800 135.400  71.300  1.00  0.00            
ATOM     86  BB  TRP    43     174.000 132.300  71.300  1.00  0.00            
ATOM     87  SC1 TRP    43     175.100 130.000  71.500  1.00  0.00            
ATOM     88  SC2 TRP    43     176.400 129.000  73.000  1.00  0.00            
ATOM     89  SC3 TRP    43     175.600 128.300  69.600  1.00  0.00            
ATOM     90  SC4 TRP    43     177.400 127.300  71.500  1.00  0.00            
ATOM     91  BB  LEU    44     176.800 133.800  69.200  1.00  0.00            
ATOM     92  SC1 LEU    44     178.600 133.800  67.300  1.00  0.00            
ATOM     93  BB  GLN    45     176.600 136.800  71.500  1.00  0.00            
ATOM     94  SC1 GLN    45     175.900 138.700  71.900  1.00  0.00            
ATOM     95  BB  ASN    46     176.700 134.100  74.200  1.00  0.00            
ATOM     96  SC1 ASN    46     174.900 134.100  75.800  1.00  0.00            
ATOM     97  BB  GLN    47     180.300 133.700  72.800  1.00  0.00            
ATOM     98  SC1 GLN    47     180.800 131.900  71.500  1.00  0.00            
ATOM     99  BB  ARG    48     181.700 137.100  72.700  1.00  0.00            
ATOM    100  SC1 ARG    48     181.500 139.600  72.300  1.00  0.00            
ATOM    101  SC2 ARG    48     179.400 142.300  72.500  1.00  0.00            
ATOM    102  BB  MET    49     180.600 137.200  76.400  1.00  0.00            
ATOM    103  SC1 MET    49     178.700 138.300  77.200  1.00  0.00            
ATOM    104  BB  GLY    50     182.600 134.000  76.500  1.00  0.00            
ATOM    105  BB  ALA    51     185.300 135.900  74.800  1.00  0.00            
ATOM    106  BB  LEU    52     185.200 138.600  77.400  1.00  0.00            
ATOM    107  SC1 LEU    52     184.800 140.500  75.500  1.00  0.00            
ATOM    108  BB  VAL    53     184.200 136.700  80.500  1.00  0.00            
ATOM    109  SC1 VAL    53     182.400 136.100  81.100  1.00  0.00            
ATOM    110  BB  HIS    54     187.600 135.400  80.300  1.00  0.00            
ATOM    111  SC1 HIS    54     187.800 133.800  79.100  1.00  0.00            
ATOM    112  SC2 HIS    54     187.800 132.200  78.000  1.00  0.00            
ATOM    113  SC3 HIS    54     187.900 130.900  79.700  1.00  0.00            
ATOM    114  BB  THR    55     188.800 138.800  79.000  1.00  0.00            
ATOM    115  SC1 THR    55     190.200 138.700  77.700  1.00  0.00            
ATOM    116  BB  ALA    56     187.000 140.600  81.800  1.00  0.00            
ATOM    117  BB  ASP    57     189.600 141.700  84.400  1.00  0.00            
ATOM    118  SC1 ASP    57     188.300 142.000  86.600  1.00  0.00            
ATOM    119  BB  ASN    58     191.500 143.100  81.500  1.00  0.00            
ATOM    120  SC1 ASN    58     193.200 141.400  80.800  1.00  0.00            
ATOM    121  BB  TYR    59     190.300 146.600  80.600  1.00  0.00            
ATOM    122  SC1 TYR    59     187.500 148.300  79.600  1.00  0.00            
ATOM    123  SC2 TYR    59     187.500 147.400  81.800  1.00  0.00            
ATOM    124  SC3 TYR    59     184.700 148.200  80.900  1.00  0.00            
ATOM    125  BB  PRO    60     192.200 147.100  77.400  1.00  0.00            
ATOM    126  SC1 PRO    60     191.200 148.400  76.500  1.00  0.00            
ATOM    127  BB  LEU    61     192.400 143.600  75.800  1.00  0.00            
ATOM    128  SC1 LEU    61     193.500 141.800  74.100  1.00  0.00            
ATOM    129  BB  LEU    62     188.800 143.400  76.600  1.00  0.00            
ATOM    130  SC1 LEU    62     187.100 143.600  78.600  1.00  0.00            
ATOM    131  BB  LEU    63     187.300 146.300  74.600  1.00  0.00            
ATOM    132  SC1 LEU    63     184.800 146.200  75.500  1.00  0.00            
ATOM    133  BB  THR    64     189.700 145.100  72.000  1.00  0.00            
ATOM    134  SC1 THR    64     191.200 146.300  71.900  1.00  0.00            
ATOM    135  BB  VAL    65     188.400 141.500  71.800  1.00  0.00            
ATOM    136  SC1 VAL    65     189.400 139.900  72.300  1.00  0.00            
ATOM    137  BB  ALA    66     185.000 143.200  71.600  1.00  0.00            
ATOM    138  BB  PHE    67     185.700 145.400  68.500  1.00  0.00            
ATOM    139  SC1 PHE    67     186.900 148.100  69.100  1.00  0.00            
ATOM    140  SC2 PHE    67     188.500 147.100  67.700  1.00  0.00            
ATOM    141  SC3 PHE    67     188.200 149.400  67.600  1.00  0.00            
ATOM    142  BB  LEU    68     187.700 142.300  67.500  1.00  0.00            
ATOM    143  SC1 LEU    68     190.000 142.200  66.200  1.00  0.00            
ATOM    144  BB  CYS    69     185.500 139.300  67.300  1.00  0.00            
ATOM    145  SC1 CYS    69     185.400 138.000  69.300  1.00  0.00            
ATOM    146  BB  SER    70     182.500 141.400  66.500  1.00  0.00            
ATOM    147  SC1 SER    70     181.600 141.600  68.200  1.00  0.00            
ATOM    148  BB  ALA    71     184.600 142.800  63.600  1.00  0.00            
ATOM    149  BB  VAL    72     185.400 139.500  62.100  1.00  0.00            
ATOM    150  SC1 VAL    72     187.100 139.900  61.100  1.00  0.00            
ATOM    151  BB  LEU    73     181.800 138.400  63.000  1.00  0.00            
ATOM    152  SC1 LEU    73     182.000 136.300  64.600  1.00  0.00            
ATOM    153  BB  ALA    74     180.700 141.100  60.600  1.00  0.00            
ATOM    154  BB  MET    75     183.500 141.200  58.100  1.00  0.00            
ATOM    155  SC1 MET    75     186.500 140.900  56.300  1.00  0.00            
ATOM    156  BB  PHE    76     182.600 137.500  57.600  1.00  0.00            
ATOM    157  SC1 PHE    76     183.300 134.300  58.800  1.00  0.00            
ATOM    158  SC2 PHE    76     185.300 135.800  59.000  1.00  0.00            
ATOM    159  SC3 PHE    76     184.700 134.200  60.700  1.00  0.00            
ATOM    160  BB  GLY    77     178.900 138.200  57.600  1.00  0.00            
ATOM    161  BB  TYR    78     179.500 140.700  54.800  1.00  0.00            
ATOM    162  SC1 TYR    78     177.600 142.900  54.200  1.00  0.00            
ATOM    163  SC2 TYR    78     178.700 143.300  56.300  1.00  0.00            
ATOM    164  SC3 TYR    78     178.900 145.700  54.300  1.00  0.00            
ATOM    165  BB  PHE    79     182.400 138.600  53.800  1.00  0.00            
ATOM    166  SC1 PHE    79     185.500 137.400  53.000  1.00  0.00            
ATOM    167  SC2 PHE    79     185.100 139.200  51.500  1.00  0.00            
ATOM    168  SC3 PHE    79     187.300 138.300  51.700  1.00  0.00            
ATOM    169  BB  LEU    80     179.800 136.200  52.500  1.00  0.00            
ATOM    170  SC1 LEU    80     179.300 134.400  54.300  1.00  0.00            
ATOM    171  BB  VAL    81     177.400 138.900  51.100  1.00  0.00            
ATOM    172  SC1 VAL    81     175.800 138.600  52.200  1.00  0.00            
ATOM    173  BB  ARG    82     179.900 141.200  49.500  1.00  0.00            
ATOM    174  SC1 ARG    82     179.500 143.400  49.300  1.00  0.00            
ATOM    175  SC2 ARG    82     176.400 144.800  49.700  1.00  0.00            
ATOM    176  BB  LYS    83     181.500 138.000  48.600  1.00  0.00            
ATOM    177  SC1 LYS    83     183.300 137.300  46.900  1.00  0.00            
ATOM    178  SC2 LYS    83     184.300 136.200  44.500  1.00  0.00            
ATOM    179  BB  TYR    84     178.800 135.400  47.600  1.00  0.00            
ATOM    180  SC1 TYR    84     179.400 132.100  47.700  1.00  0.00            
ATOM    181  SC2 TYR    84     180.100 133.100  45.600  1.00  0.00            
ATOM    182  SC3 TYR    84     180.300 130.000  45.600  1.00  0.00            
ATOM    183  BB  ALA    85     175.600 137.300  46.800  1.00  0.00            
ATOM    184  BB  PRO    86     175.900 141.100  46.400  1.00  0.00            
ATOM    185  SC1 PRO    86     176.900 141.900  45.100  1.00  0.00            
ATOM    186  BB  GLU    87     172.200 141.700  47.100  1.00  0.00            
ATOM    187  SC1 GLU    87     172.000 144.300  47.400  1.00  0.00            
ATOM    188  BB  ALA    88     171.900 139.900  50.400  1.00  0.00            
ATOM    189  BB  GLY    89     172.800 143.000  52.300  1.00  0.00            
ATOM    190  BB  GLY    90     170.200 144.400  54.800  1.00  0.00            
ATOM    191  BB  SER    91     166.500 144.800  55.200  1.00  0.00            
ATOM    192  SC1 SER    91     165.300 146.400  55.100  1.00  0.00            
ATOM    193  BB  GLY    92     165.300 142.100  52.800  1.00  0.00            
ATOM    194  BB  ILE    93     161.800 143.500  52.900  1.00  0.00            
ATOM    195  SC1 ILE    93     159.800 143.200  53.500  1.00  0.00            
ATOM    196  BB  PRO    94     162.800 145.200  49.600  1.00  0.00            
ATOM    197  SC1 PRO    94     164.000 146.700  49.600  1.00  0.00            
ATOM    198  BB  GLU    95     164.200 142.200  47.900  1.00  0.00            
ATOM    199  SC1 GLU    95     167.300 143.100  48.300  1.00  0.00            
ATOM    200  BB  ILE    96     160.800 140.500  48.300  1.00  0.00            
ATOM    201  SC1 ILE    96     160.100 138.800  49.600  1.00  0.00            
ATOM    202  BB  GLU    97     158.700 143.500  47.300  1.00  0.00            
ATOM    203  SC1 GLU    97     157.200 145.800  48.100  1.00  0.00            
ATOM    204  BB  GLY    98     160.700 143.300  44.000  1.00  0.00            
ATOM    205  BB  ALA    99     160.300 139.500  43.600  1.00  0.00            
ATOM    206  BB  LEU   100     156.600 139.900  44.400  1.00  0.00            
ATOM    207  SC1 LEU   100     154.900 139.000  46.300  1.00  0.00            
ATOM    208  BB  GLU   101     156.900 141.600  41.100  1.00  0.00            
ATOM    209  SC1 GLU   101     154.000 141.800  40.000  1.00  0.00            
ATOM    210  BB  ASP   102     159.400 139.200  40.000  1.00  0.00            
ATOM    211  SC1 ASP   102     158.900 137.500  38.200  1.00  0.00            
ATOM    212  BB  GLN   103     161.700 142.200  39.400  1.00  0.00            
ATOM    213  SC1 GLN   103     162.800 144.000  39.200  1.00  0.00            
ATOM    214  BB  ARG   104     163.900 140.000  41.500  1.00  0.00            
ATOM    215  SC1 ARG   104     165.200 141.600  43.000  1.00  0.00            
ATOM    216  SC2 ARG   104     168.300 142.600  43.700  1.00  0.00            
ATOM    217  BB  PRO   105     166.000 136.900  42.100  1.00  0.00            
ATOM    218  SC1 PRO   105     167.600 137.200  41.100  1.00  0.00            
ATOM    219  BB  VAL   106     165.500 134.800  45.200  1.00  0.00            
ATOM    220  SC1 VAL   106     164.100 135.800  46.100  1.00  0.00            
ATOM    221  BB  ARG   107     169.000 133.400  44.800  1.00  0.00            
ATOM    222  SC1 ARG   107     170.300 132.800  42.800  1.00  0.00            
ATOM    223  SC2 ARG   107     172.200 130.600  40.700  1.00  0.00            
ATOM    224  BB  TRP   108     168.400 130.400  47.100  1.00  0.00            
ATOM    225  SC1 TRP   108     167.700 128.900  45.000  1.00  0.00            
ATOM    226  SC2 TRP   108     166.100 128.900  43.500  1.00  0.00            
ATOM    227  SC3 TRP   108     169.300 127.600  43.500  1.00  0.00            
ATOM    228  SC4 TRP   108     167.200 127.500  41.700  1.00  0.00            
ATOM    229  BB  TRP   109     171.600 128.400  47.700  1.00  0.00            
ATOM    230  SC1 TRP   109     171.400 125.800  48.600  1.00  0.00            
ATOM    231  SC2 TRP   109     170.800 123.800  48.000  1.00  0.00            
ATOM    232  SC3 TRP   109     173.200 125.000  50.300  1.00  0.00            
ATOM    233  SC4 TRP   109     172.400 122.400  49.400  1.00  0.00            
ATOM    234  BB  ARG   110     173.400 131.600  47.000  1.00  0.00            
ATOM    235  SC1 ARG   110     175.100 131.600  45.000  1.00  0.00            
ATOM    236  SC2 ARG   110     176.000 133.900  43.100  1.00  0.00            
ATOM    237  BB  VAL   111     171.500 133.800  49.500  1.00  0.00            
ATOM    238  SC1 VAL   111     171.600 135.600  48.800  1.00  0.00            
ATOM    239  BB  LEU   112     170.100 131.500  52.400  1.00  0.00            
ATOM    240  SC1 LEU   112     169.100 129.100  52.000  1.00  0.00            
ATOM    241  BB  PRO   113     173.500 130.400  53.700  1.00  0.00            
ATOM    242  SC1 PRO   113     174.700 128.900  53.900  1.00  0.00            
ATOM    243  BB  VAL   114     174.400 133.900  52.400  1.00  0.00            
ATOM    244  SC1 VAL   114     175.800 133.700  51.100  1.00  0.00            
ATOM    245  BB  LYS   115     171.700 135.300  54.700  1.00  0.00            
ATOM    246  SC1 LYS   115     170.500 136.900  53.900  1.00  0.00            
ATOM    247  SC2 LYS   115     169.000 139.300  54.000  1.00  0.00            
ATOM    248  BB  PHE   116     172.200 132.600  57.400  1.00  0.00            
ATOM    249  SC1 PHE   116     171.800 129.500  58.500  1.00  0.00            
ATOM    250  SC2 PHE   116     169.900 130.200  57.200  1.00  0.00            
ATOM    251  SC3 PHE   116     170.500 127.900  57.400  1.00  0.00            
ATOM    252  BB  PHE   117     175.900 132.900  58.000  1.00  0.00            
ATOM    253  SC1 PHE   117     177.900 131.800  60.700  1.00  0.00            
ATOM    254  SC2 PHE   117     179.000 133.200  59.200  1.00  0.00            
ATOM    255  SC3 PHE   117     179.800 133.100  61.400  1.00  0.00            
ATOM    256  BB  GLY   118     175.800 136.600  57.000  1.00  0.00            
ATOM    257  BB  GLY   119     173.100 137.000  59.600  1.00  0.00            
ATOM    258  BB  LEU   120     174.300 134.800  62.400  1.00  0.00            
ATOM    259  SC1 LEU   120     173.500 132.300  62.500  1.00  0.00            
ATOM    260  BB  GLY   121     177.400 137.100  62.500  1.00  0.00            
ATOM    261  BB  THR   122     176.000 140.500  61.500  1.00  0.00            
ATOM    262  SC1 THR   122     176.100 141.800  60.000  1.00  0.00            
ATOM    263  BB  LEU   123     173.300 140.300  64.200  1.00  0.00            
ATOM    264  SC1 LEU   123     171.100 140.100  62.700  1.00  0.00            
ATOM    265  BB  GLY   124     175.400 137.600  66.200  1.00  0.00            
ATOM    266  BB  GLY   125     178.000 140.300  65.900  1.00  0.00            
ATOM    267  BB  GLY   126     176.600 142.700  68.500  1.00  0.00            
ATOM    268  BB  MET   127     175.100 145.200  66.200  1.00  0.00            
ATOM    269  SC1 MET   127     176.200 144.500  64.400  1.00  0.00            
ATOM    270  BB  VAL   128     171.900 147.100  66.100  1.00  0.00            
ATOM    271  SC1 VAL   128     172.500 148.900  65.500  1.00  0.00            
ATOM    272  BB  LEU   129     170.200 145.200  63.300  1.00  0.00            
ATOM    273  SC1 LEU   129     172.000 145.500  61.500  1.00  0.00            
ATOM    274  BB  GLY   130     166.900 143.400  63.300  1.00  0.00            
ATOM    275  BB  ARG   131     166.200 139.800  63.000  1.00  0.00            
ATOM    276  SC1 ARG   131     166.800 137.700  63.700  1.00  0.00            
ATOM    277  SC2 ARG   131     164.300 135.900  66.000  1.00  0.00            
ATOM    278  BB  GLU   132     163.200 140.900  60.900  1.00  0.00            
ATOM    279  SC1 GLU   132     162.100 142.100  62.400  1.00  0.00            
ATOM    280  BB  GLY   133     165.700 141.600  58.300  1.00  0.00            
ATOM    281  BB  PRO   134     166.700 138.000  58.200  1.00  0.00            
ATOM    282  SC1 PRO   134     168.400 138.100  59.000  1.00  0.00            
ATOM    283  BB  THR   135     163.400 136.100  58.700  1.00  0.00            
ATOM    284  SC1 THR   135     163.500 135.700  60.600  1.00  0.00            
ATOM    285  BB  VAL   136     161.700 138.200  56.100  1.00  0.00            
ATOM    286  SC1 VAL   136     160.900 139.900  56.800  1.00  0.00            
ATOM    287  BB  GLN   137     164.500 137.800  53.800  1.00  0.00            
ATOM    288  SC1 GLN   137     164.900 137.800  50.500  1.00  0.00            
ATOM    289  BB  ILE   138     165.200 134.300  55.000  1.00  0.00            
ATOM    290  SC1 ILE   138     166.200 132.400  55.000  1.00  0.00            
ATOM    291  BB  GLY   139     161.400 134.100  54.900  1.00  0.00            
ATOM    292  BB  GLY   140     160.900 134.300  51.200  1.00  0.00            
ATOM    293  BB  ASN   141     164.100 132.600  50.000  1.00  0.00            
ATOM    294  SC1 ASN   141     166.400 133.400  50.000  1.00  0.00            
ATOM    295  BB  ILE   142     162.700 129.800  52.100  1.00  0.00            
ATOM    296  SC1 ILE   142     163.100 128.700  53.900  1.00  0.00            
ATOM    297  BB  GLY   143     159.600 130.400  50.000  1.00  0.00            
ATOM    298  BB  ARG   144     161.600 130.300  46.800  1.00  0.00            
ATOM    299  SC1 ARG   144     161.200 129.500  44.400  1.00  0.00            
ATOM    300  SC2 ARG   144     161.700 130.000  40.900  1.00  0.00            
ATOM    301  BB  MET   145     163.300 127.100  47.800  1.00  0.00            
ATOM    302  SC1 MET   145     166.000 126.000  49.200  1.00  0.00            
ATOM    303  BB  VAL   146     160.300 125.400  49.500  1.00  0.00            
ATOM    304  SC1 VAL   146     161.000 124.700  51.300  1.00  0.00            
ATOM    305  BB  LEU   147     158.700 125.500  46.100  1.00  0.00            
ATOM    306  SC1 LEU   147     157.300 127.000  44.500  1.00  0.00            
ATOM    307  BB  ASP   148     162.000 124.600  44.300  1.00  0.00            
ATOM    308  SC1 ASP   148     162.700 125.300  42.000  1.00  0.00            
ATOM    309  BB  ILE   149     162.300 121.200  45.900  1.00  0.00            
ATOM    310  SC1 ILE   149     163.400 121.600  47.900  1.00  0.00            
ATOM    311  BB  PHE   150     158.500 121.000  45.400  1.00  0.00            
ATOM    312  SC1 PHE   150     158.300 118.600  48.200  1.00  0.00            
ATOM    313  SC2 PHE   150     158.500 121.000  48.600  1.00  0.00            
ATOM    314  SC3 PHE   150     157.800 119.600  50.400  1.00  0.00            
ATOM    315  BB  ARG   151     158.800 122.300  41.900  1.00  0.00            
ATOM    316  SC1 ARG   151     160.600 121.000  40.800  1.00  0.00            
ATOM    317  SC2 ARG   151     163.400 120.000  40.900  1.00  0.00            
ATOM    318  BB  LEU   152     155.000 122.800  42.600  1.00  0.00            
ATOM    319  SC1 LEU   152     153.600 122.800  44.800  1.00  0.00            
ATOM    320  BB  LYS   153     154.100 124.700  39.400  1.00  0.00            
ATOM    321  SC1 LYS   153     155.800 122.900  38.000  1.00  0.00            
ATOM    322  SC2 LYS   153     157.900 121.100  36.900  1.00  0.00            
ATOM    323  BB  GLY   154     153.700 128.400  38.600  1.00  0.00            
ATOM    324  BB  ASP   155     152.200 131.800  39.300  1.00  0.00            
ATOM    325  SC1 ASP   155     152.900 133.600  37.600  1.00  0.00            
ATOM    326  BB  GLU   156     150.000 131.500  42.400  1.00  0.00            
ATOM    327  SC1 GLU   156     147.800 130.100  41.200  1.00  0.00            
ATOM    328  BB  ALA   157     152.400 128.900  43.700  1.00  0.00            
ATOM    329  BB  ARG   158     155.500 131.100  43.800  1.00  0.00            
ATOM    330  SC1 ARG   158     157.200 131.600  42.100  1.00  0.00            
ATOM    331  SC2 ARG   158     157.800 132.700  38.500  1.00  0.00            
ATOM    332  BB  HIS   159     153.600 134.300  44.400  1.00  0.00            
ATOM    333  SC1 HIS   159     153.300 135.500  42.900  1.00  0.00            
ATOM    334  SC2 HIS   159     153.100 136.700  41.400  1.00  0.00            
ATOM    335  SC3 HIS   159     155.200 136.600  40.900  1.00  0.00            
ATOM    336  BB  THR   160     152.000 132.500  47.300  1.00  0.00            
ATOM    337  SC1 THR   160     150.500 131.500  48.100  1.00  0.00            
ATOM    338  BB  LEU   161     155.200 130.700  48.200  1.00  0.00            
ATOM    339  SC1 LEU   161     154.700 128.200  48.800  1.00  0.00            
ATOM    340  BB  LEU   162     157.200 134.000  48.200  1.00  0.00            
ATOM    341  SC1 LEU   162     159.200 134.800  46.600  1.00  0.00            
ATOM    342  BB  ALA   163     154.300 135.700  49.800  1.00  0.00            
ATOM    343  BB  THR   164     154.000 133.400  52.800  1.00  0.00            
ATOM    344  SC1 THR   164     153.300 131.600  53.000  1.00  0.00            
ATOM    345  BB  GLY   165     157.800 133.100  53.100  1.00  0.00            
ATOM    346  BB  ALA   166     157.900 136.700  54.200  1.00  0.00            
ATOM    347  BB  ALA   167     154.500 137.300  55.900  1.00  0.00            
ATOM    348  BB  ALA   168     155.800 134.000  57.300  1.00  0.00            
ATOM    349  BB  GLY   169     159.000 135.800  58.100  1.00  0.00            
ATOM    350  BB  LEU   170     157.300 138.600  60.000  1.00  0.00            
ATOM    351  SC1 LEU   170     156.400 140.700  61.300  1.00  0.00            
ATOM    352  BB  ALA   171     155.000 136.400  61.900  1.00  0.00            
ATOM    353  BB  ALA   172     158.000 134.500  63.300  1.00  0.00            
ATOM    354  BB  ALA   173     160.000 137.700  63.600  1.00  0.00            
ATOM    355  BB  PHE   174     158.100 138.800  66.700  1.00  0.00            
ATOM    356  SC1 PHE   174     159.400 141.800  67.300  1.00  0.00            
ATOM    357  SC2 PHE   174     157.000 141.900  66.700  1.00  0.00            
ATOM    358  SC3 PHE   174     158.400 143.800  66.400  1.00  0.00            
ATOM    359  BB  ASN   175     154.800 137.200  67.500  1.00  0.00            
ATOM    360  SC1 ASN   175     155.000 137.500  70.000  1.00  0.00            
ATOM    361  BB  ALA   176     152.900 139.400  65.200  1.00  0.00            
ATOM    362  BB  PRO   177     150.400 136.900  63.500  1.00  0.00            
ATOM    363  SC1 PRO   177     149.300 135.400  63.500  1.00  0.00            
ATOM    364  BB  LEU   178     148.600 140.000  62.100  1.00  0.00            
ATOM    365  SC1 LEU   178     145.900 140.100  62.100  1.00  0.00            
ATOM    366  BB  ALA   179     151.600 142.200  61.400  1.00  0.00            
ATOM    367  BB  GLY   180     152.400 139.400  58.900  1.00  0.00            
ATOM    368  BB  ILE   181     149.200 139.400  56.800  1.00  0.00            
ATOM    369  SC1 ILE   181     147.800 139.100  55.500  1.00  0.00            
ATOM    370  BB  LEU   182     149.200 143.000  57.800  1.00  0.00            
ATOM    371  SC1 LEU   182     147.000 143.600  59.200  1.00  0.00            
ATOM    372  BB  PHE   183     152.100 143.600  55.500  1.00  0.00            
ATOM    373  SC1 PHE   183     155.500 144.200  55.800  1.00  0.00            
ATOM    374  SC2 PHE   183     154.900 142.000  56.100  1.00  0.00            
ATOM    375  SC3 PHE   183     156.700 142.900  57.400  1.00  0.00            
ATOM    376  BB  ILE   184     151.200 141.500  52.600  1.00  0.00            
ATOM    377  SC1 ILE   184     151.400 139.500  51.500  1.00  0.00            
ATOM    378  BB  ILE   185     148.000 143.600  52.100  1.00  0.00            
ATOM    379  SC1 ILE   185     146.400 143.300  53.800  1.00  0.00            
ATOM    380  BB  GLU   186     150.100 146.500  53.300  1.00  0.00            
ATOM    381  SC1 GLU   186     150.200 148.500  55.200  1.00  0.00            
ATOM    382  BB  GLU   187     153.500 147.100  51.500  1.00  0.00            
ATOM    383  SC1 GLU   187     153.800 149.600  51.800  1.00  0.00            
ATOM    384  BB  MET   188     154.600 143.500  51.100  1.00  0.00            
ATOM    385  SC1 MET   188     156.000 140.800  50.900  1.00  0.00            
ATOM    386  BB  ARG   189     152.500 143.100  47.900  1.00  0.00            
ATOM    387  SC1 ARG   189     150.200 142.000  48.000  1.00  0.00            
ATOM    388  SC2 ARG   189     147.300 142.900  46.300  1.00  0.00            
ATOM    389  BB  PRO   190     152.500 144.700  44.300  1.00  0.00            
ATOM    390  SC1 PRO   190     154.300 145.000  43.800  1.00  0.00            
ATOM    391  BB  GLN   191     149.900 147.100  45.300  1.00  0.00            
ATOM    392  SC1 GLN   191     149.500 147.200  48.100  1.00  0.00            
ATOM    393  BB  PHE   192     146.600 148.000  43.500  1.00  0.00            
ATOM    394  SC1 PHE   192     144.400 147.600  45.400  1.00  0.00            
ATOM    395  SC2 PHE   192     145.300 149.600  46.300  1.00  0.00            
ATOM    396  SC3 PHE   192     143.400 148.600  47.300  1.00  0.00            
ATOM    397  BB  ARG   193     147.200 144.700  41.800  1.00  0.00            
ATOM    398  SC1 ARG   193     149.400 144.100  40.600  1.00  0.00            
ATOM    399  SC2 ARG   193     149.400 142.700  37.700  1.00  0.00            
ATOM    400  BB  TYR   194     145.800 141.300  41.000  1.00  0.00            
ATOM    401  SC1 TYR   194     145.100 140.800  37.800  1.00  0.00            
ATOM    402  SC2 TYR   194     143.500 142.300  38.800  1.00  0.00            
ATOM    403  SC3 TYR   194     144.700 143.300  36.200  1.00  0.00            
ATOM    404  BB  THR   195     148.800 139.500  42.500  1.00  0.00            
ATOM    405  SC1 THR   195     150.600 140.100  43.100  1.00  0.00            
ATOM    406  BB  LEU   196     147.600 135.900  42.300  1.00  0.00            
ATOM    407  SC1 LEU   196     145.800 136.700  40.500  1.00  0.00            
ATOM    408  BB  ILE   197     148.600 135.700  46.000  1.00  0.00            
ATOM    409  SC1 ILE   197     150.200 136.900  46.600  1.00  0.00            
ATOM    410  BB  SER   198     146.000 133.300  47.400  1.00  0.00            
ATOM    411  SC1 SER   198     145.400 131.400  47.100  1.00  0.00            
ATOM    412  BB  ILE   199     145.900 135.300  50.600  1.00  0.00            
ATOM    413  SC1 ILE   199     147.000 137.200  50.200  1.00  0.00            
ATOM    414  BB  LYS   200     144.100 132.600  52.500  1.00  0.00            
ATOM    415  SC1 LYS   200     142.000 133.000  53.200  1.00  0.00            
ATOM    416  SC2 LYS   200     139.500 134.200  52.100  1.00  0.00            
ATOM    417  BB  ALA   201     147.200 130.500  51.800  1.00  0.00            
ATOM    418  BB  VAL   202     149.200 133.400  53.300  1.00  0.00            
ATOM    419  SC1 VAL   202     149.900 135.200  53.500  1.00  0.00            
ATOM    420  BB  PHE   203     147.500 132.600  56.600  1.00  0.00            
ATOM    421  SC1 PHE   203     147.000 135.000  59.100  1.00  0.00            
ATOM    422  SC2 PHE   203     145.000 134.300  57.900  1.00  0.00            
ATOM    423  SC3 PHE   203     145.200 136.500  58.900  1.00  0.00            
ATOM    424  BB  ILE   204     148.100 128.900  57.500  1.00  0.00            
ATOM    425  SC1 ILE   204     146.900 128.000  56.100  1.00  0.00            
ATOM    426  BB  GLY   205     151.800 129.700  57.100  1.00  0.00            
ATOM    427  BB  VAL   206     151.300 132.700  59.300  1.00  0.00            
ATOM    428  SC1 VAL   206     151.400 134.500  58.500  1.00  0.00            
ATOM    429  BB  ILE   207     149.400 130.300  61.600  1.00  0.00            
ATOM    430  SC1 ILE   207     147.900 129.400  63.100  1.00  0.00            
ATOM    431  BB  MET   208     152.200 127.900  60.900  1.00  0.00            
ATOM    432  SC1 MET   208     151.500 125.900  60.300  1.00  0.00            
ATOM    433  BB  SER   209     155.100 129.800  62.300  1.00  0.00            
ATOM    434  SC1 SER   209     155.300 131.200  61.000  1.00  0.00            
ATOM    435  BB  THR   210     152.400 131.300  64.500  1.00  0.00            
ATOM    436  SC1 THR   210     153.000 133.000  65.200  1.00  0.00            
ATOM    437  BB  ILE   211     152.800 128.000  66.400  1.00  0.00            
ATOM    438  SC1 ILE   211     151.500 126.400  65.700  1.00  0.00            
ATOM    439  BB  MET   212     156.500 127.400  65.600  1.00  0.00            
ATOM    440  SC1 MET   212     157.500 124.800  65.700  1.00  0.00            
ATOM    441  BB  TYR   213     157.200 130.700  67.400  1.00  0.00            
ATOM    442  SC1 TYR   213     157.700 133.600  68.300  1.00  0.00            
ATOM    443  SC2 TYR   213     159.700 132.500  67.500  1.00  0.00            
ATOM    444  SC3 TYR   213     160.300 135.100  69.000  1.00  0.00            
ATOM    445  BB  ARG   214     154.100 130.600  69.700  1.00  0.00            
ATOM    446  SC1 ARG   214     152.900 132.500  71.000  1.00  0.00            
ATOM    447  SC2 ARG   214     152.300 134.900  73.700  1.00  0.00            
ATOM    448  BB  ILE   215     155.900 127.400  70.700  1.00  0.00            
ATOM    449  SC1 ILE   215     155.500 125.100  70.200  1.00  0.00            
ATOM    450  BB  PHE   216     159.200 129.200  70.900  1.00  0.00            
ATOM    451  SC1 PHE   216     162.200 129.000  72.600  1.00  0.00            
ATOM    452  SC2 PHE   216     162.000 130.900  71.200  1.00  0.00            
ATOM    453  SC3 PHE   216     164.200 130.100  71.800  1.00  0.00            
ATOM    454  BB  ASN   217     157.500 132.000  72.900  1.00  0.00            
ATOM    455  SC1 ASN   217     157.100 134.400  73.500  1.00  0.00            
ATOM    456  BB  HIS   218     155.400 130.200  75.400  1.00  0.00            
ATOM    457  SC1 HIS   218     153.900 128.800  75.400  1.00  0.00            
ATOM    458  SC2 HIS   218     152.500 127.600  75.500  1.00  0.00            
ATOM    459  SC3 HIS   218     153.900 125.900  75.300  1.00  0.00            
ATOM    460  BB  GLU   219     154.500 132.900  78.100  1.00  0.00            
ATOM    461  SC1 GLU   219     151.900 132.300  78.300  1.00  0.00            
ATOM    462  BB  VAL   220     156.900 135.800  78.800  1.00  0.00            
ATOM    463  SC1 VAL   220     158.700 135.200  79.400  1.00  0.00            
ATOM    464  BB  ALA   221     156.300 138.500  76.200  1.00  0.00            
ATOM    465  BB  LEU   222     159.000 139.800  74.000  1.00  0.00            
ATOM    466  SC1 LEU   222     159.200 138.800  71.500  1.00  0.00            
ATOM    467  BB  ILE   223     158.200 143.200  75.300  1.00  0.00            
ATOM    468  SC1 ILE   223     157.800 145.200  74.600  1.00  0.00            
ATOM    469  BB  ASP   224     156.300 143.300  78.600  1.00  0.00            
ATOM    470  SC1 ASP   224     154.400 141.700  79.400  1.00  0.00            
ATOM    471  BB  VAL   225     155.500 146.700  79.800  1.00  0.00            
ATOM    472  SC1 VAL   225     156.500 148.200  80.800  1.00  0.00            
ATOM    473  BB  GLY   226     152.200 146.200  81.600  1.00  0.00            
ATOM    474  BB  LYS   227     148.600 146.900  80.400  1.00  0.00            
ATOM    475  SC1 LYS   227     149.000 145.200  78.700  1.00  0.00            
ATOM    476  SC2 LYS   227     149.200 142.300  78.300  1.00  0.00            
ATOM    477  BB  LEU   228     149.700 150.500  80.400  1.00  0.00            
ATOM    478  SC1 LEU   228     152.300 150.800  79.700  1.00  0.00            
ATOM    479  BB  SER   229     147.100 153.200  80.600  1.00  0.00            
ATOM    480  SC1 SER   229     148.000 154.700  81.500  1.00  0.00            
ATOM    481  BB  ASP   230     144.600 154.500  78.100  1.00  0.00            
ATOM    482  SC1 ASP   230     142.200 154.400  79.000  1.00  0.00            
ATOM    483  BB  ALA   231     144.800 158.100  76.800  1.00  0.00            
ATOM    484  BB  PRO   232     141.600 159.900  77.100  1.00  0.00            
ATOM    485  SC1 PRO   232     139.900 159.600  77.900  1.00  0.00            
ATOM    486  BB  LEU   233     141.300 162.200  74.000  1.00  0.00            
ATOM    487  SC1 LEU   233     140.400 161.100  71.800  1.00  0.00            
ATOM    488  BB  ASN   234     141.400 165.400  76.200  1.00  0.00            
ATOM    489  SC1 ASN   234     140.900 164.700  78.500  1.00  0.00            
ATOM    490  BB  THR   235     145.200 164.700  75.600  1.00  0.00            
ATOM    491  SC1 THR   235     145.700 163.300  76.900  1.00  0.00            
ATOM    492  BB  LEU   236     144.500 164.000  71.900  1.00  0.00            
ATOM    493  SC1 LEU   236     144.600 163.000  69.400  1.00  0.00            
ATOM    494  BB  TRP   237     146.500 167.200  71.600  1.00  0.00            
ATOM    495  SC1 TRP   237     144.900 169.200  72.500  1.00  0.00            
ATOM    496  SC2 TRP   237     143.700 169.300  74.300  1.00  0.00            
ATOM    497  SC3 TRP   237     143.900 171.200  71.300  1.00  0.00            
ATOM    498  SC4 TRP   237     142.200 171.200  73.500  1.00  0.00            
ATOM    499  BB  LEU   238     150.000 166.300  72.600  1.00  0.00            
ATOM    500  SC1 LEU   238     151.900 168.100  72.300  1.00  0.00            
ATOM    501  BB  TYR   239     150.000 163.200  70.300  1.00  0.00            
ATOM    502  SC1 TYR   239     148.500 162.000  73.300  1.00  0.00            
ATOM    503  SC2 TYR   239     149.700 160.300  72.100  1.00  0.00            
ATOM    504  SC3 TYR   239     149.000 159.400  75.000  1.00  0.00            
ATOM    505  BB  LEU   240     148.800 164.800  67.000  1.00  0.00            
ATOM    506  SC1 LEU   240     147.300 166.800  66.000  1.00  0.00            
ATOM    507  BB  ILE   241     152.100 166.800  67.200  1.00  0.00            
ATOM    508  SC1 ILE   241     153.100 168.500  67.400  1.00  0.00            
ATOM    509  BB  LEU   242     154.300 164.000  68.300  1.00  0.00            
ATOM    510  SC1 LEU   242     156.400 162.400  69.000  1.00  0.00            
ATOM    511  BB  GLY   243     153.500 162.800  64.800  1.00  0.00            
ATOM    512  BB  ILE   244     153.900 166.000  63.000  1.00  0.00            
ATOM    513  SC1 ILE   244     152.100 166.900  61.900  1.00  0.00            
ATOM    514  BB  ILE   245     157.300 166.100  64.600  1.00  0.00            
ATOM    515  SC1 ILE   245     158.600 167.000  66.300  1.00  0.00            
ATOM    516  BB  PHE   246     157.700 162.400  63.700  1.00  0.00            
ATOM    517  SC1 PHE   246     158.800 159.700  65.900  1.00  0.00            
ATOM    518  SC2 PHE   246     160.200 161.700  66.000  1.00  0.00            
ATOM    519  SC3 PHE   246     161.200 159.500  66.300  1.00  0.00            
ATOM    520  BB  GLY   247     156.400 163.600  60.300  1.00  0.00            
ATOM    521  BB  ILE   248     159.200 166.000  59.400  1.00  0.00            
ATOM    522  SC1 ILE   248     159.600 167.900  60.200  1.00  0.00            
ATOM    523  BB  PHE   249     161.700 163.700  61.300  1.00  0.00            
ATOM    524  SC1 PHE   249     164.400 163.500  62.900  1.00  0.00            
ATOM    525  SC2 PHE   249     163.600 161.200  62.700  1.00  0.00            
ATOM    526  SC3 PHE   249     165.900 161.600  63.100  1.00  0.00            
ATOM    527  BB  GLY   250     160.500 160.600  59.300  1.00  0.00            
ATOM    528  BB  PRO   251     162.400 161.800  56.200  1.00  0.00            
ATOM    529  SC1 PRO   251     161.700 163.300  55.200  1.00  0.00            
ATOM    530  BB  ILE   252     165.400 163.100  58.200  1.00  0.00            
ATOM    531  SC1 ILE   252     167.000 164.400  58.500  1.00  0.00            
ATOM    532  BB  PHE   253     165.700 159.300  58.700  1.00  0.00            
ATOM    533  SC1 PHE   253     165.200 155.900  58.700  1.00  0.00            
ATOM    534  SC2 PHE   253     165.600 156.500  61.000  1.00  0.00            
ATOM    535  SC3 PHE   253     166.300 154.400  60.100  1.00  0.00            
ATOM    536  BB  ASN   254     165.200 159.300  55.000  1.00  0.00            
ATOM    537  SC1 ASN   254     164.500 158.200  52.900  1.00  0.00            
ATOM    538  BB  LYS   255     167.900 161.700  53.700  1.00  0.00            
ATOM    539  SC1 LYS   255     168.200 162.100  51.300  1.00  0.00            
ATOM    540  SC2 LYS   255     167.700 161.500  48.500  1.00  0.00            
ATOM    541  BB  TRP   256     170.400 160.300  56.300  1.00  0.00            
ATOM    542  SC1 TRP   256     171.000 161.000  58.800  1.00  0.00            
ATOM    543  SC2 TRP   256     169.900 161.200  60.700  1.00  0.00            
ATOM    544  SC3 TRP   256     173.400 161.000  59.800  1.00  0.00            
ATOM    545  SC4 TRP   256     171.900 161.300  62.200  1.00  0.00            
ATOM    546  BB  VAL   257     170.500 156.700  55.000  1.00  0.00            
ATOM    547  SC1 VAL   257     169.000 155.500  55.500  1.00  0.00            
ATOM    548  BB  LEU   258     170.000 157.500  51.300  1.00  0.00            
ATOM    549  SC1 LEU   258     168.600 155.700  50.100  1.00  0.00            
ATOM    550  BB  GLY   259     173.000 159.800  51.800  1.00  0.00            
ATOM    551  BB  MET   260     174.400 157.200  54.200  1.00  0.00            
ATOM    552  SC1 MET   260     175.200 156.500  56.900  1.00  0.00            
ATOM    553  BB  GLN   261     174.900 154.700  51.400  1.00  0.00            
ATOM    554  SC1 GLN   261     173.300 153.900  49.500  1.00  0.00            
ATOM    555  BB  ASP   262     176.500 157.300  49.300  1.00  0.00            
ATOM    556  SC1 ASP   262     176.500 157.700  46.800  1.00  0.00            
ATOM    557  BB  LEU   263     178.300 158.100  52.500  1.00  0.00            
ATOM    558  SC1 LEU   263     180.100 159.500  53.900  1.00  0.00            
ATOM    559  BB  LEU   264     178.900 154.400  52.900  1.00  0.00            
ATOM    560  SC1 LEU   264     179.700 154.300  55.400  1.00  0.00            
ATOM    561  BB  HIS   265     179.500 153.800  49.200  1.00  0.00            
ATOM    562  SC1 HIS   265     178.400 152.500  48.200  1.00  0.00            
ATOM    563  SC2 HIS   265     177.200 151.200  47.300  1.00  0.00            
ATOM    564  SC3 HIS   265     177.400 152.200  45.400  1.00  0.00            
ATOM    565  BB  ARG   266     182.800 155.600  49.100  1.00  0.00            
ATOM    566  SC1 ARG   266     182.100 158.000  48.700  1.00  0.00            
ATOM    567  SC2 ARG   266     180.600 160.700  47.000  1.00  0.00            
ATOM    568  BB  VAL   267     184.400 154.400  52.300  1.00  0.00            
ATOM    569  SC1 VAL   267     184.100 155.700  53.800  1.00  0.00            
ATOM    570  BB  HIS   268     185.400 151.600  49.800  1.00  0.00            
ATOM    571  SC1 HIS   268     187.100 152.400  49.200  1.00  0.00            
ATOM    572  SC2 HIS   268     188.800 153.100  48.800  1.00  0.00            
ATOM    573  SC3 HIS   268     188.200 153.800  46.900  1.00  0.00            
ATOM    574  BB  GLY   269     183.000 152.500  47.100  1.00  0.00            
ATOM    575  BB  GLY   270     181.900 149.300  45.600  1.00  0.00            
ATOM    576  BB  ASN   271     185.300 148.000  46.600  1.00  0.00            
ATOM    577  SC1 ASN   271     187.800 148.500  46.400  1.00  0.00            
ATOM    578  BB  ILE   272     184.700 144.400  48.000  1.00  0.00            
ATOM    579  SC1 ILE   272     184.200 142.300  47.700  1.00  0.00            
ATOM    580  BB  THR   273     187.600 144.400  50.400  1.00  0.00            
ATOM    581  SC1 THR   273     188.500 143.100  51.500  1.00  0.00            
ATOM    582  BB  LYS   274     187.700 148.000  51.600  1.00  0.00            
ATOM    583  SC1 LYS   274     189.900 148.600  51.200  1.00  0.00            
ATOM    584  SC2 LYS   274     191.700 148.500  49.000  1.00  0.00            
ATOM    585  BB  TRP   275     184.100 147.800  52.700  1.00  0.00            
ATOM    586  SC1 TRP   275     181.800 148.700  51.600  1.00  0.00            
ATOM    587  SC2 TRP   275     180.400 148.000  50.000  1.00  0.00            
ATOM    588  SC3 TRP   275     180.000 149.900  53.000  1.00  0.00            
ATOM    589  SC4 TRP   275     178.300 149.000  50.900  1.00  0.00            
ATOM    590  BB  VAL   276     184.000 144.200  53.900  1.00  0.00            
ATOM    591  SC1 VAL   276     183.100 143.200  52.400  1.00  0.00            
ATOM    592  BB  LEU   277     186.800 145.600  56.100  1.00  0.00            
ATOM    593  SC1 LEU   277     189.500 145.300  56.000  1.00  0.00            
ATOM    594  BB  MET   278     184.600 148.600  56.700  1.00  0.00            
ATOM    595  SC1 MET   278     184.000 151.200  56.600  1.00  0.00            
ATOM    596  BB  GLY   279     181.800 146.500  58.000  1.00  0.00            
ATOM    597  BB  GLY   280     184.200 144.500  60.200  1.00  0.00            
ATOM    598  BB  ALA   281     185.000 147.900  61.400  1.00  0.00            
ATOM    599  BB  ILE   282     181.400 149.100  61.700  1.00  0.00            
ATOM    600  SC1 ILE   282     180.800 150.600  60.700  1.00  0.00            
ATOM    601  BB  GLY   283     180.700 145.600  63.000  1.00  0.00            
ATOM    602  BB  GLY   284     183.400 145.500  65.700  1.00  0.00            
ATOM    603  BB  LEU   285     182.600 149.100  66.500  1.00  0.00            
ATOM    604  SC1 LEU   285     183.300 151.600  67.200  1.00  0.00            
ATOM    605  BB  CYS   286     178.900 148.400  66.900  1.00  0.00            
ATOM    606  SC1 CYS   286     177.800 149.900  65.500  1.00  0.00            
ATOM    607  BB  GLY   287     180.100 145.900  69.500  1.00  0.00            
ATOM    608  BB  LEU   288     182.300 148.500  71.100  1.00  0.00            
ATOM    609  SC1 LEU   288     184.200 149.800  72.400  1.00  0.00            
ATOM    610  BB  LEU   289     179.200 150.100  72.500  1.00  0.00            
ATOM    611  SC1 LEU   289     179.000 151.900  70.600  1.00  0.00            
ATOM    612  BB  GLY   290     177.800 146.700  73.400  1.00  0.00            
ATOM    613  BB  PHE   291     180.400 146.200  76.200  1.00  0.00            
ATOM    614  SC1 PHE   291     181.100 142.800  77.100  1.00  0.00            
ATOM    615  SC2 PHE   291     181.600 144.500  78.800  1.00  0.00            
ATOM    616  SC3 PHE   291     181.600 142.200  79.400  1.00  0.00            
ATOM    617  BB  VAL   292     180.500 150.000  76.500  1.00  0.00            
ATOM    618  SC1 VAL   292     182.300 150.700  76.800  1.00  0.00            
ATOM    619  BB  ALA   293     177.000 151.600  75.900  1.00  0.00            
ATOM    620  BB  PRO   294     174.500 148.700  75.600  1.00  0.00            
ATOM    621  SC1 PRO   294     174.600 147.200  76.800  1.00  0.00            
ATOM    622  BB  ALA   295     171.400 150.800  74.900  1.00  0.00            
ATOM    623  BB  THR   296     172.900 152.300  71.700  1.00  0.00            
ATOM    624  SC1 THR   296     174.300 153.700  71.800  1.00  0.00            
ATOM    625  BB  SER   297     173.500 149.000  70.200  1.00  0.00            
ATOM    626  SC1 SER   297     175.400 148.600  69.800  1.00  0.00            
ATOM    627  BB  GLY   298     171.900 145.500  69.700  1.00  0.00            
ATOM    628  BB  GLY   299     168.400 144.200  68.900  1.00  0.00            
ATOM    629  BB  GLY   300     167.000 146.800  71.300  1.00  0.00            
ATOM    630  BB  PHE   301     164.100 144.600  72.600  1.00  0.00            
ATOM    631  SC1 PHE   301     162.100 145.700  70.200  1.00  0.00            
ATOM    632  SC2 PHE   301     161.400 143.600  71.200  1.00  0.00            
ATOM    633  SC3 PHE   301     159.800 145.100  70.200  1.00  0.00            
ATOM    634  BB  ASN   302     165.700 145.400  75.900  1.00  0.00            
ATOM    635  SC1 ASN   302     166.200 144.700  78.200  1.00  0.00            
ATOM    636  BB  LEU   303     166.100 149.100  75.300  1.00  0.00            
ATOM    637  SC1 LEU   303     166.400 151.800  75.200  1.00  0.00            
ATOM    638  BB  ILE   304     162.300 149.300  75.300  1.00  0.00            
ATOM    639  SC1 ILE   304     161.400 148.600  73.500  1.00  0.00            
ATOM    640  BB  PRO   305     161.000 147.700  78.500  1.00  0.00            
ATOM    641  SC1 PRO   305     161.300 145.800  78.800  1.00  0.00            
ATOM    642  BB  ILE   306     163.400 150.200  80.100  1.00  0.00            
ATOM    643  SC1 ILE   306     165.500 149.300  80.500  1.00  0.00            
ATOM    644  BB  ALA   307     162.200 153.100  78.200  1.00  0.00            
ATOM    645  BB  THR   308     158.500 152.200  78.200  1.00  0.00            
ATOM    646  SC1 THR   308     157.800 151.000  76.800  1.00  0.00            
ATOM    647  BB  ALA   309     158.200 152.500  82.000  1.00  0.00            
ATOM    648  BB  GLY   310     160.500 155.700  82.100  1.00  0.00            
ATOM    649  BB  ASN   311     163.400 153.600  83.200  1.00  0.00            
ATOM    650  SC1 ASN   311     162.600 152.100  85.100  1.00  0.00            
ATOM    651  BB  PHE   312     165.400 156.100  81.100  1.00  0.00            
ATOM    652  SC1 PHE   312     167.100 154.100  79.100  1.00  0.00            
ATOM    653  SC2 PHE   312     168.300 154.300  81.200  1.00  0.00            
ATOM    654  SC3 PHE   312     168.800 152.600  79.700  1.00  0.00            
ATOM    655  BB  SER   313     166.600 159.500  82.400  1.00  0.00            
ATOM    656  SC1 SER   313     167.800 159.800  83.900  1.00  0.00            
ATOM    657  BB  MET   314     165.700 162.000  79.700  1.00  0.00            
ATOM    658  SC1 MET   314     164.400 164.200  78.500  1.00  0.00            
ATOM    659  BB  GLY   315     169.300 162.400  78.800  1.00  0.00            
ATOM    660  BB  MET   316     169.600 158.600  78.900  1.00  0.00            
ATOM    661  SC1 MET   316     172.100 157.900  78.600  1.00  0.00            
ATOM    662  BB  LEU   317     167.200 158.500  76.000  1.00  0.00            
ATOM    663  SC1 LEU   317     164.900 157.900  77.100  1.00  0.00            
ATOM    664  BB  VAL   318     168.300 161.800  74.200  1.00  0.00            
ATOM    665  SC1 VAL   318     167.100 163.300  74.500  1.00  0.00            
ATOM    666  BB  PHE   319     171.700 160.300  74.500  1.00  0.00            
ATOM    667  SC1 PHE   319     173.400 162.300  73.000  1.00  0.00            
ATOM    668  SC2 PHE   319     174.800 160.300  72.800  1.00  0.00            
ATOM    669  SC3 PHE   319     175.300 162.200  71.500  1.00  0.00            
ATOM    670  BB  ILE   320     170.500 156.900  73.200  1.00  0.00            
ATOM    671  SC1 ILE   320     170.600 155.200  74.700  1.00  0.00            
ATOM    672  BB  PHE   321     168.300 159.100  70.800  1.00  0.00            
ATOM    673  SC1 PHE   321     166.100 161.300  69.700  1.00  0.00            
ATOM    674  SC2 PHE   321     165.900 159.200  68.600  1.00  0.00            
ATOM    675  SC3 PHE   321     165.300 161.300  67.500  1.00  0.00            
ATOM    676  BB  VAL   322     170.800 160.600  68.400  1.00  0.00            
ATOM    677  SC1 VAL   322     171.200 162.000  67.000  1.00  0.00            
ATOM    678  BB  ALA   323     173.100 157.600  69.100  1.00  0.00            
ATOM    679  BB  ARG   324     170.400 155.200  68.000  1.00  0.00            
ATOM    680  SC1 ARG   324     168.800 153.800  69.200  1.00  0.00            
ATOM    681  SC2 ARG   324     168.800 150.900  70.000  1.00  0.00            
ATOM    682  BB  VAL   325     170.400 157.300  64.800  1.00  0.00            
ATOM    683  SC1 VAL   325     168.600 158.200  64.700  1.00  0.00            
ATOM    684  BB  ILE   326     174.100 157.300  64.200  1.00  0.00            
ATOM    685  SC1 ILE   326     175.900 158.400  63.100  1.00  0.00            
ATOM    686  BB  THR   327     173.900 153.600  65.300  1.00  0.00            
ATOM    687  SC1 THR   327     174.700 153.200  67.100  1.00  0.00            
ATOM    688  BB  THR   328     170.700 152.600  63.400  1.00  0.00            
ATOM    689  SC1 THR   328     168.800 152.800  63.800  1.00  0.00            
ATOM    690  BB  LEU   329     172.300 154.100  60.300  1.00  0.00            
ATOM    691  SC1 LEU   329     170.800 156.300  60.100  1.00  0.00            
ATOM    692  BB  LEU   330     175.800 152.800  60.800  1.00  0.00            
ATOM    693  SC1 LEU   330     177.700 154.600  60.600  1.00  0.00            
ATOM    694  BB  CYS   331     174.400 149.300  60.900  1.00  0.00            
ATOM    695  SC1 CYS   331     176.200 147.900  61.500  1.00  0.00            
ATOM    696  BB  PHE   332     172.000 149.700  58.000  1.00  0.00            
ATOM    697  SC1 PHE   332     168.800 151.100  58.100  1.00  0.00            
ATOM    698  SC2 PHE   332     169.000 149.200  56.600  1.00  0.00            
ATOM    699  SC3 PHE   332     167.100 150.700  56.500  1.00  0.00            
ATOM    700  BB  SER   333     172.800 152.200  55.200  1.00  0.00            
ATOM    701  SC1 SER   333     171.700 152.000  53.600  1.00  0.00            
ATOM    702  BB  SER   334     176.000 150.200  55.600  1.00  0.00            
ATOM    703  SC1 SER   334     177.400 150.200  57.000  1.00  0.00            
ATOM    704  BB  GLY   335     174.200 147.500  53.900  1.00  0.00            
ATOM    705  BB  ALA   336     174.300 145.300  57.100  1.00  0.00            
ATOM    706  BB  PRO   337     172.500 142.000  56.300  1.00  0.00            
ATOM    707  SC1 PRO   337     173.500 140.400  56.300  1.00  0.00            
ATOM    708  BB  GLY   338     169.700 142.700  58.700  1.00  0.00            
ATOM    709  BB  GLY   339     166.400 144.100  60.000  1.00  0.00            
ATOM    710  BB  ILE   340     165.700 147.800  60.600  1.00  0.00            
ATOM    711  SC1 ILE   340     167.100 149.000  61.500  1.00  0.00            
ATOM    712  BB  PHE   341     162.100 147.200  61.800  1.00  0.00            
ATOM    713  SC1 PHE   341     159.900 145.300  59.600  1.00  0.00            
ATOM    714  SC2 PHE   341     161.600 146.600  58.300  1.00  0.00            
ATOM    715  SC3 PHE   341     161.200 144.200  57.900  1.00  0.00            
ATOM    716  BB  ALA   342     162.600 146.300  65.400  1.00  0.00            
ATOM    717  BB  PRO   343     165.200 148.900  66.400  1.00  0.00            
ATOM    718  SC1 PRO   343     167.000 148.300  66.400  1.00  0.00            
ATOM    719  BB  MET   344     163.000 151.500  64.600  1.00  0.00            
ATOM    720  SC1 MET   344     162.500 152.100  62.200  1.00  0.00            
ATOM    721  BB  LEU   345     160.800 150.200  67.400  1.00  0.00            
ATOM    722  SC1 LEU   345     158.800 148.700  66.400  1.00  0.00            
ATOM    723  BB  ALA   346     163.500 151.200  69.700  1.00  0.00            
ATOM    724  BB  LEU   347     164.000 154.500  67.900  1.00  0.00            
ATOM    725  SC1 LEU   347     164.500 156.100  65.800  1.00  0.00            
ATOM    726  BB  GLY   348     160.400 155.200  68.100  1.00  0.00            
ATOM    727  BB  THR   349     159.900 154.300  71.800  1.00  0.00            
ATOM    728  SC1 THR   349     160.000 153.100  73.300  1.00  0.00            
ATOM    729  BB  VAL   350     163.300 156.100  72.400  1.00  0.00            
ATOM    730  SC1 VAL   350     165.100 155.500  73.000  1.00  0.00            
ATOM    731  BB  LEU   351     161.600 159.400  71.800  1.00  0.00            
ATOM    732  SC1 LEU   351     161.500 161.800  70.700  1.00  0.00            
ATOM    733  BB  GLY   352     158.100 158.100  72.300  1.00  0.00            
ATOM    734  BB  THR   353     159.300 158.400  75.900  1.00  0.00            
ATOM    735  SC1 THR   353     160.100 157.200  77.100  1.00  0.00            
ATOM    736  BB  ALA   354     161.700 161.400  75.300  1.00  0.00            
ATOM    737  BB  PHE   355     158.400 163.300  74.800  1.00  0.00            
ATOM    738  SC1 PHE   355     157.100 166.300  73.900  1.00  0.00            
ATOM    739  SC2 PHE   355     158.800 165.800  72.300  1.00  0.00            
ATOM    740  SC3 PHE   355     156.700 166.700  71.600  1.00  0.00            
ATOM    741  BB  GLY   356     156.600 161.600  77.600  1.00  0.00            
ATOM    742  BB  MET   357     159.000 162.600  80.500  1.00  0.00            
ATOM    743  SC1 MET   357     161.000 160.500  80.500  1.00  0.00            
ATOM    744  BB  VAL   358     158.600 166.000  79.100  1.00  0.00            
ATOM    745  SC1 VAL   358     160.300 166.500  78.200  1.00  0.00            
ATOM    746  BB  ALA   359     154.900 165.500  78.400  1.00  0.00            
ATOM    747  BB  VAL   360     154.400 164.700  82.100  1.00  0.00            
ATOM    748  SC1 VAL   360     154.300 162.700  82.500  1.00  0.00            
ATOM    749  BB  GLU   361     155.200 168.400  82.500  1.00  0.00            
ATOM    750  SC1 GLU   361     157.700 169.900  83.000  1.00  0.00            
ATOM    751  BB  LEU   362     153.300 169.900  79.600  1.00  0.00            
ATOM    752  SC1 LEU   362     154.200 170.400  77.200  1.00  0.00            
ATOM    753  BB  PHE   363     150.000 168.200  80.500  1.00  0.00            
ATOM    754  SC1 PHE   363     149.900 164.800  79.700  1.00  0.00            
ATOM    755  SC2 PHE   363     149.600 166.600  78.000  1.00  0.00            
ATOM    756  SC3 PHE   363     150.200 164.300  77.300  1.00  0.00            
ATOM    757  BB  PRO   364     150.200 167.900  84.200  1.00  0.00            
ATOM    758  SC1 PRO   364     151.600 167.700  85.600  1.00  0.00            
ATOM    759  BB  GLN   365     146.400 167.400  84.500  1.00  0.00            
ATOM    760  SC1 GLN   365     146.000 167.600  86.900  1.00  0.00            
ATOM    761  BB  TYR   366     145.900 164.100  82.700  1.00  0.00            
ATOM    762  SC1 TYR   366     144.300 161.500  80.900  1.00  0.00            
ATOM    763  SC2 TYR   366     144.500 161.100  83.200  1.00  0.00            
ATOM    764  SC3 TYR   366     144.000 158.500  81.600  1.00  0.00            
ATOM    765  BB  HIS   367     149.100 163.000  84.400  1.00  0.00            
ATOM    766  SC1 HIS   367     149.100 162.700  86.300  1.00  0.00            
ATOM    767  SC2 HIS   367     149.100 162.300  88.200  1.00  0.00            
ATOM    768  SC3 HIS   367     150.000 164.200  88.700  1.00  0.00            
ATOM    769  BB  LEU   368     150.200 160.700  81.600  1.00  0.00            
ATOM    770  SC1 LEU   368     148.600 160.000  79.600  1.00  0.00            
ATOM    771  BB  GLU   369     152.700 158.000  82.200  1.00  0.00            
ATOM    772  SC1 GLU   369     155.200 156.100  83.800  1.00  0.00            
ATOM    773  BB  ALA   370     155.500 158.900  79.700  1.00  0.00            
ATOM    774  BB  GLY   371     155.400 155.300  78.700  1.00  0.00            
ATOM    775  BB  THR   372     152.300 155.500  76.500  1.00  0.00            
ATOM    776  SC1 THR   372     150.500 155.100  77.200  1.00  0.00            
ATOM    777  BB  PHE   373     153.800 158.300  74.500  1.00  0.00            
ATOM    778  SC1 PHE   373     152.900 161.600  74.700  1.00  0.00            
ATOM    779  SC2 PHE   373     154.300 161.100  72.800  1.00  0.00            
ATOM    780  SC3 PHE   373     153.700 163.400  73.300  1.00  0.00            
ATOM    781  BB  ALA   374     156.500 155.700  74.100  1.00  0.00            
ATOM    782  BB  ILE   375     153.900 153.100  73.400  1.00  0.00            
ATOM    783  SC1 ILE   375     152.500 151.800  74.000  1.00  0.00            
ATOM    784  BB  ALA   376     152.500 155.800  71.100  1.00  0.00            
ATOM    785  BB  GLY   377     156.000 156.300  69.500  1.00  0.00            
ATOM    786  BB  MET   378     156.900 152.600  69.200  1.00  0.00            
ATOM    787  SC1 MET   378     157.300 149.500  71.100  1.00  0.00            
ATOM    788  BB  GLY   379     155.500 152.700  65.600  1.00  0.00            
ATOM    789  BB  ALA   380     155.600 156.400  64.800  1.00  0.00            
ATOM    790  BB  LEU   381     159.000 155.600  63.400  1.00  0.00            
ATOM    791  SC1 LEU   381     161.000 156.500  62.000  1.00  0.00            
ATOM    792  BB  LEU   382     157.400 152.800  61.400  1.00  0.00            
ATOM    793  SC1 LEU   382     157.400 150.100  61.600  1.00  0.00            
ATOM    794  BB  ALA   383     154.800 155.400  60.400  1.00  0.00            
ATOM    795  BB  ALA   384     157.000 158.200  59.200  1.00  0.00            
ATOM    796  BB  SER   385     159.700 156.300  57.300  1.00  0.00            
ATOM    797  SC1 SER   385     160.100 157.300  55.700  1.00  0.00            
ATOM    798  BB  ILE   386     158.800 152.600  56.900  1.00  0.00            
ATOM    799  SC1 ILE   386     160.600 151.700  57.400  1.00  0.00            
ATOM    800  BB  ARG   387     155.500 154.400  56.000  1.00  0.00            
ATOM    801  SC1 ARG   387     155.000 156.500  54.500  1.00  0.00            
ATOM    802  SC2 ARG   387     153.800 155.600  51.300  1.00  0.00            
ATOM    803  BB  ALA   388     153.700 151.400  57.400  1.00  0.00            
ATOM    804  BB  PRO   389     150.800 152.800  59.500  1.00  0.00            
ATOM    805  SC1 PRO   389     149.800 154.400  59.900  1.00  0.00            
ATOM    806  BB  LEU   390     148.600 149.800  59.700  1.00  0.00            
ATOM    807  SC1 LEU   390     146.600 148.300  60.500  1.00  0.00            
ATOM    808  BB  THR   391     151.500 147.300  60.300  1.00  0.00            
ATOM    809  SC1 THR   391     152.900 146.300  59.400  1.00  0.00            
ATOM    810  BB  GLY   392     152.900 149.500  63.000  1.00  0.00            
ATOM    811  BB  ILE   393     149.700 149.900  64.700  1.00  0.00            
ATOM    812  SC1 ILE   393     148.400 151.800  63.900  1.00  0.00            
ATOM    813  BB  ILE   394     149.200 146.200  64.000  1.00  0.00            
ATOM    814  SC1 ILE   394     147.200 145.300  64.000  1.00  0.00            
ATOM    815  BB  LEU   395     152.400 145.100  65.600  1.00  0.00            
ATOM    816  SC1 LEU   395     154.500 145.200  64.000  1.00  0.00            
ATOM    817  BB  VAL   396     152.700 147.900  68.200  1.00  0.00            
ATOM    818  SC1 VAL   396     152.800 149.800  68.800  1.00  0.00            
ATOM    819  BB  LEU   397     149.300 146.600  69.300  1.00  0.00            
ATOM    820  SC1 LEU   397     148.400 148.900  70.300  1.00  0.00            
ATOM    821  BB  GLU   398     151.300 143.300  69.200  1.00  0.00            
ATOM    822  SC1 GLU   398     151.100 141.100  70.200  1.00  0.00            
ATOM    823  BB  MET   399     154.300 144.700  71.300  1.00  0.00            
ATOM    824  SC1 MET   399     155.900 142.600  71.200  1.00  0.00            
ATOM    825  BB  THR   400     152.400 146.500  74.100  1.00  0.00            
ATOM    826  SC1 THR   400     153.300 147.500  75.500  1.00  0.00            
ATOM    827  BB  ASP   401     149.100 144.800  73.500  1.00  0.00            
ATOM    828  SC1 ASP   401     147.100 143.300  73.800  1.00  0.00            
ATOM    829  BB  ASN   402     147.500 148.000  74.800  1.00  0.00            
ATOM    830  SC1 ASN   402     148.200 150.100  75.900  1.00  0.00            
ATOM    831  BB  TYR   403     144.300 148.600  72.800  1.00  0.00            
ATOM    832  SC1 TYR   403     143.000 148.000  69.900  1.00  0.00            
ATOM    833  SC2 TYR   403     144.300 146.100  70.700  1.00  0.00            
ATOM    834  SC3 TYR   403     143.900 146.200  67.600  1.00  0.00            
ATOM    835  BB  GLN   404     142.200 151.300  74.300  1.00  0.00            
ATOM    836  SC1 GLN   404     140.200 151.700  72.000  1.00  0.00            
ATOM    837  BB  LEU   405     145.300 153.300  73.100  1.00  0.00            
ATOM    838  SC1 LEU   405     147.800 153.600  72.500  1.00  0.00            
ATOM    839  BB  ILE   406     144.300 153.200  69.500  1.00  0.00            
ATOM    840  SC1 ILE   406     145.000 151.700  67.800  1.00  0.00            
ATOM    841  BB  LEU   407     143.100 156.700  68.700  1.00  0.00            
ATOM    842  SC1 LEU   407     141.900 158.500  67.000  1.00  0.00            
ATOM    843  BB  PRO   408     146.100 158.100  70.500  1.00  0.00            
ATOM    844  SC1 PRO   408     145.500 158.300  72.200  1.00  0.00            
ATOM    845  BB  MET   409     148.300 155.600  68.700  1.00  0.00            
ATOM    846  SC1 MET   409     150.100 153.600  67.700  1.00  0.00            
ATOM    847  BB  ILE   410     146.600 156.300  65.500  1.00  0.00            
ATOM    848  SC1 ILE   410     145.100 155.800  63.700  1.00  0.00            
ATOM    849  BB  ILE   411     147.000 160.100  66.100  1.00  0.00            
ATOM    850  SC1 ILE   411     145.700 161.400  64.900  1.00  0.00            
ATOM    851  BB  THR   412     150.700 159.700  66.600  1.00  0.00            
ATOM    852  SC1 THR   412     152.100 159.200  67.900  1.00  0.00            
ATOM    853  BB  GLY   413     151.100 157.100  63.800  1.00  0.00            
ATOM    854  BB  LEU   414     148.600 159.000  61.600  1.00  0.00            
ATOM    855  SC1 LEU   414     146.900 159.700  59.700  1.00  0.00            
ATOM    856  BB  GLY   415     150.200 162.300  62.600  1.00  0.00            
ATOM    857  BB  ALA   416     153.600 160.800  61.600  1.00  0.00            
ATOM    858  BB  THR   417     152.400 159.600  58.100  1.00  0.00            
ATOM    859  SC1 THR   417     151.300 158.100  57.500  1.00  0.00            
ATOM    860  BB  LEU   418     150.700 162.900  57.600  1.00  0.00            
ATOM    861  SC1 LEU   418     148.600 164.600  57.900  1.00  0.00            
ATOM    862  BB  LEU   419     154.000 164.700  57.500  1.00  0.00            
ATOM    863  SC1 LEU   419     154.000 167.400  57.100  1.00  0.00            
ATOM    864  BB  ALA   420     156.500 162.300  56.000  1.00  0.00            
ATOM    865  BB  GLN   421     153.900 161.800  53.100  1.00  0.00            
ATOM    866  SC1 GLN   421     152.400 160.500  52.800  1.00  0.00            
ATOM    867  BB  PHE   422     153.500 165.500  52.400  1.00  0.00            
ATOM    868  SC1 PHE   422     150.200 165.000  53.300  1.00  0.00            
ATOM    869  SC2 PHE   422     150.800 167.200  54.000  1.00  0.00            
ATOM    870  SC3 PHE   422     148.500 166.700  53.700  1.00  0.00            
ATOM    871  BB  THR   423     157.200 165.900  53.000  1.00  0.00            
ATOM    872  SC1 THR   423     158.100 167.300  54.100  1.00  0.00            
ATOM    873  BB  GLY   424     157.700 163.500  50.100  1.00  0.00            
ATOM    874  BB  GLY   425     159.000 160.800  52.400  1.00  0.00            
ATOM    875  BB  LYS   426     158.500 157.500  50.700  1.00  0.00            
ATOM    876  SC1 LYS   426     157.200 158.000  48.700  1.00  0.00            
ATOM    877  SC2 LYS   426     154.900 159.500  48.000  1.00  0.00            
ATOM    878  BB  PRO   427     158.300 154.000  52.100  1.00  0.00            
ATOM    879  SC1 PRO   427     157.300 152.600  51.200  1.00  0.00            
ATOM    880  BB  LEU   428     161.900 153.500  52.700  1.00  0.00            
ATOM    881  SC1 LEU   428     164.000 153.500  54.300  1.00  0.00            
ATOM    882  BB  TYR   429     161.500 150.000  51.400  1.00  0.00            
ATOM    883  SC1 TYR   429     160.500 148.200  54.100  1.00  0.00            
ATOM    884  SC2 TYR   429     159.000 148.000  52.300  1.00  0.00            
ATOM    885  SC3 TYR   429     157.600 148.600  55.000  1.00  0.00            
ATOM    886  BB  SER   430     160.700 151.100  47.900  1.00  0.00            
ATOM    887  SC1 SER   430     159.100 150.400  47.000  1.00  0.00            
ATOM    888  BB  ALA   431     162.900 154.000  48.900  1.00  0.00            
ATOM    889  BB  ILE   432     165.400 151.200  48.800  1.00  0.00            
ATOM    890  SC1 ILE   432     166.700 151.600  50.500  1.00  0.00            
ATOM    891  BB  LEU   433     163.800 149.400  45.800  1.00  0.00            
ATOM    892  SC1 LEU   433     162.900 147.200  44.800  1.00  0.00            
ATOM    893  BB  ALA   434     164.600 152.700  44.000  1.00  0.00            
ATOM    894  BB  ARG   435     168.000 152.300  45.800  1.00  0.00            
ATOM    895  SC1 ARG   435     169.900 154.000  45.100  1.00  0.00            
ATOM    896  SC2 ARG   435     173.200 154.600  44.200  1.00  0.00            
ATOM    897  BB  THR   436     167.900 148.500  45.200  1.00  0.00            
ATOM    898  SC1 THR   436     168.200 147.600  46.900  1.00  0.00            
ATOM    899  BB  LEU   437     167.100 148.300  41.500  1.00  0.00            
ATOM    900  SC1 LEU   437     164.600 148.900  40.700  1.00  0.00            
ATOM    901  BB  ALA   438     170.000 150.700  41.400  1.00  0.00            
ATOM    902  BB  LYS   439     172.400 149.600  44.200  1.00  0.00            
ATOM    903  SC1 LYS   439     172.500 150.000  46.400  1.00  0.00            
ATOM    904  SC2 LYS   439     172.700 149.000  49.300  1.00  0.00            
ATOM    905  BB  GLN   440     171.900 146.200  42.500  1.00  0.00            
ATOM    906  SC1 GLN   440     173.400 143.800  42.100  1.00  0.00            
ATOM    907  BB  GLU   441     173.700 147.800  39.600  1.00  0.00            
ATOM    908  SC1 GLU   441     171.700 148.400  37.200  1.00  0.00            
ATOM    909  BB  ALA   442     175.300 150.700  41.400  1.00  0.00            
ATOM    910  BB  GLU   443     177.900 148.100  42.100  1.00  0.00            
ATOM    911  SC1 GLU   443     176.800 146.700  45.100  1.00  0.00            
ATOM    912  BB  GLN   444     179.100 147.600  38.600  1.00  0.00            
ATOM    913  SC1 GLN   444     180.700 147.300  37.200  1.00  0.00            
ATOM    914  BB  ARG     1     157.900 142.400  36.100  1.00  0.00            
ATOM    915  SC1 ARG     1     156.300 140.900  35.900  1.00  0.00            
ATOM    916  SC2 ARG     1     154.300 138.400  36.100  1.00  0.00            
ATOM    917  BB  ARG     2     157.900 146.000  34.600  1.00  0.00            
ATOM    918  SC1 ARG     2     157.500 147.100  32.200  1.00  0.00            
ATOM    919  SC2 ARG     2     158.300 146.400  28.700  1.00  0.00            
ATOM    920  BB  GLN     3     154.700 145.700  36.700  1.00  0.00            
ATOM    921  SC1 GLN     3     153.200 145.000  35.600  1.00  0.00            
ATOM    922  BB  LEU     4     157.100 146.600  39.500  1.00  0.00            
ATOM    923  SC1 LEU     4     159.000 146.700  41.300  1.00  0.00            
ATOM    924  BB  ILE     5     159.000 149.000  37.300  1.00  0.00            
ATOM    925  SC1 ILE     5     161.300 148.300  37.000  1.00  0.00            
ATOM    926  BB  ARG     6     155.600 150.800  37.200  1.00  0.00            
ATOM    927  SC1 ARG     6     154.300 150.700  34.900  1.00  0.00            
ATOM    928  SC2 ARG     6     151.300 149.500  34.700  1.00  0.00            
ATOM    929  BB  GLN     7     154.800 150.000  40.800  1.00  0.00            
ATOM    930  SC1 GLN     7     152.800 148.600  40.800  1.00  0.00            
ATOM    931  BB  LEU     8     157.900 151.500  42.500  1.00  0.00            
ATOM    932  SC1 LEU     8     160.500 151.700  42.100  1.00  0.00            
ATOM    933  BB  LEU     9     157.300 154.800  40.500  1.00  0.00            
ATOM    934  SC1 LEU     9     158.500 154.100  38.300  1.00  0.00            
ATOM    935  BB  GLU    10     153.700 154.200  41.800  1.00  0.00            
ATOM    936  SC1 GLU    10     152.400 153.800  39.500  1.00  0.00            
ATOM    937  BB  ARG    11     154.200 154.700  45.600  1.00  0.00            
ATOM    938  SC1 ARG    11     154.500 152.800  47.100  1.00  0.00            
ATOM    939  SC2 ARG    11     154.000 149.600  46.800  1.00  0.00            
ATOM    940  BB  ASP    12     151.000 156.700  46.000  1.00  0.00            
ATOM    941  SC1 ASP    12     150.400 157.200  48.400  1.00  0.00            
ATOM    942  BB  LYS    13     151.300 159.800  43.900  1.00  0.00            
ATOM    943  SC1 LYS    13     151.900 160.100  41.700  1.00  0.00            
ATOM    944  SC2 LYS    13     153.300 158.600  39.400  1.00  0.00            
ATOM    945  BB  THR    14     147.900 160.700  45.200  1.00  0.00            
ATOM    946  SC1 THR    14     146.600 160.000  46.500  1.00  0.00            
ATOM    947  BB  PRO    15     147.600 164.400  44.300  1.00  0.00            
ATOM    948  SC1 PRO    15     147.400 165.400  42.700  1.00  0.00            
ATOM    949  BB  LEU    16     147.100 166.400  47.500  1.00  0.00            
ATOM    950  SC1 LEU    16     148.800 167.700  49.000  1.00  0.00            
ATOM    951  BB  ALA    17     143.700 167.200  45.900  1.00  0.00            
ATOM    952  BB  ILE    18     142.900 163.600  46.700  1.00  0.00            
ATOM    953  SC1 ILE    18     141.100 162.800  46.900  1.00  0.00            
ATOM    954  BB  LEU    19     144.000 163.600  50.400  1.00  0.00            
ATOM    955  SC1 LEU    19     146.500 163.000  50.400  1.00  0.00            
ATOM    956  BB  PHE    20     142.300 166.700  51.700  1.00  0.00            
ATOM    957  SC1 PHE    20     144.500 168.900  51.700  1.00  0.00            
ATOM    958  SC2 PHE    20     142.500 169.700  50.700  1.00  0.00            
ATOM    959  SC3 PHE    20     144.600 170.600  50.000  1.00  0.00            
ATOM    960  BB  MET    21     139.100 165.800  50.000  1.00  0.00            
ATOM    961  SC1 MET    21     136.500 166.600  49.600  1.00  0.00            
ATOM    962  BB  ALA    22     139.800 162.700  51.900  1.00  0.00            
ATOM    963  BB  ALA    23     139.400 164.600  55.100  1.00  0.00            
ATOM    964  BB  VAL    24     135.800 165.900  54.700  1.00  0.00            
ATOM    965  SC1 VAL    24     135.100 167.700  54.300  1.00  0.00            
ATOM    966  BB  VAL    25     134.700 162.500  53.300  1.00  0.00            
ATOM    967  SC1 VAL    25     132.800 162.800  53.200  1.00  0.00            
ATOM    968  BB  GLY    26     135.700 160.900  56.500  1.00  0.00            
ATOM    969  BB  THR    27     134.400 163.900  58.400  1.00  0.00            
ATOM    970  SC1 THR    27     134.900 164.800  60.100  1.00  0.00            
ATOM    971  BB  LEU    28     130.700 164.100  57.400  1.00  0.00            
ATOM    972  SC1 LEU    28     130.000 166.100  55.900  1.00  0.00            
ATOM    973  BB  VAL    29     130.800 160.300  57.600  1.00  0.00            
ATOM    974  SC1 VAL    29     129.100 159.100  57.400  1.00  0.00            
ATOM    975  BB  GLY    30     131.400 160.800  61.200  1.00  0.00            
ATOM    976  BB  LEU    31     129.100 163.800  61.100  1.00  0.00            
ATOM    977  SC1 LEU    31     130.500 165.600  62.600  1.00  0.00            
ATOM    978  BB  ALA    32     126.500 161.100  60.700  1.00  0.00            
ATOM    979  BB  ALA    33     127.400 158.100  62.600  1.00  0.00            
ATOM    980  BB  VAL    34     126.900 160.500  65.400  1.00  0.00            
ATOM    981  SC1 VAL    34     128.300 161.900  65.800  1.00  0.00            
ATOM    982  BB  ALA    35     123.500 162.100  64.200  1.00  0.00            
ATOM    983  BB  PHE    36     122.500 158.700  62.800  1.00  0.00            
ATOM    984  SC1 PHE    36     122.200 156.100  60.700  1.00  0.00            
ATOM    985  SC2 PHE    36     120.200 156.700  61.800  1.00  0.00            
ATOM    986  SC3 PHE    36     120.600 154.400  61.000  1.00  0.00            
ATOM    987  BB  ASP    37     123.100 156.900  66.100  1.00  0.00            
ATOM    988  SC1 ASP    37     125.300 156.200  67.300  1.00  0.00            
ATOM    989  BB  LYS    38     121.200 159.800  67.800  1.00  0.00            
ATOM    990  SC1 LYS    38     120.100 161.200  69.500  1.00  0.00            
ATOM    991  SC2 LYS    38     118.600 161.900  72.000  1.00  0.00            
ATOM    992  BB  GLY    39     118.300 158.600  65.900  1.00  0.00            
ATOM    993  BB  VAL    40     118.100 154.800  66.200  1.00  0.00            
ATOM    994  SC1 VAL    40     119.300 153.500  65.200  1.00  0.00            
ATOM    995  BB  ALA    41     118.600 155.500  69.900  1.00  0.00            
ATOM    996  BB  TRP    42     115.800 158.100  70.100  1.00  0.00            
ATOM    997  SC1 TRP    42     115.000 160.300  68.900  1.00  0.00            
ATOM    998  SC2 TRP    42     115.100 162.500  69.000  1.00  0.00            
ATOM    999  SC3 TRP    42     113.400 160.200  66.900  1.00  0.00            
ATOM   1000  SC4 TRP    42     113.700 163.000  67.000  1.00  0.00            
ATOM   1001  BB  LEU    43     113.800 155.500  68.100  1.00  0.00            
ATOM   1002  SC1 LEU    43     111.600 155.800  66.600  1.00  0.00            
ATOM   1003  BB  GLN    44     114.900 152.700  70.300  1.00  0.00            
ATOM   1004  SC1 GLN    44     116.600 150.100  69.900  1.00  0.00            
ATOM   1005  BB  ASN    45     113.500 154.400  73.400  1.00  0.00            
ATOM   1006  SC1 ASN    45     113.500 155.700  75.500  1.00  0.00            
ATOM   1007  BB  GLN    46     110.300 155.800  71.800  1.00  0.00            
ATOM   1008  SC1 GLN    46     110.800 158.500  71.500  1.00  0.00            
ATOM   1009  BB  ARG    47     109.300 152.100  71.300  1.00  0.00            
ATOM   1010  SC1 ARG    47     110.400 150.100  70.200  1.00  0.00            
ATOM   1011  SC2 ARG    47     111.500 147.500  71.500  1.00  0.00            
ATOM   1012  BB  MET    48     109.900 152.000  75.100  1.00  0.00            
ATOM   1013  SC1 MET    48     109.500 149.600  76.800  1.00  0.00            
ATOM   1014  BB  GLY    49     108.000 155.200  75.500  1.00  0.00            
ATOM   1015  BB  ALA    50     104.900 154.500  73.300  1.00  0.00            
ATOM   1016  BB  LEU    51     104.500 151.300  75.400  1.00  0.00            
ATOM   1017  SC1 LEU    51     105.200 149.500  73.600  1.00  0.00            
ATOM   1018  BB  VAL    52     104.600 152.600  78.900  1.00  0.00            
ATOM   1019  SC1 VAL    52     106.000 152.500  80.400  1.00  0.00            
ATOM   1020  BB  HIS    53     101.900 154.900  77.500  1.00  0.00            
ATOM   1021  SC1 HIS    53     102.700 156.700  77.700  1.00  0.00            
ATOM   1022  SC2 HIS    53     103.400 158.500  78.000  1.00  0.00            
ATOM   1023  SC3 HIS    53     102.700 159.200  76.100  1.00  0.00            
ATOM   1024  BB  THR    54     100.300 151.700  76.300  1.00  0.00            
ATOM   1025  SC1 THR    54      98.800 151.800  75.100  1.00  0.00            
ATOM   1026  BB  ALA    55     101.500 150.600  79.700  1.00  0.00            
ATOM   1027  BB  ASP    56     100.500 147.700  82.100  1.00  0.00            
ATOM   1028  SC1 ASP    56     101.500 145.600  83.100  1.00  0.00            
ATOM   1029  BB  ASN    57      98.200 146.100  79.600  1.00  0.00            
ATOM   1030  SC1 ASN    57      97.100 147.900  78.300  1.00  0.00            
ATOM   1031  BB  TYR    58      99.500 143.000  77.900  1.00  0.00            
ATOM   1032  SC1 TYR    58     101.500 140.600  77.700  1.00  0.00            
ATOM   1033  SC2 TYR    58     102.600 142.800  78.000  1.00  0.00            
ATOM   1034  SC3 TYR    58     104.500 140.600  76.900  1.00  0.00            
ATOM   1035  BB  PRO    59      96.700 143.200  75.300  1.00  0.00            
ATOM   1036  SC1 PRO    59      94.800 142.700  75.500  1.00  0.00            
ATOM   1037  BB  LEU    60      96.900 146.600  73.600  1.00  0.00            
ATOM   1038  SC1 LEU    60      96.200 148.700  72.200  1.00  0.00            
ATOM   1039  BB  LEU    61     100.500 147.200  74.200  1.00  0.00            
ATOM   1040  SC1 LEU    61     101.700 147.100  76.500  1.00  0.00            
ATOM   1041  BB  LEU    62     101.500 143.800  72.700  1.00  0.00            
ATOM   1042  SC1 LEU    62     101.100 141.200  73.100  1.00  0.00            
ATOM   1043  BB  THR    63      99.500 145.600  70.000  1.00  0.00            
ATOM   1044  SC1 THR    63      97.900 145.300  68.800  1.00  0.00            
ATOM   1045  BB  VAL    64     101.700 148.600  69.800  1.00  0.00            
ATOM   1046  SC1 VAL    64     101.300 150.500  70.000  1.00  0.00            
ATOM   1047  BB  ALA    65     104.800 146.300  70.100  1.00  0.00            
ATOM   1048  BB  PHE    66     104.000 145.200  66.600  1.00  0.00            
ATOM   1049  SC1 PHE    66     102.600 142.000  67.100  1.00  0.00            
ATOM   1050  SC2 PHE    66     101.800 142.900  65.000  1.00  0.00            
ATOM   1051  SC3 PHE    66     100.200 142.100  66.700  1.00  0.00            
ATOM   1052  BB  LEU    67     102.500 148.500  65.700  1.00  0.00            
ATOM   1053  SC1 LEU    67     100.500 147.800  64.000  1.00  0.00            
ATOM   1054  BB  CYS    68     105.100 151.200  65.800  1.00  0.00            
ATOM   1055  SC1 CYS    68     105.500 152.100  68.000  1.00  0.00            
ATOM   1056  BB  SER    69     107.700 148.700  65.000  1.00  0.00            
ATOM   1057  SC1 SER    69     107.900 147.800  66.700  1.00  0.00            
ATOM   1058  BB  ALA    70     105.700 147.600  62.000  1.00  0.00            
ATOM   1059  BB  VAL    71     104.700 151.300  61.700  1.00  0.00            
ATOM   1060  SC1 VAL    71     102.900 152.200  61.500  1.00  0.00            
ATOM   1061  BB  LEU    72     108.400 152.200  61.200  1.00  0.00            
ATOM   1062  SC1 LEU    72     109.000 154.000  63.100  1.00  0.00            
ATOM   1063  BB  ALA    73     109.700 149.100  59.500  1.00  0.00            
ATOM   1064  BB  MET    74     107.100 149.700  56.700  1.00  0.00            
ATOM   1065  SC1 MET    74     104.300 150.200  56.700  1.00  0.00            
ATOM   1066  BB  PHE    75     107.800 153.400  56.500  1.00  0.00            
ATOM   1067  SC1 PHE    75     107.900 156.000  58.200  1.00  0.00            
ATOM   1068  SC2 PHE    75     105.600 155.200  58.300  1.00  0.00            
ATOM   1069  SC3 PHE    75     106.500 156.400  60.100  1.00  0.00            
ATOM   1070  BB  GLY    76     111.300 152.000  56.000  1.00  0.00            
ATOM   1071  BB  TYR    77     110.700 149.900  52.900  1.00  0.00            
ATOM   1072  SC1 TYR    77     111.100 147.100  53.800  1.00  0.00            
ATOM   1073  SC2 TYR    77     112.500 147.400  51.900  1.00  0.00            
ATOM   1074  SC3 TYR    77     111.200 144.600  52.000  1.00  0.00            
ATOM   1075  BB  PHE    78     108.100 152.300  51.500  1.00  0.00            
ATOM   1076  SC1 PHE    78     105.300 153.900  51.800  1.00  0.00            
ATOM   1077  SC2 PHE    78     105.600 153.300  49.500  1.00  0.00            
ATOM   1078  SC3 PHE    78     104.200 155.100  50.100  1.00  0.00            
ATOM   1079  BB  LEU    79     110.900 154.800  51.100  1.00  0.00            
ATOM   1080  SC1 LEU    79     111.500 155.900  53.400  1.00  0.00            
ATOM   1081  BB  VAL    80     113.200 152.200  49.500  1.00  0.00            
ATOM   1082  SC1 VAL    80     114.800 151.600  50.500  1.00  0.00            
ATOM   1083  BB  ARG    81     110.500 151.500  46.900  1.00  0.00            
ATOM   1084  SC1 ARG    81     108.600 150.700  45.100  1.00  0.00            
ATOM   1085  SC2 ARG    81     108.900 148.000  42.700  1.00  0.00            
ATOM   1086  BB  LYS    82     109.700 155.300  46.900  1.00  0.00            
ATOM   1087  SC1 LYS    82     107.900 155.600  45.400  1.00  0.00            
ATOM   1088  SC2 LYS    82     107.200 155.200  42.800  1.00  0.00            
ATOM   1089  BB  TYR    83     113.000 156.900  46.000  1.00  0.00            
ATOM   1090  SC1 TYR    83     111.600 158.500  43.600  1.00  0.00            
ATOM   1091  SC2 TYR    83     112.300 160.000  45.400  1.00  0.00            
ATOM   1092  SC3 TYR    83     112.800 161.200  42.600  1.00  0.00            
ATOM   1093  BB  ALA    84     115.200 153.800  46.200  1.00  0.00            
ATOM   1094  BB  PRO    85     114.800 149.900  45.500  1.00  0.00            
ATOM   1095  SC1 PRO    85     113.900 149.200  44.000  1.00  0.00            
ATOM   1096  BB  GLU    86     118.600 149.300  45.200  1.00  0.00            
ATOM   1097  SC1 GLU    86     118.100 146.800  44.100  1.00  0.00            
ATOM   1098  BB  ALA    87     119.300 150.800  48.600  1.00  0.00            
ATOM   1099  BB  GLY    88     117.800 147.800  50.400  1.00  0.00            
ATOM   1100  BB  GLY    89     119.700 145.500  52.700  1.00  0.00            
ATOM   1101  BB  SER    90     123.400 145.600  53.100  1.00  0.00            
ATOM   1102  SC1 SER    90     124.600 144.000  53.200  1.00  0.00            
ATOM   1103  BB  GLY    91     124.600 148.100  50.700  1.00  0.00            
ATOM   1104  BB  ILE    92     128.300 147.400  51.000  1.00  0.00            
ATOM   1105  SC1 ILE    92     130.300 147.400  51.400  1.00  0.00            
ATOM   1106  BB  PRO    93     127.400 145.200  48.000  1.00  0.00            
ATOM   1107  SC1 PRO    93     126.000 143.900  48.400  1.00  0.00            
ATOM   1108  BB  GLU    94     125.700 148.200  46.500  1.00  0.00            
ATOM   1109  SC1 GLU    94     123.600 148.800  45.000  1.00  0.00            
ATOM   1110  BB  ILE    95     128.800 150.200  47.200  1.00  0.00            
ATOM   1111  SC1 ILE    95     129.700 151.700  48.500  1.00  0.00            
ATOM   1112  BB  GLU    96     130.800 147.300  45.800  1.00  0.00            
ATOM   1113  SC1 GLU    96     132.400 145.600  45.200  1.00  0.00            
ATOM   1114  BB  GLY    97     128.600 147.900  42.800  1.00  0.00            
ATOM   1115  BB  ALA    98     129.700 151.500  42.500  1.00  0.00            
ATOM   1116  BB  LEU    99     133.400 150.700  43.300  1.00  0.00            
ATOM   1117  SC1 LEU    99     135.400 151.000  45.000  1.00  0.00            
ATOM   1118  BB  GLU   100     133.200 149.300  39.700  1.00  0.00            
ATOM   1119  SC1 GLU   100     133.900 147.500  38.000  1.00  0.00            
ATOM   1120  BB  ASP   101     130.900 152.100  38.500  1.00  0.00            
ATOM   1121  SC1 ASP   101     130.800 154.700  38.500  1.00  0.00            
ATOM   1122  BB  GLN   102     128.100 149.500  38.200  1.00  0.00            
ATOM   1123  SC1 GLN   102     127.900 146.800  37.700  1.00  0.00            
ATOM   1124  BB  ARG   103     125.500 151.100  40.300  1.00  0.00            
ATOM   1125  SC1 ARG   103     123.400 149.500  40.300  1.00  0.00            
ATOM   1126  SC2 ARG   103     120.100 148.600  40.100  1.00  0.00            
ATOM   1127  BB  PRO   104     125.100 154.900  40.500  1.00  0.00            
ATOM   1128  SC1 PRO   104     125.600 156.200  39.300  1.00  0.00            
ATOM   1129  BB  VAL   105     125.200 156.000  44.200  1.00  0.00            
ATOM   1130  SC1 VAL   105     126.800 154.900  44.900  1.00  0.00            
ATOM   1131  BB  ARG   106     122.100 158.200  44.000  1.00  0.00            
ATOM   1132  SC1 ARG   106     121.900 158.900  41.500  1.00  0.00            
ATOM   1133  SC2 ARG   106     120.900 158.700  38.800  1.00  0.00            
ATOM   1134  BB  TRP   107     123.000 160.800  46.600  1.00  0.00            
ATOM   1135  SC1 TRP   107     124.200 162.200  44.700  1.00  0.00            
ATOM   1136  SC2 TRP   107     125.700 162.200  43.000  1.00  0.00            
ATOM   1137  SC3 TRP   107     123.200 164.500  44.100  1.00  0.00            
ATOM   1138  SC4 TRP   107     125.100 164.400  42.000  1.00  0.00            
ATOM   1139  BB  TRP   108     119.900 162.900  47.300  1.00  0.00            
ATOM   1140  SC1 TRP   108     119.300 164.500  49.400  1.00  0.00            
ATOM   1141  SC2 TRP   108     117.400 165.400  50.200  1.00  0.00            
ATOM   1142  SC3 TRP   108     120.900 166.000  50.800  1.00  0.00            
ATOM   1143  SC4 TRP   108     118.500 167.300  51.500  1.00  0.00            
ATOM   1144  BB  ARG   109     117.900 159.700  46.800  1.00  0.00            
ATOM   1145  SC1 ARG   109     117.100 158.800  44.500  1.00  0.00            
ATOM   1146  SC2 ARG   109     117.300 156.700  41.900  1.00  0.00            
ATOM   1147  BB  VAL   110     119.800 157.000  48.800  1.00  0.00            
ATOM   1148  SC1 VAL   110     120.700 155.500  47.900  1.00  0.00            
ATOM   1149  BB  LEU   111     121.100 159.700  51.200  1.00  0.00            
ATOM   1150  SC1 LEU   111     122.900 161.500  51.800  1.00  0.00            
ATOM   1151  BB  PRO   112     117.700 160.000  52.800  1.00  0.00            
ATOM   1152  SC1 PRO   112     117.100 161.500  53.900  1.00  0.00            
ATOM   1153  BB  VAL   113     116.000 156.700  51.900  1.00  0.00            
ATOM   1154  SC1 VAL   113     115.300 157.300  50.100  1.00  0.00            
ATOM   1155  BB  LYS   114     118.900 155.100  53.700  1.00  0.00            
ATOM   1156  SC1 LYS   114     120.100 153.600  52.600  1.00  0.00            
ATOM   1157  SC2 LYS   114     121.100 150.600  52.900  1.00  0.00            
ATOM   1158  BB  PHE   115     119.500 157.300  56.700  1.00  0.00            
ATOM   1159  SC1 PHE   115     121.900 160.100  58.000  1.00  0.00            
ATOM   1160  SC2 PHE   115     119.500 160.300  58.400  1.00  0.00            
ATOM   1161  SC3 PHE   115     121.100 161.900  59.300  1.00  0.00            
ATOM   1162  BB  PHE   116     115.800 157.300  57.700  1.00  0.00            
ATOM   1163  SC1 PHE   116     113.300 159.400  57.000  1.00  0.00            
ATOM   1164  SC2 PHE   116     112.300 157.500  58.000  1.00  0.00            
ATOM   1165  SC3 PHE   116     110.900 159.200  57.200  1.00  0.00            
ATOM   1166  BB  GLY   117     115.400 154.200  55.500  1.00  0.00            
ATOM   1167  BB  GLY   118     117.200 152.400  58.300  1.00  0.00            
ATOM   1168  BB  LEU   119     115.800 155.000  60.700  1.00  0.00            
ATOM   1169  SC1 LEU   119     114.700 156.200  62.800  1.00  0.00            
ATOM   1170  BB  GLY   120     112.800 152.800  60.000  1.00  0.00            
ATOM   1171  BB  THR   121     114.200 149.200  60.100  1.00  0.00            
ATOM   1172  SC1 THR   121     114.500 148.000  58.600  1.00  0.00            
ATOM   1173  BB  LEU   122     116.600 149.800  62.900  1.00  0.00            
ATOM   1174  SC1 LEU   122     119.000 149.500  61.800  1.00  0.00            
ATOM   1175  BB  GLY   123     114.900 152.100  65.300  1.00  0.00            
ATOM   1176  BB  GLY   124     112.100 149.600  64.900  1.00  0.00            
ATOM   1177  BB  GLY   125     113.900 147.000  67.000  1.00  0.00            
ATOM   1178  BB  MET   126     115.400 144.900  64.200  1.00  0.00            
ATOM   1179  SC1 MET   126     114.300 145.000  62.100  1.00  0.00            
ATOM   1180  BB  VAL   127     118.400 142.700  64.100  1.00  0.00            
ATOM   1181  SC1 VAL   127     117.800 140.900  63.600  1.00  0.00            
ATOM   1182  BB  LEU   128     120.100 144.800  61.500  1.00  0.00            
ATOM   1183  SC1 LEU   128     118.800 143.900  59.400  1.00  0.00            
ATOM   1184  BB  GLY   129     123.300 146.400  62.200  1.00  0.00            
ATOM   1185  BB  ARG   130     123.900 150.100  61.500  1.00  0.00            
ATOM   1186  SC1 ARG   130     123.700 151.800  63.200  1.00  0.00            
ATOM   1187  SC2 ARG   130     126.000 151.800  65.500  1.00  0.00            
ATOM   1188  BB  GLU   131     127.000 149.200  59.200  1.00  0.00            
ATOM   1189  SC1 GLU   131     128.000 147.600  60.700  1.00  0.00            
ATOM   1190  BB  GLY   132     124.900 148.400  56.200  1.00  0.00            
ATOM   1191  BB  PRO   133     123.500 151.900  56.600  1.00  0.00            
ATOM   1192  SC1 PRO   133     121.800 152.600  57.100  1.00  0.00            
ATOM   1193  BB  THR   134     126.700 154.100  57.500  1.00  0.00            
ATOM   1194  SC1 THR   134     127.200 154.900  59.200  1.00  0.00            
ATOM   1195  BB  VAL   135     128.800 152.500  54.800  1.00  0.00            
ATOM   1196  SC1 VAL   135     129.100 150.600  54.800  1.00  0.00            
ATOM   1197  BB  GLN   136     125.900 153.100  52.300  1.00  0.00            
ATOM   1198  SC1 GLN   136     124.400 152.800  49.300  1.00  0.00            
ATOM   1199  BB  ILE   137     125.700 156.500  53.800  1.00  0.00            
ATOM   1200  SC1 ILE   137     124.400 157.900  54.600  1.00  0.00            
ATOM   1201  BB  GLY   138     129.400 156.700  53.600  1.00  0.00            
ATOM   1202  BB  GLY   139     130.100 156.300  49.800  1.00  0.00            
ATOM   1203  BB  ASN   140     127.200 158.700  48.800  1.00  0.00            
ATOM   1204  SC1 ASN   140     125.100 157.400  49.200  1.00  0.00            
ATOM   1205  BB  ILE   141     128.600 161.100  51.400  1.00  0.00            
ATOM   1206  SC1 ILE   141     127.800 162.000  53.100  1.00  0.00            
ATOM   1207  BB  GLY   142     131.600 160.600  49.200  1.00  0.00            
ATOM   1208  BB  ARG   143     129.700 160.600  46.000  1.00  0.00            
ATOM   1209  SC1 ARG   143     129.700 159.800  43.500  1.00  0.00            
ATOM   1210  SC2 ARG   143     129.300 159.000  40.400  1.00  0.00            
ATOM   1211  BB  MET   144     128.200 163.900  46.900  1.00  0.00            
ATOM   1212  SC1 MET   144     125.600 164.200  48.800  1.00  0.00            
ATOM   1213  BB  VAL   145     130.900 166.200  48.100  1.00  0.00            
ATOM   1214  SC1 VAL   145     131.100 166.000  50.100  1.00  0.00            
ATOM   1215  BB  LEU   146     132.600 164.800  45.000  1.00  0.00            
ATOM   1216  SC1 LEU   146     133.800 162.800  43.800  1.00  0.00            
ATOM   1217  BB  ASP   147     130.100 165.600  42.100  1.00  0.00            
ATOM   1218  SC1 ASP   147     129.400 164.200  40.200  1.00  0.00            
ATOM   1219  BB  ILE   148     128.900 168.900  43.200  1.00  0.00            
ATOM   1220  SC1 ILE   148     127.700 168.600  44.800  1.00  0.00            
ATOM   1221  BB  PHE   149     132.600 170.000  43.700  1.00  0.00            
ATOM   1222  SC1 PHE   149     134.200 170.200  46.700  1.00  0.00            
ATOM   1223  SC2 PHE   149     134.200 172.300  45.700  1.00  0.00            
ATOM   1224  SC3 PHE   149     134.000 172.100  48.100  1.00  0.00            
ATOM   1225  BB  ARG   150     133.700 168.400  40.500  1.00  0.00            
ATOM   1226  SC1 ARG   150     132.100 169.000  38.700  1.00  0.00            
ATOM   1227  SC2 ARG   150     128.800 169.000  38.300  1.00  0.00            
ATOM   1228  BB  LEU   151     136.600 166.700  42.400  1.00  0.00            
ATOM   1229  SC1 LEU   151     137.500 166.700  45.000  1.00  0.00            
ATOM   1230  BB  LYS   152     139.200 165.600  40.000  1.00  0.00            
ATOM   1231  SC1 LYS   152     140.900 167.300  40.400  1.00  0.00            
ATOM   1232  SC2 LYS   152     143.800 167.900  40.600  1.00  0.00            
ATOM   1233  BB  GLY   153     139.400 162.100  38.700  1.00  0.00            
ATOM   1234  BB  ASP   154     139.600 158.300  38.300  1.00  0.00            
ATOM   1235  SC1 ASP   154     139.200 156.500  36.600  1.00  0.00            
ATOM   1236  BB  GLU   155     141.200 157.700  41.600  1.00  0.00            
ATOM   1237  SC1 GLU   155     143.500 158.100  43.100  1.00  0.00            
ATOM   1238  BB  ALA   156     139.100 160.500  43.100  1.00  0.00            
ATOM   1239  BB  ARG   157     135.900 158.800  42.100  1.00  0.00            
ATOM   1240  SC1 ARG   157     133.900 158.500  40.800  1.00  0.00            
ATOM   1241  SC2 ARG   157     134.300 158.200  37.400  1.00  0.00            
ATOM   1242  BB  HIS   158     137.100 155.500  43.500  1.00  0.00            
ATOM   1243  SC1 HIS   158     137.600 154.300  42.000  1.00  0.00            
ATOM   1244  SC2 HIS   158     138.100 153.100  40.600  1.00  0.00            
ATOM   1245  SC3 HIS   158     136.100 153.100  39.800  1.00  0.00            
ATOM   1246  BB  THR   159     138.700 157.000  46.600  1.00  0.00            
ATOM   1247  SC1 THR   159     140.400 157.800  47.300  1.00  0.00            
ATOM   1248  BB  LEU   160     135.900 159.400  47.100  1.00  0.00            
ATOM   1249  SC1 LEU   160     136.000 161.800  48.200  1.00  0.00            
ATOM   1250  BB  LEU   161     133.500 156.500  47.000  1.00  0.00            
ATOM   1251  SC1 LEU   161     131.900 155.400  45.300  1.00  0.00            
ATOM   1252  BB  ALA   162     135.600 154.000  48.900  1.00  0.00            
ATOM   1253  BB  THR   163     136.600 156.500  51.700  1.00  0.00            
ATOM   1254  SC1 THR   163     137.300 158.400  51.700  1.00  0.00            
ATOM   1255  BB  GLY   164     133.000 157.100  52.600  1.00  0.00            
ATOM   1256  BB  ALA   165     132.700 153.300  52.400  1.00  0.00            
ATOM   1257  BB  ALA   166     135.800 152.500  54.500  1.00  0.00            
ATOM   1258  BB  ALA   167     134.900 155.300  56.800  1.00  0.00            
ATOM   1259  BB  GLY   168     131.400 154.300  57.200  1.00  0.00            
ATOM   1260  BB  LEU   169     132.400 151.100  58.900  1.00  0.00            
ATOM   1261  SC1 LEU   169     133.300 149.000  60.300  1.00  0.00            
ATOM   1262  BB  ALA   170     135.200 153.000  60.600  1.00  0.00            
ATOM   1263  BB  ALA   171     132.600 155.300  62.100  1.00  0.00            
ATOM   1264  BB  ALA   172     130.100 152.700  63.000  1.00  0.00            
ATOM   1265  BB  PHE   173     132.100 149.900  64.700  1.00  0.00            
ATOM   1266  SC1 PHE   173     130.200 147.000  64.400  1.00  0.00            
ATOM   1267  SC2 PHE   173     132.600 146.800  64.700  1.00  0.00            
ATOM   1268  SC3 PHE   173     131.400 145.100  63.500  1.00  0.00            
ATOM   1269  BB  ASN   174     134.900 151.900  66.200  1.00  0.00            
ATOM   1270  SC1 ASN   174     134.800 151.200  68.600  1.00  0.00            
ATOM   1271  BB  ALA   175     137.200 150.400  63.700  1.00  0.00            
ATOM   1272  BB  PRO   176     139.600 152.500  61.600  1.00  0.00            
ATOM   1273  SC1 PRO   176     140.500 153.900  62.500  1.00  0.00            
ATOM   1274  BB  LEU   177     141.800 149.500  61.000  1.00  0.00            
ATOM   1275  SC1 LEU   177     142.800 149.400  63.400  1.00  0.00            
ATOM   1276  BB  ALA   178     138.900 147.100  59.800  1.00  0.00            
ATOM   1277  BB  GLY   179     137.700 150.300  58.200  1.00  0.00            
ATOM   1278  BB  ILE   180     140.600 149.900  55.900  1.00  0.00            
ATOM   1279  SC1 ILE   180     142.400 150.900  55.600  1.00  0.00            
ATOM   1280  BB  LEU   181     140.800 146.100  56.100  1.00  0.00            
ATOM   1281  SC1 LEU   181     143.200 146.100  57.100  1.00  0.00            
ATOM   1282  BB  PHE   182     137.700 146.000  54.000  1.00  0.00            
ATOM   1283  SC1 PHE   182     135.200 146.600  56.000  1.00  0.00            
ATOM   1284  SC2 PHE   182     134.900 147.800  53.900  1.00  0.00            
ATOM   1285  SC3 PHE   182     133.100 147.600  55.500  1.00  0.00            
ATOM   1286  BB  ILE   183     139.000 148.300  51.200  1.00  0.00            
ATOM   1287  SC1 ILE   183     139.100 150.500  51.300  1.00  0.00            
ATOM   1288  BB  ILE   184     141.800 145.900  51.300  1.00  0.00            
ATOM   1289  SC1 ILE   184     143.700 146.700  52.100  1.00  0.00            
ATOM   1290  BB  GLU   185     139.200 143.100  51.500  1.00  0.00            
ATOM   1291  SC1 GLU   185     140.200 141.100  52.600  1.00  0.00            
ATOM   1292  BB  GLU   186     135.800 142.900  49.900  1.00  0.00            
ATOM   1293  SC1 GLU   186     135.100 141.900  47.800  1.00  0.00            
ATOM   1294  BB  MET   187     135.200 146.600  49.200  1.00  0.00            
ATOM   1295  SC1 MET   187     134.200 149.400  49.300  1.00  0.00            
ATOM   1296  BB  ARG   188     138.000 146.600  46.500  1.00  0.00            
ATOM   1297  SC1 ARG   188     139.300 144.800  46.800  1.00  0.00            
ATOM   1298  SC2 ARG   188     140.000 141.400  47.100  1.00  0.00            
ATOM   1299  BB  PRO   189     136.500 145.300  43.200  1.00  0.00            
ATOM   1300  SC1 PRO   189     136.900 146.500  41.800  1.00  0.00            
ATOM   1301  BB  GLN   190     137.300 141.700  42.900  1.00  0.00            
ATOM   1302  SC1 GLN   190     134.900 140.300  43.000  1.00  0.00            
ATOM   1303  BB  PHE   191     138.900 142.700  39.700  1.00  0.00            
ATOM   1304  SC1 PHE   191     136.400 140.800  37.900  1.00  0.00            
ATOM   1305  SC2 PHE   191     135.600 143.000  38.300  1.00  0.00            
ATOM   1306  SC3 PHE   191     134.100 141.500  37.400  1.00  0.00            
ATOM   1307  BB  ARG   192     140.200 145.700  37.900  1.00  0.00            
ATOM   1308  SC1 ARG   192     138.800 147.800  37.700  1.00  0.00            
ATOM   1309  SC2 ARG   192     137.700 150.200  35.600  1.00  0.00            
ATOM   1310  BB  TYR   193     143.300 147.100  39.600  1.00  0.00            
ATOM   1311  SC1 TYR   193     145.400 149.300  38.400  1.00  0.00            
ATOM   1312  SC2 TYR   193     146.100 147.300  37.300  1.00  0.00            
ATOM   1313  SC3 TYR   193     148.400 148.700  38.700  1.00  0.00            
ATOM   1314  BB  THR   194     141.500 149.900  41.600  1.00  0.00            
ATOM   1315  SC1 THR   194     140.400 149.400  43.200  1.00  0.00            
ATOM   1316  BB  LEU   195     143.100 153.200  42.100  1.00  0.00            
ATOM   1317  SC1 LEU   195     145.600 152.600  41.600  1.00  0.00            
ATOM   1318  BB  ILE   196     141.800 153.500  45.600  1.00  0.00            
ATOM   1319  SC1 ILE   196     140.200 152.500  46.800  1.00  0.00            
ATOM   1320  BB  SER   197     144.700 155.000  47.400  1.00  0.00            
ATOM   1321  SC1 SER   197     146.200 155.100  46.100  1.00  0.00            
ATOM   1322  BB  ILE   198     144.600 153.100  50.800  1.00  0.00            
ATOM   1323  SC1 ILE   198     144.800 151.100  51.200  1.00  0.00            
ATOM   1324  BB  LYS   199     146.300 156.300  52.200  1.00  0.00            
ATOM   1325  SC1 LYS   199     148.500 155.200  52.900  1.00  0.00            
ATOM   1326  SC2 LYS   199     150.600 153.600  54.300  1.00  0.00            
ATOM   1327  BB  ALA   200     143.600 158.700  51.200  1.00  0.00            
ATOM   1328  BB  VAL   201     141.400 156.200  53.100  1.00  0.00            
ATOM   1329  SC1 VAL   201     140.400 154.500  52.500  1.00  0.00            
ATOM   1330  BB  PHE   202     144.100 156.700  55.700  1.00  0.00            
ATOM   1331  SC1 PHE   202     144.600 155.500  59.000  1.00  0.00            
ATOM   1332  SC2 PHE   202     145.800 154.500  57.200  1.00  0.00            
ATOM   1333  SC3 PHE   202     145.200 153.200  59.200  1.00  0.00            
ATOM   1334  BB  ILE   203     142.200 160.000  56.600  1.00  0.00            
ATOM   1335  SC1 ILE   203     143.400 162.000  56.700  1.00  0.00            
ATOM   1336  BB  GLY   204     138.500 159.500  55.900  1.00  0.00            
ATOM   1337  BB  VAL   205     138.800 156.500  58.100  1.00  0.00            
ATOM   1338  SC1 VAL   205     139.700 154.900  57.400  1.00  0.00            
ATOM   1339  BB  ILE   206     140.900 158.600  60.600  1.00  0.00            
ATOM   1340  SC1 ILE   206     142.300 159.000  62.200  1.00  0.00            
ATOM   1341  BB  MET   207     139.200 162.000  60.300  1.00  0.00            
ATOM   1342  SC1 MET   207     139.900 165.000  59.900  1.00  0.00            
ATOM   1343  BB  SER   208     136.100 160.000  61.400  1.00  0.00            
ATOM   1344  SC1 SER   208     135.300 158.600  60.400  1.00  0.00            
ATOM   1345  BB  THR   209     138.000 157.800  63.900  1.00  0.00            
ATOM   1346  SC1 THR   209     136.700 156.600  64.800  1.00  0.00            
ATOM   1347  BB  ILE   210     138.300 161.400  65.200  1.00  0.00            
ATOM   1348  SC1 ILE   210     140.000 162.800  64.700  1.00  0.00            
ATOM   1349  BB  MET   211     134.700 162.300  64.600  1.00  0.00            
ATOM   1350  SC1 MET   211     134.500 164.400  65.200  1.00  0.00            
ATOM   1351  BB  TYR   212     133.200 159.600  66.700  1.00  0.00            
ATOM   1352  SC1 TYR   212     130.500 157.400  66.500  1.00  0.00            
ATOM   1353  SC2 TYR   212     132.600 156.500  67.300  1.00  0.00            
ATOM   1354  SC3 TYR   212     130.100 154.700  67.900  1.00  0.00            
ATOM   1355  BB  ARG   213     135.800 159.300  69.500  1.00  0.00            
ATOM   1356  SC1 ARG   213     137.700 157.800  69.600  1.00  0.00            
ATOM   1357  SC2 ARG   213     136.300 155.000  71.300  1.00  0.00            
ATOM   1358  BB  ILE   214     135.400 163.100  70.100  1.00  0.00            
ATOM   1359  SC1 ILE   214     137.000 164.300  69.700  1.00  0.00            
ATOM   1360  BB  PHE   215     131.800 162.700  71.200  1.00  0.00            
ATOM   1361  SC1 PHE   215     129.300 165.100  70.600  1.00  0.00            
ATOM   1362  SC2 PHE   215     130.600 164.500  68.700  1.00  0.00            
ATOM   1363  SC3 PHE   215     129.300 166.500  68.700  1.00  0.00            
ATOM   1364  BB  ASN   216     132.600 159.100  72.300  1.00  0.00            
ATOM   1365  SC1 ASN   216     131.200 157.000  72.400  1.00  0.00            
ATOM   1366  BB  HIS   217     135.800 159.200  74.400  1.00  0.00            
ATOM   1367  SC1 HIS   217     136.100 161.100  74.700  1.00  0.00            
ATOM   1368  SC2 HIS   217     136.300 163.000  74.800  1.00  0.00            
ATOM   1369  SC3 HIS   217     136.600 162.900  76.900  1.00  0.00            
ATOM   1370  BB  GLU   218     135.900 156.600  77.200  1.00  0.00            
ATOM   1371  SC1 GLU   218     137.300 154.100  75.900  1.00  0.00            
ATOM   1372  BB  VAL   219     132.500 154.900  76.900  1.00  0.00            
ATOM   1373  SC1 VAL   219     130.900 155.200  78.100  1.00  0.00            
ATOM   1374  BB  ALA   220     132.900 151.800  74.700  1.00  0.00            
ATOM   1375  BB  LEU   221     130.400 150.300  72.200  1.00  0.00            
ATOM   1376  SC1 LEU   221     130.300 149.900  69.600  1.00  0.00            
ATOM   1377  BB  ILE   222     131.400 146.800  73.000  1.00  0.00            
ATOM   1378  SC1 ILE   222     129.700 145.400  72.900  1.00  0.00            
ATOM   1379  BB  ASP   223     133.500 146.000  76.100  1.00  0.00            
ATOM   1380  SC1 ASP   223     134.400 148.100  77.100  1.00  0.00            
ATOM   1381  BB  VAL   224     134.400 142.600  77.500  1.00  0.00            
ATOM   1382  SC1 VAL   224     133.800 141.300  78.900  1.00  0.00            
ATOM   1383  BB  GLY   225     137.600 143.800  79.200  1.00  0.00            
ATOM   1384  BB  LYS   226     140.600 141.500  78.700  1.00  0.00            
ATOM   1385  SC1 LYS   226     142.100 143.400  77.600  1.00  0.00            
ATOM   1386  SC2 LYS   226     143.700 145.100  76.400  1.00  0.00            
ATOM   1387  BB  LEU   227     139.600 137.900  78.300  1.00  0.00            
ATOM   1388  SC1 LEU   227     137.200 138.300  77.200  1.00  0.00            
ATOM   1389  BB  SER   228     141.600 134.800  79.000  1.00  0.00            
ATOM   1390  SC1 SER   228     140.300 133.400  79.400  1.00  0.00            
ATOM   1391  BB  ASP   229     145.000 134.500  77.400  1.00  0.00            
ATOM   1392  SC1 ASP   229     147.500 134.600  77.100  1.00  0.00            
ATOM   1393  BB  ALA   230     143.900 131.600  75.400  1.00  0.00            
ATOM   1394  BB  PRO   231     146.700 129.100  75.900  1.00  0.00            
ATOM   1395  SC1 PRO   231     148.100 129.700  77.000  1.00  0.00            
ATOM   1396  BB  LEU   232     148.100 127.800  72.600  1.00  0.00            
ATOM   1397  SC1 LEU   232     150.300 127.500  71.100  1.00  0.00            
ATOM   1398  BB  ASN   233     147.600 124.700  74.600  1.00  0.00            
ATOM   1399  SC1 ASN   233     149.300 123.700  76.100  1.00  0.00            
ATOM   1400  BB  THR   234     143.900 124.900  73.600  1.00  0.00            
ATOM   1401  SC1 THR   234     142.600 125.800  74.700  1.00  0.00            
ATOM   1402  BB  LEU   235     145.000 125.700  70.000  1.00  0.00            
ATOM   1403  SC1 LEU   235     146.200 126.800  67.900  1.00  0.00            
ATOM   1404  BB  TRP   236     143.200 122.600  68.700  1.00  0.00            
ATOM   1405  SC1 TRP   236     143.500 120.700  70.500  1.00  0.00            
ATOM   1406  SC2 TRP   236     142.800 120.300  72.500  1.00  0.00            
ATOM   1407  SC3 TRP   236     144.800 118.500  70.200  1.00  0.00            
ATOM   1408  SC4 TRP   236     143.700 118.000  72.800  1.00  0.00            
ATOM   1409  BB  LEU   237     139.700 123.000  70.100  1.00  0.00            
ATOM   1410  SC1 LEU   237     138.000 121.100  70.700  1.00  0.00            
ATOM   1411  BB  TYR   238     139.600 126.300  68.100  1.00  0.00            
ATOM   1412  SC1 TYR   238     140.600 127.400  70.500  1.00  0.00            
ATOM   1413  SC2 TYR   238     139.200 129.300  69.800  1.00  0.00            
ATOM   1414  SC3 TYR   238     140.500 129.700  72.600  1.00  0.00            
ATOM   1415  BB  LEU   239     140.200 124.300  65.000  1.00  0.00            
ATOM   1416  SC1 LEU   239     141.500 122.900  63.200  1.00  0.00            
ATOM   1417  BB  ILE   240     137.000 122.500  65.600  1.00  0.00            
ATOM   1418  SC1 ILE   240     136.100 120.300  65.600  1.00  0.00            
ATOM   1419  BB  LEU   241     135.300 125.900  66.400  1.00  0.00            
ATOM   1420  SC1 LEU   241     133.400 127.600  67.100  1.00  0.00            
ATOM   1421  BB  GLY   242     135.900 127.100  62.800  1.00  0.00            
ATOM   1422  BB  ILE   243     134.700 123.700  61.700  1.00  0.00            
ATOM   1423  SC1 ILE   243     134.700 121.500  60.900  1.00  0.00            
ATOM   1424  BB  ILE   244     131.100 123.800  62.500  1.00  0.00            
ATOM   1425  SC1 ILE   244     130.700 123.600  64.700  1.00  0.00            
ATOM   1426  BB  PHE   245     131.500 127.400  61.500  1.00  0.00            
ATOM   1427  SC1 PHE   245     128.400 128.000  63.200  1.00  0.00            
ATOM   1428  SC2 PHE   245     129.800 129.900  63.300  1.00  0.00            
ATOM   1429  SC3 PHE   245     127.700 129.900  64.500  1.00  0.00            
ATOM   1430  BB  GLY   246     132.500 126.500  58.000  1.00  0.00            
ATOM   1431  BB  ILE   247     129.600 124.000  57.900  1.00  0.00            
ATOM   1432  SC1 ILE   247     130.900 122.000  57.500  1.00  0.00            
ATOM   1433  BB  PHE   248     126.700 126.300  58.500  1.00  0.00            
ATOM   1434  SC1 PHE   248     124.600 128.300  60.300  1.00  0.00            
ATOM   1435  SC2 PHE   248     124.400 126.000  60.900  1.00  0.00            
ATOM   1436  SC3 PHE   248     122.500 127.400  61.100  1.00  0.00            
ATOM   1437  BB  GLY   249     128.700 129.100  56.900  1.00  0.00            
ATOM   1438  BB  PRO   250     127.400 128.400  53.300  1.00  0.00            
ATOM   1439  SC1 PRO   250     127.700 126.500  53.100  1.00  0.00            
ATOM   1440  BB  ILE   251     124.300 127.700  55.400  1.00  0.00            
ATOM   1441  SC1 ILE   251     122.800 126.000  54.700  1.00  0.00            
ATOM   1442  BB  PHE   252     123.600 131.300  56.200  1.00  0.00            
ATOM   1443  SC1 PHE   252     124.600 134.200  56.800  1.00  0.00            
ATOM   1444  SC2 PHE   252     123.200 133.600  58.600  1.00  0.00            
ATOM   1445  SC3 PHE   252     123.000 135.800  57.600  1.00  0.00            
ATOM   1446  BB  ASN   253     124.400 131.600  52.500  1.00  0.00            
ATOM   1447  SC1 ASN   253     125.100 132.300  50.200  1.00  0.00            
ATOM   1448  BB  LYS   254     122.100 128.800  51.100  1.00  0.00            
ATOM   1449  SC1 LYS   254     123.400 127.500  49.300  1.00  0.00            
ATOM   1450  SC2 LYS   254     125.600 127.000  47.700  1.00  0.00            
ATOM   1451  BB  TRP   255     119.100 129.800  53.200  1.00  0.00            
ATOM   1452  SC1 TRP   255     118.100 129.200  55.500  1.00  0.00            
ATOM   1453  SC2 TRP   255     116.200 129.600  56.600  1.00  0.00            
ATOM   1454  SC3 TRP   255     119.300 128.200  57.500  1.00  0.00            
ATOM   1455  SC4 TRP   255     116.900 128.800  58.900  1.00  0.00            
ATOM   1456  BB  VAL   256     119.600 133.500  52.500  1.00  0.00            
ATOM   1457  SC1 VAL   256     120.900 134.800  53.200  1.00  0.00            
ATOM   1458  BB  LEU   257     119.800 133.300  48.600  1.00  0.00            
ATOM   1459  SC1 LEU   257     121.400 135.400  48.300  1.00  0.00            
ATOM   1460  BB  GLY   258     117.100 130.700  49.400  1.00  0.00            
ATOM   1461  BB  MET   259     115.300 132.700  52.000  1.00  0.00            
ATOM   1462  SC1 MET   259     114.400 133.300  54.300  1.00  0.00            
ATOM   1463  BB  GLN   260     114.400 135.300  49.300  1.00  0.00            
ATOM   1464  SC1 GLN   260     115.800 136.700  47.600  1.00  0.00            
ATOM   1465  BB  ASP   261     113.400 132.400  47.000  1.00  0.00            
ATOM   1466  SC1 ASP   261     114.800 131.100  45.300  1.00  0.00            
ATOM   1467  BB  LEU   262     111.000 131.200  49.600  1.00  0.00            
ATOM   1468  SC1 LEU   262     110.400 130.400  52.100  1.00  0.00            
ATOM   1469  BB  LEU   263     110.500 134.900  49.900  1.00  0.00            
ATOM   1470  SC1 LEU   263     109.900 135.600  52.400  1.00  0.00            
ATOM   1471  BB  HIS   264     110.700 136.300  46.400  1.00  0.00            
ATOM   1472  SC1 HIS   264     111.600 137.800  45.500  1.00  0.00            
ATOM   1473  SC2 HIS   264     112.400 139.500  44.800  1.00  0.00            
ATOM   1474  SC3 HIS   264     111.800 139.000  42.800  1.00  0.00            
ATOM   1475  BB  ARG   265     107.200 134.800  46.200  1.00  0.00            
ATOM   1476  SC1 ARG   265     107.700 132.400  45.800  1.00  0.00            
ATOM   1477  SC2 ARG   265     109.600 130.900  43.600  1.00  0.00            
ATOM   1478  BB  VAL   266     105.300 136.500  49.000  1.00  0.00            
ATOM   1479  SC1 VAL   266     105.200 136.400  51.000  1.00  0.00            
ATOM   1480  BB  HIS   267     106.700 139.800  47.500  1.00  0.00            
ATOM   1481  SC1 HIS   267     108.100 140.000  48.800  1.00  0.00            
ATOM   1482  SC2 HIS   267     109.300 140.100  50.300  1.00  0.00            
ATOM   1483  SC3 HIS   267     111.000 140.500  49.100  1.00  0.00            
ATOM   1484  BB  GLY   268     107.000 138.900  43.900  1.00  0.00            
ATOM   1485  BB  GLY   269     108.300 142.400  43.300  1.00  0.00            
ATOM   1486  BB  ASN   270     105.500 144.100  45.100  1.00  0.00            
ATOM   1487  SC1 ASN   270     103.600 142.700  44.200  1.00  0.00            
ATOM   1488  BB  ILE   271     105.100 147.500  46.700  1.00  0.00            
ATOM   1489  SC1 ILE   271     104.200 149.500  46.900  1.00  0.00            
ATOM   1490  BB  THR   272     102.500 145.700  48.900  1.00  0.00            
ATOM   1491  SC1 THR   272     101.000 146.000  50.100  1.00  0.00            
ATOM   1492  BB  LYS   273     103.500 142.100  49.500  1.00  0.00            
ATOM   1493  SC1 LYS   273     102.000 140.300  49.000  1.00  0.00            
ATOM   1494  SC2 LYS   273     100.900 139.100  46.300  1.00  0.00            
ATOM   1495  BB  TRP   274     106.600 144.100  50.300  1.00  0.00            
ATOM   1496  SC1 TRP   274     108.500 145.000  48.700  1.00  0.00            
ATOM   1497  SC2 TRP   274     110.200 144.400  47.500  1.00  0.00            
ATOM   1498  SC3 TRP   274     109.100 147.400  48.800  1.00  0.00            
ATOM   1499  SC4 TRP   274     111.300 146.600  47.200  1.00  0.00            
ATOM   1500  BB  VAL   275     105.800 146.900  52.700  1.00  0.00            
ATOM   1501  SC1 VAL   275     104.900 148.400  51.600  1.00  0.00            
ATOM   1502  BB  LEU   276     104.000 144.400  54.800  1.00  0.00            
ATOM   1503  SC1 LEU   276     101.600 143.400  54.000  1.00  0.00            
ATOM   1504  BB  MET   277     106.500 141.500  54.600  1.00  0.00            
ATOM   1505  SC1 MET   277     107.400 138.800  54.700  1.00  0.00            
ATOM   1506  BB  GLY   278     108.600 144.000  56.400  1.00  0.00            
ATOM   1507  BB  GLY   279     106.000 145.600  58.400  1.00  0.00            
ATOM   1508  BB  ALA   280     104.900 142.200  59.700  1.00  0.00            
ATOM   1509  BB  ILE   281     108.500 141.600  60.200  1.00  0.00            
ATOM   1510  SC1 ILE   281     108.800 139.700  59.100  1.00  0.00            
ATOM   1511  BB  GLY   282     109.300 145.000  61.700  1.00  0.00            
ATOM   1512  BB  GLY   283     106.200 144.400  63.700  1.00  0.00            
ATOM   1513  BB  LEU   284     106.900 140.800  65.000  1.00  0.00            
ATOM   1514  SC1 LEU   284     106.100 138.300  64.800  1.00  0.00            
ATOM   1515  BB  CYS   285     110.500 141.800  65.300  1.00  0.00            
ATOM   1516  SC1 CYS   285     112.000 141.100  63.600  1.00  0.00            
ATOM   1517  BB  GLY   286     109.700 143.900  68.300  1.00  0.00            
ATOM   1518  BB  LEU   287     107.100 141.200  69.100  1.00  0.00            
ATOM   1519  SC1 LEU   287     105.600 141.500  71.300  1.00  0.00            
ATOM   1520  BB  LEU   288     110.200 139.300  70.100  1.00  0.00            
ATOM   1521  SC1 LEU   288     110.700 137.800  67.900  1.00  0.00            
ATOM   1522  BB  GLY   289     111.600 142.600  71.100  1.00  0.00            
ATOM   1523  BB  PHE   290     109.700 142.400  74.400  1.00  0.00            
ATOM   1524  SC1 PHE   290     107.600 144.900  73.600  1.00  0.00            
ATOM   1525  SC2 PHE   290     107.700 144.800  76.000  1.00  0.00            
ATOM   1526  SC3 PHE   290     105.600 144.700  74.900  1.00  0.00            
ATOM   1527  BB  VAL   291     108.800 138.700  74.200  1.00  0.00            
ATOM   1528  SC1 VAL   291     107.300 137.500  73.600  1.00  0.00            
ATOM   1529  BB  ALA   292     112.500 137.800  73.200  1.00  0.00            
ATOM   1530  BB  PRO   293     115.100 140.600  73.400  1.00  0.00            
ATOM   1531  SC1 PRO   293     115.500 141.700  74.900  1.00  0.00            
ATOM   1532  BB  ALA   294     118.100 138.300  72.400  1.00  0.00            
ATOM   1533  BB  THR   295     116.300 137.100  69.300  1.00  0.00            
ATOM   1534  SC1 THR   295     114.800 135.900  69.200  1.00  0.00            
ATOM   1535  BB  SER   296     116.000 140.700  68.600  1.00  0.00            
ATOM   1536  SC1 SER   296     114.300 141.200  67.900  1.00  0.00            
ATOM   1537  BB  GLY   297     118.100 143.900  67.800  1.00  0.00            
ATOM   1538  BB  GLY   298     121.700 144.300  66.800  1.00  0.00            
ATOM   1539  BB  GLY   299     123.600 141.800  69.000  1.00  0.00            
ATOM   1540  BB  PHE   300     125.400 144.700  70.400  1.00  0.00            
ATOM   1541  SC1 PHE   300     127.400 146.200  68.000  1.00  0.00            
ATOM   1542  SC2 PHE   300     125.300 147.400  68.300  1.00  0.00            
ATOM   1543  SC3 PHE   300     126.200 147.000  66.100  1.00  0.00            
ATOM   1544  BB  ASN   301     124.200 144.000  73.900  1.00  0.00            
ATOM   1545  SC1 ASN   301     124.700 144.900  76.200  1.00  0.00            
ATOM   1546  BB  LEU   302     124.100 140.300  74.000  1.00  0.00            
ATOM   1547  SC1 LEU   302     123.000 137.800  74.000  1.00  0.00            
ATOM   1548  BB  ILE   303     127.900 140.300  73.400  1.00  0.00            
ATOM   1549  SC1 ILE   303     128.400 140.800  71.300  1.00  0.00            
ATOM   1550  BB  PRO   304     129.100 141.500  76.900  1.00  0.00            
ATOM   1551  SC1 PRO   304     129.700 143.200  77.400  1.00  0.00            
ATOM   1552  BB  ILE   305     126.400 139.200  78.200  1.00  0.00            
ATOM   1553  SC1 ILE   305     124.700 138.700  79.500  1.00  0.00            
ATOM   1554  BB  ALA   306     127.600 136.300  76.000  1.00  0.00            
ATOM   1555  BB  THR   307     131.300 137.100  76.200  1.00  0.00            
ATOM   1556  SC1 THR   307     132.500 138.100  75.200  1.00  0.00            
ATOM   1557  BB  ALA   308     130.900 137.200  80.000  1.00  0.00            
ATOM   1558  BB  GLY   309     129.600 133.600  80.300  1.00  0.00            
ATOM   1559  BB  ASN   310     126.400 135.000  81.600  1.00  0.00            
ATOM   1560  SC1 ASN   310     126.700 136.500  83.600  1.00  0.00            
ATOM   1561  BB  PHE   311     124.500 132.700  79.100  1.00  0.00            
ATOM   1562  SC1 PHE   311     122.600 134.400  77.200  1.00  0.00            
ATOM   1563  SC2 PHE   311     122.000 134.400  79.500  1.00  0.00            
ATOM   1564  SC3 PHE   311     120.900 135.800  77.900  1.00  0.00            
ATOM   1565  BB  SER   312     123.000 129.400  80.000  1.00  0.00            
ATOM   1566  SC1 SER   312     122.300 128.800  81.700  1.00  0.00            
ATOM   1567  BB  MET   313     123.400 126.500  77.500  1.00  0.00            
ATOM   1568  SC1 MET   313     125.600 124.800  77.000  1.00  0.00            
ATOM   1569  BB  GLY   314     119.800 126.500  76.600  1.00  0.00            
ATOM   1570  BB  MET   315     119.700 130.300  76.500  1.00  0.00            
ATOM   1571  SC1 MET   315     118.200 131.400  77.900  1.00  0.00            
ATOM   1572  BB  LEU   316     122.400 129.900  73.900  1.00  0.00            
ATOM   1573  SC1 LEU   316     124.800 130.600  74.900  1.00  0.00            
ATOM   1574  BB  VAL   317     120.700 127.600  71.500  1.00  0.00            
ATOM   1575  SC1 VAL   317     120.000 126.600  69.900  1.00  0.00            
ATOM   1576  BB  PHE   318     117.500 129.400  72.200  1.00  0.00            
ATOM   1577  SC1 PHE   318     114.600 130.900  71.700  1.00  0.00            
ATOM   1578  SC2 PHE   318     115.300 131.300  73.900  1.00  0.00            
ATOM   1579  SC3 PHE   318     114.100 133.000  72.700  1.00  0.00            
ATOM   1580  BB  ILE   319     119.500 132.600  71.100  1.00  0.00            
ATOM   1581  SC1 ILE   319     120.000 133.700  73.000  1.00  0.00            
ATOM   1582  BB  PHE   320     121.200 130.900  68.300  1.00  0.00            
ATOM   1583  SC1 PHE   320     123.700 129.900  65.900  1.00  0.00            
ATOM   1584  SC2 PHE   320     123.900 129.200  68.200  1.00  0.00            
ATOM   1585  SC3 PHE   320     124.600 127.800  66.400  1.00  0.00            
ATOM   1586  BB  VAL   321     118.600 129.200  66.100  1.00  0.00            
ATOM   1587  SC1 VAL   321     118.700 127.800  64.700  1.00  0.00            
ATOM   1588  BB  ALA   322     115.800 131.800  66.900  1.00  0.00            
ATOM   1589  BB  ARG   323     118.200 134.500  65.700  1.00  0.00            
ATOM   1590  SC1 ARG   323     120.200 135.500  66.500  1.00  0.00            
ATOM   1591  SC2 ARG   323     121.000 138.000  68.400  1.00  0.00            
ATOM   1592  BB  VAL   324     118.900 132.300  62.800  1.00  0.00            
ATOM   1593  SC1 VAL   324     120.300 131.400  61.600  1.00  0.00            
ATOM   1594  BB  ILE   325     115.600 133.200  61.300  1.00  0.00            
ATOM   1595  SC1 ILE   325     114.300 131.300  61.400  1.00  0.00            
ATOM   1596  BB  THR   326     115.300 136.700  62.900  1.00  0.00            
ATOM   1597  SC1 THR   326     114.200 137.200  64.400  1.00  0.00            
ATOM   1598  BB  THR   327     118.600 137.200  61.100  1.00  0.00            
ATOM   1599  SC1 THR   327     120.500 137.000  61.500  1.00  0.00            
ATOM   1600  BB  LEU   328     117.100 136.300  57.700  1.00  0.00            
ATOM   1601  SC1 LEU   328     118.400 134.000  57.300  1.00  0.00            
ATOM   1602  BB  LEU   329     113.400 137.200  58.200  1.00  0.00            
ATOM   1603  SC1 LEU   329     111.700 135.400  57.400  1.00  0.00            
ATOM   1604  BB  CYS   330     115.200 140.500  59.200  1.00  0.00            
ATOM   1605  SC1 CYS   330     113.600 142.200  58.600  1.00  0.00            
ATOM   1606  BB  PHE   331     117.600 140.300  56.300  1.00  0.00            
ATOM   1607  SC1 PHE   331     120.400 141.300  54.900  1.00  0.00            
ATOM   1608  SC2 PHE   331     120.600 139.000  55.600  1.00  0.00            
ATOM   1609  SC3 PHE   331     122.300 140.000  54.200  1.00  0.00            
ATOM   1610  BB  SER   332     116.400 137.900  53.600  1.00  0.00            
ATOM   1611  SC1 SER   332     117.400 137.900  51.900  1.00  0.00            
ATOM   1612  BB  SER   333     113.200 139.900  53.300  1.00  0.00            
ATOM   1613  SC1 SER   333     111.800 140.200  54.600  1.00  0.00            
ATOM   1614  BB  GLY   334     115.800 142.300  52.200  1.00  0.00            
ATOM   1615  BB  ALA   335     115.400 145.100  54.600  1.00  0.00            
ATOM   1616  BB  PRO   336     117.600 148.300  54.900  1.00  0.00            
ATOM   1617  SC1 PRO   336     116.400 149.700  54.700  1.00  0.00            
ATOM   1618  BB  GLY   337     120.600 147.200  57.100  1.00  0.00            
ATOM   1619  BB  GLY   338     123.900 145.800  58.400  1.00  0.00            
ATOM   1620  BB  ILE   339     123.900 142.000  58.300  1.00  0.00            
ATOM   1621  SC1 ILE   339     122.500 140.900  59.700  1.00  0.00            
ATOM   1622  BB  PHE   340     127.500 142.500  59.700  1.00  0.00            
ATOM   1623  SC1 PHE   340     128.200 143.800  56.400  1.00  0.00            
ATOM   1624  SC2 PHE   340     130.100 144.300  57.800  1.00  0.00            
ATOM   1625  SC3 PHE   340     129.100 146.000  56.300  1.00  0.00            
ATOM   1626  BB  ALA   341     127.100 143.300  63.400  1.00  0.00            
ATOM   1627  BB  PRO   342     124.600 140.300  63.700  1.00  0.00            
ATOM   1628  SC1 PRO   342     123.100 140.100  64.700  1.00  0.00            
ATOM   1629  BB  MET   343     127.000 137.600  62.300  1.00  0.00            
ATOM   1630  SC1 MET   343     127.300 137.300  59.600  1.00  0.00            
ATOM   1631  BB  LEU   344     129.100 138.800  65.200  1.00  0.00            
ATOM   1632  SC1 LEU   344     131.000 140.500  64.600  1.00  0.00            
ATOM   1633  BB  ALA   345     126.300 137.700  67.600  1.00  0.00            
ATOM   1634  BB  LEU   346     126.000 134.400  65.600  1.00  0.00            
ATOM   1635  SC1 LEU   346     124.300 133.900  63.600  1.00  0.00            
ATOM   1636  BB  GLY   347     129.700 133.900  66.100  1.00  0.00            
ATOM   1637  BB  THR   348     129.500 134.800  69.800  1.00  0.00            
ATOM   1638  SC1 THR   348     129.700 136.100  71.200  1.00  0.00            
ATOM   1639  BB  VAL   349     126.600 132.500  70.600  1.00  0.00            
ATOM   1640  SC1 VAL   349     125.000 133.700  70.900  1.00  0.00            
ATOM   1641  BB  LEU   350     128.700 129.800  68.900  1.00  0.00            
ATOM   1642  SC1 LEU   350     128.800 127.200  68.500  1.00  0.00            
ATOM   1643  BB  GLY   351     131.800 130.700  70.800  1.00  0.00            
ATOM   1644  BB  THR   352     130.000 130.700  74.100  1.00  0.00            
ATOM   1645  SC1 THR   352     129.700 131.800  75.700  1.00  0.00            
ATOM   1646  BB  ALA   353     128.200 127.600  73.000  1.00  0.00            
ATOM   1647  BB  PHE   354     131.400 125.600  72.700  1.00  0.00            
ATOM   1648  SC1 PHE   354     132.800 122.500  71.500  1.00  0.00            
ATOM   1649  SC2 PHE   354     131.400 123.500  69.800  1.00  0.00            
ATOM   1650  SC3 PHE   354     133.300 122.200  69.200  1.00  0.00            
ATOM   1651  BB  GLY   355     132.500 127.400  75.700  1.00  0.00            
ATOM   1652  BB  MET   356     130.400 125.800  78.500  1.00  0.00            
ATOM   1653  SC1 MET   356     129.000 128.600  79.100  1.00  0.00            
ATOM   1654  BB  VAL   357     130.700 122.400  77.000  1.00  0.00            
ATOM   1655  SC1 VAL   357     129.800 121.900  75.300  1.00  0.00            
ATOM   1656  BB  ALA   358     134.300 123.400  76.100  1.00  0.00            
ATOM   1657  BB  VAL   359     135.600 123.800  79.600  1.00  0.00            
ATOM   1658  SC1 VAL   359     134.800 125.500  80.200  1.00  0.00            
ATOM   1659  BB  GLU   360     133.700 120.700  80.900  1.00  0.00            
ATOM   1660  SC1 GLU   360     133.300 120.400  83.900  1.00  0.00            
ATOM   1661  BB  LEU   361     135.600 119.100  78.100  1.00  0.00            
ATOM   1662  SC1 LEU   361     135.200 118.900  75.500  1.00  0.00            
ATOM   1663  BB  PHE   362     139.200 119.900  79.000  1.00  0.00            
ATOM   1664  SC1 PHE   362     140.200 121.100  75.800  1.00  0.00            
ATOM   1665  SC2 PHE   362     139.400 122.800  77.400  1.00  0.00            
ATOM   1666  SC3 PHE   362     139.200 123.100  75.000  1.00  0.00            
ATOM   1667  BB  PRO   363     139.500 120.900  82.600  1.00  0.00            
ATOM   1668  SC1 PRO   363     138.000 120.300  83.700  1.00  0.00            
ATOM   1669  BB  GLN   364     143.300 120.600  82.100  1.00  0.00            
ATOM   1670  SC1 GLN   364     144.400 119.400  83.800  1.00  0.00            
ATOM   1671  BB  TYR   365     142.800 124.300  81.000  1.00  0.00            
ATOM   1672  SC1 TYR   365     143.900 127.200  81.700  1.00  0.00            
ATOM   1673  SC2 TYR   365     144.500 126.600  79.500  1.00  0.00            
ATOM   1674  SC3 TYR   365     143.800 129.600  79.700  1.00  0.00            
ATOM   1675  BB  HIS   366     139.700 125.100  83.000  1.00  0.00            
ATOM   1676  SC1 HIS   366     138.500 125.200  84.500  1.00  0.00            
ATOM   1677  SC2 HIS   366     137.300 125.300  86.000  1.00  0.00            
ATOM   1678  SC3 HIS   366     135.600 124.700  84.900  1.00  0.00            
ATOM   1679  BB  LEU   367     138.900 127.600  80.200  1.00  0.00            
ATOM   1680  SC1 LEU   367     139.100 127.700  77.600  1.00  0.00            
ATOM   1681  BB  GLU   368     136.500 130.500  80.400  1.00  0.00            
ATOM   1682  SC1 GLU   368     135.700 133.000  81.700  1.00  0.00            
ATOM   1683  BB  ALA   369     134.100 130.000  77.500  1.00  0.00            
ATOM   1684  BB  GLY   370     134.100 133.800  77.000  1.00  0.00            
ATOM   1685  BB  THR   371     137.300 133.500  75.000  1.00  0.00            
ATOM   1686  SC1 THR   371     139.200 134.200  75.000  1.00  0.00            
ATOM   1687  BB  PHE   372     135.800 130.600  73.100  1.00  0.00            
ATOM   1688  SC1 PHE   372     136.800 127.500  73.300  1.00  0.00            
ATOM   1689  SC2 PHE   372     135.400 127.700  71.400  1.00  0.00            
ATOM   1690  SC3 PHE   372     136.200 125.600  72.000  1.00  0.00            
ATOM   1691  BB  ALA   373     133.300 133.300  72.400  1.00  0.00            
ATOM   1692  BB  ILE   374     135.900 136.000  71.500  1.00  0.00            
ATOM   1693  SC1 ILE   374     136.200 138.000  71.900  1.00  0.00            
ATOM   1694  BB  ALA   375     137.200 133.400  69.200  1.00  0.00            
ATOM   1695  BB  GLY   376     133.800 132.700  67.400  1.00  0.00            
ATOM   1696  BB  MET   377     132.600 136.200  67.300  1.00  0.00            
ATOM   1697  SC1 MET   377     132.300 139.200  68.800  1.00  0.00            
ATOM   1698  BB  GLY   378     133.900 136.700  63.700  1.00  0.00            
ATOM   1699  BB  ALA   379     133.800 133.100  62.600  1.00  0.00            
ATOM   1700  BB  LEU   380     130.700 133.800  60.600  1.00  0.00            
ATOM   1701  SC1 LEU   380     128.400 132.700  59.900  1.00  0.00            
ATOM   1702  BB  LEU   381     132.600 136.700  59.100  1.00  0.00            
ATOM   1703  SC1 LEU   381     131.800 139.100  59.700  1.00  0.00            
ATOM   1704  BB  ALA   382     134.900 134.000  57.700  1.00  0.00            
ATOM   1705  BB  ALA   383     132.200 131.400  57.000  1.00  0.00            
ATOM   1706  BB  SER   384     129.900 133.900  55.200  1.00  0.00            
ATOM   1707  SC1 SER   384     129.200 133.100  53.500  1.00  0.00            
ATOM   1708  BB  ILE   385     131.500 137.100  54.100  1.00  0.00            
ATOM   1709  SC1 ILE   385     132.000 139.000  54.600  1.00  0.00            
ATOM   1710  BB  ARG   386     134.600 134.900  53.900  1.00  0.00            
ATOM   1711  SC1 ARG   386     134.600 132.600  52.800  1.00  0.00            
ATOM   1712  SC2 ARG   386     135.500 132.900  49.300  1.00  0.00            
ATOM   1713  BB  ALA   387     136.900 137.900  54.500  1.00  0.00            
ATOM   1714  BB  PRO   388     139.000 136.200  57.300  1.00  0.00            
ATOM   1715  SC1 PRO   388     140.300 134.900  57.900  1.00  0.00            
ATOM   1716  BB  LEU   389     140.800 139.600  58.100  1.00  0.00            
ATOM   1717  SC1 LEU   389     142.900 141.100  58.500  1.00  0.00            
ATOM   1718  BB  THR   390     137.700 141.800  57.700  1.00  0.00            
ATOM   1719  SC1 THR   390     135.900 141.900  56.900  1.00  0.00            
ATOM   1720  BB  GLY   391     136.600 139.700  60.700  1.00  0.00            
ATOM   1721  BB  ILE   392     139.800 139.300  62.500  1.00  0.00            
ATOM   1722  SC1 ILE   392     141.200 137.600  62.300  1.00  0.00            
ATOM   1723  BB  ILE   393     140.400 142.900  63.300  1.00  0.00            
ATOM   1724  SC1 ILE   393     142.200 144.200  63.000  1.00  0.00            
ATOM   1725  BB  LEU   394     136.800 144.000  63.100  1.00  0.00            
ATOM   1726  SC1 LEU   394     135.100 144.200  61.000  1.00  0.00            
ATOM   1727  BB  VAL   395     136.600 141.700  66.000  1.00  0.00            
ATOM   1728  SC1 VAL   395     136.200 139.700  66.400  1.00  0.00            
ATOM   1729  BB  LEU   396     139.800 142.200  68.100  1.00  0.00            
ATOM   1730  SC1 LEU   396     140.800 139.700  68.100  1.00  0.00            
ATOM   1731  BB  GLU   397     138.900 145.800  67.400  1.00  0.00            
ATOM   1732  SC1 GLU   397     138.700 148.500  67.900  1.00  0.00            
ATOM   1733  BB  MET   398     135.300 145.500  68.700  1.00  0.00            
ATOM   1734  SC1 MET   398     131.900 144.300  68.500  1.00  0.00            
ATOM   1735  BB  THR   399     136.500 143.300  71.600  1.00  0.00            
ATOM   1736  SC1 THR   399     135.800 142.300  73.200  1.00  0.00            
ATOM   1737  BB  ASP   400     140.100 144.500  71.900  1.00  0.00            
ATOM   1738  SC1 ASP   400     139.900 146.200  73.800  1.00  0.00            
ATOM   1739  BB  ASN   401     141.700 141.300  72.900  1.00  0.00            
ATOM   1740  SC1 ASN   401     140.300 139.300  73.500  1.00  0.00            
ATOM   1741  BB  TYR   402     144.400 141.000  70.300  1.00  0.00            
ATOM   1742  SC1 TYR   402     146.400 142.700  68.900  1.00  0.00            
ATOM   1743  SC2 TYR   402     144.900 141.900  67.200  1.00  0.00            
ATOM   1744  SC3 TYR   402     147.900 141.300  66.600  1.00  0.00            
ATOM   1745  BB  GLN   403     146.500 138.700  72.300  1.00  0.00            
ATOM   1746  SC1 GLN   403     148.600 138.500  73.500  1.00  0.00            
ATOM   1747  BB  LEU   404     144.000 136.100  71.200  1.00  0.00            
ATOM   1748  SC1 LEU   404     141.400 135.500  71.100  1.00  0.00            
ATOM   1749  BB  ILE   405     145.200 136.400  67.500  1.00  0.00            
ATOM   1750  SC1 ILE   405     144.400 137.200  65.500  1.00  0.00            
ATOM   1751  BB  LEU   406     146.600 133.000  66.800  1.00  0.00            
ATOM   1752  SC1 LEU   406     148.900 131.700  67.500  1.00  0.00            
ATOM   1753  BB  PRO   407     143.500 131.300  68.200  1.00  0.00            
ATOM   1754  SC1 PRO   407     144.000 131.000  70.000  1.00  0.00            
ATOM   1755  BB  MET   408     141.100 133.900  66.600  1.00  0.00            
ATOM   1756  SC1 MET   408     138.500 135.300  65.400  1.00  0.00            
ATOM   1757  BB  ILE   409     142.300 133.300  63.000  1.00  0.00            
ATOM   1758  SC1 ILE   409     144.300 133.500  62.600  1.00  0.00            
ATOM   1759  BB  ILE   410     142.600 129.600  64.000  1.00  0.00            
ATOM   1760  SC1 ILE   410     143.400 127.500  63.700  1.00  0.00            
ATOM   1761  BB  THR   411     138.900 129.700  64.500  1.00  0.00            
ATOM   1762  SC1 THR   411     137.600 130.400  65.700  1.00  0.00            
ATOM   1763  BB  GLY   412     138.200 132.000  61.400  1.00  0.00            
ATOM   1764  BB  LEU   413     141.000 130.300  59.500  1.00  0.00            
ATOM   1765  SC1 LEU   413     142.400 130.400  57.300  1.00  0.00            
ATOM   1766  BB  GLY   414     139.000 127.100  59.900  1.00  0.00            
ATOM   1767  BB  ALA   415     135.500 128.200  59.000  1.00  0.00            
ATOM   1768  BB  THR   416     137.000 129.500  55.800  1.00  0.00            
ATOM   1769  SC1 THR   416     137.900 131.200  55.800  1.00  0.00            
ATOM   1770  BB  LEU   417     138.200 126.100  54.500  1.00  0.00            
ATOM   1771  SC1 LEU   417     140.800 126.700  54.200  1.00  0.00            
ATOM   1772  BB  LEU   418     135.000 124.600  55.800  1.00  0.00            
ATOM   1773  SC1 LEU   418     135.500 122.000  55.500  1.00  0.00            
ATOM   1774  BB  ALA   419     132.900 127.100  53.900  1.00  0.00            
ATOM   1775  BB  GLN   420     134.900 127.200  50.600  1.00  0.00            
ATOM   1776  SC1 GLN   420     137.400 128.700  50.500  1.00  0.00            
ATOM   1777  BB  PHE   421     135.600 123.500  50.300  1.00  0.00            
ATOM   1778  SC1 PHE   421     138.700 124.200  49.500  1.00  0.00            
ATOM   1779  SC2 PHE   421     138.500 122.600  51.300  1.00  0.00            
ATOM   1780  SC3 PHE   421     140.600 122.800  50.100  1.00  0.00            
ATOM   1781  BB  THR   422     131.900 123.000  51.200  1.00  0.00            
ATOM   1782  SC1 THR   422     130.700 122.300  52.600  1.00  0.00            
ATOM   1783  BB  GLY   423     131.100 125.800  48.900  1.00  0.00            
ATOM   1784  BB  GLY   424     130.700 129.300  50.200  1.00  0.00            
ATOM   1785  BB  LYS   425     130.200 132.500  48.400  1.00  0.00            
ATOM   1786  SC1 LYS   425     129.100 132.100  46.400  1.00  0.00            
ATOM   1787  SC2 LYS   425     128.000 130.700  44.100  1.00  0.00            
ATOM   1788  BB  PRO   426     131.500 135.600  50.300  1.00  0.00            
ATOM   1789  SC1 PRO   426     132.300 137.200  49.600  1.00  0.00            
ATOM   1790  BB  LEU   427     127.800 136.600  50.600  1.00  0.00            
ATOM   1791  SC1 LEU   427     125.700 136.200  52.200  1.00  0.00            
ATOM   1792  BB  TYR   428     128.500 140.400  50.700  1.00  0.00            
ATOM   1793  SC1 TYR   428     131.100 142.200  50.900  1.00  0.00            
ATOM   1794  SC2 TYR   428     129.600 142.700  52.700  1.00  0.00            
ATOM   1795  SC3 TYR   428     132.500 143.700  53.300  1.00  0.00            
ATOM   1796  BB  SER   429     129.000 139.600  47.000  1.00  0.00            
ATOM   1797  SC1 SER   429     130.200 140.800  46.200  1.00  0.00            
ATOM   1798  BB  ALA   430     126.600 136.800  46.300  1.00  0.00            
ATOM   1799  BB  ILE   431     124.000 139.300  47.300  1.00  0.00            
ATOM   1800  SC1 ILE   431     123.900 140.000  49.600  1.00  0.00            
ATOM   1801  BB  LEU   432     125.400 141.500  44.400  1.00  0.00            
ATOM   1802  SC1 LEU   432     127.000 143.400  43.400  1.00  0.00            
ATOM   1803  BB  ALA   433     125.400 138.300  42.400  1.00  0.00            
ATOM   1804  BB  ARG   434     121.700 139.000  42.700  1.00  0.00            
ATOM   1805  SC1 ARG   434     120.000 138.900  44.500  1.00  0.00            
ATOM   1806  SC2 ARG   434     117.000 140.400  44.000  1.00  0.00            
ATOM   1807  BB  THR   435     122.100 142.700  42.500  1.00  0.00            
ATOM   1808  SC1 THR   435     122.200 144.600  43.100  1.00  0.00            
ATOM   1809  BB  LEU   436     124.000 142.000  39.300  1.00  0.00            
ATOM   1810  SC1 LEU   436     126.600 141.500  39.100  1.00  0.00            
ATOM   1811  BB  ALA   437     121.000 140.200  37.800  1.00  0.00            
ATOM   1812  BB  LYS   438     119.100 143.300  38.800  1.00  0.00            
ATOM   1813  SC1 LYS   438     117.200 142.500  40.000  1.00  0.00            
ATOM   1814  SC2 LYS   438     114.500 141.400  39.200  1.00  0.00            
ATOM   1815  BB  GLN   439     121.200 144.700  36.100  1.00  0.00            
ATOM   1816  SC1 GLN   439     123.100 146.000  36.600  1.00  0.00            
ATOM   1817  BB  GLU   440     119.600 142.900  33.300  1.00  0.00            
ATOM   1818  SC1 GLU   440     120.300 140.700  32.800  1.00  0.00            
ATOM   1819  BB  ALA   441     116.600 144.100  35.500  1.00  0.00            
ATOM   1820  NH3 POPE  445      23.800 141.300  79.300  1.00  0.00            
ATOM   1821  PO4 POPE  445      27.200 139.900  79.100  1.00  0.00            
ATOM   1822  GL1 POPE  445      25.400 138.400  75.300  1.00  0.00            
ATOM   1823  GL2 POPE  445      25.800 142.400  74.600  1.00  0.00            
ATOM   1824  C1A POPE  445      22.900 138.300  71.500  1.00  0.00            
ATOM   1825  D2A POPE  445      22.300 138.900  67.500  1.00  0.00            
ATOM   1826  C3A POPE  445      22.000 134.800  65.600  1.00  0.00            
ATOM   1827  C4A POPE  445      19.400 132.500  64.000  1.00  0.00            
ATOM   1828  C1B POPE  445      25.500 142.100  69.900  1.00  0.00            
ATOM   1829  C2B POPE  445      26.100 142.900  65.800  1.00  0.00            
ATOM   1830  C3B POPE  445      29.800 142.100  62.100  1.00  0.00            
ATOM   1831  C4B POPE  445      32.600 141.000  58.600  1.00  0.00            
ATOM   1832  NH3 POPE  446      38.100 286.700  78.100  1.00  0.00            
ATOM   1833  PO4 POPE  446      36.300 284.200  76.000  1.00  0.00            
ATOM   1834  GL1 POPE  446      34.100 282.100  73.900  1.00  0.00            
ATOM   1835  GL2 POPE  446      33.600 278.700  74.600  1.00  0.00            
ATOM   1836  C1A POPE  446      32.300 282.900  69.800  1.00  0.00            
ATOM   1837  D2A POPE  446      30.700 285.200  67.200  1.00  0.00            
ATOM   1838  C3A POPE  446      27.500 286.200  63.400  1.00  0.00            
ATOM   1839  C4A POPE  446      25.900 285.200  59.700  1.00  0.00            
ATOM   1840  C1B POPE  446      33.900 278.200  70.500  1.00  0.00            
ATOM   1841  C2B POPE  446      30.000 277.800  67.700  1.00  0.00            
ATOM   1842  C3B POPE  446      29.500 277.400  62.900  1.00  0.00            
ATOM   1843  C4B POPE  446      31.900 278.600  59.300  1.00  0.00            
ATOM   1844  NH3 POPE  447     111.300 136.300  81.900  1.00  0.00            
ATOM   1845  PO4 POPE  447     107.900 138.200  79.700  1.00  0.00            
ATOM   1846  GL1 POPE  447     105.700 135.900  77.800  1.00  0.00            
ATOM   1847  GL2 POPE  447     102.900 135.900  76.500  1.00  0.00            
ATOM   1848  C1A POPE  447     106.800 132.500  74.700  1.00  0.00            
ATOM   1849  D2A POPE  447     109.400 133.500  71.000  1.00  0.00            
ATOM   1850  C3A POPE  447     106.700 134.600  69.700  1.00  0.00            
ATOM   1851  C4A POPE  447     103.400 136.900  70.000  1.00  0.00            
ATOM   1852  C1B POPE  447     101.300 133.400  73.400  1.00  0.00            
ATOM   1853  C2B POPE  447     100.500 132.700  69.300  1.00  0.00            
ATOM   1854  C3B POPE  447     101.700 134.700  65.800  1.00  0.00            
ATOM   1855  C4B POPE  447     101.100 138.300  63.100  1.00  0.00            
ATOM   1856  NH3 POPE  448     222.800 220.700  85.000  1.00  0.00            
ATOM   1857  PO4 POPE  448     222.700 224.700  84.900  1.00  0.00            
ATOM   1858  GL1 POPE  448     220.300 223.800  81.400  1.00  0.00            
ATOM   1859  GL2 POPE  448     221.400 226.100  79.800  1.00  0.00            
ATOM   1860  C1A POPE  448     217.400 223.100  78.500  1.00  0.00            
ATOM   1861  D2A POPE  448     216.500 223.300  74.100  1.00  0.00            
ATOM   1862  C3A POPE  448     214.600 227.200  72.000  1.00  0.00            
ATOM   1863  C4A POPE  448     211.700 227.600  69.900  1.00  0.00            
ATOM   1864  C1B POPE  448     224.800 226.500  77.600  1.00  0.00            
ATOM   1865  C2B POPE  448     227.500 228.600  74.900  1.00  0.00            
ATOM   1866  C3B POPE  448     229.900 228.500  70.100  1.00  0.00            
ATOM   1867  C4B POPE  448     228.500 225.700  66.400  1.00  0.00            
ATOM   1868  NH3 POPE  449     103.700  93.400  85.200  1.00  0.00            
ATOM   1869  PO4 POPE  449     105.900  96.800  86.600  1.00  0.00            
ATOM   1870  GL1 POPE  449     105.800  95.600  81.800  1.00  0.00            
ATOM   1871  GL2 POPE  449     104.300  97.200  81.400  1.00  0.00            
ATOM   1872  C1A POPE  449     105.200  95.100  76.600  1.00  0.00            
ATOM   1873  D2A POPE  449     105.100  93.700  72.800  1.00  0.00            
ATOM   1874  C3A POPE  449     105.500  96.000  69.700  1.00  0.00            
ATOM   1875  C4A POPE  449     104.500  98.100  66.500  1.00  0.00            
ATOM   1876  C1B POPE  449     107.100  99.400  78.200  1.00  0.00            
ATOM   1877  C2B POPE  449     105.100  99.200  74.100  1.00  0.00            
ATOM   1878  C3B POPE  449     101.700  97.800  72.400  1.00  0.00            
ATOM   1879  C4B POPE  449     100.300  96.300  68.400  1.00  0.00            
ATOM   1880  NH3 POPE  450     204.000  49.200  83.300  1.00  0.00            
ATOM   1881  PO4 POPE  450     207.500  52.300  81.400  1.00  0.00            
ATOM   1882  GL1 POPE  450     207.800  53.600  78.800  1.00  0.00            
ATOM   1883  GL2 POPE  450     210.000  52.900  77.500  1.00  0.00            
ATOM   1884  C1A POPE  450     206.700  53.900  74.600  1.00  0.00            
ATOM   1885  D2A POPE  450     207.900  52.200  70.700  1.00  0.00            
ATOM   1886  C3A POPE  450     207.800  53.300  66.000  1.00  0.00            
ATOM   1887  C4A POPE  450     205.100  57.100  64.300  1.00  0.00            
ATOM   1888  C1B POPE  450     212.400  53.600  73.500  1.00  0.00            
ATOM   1889  C2B POPE  450     212.100  55.100  69.800  1.00  0.00            
ATOM   1890  C3B POPE  450     213.300  53.400  65.900  1.00  0.00            
ATOM   1891  C4B POPE  450     215.200  49.500  64.000  1.00  0.00            
ATOM   1892  NH3 POPE  451     168.600  46.300  80.200  1.00  0.00            
ATOM   1893  PO4 POPE  451     171.000  49.500  82.300  1.00  0.00            
ATOM   1894  GL1 POPE  451     169.200  51.000  77.700  1.00  0.00            
ATOM   1895  GL2 POPE  451     165.400  52.800  77.400  1.00  0.00            
ATOM   1896  C1A POPE  451     168.500  51.800  73.400  1.00  0.00            
ATOM   1897  D2A POPE  451     165.300  53.100  70.200  1.00  0.00            
ATOM   1898  C3A POPE  451     167.000  52.000  66.000  1.00  0.00            
ATOM   1899  C4A POPE  451     167.100  50.300  61.600  1.00  0.00            
ATOM   1900  C1B POPE  451     164.000  49.900  74.000  1.00  0.00            
ATOM   1901  C2B POPE  451     161.100  49.400  70.600  1.00  0.00            
ATOM   1902  C3B POPE  451     160.700  52.200  67.400  1.00  0.00            
ATOM   1903  C4B POPE  451     162.300  50.900  62.800  1.00  0.00            
ATOM   1904  NH3 POPE  452      66.400  40.100  85.500  1.00  0.00            
ATOM   1905  PO4 POPE  452      69.700  37.100  84.700  1.00  0.00            
ATOM   1906  GL1 POPE  452      68.800  38.200  80.900  1.00  0.00            
ATOM   1907  GL2 POPE  452      70.300  40.000  80.300  1.00  0.00            
ATOM   1908  C1A POPE  452      67.900  37.900  76.000  1.00  0.00            
ATOM   1909  D2A POPE  452      68.100  41.100  72.800  1.00  0.00            
ATOM   1910  C3A POPE  452      68.600  38.600  69.300  1.00  0.00            
ATOM   1911  C4A POPE  452      69.300  37.600  64.700  1.00  0.00            
ATOM   1912  C1B POPE  452      72.800  39.500  76.100  1.00  0.00            
ATOM   1913  C2B POPE  452      73.400  39.000  72.000  1.00  0.00            
ATOM   1914  C3B POPE  452      73.700  40.500  69.000  1.00  0.00            
ATOM   1915  C4B POPE  452      73.000  41.200  64.500  1.00  0.00            
ATOM   1916  NH3 POPE  453     232.900 141.600  81.700  1.00  0.00            
ATOM   1917  PO4 POPE  453     229.000 140.400  80.700  1.00  0.00            
ATOM   1918  GL1 POPE  453     229.200 143.500  78.200  1.00  0.00            
ATOM   1919  GL2 POPE  453     231.800 143.700  76.600  1.00  0.00            
ATOM   1920  C1A POPE  453     226.900 145.800  74.700  1.00  0.00            
ATOM   1921  D2A POPE  453     228.200 145.800  70.900  1.00  0.00            
ATOM   1922  C3A POPE  453     226.800 148.400  67.900  1.00  0.00            
ATOM   1923  C4A POPE  453     226.500 151.200  65.100  1.00  0.00            
ATOM   1924  C1B POPE  453     229.200 141.100  73.100  1.00  0.00            
ATOM   1925  C2B POPE  453     225.600 137.600  70.900  1.00  0.00            
ATOM   1926  C3B POPE  453     224.900 133.100  67.300  1.00  0.00            
ATOM   1927  C4B POPE  453     225.700 132.100  63.200  1.00  0.00            
ATOM   1928  NH3 POPE  454     242.000 201.100  83.600  1.00  0.00            
ATOM   1929  PO4 POPE  454     245.200 204.600  83.700  1.00  0.00            
ATOM   1930  GL1 POPE  454     244.000 204.500  79.900  1.00  0.00            
ATOM   1931  GL2 POPE  454     241.100 203.000  78.800  1.00  0.00            
ATOM   1932  C1A POPE  454     242.400 208.000  76.900  1.00  0.00            
ATOM   1933  D2A POPE  454     240.200 208.600  72.300  1.00  0.00            
ATOM   1934  C3A POPE  454     238.000 211.000  71.200  1.00  0.00            
ATOM   1935  C4A POPE  454     236.600 213.400  67.900  1.00  0.00            
ATOM   1936  C1B POPE  454     241.100 204.200  74.200  1.00  0.00            
ATOM   1937  C2B POPE  454     240.800 204.100  70.000  1.00  0.00            
ATOM   1938  C3B POPE  454     238.400 206.700  67.400  1.00  0.00            
ATOM   1939  C4B POPE  454     234.500 206.900  66.100  1.00  0.00            
ATOM   1940  NH3 POPE  455      33.600 176.900  77.900  1.00  0.00            
ATOM   1941  PO4 POPE  455      38.100 179.000  78.400  1.00  0.00            
ATOM   1942  GL1 POPE  455      39.400 179.000  74.900  1.00  0.00            
ATOM   1943  GL2 POPE  455      41.000 176.300  74.300  1.00  0.00            
ATOM   1944  C1A POPE  455      37.500 180.500  71.100  1.00  0.00            
ATOM   1945  D2A POPE  455      37.800 179.900  66.500  1.00  0.00            
ATOM   1946  C3A POPE  455      35.200 178.800  62.900  1.00  0.00            
ATOM   1947  C4A POPE  455      32.900 176.800  59.800  1.00  0.00            
ATOM   1948  C1B POPE  455      42.600 179.200  70.500  1.00  0.00            
ATOM   1949  C2B POPE  455      42.500 180.900  67.000  1.00  0.00            
ATOM   1950  C3B POPE  455      41.100 184.300  64.000  1.00  0.00            
ATOM   1951  C4B POPE  455      37.300 183.900  60.600  1.00  0.00            
ATOM   1952  NH3 POPE  456     270.100 113.000  83.300  1.00  0.00            
ATOM   1953  PO4 POPE  456     268.700 117.000  85.200  1.00  0.00            
ATOM   1954  GL1 POPE  456     268.000 117.600  81.300  1.00  0.00            
ATOM   1955  GL2 POPE  456     268.000 121.300  80.200  1.00  0.00            
ATOM   1956  C1A POPE  456     270.300 117.200  77.500  1.00  0.00            
ATOM   1957  D2A POPE  456     269.900 116.600  73.300  1.00  0.00            
ATOM   1958  C3A POPE  456     272.300 117.400  69.500  1.00  0.00            
ATOM   1959  C4A POPE  456     273.600 114.900  66.100  1.00  0.00            
ATOM   1960  C1B POPE  456     268.700 122.800  75.600  1.00  0.00            
ATOM   1961  C2B POPE  456     270.600 122.300  71.800  1.00  0.00            
ATOM   1962  C3B POPE  456     270.800 121.500  67.500  1.00  0.00            
ATOM   1963  C4B POPE  456     273.000 119.200  63.700  1.00  0.00            
ATOM   1964  NH3 POPE  457      88.900 189.600  79.800  1.00  0.00            
ATOM   1965  PO4 POPE  457      93.300 188.400  79.800  1.00  0.00            
ATOM   1966  GL1 POPE  457      92.700 188.800  76.200  1.00  0.00            
ATOM   1967  GL2 POPE  457      89.300 188.300  74.700  1.00  0.00            
ATOM   1968  C1A POPE  457      94.400 190.400  72.700  1.00  0.00            
ATOM   1969  D2A POPE  457      94.700 188.200  68.500  1.00  0.00            
ATOM   1970  C3A POPE  457      96.900 187.700  64.700  1.00  0.00            
ATOM   1971  C4A POPE  457     100.300 189.000  62.200  1.00  0.00            
ATOM   1972  C1B POPE  457      89.500 190.200  70.100  1.00  0.00            
ATOM   1973  C2B POPE  457      90.100 190.100  66.000  1.00  0.00            
ATOM   1974  C3B POPE  457      89.400 191.600  62.000  1.00  0.00            
ATOM   1975  C4B POPE  457      90.900 195.800  58.400  1.00  0.00            
ATOM   1976  NH3 POPE  458     206.700 226.800  83.900  1.00  0.00            
ATOM   1977  PO4 POPE  458     206.100 232.000  84.200  1.00  0.00            
ATOM   1978  GL1 POPE  458     208.300 234.800  80.200  1.00  0.00            
ATOM   1979  GL2 POPE  458     206.700 234.700  77.300  1.00  0.00            
ATOM   1980  C1A POPE  458     211.100 235.700  76.100  1.00  0.00            
ATOM   1981  D2A POPE  458     210.000 236.100  72.300  1.00  0.00            
ATOM   1982  C3A POPE  458     207.600 232.700  70.600  1.00  0.00            
ATOM   1983  C4A POPE  458     206.300 229.300  68.900  1.00  0.00            
ATOM   1984  C1B POPE  458     206.700 229.800  74.900  1.00  0.00            
ATOM   1985  C2B POPE  458     207.800 226.300  72.900  1.00  0.00            
ATOM   1986  C3B POPE  458     208.800 223.200  69.000  1.00  0.00            
ATOM   1987  C4B POPE  458     209.600 219.500  67.200  1.00  0.00            
ATOM   1988  NH3 POPE  459     188.400 209.100  80.000  1.00  0.00            
ATOM   1989  PO4 POPE  459     187.800 212.800  78.500  1.00  0.00            
ATOM   1990  GL1 POPE  459     186.400 210.000  75.400  1.00  0.00            
ATOM   1991  GL2 POPE  459     188.200 206.800  75.100  1.00  0.00            
ATOM   1992  C1A POPE  459     185.700 209.500  71.100  1.00  0.00            
ATOM   1993  D2A POPE  459     185.200 210.400  67.800  1.00  0.00            
ATOM   1994  C3A POPE  459     186.600 209.700  63.100  1.00  0.00            
ATOM   1995  C4A POPE  459     185.300 207.300  60.400  1.00  0.00            
ATOM   1996  C1B POPE  459     187.300 204.400  71.000  1.00  0.00            
ATOM   1997  C2B POPE  459     190.100 202.500  67.500  1.00  0.00            
ATOM   1998  C3B POPE  459     193.700 204.700  65.800  1.00  0.00            
ATOM   1999  C4B POPE  459     195.000 205.800  61.900  1.00  0.00            
ATOM   2000  NH3 POPE  460     143.100 253.400  82.500  1.00  0.00            
ATOM   2001  PO4 POPE  460     143.100 256.800  80.700  1.00  0.00            
ATOM   2002  GL1 POPE  460     140.000 258.600  77.900  1.00  0.00            
ATOM   2003  GL2 POPE  460     136.400 257.100  76.900  1.00  0.00            
ATOM   2004  C1A POPE  460     138.900 261.000  74.400  1.00  0.00            
ATOM   2005  D2A POPE  460     140.200 261.900  71.400  1.00  0.00            
ATOM   2006  C3A POPE  460     137.800 258.600  69.000  1.00  0.00            
ATOM   2007  C4A POPE  460     134.500 257.600  65.400  1.00  0.00            
ATOM   2008  C1B POPE  460     136.100 255.800  72.900  1.00  0.00            
ATOM   2009  C2B POPE  460     135.300 254.200  70.700  1.00  0.00            
ATOM   2010  C3B POPE  460     133.200 252.500  67.300  1.00  0.00            
ATOM   2011  C4B POPE  460     132.500 249.800  64.800  1.00  0.00            
ATOM   2012  NH3 POPE  461     117.800  19.900  84.900  1.00  0.00            
ATOM   2013  PO4 POPE  461     116.200  23.500  86.000  1.00  0.00            
ATOM   2014  GL1 POPE  461     115.300  24.900  82.300  1.00  0.00            
ATOM   2015  GL2 POPE  461     112.300  23.200  80.400  1.00  0.00            
ATOM   2016  C1A POPE  461     117.200  26.500  78.500  1.00  0.00            
ATOM   2017  D2A POPE  461     117.600  28.500  75.000  1.00  0.00            
ATOM   2018  C3A POPE  461     113.900  27.400  73.200  1.00  0.00            
ATOM   2019  C4A POPE  461     112.200  26.400  69.800  1.00  0.00            
ATOM   2020  C1B POPE  461     114.500  23.000  76.400  1.00  0.00            
ATOM   2021  C2B POPE  461     113.300  20.300  72.500  1.00  0.00            
ATOM   2022  C3B POPE  461     111.100  20.500  68.100  1.00  0.00            
ATOM   2023  C4B POPE  461     109.500  20.000  64.200  1.00  0.00            
ATOM   2024  NH3 POPE  462     105.800 181.300  79.000  1.00  0.00            
ATOM   2025  PO4 POPE  462     103.100 186.100  78.700  1.00  0.00            
ATOM   2026  GL1 POPE  462     104.800 185.500  74.500  1.00  0.00            
ATOM   2027  GL2 POPE  462     107.000 183.000  74.000  1.00  0.00            
ATOM   2028  C1A POPE  462     103.700 187.300  71.400  1.00  0.00            
ATOM   2029  D2A POPE  462      99.100 188.900  70.900  1.00  0.00            
ATOM   2030  C3A POPE  462      98.000 192.300  69.800  1.00  0.00            
ATOM   2031  C4A POPE  462      99.600 192.600  65.600  1.00  0.00            
ATOM   2032  C1B POPE  462     108.700 182.700  70.300  1.00  0.00            
ATOM   2033  C2B POPE  462     109.300 181.000  65.900  1.00  0.00            
ATOM   2034  C3B POPE  462     110.400 177.800  62.900  1.00  0.00            
ATOM   2035  C4B POPE  462     111.000 178.100  59.100  1.00  0.00            
ATOM   2036  NH3 POPE  463     209.800  23.100  80.400  1.00  0.00            
ATOM   2037  PO4 POPE  463     206.900  19.200  81.200  1.00  0.00            
ATOM   2038  GL1 POPE  463     208.500  19.100  76.700  1.00  0.00            
ATOM   2039  GL2 POPE  463     211.100  16.400  78.300  1.00  0.00            
ATOM   2040  C1A POPE  463     205.900  17.700  73.200  1.00  0.00            
ATOM   2041  D2A POPE  463     206.200  20.200  69.900  1.00  0.00            
ATOM   2042  C3A POPE  463     202.000  22.100  68.200  1.00  0.00            
ATOM   2043  C4A POPE  463     198.200  24.200  69.600  1.00  0.00            
ATOM   2044  C1B POPE  463     210.200  13.300  77.200  1.00  0.00            
ATOM   2045  C2B POPE  463     209.800  12.800  73.000  1.00  0.00            
ATOM   2046  C3B POPE  463     210.200  11.300  68.200  1.00  0.00            
ATOM   2047  C4B POPE  463     212.000   7.900  67.700  1.00  0.00            
ATOM   2048  NH3 POPE  464     261.900  72.400  84.900  1.00  0.00            
ATOM   2049  PO4 POPE  464     260.800  69.500  82.000  1.00  0.00            
ATOM   2050  GL1 POPE  464     260.600  68.700  77.800  1.00  0.00            
ATOM   2051  GL2 POPE  464     264.300  68.100  77.200  1.00  0.00            
ATOM   2052  C1A POPE  464     259.700  69.200  73.900  1.00  0.00            
ATOM   2053  D2A POPE  464     259.600  69.300  69.500  1.00  0.00            
ATOM   2054  C3A POPE  464     260.200  68.100  65.300  1.00  0.00            
ATOM   2055  C4A POPE  464     260.800  66.900  61.200  1.00  0.00            
ATOM   2056  C1B POPE  464     263.200  66.200  72.700  1.00  0.00            
ATOM   2057  C2B POPE  464     263.800  66.600  68.400  1.00  0.00            
ATOM   2058  C3B POPE  464     261.700  63.400  65.100  1.00  0.00            
ATOM   2059  C4B POPE  464     260.200  59.700  62.700  1.00  0.00            
ATOM   2060  NH3 POPE  465     132.200 223.100  77.400  1.00  0.00            
ATOM   2061  PO4 POPE  465     131.400 228.600  78.900  1.00  0.00            
ATOM   2062  GL1 POPE  465     128.700 229.300  75.700  1.00  0.00            
ATOM   2063  GL2 POPE  465     127.800 231.400  75.500  1.00  0.00            
ATOM   2064  C1A POPE  465     129.800 229.000  71.100  1.00  0.00            
ATOM   2065  D2A POPE  465     131.500 228.000  68.000  1.00  0.00            
ATOM   2066  C3A POPE  465     130.800 224.500  66.200  1.00  0.00            
ATOM   2067  C4A POPE  465     127.900 222.200  63.100  1.00  0.00            
ATOM   2068  C1B POPE  465     125.500 231.600  72.100  1.00  0.00            
ATOM   2069  C2B POPE  465     125.900 228.800  67.700  1.00  0.00            
ATOM   2070  C3B POPE  465     126.000 230.000  62.400  1.00  0.00            
ATOM   2071  C4B POPE  465     126.400 233.600  60.400  1.00  0.00            
ATOM   2072  NH3 POPE  466      49.000 244.100  78.200  1.00  0.00            
ATOM   2073  PO4 POPE  466      45.600 241.400  79.500  1.00  0.00            
ATOM   2074  GL1 POPE  466      44.700 240.600  75.500  1.00  0.00            
ATOM   2075  GL2 POPE  466      45.700 243.100  74.100  1.00  0.00            
ATOM   2076  C1A POPE  466      46.300 238.800  71.100  1.00  0.00            
ATOM   2077  D2A POPE  466      44.900 234.300  70.800  1.00  0.00            
ATOM   2078  C3A POPE  466      40.300 234.500  70.100  1.00  0.00            
ATOM   2079  C4A POPE  466      40.400 235.000  65.600  1.00  0.00            
ATOM   2080  C1B POPE  466      45.400 243.700  69.700  1.00  0.00            
ATOM   2081  C2B POPE  466      45.500 242.600  65.500  1.00  0.00            
ATOM   2082  C3B POPE  466      45.200 242.000  61.300  1.00  0.00            
ATOM   2083  C4B POPE  466      46.000 242.900  57.900  1.00  0.00            
ATOM   2084  NH3 POPE  467     281.200 222.800  79.500  1.00  0.00            
ATOM   2085  PO4 POPE  467     282.500 226.800  79.300  1.00  0.00            
ATOM   2086  GL1 POPE  467     283.400 224.200  75.300  1.00  0.00            
ATOM   2087  GL2 POPE  467     286.900 222.800  75.000  1.00  0.00            
ATOM   2088  C1A POPE  467     283.400 220.800  72.400  1.00  0.00            
ATOM   2089  D2A POPE  467     283.100 218.800  68.700  1.00  0.00            
ATOM   2090  C3A POPE  467     281.700 220.300  65.400  1.00  0.00            
ATOM   2091  C4A POPE  467     280.400 222.800  62.400  1.00  0.00            
ATOM   2092  C1B POPE  467     289.900 222.800  70.900  1.00  0.00            
ATOM   2093  C2B POPE  467     291.400 226.100  69.000  1.00  0.00            
ATOM   2094  C3B POPE  467     293.500 230.600  70.000  1.00  0.00            
ATOM   2095  C4B POPE  467     294.500 234.300  68.000  1.00  0.00            
ATOM   2096  NH3 POPE  468     255.000 119.600  83.600  1.00  0.00            
ATOM   2097  PO4 POPE  468     253.500 116.000  84.600  1.00  0.00            
ATOM   2098  GL1 POPE  468     254.100 115.400  80.300  1.00  0.00            
ATOM   2099  GL2 POPE  468     257.500 116.400  80.100  1.00  0.00            
ATOM   2100  C1A POPE  468     254.500 113.700  76.900  1.00  0.00            
ATOM   2101  D2A POPE  468     254.400 111.300  72.600  1.00  0.00            
ATOM   2102  C3A POPE  468     257.300 113.000  69.000  1.00  0.00            
ATOM   2103  C4A POPE  468     261.600 111.300  69.100  1.00  0.00            
ATOM   2104  C1B POPE  468     257.400 117.600  75.700  1.00  0.00            
ATOM   2105  C2B POPE  468     254.400 116.100  72.300  1.00  0.00            
ATOM   2106  C3B POPE  468     252.600 115.300  67.700  1.00  0.00            
ATOM   2107  C4B POPE  468     254.600 114.700  63.900  1.00  0.00            
ATOM   2108  NH3 POPE  469     206.300  30.800  83.200  1.00  0.00            
ATOM   2109  PO4 POPE  469     207.200  35.100  83.400  1.00  0.00            
ATOM   2110  GL1 POPE  469     208.200  34.000  79.100  1.00  0.00            
ATOM   2111  GL2 POPE  469     210.100  31.300  79.300  1.00  0.00            
ATOM   2112  C1A POPE  469     210.300  35.000  74.200  1.00  0.00            
ATOM   2113  D2A POPE  469     209.000  34.300  70.400  1.00  0.00            
ATOM   2114  C3A POPE  469     209.900  34.800  66.700  1.00  0.00            
ATOM   2115  C4A POPE  469     210.900  34.900  62.400  1.00  0.00            
ATOM   2116  C1B POPE  469     211.100  28.500  75.900  1.00  0.00            
ATOM   2117  C2B POPE  469     210.100  28.200  71.600  1.00  0.00            
ATOM   2118  C3B POPE  469     207.200  29.300  69.000  1.00  0.00            
ATOM   2119  C4B POPE  469     204.000  32.800  68.800  1.00  0.00            
ATOM   2120  NH3 POPE  470     126.700 115.300  83.500  1.00  0.00            
ATOM   2121  PO4 POPE  470     129.600 116.200  80.300  1.00  0.00            
ATOM   2122  GL1 POPE  470     131.100 116.500  77.000  1.00  0.00            
ATOM   2123  GL2 POPE  470     132.600 113.200  76.900  1.00  0.00            
ATOM   2124  C1A POPE  470     130.500 117.600  72.500  1.00  0.00            
ATOM   2125  D2A POPE  470     128.500 119.500  69.400  1.00  0.00            
ATOM   2126  C3A POPE  470     129.800 118.800  65.600  1.00  0.00            
ATOM   2127  C4A POPE  470     133.000 117.300  63.200  1.00  0.00            
ATOM   2128  C1B POPE  470     133.700 112.700  71.600  1.00  0.00            
ATOM   2129  C2B POPE  470     137.100 113.200  67.700  1.00  0.00            
ATOM   2130  C3B POPE  470     141.200 113.100  65.000  1.00  0.00            
ATOM   2131  C4B POPE  470     141.900 111.600  62.100  1.00  0.00            
ATOM   2132  NH3 POPE  471     255.300  28.500  78.500  1.00  0.00            
ATOM   2133  PO4 POPE  471     259.200  28.900  80.500  1.00  0.00            
ATOM   2134  GL1 POPE  471     260.300  29.100  76.500  1.00  0.00            
ATOM   2135  GL2 POPE  471     263.200  26.900  76.000  1.00  0.00            
ATOM   2136  C1A POPE  471     259.900  29.500  72.000  1.00  0.00            
ATOM   2137  D2A POPE  471     260.600  30.200  67.300  1.00  0.00            
ATOM   2138  C3A POPE  471     264.500  30.600  65.200  1.00  0.00            
ATOM   2139  C4A POPE  471     265.800  30.100  61.000  1.00  0.00            
ATOM   2140  C1B POPE  471     263.000  26.000  71.900  1.00  0.00            
ATOM   2141  C2B POPE  471     260.100  25.400  68.800  1.00  0.00            
ATOM   2142  C3B POPE  471     261.300  23.600  65.500  1.00  0.00            
ATOM   2143  C4B POPE  471     259.700  19.000  62.700  1.00  0.00            
ATOM   2144  NH3 POPE  472     241.000  19.000  79.500  1.00  0.00            
ATOM   2145  PO4 POPE  472     239.500  14.700  80.000  1.00  0.00            
ATOM   2146  GL1 POPE  472     236.500  14.400  76.600  1.00  0.00            
ATOM   2147  GL2 POPE  472     233.800  15.500  74.800  1.00  0.00            
ATOM   2148  C1A POPE  472     237.600  12.000  72.300  1.00  0.00            
ATOM   2149  D2A POPE  472     235.500  11.900  68.200  1.00  0.00            
ATOM   2150  C3A POPE  472     236.600  10.600  65.500  1.00  0.00            
ATOM   2151  C4A POPE  472     240.600   9.000  63.800  1.00  0.00            
ATOM   2152  C1B POPE  472     231.500  17.600  71.300  1.00  0.00            
ATOM   2153  C2B POPE  472     227.600  18.600  69.000  1.00  0.00            
ATOM   2154  C3B POPE  472     225.400  20.300  66.000  1.00  0.00            
ATOM   2155  C4B POPE  472     226.100  22.800  62.400  1.00  0.00            
ATOM   2156  NH3 POPE  473     118.300 239.900  82.200  1.00  0.00            
ATOM   2157  PO4 POPE  473     115.400 242.900  81.000  1.00  0.00            
ATOM   2158  GL1 POPE  473     118.100 242.400  77.700  1.00  0.00            
ATOM   2159  GL2 POPE  473     118.900 246.200  76.900  1.00  0.00            
ATOM   2160  C1A POPE  473     121.200 242.300  74.900  1.00  0.00            
ATOM   2161  D2A POPE  473     123.900 241.100  71.400  1.00  0.00            
ATOM   2162  C3A POPE  473     123.500 240.600  66.400  1.00  0.00            
ATOM   2163  C4A POPE  473     121.900 237.400  63.500  1.00  0.00            
ATOM   2164  C1B POPE  473     117.100 244.600  73.100  1.00  0.00            
ATOM   2165  C2B POPE  473     115.800 242.900  69.400  1.00  0.00            
ATOM   2166  C3B POPE  473     118.600 241.200  66.000  1.00  0.00            
ATOM   2167  C4B POPE  473     121.100 242.500  62.000  1.00  0.00            
ATOM   2168  NH3 POPE  474     166.200 215.000  80.300  1.00  0.00            
ATOM   2169  PO4 POPE  474     163.800 211.800  80.700  1.00  0.00            
ATOM   2170  GL1 POPE  474     164.200 210.500  76.800  1.00  0.00            
ATOM   2171  GL2 POPE  474     161.400 207.200  76.600  1.00  0.00            
ATOM   2172  C1A POPE  474     164.500 210.700  72.400  1.00  0.00            
ATOM   2173  D2A POPE  474     164.700 211.000  67.700  1.00  0.00            
ATOM   2174  C3A POPE  474     167.100 208.100  65.200  1.00  0.00            
ATOM   2175  C4A POPE  474     169.000 205.300  61.700  1.00  0.00            
ATOM   2176  C1B POPE  474     160.100 209.200  72.900  1.00  0.00            
ATOM   2177  C2B POPE  474     160.200 210.000  68.900  1.00  0.00            
ATOM   2178  C3B POPE  474     160.200 209.500  64.000  1.00  0.00            
ATOM   2179  C4B POPE  474     158.800 209.300  60.000  1.00  0.00            
ATOM   2180  NH3 POPE  475      98.600  92.500  85.900  1.00  0.00            
ATOM   2181  PO4 POPE  475     100.000  96.600  86.200  1.00  0.00            
ATOM   2182  GL1 POPE  475     100.200  94.200  81.900  1.00  0.00            
ATOM   2183  GL2 POPE  475     102.000  91.900  80.700  1.00  0.00            
ATOM   2184  C1A POPE  475     100.200  96.200  77.500  1.00  0.00            
ATOM   2185  D2A POPE  475     100.600  93.300  74.500  1.00  0.00            
ATOM   2186  C3A POPE  475     100.900  92.000  70.000  1.00  0.00            
ATOM   2187  C4A POPE  475     103.300  92.400  66.200  1.00  0.00            
ATOM   2188  C1B POPE  475     102.100  89.400  77.200  1.00  0.00            
ATOM   2189  C2B POPE  475     101.300  87.700  72.600  1.00  0.00            
ATOM   2190  C3B POPE  475      99.900  84.600  67.800  1.00  0.00            
ATOM   2191  C4B POPE  475      99.300  80.100  65.800  1.00  0.00            
ATOM   2192  NH3 POPE  476     251.200 236.300  85.700  1.00  0.00            
ATOM   2193  PO4 POPE  476     251.800 239.500  84.900  1.00  0.00            
ATOM   2194  GL1 POPE  476     250.400 239.700  80.700  1.00  0.00            
ATOM   2195  GL2 POPE  476     247.400 241.100  80.000  1.00  0.00            
ATOM   2196  C1A POPE  476     249.900 240.200  75.900  1.00  0.00            
ATOM   2197  D2A POPE  476     249.200 239.600  72.100  1.00  0.00            
ATOM   2198  C3A POPE  476     245.400 239.200  71.200  1.00  0.00            
ATOM   2199  C4A POPE  476     241.900 240.500  72.500  1.00  0.00            
ATOM   2200  C1B POPE  476     245.500 242.800  76.200  1.00  0.00            
ATOM   2201  C2B POPE  476     248.500 244.600  72.900  1.00  0.00            
ATOM   2202  C3B POPE  476     248.800 243.800  69.000  1.00  0.00            
ATOM   2203  C4B POPE  476     246.900 241.000  66.500  1.00  0.00            
ATOM   2204  NH3 POPE  477      75.500 217.200  77.800  1.00  0.00            
ATOM   2205  PO4 POPE  477      78.100 221.600  78.900  1.00  0.00            
ATOM   2206  GL1 POPE  477      77.700 223.200  75.300  1.00  0.00            
ATOM   2207  GL2 POPE  477      79.400 219.400  74.300  1.00  0.00            
ATOM   2208  C1A POPE  477      76.300 224.100  71.100  1.00  0.00            
ATOM   2209  D2A POPE  477      73.100 224.000  66.800  1.00  0.00            
ATOM   2210  C3A POPE  477      72.900 221.800  63.500  1.00  0.00            
ATOM   2211  C4A POPE  477      73.900 218.700  61.000  1.00  0.00            
ATOM   2212  C1B POPE  477      78.900 218.800  70.200  1.00  0.00            
ATOM   2213  C2B POPE  477      77.700 218.000  65.200  1.00  0.00            
ATOM   2214  C3B POPE  477      77.600 214.500  61.500  1.00  0.00            
ATOM   2215  C4B POPE  477      80.800 212.000  59.800  1.00  0.00            
ATOM   2216  NH3 POPE  478       9.000 206.000  77.900  1.00  0.00            
ATOM   2217  PO4 POPE  478       4.400 206.500  76.500  1.00  0.00            
ATOM   2218  GL1 POPE  478       6.900 206.200  72.500  1.00  0.00            
ATOM   2219  GL2 POPE  478       6.100 203.400  72.400  1.00  0.00            
ATOM   2220  C1A POPE  478       7.300 205.800  68.600  1.00  0.00            
ATOM   2221  D2A POPE  478       7.400 201.700  65.700  1.00  0.00            
ATOM   2222  C3A POPE  478       9.800 201.600  61.800  1.00  0.00            
ATOM   2223  C4A POPE  478       9.500 200.000  58.200  1.00  0.00            
ATOM   2224  C1B POPE  478       5.600 199.600  70.300  1.00  0.00            
ATOM   2225  C2B POPE  478       5.000 197.100  66.300  1.00  0.00            
ATOM   2226  C3B POPE  478       5.000 193.800  63.200  1.00  0.00            
ATOM   2227  C4B POPE  478       4.900 192.800  58.100  1.00  0.00            
ATOM   2228  NH3 POPE  479     292.200  30.000  81.300  1.00  0.00            
ATOM   2229  PO4 POPE  479     290.500  25.900  77.900  1.00  0.00            
ATOM   2230  GL1 POPE  479     291.500  24.400  74.600  1.00  0.00            
ATOM   2231  GL2 POPE  479     291.200  21.500  73.100  1.00  0.00            
ATOM   2232  C1A POPE  479     289.400  27.400  71.600  1.00  0.00            
ATOM   2233  D2A POPE  479     286.400  30.000  68.500  1.00  0.00            
ATOM   2234  C3A POPE  479     286.700  31.800  63.900  1.00  0.00            
ATOM   2235  C4A POPE  479     287.600  32.500  59.100  1.00  0.00            
ATOM   2236  C1B POPE  479     289.900  23.000  69.400  1.00  0.00            
ATOM   2237  C2B POPE  479     292.400  25.200  65.600  1.00  0.00            
ATOM   2238  C3B POPE  479     292.800  25.300  62.200  1.00  0.00            
ATOM   2239  C4B POPE  479     291.400  24.900  58.300  1.00  0.00            
ATOM   2240  NH3 POPE  480      41.200 160.400  77.400  1.00  0.00            
ATOM   2241  PO4 POPE  480      44.400 157.600  77.000  1.00  0.00            
ATOM   2242  GL1 POPE  480      45.100 159.600  73.200  1.00  0.00            
ATOM   2243  GL2 POPE  480      42.800 160.400  72.800  1.00  0.00            
ATOM   2244  C1A POPE  480      45.100 157.600  68.900  1.00  0.00            
ATOM   2245  D2A POPE  480      47.000 155.200  67.500  1.00  0.00            
ATOM   2246  C3A POPE  480      46.900 152.700  64.300  1.00  0.00            
ATOM   2247  C4A POPE  480      47.700 148.900  61.200  1.00  0.00            
ATOM   2248  C1B POPE  480      40.600 159.200  70.000  1.00  0.00            
ATOM   2249  C2B POPE  480      38.700 159.100  66.400  1.00  0.00            
ATOM   2250  C3B POPE  480      38.500 159.100  62.200  1.00  0.00            
ATOM   2251  C4B POPE  480      35.600 161.200  59.400  1.00  0.00            
ATOM   2252  NH3 POPE  481      20.900 192.400  80.200  1.00  0.00            
ATOM   2253  PO4 POPE  481      24.000 190.100  79.200  1.00  0.00            
ATOM   2254  GL1 POPE  481      20.700 190.600  75.400  1.00  0.00            
ATOM   2255  GL2 POPE  481      19.400 193.100  75.100  1.00  0.00            
ATOM   2256  C1A POPE  481      20.600 189.900  71.600  1.00  0.00            
ATOM   2257  D2A POPE  481      22.300 190.300  67.100  1.00  0.00            
ATOM   2258  C3A POPE  481      22.700 192.700  63.600  1.00  0.00            
ATOM   2259  C4A POPE  481      19.400 192.000  58.800  1.00  0.00            
ATOM   2260  C1B POPE  481      19.800 194.400  71.100  1.00  0.00            
ATOM   2261  C2B POPE  481      19.400 194.800  67.400  1.00  0.00            
ATOM   2262  C3B POPE  481      20.500 198.100  64.800  1.00  0.00            
ATOM   2263  C4B POPE  481      19.800 200.500  61.900  1.00  0.00            
ATOM   2264  NH3 POPE  482     158.900  50.500  82.400  1.00  0.00            
ATOM   2265  PO4 POPE  482     157.600  46.800  82.800  1.00  0.00            
ATOM   2266  GL1 POPE  482     159.400  44.000  79.300  1.00  0.00            
ATOM   2267  GL2 POPE  482     156.600  42.300  80.600  1.00  0.00            
ATOM   2268  C1A POPE  482     158.400  42.700  75.100  1.00  0.00            
ATOM   2269  D2A POPE  482     159.700  41.100  71.000  1.00  0.00            
ATOM   2270  C3A POPE  482     158.500  41.600  66.800  1.00  0.00            
ATOM   2271  C4A POPE  482     156.900  43.300  63.300  1.00  0.00            
ATOM   2272  C1B POPE  482     153.800  44.200  76.800  1.00  0.00            
ATOM   2273  C2B POPE  482     151.600  44.100  73.600  1.00  0.00            
ATOM   2274  C3B POPE  482     151.400  45.700  69.500  1.00  0.00            
ATOM   2275  C4B POPE  482     154.000  46.000  66.200  1.00  0.00            
ATOM   2276  NH3 POPE  483     215.300 139.000  84.300  1.00  0.00            
ATOM   2277  PO4 POPE  483     211.900 141.700  83.900  1.00  0.00            
ATOM   2278  GL1 POPE  483     212.500 140.100  79.900  1.00  0.00            
ATOM   2279  GL2 POPE  483     215.100 137.000  79.000  1.00  0.00            
ATOM   2280  C1A POPE  483     210.900 139.400  76.500  1.00  0.00            
ATOM   2281  D2A POPE  483     210.300 141.000  71.700  1.00  0.00            
ATOM   2282  C3A POPE  483     211.600 142.800  67.900  1.00  0.00            
ATOM   2283  C4A POPE  483     212.000 144.600  63.400  1.00  0.00            
ATOM   2284  C1B POPE  483     216.800 136.700  75.100  1.00  0.00            
ATOM   2285  C2B POPE  483     215.400 136.800  71.000  1.00  0.00            
ATOM   2286  C3B POPE  483     214.400 134.000  66.200  1.00  0.00            
ATOM   2287  C4B POPE  483     216.300 134.700  61.900  1.00  0.00            
ATOM   2288  NH3 POPE  484     288.500  60.800  83.800  1.00  0.00            
ATOM   2289  PO4 POPE  484     287.700  65.100  81.700  1.00  0.00            
ATOM   2290  GL1 POPE  484     286.200  65.700  77.600  1.00  0.00            
ATOM   2291  GL2 POPE  484     289.400  66.900  76.500  1.00  0.00            
ATOM   2292  C1A POPE  484     285.600  66.500  73.500  1.00  0.00            
ATOM   2293  D2A POPE  484     286.700  65.700  68.300  1.00  0.00            
ATOM   2294  C3A POPE  484     288.400  69.700  65.600  1.00  0.00            
ATOM   2295  C4A POPE  484     292.200  72.700  64.700  1.00  0.00            
ATOM   2296  C1B POPE  484     290.500  66.300  71.900  1.00  0.00            
ATOM   2297  C2B POPE  484     291.800  65.800  67.400  1.00  0.00            
ATOM   2298  C3B POPE  484     292.900  63.200  64.400  1.00  0.00            
ATOM   2299  C4B POPE  484     293.200  59.000  64.200  1.00  0.00            
ATOM   2300  NH3 POPE  485     137.000  42.200  82.100  1.00  0.00            
ATOM   2301  PO4 POPE  485     138.100  37.800  83.600  1.00  0.00            
ATOM   2302  GL1 POPE  485     138.000  38.200  79.200  1.00  0.00            
ATOM   2303  GL2 POPE  485     139.200  36.000  79.100  1.00  0.00            
ATOM   2304  C1A POPE  485     135.400  39.000  75.700  1.00  0.00            
ATOM   2305  D2A POPE  485     133.100  40.800  72.200  1.00  0.00            
ATOM   2306  C3A POPE  485     131.800  38.800  68.500  1.00  0.00            
ATOM   2307  C4A POPE  485     129.300  35.400  64.900  1.00  0.00            
ATOM   2308  C1B POPE  485     136.000  33.900  77.000  1.00  0.00            
ATOM   2309  C2B POPE  485     133.700  30.700  75.200  1.00  0.00            
ATOM   2310  C3B POPE  485     134.700  30.900  69.800  1.00  0.00            
ATOM   2311  C4B POPE  485     132.300  31.900  66.800  1.00  0.00            
ATOM   2312  NH3 POPE  486     211.200 280.200  83.400  1.00  0.00            
ATOM   2313  PO4 POPE  486     207.700 282.600  85.800  1.00  0.00            
ATOM   2314  GL1 POPE  486     208.300 284.200  81.300  1.00  0.00            
ATOM   2315  GL2 POPE  486     204.700 285.800  79.800  1.00  0.00            
ATOM   2316  C1A POPE  486     208.000 283.300  76.900  1.00  0.00            
ATOM   2317  D2A POPE  486     208.800 285.200  72.600  1.00  0.00            
ATOM   2318  C3A POPE  486     209.600 283.700  69.300  1.00  0.00            
ATOM   2319  C4A POPE  486     212.000 281.200  65.900  1.00  0.00            
ATOM   2320  C1B POPE  486     204.300 286.700  76.000  1.00  0.00            
ATOM   2321  C2B POPE  486     203.900 285.500  72.000  1.00  0.00            
ATOM   2322  C3B POPE  486     203.800 286.100  67.200  1.00  0.00            
ATOM   2323  C4B POPE  486     205.000 287.700  62.900  1.00  0.00            
ATOM   2324  NH3 POPE  487     118.000 187.300  77.900  1.00  0.00            
ATOM   2325  PO4 POPE  487     114.900 189.200  77.500  1.00  0.00            
ATOM   2326  GL1 POPE  487     113.200 190.400  74.700  1.00  0.00            
ATOM   2327  GL2 POPE  487     114.900 190.100  71.600  1.00  0.00            
ATOM   2328  C1A POPE  487     112.400 194.600  72.400  1.00  0.00            
ATOM   2329  D2A POPE  487     111.500 197.800  73.900  1.00  0.00            
ATOM   2330  C3A POPE  487     112.800 202.000  71.800  1.00  0.00            
ATOM   2331  C4A POPE  487     116.600 204.100  70.600  1.00  0.00            
ATOM   2332  C1B POPE  487     113.100 188.100  66.700  1.00  0.00            
ATOM   2333  C2B POPE  487     111.000 187.900  62.400  1.00  0.00            
ATOM   2334  C3B POPE  487     108.700 190.900  60.000  1.00  0.00            
ATOM   2335  C4B POPE  487     108.000 192.400  56.600  1.00  0.00            
ATOM   2336  NH3 POPE  488      84.500 250.600  78.600  1.00  0.00            
ATOM   2337  PO4 POPE  488      86.400 246.600  79.300  1.00  0.00            
ATOM   2338  GL1 POPE  488      88.000 247.100  75.000  1.00  0.00            
ATOM   2339  GL2 POPE  488      85.200 248.600  73.800  1.00  0.00            
ATOM   2340  C1A POPE  488      91.100 245.800  72.200  1.00  0.00            
ATOM   2341  D2A POPE  488      93.400 246.400  68.400  1.00  0.00            
ATOM   2342  C3A POPE  488      95.500 245.000  63.900  1.00  0.00            
ATOM   2343  C4A POPE  488      94.800 243.100  60.000  1.00  0.00            
ATOM   2344  C1B POPE  488      82.500 247.300  70.500  1.00  0.00            
ATOM   2345  C2B POPE  488      82.200 248.300  65.600  1.00  0.00            
ATOM   2346  C3B POPE  488      81.700 249.800  61.200  1.00  0.00            
ATOM   2347  C4B POPE  488      84.300 251.400  58.400  1.00  0.00            
ATOM   2348  NH3 POPE  489     135.300  87.800  87.200  1.00  0.00            
ATOM   2349  PO4 POPE  489     135.900  89.100  83.500  1.00  0.00            
ATOM   2350  GL1 POPE  489     138.400  88.400  79.300  1.00  0.00            
ATOM   2351  GL2 POPE  489     137.000  90.800  77.300  1.00  0.00            
ATOM   2352  C1A POPE  489     139.100  87.300  73.400  1.00  0.00            
ATOM   2353  D2A POPE  489     140.300  86.800  69.900  1.00  0.00            
ATOM   2354  C3A POPE  489     140.800  83.400  69.000  1.00  0.00            
ATOM   2355  C4A POPE  489     142.500  80.300  67.400  1.00  0.00            
ATOM   2356  C1B POPE  489     135.500  90.900  73.200  1.00  0.00            
ATOM   2357  C2B POPE  489     136.900  91.600  68.700  1.00  0.00            
ATOM   2358  C3B POPE  489     135.900  93.300  64.800  1.00  0.00            
ATOM   2359  C4B POPE  489     137.700  94.100  60.100  1.00  0.00            
ATOM   2360  NH3 POPE  490      47.300 233.900  82.100  1.00  0.00            
ATOM   2361  PO4 POPE  490      48.400 237.200  82.100  1.00  0.00            
ATOM   2362  GL1 POPE  490      46.900 236.500  78.200  1.00  0.00            
ATOM   2363  GL2 POPE  490      48.900 236.000  76.100  1.00  0.00            
ATOM   2364  C1A POPE  490      44.200 235.300  75.500  1.00  0.00            
ATOM   2365  D2A POPE  490      41.700 231.100  74.300  1.00  0.00            
ATOM   2366  C3A POPE  490      43.200 228.500  70.700  1.00  0.00            
ATOM   2367  C4A POPE  490      43.100 224.900  68.600  1.00  0.00            
ATOM   2368  C1B POPE  490      50.300 235.200  72.500  1.00  0.00            
ATOM   2369  C2B POPE  490      51.700 236.300  69.100  1.00  0.00            
ATOM   2370  C3B POPE  490      47.700 234.700  67.200  1.00  0.00            
ATOM   2371  C4B POPE  490      44.700 231.600  66.700  1.00  0.00            
ATOM   2372  NH3 POPE  491     126.800  76.200  83.900  1.00  0.00            
ATOM   2373  PO4 POPE  491     123.300  73.400  84.200  1.00  0.00            
ATOM   2374  GL1 POPE  491     124.200  73.900  80.300  1.00  0.00            
ATOM   2375  GL2 POPE  491     128.200  73.500  79.400  1.00  0.00            
ATOM   2376  C1A POPE  491     124.300  71.900  76.200  1.00  0.00            
ATOM   2377  D2A POPE  491     121.200  70.200  72.600  1.00  0.00            
ATOM   2378  C3A POPE  491     122.400  72.300  69.300  1.00  0.00            
ATOM   2379  C4A POPE  491     122.400  71.600  64.800  1.00  0.00            
ATOM   2380  C1B POPE  491     130.000  74.000  75.600  1.00  0.00            
ATOM   2381  C2B POPE  491     130.500  73.700  71.400  1.00  0.00            
ATOM   2382  C3B POPE  491     130.300  71.500  68.400  1.00  0.00            
ATOM   2383  C4B POPE  491     132.200  71.300  64.400  1.00  0.00            
ATOM   2384  NH3 POPE  492      64.800  19.600  86.100  1.00  0.00            
ATOM   2385  PO4 POPE  492      67.900  17.900  83.300  1.00  0.00            
ATOM   2386  GL1 POPE  492      70.700  18.000  80.700  1.00  0.00            
ATOM   2387  GL2 POPE  492      73.100  16.200  79.400  1.00  0.00            
ATOM   2388  C1A POPE  492      71.300  18.800  75.800  1.00  0.00            
ATOM   2389  D2A POPE  492      71.300  20.600  72.600  1.00  0.00            
ATOM   2390  C3A POPE  492      73.400  19.700  69.000  1.00  0.00            
ATOM   2391  C4A POPE  492      74.300  15.800  65.900  1.00  0.00            
ATOM   2392  C1B POPE  492      74.200  12.500  76.400  1.00  0.00            
ATOM   2393  C2B POPE  492      76.700   9.700  74.000  1.00  0.00            
ATOM   2394  C3B POPE  492      74.200   7.200  71.100  1.00  0.00            
ATOM   2395  C4B POPE  492      73.800   4.800  67.800  1.00  0.00            
ATOM   2396  NH3 POPE  493     108.800  92.500  85.500  1.00  0.00            
ATOM   2397  PO4 POPE  493     106.100  89.300  83.500  1.00  0.00            
ATOM   2398  GL1 POPE  493     106.800  87.500  79.600  1.00  0.00            
ATOM   2399  GL2 POPE  493     107.000  84.400  80.800  1.00  0.00            
ATOM   2400  C1A POPE  493     106.300  88.700  74.500  1.00  0.00            
ATOM   2401  D2A POPE  493     106.700  89.200  70.200  1.00  0.00            
ATOM   2402  C3A POPE  493     104.000  87.900  67.300  1.00  0.00            
ATOM   2403  C4A POPE  493     104.700  84.200  62.800  1.00  0.00            
ATOM   2404  C1B POPE  493     109.900  84.300  77.400  1.00  0.00            
ATOM   2405  C2B POPE  493     110.800  85.900  72.800  1.00  0.00            
ATOM   2406  C3B POPE  493     112.400  88.000  69.100  1.00  0.00            
ATOM   2407  C4B POPE  493     115.500  87.600  66.100  1.00  0.00            
ATOM   2408  NH3 POPE  494      19.600 238.500  81.000  1.00  0.00            
ATOM   2409  PO4 POPE  494      15.300 239.300  80.300  1.00  0.00            
ATOM   2410  GL1 POPE  494      17.300 237.100  76.200  1.00  0.00            
ATOM   2411  GL2 POPE  494      13.200 235.600  76.500  1.00  0.00            
ATOM   2412  C1A POPE  494      17.000 236.500  71.900  1.00  0.00            
ATOM   2413  D2A POPE  494      16.700 234.300  68.100  1.00  0.00            
ATOM   2414  C3A POPE  494      15.200 237.100  63.500  1.00  0.00            
ATOM   2415  C4A POPE  494      16.900 240.900  60.700  1.00  0.00            
ATOM   2416  C1B POPE  494      13.200 239.300  73.900  1.00  0.00            
ATOM   2417  C2B POPE  494      13.800 240.100  68.700  1.00  0.00            
ATOM   2418  C3B POPE  494      14.300 243.100  65.200  1.00  0.00            
ATOM   2419  C4B POPE  494      12.000 244.700  62.800  1.00  0.00            
ATOM   2420  NH3 POPE  495     207.200 211.900  89.000  1.00  0.00            
ATOM   2421  PO4 POPE  495     203.100 214.800  89.200  1.00  0.00            
ATOM   2422  GL1 POPE  495     204.200 214.500  85.000  1.00  0.00            
ATOM   2423  GL2 POPE  495     204.100 217.900  83.100  1.00  0.00            
ATOM   2424  C1A POPE  495     207.800 213.600  82.200  1.00  0.00            
ATOM   2425  D2A POPE  495     210.300 212.400  78.900  1.00  0.00            
ATOM   2426  C3A POPE  495     209.100 209.200  75.700  1.00  0.00            
ATOM   2427  C4A POPE  495     209.100 207.000  72.000  1.00  0.00            
ATOM   2428  C1B POPE  495     203.800 219.800  78.800  1.00  0.00            
ATOM   2429  C2B POPE  495     205.300 219.900  74.400  1.00  0.00            
ATOM   2430  C3B POPE  495     203.500 221.300  70.900  1.00  0.00            
ATOM   2431  C4B POPE  495     202.800 220.600  66.100  1.00  0.00            
ATOM   2432  NH3 POPE  496      93.500 101.000  89.700  1.00  0.00            
ATOM   2433  PO4 POPE  496      89.900 100.200  86.400  1.00  0.00            
ATOM   2434  GL1 POPE  496      88.200  98.800  83.100  1.00  0.00            
ATOM   2435  GL2 POPE  496      90.200  95.500  80.900  1.00  0.00            
ATOM   2436  C1A POPE  496      86.500  98.900  78.100  1.00  0.00            
ATOM   2437  D2A POPE  496      85.600 101.400  74.100  1.00  0.00            
ATOM   2438  C3A POPE  496      83.700 104.400  72.100  1.00  0.00            
ATOM   2439  C4A POPE  496      84.300 106.200  68.000  1.00  0.00            
ATOM   2440  C1B POPE  496      92.500  92.000  79.400  1.00  0.00            
ATOM   2441  C2B POPE  496      92.500  89.300  76.200  1.00  0.00            
ATOM   2442  C3B POPE  496      90.700  89.100  71.800  1.00  0.00            
ATOM   2443  C4B POPE  496      91.000  87.200  68.400  1.00  0.00            
ATOM   2444  NH3 POPE  497     124.400 279.900  84.100  1.00  0.00            
ATOM   2445  PO4 POPE  497     124.100 275.000  84.700  1.00  0.00            
ATOM   2446  GL1 POPE  497     124.500 275.000  80.500  1.00  0.00            
ATOM   2447  GL2 POPE  497     126.300 277.300  79.800  1.00  0.00            
ATOM   2448  C1A POPE  497     121.500 274.500  77.200  1.00  0.00            
ATOM   2449  D2A POPE  497     117.200 274.200  77.200  1.00  0.00            
ATOM   2450  C3A POPE  497     115.400 275.100  73.100  1.00  0.00            
ATOM   2451  C4A POPE  497     116.700 274.000  69.400  1.00  0.00            
ATOM   2452  C1B POPE  497     125.800 276.900  75.700  1.00  0.00            
ATOM   2453  C2B POPE  497     125.500 276.200  70.900  1.00  0.00            
ATOM   2454  C3B POPE  497     126.400 275.800  66.700  1.00  0.00            
ATOM   2455  C4B POPE  497     123.300 273.700  63.000  1.00  0.00            
ATOM   2456  NH3 POPE  498     202.700  85.700  82.200  1.00  0.00            
ATOM   2457  PO4 POPE  498     201.300  89.500  80.600  1.00  0.00            
ATOM   2458  GL1 POPE  498     199.800  91.600  78.100  1.00  0.00            
ATOM   2459  GL2 POPE  498     196.600  89.700  77.700  1.00  0.00            
ATOM   2460  C1A POPE  498     201.000  93.100  73.700  1.00  0.00            
ATOM   2461  D2A POPE  498     200.200  95.400  70.600  1.00  0.00            
ATOM   2462  C3A POPE  498     199.500  94.600  66.000  1.00  0.00            
ATOM   2463  C4A POPE  498     198.700  97.400  62.700  1.00  0.00            
ATOM   2464  C1B POPE  498     196.700  90.900  73.900  1.00  0.00            
ATOM   2465  C2B POPE  498     196.100  92.500  70.000  1.00  0.00            
ATOM   2466  C3B POPE  498     192.300  91.800  68.900  1.00  0.00            
ATOM   2467  C4B POPE  498     189.600  91.300  65.300  1.00  0.00            
ATOM   2468  NH3 POPE  499     177.200 224.100  80.800  1.00  0.00            
ATOM   2469  PO4 POPE  499     175.000 223.500  77.600  1.00  0.00            
ATOM   2470  GL1 POPE  499     176.200 219.900  75.500  1.00  0.00            
ATOM   2471  GL2 POPE  499     173.700 218.300  78.000  1.00  0.00            
ATOM   2472  C1A POPE  499     178.300 217.800  71.600  1.00  0.00            
ATOM   2473  D2A POPE  499     182.700 217.200  67.300  1.00  0.00            
ATOM   2474  C3A POPE  499     182.300 213.300  64.400  1.00  0.00            
ATOM   2475  C4A POPE  499     181.700 208.900  63.800  1.00  0.00            
ATOM   2476  C1B POPE  499     172.100 219.200  73.500  1.00  0.00            
ATOM   2477  C2B POPE  499     173.600 222.000  70.500  1.00  0.00            
ATOM   2478  C3B POPE  499     177.600 223.900  69.000  1.00  0.00            
ATOM   2479  C4B POPE  499     178.600 227.500  67.500  1.00  0.00            
ATOM   2480  NH3 POPE  500     275.300  11.000  80.600  1.00  0.00            
ATOM   2481  PO4 POPE  500     277.000   8.000  76.300  1.00  0.00            
ATOM   2482  GL1 POPE  500     277.000   9.300  71.800  1.00  0.00            
ATOM   2483  GL2 POPE  500     275.800  12.100  70.300  1.00  0.00            
ATOM   2484  C1A POPE  500     279.200   9.900  67.300  1.00  0.00            
ATOM   2485  D2A POPE  500     279.200  10.200  62.900  1.00  0.00            
ATOM   2486  C3A POPE  500     278.500   8.000  60.600  1.00  0.00            
ATOM   2487  C4A POPE  500     276.100   4.800  60.500  1.00  0.00            
ATOM   2488  C1B POPE  500     274.100   9.200  67.400  1.00  0.00            
ATOM   2489  C2B POPE  500     274.300   8.800  63.300  1.00  0.00            
ATOM   2490  C3B POPE  500     273.800   9.600  59.000  1.00  0.00            
ATOM   2491  C4B POPE  500     271.000   9.900  54.900  1.00  0.00            
ATOM   2492  NH3 POPE  501      63.200  90.700  88.600  1.00  0.00            
ATOM   2493  PO4 POPE  501      67.600  88.300  88.200  1.00  0.00            
ATOM   2494  GL1 POPE  501      65.800  88.500  84.700  1.00  0.00            
ATOM   2495  GL2 POPE  501      61.300  88.600  84.300  1.00  0.00            
ATOM   2496  C1A POPE  501      67.200  88.400  80.400  1.00  0.00            
ATOM   2497  D2A POPE  501      67.100  87.000  76.900  1.00  0.00            
ATOM   2498  C3A POPE  501      66.300  88.400  73.600  1.00  0.00            
ATOM   2499  C4A POPE  501      69.100  89.100  69.900  1.00  0.00            
ATOM   2500  C1B POPE  501      62.400  87.800  80.100  1.00  0.00            
ATOM   2501  C2B POPE  501      63.000  84.800  78.500  1.00  0.00            
ATOM   2502  C3B POPE  501      63.400  84.800  72.700  1.00  0.00            
ATOM   2503  C4B POPE  501      60.800  85.500  68.400  1.00  0.00            
ATOM   2504  NH3 POPE  502     273.500  75.400  81.300  1.00  0.00            
ATOM   2505  PO4 POPE  502     276.400  73.100  79.700  1.00  0.00            
ATOM   2506  GL1 POPE  502     273.500  74.900  76.200  1.00  0.00            
ATOM   2507  GL2 POPE  502     274.500  77.300  74.800  1.00  0.00            
ATOM   2508  C1A POPE  502     272.600  73.200  72.700  1.00  0.00            
ATOM   2509  D2A POPE  502     271.300  74.600  69.100  1.00  0.00            
ATOM   2510  C3A POPE  502     274.400  75.700  66.300  1.00  0.00            
ATOM   2511  C4A POPE  502     277.600  74.400  63.500  1.00  0.00            
ATOM   2512  C1B POPE  502     272.900  78.400  72.000  1.00  0.00            
ATOM   2513  C2B POPE  502     271.500  79.300  67.400  1.00  0.00            
ATOM   2514  C3B POPE  502     269.000  77.800  63.900  1.00  0.00            
ATOM   2515  C4B POPE  502     267.700  74.800  65.500  1.00  0.00            
ATOM   2516  NH3 POPE  503     104.200 286.200  82.400  1.00  0.00            
ATOM   2517  PO4 POPE  503     106.400 290.300  83.900  1.00  0.00            
ATOM   2518  GL1 POPE  503     109.500 292.000  80.000  1.00  0.00            
ATOM   2519  GL2 POPE  503     109.700 295.800  78.900  1.00  0.00            
ATOM   2520  C1A POPE  503     109.200 292.000  74.900  1.00  0.00            
ATOM   2521  D2A POPE  503     107.400 294.800  71.400  1.00  0.00            
ATOM   2522  C3A POPE  503     105.900 292.500  67.400  1.00  0.00            
ATOM   2523  C4A POPE  503     102.700 291.900  65.100  1.00  0.00            
ATOM   2524  C1B POPE  503     106.600 295.300  76.500  1.00  0.00            
ATOM   2525  C2B POPE  503     103.500 297.600  73.400  1.00  0.00            
ATOM   2526  C3B POPE  503     100.200 299.500  70.900  1.00  0.00            
ATOM   2527  C4B POPE  503      96.800 297.900  69.600  1.00  0.00            
ATOM   2528  NH3 POPE  504      12.900 270.100  81.600  1.00  0.00            
ATOM   2529  PO4 POPE  504       9.400 267.300  82.400  1.00  0.00            
ATOM   2530  GL1 POPE  504       8.300 266.000  77.700  1.00  0.00            
ATOM   2531  GL2 POPE  504       6.400 268.000  76.600  1.00  0.00            
ATOM   2532  C1A POPE  504       8.000 266.300  72.100  1.00  0.00            
ATOM   2533  D2A POPE  504       9.300 264.100  68.800  1.00  0.00            
ATOM   2534  C3A POPE  504       7.800 266.200  65.400  1.00  0.00            
ATOM   2535  C4A POPE  504       5.400 269.000  63.100  1.00  0.00            
ATOM   2536  C1B POPE  504       9.000 270.800  73.800  1.00  0.00            
ATOM   2537  C2B POPE  504      12.800 270.800  71.700  1.00  0.00            
ATOM   2538  C3B POPE  504      15.600 270.500  68.400  1.00  0.00            
ATOM   2539  C4B POPE  504      20.500 271.700  69.600  1.00  0.00            
ATOM   2540  NH3 POPE  505      12.800 287.200  76.800  1.00  0.00            
ATOM   2541  PO4 POPE  505       9.600 290.600  79.300  1.00  0.00            
ATOM   2542  GL1 POPE  505      11.200 291.100  74.400  1.00  0.00            
ATOM   2543  GL2 POPE  505      13.500 290.700  72.000  1.00  0.00            
ATOM   2544  C1A POPE  505      10.200 293.300  70.200  1.00  0.00            
ATOM   2545  D2A POPE  505       7.000 292.000  66.800  1.00  0.00            
ATOM   2546  C3A POPE  505       6.600 294.400  62.000  1.00  0.00            
ATOM   2547  C4A POPE  505       7.600 295.100  57.800  1.00  0.00            
ATOM   2548  C1B POPE  505      10.400 288.600  69.500  1.00  0.00            
ATOM   2549  C2B POPE  505      10.500 287.000  64.400  1.00  0.00            
ATOM   2550  C3B POPE  505      12.300 288.600  60.500  1.00  0.00            
ATOM   2551  C4B POPE  505      15.700 289.700  57.100  1.00  0.00            
ATOM   2552  NH3 POPE  506      81.200 141.200  81.900  1.00  0.00            
ATOM   2553  PO4 POPE  506      84.800 140.200  80.800  1.00  0.00            
ATOM   2554  GL1 POPE  506      84.100 138.100  77.800  1.00  0.00            
ATOM   2555  GL2 POPE  506      82.500 141.600  76.600  1.00  0.00            
ATOM   2556  C1A POPE  506      84.000 138.400  73.400  1.00  0.00            
ATOM   2557  D2A POPE  506      84.100 138.400  69.600  1.00  0.00            
ATOM   2558  C3A POPE  506      82.900 135.600  66.500  1.00  0.00            
ATOM   2559  C4A POPE  506      78.300 134.200  64.500  1.00  0.00            
ATOM   2560  C1B POPE  506      81.100 142.500  72.200  1.00  0.00            
ATOM   2561  C2B POPE  506      80.600 141.600  67.600  1.00  0.00            
ATOM   2562  C3B POPE  506      79.800 139.000  63.700  1.00  0.00            
ATOM   2563  C4B POPE  506      77.000 137.000  60.600  1.00  0.00            
ATOM   2564  NH3 POPE  507     244.700  51.100  80.600  1.00  0.00            
ATOM   2565  PO4 POPE  507     244.400  55.700  82.200  1.00  0.00            
ATOM   2566  GL1 POPE  507     246.600  57.500  78.600  1.00  0.00            
ATOM   2567  GL2 POPE  507     248.900  53.800  78.500  1.00  0.00            
ATOM   2568  C1A POPE  507     246.900  61.400  75.800  1.00  0.00            
ATOM   2569  D2A POPE  507     244.600  63.100  72.300  1.00  0.00            
ATOM   2570  C3A POPE  507     243.000  64.600  68.900  1.00  0.00            
ATOM   2571  C4A POPE  507     241.200  65.100  65.800  1.00  0.00            
ATOM   2572  C1B POPE  507     248.500  55.500  74.300  1.00  0.00            
ATOM   2573  C2B POPE  507     248.100  59.300  71.700  1.00  0.00            
ATOM   2574  C3B POPE  507     247.800  62.600  68.700  1.00  0.00            
ATOM   2575  C4B POPE  507     247.000  65.900  65.600  1.00  0.00            
ATOM   2576  NH3 POPE  508      52.400  33.700  85.100  1.00  0.00            
ATOM   2577  PO4 POPE  508      48.200  34.800  85.200  1.00  0.00            
ATOM   2578  GL1 POPE  508      50.300  34.200  80.600  1.00  0.00            
ATOM   2579  GL2 POPE  508      47.100  33.700  79.200  1.00  0.00            
ATOM   2580  C1A POPE  508      51.300  34.000  76.100  1.00  0.00            
ATOM   2581  D2A POPE  508      54.200  37.100  74.100  1.00  0.00            
ATOM   2582  C3A POPE  508      54.500  36.900  70.000  1.00  0.00            
ATOM   2583  C4A POPE  508      55.200  37.100  65.500  1.00  0.00            
ATOM   2584  C1B POPE  508      47.500  37.400  77.000  1.00  0.00            
ATOM   2585  C2B POPE  508      48.800  40.700  74.900  1.00  0.00            
ATOM   2586  C3B POPE  508      48.400  44.400  72.300  1.00  0.00            
ATOM   2587  C4B POPE  508      44.500  45.700  68.400  1.00  0.00            
ATOM   2588  NH3 POPE  509     231.900 263.900  85.100  1.00  0.00            
ATOM   2589  PO4 POPE  509     230.800 267.300  84.900  1.00  0.00            
ATOM   2590  GL1 POPE  509     229.200 266.800  80.800  1.00  0.00            
ATOM   2591  GL2 POPE  509     230.500 263.900  80.100  1.00  0.00            
ATOM   2592  C1A POPE  509     227.600 266.400  76.700  1.00  0.00            
ATOM   2593  D2A POPE  509     224.900 263.500  74.400  1.00  0.00            
ATOM   2594  C3A POPE  509     226.700 262.200  70.500  1.00  0.00            
ATOM   2595  C4A POPE  509     227.000 259.000  67.100  1.00  0.00            
ATOM   2596  C1B POPE  509     230.800 263.000  75.900  1.00  0.00            
ATOM   2597  C2B POPE  509     231.700 261.400  71.700  1.00  0.00            
ATOM   2598  C3B POPE  509     230.900 262.100  67.300  1.00  0.00            
ATOM   2599  C4B POPE  509     230.200 265.200  62.500  1.00  0.00            
ATOM   2600  NH3 POPE  510     286.800  69.900  81.300  1.00  0.00            
ATOM   2601  PO4 POPE  510     288.000  73.600  82.300  1.00  0.00            
ATOM   2602  GL1 POPE  510     289.700  73.700  78.700  1.00  0.00            
ATOM   2603  GL2 POPE  510     289.400  76.700  77.600  1.00  0.00            
ATOM   2604  C1A POPE  510     289.200  72.100  74.300  1.00  0.00            
ATOM   2605  D2A POPE  510     287.400  69.900  70.200  1.00  0.00            
ATOM   2606  C3A POPE  510     284.500  72.000  67.500  1.00  0.00            
ATOM   2607  C4A POPE  510     280.800  71.700  65.500  1.00  0.00            
ATOM   2608  C1B POPE  510     290.000  78.100  73.600  1.00  0.00            
ATOM   2609  C2B POPE  510     291.900  77.800  70.300  1.00  0.00            
ATOM   2610  C3B POPE  510     292.300  77.800  66.400  1.00  0.00            
ATOM   2611  C4B POPE  510     291.800  77.300  62.600  1.00  0.00            
ATOM   2612  NH3 POPE  511     263.800  30.800  81.700  1.00  0.00            
ATOM   2613  PO4 POPE  511     267.000  28.100  79.500  1.00  0.00            
ATOM   2614  GL1 POPE  511     270.400  28.500  75.900  1.00  0.00            
ATOM   2615  GL2 POPE  511     267.700  27.800  73.700  1.00  0.00            
ATOM   2616  C1A POPE  511     273.200  28.100  72.700  1.00  0.00            
ATOM   2617  D2A POPE  511     275.800  26.100  70.700  1.00  0.00            
ATOM   2618  C3A POPE  511     274.000  25.900  66.600  1.00  0.00            
ATOM   2619  C4A POPE  511     276.600  27.200  62.200  1.00  0.00            
ATOM   2620  C1B POPE  511     269.300  26.100  69.600  1.00  0.00            
ATOM   2621  C2B POPE  511     269.700  28.500  67.400  1.00  0.00            
ATOM   2622  C3B POPE  511     271.300  28.300  63.000  1.00  0.00            
ATOM   2623  C4B POPE  511     269.900  28.600  58.900  1.00  0.00            
ATOM   2624  NH3 POPE  512     244.300 272.900  83.000  1.00  0.00            
ATOM   2625  PO4 POPE  512     246.100 268.900  82.400  1.00  0.00            
ATOM   2626  GL1 POPE  512     244.700 268.800  78.900  1.00  0.00            
ATOM   2627  GL2 POPE  512     241.500 266.600  78.600  1.00  0.00            
ATOM   2628  C1A POPE  512     245.100 267.300  74.600  1.00  0.00            
ATOM   2629  D2A POPE  512     244.300 268.300  70.300  1.00  0.00            
ATOM   2630  C3A POPE  512     247.700 266.900  69.000  1.00  0.00            
ATOM   2631  C4A POPE  512     249.100 264.500  65.300  1.00  0.00            
ATOM   2632  C1B POPE  512     239.700 267.300  74.600  1.00  0.00            
ATOM   2633  C2B POPE  512     239.000 267.000  70.700  1.00  0.00            
ATOM   2634  C3B POPE  512     236.800 264.100  67.200  1.00  0.00            
ATOM   2635  C4B POPE  512     234.900 264.000  63.900  1.00  0.00            
ATOM   2636  NH3 POPE  513     209.100  71.400  84.300  1.00  0.00            
ATOM   2637  PO4 POPE  513     207.100  67.600  84.900  1.00  0.00            
ATOM   2638  GL1 POPE  513     207.500  67.000  80.900  1.00  0.00            
ATOM   2639  GL2 POPE  513     206.000  69.900  80.300  1.00  0.00            
ATOM   2640  C1A POPE  513     205.900  67.800  76.200  1.00  0.00            
ATOM   2641  D2A POPE  513     206.600  70.600  72.900  1.00  0.00            
ATOM   2642  C3A POPE  513     206.400  74.400  72.600  1.00  0.00            
ATOM   2643  C4A POPE  513     206.100  78.400  74.400  1.00  0.00            
ATOM   2644  C1B POPE  513     208.500  73.300  77.900  1.00  0.00            
ATOM   2645  C2B POPE  513     211.200  73.100  74.100  1.00  0.00            
ATOM   2646  C3B POPE  513     210.800  73.700  69.800  1.00  0.00            
ATOM   2647  C4B POPE  513     208.700  76.200  65.900  1.00  0.00            
ATOM   2648  NH3 POPE  514     202.200 268.700  83.300  1.00  0.00            
ATOM   2649  PO4 POPE  514     197.800 268.500  82.800  1.00  0.00            
ATOM   2650  GL1 POPE  514     198.300 270.100  78.900  1.00  0.00            
ATOM   2651  GL2 POPE  514     201.100 269.000  77.800  1.00  0.00            
ATOM   2652  C1A POPE  514     198.900 271.700  74.200  1.00  0.00            
ATOM   2653  D2A POPE  514     198.400 274.000  69.000  1.00  0.00            
ATOM   2654  C3A POPE  514     193.200 275.800  67.800  1.00  0.00            
ATOM   2655  C4A POPE  514     193.700 276.200  63.900  1.00  0.00            
ATOM   2656  C1B POPE  514     200.000 266.800  74.400  1.00  0.00            
ATOM   2657  C2B POPE  514     201.000 267.000  70.000  1.00  0.00            
ATOM   2658  C3B POPE  514     200.900 263.900  66.600  1.00  0.00            
ATOM   2659  C4B POPE  514     199.000 261.100  64.100  1.00  0.00            
ATOM   2660  NH3 POPE  515     177.000 193.400  82.800  1.00  0.00            
ATOM   2661  PO4 POPE  515     179.600 195.700  81.300  1.00  0.00            
ATOM   2662  GL1 POPE  515     179.800 193.700  78.200  1.00  0.00            
ATOM   2663  GL2 POPE  515     176.300 194.100  77.800  1.00  0.00            
ATOM   2664  C1A POPE  515     180.400 191.500  75.600  1.00  0.00            
ATOM   2665  D2A POPE  515     181.000 193.000  71.700  1.00  0.00            
ATOM   2666  C3A POPE  515     185.100 195.600  71.700  1.00  0.00            
ATOM   2667  C4A POPE  515     188.800 194.700  74.400  1.00  0.00            
ATOM   2668  C1B POPE  515     176.700 195.000  72.900  1.00  0.00            
ATOM   2669  C2B POPE  515     176.400 194.000  69.700  1.00  0.00            
ATOM   2670  C3B POPE  515     176.100 195.400  65.000  1.00  0.00            
ATOM   2671  C4B POPE  515     174.600 198.500  62.200  1.00  0.00            
ATOM   2672  NH3 POPE  516      58.400  62.400  90.400  1.00  0.00            
ATOM   2673  PO4 POPE  516      60.000  58.900  89.100  1.00  0.00            
ATOM   2674  GL1 POPE  516      59.600  58.900  85.000  1.00  0.00            
ATOM   2675  GL2 POPE  516      57.300  61.600  85.400  1.00  0.00            
ATOM   2676  C1A POPE  516      58.300  55.500  81.200  1.00  0.00            
ATOM   2677  D2A POPE  516      58.900  52.600  78.500  1.00  0.00            
ATOM   2678  C3A POPE  516      62.700  53.700  76.700  1.00  0.00            
ATOM   2679  C4A POPE  516      64.300  52.900  72.500  1.00  0.00            
ATOM   2680  C1B POPE  516      57.900  60.900  80.500  1.00  0.00            
ATOM   2681  C2B POPE  516      57.000  62.600  75.800  1.00  0.00            
ATOM   2682  C3B POPE  516      55.100  62.600  72.200  1.00  0.00            
ATOM   2683  C4B POPE  516      53.400  60.000  69.100  1.00  0.00            
ATOM   2684  NH3 POPE  517     248.600  72.700  83.200  1.00  0.00            
ATOM   2685  PO4 POPE  517     246.900  69.700  80.400  1.00  0.00            
ATOM   2686  GL1 POPE  517     247.700  68.600  75.700  1.00  0.00            
ATOM   2687  GL2 POPE  517     250.900  66.500  74.800  1.00  0.00            
ATOM   2688  C1A POPE  517     250.000  71.300  72.400  1.00  0.00            
ATOM   2689  D2A POPE  517     252.800  74.800  71.600  1.00  0.00            
ATOM   2690  C3A POPE  517     253.500  78.100  68.700  1.00  0.00            
ATOM   2691  C4A POPE  517     252.700  79.000  64.500  1.00  0.00            
ATOM   2692  C1B POPE  517     251.500  64.600  70.800  1.00  0.00            
ATOM   2693  C2B POPE  517     251.600  63.500  65.900  1.00  0.00            
ATOM   2694  C3B POPE  517     253.200  66.800  63.400  1.00  0.00            
ATOM   2695  C4B POPE  517     256.600  69.800  62.000  1.00  0.00            
ATOM   2696  NH3 POPE  518     179.100 166.300  82.900  1.00  0.00            
ATOM   2697  PO4 POPE  518     178.900 170.900  82.400  1.00  0.00            
ATOM   2698  GL1 POPE  518     175.800 169.300  79.000  1.00  0.00            
ATOM   2699  GL2 POPE  518     171.900 169.500  78.600  1.00  0.00            
ATOM   2700  C1A POPE  518     175.200 168.600  75.000  1.00  0.00            
ATOM   2701  D2A POPE  518     176.500 166.700  70.600  1.00  0.00            
ATOM   2702  C3A POPE  518     178.300 167.600  67.700  1.00  0.00            
ATOM   2703  C4A POPE  518     181.500 168.200  66.400  1.00  0.00            
ATOM   2704  C1B POPE  518     170.900 170.300  75.200  1.00  0.00            
ATOM   2705  C2B POPE  518     172.000 170.300  71.700  1.00  0.00            
ATOM   2706  C3B POPE  518     170.000 171.100  70.200  1.00  0.00            
ATOM   2707  C4B POPE  518     166.600 170.000  67.500  1.00  0.00            
ATOM   2708  NH3 POPE  519     156.500 123.300  78.300  1.00  0.00            
ATOM   2709  PO4 POPE  519     157.000 118.600  77.700  1.00  0.00            
ATOM   2710  GL1 POPE  519     157.100 116.600  74.400  1.00  0.00            
ATOM   2711  GL2 POPE  519     155.500 113.400  75.300  1.00  0.00            
ATOM   2712  C1A POPE  519     157.000 113.700  70.700  1.00  0.00            
ATOM   2713  D2A POPE  519     158.200 112.500  65.900  1.00  0.00            
ATOM   2714  C3A POPE  519     159.500 110.000  62.500  1.00  0.00            
ATOM   2715  C4A POPE  519     157.900 105.900  60.900  1.00  0.00            
ATOM   2716  C1B POPE  519     152.400 111.500  72.500  1.00  0.00            
ATOM   2717  C2B POPE  519     149.700 112.000  71.600  1.00  0.00            
ATOM   2718  C3B POPE  519     146.400 110.400  69.000  1.00  0.00            
ATOM   2719  C4B POPE  519     141.600 109.400  68.800  1.00  0.00            
ATOM   2720  NH3 POPE  520      32.700 163.600  78.000  1.00  0.00            
ATOM   2721  PO4 POPE  520      36.600 163.200  75.900  1.00  0.00            
ATOM   2722  GL1 POPE  520      33.100 163.500  72.900  1.00  0.00            
ATOM   2723  GL2 POPE  520      33.100 166.800  73.600  1.00  0.00            
ATOM   2724  C1A POPE  520      31.000 163.000  68.700  1.00  0.00            
ATOM   2725  D2A POPE  520      33.200 164.000  65.000  1.00  0.00            
ATOM   2726  C3A POPE  520      35.700 162.900  64.000  1.00  0.00            
ATOM   2727  C4A POPE  520      40.400 163.900  61.600  1.00  0.00            
ATOM   2728  C1B POPE  520      33.400 167.200  69.400  1.00  0.00            
ATOM   2729  C2B POPE  520      33.300 169.400  65.600  1.00  0.00            
ATOM   2730  C3B POPE  520      34.300 171.500  61.200  1.00  0.00            
ATOM   2731  C4B POPE  520      32.500 172.300  57.900  1.00  0.00            
ATOM   2732  NH3 POPE  521     142.600  37.900  82.000  1.00  0.00            
ATOM   2733  PO4 POPE  521     142.500  33.900  82.200  1.00  0.00            
ATOM   2734  GL1 POPE  521     142.600  32.100  78.200  1.00  0.00            
ATOM   2735  GL2 POPE  521     139.600  29.800  77.600  1.00  0.00            
ATOM   2736  C1A POPE  521     140.200  34.200  74.100  1.00  0.00            
ATOM   2737  D2A POPE  521     139.200  37.800  72.100  1.00  0.00            
ATOM   2738  C3A POPE  521     137.200  37.400  68.600  1.00  0.00            
ATOM   2739  C4A POPE  521     135.500  38.100  64.600  1.00  0.00            
ATOM   2740  C1B POPE  521     138.400  29.500  73.100  1.00  0.00            
ATOM   2741  C2B POPE  521     139.700  27.600  69.800  1.00  0.00            
ATOM   2742  C3B POPE  521     137.900  27.400  65.800  1.00  0.00            
ATOM   2743  C4B POPE  521     139.700  29.800  63.200  1.00  0.00            
ATOM   2744  NH3 POPE  522     229.000 227.200  90.400  1.00  0.00            
ATOM   2745  PO4 POPE  522     228.800 230.500  86.400  1.00  0.00            
ATOM   2746  GL1 POPE  522     230.200 231.100  82.000  1.00  0.00            
ATOM   2747  GL2 POPE  522     228.600 230.700  79.600  1.00  0.00            
ATOM   2748  C1A POPE  522     232.800 232.800  77.300  1.00  0.00            
ATOM   2749  D2A POPE  522     231.800 232.300  73.200  1.00  0.00            
ATOM   2750  C3A POPE  522     234.300 230.200  70.300  1.00  0.00            
ATOM   2751  C4A POPE  522     237.100 226.600  67.300  1.00  0.00            
ATOM   2752  C1B POPE  522     226.800 233.500  76.500  1.00  0.00            
ATOM   2753  C2B POPE  522     226.300 231.700  71.200  1.00  0.00            
ATOM   2754  C3B POPE  522     225.700 234.100  67.100  1.00  0.00            
ATOM   2755  C4B POPE  522     222.800 235.500  64.700  1.00  0.00            
ATOM   2756  NH3 POPE  523     233.000 270.000  80.900  1.00  0.00            
ATOM   2757  PO4 POPE  523     235.800 265.900  81.600  1.00  0.00            
ATOM   2758  GL1 POPE  523     234.500 265.700  78.000  1.00  0.00            
ATOM   2759  GL2 POPE  523     236.600 263.300  77.100  1.00  0.00            
ATOM   2760  C1A POPE  523     233.600 268.300  75.100  1.00  0.00            
ATOM   2761  D2A POPE  523     235.500 270.200  71.100  1.00  0.00            
ATOM   2762  C3A POPE  523     236.600 269.200  66.700  1.00  0.00            
ATOM   2763  C4A POPE  523     238.100 270.500  63.200  1.00  0.00            
ATOM   2764  C1B POPE  523     235.900 264.300  73.500  1.00  0.00            
ATOM   2765  C2B POPE  523     232.700 266.100  70.400  1.00  0.00            
ATOM   2766  C3B POPE  523     231.700 268.300  65.700  1.00  0.00            
ATOM   2767  C4B POPE  523     228.700 271.500  63.300  1.00  0.00            
ATOM   2768  NH3 POPE  524     264.100 147.500  84.100  1.00  0.00            
ATOM   2769  PO4 POPE  524     266.400 151.400  83.100  1.00  0.00            
ATOM   2770  GL1 POPE  524     265.100 148.900  79.400  1.00  0.00            
ATOM   2771  GL2 POPE  524     266.800 145.800  79.700  1.00  0.00            
ATOM   2772  C1A POPE  524     264.500 147.800  75.500  1.00  0.00            
ATOM   2773  D2A POPE  524     263.400 148.200  71.700  1.00  0.00            
ATOM   2774  C3A POPE  524     262.300 149.600  67.400  1.00  0.00            
ATOM   2775  C4A POPE  524     262.400 150.400  63.200  1.00  0.00            
ATOM   2776  C1B POPE  524     265.800 142.900  75.800  1.00  0.00            
ATOM   2777  C2B POPE  524     266.900 141.600  71.400  1.00  0.00            
ATOM   2778  C3B POPE  524     263.600 142.000  67.900  1.00  0.00            
ATOM   2779  C4B POPE  524     263.500 140.000  64.300  1.00  0.00            
ATOM   2780  NH3 POPE  525     131.200  57.100  83.200  1.00  0.00            
ATOM   2781  PO4 POPE  525     135.100  59.800  82.800  1.00  0.00            
ATOM   2782  GL1 POPE  525     134.500  59.600  78.900  1.00  0.00            
ATOM   2783  GL2 POPE  525     132.500  58.000  78.400  1.00  0.00            
ATOM   2784  C1A POPE  525     137.200  58.600  75.000  1.00  0.00            
ATOM   2785  D2A POPE  525     136.000  59.000  70.800  1.00  0.00            
ATOM   2786  C3A POPE  525     139.900  60.800  68.000  1.00  0.00            
ATOM   2787  C4A POPE  525     140.200  61.000  63.900  1.00  0.00            
ATOM   2788  C1B POPE  525     131.800  56.900  73.900  1.00  0.00            
ATOM   2789  C2B POPE  525     132.600  55.600  70.000  1.00  0.00            
ATOM   2790  C3B POPE  525     128.600  55.700  67.200  1.00  0.00            
ATOM   2791  C4B POPE  525     125.700  53.300  64.800  1.00  0.00            
ATOM   2792  NH3 POPE  526     287.700  97.000  83.100  1.00  0.00            
ATOM   2793  PO4 POPE  526     285.300  95.100  81.200  1.00  0.00            
ATOM   2794  GL1 POPE  526     286.900  95.800  78.100  1.00  0.00            
ATOM   2795  GL2 POPE  526     285.900  94.400  74.900  1.00  0.00            
ATOM   2796  C1A POPE  526     287.800  98.900  74.600  1.00  0.00            
ATOM   2797  D2A POPE  526     292.200 100.600  73.700  1.00  0.00            
ATOM   2798  C3A POPE  526     294.000 101.600  69.400  1.00  0.00            
ATOM   2799  C4A POPE  526     291.800 103.600  66.500  1.00  0.00            
ATOM   2800  C1B POPE  526     286.600  95.000  71.500  1.00  0.00            
ATOM   2801  C2B POPE  526     288.400  97.600  69.700  1.00  0.00            
ATOM   2802  C3B POPE  526     290.300  98.600  67.500  1.00  0.00            
ATOM   2803  C4B POPE  526     290.300  96.100  63.200  1.00  0.00            
ATOM   2804  NH3 POPE  527     278.700  18.400  76.700  1.00  0.00            
ATOM   2805  PO4 POPE  527     282.000  15.900  78.300  1.00  0.00            
ATOM   2806  GL1 POPE  527     284.800  15.000  75.300  1.00  0.00            
ATOM   2807  GL2 POPE  527     287.000  17.000  75.300  1.00  0.00            
ATOM   2808  C1A POPE  527     285.300  14.600  70.000  1.00  0.00            
ATOM   2809  D2A POPE  527     282.600  14.000  67.100  1.00  0.00            
ATOM   2810  C3A POPE  527     284.100  12.500  63.000  1.00  0.00            
ATOM   2811  C4A POPE  527     287.400  11.200  60.400  1.00  0.00            
ATOM   2812  C1B POPE  527     287.900  18.400  71.800  1.00  0.00            
ATOM   2813  C2B POPE  527     288.200  17.900  67.800  1.00  0.00            
ATOM   2814  C3B POPE  527     286.300  17.100  63.900  1.00  0.00            
ATOM   2815  C4B POPE  527     285.200  15.900  59.000  1.00  0.00            
ATOM   2816  NH3 POPE  528      87.600  29.300  85.200  1.00  0.00            
ATOM   2817  PO4 POPE  528      82.900  28.100  85.500  1.00  0.00            
ATOM   2818  GL1 POPE  528      83.500  27.400  81.300  1.00  0.00            
ATOM   2819  GL2 POPE  528      83.200  30.100  78.500  1.00  0.00            
ATOM   2820  C1A POPE  528      85.500  25.800  77.300  1.00  0.00            
ATOM   2821  D2A POPE  528      86.100  26.300  72.300  1.00  0.00            
ATOM   2822  C3A POPE  528      90.300  26.800  71.000  1.00  0.00            
ATOM   2823  C4A POPE  528      94.800  25.300  69.200  1.00  0.00            
ATOM   2824  C1B POPE  528      82.900  29.500  73.800  1.00  0.00            
ATOM   2825  C2B POPE  528      81.900  32.300  71.000  1.00  0.00            
ATOM   2826  C3B POPE  528      80.400  35.900  69.900  1.00  0.00            
ATOM   2827  C4B POPE  528      78.800  39.900  69.900  1.00  0.00            
ATOM   2828  NH3 POPE  529     137.900 247.700  84.300  1.00  0.00            
ATOM   2829  PO4 POPE  529     139.000 251.200  82.500  1.00  0.00            
ATOM   2830  GL1 POPE  529     139.700 250.000  78.400  1.00  0.00            
ATOM   2831  GL2 POPE  529     140.800 252.900  77.200  1.00  0.00            
ATOM   2832  C1A POPE  529     138.500 249.300  74.000  1.00  0.00            
ATOM   2833  D2A POPE  529     136.000 249.200  69.700  1.00  0.00            
ATOM   2834  C3A POPE  529     137.300 247.000  65.500  1.00  0.00            
ATOM   2835  C4A POPE  529     136.600 245.100  61.700  1.00  0.00            
ATOM   2836  C1B POPE  529     140.600 253.900  73.100  1.00  0.00            
ATOM   2837  C2B POPE  529     139.900 254.100  69.300  1.00  0.00            
ATOM   2838  C3B POPE  529     138.200 253.000  65.500  1.00  0.00            
ATOM   2839  C4B POPE  529     135.300 253.300  62.300  1.00  0.00            
ATOM   2840  NH3 POPE  530     237.900 145.500  87.500  1.00  0.00            
ATOM   2841  PO4 POPE  530     239.300 146.800  83.900  1.00  0.00            
ATOM   2842  GL1 POPE  530     236.700 145.500  80.400  1.00  0.00            
ATOM   2843  GL2 POPE  530     236.900 142.500  78.700  1.00  0.00            
ATOM   2844  C1A POPE  530     236.400 146.400  76.200  1.00  0.00            
ATOM   2845  D2A POPE  530     237.400 144.400  71.700  1.00  0.00            
ATOM   2846  C3A POPE  530     240.500 145.500  68.700  1.00  0.00            
ATOM   2847  C4A POPE  530     239.700 148.400  65.100  1.00  0.00            
ATOM   2848  C1B POPE  530     239.700 141.300  75.000  1.00  0.00            
ATOM   2849  C2B POPE  530     240.800 140.800  70.600  1.00  0.00            
ATOM   2850  C3B POPE  530     241.700 140.700  67.200  1.00  0.00            
ATOM   2851  C4B POPE  530     244.700 141.700  64.500  1.00  0.00            
ATOM   2852  NH3 POPE  531     241.000 119.900  83.000  1.00  0.00            
ATOM   2853  PO4 POPE  531     236.100 119.100  82.500  1.00  0.00            
ATOM   2854  GL1 POPE  531     237.000 119.500  78.600  1.00  0.00            
ATOM   2855  GL2 POPE  531     234.800 121.400  76.900  1.00  0.00            
ATOM   2856  C1A POPE  531     237.100 117.300  74.800  1.00  0.00            
ATOM   2857  D2A POPE  531     234.900 116.200  71.600  1.00  0.00            
ATOM   2858  C3A POPE  531     236.500 113.900  67.900  1.00  0.00            
ATOM   2859  C4A POPE  531     239.000 110.900  64.700  1.00  0.00            
ATOM   2860  C1B POPE  531     235.300 121.900  72.200  1.00  0.00            
ATOM   2861  C2B POPE  531     234.500 119.300  67.800  1.00  0.00            
ATOM   2862  C3B POPE  531     231.400 118.800  65.500  1.00  0.00            
ATOM   2863  C4B POPE  531     229.100 117.000  62.600  1.00  0.00            
ATOM   2864  NH3 POPE  532      16.500 263.000  80.500  1.00  0.00            
ATOM   2865  PO4 POPE  532      12.800 265.500  79.600  1.00  0.00            
ATOM   2866  GL1 POPE  532      15.600 264.400  76.000  1.00  0.00            
ATOM   2867  GL2 POPE  532      12.500 266.500  74.000  1.00  0.00            
ATOM   2868  C1A POPE  532      18.300 262.900  73.200  1.00  0.00            
ATOM   2869  D2A POPE  532      18.700 260.200  72.100  1.00  0.00            
ATOM   2870  C3A POPE  532      21.900 259.000  69.100  1.00  0.00            
ATOM   2871  C4A POPE  532      25.200 256.900  68.500  1.00  0.00            
ATOM   2872  C1B POPE  532      14.200 266.000  70.000  1.00  0.00            
ATOM   2873  C2B POPE  532      13.200 266.400  66.200  1.00  0.00            
ATOM   2874  C3B POPE  532      14.800 269.100  62.900  1.00  0.00            
ATOM   2875  C4B POPE  532      15.100 270.200  59.600  1.00  0.00            
ATOM   2876  NH3 POPE  533     105.000 129.800  83.600  1.00  0.00            
ATOM   2877  PO4 POPE  533     107.300 125.500  83.500  1.00  0.00            
ATOM   2878  GL1 POPE  533     106.800 124.800  79.000  1.00  0.00            
ATOM   2879  GL2 POPE  533     107.000 127.000  77.800  1.00  0.00            
ATOM   2880  C1A POPE  533     105.500 125.800  73.800  1.00  0.00            
ATOM   2881  D2A POPE  533     104.000 128.700  71.000  1.00  0.00            
ATOM   2882  C3A POPE  533     105.500 130.700  67.500  1.00  0.00            
ATOM   2883  C4A POPE  533     106.100 132.300  63.200  1.00  0.00            
ATOM   2884  C1B POPE  533     103.300 128.500  77.400  1.00  0.00            
ATOM   2885  C2B POPE  533     100.500 125.700  76.000  1.00  0.00            
ATOM   2886  C3B POPE  533      96.400 125.400  77.100  1.00  0.00            
ATOM   2887  C4B POPE  533      95.700 123.600  80.800  1.00  0.00            
ATOM   2888  NH3 POPE  534     270.200 283.400  80.300  1.00  0.00            
ATOM   2889  PO4 POPE  534     269.900 288.100  79.100  1.00  0.00            
ATOM   2890  GL1 POPE  534     270.600 289.600  74.500  1.00  0.00            
ATOM   2891  GL2 POPE  534     273.100 287.500  73.200  1.00  0.00            
ATOM   2892  C1A POPE  534     270.800 291.400  69.800  1.00  0.00            
ATOM   2893  D2A POPE  534     270.900 291.400  65.300  1.00  0.00            
ATOM   2894  C3A POPE  534     268.100 288.400  63.800  1.00  0.00            
ATOM   2895  C4A POPE  534     268.500 286.900  60.000  1.00  0.00            
ATOM   2896  C1B POPE  534     274.200 288.300  69.300  1.00  0.00            
ATOM   2897  C2B POPE  534     276.900 288.300  66.200  1.00  0.00            
ATOM   2898  C3B POPE  534     278.000 286.100  63.000  1.00  0.00            
ATOM   2899  C4B POPE  534     277.300 286.800  58.900  1.00  0.00            
ATOM   2900  NH3 POPE  535     105.100 120.900  84.500  1.00  0.00            
ATOM   2901  PO4 POPE  535     101.900 118.200  85.300  1.00  0.00            
ATOM   2902  GL1 POPE  535     101.100 115.800  82.300  1.00  0.00            
ATOM   2903  GL2 POPE  535      97.700 115.800  83.300  1.00  0.00            
ATOM   2904  C1A POPE  535      99.500 115.700  77.500  1.00  0.00            
ATOM   2905  D2A POPE  535      99.700 114.300  73.000  1.00  0.00            
ATOM   2906  C3A POPE  535      95.500 115.800  70.400  1.00  0.00            
ATOM   2907  C4A POPE  535      92.700 119.500  68.900  1.00  0.00            
ATOM   2908  C1B POPE  535      95.700 118.200  80.600  1.00  0.00            
ATOM   2909  C2B POPE  535      92.100 119.900  77.900  1.00  0.00            
ATOM   2910  C3B POPE  535      90.800 123.700  77.200  1.00  0.00            
ATOM   2911  C4B POPE  535      89.200 127.900  77.300  1.00  0.00            
ATOM   2912  NH3 POPE  536      59.700 147.900  83.800  1.00  0.00            
ATOM   2913  PO4 POPE  536      63.900 144.300  83.200  1.00  0.00            
ATOM   2914  GL1 POPE  536      67.200 142.800  80.400  1.00  0.00            
ATOM   2915  GL2 POPE  536      64.900 142.300  78.000  1.00  0.00            
ATOM   2916  C1A POPE  536      68.900 140.600  76.000  1.00  0.00            
ATOM   2917  D2A POPE  536      70.400 139.000  71.700  1.00  0.00            
ATOM   2918  C3A POPE  536      70.000 139.400  67.900  1.00  0.00            
ATOM   2919  C4A POPE  536      69.600 138.900  63.500  1.00  0.00            
ATOM   2920  C1B POPE  536      64.900 141.800  72.700  1.00  0.00            
ATOM   2921  C2B POPE  536      66.400 142.700  68.300  1.00  0.00            
ATOM   2922  C3B POPE  536      66.300 142.900  63.500  1.00  0.00            
ATOM   2923  C4B POPE  536      68.100 146.100  60.400  1.00  0.00            
ATOM   2924  NH3 POPE  537     230.600   9.700  82.500  1.00  0.00            
ATOM   2925  PO4 POPE  537     227.200  12.100  81.400  1.00  0.00            
ATOM   2926  GL1 POPE  537     227.900  11.800  76.300  1.00  0.00            
ATOM   2927  GL2 POPE  537     228.000   8.800  74.400  1.00  0.00            
ATOM   2928  C1A POPE  537     228.700  13.800  72.700  1.00  0.00            
ATOM   2929  D2A POPE  537     230.100  13.900  68.000  1.00  0.00            
ATOM   2930  C3A POPE  537     229.200  10.500  64.200  1.00  0.00            
ATOM   2931  C4A POPE  537     225.600   9.400  62.100  1.00  0.00            
ATOM   2932  C1B POPE  537     224.600   7.900  72.900  1.00  0.00            
ATOM   2933  C2B POPE  537     222.500   5.200  68.900  1.00  0.00            
ATOM   2934  C3B POPE  537     223.600   1.600  65.800  1.00  0.00            
ATOM   2935  C4B POPE  537     225.600   2.500  61.900  1.00  0.00            
ATOM   2936  NH3 POPE  538      88.400 205.700  79.300  1.00  0.00            
ATOM   2937  PO4 POPE  538      86.100 210.100  80.800  1.00  0.00            
ATOM   2938  GL1 POPE  538      86.400 209.400  76.500  1.00  0.00            
ATOM   2939  GL2 POPE  538      87.700 207.100  73.900  1.00  0.00            
ATOM   2940  C1A POPE  538      89.500 211.600  73.000  1.00  0.00            
ATOM   2941  D2A POPE  538      93.600 213.000  74.000  1.00  0.00            
ATOM   2942  C3A POPE  538      94.700 217.400  73.700  1.00  0.00            
ATOM   2943  C4A POPE  538      94.100 219.900  70.500  1.00  0.00            
ATOM   2944  C1B POPE  538      87.300 206.900  70.000  1.00  0.00            
ATOM   2945  C2B POPE  538      85.900 207.300  66.200  1.00  0.00            
ATOM   2946  C3B POPE  538      83.300 210.600  64.300  1.00  0.00            
ATOM   2947  C4B POPE  538      79.000 210.800  64.200  1.00  0.00            
ATOM   2948  NH3 POPE  539     184.800 171.300  84.800  1.00  0.00            
ATOM   2949  PO4 POPE  539     187.200 167.200  85.800  1.00  0.00            
ATOM   2950  GL1 POPE  539     188.900 168.700  82.500  1.00  0.00            
ATOM   2951  GL2 POPE  539     192.800 169.600  81.200  1.00  0.00            
ATOM   2952  C1A POPE  539     190.800 166.400  78.400  1.00  0.00            
ATOM   2953  D2A POPE  539     193.600 166.400  74.600  1.00  0.00            
ATOM   2954  C3A POPE  539     193.700 169.700  71.600  1.00  0.00            
ATOM   2955  C4A POPE  539     195.500 168.900  67.800  1.00  0.00            
ATOM   2956  C1B POPE  539     194.500 171.000  76.700  1.00  0.00            
ATOM   2957  C2B POPE  539     197.900 169.700  73.700  1.00  0.00            
ATOM   2958  C3B POPE  539     201.800 166.400  71.600  1.00  0.00            
ATOM   2959  C4B POPE  539     205.100 166.600  68.500  1.00  0.00            
ATOM   2960  NH3 POPE  540     116.500 176.800  79.200  1.00  0.00            
ATOM   2961  PO4 POPE  540     117.600 181.500  78.300  1.00  0.00            
ATOM   2962  GL1 POPE  540     119.900 182.000  75.000  1.00  0.00            
ATOM   2963  GL2 POPE  540     117.300 183.800  73.300  1.00  0.00            
ATOM   2964  C1A POPE  540     119.600 179.600  70.900  1.00  0.00            
ATOM   2965  D2A POPE  540     118.800 180.000  65.900  1.00  0.00            
ATOM   2966  C3A POPE  540     119.000 178.400  62.900  1.00  0.00            
ATOM   2967  C4A POPE  540     121.200 177.600  59.700  1.00  0.00            
ATOM   2968  C1B POPE  540     118.000 186.000  69.900  1.00  0.00            
ATOM   2969  C2B POPE  540     118.400 189.300  66.700  1.00  0.00            
ATOM   2970  C3B POPE  540     116.300 190.600  63.000  1.00  0.00            
ATOM   2971  C4B POPE  540     116.400 194.700  59.900  1.00  0.00            
ATOM   2972  NH3 POPE  541      50.900 225.000  80.600  1.00  0.00            
ATOM   2973  PO4 POPE  541      47.400 225.800  81.600  1.00  0.00            
ATOM   2974  GL1 POPE  541      47.500 227.500  77.500  1.00  0.00            
ATOM   2975  GL2 POPE  541      49.300 230.200  77.200  1.00  0.00            
ATOM   2976  C1A POPE  541      45.900 225.300  73.600  1.00  0.00            
ATOM   2977  D2A POPE  541      45.900 221.600  71.500  1.00  0.00            
ATOM   2978  C3A POPE  541      47.400 221.600  67.400  1.00  0.00            
ATOM   2979  C4A POPE  541      45.600 224.200  64.600  1.00  0.00            
ATOM   2980  C1B POPE  541      48.400 230.200  72.400  1.00  0.00            
ATOM   2981  C2B POPE  541      47.600 226.800  68.800  1.00  0.00            
ATOM   2982  C3B POPE  541      47.900 228.400  64.100  1.00  0.00            
ATOM   2983  C4B POPE  541      50.200 229.500  60.200  1.00  0.00            
ATOM   2984  NH3 POPE  542     232.800 104.500  85.800  1.00  0.00            
ATOM   2985  PO4 POPE  542     230.100 101.200  85.800  1.00  0.00            
ATOM   2986  GL1 POPE  542     231.500 100.500  82.100  1.00  0.00            
ATOM   2987  GL2 POPE  542     232.500 103.300  79.800  1.00  0.00            
ATOM   2988  C1A POPE  542     231.100 100.200  76.500  1.00  0.00            
ATOM   2989  D2A POPE  542     232.100 101.000  72.300  1.00  0.00            
ATOM   2990  C3A POPE  542     236.000 100.300  70.000  1.00  0.00            
ATOM   2991  C4A POPE  542     240.400 101.700  70.700  1.00  0.00            
ATOM   2992  C1B POPE  542     234.400 104.800  75.900  1.00  0.00            
ATOM   2993  C2B POPE  542     232.800 106.100  72.900  1.00  0.00            
ATOM   2994  C3B POPE  542     231.700 105.000  69.000  1.00  0.00            
ATOM   2995  C4B POPE  542     229.900 104.700  65.700  1.00  0.00            
ATOM   2996  NH3 POPE  543      14.800  37.700  78.800  1.00  0.00            
ATOM   2997  PO4 POPE  543      17.200  41.300  80.400  1.00  0.00            
ATOM   2998  GL1 POPE  543      16.300  41.600  75.800  1.00  0.00            
ATOM   2999  GL2 POPE  543      16.400  38.900  74.500  1.00  0.00            
ATOM   3000  C1A POPE  543      19.600  43.600  73.000  1.00  0.00            
ATOM   3001  D2A POPE  543      22.300  43.300  70.400  1.00  0.00            
ATOM   3002  C3A POPE  543      21.400  42.700  65.400  1.00  0.00            
ATOM   3003  C4A POPE  543      24.000  43.000  60.900  1.00  0.00            
ATOM   3004  C1B POPE  543      16.500  39.100  70.400  1.00  0.00            
ATOM   3005  C2B POPE  543      16.100  40.400  66.000  1.00  0.00            
ATOM   3006  C3B POPE  543      16.300  39.500  62.800  1.00  0.00            
ATOM   3007  C4B POPE  543      16.000  37.000  59.300  1.00  0.00            
ATOM   3008  NH3 POPE  544     237.900  90.700  84.500  1.00  0.00            
ATOM   3009  PO4 POPE  544     233.400  90.600  84.900  1.00  0.00            
ATOM   3010  GL1 POPE  544     233.500  91.500  80.400  1.00  0.00            
ATOM   3011  GL2 POPE  544     235.800  89.900  79.500  1.00  0.00            
ATOM   3012  C1A POPE  544     231.100  92.300  76.600  1.00  0.00            
ATOM   3013  D2A POPE  544     230.400  92.600  72.200  1.00  0.00            
ATOM   3014  C3A POPE  544     229.100  88.300  71.800  1.00  0.00            
ATOM   3015  C4A POPE  544     230.100  85.100  69.000  1.00  0.00            
ATOM   3016  C1B POPE  544     237.600  92.700  76.200  1.00  0.00            
ATOM   3017  C2B POPE  544     237.800  92.000  72.500  1.00  0.00            
ATOM   3018  C3B POPE  544     240.500  90.000  69.100  1.00  0.00            
ATOM   3019  C4B POPE  544     241.900  86.300  67.600  1.00  0.00            
ATOM   3020  NH3 POPE  545     283.100  42.500  79.700  1.00  0.00            
ATOM   3021  PO4 POPE  545     279.200  46.000  78.900  1.00  0.00            
ATOM   3022  GL1 POPE  545     277.800  45.400  75.000  1.00  0.00            
ATOM   3023  GL2 POPE  545     274.300  45.500  75.300  1.00  0.00            
ATOM   3024  C1A POPE  545     278.700  44.500  70.800  1.00  0.00            
ATOM   3025  D2A POPE  545     279.300  44.800  65.800  1.00  0.00            
ATOM   3026  C3A POPE  545     280.400  40.400  63.200  1.00  0.00            
ATOM   3027  C4A POPE  545     283.200  39.300  59.900  1.00  0.00            
ATOM   3028  C1B POPE  545     274.200  47.800  72.900  1.00  0.00            
ATOM   3029  C2B POPE  545     274.200  48.600  68.600  1.00  0.00            
ATOM   3030  C3B POPE  545     272.800  47.300  64.800  1.00  0.00            
ATOM   3031  C4B POPE  545     270.300  46.100  61.700  1.00  0.00            
ATOM   3032  NH3 POPE  546      23.100  68.500  83.400  1.00  0.00            
ATOM   3033  PO4 POPE  546      18.300  67.500  82.900  1.00  0.00            
ATOM   3034  GL1 POPE  546      15.700  68.800  79.000  1.00  0.00            
ATOM   3035  GL2 POPE  546      13.000  67.200  79.200  1.00  0.00            
ATOM   3036  C1A POPE  546      18.100  68.400  75.200  1.00  0.00            
ATOM   3037  D2A POPE  546      20.000  67.500  71.900  1.00  0.00            
ATOM   3038  C3A POPE  546      20.100  68.700  68.200  1.00  0.00            
ATOM   3039  C4A POPE  546      21.200  70.100  64.000  1.00  0.00            
ATOM   3040  C1B POPE  546      13.800  65.100  76.100  1.00  0.00            
ATOM   3041  C2B POPE  546      14.900  66.000  72.600  1.00  0.00            
ATOM   3042  C3B POPE  546      15.900  66.600  68.100  1.00  0.00            
ATOM   3043  C4B POPE  546      17.300  66.200  64.300  1.00  0.00            
ATOM   3044  NH3 POPE  547     159.800  93.700  81.800  1.00  0.00            
ATOM   3045  PO4 POPE  547     160.300  89.400  80.700  1.00  0.00            
ATOM   3046  GL1 POPE  547     162.800  88.300  76.600  1.00  0.00            
ATOM   3047  GL2 POPE  547     165.300  87.200  77.100  1.00  0.00            
ATOM   3048  C1A POPE  547     162.300  89.800  73.300  1.00  0.00            
ATOM   3049  D2A POPE  547     162.300  89.700  68.900  1.00  0.00            
ATOM   3050  C3A POPE  547     162.800  91.100  64.600  1.00  0.00            
ATOM   3051  C4A POPE  547     160.700  91.100  60.600  1.00  0.00            
ATOM   3052  C1B POPE  547     166.300  86.800  72.200  1.00  0.00            
ATOM   3053  C2B POPE  547     167.200  88.400  69.000  1.00  0.00            
ATOM   3054  C3B POPE  547     167.300  86.900  64.700  1.00  0.00            
ATOM   3055  C4B POPE  547     170.800  87.000  61.300  1.00  0.00            
ATOM   3056  NH3 POPE  548     275.600  18.800  81.000  1.00  0.00            
ATOM   3057  PO4 POPE  548     275.800  22.800  77.800  1.00  0.00            
ATOM   3058  GL1 POPE  548     276.000  21.400  73.500  1.00  0.00            
ATOM   3059  GL2 POPE  548     275.600  18.000  72.000  1.00  0.00            
ATOM   3060  C1A POPE  548     275.700  21.500  68.800  1.00  0.00            
ATOM   3061  D2A POPE  548     277.500  18.900  64.800  1.00  0.00            
ATOM   3062  C3A POPE  548     275.900  22.100  62.400  1.00  0.00            
ATOM   3063  C4A POPE  548     272.700  24.500  60.100  1.00  0.00            
ATOM   3064  C1B POPE  548     274.400  16.500  67.900  1.00  0.00            
ATOM   3065  C2B POPE  548     275.600  13.800  65.000  1.00  0.00            
ATOM   3066  C3B POPE  548     275.900  14.000  61.800  1.00  0.00            
ATOM   3067  C4B POPE  548     276.000  16.700  58.500  1.00  0.00            
ATOM   3068  NH3 POPE  549     224.800 258.900  83.600  1.00  0.00            
ATOM   3069  PO4 POPE  549     229.600 259.400  82.400  1.00  0.00            
ATOM   3070  GL1 POPE  549     229.200 258.400  78.400  1.00  0.00            
ATOM   3071  GL2 POPE  549     232.100 258.400  77.900  1.00  0.00            
ATOM   3072  C1A POPE  549     227.100 259.100  75.100  1.00  0.00            
ATOM   3073  D2A POPE  549     224.100 258.000  71.400  1.00  0.00            
ATOM   3074  C3A POPE  549     222.000 261.300  69.200  1.00  0.00            
ATOM   3075  C4A POPE  549     221.400 263.800  66.100  1.00  0.00            
ATOM   3076  C1B POPE  549     234.100 257.200  73.800  1.00  0.00            
ATOM   3077  C2B POPE  549     233.200 255.700  69.600  1.00  0.00            
ATOM   3078  C3B POPE  549     233.100 257.700  66.500  1.00  0.00            
ATOM   3079  C4B POPE  549     235.400 258.700  63.100  1.00  0.00            
ATOM   3080  NH3 POPE  550     126.900 190.200  81.400  1.00  0.00            
ATOM   3081  PO4 POPE  550     123.000 188.800  79.500  1.00  0.00            
ATOM   3082  GL1 POPE  550     126.400 189.100  76.100  1.00  0.00            
ATOM   3083  GL2 POPE  550     129.900 189.100  77.300  1.00  0.00            
ATOM   3084  C1A POPE  550     128.300 189.700  72.900  1.00  0.00            
ATOM   3085  D2A POPE  550     127.800 190.000  68.700  1.00  0.00            
ATOM   3086  C3A POPE  550     130.000 187.400  66.600  1.00  0.00            
ATOM   3087  C4A POPE  550     132.000 186.500  62.400  1.00  0.00            
ATOM   3088  C1B POPE  550     130.700 185.000  75.700  1.00  0.00            
ATOM   3089  C2B POPE  550     130.200 181.400  74.600  1.00  0.00            
ATOM   3090  C3B POPE  550     130.500 180.000  70.500  1.00  0.00            
ATOM   3091  C4B POPE  550     130.800 182.200  66.600  1.00  0.00            
ATOM   3092  NH3 POPE  551     136.900   6.200  83.100  1.00  0.00            
ATOM   3093  PO4 POPE  551     139.200   3.600  81.500  1.00  0.00            
ATOM   3094  GL1 POPE  551     138.100   0.800  77.600  1.00  0.00            
ATOM   3095  GL2 POPE  551     135.600   1.900  76.100  1.00  0.00            
ATOM   3096  C1A POPE  551     138.600  -2.600  73.300  1.00  0.00            
ATOM   3097  D2A POPE  551     138.600  -2.000  68.900  1.00  0.00            
ATOM   3098  C3A POPE  551     141.500  -0.100  65.700  1.00  0.00            
ATOM   3099  C4A POPE  551     142.000   2.500  62.400  1.00  0.00            
ATOM   3100  C1B POPE  551     137.800   2.800  72.000  1.00  0.00            
ATOM   3101  C2B POPE  551     142.100   2.900  69.400  1.00  0.00            
ATOM   3102  C3B POPE  551     144.100   5.200  65.900  1.00  0.00            
ATOM   3103  C4B POPE  551     141.800   8.900  63.100  1.00  0.00            
ATOM   3104  NH3 POPE  552      54.600  97.300  91.900  1.00  0.00            
ATOM   3105  PO4 POPE  552      53.000  99.800  89.000  1.00  0.00            
ATOM   3106  GL1 POPE  552      53.100 100.000  85.200  1.00  0.00            
ATOM   3107  GL2 POPE  552      53.000 103.100  83.800  1.00  0.00            
ATOM   3108  C1A POPE  552      53.100  98.700  81.500  1.00  0.00            
ATOM   3109  D2A POPE  552      53.000  98.700  77.700  1.00  0.00            
ATOM   3110  C3A POPE  552      55.300  99.900  74.600  1.00  0.00            
ATOM   3111  C4A POPE  552      57.000 101.400  69.600  1.00  0.00            
ATOM   3112  C1B POPE  552      53.100 103.400  79.700  1.00  0.00            
ATOM   3113  C2B POPE  552      54.400 105.500  76.100  1.00  0.00            
ATOM   3114  C3B POPE  552      56.700 104.700  74.000  1.00  0.00            
ATOM   3115  C4B POPE  552      58.900 106.900  71.200  1.00  0.00            
ATOM   3116  NH3 POPE  553      75.400  69.200  90.800  1.00  0.00            
ATOM   3117  PO4 POPE  553      77.400  64.100  91.400  1.00  0.00            
ATOM   3118  GL1 POPE  553      79.200  63.800  88.000  1.00  0.00            
ATOM   3119  GL2 POPE  553      79.600  60.200  87.600  1.00  0.00            
ATOM   3120  C1A POPE  553      76.500  62.700  84.300  1.00  0.00            
ATOM   3121  D2A POPE  553      74.300  63.800  80.800  1.00  0.00            
ATOM   3122  C3A POPE  553      74.400  67.100  78.100  1.00  0.00            
ATOM   3123  C4A POPE  553      74.200  68.700  73.900  1.00  0.00            
ATOM   3124  C1B POPE  553      80.800  60.100  83.300  1.00  0.00            
ATOM   3125  C2B POPE  553      81.800  59.000  79.400  1.00  0.00            
ATOM   3126  C3B POPE  553      80.700  59.400  75.300  1.00  0.00            
ATOM   3127  C4B POPE  553      83.500  60.100  72.000  1.00  0.00            
ATOM   3128  NH3 POPE  554      86.200  57.800  88.100  1.00  0.00            
ATOM   3129  PO4 POPE  554      84.100  62.200  90.000  1.00  0.00            
ATOM   3130  GL1 POPE  554      84.300  62.300  85.800  1.00  0.00            
ATOM   3131  GL2 POPE  554      82.900  65.300  85.000  1.00  0.00            
ATOM   3132  C1A POPE  554      86.100  61.600  81.400  1.00  0.00            
ATOM   3133  D2A POPE  554      91.100  61.400  80.500  1.00  0.00            
ATOM   3134  C3A POPE  554      94.600  60.800  77.600  1.00  0.00            
ATOM   3135  C4A POPE  554      98.900  60.600  77.600  1.00  0.00            
ATOM   3136  C1B POPE  554      82.000  64.700  81.400  1.00  0.00            
ATOM   3137  C2B POPE  554      79.100  63.800  79.000  1.00  0.00            
ATOM   3138  C3B POPE  554      78.500  64.300  75.000  1.00  0.00            
ATOM   3139  C4B POPE  554      79.100  64.200  70.600  1.00  0.00            
ATOM   3140  NH3 POPE  555      24.000 209.200  79.400  1.00  0.00            
ATOM   3141  PO4 POPE  555      27.800 211.100  81.900  1.00  0.00            
ATOM   3142  GL1 POPE  555      29.000 208.900  78.400  1.00  0.00            
ATOM   3143  GL2 POPE  555      28.400 211.400  77.100  1.00  0.00            
ATOM   3144  C1A POPE  555      31.100 206.300  75.800  1.00  0.00            
ATOM   3145  D2A POPE  555      33.600 205.400  71.700  1.00  0.00            
ATOM   3146  C3A POPE  555      31.000 207.100  67.900  1.00  0.00            
ATOM   3147  C4A POPE  555      30.800 207.900  63.700  1.00  0.00            
ATOM   3148  C1B POPE  555      27.500 213.700  72.200  1.00  0.00            
ATOM   3149  C2B POPE  555      29.600 215.100  69.200  1.00  0.00            
ATOM   3150  C3B POPE  555      32.400 218.200  67.000  1.00  0.00            
ATOM   3151  C4B POPE  555      35.400 220.000  64.000  1.00  0.00            
ATOM   3152  NH3 POPE  556     220.000 234.700  82.500  1.00  0.00            
ATOM   3153  PO4 POPE  556     219.400 239.600  81.900  1.00  0.00            
ATOM   3154  GL1 POPE  556     221.500 239.300  78.200  1.00  0.00            
ATOM   3155  GL2 POPE  556     221.600 236.200  78.200  1.00  0.00            
ATOM   3156  C1A POPE  556     219.000 239.100  73.900  1.00  0.00            
ATOM   3157  D2A POPE  556     216.100 236.200  72.000  1.00  0.00            
ATOM   3158  C3A POPE  556     217.200 234.300  67.700  1.00  0.00            
ATOM   3159  C4A POPE  556     218.000 233.100  64.000  1.00  0.00            
ATOM   3160  C1B POPE  556     224.600 237.400  74.200  1.00  0.00            
ATOM   3161  C2B POPE  556     224.600 240.700  71.700  1.00  0.00            
ATOM   3162  C3B POPE  556     226.400 243.100  68.200  1.00  0.00            
ATOM   3163  C4B POPE  556     229.100 245.000  65.400  1.00  0.00            
ATOM   3164  NH3 POPE  557     260.300  48.200  83.900  1.00  0.00            
ATOM   3165  PO4 POPE  557     256.500  47.500  82.200  1.00  0.00            
ATOM   3166  GL1 POPE  557     258.700  47.100  78.500  1.00  0.00            
ATOM   3167  GL2 POPE  557     258.000  49.400  77.000  1.00  0.00            
ATOM   3168  C1A POPE  557     260.500  46.400  73.700  1.00  0.00            
ATOM   3169  D2A POPE  557     258.600  45.500  70.400  1.00  0.00            
ATOM   3170  C3A POPE  557     259.800  45.400  66.300  1.00  0.00            
ATOM   3171  C4A POPE  557     261.200  44.600  62.000  1.00  0.00            
ATOM   3172  C1B POPE  557     253.200  50.000  76.700  1.00  0.00            
ATOM   3173  C2B POPE  557     250.400  50.700  72.500  1.00  0.00            
ATOM   3174  C3B POPE  557     248.200  54.200  69.600  1.00  0.00            
ATOM   3175  C4B POPE  557     247.900  58.100  66.800  1.00  0.00            
ATOM   3176  NH3 POPE  558      11.500  99.600  86.100  1.00  0.00            
ATOM   3177  PO4 POPE  558       8.200 100.700  85.500  1.00  0.00            
ATOM   3178  GL1 POPE  558       7.500  97.700  83.000  1.00  0.00            
ATOM   3179  GL2 POPE  558       4.900  97.300  82.200  1.00  0.00            
ATOM   3180  C1A POPE  558       7.200  97.900  78.000  1.00  0.00            
ATOM   3181  D2A POPE  558       8.800  97.800  73.900  1.00  0.00            
ATOM   3182  C3A POPE  558       9.600 101.400  71.400  1.00  0.00            
ATOM   3183  C4A POPE  558      11.300 102.700  68.500  1.00  0.00            
ATOM   3184  C1B POPE  558       3.000  98.700  78.700  1.00  0.00            
ATOM   3185  C2B POPE  558       3.500  95.800  75.300  1.00  0.00            
ATOM   3186  C3B POPE  558       5.900  95.000  70.500  1.00  0.00            
ATOM   3187  C4B POPE  558       6.800  99.100  68.000  1.00  0.00            
ATOM   3188  NH3 POPE  559     283.000  97.500  85.200  1.00  0.00            
ATOM   3189  PO4 POPE  559     280.700 101.000  86.500  1.00  0.00            
ATOM   3190  GL1 POPE  559     280.000 100.900  81.900  1.00  0.00            
ATOM   3191  GL2 POPE  559     281.800  98.400  80.000  1.00  0.00            
ATOM   3192  C1A POPE  559     279.800 103.500  78.400  1.00  0.00            
ATOM   3193  D2A POPE  559     277.200 104.700  75.500  1.00  0.00            
ATOM   3194  C3A POPE  559     279.000 106.900  71.600  1.00  0.00            
ATOM   3195  C4A POPE  559     277.200 106.700  67.000  1.00  0.00            
ATOM   3196  C1B POPE  559     283.000  98.000  76.100  1.00  0.00            
ATOM   3197  C2B POPE  559     283.600  99.000  71.100  1.00  0.00            
ATOM   3198  C3B POPE  559     284.400 100.600  67.100  1.00  0.00            
ATOM   3199  C4B POPE  559     286.400 100.100  63.200  1.00  0.00            
ATOM   3200  NH3 POPE  560     144.800 226.500  80.900  1.00  0.00            
ATOM   3201  PO4 POPE  560     141.700 224.200  78.400  1.00  0.00            
ATOM   3202  GL1 POPE  560     139.700 223.000  74.100  1.00  0.00            
ATOM   3203  GL2 POPE  560     136.600 222.900  74.500  1.00  0.00            
ATOM   3204  C1A POPE  560     139.900 224.200  70.300  1.00  0.00            
ATOM   3205  D2A POPE  560     140.400 224.600  65.400  1.00  0.00            
ATOM   3206  C3A POPE  560     139.700 227.600  62.200  1.00  0.00            
ATOM   3207  C4A POPE  560     139.000 231.700  62.500  1.00  0.00            
ATOM   3208  C1B POPE  560     137.200 219.700  70.900  1.00  0.00            
ATOM   3209  C2B POPE  560     139.000 219.600  66.700  1.00  0.00            
ATOM   3210  C3B POPE  560     139.700 219.700  62.500  1.00  0.00            
ATOM   3211  C4B POPE  560     141.300 221.800  59.400  1.00  0.00            
ATOM   3212  NH3 POPE  561      13.400 150.400  80.100  1.00  0.00            
ATOM   3213  PO4 POPE  561      17.800 148.500  78.500  1.00  0.00            
ATOM   3214  GL1 POPE  561      19.200 149.300  74.900  1.00  0.00            
ATOM   3215  GL2 POPE  561      20.600 152.200  73.400  1.00  0.00            
ATOM   3216  C1A POPE  561      18.300 148.800  71.100  1.00  0.00            
ATOM   3217  D2A POPE  561      15.700 149.500  67.800  1.00  0.00            
ATOM   3218  C3A POPE  561      16.800 152.500  65.400  1.00  0.00            
ATOM   3219  C4A POPE  561      15.000 154.700  62.400  1.00  0.00            
ATOM   3220  C1B POPE  561      20.800 152.800  69.000  1.00  0.00            
ATOM   3221  C2B POPE  561      21.600 150.700  64.800  1.00  0.00            
ATOM   3222  C3B POPE  561      24.100 151.900  62.400  1.00  0.00            
ATOM   3223  C4B POPE  561      24.300 154.200  58.900  1.00  0.00            
ATOM   3224  NH3 POPE  562     181.000 154.900  84.600  1.00  0.00            
ATOM   3225  PO4 POPE  562     183.700 153.400  82.700  1.00  0.00            
ATOM   3226  GL1 POPE  562     186.300 153.200  79.500  1.00  0.00            
ATOM   3227  GL2 POPE  562     187.000 156.600  78.900  1.00  0.00            
ATOM   3228  C1A POPE  562     187.500 151.600  76.100  1.00  0.00            
ATOM   3229  D2A POPE  562     189.000 151.400  72.500  1.00  0.00            
ATOM   3230  C3A POPE  562     187.700 154.300  69.000  1.00  0.00            
ATOM   3231  C4A POPE  562     186.400 156.500  65.800  1.00  0.00            
ATOM   3232  C1B POPE  562     189.300 155.800  75.300  1.00  0.00            
ATOM   3233  C2B POPE  562     187.400 158.100  72.500  1.00  0.00            
ATOM   3234  C3B POPE  562     189.700 158.800  68.900  1.00  0.00            
ATOM   3235  C4B POPE  562     190.300 158.500  64.400  1.00  0.00            
ATOM   3236  NH3 POPE  563     209.100 206.500  86.500  1.00  0.00            
ATOM   3237  PO4 POPE  563     213.400 205.600  85.300  1.00  0.00            
ATOM   3238  GL1 POPE  563     211.100 206.200  81.800  1.00  0.00            
ATOM   3239  GL2 POPE  563     212.000 205.500  79.800  1.00  0.00            
ATOM   3240  C1A POPE  563     207.800 208.400  80.800  1.00  0.00            
ATOM   3241  D2A POPE  563     205.300 211.700  77.600  1.00  0.00            
ATOM   3242  C3A POPE  563     203.200 209.400  75.500  1.00  0.00            
ATOM   3243  C4A POPE  563     204.200 206.400  72.300  1.00  0.00            
ATOM   3244  C1B POPE  563     213.800 208.800  76.900  1.00  0.00            
ATOM   3245  C2B POPE  563     213.100 211.400  73.700  1.00  0.00            
ATOM   3246  C3B POPE  563     215.500 212.300  69.800  1.00  0.00            
ATOM   3247  C4B POPE  563     217.900 211.800  66.000  1.00  0.00            
ATOM   3248  NH3 POPE  564      60.600  69.400  88.000  1.00  0.00            
ATOM   3249  PO4 POPE  564      57.800  67.300  89.700  1.00  0.00            
ATOM   3250  GL1 POPE  564      57.300  66.800  84.700  1.00  0.00            
ATOM   3251  GL2 POPE  564      54.100  67.300  83.400  1.00  0.00            
ATOM   3252  C1A POPE  564      57.800  66.200  80.100  1.00  0.00            
ATOM   3253  D2A POPE  564      57.100  68.500  77.200  1.00  0.00            
ATOM   3254  C3A POPE  564      60.500  68.800  75.500  1.00  0.00            
ATOM   3255  C4A POPE  564      60.900  69.800  71.500  1.00  0.00            
ATOM   3256  C1B POPE  564      53.600  69.300  80.000  1.00  0.00            
ATOM   3257  C2B POPE  564      53.300  71.800  77.300  1.00  0.00            
ATOM   3258  C3B POPE  564      53.100  71.900  73.100  1.00  0.00            
ATOM   3259  C4B POPE  564      51.800  70.500  69.100  1.00  0.00            
ATOM   3260  NH3 POPE  565      19.400 215.500  81.800  1.00  0.00            
ATOM   3261  PO4 POPE  565      19.600 211.500  80.500  1.00  0.00            
ATOM   3262  GL1 POPE  565      19.800 212.400  76.600  1.00  0.00            
ATOM   3263  GL2 POPE  565      21.400 209.900  75.200  1.00  0.00            
ATOM   3264  C1A POPE  565      22.400 214.600  73.200  1.00  0.00            
ATOM   3265  D2A POPE  565      23.500 214.500  69.500  1.00  0.00            
ATOM   3266  C3A POPE  565      23.000 213.400  65.900  1.00  0.00            
ATOM   3267  C4A POPE  565      21.700 214.500  61.500  1.00  0.00            
ATOM   3268  C1B POPE  565      18.700 211.600  71.600  1.00  0.00            
ATOM   3269  C2B POPE  565      18.300 212.600  67.600  1.00  0.00            
ATOM   3270  C3B POPE  565      19.100 210.500  63.400  1.00  0.00            
ATOM   3271  C4B POPE  565      16.600 209.900  60.200  1.00  0.00            
ATOM   3272  NH3 POPE  566     195.100 258.700  80.600  1.00  0.00            
ATOM   3273  PO4 POPE  566     198.300 260.900  81.300  1.00  0.00            
ATOM   3274  GL1 POPE  566     199.800 261.300  76.800  1.00  0.00            
ATOM   3275  GL2 POPE  566     197.600 258.900  76.300  1.00  0.00            
ATOM   3276  C1A POPE  566     202.900 261.600  73.500  1.00  0.00            
ATOM   3277  D2A POPE  566     203.400 260.900  70.000  1.00  0.00            
ATOM   3278  C3A POPE  566     200.800 257.800  67.100  1.00  0.00            
ATOM   3279  C4A POPE  566     202.000 254.400  64.100  1.00  0.00            
ATOM   3280  C1B POPE  566     197.000 257.500  71.900  1.00  0.00            
ATOM   3281  C2B POPE  566     196.200 256.200  68.300  1.00  0.00            
ATOM   3282  C3B POPE  566     193.100 255.400  65.200  1.00  0.00            
ATOM   3283  C4B POPE  566     189.800 257.900  63.500  1.00  0.00            
ATOM   3284  NH3 POPE  567       3.200  17.500  81.300  1.00  0.00            
ATOM   3285  PO4 POPE  567       3.600  15.000  78.500  1.00  0.00            
ATOM   3286  GL1 POPE  567       4.800  14.100  74.500  1.00  0.00            
ATOM   3287  GL2 POPE  567       5.300  17.200  73.400  1.00  0.00            
ATOM   3288  C1A POPE  567       2.800  12.600  70.100  1.00  0.00            
ATOM   3289  D2A POPE  567       3.000  13.200  66.500  1.00  0.00            
ATOM   3290  C3A POPE  567       3.500  14.200  62.300  1.00  0.00            
ATOM   3291  C4A POPE  567       5.700  13.200  57.600  1.00  0.00            
ATOM   3292  C1B POPE  567       4.500  17.600  68.700  1.00  0.00            
ATOM   3293  C2B POPE  567       5.600  17.500  64.200  1.00  0.00            
ATOM   3294  C3B POPE  567       6.400  19.800  60.300  1.00  0.00            
ATOM   3295  C4B POPE  567       9.200  21.300  57.900  1.00  0.00            
ATOM   3296  NH3 POPE  568     234.100 214.900  89.800  1.00  0.00            
ATOM   3297  PO4 POPE  568     237.900 215.700  86.600  1.00  0.00            
ATOM   3298  GL1 POPE  568     236.100 216.100  82.800  1.00  0.00            
ATOM   3299  GL2 POPE  568     239.000 218.500  81.400  1.00  0.00            
ATOM   3300  C1A POPE  568     233.700 218.700  80.200  1.00  0.00            
ATOM   3301  D2A POPE  568     230.100 220.600  79.800  1.00  0.00            
ATOM   3302  C3A POPE  568     228.100 220.300  76.000  1.00  0.00            
ATOM   3303  C4A POPE  568     225.500 219.700  72.900  1.00  0.00            
ATOM   3304  C1B POPE  568     238.100 220.300  76.900  1.00  0.00            
ATOM   3305  C2B POPE  568     238.100 222.400  72.600  1.00  0.00            
ATOM   3306  C3B POPE  568     237.900 222.000  67.200  1.00  0.00            
ATOM   3307  C4B POPE  568     238.200 219.700  63.400  1.00  0.00            
ATOM   3308  NH3 POPE  569     285.800 205.100  80.000  1.00  0.00            
ATOM   3309  PO4 POPE  569     285.200 209.100  82.000  1.00  0.00            
ATOM   3310  GL1 POPE  569     284.000 209.900  77.900  1.00  0.00            
ATOM   3311  GL2 POPE  569     281.700 207.000  76.600  1.00  0.00            
ATOM   3312  C1A POPE  569     282.100 211.000  73.800  1.00  0.00            
ATOM   3313  D2A POPE  569     282.800 209.900  70.200  1.00  0.00            
ATOM   3314  C3A POPE  569     280.000 211.700  67.000  1.00  0.00            
ATOM   3315  C4A POPE  569     278.100 212.500  64.100  1.00  0.00            
ATOM   3316  C1B POPE  569     281.000 205.100  71.900  1.00  0.00            
ATOM   3317  C2B POPE  569     281.500 202.300  68.700  1.00  0.00            
ATOM   3318  C3B POPE  569     280.700 203.000  64.500  1.00  0.00            
ATOM   3319  C4B POPE  569     279.800 200.000  61.100  1.00  0.00            
ATOM   3320  NH3 POPE  570     247.500 190.700  85.800  1.00  0.00            
ATOM   3321  PO4 POPE  570     245.300 187.400  85.500  1.00  0.00            
ATOM   3322  GL1 POPE  570     243.800 186.900  81.200  1.00  0.00            
ATOM   3323  GL2 POPE  570     241.600 183.700  81.000  1.00  0.00            
ATOM   3324  C1A POPE  570     243.100 188.500  78.100  1.00  0.00            
ATOM   3325  D2A POPE  570     245.700 187.500  74.500  1.00  0.00            
ATOM   3326  C3A POPE  570     246.700 188.700  70.900  1.00  0.00            
ATOM   3327  C4A POPE  570     244.600 187.000  68.400  1.00  0.00            
ATOM   3328  C1B POPE  570     241.400 183.700  77.100  1.00  0.00            
ATOM   3329  C2B POPE  570     242.700 182.900  72.300  1.00  0.00            
ATOM   3330  C3B POPE  570     240.800 184.000  69.100  1.00  0.00            
ATOM   3331  C4B POPE  570     237.000 181.400  68.000  1.00  0.00            
ATOM   3332  NH3 POPE  571      78.700 248.800  79.100  1.00  0.00            
ATOM   3333  PO4 POPE  571      81.600 246.000  78.800  1.00  0.00            
ATOM   3334  GL1 POPE  571      82.200 244.400  74.600  1.00  0.00            
ATOM   3335  GL2 POPE  571      84.500 243.100  73.500  1.00  0.00            
ATOM   3336  C1A POPE  571      80.500 243.000  71.200  1.00  0.00            
ATOM   3337  D2A POPE  571      80.500 242.700  66.600  1.00  0.00            
ATOM   3338  C3A POPE  571      81.100 243.300  62.700  1.00  0.00            
ATOM   3339  C4A POPE  571      80.200 244.100  58.400  1.00  0.00            
ATOM   3340  C1B POPE  571      86.600 244.000  71.000  1.00  0.00            
ATOM   3341  C2B POPE  571      86.300 245.300  66.700  1.00  0.00            
ATOM   3342  C3B POPE  571      86.000 246.600  62.200  1.00  0.00            
ATOM   3343  C4B POPE  571      84.600 246.300  59.000  1.00  0.00            
ATOM   3344  NH3 POPE  572     189.000 278.100  84.200  1.00  0.00            
ATOM   3345  PO4 POPE  572     186.000 274.300  84.100  1.00  0.00            
ATOM   3346  GL1 POPE  572     185.400 275.600  80.000  1.00  0.00            
ATOM   3347  GL2 POPE  572     182.300 273.600  79.700  1.00  0.00            
ATOM   3348  C1A POPE  572     185.800 275.900  76.800  1.00  0.00            
ATOM   3349  D2A POPE  572     184.800 274.700  73.100  1.00  0.00            
ATOM   3350  C3A POPE  572     182.900 273.900  69.000  1.00  0.00            
ATOM   3351  C4A POPE  572     184.300 272.300  65.000  1.00  0.00            
ATOM   3352  C1B POPE  572     180.400 275.200  75.300  1.00  0.00            
ATOM   3353  C2B POPE  572     179.400 276.700  71.400  1.00  0.00            
ATOM   3354  C3B POPE  572     179.300 277.500  66.600  1.00  0.00            
ATOM   3355  C4B POPE  572     178.700 282.300  65.200  1.00  0.00            
ATOM   3356  NH3 POPE  573      69.300 149.700  86.300  1.00  0.00            
ATOM   3357  PO4 POPE  573      72.500 147.000  84.400  1.00  0.00            
ATOM   3358  GL1 POPE  573      74.500 145.500  80.400  1.00  0.00            
ATOM   3359  GL2 POPE  573      71.900 144.600  78.400  1.00  0.00            
ATOM   3360  C1A POPE  573      75.700 147.400  77.000  1.00  0.00            
ATOM   3361  D2A POPE  573      77.500 145.700  73.800  1.00  0.00            
ATOM   3362  C3A POPE  573      79.300 146.700  69.900  1.00  0.00            
ATOM   3363  C4A POPE  573      81.700 146.200  66.200  1.00  0.00            
ATOM   3364  C1B POPE  573      73.500 142.700  74.800  1.00  0.00            
ATOM   3365  C2B POPE  573      76.100 141.400  71.400  1.00  0.00            
ATOM   3366  C3B POPE  573      75.800 139.200  67.700  1.00  0.00            
ATOM   3367  C4B POPE  573      74.500 137.300  65.400  1.00  0.00            
ATOM   3368  NH3 POPE  574      99.700 224.600  79.300  1.00  0.00            
ATOM   3369  PO4 POPE  574      97.900 228.000  81.000  1.00  0.00            
ATOM   3370  GL1 POPE  574      98.600 229.600  76.500  1.00  0.00            
ATOM   3371  GL2 POPE  574     100.500 229.200  75.200  1.00  0.00            
ATOM   3372  C1A POPE  574      97.500 229.900  71.500  1.00  0.00            
ATOM   3373  D2A POPE  574      92.900 229.400  71.800  1.00  0.00            
ATOM   3374  C3A POPE  574      90.000 233.400  72.100  1.00  0.00            
ATOM   3375  C4A POPE  574      90.400 237.300  70.800  1.00  0.00            
ATOM   3376  C1B POPE  574     102.100 227.300  72.100  1.00  0.00            
ATOM   3377  C2B POPE  574     101.100 228.700  67.800  1.00  0.00            
ATOM   3378  C3B POPE  574     102.900 228.500  63.600  1.00  0.00            
ATOM   3379  C4B POPE  574     104.600 229.000  59.500  1.00  0.00            
ATOM   3380  NH3 POPE  575       6.600 282.700  78.300  1.00  0.00            
ATOM   3381  PO4 POPE  575       9.500 284.400  79.800  1.00  0.00            
ATOM   3382  GL1 POPE  575      11.400 282.800  74.600  1.00  0.00            
ATOM   3383  GL2 POPE  575       8.800 280.500  73.500  1.00  0.00            
ATOM   3384  C1A POPE  575      12.800 284.200  69.600  1.00  0.00            
ATOM   3385  D2A POPE  575      15.300 286.700  68.400  1.00  0.00            
ATOM   3386  C3A POPE  575      14.900 289.800  64.800  1.00  0.00            
ATOM   3387  C4A POPE  575      11.400 291.800  65.200  1.00  0.00            
ATOM   3388  C1B POPE  575      10.000 279.300  69.200  1.00  0.00            
ATOM   3389  C2B POPE  575      10.800 276.100  66.200  1.00  0.00            
ATOM   3390  C3B POPE  575      13.000 274.400  63.000  1.00  0.00            
ATOM   3391  C4B POPE  575      16.600 275.400  61.100  1.00  0.00            
ATOM   3392  NH3 POPE  576     199.000  70.100  84.900  1.00  0.00            
ATOM   3393  PO4 POPE  576     195.700  71.600  82.700  1.00  0.00            
ATOM   3394  GL1 POPE  576     194.100  71.000  78.600  1.00  0.00            
ATOM   3395  GL2 POPE  576     195.500  69.200  76.900  1.00  0.00            
ATOM   3396  C1A POPE  576     192.000  71.300  74.000  1.00  0.00            
ATOM   3397  D2A POPE  576     189.900  71.400  69.800  1.00  0.00            
ATOM   3398  C3A POPE  576     193.500  70.300  67.000  1.00  0.00            
ATOM   3399  C4A POPE  576     196.200  67.800  63.600  1.00  0.00            
ATOM   3400  C1B POPE  576     195.700  68.700  72.100  1.00  0.00            
ATOM   3401  C2B POPE  576     197.600  68.200  69.000  1.00  0.00            
ATOM   3402  C3B POPE  576     200.200  69.500  66.600  1.00  0.00            
ATOM   3403  C4B POPE  576     200.300  71.400  62.300  1.00  0.00            
ATOM   3404  NH3 POPE  577      38.800 150.600  79.800  1.00  0.00            
ATOM   3405  PO4 POPE  577      36.000 153.700  77.200  1.00  0.00            
ATOM   3406  GL1 POPE  577      38.200 150.500  74.300  1.00  0.00            
ATOM   3407  GL2 POPE  577      35.500 148.500  73.100  1.00  0.00            
ATOM   3408  C1A POPE  577      38.900 149.800  69.200  1.00  0.00            
ATOM   3409  D2A POPE  577      38.100 150.800  64.700  1.00  0.00            
ATOM   3410  C3A POPE  577      34.300 149.800  61.800  1.00  0.00            
ATOM   3411  C4A POPE  577      30.900 147.100  60.800  1.00  0.00            
ATOM   3412  C1B POPE  577      35.400 146.700  69.000  1.00  0.00            
ATOM   3413  C2B POPE  577      38.800 145.700  66.300  1.00  0.00            
ATOM   3414  C3B POPE  577      40.200 142.300  63.800  1.00  0.00            
ATOM   3415  C4B POPE  577      41.400 139.800  59.700  1.00  0.00            
ATOM   3416  NH3 POPE  578      99.700  78.000  87.800  1.00  0.00            
ATOM   3417  PO4 POPE  578     104.800  80.000  86.600  1.00  0.00            
ATOM   3418  GL1 POPE  578     102.100  78.800  83.200  1.00  0.00            
ATOM   3419  GL2 POPE  578      99.800  76.400  82.300  1.00  0.00            
ATOM   3420  C1A POPE  578     102.600  80.400  79.500  1.00  0.00            
ATOM   3421  D2A POPE  578     102.600  83.300  75.700  1.00  0.00            
ATOM   3422  C3A POPE  578     101.200  81.100  72.400  1.00  0.00            
ATOM   3423  C4A POPE  578     101.400  77.600  70.000  1.00  0.00            
ATOM   3424  C1B POPE  578      99.600  76.800  78.100  1.00  0.00            
ATOM   3425  C2B POPE  578      98.000  77.800  74.200  1.00  0.00            
ATOM   3426  C3B POPE  578      96.500  80.400  70.500  1.00  0.00            
ATOM   3427  C4B POPE  578      94.300  83.400  67.400  1.00  0.00            
ATOM   3428  NH3 POPE  579     180.000 159.800  83.200  1.00  0.00            
ATOM   3429  PO4 POPE  579     176.800 162.600  80.900  1.00  0.00            
ATOM   3430  GL1 POPE  579     174.500 163.300  77.400  1.00  0.00            
ATOM   3431  GL2 POPE  579     176.800 164.200  76.000  1.00  0.00            
ATOM   3432  C1A POPE  579     171.300 165.500  75.500  1.00  0.00            
ATOM   3433  D2A POPE  579     170.200 165.400  70.700  1.00  0.00            
ATOM   3434  C3A POPE  579     172.300 166.800  67.900  1.00  0.00            
ATOM   3435  C4A POPE  579     173.200 165.800  63.600  1.00  0.00            
ATOM   3436  C1B POPE  579     180.200 164.400  74.200  1.00  0.00            
ATOM   3437  C2B POPE  579     182.500 167.400  71.300  1.00  0.00            
ATOM   3438  C3B POPE  579     185.400 170.000  69.900  1.00  0.00            
ATOM   3439  C4B POPE  579     183.100 173.600  69.800  1.00  0.00            
ATOM   3440  NH3 POPE  580     187.300 178.600  85.000  1.00  0.00            
ATOM   3441  PO4 POPE  580     189.400 174.500  85.000  1.00  0.00            
ATOM   3442  GL1 POPE  580     187.900 174.000  81.300  1.00  0.00            
ATOM   3443  GL2 POPE  580     187.900 176.900  80.200  1.00  0.00            
ATOM   3444  C1A POPE  580     187.700 171.700  78.400  1.00  0.00            
ATOM   3445  D2A POPE  580     190.000 169.700  74.600  1.00  0.00            
ATOM   3446  C3A POPE  580     188.900 166.800  71.600  1.00  0.00            
ATOM   3447  C4A POPE  580     185.800 163.200  71.800  1.00  0.00            
ATOM   3448  C1B POPE  580     187.800 177.100  75.500  1.00  0.00            
ATOM   3449  C2B POPE  580     187.600 174.500  72.100  1.00  0.00            
ATOM   3450  C3B POPE  580     188.100 174.800  67.500  1.00  0.00            
ATOM   3451  C4B POPE  580     190.000 174.400  63.800  1.00  0.00            
ATOM   3452  NH3 POPE  581     158.000  57.100  78.000  1.00  0.00            
ATOM   3453  PO4 POPE  581     156.700  61.600  79.800  1.00  0.00            
ATOM   3454  GL1 POPE  581     158.900  62.600  75.500  1.00  0.00            
ATOM   3455  GL2 POPE  581     158.000  60.400  74.000  1.00  0.00            
ATOM   3456  C1A POPE  581     161.800  63.700  72.100  1.00  0.00            
ATOM   3457  D2A POPE  581     164.000  62.600  68.000  1.00  0.00            
ATOM   3458  C3A POPE  581     167.600  65.100  66.200  1.00  0.00            
ATOM   3459  C4A POPE  581     171.500  65.300  63.800  1.00  0.00            
ATOM   3460  C1B POPE  581     158.400  61.100  69.100  1.00  0.00            
ATOM   3461  C2B POPE  581     160.200  61.100  65.500  1.00  0.00            
ATOM   3462  C3B POPE  581     160.300  64.000  62.500  1.00  0.00            
ATOM   3463  C4B POPE  581     163.400  62.800  60.300  1.00  0.00            
ATOM   3464  NH3 POPE  582     238.400 127.500  85.900  1.00  0.00            
ATOM   3465  PO4 POPE  582     241.300 124.900  84.200  1.00  0.00            
ATOM   3466  GL1 POPE  582     243.000 124.700  80.600  1.00  0.00            
ATOM   3467  GL2 POPE  582     242.800 122.000  78.300  1.00  0.00            
ATOM   3468  C1A POPE  582     244.900 126.100  76.500  1.00  0.00            
ATOM   3469  D2A POPE  582     246.800 123.900  73.700  1.00  0.00            
ATOM   3470  C3A POPE  582     248.200 124.300  69.600  1.00  0.00            
ATOM   3471  C4A POPE  582     247.400 125.900  66.600  1.00  0.00            
ATOM   3472  C1B POPE  582     242.200 123.000  74.600  1.00  0.00            
ATOM   3473  C2B POPE  582     243.500 121.900  70.300  1.00  0.00            
ATOM   3474  C3B POPE  582     246.200 120.500  66.900  1.00  0.00            
ATOM   3475  C4B POPE  582     247.000 123.000  62.500  1.00  0.00            
ATOM   3476  NH3 POPE  583      20.700 220.400  81.200  1.00  0.00            
ATOM   3477  PO4 POPE  583      24.500 219.100  78.700  1.00  0.00            
ATOM   3478  GL1 POPE  583      22.700 222.400  76.400  1.00  0.00            
ATOM   3479  GL2 POPE  583      24.700 223.400  73.500  1.00  0.00            
ATOM   3480  C1A POPE  583      19.300 222.900  73.000  1.00  0.00            
ATOM   3481  D2A POPE  583      15.800 222.400  70.700  1.00  0.00            
ATOM   3482  C3A POPE  583      15.800 223.000  66.300  1.00  0.00            
ATOM   3483  C4A POPE  583      13.600 224.800  63.100  1.00  0.00            
ATOM   3484  C1B POPE  583      22.300 219.200  71.700  1.00  0.00            
ATOM   3485  C2B POPE  583      21.400 218.600  67.800  1.00  0.00            
ATOM   3486  C3B POPE  583      22.600 219.100  63.500  1.00  0.00            
ATOM   3487  C4B POPE  583      22.300 220.100  59.400  1.00  0.00            
ATOM   3488  NH3 POPE  584     265.900 279.300  80.200  1.00  0.00            
ATOM   3489  PO4 POPE  584     270.800 278.600  81.100  1.00  0.00            
ATOM   3490  GL1 POPE  584     269.500 280.100  76.700  1.00  0.00            
ATOM   3491  GL2 POPE  584     265.300 279.900  75.100  1.00  0.00            
ATOM   3492  C1A POPE  584     271.500 280.700  72.600  1.00  0.00            
ATOM   3493  D2A POPE  584     272.400 283.500  69.500  1.00  0.00            
ATOM   3494  C3A POPE  584     272.600 285.800  65.600  1.00  0.00            
ATOM   3495  C4A POPE  584     273.100 288.200  61.900  1.00  0.00            
ATOM   3496  C1B POPE  584     266.700 281.000  70.400  1.00  0.00            
ATOM   3497  C2B POPE  584     267.300 277.800  66.400  1.00  0.00            
ATOM   3498  C3B POPE  584     268.200 278.000  61.800  1.00  0.00            
ATOM   3499  C4B POPE  584     270.500 279.100  57.000  1.00  0.00            
ATOM   3500  NH3 POPE  585     154.700 197.800  81.800  1.00  0.00            
ATOM   3501  PO4 POPE  585     156.400 194.900  80.800  1.00  0.00            
ATOM   3502  GL1 POPE  585     158.800 196.200  77.200  1.00  0.00            
ATOM   3503  GL2 POPE  585     156.300 195.700  75.400  1.00  0.00            
ATOM   3504  C1A POPE  585     161.300 195.400  73.900  1.00  0.00            
ATOM   3505  D2A POPE  585     162.700 196.700  70.400  1.00  0.00            
ATOM   3506  C3A POPE  585     161.700 194.500  67.000  1.00  0.00            
ATOM   3507  C4A POPE  585     161.900 191.400  64.000  1.00  0.00            
ATOM   3508  C1B POPE  585     152.800 197.500  74.000  1.00  0.00            
ATOM   3509  C2B POPE  585     151.600 197.900  70.400  1.00  0.00            
ATOM   3510  C3B POPE  585     153.100 199.600  66.900  1.00  0.00            
ATOM   3511  C4B POPE  585     152.600 203.400  64.500  1.00  0.00            
ATOM   3512  NH3 POPE  586     108.100 238.200  82.500  1.00  0.00            
ATOM   3513  PO4 POPE  586     107.300 238.900  78.300  1.00  0.00            
ATOM   3514  GL1 POPE  586     108.800 239.800  74.700  1.00  0.00            
ATOM   3515  GL2 POPE  586     107.400 242.000  73.000  1.00  0.00            
ATOM   3516  C1A POPE  586     112.400 239.900  72.200  1.00  0.00            
ATOM   3517  D2A POPE  586     113.800 237.400  68.600  1.00  0.00            
ATOM   3518  C3A POPE  586     113.300 232.400  68.000  1.00  0.00            
ATOM   3519  C4A POPE  586     116.000 229.800  67.800  1.00  0.00            
ATOM   3520  C1B POPE  586     109.600 242.700  69.000  1.00  0.00            
ATOM   3521  C2B POPE  586     109.300 239.300  65.900  1.00  0.00            
ATOM   3522  C3B POPE  586     112.300 237.000  64.200  1.00  0.00            
ATOM   3523  C4B POPE  586     117.100 238.000  62.900  1.00  0.00            
ATOM   3524  NH3 POPE  587     262.900 181.700  85.600  1.00  0.00            
ATOM   3525  PO4 POPE  587     261.200 177.900  85.300  1.00  0.00            
ATOM   3526  GL1 POPE  587     259.600 175.400  81.600  1.00  0.00            
ATOM   3527  GL2 POPE  587     255.200 175.700  80.400  1.00  0.00            
ATOM   3528  C1A POPE  587     259.500 176.300  77.000  1.00  0.00            
ATOM   3529  D2A POPE  587     258.100 174.100  73.100  1.00  0.00            
ATOM   3530  C3A POPE  587     260.100 173.600  70.400  1.00  0.00            
ATOM   3531  C4A POPE  587     260.400 172.500  65.700  1.00  0.00            
ATOM   3532  C1B POPE  587     253.500 176.600  76.200  1.00  0.00            
ATOM   3533  C2B POPE  587     253.000 174.900  71.100  1.00  0.00            
ATOM   3534  C3B POPE  587     251.300 172.500  67.100  1.00  0.00            
ATOM   3535  C4B POPE  587     252.400 171.400  62.900  1.00  0.00            
ATOM   3536  NH3 POPE  588      96.600  42.700  89.800  1.00  0.00            
ATOM   3537  PO4 POPE  588      92.300  42.500  91.400  1.00  0.00            
ATOM   3538  GL1 POPE  588      90.700  41.500  87.300  1.00  0.00            
ATOM   3539  GL2 POPE  588      92.800  38.900  86.900  1.00  0.00            
ATOM   3540  C1A POPE  588      87.900  43.400  84.700  1.00  0.00            
ATOM   3541  D2A POPE  588      85.800  42.500  80.700  1.00  0.00            
ATOM   3542  C3A POPE  588      88.800  41.800  77.900  1.00  0.00            
ATOM   3543  C4A POPE  588      89.100  40.000  73.300  1.00  0.00            
ATOM   3544  C1B POPE  588      90.900  39.200  82.100  1.00  0.00            
ATOM   3545  C2B POPE  588      92.800  40.000  77.800  1.00  0.00            
ATOM   3546  C3B POPE  588      94.700  38.900  74.100  1.00  0.00            
ATOM   3547  C4B POPE  588      95.100  37.700  69.500  1.00  0.00            
ATOM   3548  NH3 POPE  589     152.100 271.900  84.100  1.00  0.00            
ATOM   3549  PO4 POPE  589     151.400 276.700  83.700  1.00  0.00            
ATOM   3550  GL1 POPE  589     150.800 275.600  79.400  1.00  0.00            
ATOM   3551  GL2 POPE  589     148.800 277.800  78.300  1.00  0.00            
ATOM   3552  C1A POPE  589     149.500 273.300  75.700  1.00  0.00            
ATOM   3553  D2A POPE  589     148.500 273.600  71.000  1.00  0.00            
ATOM   3554  C3A POPE  589     151.500 274.800  67.300  1.00  0.00            
ATOM   3555  C4A POPE  589     153.300 274.300  63.000  1.00  0.00            
ATOM   3556  C1B POPE  589     147.300 277.100  74.700  1.00  0.00            
ATOM   3557  C2B POPE  589     145.100 278.100  71.000  1.00  0.00            
ATOM   3558  C3B POPE  589     146.100 277.400  66.700  1.00  0.00            
ATOM   3559  C4B POPE  589     143.800 278.400  63.500  1.00  0.00            
ATOM   3560  NH3 POPE  590      51.500 271.500  77.400  1.00  0.00            
ATOM   3561  PO4 POPE  590      49.500 267.700  79.200  1.00  0.00            
ATOM   3562  GL1 POPE  590      48.900 268.100  74.600  1.00  0.00            
ATOM   3563  GL2 POPE  590      46.400 269.600  74.800  1.00  0.00            
ATOM   3564  C1A POPE  590      50.300 269.600  70.600  1.00  0.00            
ATOM   3565  D2A POPE  590      49.200 272.000  66.300  1.00  0.00            
ATOM   3566  C3A POPE  590      52.500 271.900  64.100  1.00  0.00            
ATOM   3567  C4A POPE  590      54.800 274.200  60.600  1.00  0.00            
ATOM   3568  C1B POPE  590      46.100 266.700  71.200  1.00  0.00            
ATOM   3569  C2B POPE  590      48.300 265.600  67.800  1.00  0.00            
ATOM   3570  C3B POPE  590      48.600 267.700  64.300  1.00  0.00            
ATOM   3571  C4B POPE  590      45.800 271.800  63.300  1.00  0.00            
ATOM   3572  NH3 POPE  591     256.800 291.200  75.500  1.00  0.00            
ATOM   3573  PO4 POPE  591     256.800 287.100  77.200  1.00  0.00            
ATOM   3574  GL1 POPE  591     259.900 285.900  74.300  1.00  0.00            
ATOM   3575  GL2 POPE  591     262.100 283.500  73.200  1.00  0.00            
ATOM   3576  C1A POPE  591     263.200 287.300  70.500  1.00  0.00            
ATOM   3577  D2A POPE  591     263.200 286.400  66.100  1.00  0.00            
ATOM   3578  C3A POPE  591     263.700 287.200  61.600  1.00  0.00            
ATOM   3579  C4A POPE  591     264.800 286.300  57.300  1.00  0.00            
ATOM   3580  C1B POPE  591     259.700 283.400  68.600  1.00  0.00            
ATOM   3581  C2B POPE  591     260.100 281.400  65.700  1.00  0.00            
ATOM   3582  C3B POPE  591     258.400 277.300  64.900  1.00  0.00            
ATOM   3583  C4B POPE  591     259.600 273.100  62.200  1.00  0.00            
ATOM   3584  NH3 POPE  592     215.300  22.300  81.600  1.00  0.00            
ATOM   3585  PO4 POPE  592     214.200  26.100  80.600  1.00  0.00            
ATOM   3586  GL1 POPE  592     214.300  24.400  76.900  1.00  0.00            
ATOM   3587  GL2 POPE  592     212.400  21.400  75.100  1.00  0.00            
ATOM   3588  C1A POPE  592     215.100  24.800  72.100  1.00  0.00            
ATOM   3589  D2A POPE  592     213.200  26.000  68.200  1.00  0.00            
ATOM   3590  C3A POPE  592     213.300  21.400  65.600  1.00  0.00            
ATOM   3591  C4A POPE  592     212.100  19.400  62.200  1.00  0.00            
ATOM   3592  C1B POPE  592     210.400  22.600  70.800  1.00  0.00            
ATOM   3593  C2B POPE  592     208.800  23.600  67.100  1.00  0.00            
ATOM   3594  C3B POPE  592     209.000  27.200  64.400  1.00  0.00            
ATOM   3595  C4B POPE  592     207.600  31.200  63.700  1.00  0.00            
ATOM   3596  NH3 POPE  593       4.400 135.800  86.100  1.00  0.00            
ATOM   3597  PO4 POPE  593       6.000 137.400  82.600  1.00  0.00            
ATOM   3598  GL1 POPE  593       4.300 137.100  78.100  1.00  0.00            
ATOM   3599  GL2 POPE  593       0.900 136.300  78.600  1.00  0.00            
ATOM   3600  C1A POPE  593       5.800 134.200  75.200  1.00  0.00            
ATOM   3601  D2A POPE  593       7.000 131.000  72.200  1.00  0.00            
ATOM   3602  C3A POPE  593       6.100 133.000  68.300  1.00  0.00            
ATOM   3603  C4A POPE  593       6.000 136.700  65.000  1.00  0.00            
ATOM   3604  C1B POPE  593       0.800 133.200  74.800  1.00  0.00            
ATOM   3605  C2B POPE  593      -2.300 134.900  71.100  1.00  0.00            
ATOM   3606  C3B POPE  593      -2.500 134.100  66.900  1.00  0.00            
ATOM   3607  C4B POPE  593      -4.100 132.800  63.900  1.00  0.00            
ATOM   3608  NH3 POPE  594     135.200 115.500  81.700  1.00  0.00            
ATOM   3609  PO4 POPE  594     139.000 114.600  79.600  1.00  0.00            
ATOM   3610  GL1 POPE  594     137.700 114.000  75.700  1.00  0.00            
ATOM   3611  GL2 POPE  594     139.600 116.600  74.700  1.00  0.00            
ATOM   3612  C1A POPE  594     138.500 112.000  72.700  1.00  0.00            
ATOM   3613  D2A POPE  594     136.900 109.000  70.000  1.00  0.00            
ATOM   3614  C3A POPE  594     138.200 107.400  65.800  1.00  0.00            
ATOM   3615  C4A POPE  594     137.900 107.900  61.800  1.00  0.00            
ATOM   3616  C1B POPE  594     137.500 116.400  71.500  1.00  0.00            
ATOM   3617  C2B POPE  594     134.400 117.500  69.500  1.00  0.00            
ATOM   3618  C3B POPE  594     131.700 114.800  67.700  1.00  0.00            
ATOM   3619  C4B POPE  594     129.600 112.300  68.700  1.00  0.00            
ATOM   3620  NH3 POPE  595      31.500  18.500  78.800  1.00  0.00            
ATOM   3621  PO4 POPE  595      26.600  17.600  79.400  1.00  0.00            
ATOM   3622  GL1 POPE  595      27.600  17.300  75.800  1.00  0.00            
ATOM   3623  GL2 POPE  595      28.100  20.100  74.200  1.00  0.00            
ATOM   3624  C1A POPE  595      26.300  14.100  72.900  1.00  0.00            
ATOM   3625  D2A POPE  595      26.600  15.000  69.000  1.00  0.00            
ATOM   3626  C3A POPE  595      24.900  18.200  68.400  1.00  0.00            
ATOM   3627  C4A POPE  595      22.500  18.000  64.600  1.00  0.00            
ATOM   3628  C1B POPE  595      31.500  17.700  72.400  1.00  0.00            
ATOM   3629  C2B POPE  595      35.500  16.000  71.600  1.00  0.00            
ATOM   3630  C3B POPE  595      37.700  18.000  67.500  1.00  0.00            
ATOM   3631  C4B POPE  595      36.300  19.700  63.100  1.00  0.00            
ATOM   3632  NH3 POPE  596     166.800 194.800  83.300  1.00  0.00            
ATOM   3633  PO4 POPE  596     164.100 191.200  84.500  1.00  0.00            
ATOM   3634  GL1 POPE  596     163.300 190.900  79.900  1.00  0.00            
ATOM   3635  GL2 POPE  596     165.100 194.400  78.000  1.00  0.00            
ATOM   3636  C1A POPE  596     163.100 190.500  74.800  1.00  0.00            
ATOM   3637  D2A POPE  596     161.900 190.900  70.600  1.00  0.00            
ATOM   3638  C3A POPE  596     162.200 187.700  67.700  1.00  0.00            
ATOM   3639  C4A POPE  596     164.000 183.400  67.600  1.00  0.00            
ATOM   3640  C1B POPE  596     166.300 195.200  74.600  1.00  0.00            
ATOM   3641  C2B POPE  596     167.600 192.800  70.700  1.00  0.00            
ATOM   3642  C3B POPE  596     168.200 190.600  66.400  1.00  0.00            
ATOM   3643  C4B POPE  596     170.200 188.400  63.000  1.00  0.00            
ATOM   3644  NH3 POPE  597     250.600  39.900  80.900  1.00  0.00            
ATOM   3645  PO4 POPE  597     246.800  42.200  79.900  1.00  0.00            
ATOM   3646  GL1 POPE  597     245.900  42.900  75.300  1.00  0.00            
ATOM   3647  GL2 POPE  597     248.700  40.700  73.700  1.00  0.00            
ATOM   3648  C1A POPE  597     246.200  43.900  70.100  1.00  0.00            
ATOM   3649  D2A POPE  597     248.000  44.900  66.300  1.00  0.00            
ATOM   3650  C3A POPE  597     246.000  43.900  61.700  1.00  0.00            
ATOM   3651  C4A POPE  597     243.200  43.000  58.300  1.00  0.00            
ATOM   3652  C1B POPE  597     249.500  40.900  68.700  1.00  0.00            
ATOM   3653  C2B POPE  597     251.300  41.000  65.300  1.00  0.00            
ATOM   3654  C3B POPE  597     251.100  44.100  62.000  1.00  0.00            
ATOM   3655  C4B POPE  597     249.100  47.800  60.100  1.00  0.00            
ATOM   3656  NH3 POPE  598     159.000 249.700  83.100  1.00  0.00            
ATOM   3657  PO4 POPE  598     158.700 246.500  82.500  1.00  0.00            
ATOM   3658  GL1 POPE  598     160.100 245.700  79.500  1.00  0.00            
ATOM   3659  GL2 POPE  598     161.400 248.600  78.900  1.00  0.00            
ATOM   3660  C1A POPE  598     160.700 244.500  75.800  1.00  0.00            
ATOM   3661  D2A POPE  598     162.100 240.900  75.000  1.00  0.00            
ATOM   3662  C3A POPE  598     160.000 238.400  75.400  1.00  0.00            
ATOM   3663  C4A POPE  598     159.200 234.600  73.600  1.00  0.00            
ATOM   3664  C1B POPE  598     161.900 248.800  73.700  1.00  0.00            
ATOM   3665  C2B POPE  598     165.400 250.100  71.900  1.00  0.00            
ATOM   3666  C3B POPE  598     167.300 251.400  67.800  1.00  0.00            
ATOM   3667  C4B POPE  598     169.000 252.100  63.200  1.00  0.00            
ATOM   3668  NH3 POPE  599     289.400 115.900  89.300  1.00  0.00            
ATOM   3669  PO4 POPE  599     285.900 117.000  87.200  1.00  0.00            
ATOM   3670  GL1 POPE  599     286.300 116.600  82.900  1.00  0.00            
ATOM   3671  GL2 POPE  599     283.400 115.100  81.100  1.00  0.00            
ATOM   3672  C1A POPE  599     287.700 119.400  79.500  1.00  0.00            
ATOM   3673  D2A POPE  599     288.500 121.100  76.000  1.00  0.00            
ATOM   3674  C3A POPE  599     288.100 120.000  71.300  1.00  0.00            
ATOM   3675  C4A POPE  599     291.300 119.000  67.600  1.00  0.00            
ATOM   3676  C1B POPE  599     283.800 117.100  77.600  1.00  0.00            
ATOM   3677  C2B POPE  599     285.500 117.100  73.700  1.00  0.00            
ATOM   3678  C3B POPE  599     285.700 116.500  69.200  1.00  0.00            
ATOM   3679  C4B POPE  599     284.400 113.100  67.300  1.00  0.00            
ATOM   3680  NH3 POPE  600     200.000 264.600  84.800  1.00  0.00            
ATOM   3681  PO4 POPE  600     202.400 264.100  81.500  1.00  0.00            
ATOM   3682  GL1 POPE  600     203.400 265.000  77.800  1.00  0.00            
ATOM   3683  GL2 POPE  600     205.700 263.200  77.200  1.00  0.00            
ATOM   3684  C1A POPE  600     205.700 266.700  72.900  1.00  0.00            
ATOM   3685  D2A POPE  600     205.400 266.300  68.100  1.00  0.00            
ATOM   3686  C3A POPE  600     205.000 266.600  63.100  1.00  0.00            
ATOM   3687  C4A POPE  600     208.800 267.100  60.200  1.00  0.00            
ATOM   3688  C1B POPE  600     207.400 262.100  73.100  1.00  0.00            
ATOM   3689  C2B POPE  600     209.000 261.200  69.100  1.00  0.00            
ATOM   3690  C3B POPE  600     211.600 263.100  65.700  1.00  0.00            
ATOM   3691  C4B POPE  600     214.200 261.400  62.600  1.00  0.00            
ATOM   3692  NH3 POPE  601     110.400 263.500  87.900  1.00  0.00            
ATOM   3693  PO4 POPE  601     108.700 266.600  85.100  1.00  0.00            
ATOM   3694  GL1 POPE  601     108.400 267.500  81.000  1.00  0.00            
ATOM   3695  GL2 POPE  601     110.600 268.500  79.300  1.00  0.00            
ATOM   3696  C1A POPE  601     106.100 266.100  77.100  1.00  0.00            
ATOM   3697  D2A POPE  601     103.600 268.700  73.900  1.00  0.00            
ATOM   3698  C3A POPE  601     103.900 268.900  69.500  1.00  0.00            
ATOM   3699  C4A POPE  601     101.200 267.200  65.600  1.00  0.00            
ATOM   3700  C1B POPE  601     112.300 266.700  75.700  1.00  0.00            
ATOM   3701  C2B POPE  601     112.600 264.800  71.300  1.00  0.00            
ATOM   3702  C3B POPE  601     113.300 263.000  66.500  1.00  0.00            
ATOM   3703  C4B POPE  601     111.500 259.900  64.600  1.00  0.00            
ATOM   3704  NH3 POPE  602     211.500 102.200  82.500  1.00  0.00            
ATOM   3705  PO4 POPE  602     213.300  97.000  82.200  1.00  0.00            
ATOM   3706  GL1 POPE  602     214.200 100.000  78.700  1.00  0.00            
ATOM   3707  GL2 POPE  602     217.000 102.200  78.400  1.00  0.00            
ATOM   3708  C1A POPE  602     212.900 101.300  74.600  1.00  0.00            
ATOM   3709  D2A POPE  602     209.700  98.600  71.800  1.00  0.00            
ATOM   3710  C3A POPE  602     210.400  98.000  68.100  1.00  0.00            
ATOM   3711  C4A POPE  602     208.700  96.100  64.800  1.00  0.00            
ATOM   3712  C1B POPE  602     218.000  99.200  74.600  1.00  0.00            
ATOM   3713  C2B POPE  602     217.900  95.200  71.800  1.00  0.00            
ATOM   3714  C3B POPE  602     215.100  93.400  68.300  1.00  0.00            
ATOM   3715  C4B POPE  602     213.700  96.500  64.300  1.00  0.00            
ATOM   3716  NH3 POPE  603      48.600 178.300  79.100  1.00  0.00            
ATOM   3717  PO4 POPE  603      45.000 178.000  78.200  1.00  0.00            
ATOM   3718  GL1 POPE  603      46.000 175.300  75.400  1.00  0.00            
ATOM   3719  GL2 POPE  603      45.000 172.500  75.400  1.00  0.00            
ATOM   3720  C1A POPE  603      45.200 174.700  70.200  1.00  0.00            
ATOM   3721  D2A POPE  603      48.000 175.300  66.800  1.00  0.00            
ATOM   3722  C3A POPE  603      46.100 177.300  63.700  1.00  0.00            
ATOM   3723  C4A POPE  603      44.500 181.300  62.000  1.00  0.00            
ATOM   3724  C1B POPE  603      46.500 170.100  71.700  1.00  0.00            
ATOM   3725  C2B POPE  603      46.000 168.900  66.900  1.00  0.00            
ATOM   3726  C3B POPE  603      44.000 167.300  63.100  1.00  0.00            
ATOM   3727  C4B POPE  603      42.100 169.800  60.600  1.00  0.00            
ATOM   3728  NH3 POPE  604     232.400  81.400  84.200  1.00  0.00            
ATOM   3729  PO4 POPE  604     236.000  81.200  82.500  1.00  0.00            
ATOM   3730  GL1 POPE  604     235.600  80.500  79.100  1.00  0.00            
ATOM   3731  GL2 POPE  604     235.500  83.800  77.000  1.00  0.00            
ATOM   3732  C1A POPE  604     234.000  79.300  75.400  1.00  0.00            
ATOM   3733  D2A POPE  604     233.400  80.200  70.700  1.00  0.00            
ATOM   3734  C3A POPE  604     236.400  83.000  69.200  1.00  0.00            
ATOM   3735  C4A POPE  604     236.500  86.000  66.400  1.00  0.00            
ATOM   3736  C1B POPE  604     238.100  82.100  73.800  1.00  0.00            
ATOM   3737  C2B POPE  604     239.400  79.800  70.800  1.00  0.00            
ATOM   3738  C3B POPE  604     241.800  80.900  67.800  1.00  0.00            
ATOM   3739  C4B POPE  604     244.200  83.200  65.000  1.00  0.00            
ATOM   3740  NH3 POPE  605      48.400 159.200  80.600  1.00  0.00            
ATOM   3741  PO4 POPE  605      47.600 154.500  79.000  1.00  0.00            
ATOM   3742  GL1 POPE  605      47.600 154.600  74.700  1.00  0.00            
ATOM   3743  GL2 POPE  605      44.800 154.100  72.700  1.00  0.00            
ATOM   3744  C1A POPE  605      48.900 157.700  71.300  1.00  0.00            
ATOM   3745  D2A POPE  605      51.800 157.100  67.800  1.00  0.00            
ATOM   3746  C3A POPE  605      50.100 157.500  63.900  1.00  0.00            
ATOM   3747  C4A POPE  605      47.800 154.900  60.000  1.00  0.00            
ATOM   3748  C1B POPE  605      44.300 150.900  69.700  1.00  0.00            
ATOM   3749  C2B POPE  605      43.900 149.600  65.800  1.00  0.00            
ATOM   3750  C3B POPE  605      42.700 149.900  61.400  1.00  0.00            
ATOM   3751  C4B POPE  605      41.000 148.400  57.400  1.00  0.00            
ATOM   3752  NH3 POPE  606     115.300  45.900  84.500  1.00  0.00            
ATOM   3753  PO4 POPE  606     112.900  45.000  87.500  1.00  0.00            
ATOM   3754  GL1 POPE  606     111.100  43.800  83.000  1.00  0.00            
ATOM   3755  GL2 POPE  606     109.900  46.100  81.100  1.00  0.00            
ATOM   3756  C1A POPE  606     112.300  40.900  79.400  1.00  0.00            
ATOM   3757  D2A POPE  606     110.500  37.900  76.800  1.00  0.00            
ATOM   3758  C3A POPE  606     114.400  36.100  74.800  1.00  0.00            
ATOM   3759  C4A POPE  606     116.700  32.600  72.000  1.00  0.00            
ATOM   3760  C1B POPE  606     110.300  46.100  76.500  1.00  0.00            
ATOM   3761  C2B POPE  606     111.400  46.900  72.600  1.00  0.00            
ATOM   3762  C3B POPE  606     111.900  48.000  68.400  1.00  0.00            
ATOM   3763  C4B POPE  606     110.600  48.700  64.100  1.00  0.00            
ATOM   3764  NH3 POPE  607     292.000 288.800  80.400  1.00  0.00            
ATOM   3765  PO4 POPE  607     293.800 292.800  80.700  1.00  0.00            
ATOM   3766  GL1 POPE  607     294.500 293.100  76.600  1.00  0.00            
ATOM   3767  GL2 POPE  607     292.800 291.900  75.200  1.00  0.00            
ATOM   3768  C1A POPE  607     293.600 294.800  71.200  1.00  0.00            
ATOM   3769  D2A POPE  607     294.700 292.100  67.900  1.00  0.00            
ATOM   3770  C3A POPE  607     294.500 292.900  63.500  1.00  0.00            
ATOM   3771  C4A POPE  607     293.700 290.300  59.900  1.00  0.00            
ATOM   3772  C1B POPE  607     293.600 288.700  72.100  1.00  0.00            
ATOM   3773  C2B POPE  607     291.100 287.000  68.100  1.00  0.00            
ATOM   3774  C3B POPE  607     288.500 283.700  65.800  1.00  0.00            
ATOM   3775  C4B POPE  607     286.600 282.000  62.900  1.00  0.00            
ATOM   3776  NH3 POPE  608     170.300 200.000  85.000  1.00  0.00            
ATOM   3777  PO4 POPE  608     171.800 195.500  83.600  1.00  0.00            
ATOM   3778  GL1 POPE  608     170.300 191.900  80.900  1.00  0.00            
ATOM   3779  GL2 POPE  608     171.100 192.800  78.400  1.00  0.00            
ATOM   3780  C1A POPE  608     172.400 188.400  78.800  1.00  0.00            
ATOM   3781  D2A POPE  608     172.300 187.400  75.100  1.00  0.00            
ATOM   3782  C3A POPE  608     171.400 184.000  73.200  1.00  0.00            
ATOM   3783  C4A POPE  608     173.200 180.100  73.500  1.00  0.00            
ATOM   3784  C1B POPE  608     171.400 192.100  74.300  1.00  0.00            
ATOM   3785  C2B POPE  608     172.300 190.400  70.700  1.00  0.00            
ATOM   3786  C3B POPE  608     173.300 190.100  66.500  1.00  0.00            
ATOM   3787  C4B POPE  608     176.200 190.700  62.800  1.00  0.00            
ATOM   3788  NH3 POPE  609      84.300 198.300  80.800  1.00  0.00            
ATOM   3789  PO4 POPE  609      85.500 202.500  81.700  1.00  0.00            
ATOM   3790  GL1 POPE  609      85.400 201.400  77.300  1.00  0.00            
ATOM   3791  GL2 POPE  609      83.100 200.200  75.600  1.00  0.00            
ATOM   3792  C1A POPE  609      86.900 202.000  73.500  1.00  0.00            
ATOM   3793  D2A POPE  609      90.500 200.700  72.700  1.00  0.00            
ATOM   3794  C3A POPE  609      92.000 198.900  70.200  1.00  0.00            
ATOM   3795  C4A POPE  609      93.200 198.800  66.300  1.00  0.00            
ATOM   3796  C1B POPE  609      80.800 200.200  71.800  1.00  0.00            
ATOM   3797  C2B POPE  609      80.700 200.900  67.400  1.00  0.00            
ATOM   3798  C3B POPE  609      78.200 201.500  64.400  1.00  0.00            
ATOM   3799  C4B POPE  609      77.500 199.700  60.500  1.00  0.00            
ATOM   3800  NH3 POPE  610     132.100 203.800  77.900  1.00  0.00            
ATOM   3801  PO4 POPE  610     132.100 200.400  75.300  1.00  0.00            
ATOM   3802  GL1 POPE  610     131.300 201.500  71.800  1.00  0.00            
ATOM   3803  GL2 POPE  610     127.600 201.500  73.000  1.00  0.00            
ATOM   3804  C1A POPE  610     130.300 199.300  68.000  1.00  0.00            
ATOM   3805  D2A POPE  610     130.400 199.500  63.700  1.00  0.00            
ATOM   3806  C3A POPE  610     130.200 195.700  60.800  1.00  0.00            
ATOM   3807  C4A POPE  610     133.500 193.400  59.800  1.00  0.00            
ATOM   3808  C1B POPE  610     125.500 199.000  70.100  1.00  0.00            
ATOM   3809  C2B POPE  610     125.500 198.900  66.000  1.00  0.00            
ATOM   3810  C3B POPE  610     125.200 197.800  62.000  1.00  0.00            
ATOM   3811  C4B POPE  610     126.700 197.800  57.600  1.00  0.00            
ATOM   3812  NH3 POPE  611     178.800 292.500  80.300  1.00  0.00            
ATOM   3813  PO4 POPE  611     178.900 288.100  81.400  1.00  0.00            
ATOM   3814  GL1 POPE  611     178.100 288.000  77.200  1.00  0.00            
ATOM   3815  GL2 POPE  611     181.300 289.200  75.600  1.00  0.00            
ATOM   3816  C1A POPE  611     176.600 289.200  73.000  1.00  0.00            
ATOM   3817  D2A POPE  611     177.300 290.000  69.700  1.00  0.00            
ATOM   3818  C3A POPE  611     177.000 293.700  68.800  1.00  0.00            
ATOM   3819  C4A POPE  611     174.900 297.600  66.500  1.00  0.00            
ATOM   3820  C1B POPE  611     181.000 287.300  71.700  1.00  0.00            
ATOM   3821  C2B POPE  611     181.000 286.000  67.700  1.00  0.00            
ATOM   3822  C3B POPE  611     180.600 288.900  64.300  1.00  0.00            
ATOM   3823  C4B POPE  611     179.300 293.700  64.200  1.00  0.00            
ATOM   3824  NH3 POPE  612     185.500  12.800  80.300  1.00  0.00            
ATOM   3825  PO4 POPE  612     183.400  16.500  79.500  1.00  0.00            
ATOM   3826  GL1 POPE  612     182.700  19.000  76.500  1.00  0.00            
ATOM   3827  GL2 POPE  612     179.300  18.400  76.300  1.00  0.00            
ATOM   3828  C1A POPE  612     182.500  21.900  74.000  1.00  0.00            
ATOM   3829  D2A POPE  612     184.600  23.600  69.900  1.00  0.00            
ATOM   3830  C3A POPE  612     188.400  21.000  68.500  1.00  0.00            
ATOM   3831  C4A POPE  612     190.900  20.500  64.600  1.00  0.00            
ATOM   3832  C1B POPE  612     179.800  18.400  71.900  1.00  0.00            
ATOM   3833  C2B POPE  612     177.500  18.900  68.000  1.00  0.00            
ATOM   3834  C3B POPE  612     178.100  17.400  64.000  1.00  0.00            
ATOM   3835  C4B POPE  612     177.200  19.400  60.000  1.00  0.00            
ATOM   3836  NH3 POPE  613     274.000 200.700  85.500  1.00  0.00            
ATOM   3837  PO4 POPE  613     273.900 205.900  83.300  1.00  0.00            
ATOM   3838  GL1 POPE  613     275.900 202.500  81.000  1.00  0.00            
ATOM   3839  GL2 POPE  613     276.700 204.600  78.200  1.00  0.00            
ATOM   3840  C1A POPE  613     277.500 199.000  77.800  1.00  0.00            
ATOM   3841  D2A POPE  613     279.100 195.700  75.300  1.00  0.00            
ATOM   3842  C3A POPE  613     279.800 192.100  76.400  1.00  0.00            
ATOM   3843  C4A POPE  613     283.600 189.500  76.600  1.00  0.00            
ATOM   3844  C1B POPE  613     276.300 206.800  75.000  1.00  0.00            
ATOM   3845  C2B POPE  613     276.000 207.900  70.900  1.00  0.00            
ATOM   3846  C3B POPE  613     278.500 206.600  67.400  1.00  0.00            
ATOM   3847  C4B POPE  613     279.000 207.300  63.900  1.00  0.00            
ATOM   3848  NH3 POPE  614     182.900 242.600  83.700  1.00  0.00            
ATOM   3849  PO4 POPE  614     183.200 239.000  81.200  1.00  0.00            
ATOM   3850  GL1 POPE  614     182.800 236.600  78.200  1.00  0.00            
ATOM   3851  GL2 POPE  614     186.400 235.800  77.100  1.00  0.00            
ATOM   3852  C1A POPE  614     181.600 236.700  73.400  1.00  0.00            
ATOM   3853  D2A POPE  614     180.400 237.400  69.600  1.00  0.00            
ATOM   3854  C3A POPE  614     178.400 237.500  65.100  1.00  0.00            
ATOM   3855  C4A POPE  614     175.500 237.000  61.300  1.00  0.00            
ATOM   3856  C1B POPE  614     187.000 234.000  73.500  1.00  0.00            
ATOM   3857  C2B POPE  614     187.100 236.100  69.900  1.00  0.00            
ATOM   3858  C3B POPE  614     187.900 238.000  65.500  1.00  0.00            
ATOM   3859  C4B POPE  614     190.700 236.600  62.300  1.00  0.00            
ATOM   3860  NH3 POPE  615     129.200 274.200  82.300  1.00  0.00            
ATOM   3861  PO4 POPE  615     126.300 270.200  81.500  1.00  0.00            
ATOM   3862  GL1 POPE  615     124.800 270.000  78.000  1.00  0.00            
ATOM   3863  GL2 POPE  615     127.100 267.700  77.500  1.00  0.00            
ATOM   3864  C1A POPE  615     124.500 271.400  74.100  1.00  0.00            
ATOM   3865  D2A POPE  615     123.500 272.000  69.900  1.00  0.00            
ATOM   3866  C3A POPE  615     121.500 274.500  67.400  1.00  0.00            
ATOM   3867  C4A POPE  615     120.300 279.100  68.300  1.00  0.00            
ATOM   3868  C1B POPE  615     126.100 266.500  74.100  1.00  0.00            
ATOM   3869  C2B POPE  615     126.500 264.100  69.500  1.00  0.00            
ATOM   3870  C3B POPE  615     124.900 260.100  68.400  1.00  0.00            
ATOM   3871  C4B POPE  615     125.200 258.500  64.800  1.00  0.00            
ATOM   3872  NH3 POPE  616     131.300  93.800  90.900  1.00  0.00            
ATOM   3873  PO4 POPE  616     127.500  92.500  90.300  1.00  0.00            
ATOM   3874  GL1 POPE  616     127.100  91.200  85.300  1.00  0.00            
ATOM   3875  GL2 POPE  616     125.700  88.400  83.100  1.00  0.00            
ATOM   3876  C1A POPE  616     127.600  93.000  81.800  1.00  0.00            
ATOM   3877  D2A POPE  616     128.400  96.000  78.100  1.00  0.00            
ATOM   3878  C3A POPE  616     132.000  98.400  77.200  1.00  0.00            
ATOM   3879  C4A POPE  616     137.600  99.600  76.500  1.00  0.00            
ATOM   3880  C1B POPE  616     127.000  88.800  79.200  1.00  0.00            
ATOM   3881  C2B POPE  616     128.000  89.300  74.600  1.00  0.00            
ATOM   3882  C3B POPE  616     129.400  90.200  70.400  1.00  0.00            
ATOM   3883  C4B POPE  616     132.500  89.600  66.600  1.00  0.00            
ATOM   3884  NH3 POPE  617     242.000 213.800  89.300  1.00  0.00            
ATOM   3885  PO4 POPE  617     241.800 212.500  85.500  1.00  0.00            
ATOM   3886  GL1 POPE  617     241.000 214.200  81.600  1.00  0.00            
ATOM   3887  GL2 POPE  617     243.100 214.400  80.200  1.00  0.00            
ATOM   3888  C1A POPE  617     237.000 215.700  77.900  1.00  0.00            
ATOM   3889  D2A POPE  617     235.800 216.200  73.100  1.00  0.00            
ATOM   3890  C3A POPE  617     238.500 217.300  69.900  1.00  0.00            
ATOM   3891  C4A POPE  617     241.300 217.000  66.800  1.00  0.00            
ATOM   3892  C1B POPE  617     244.900 214.700  76.700  1.00  0.00            
ATOM   3893  C2B POPE  617     246.600 213.700  72.800  1.00  0.00            
ATOM   3894  C3B POPE  617     247.700 213.200  68.800  1.00  0.00            
ATOM   3895  C4B POPE  617     245.800 215.000  64.700  1.00  0.00            
ATOM   3896  NH3 POPE  618     236.600  75.800  81.200  1.00  0.00            
ATOM   3897  PO4 POPE  618     238.500  72.800  79.600  1.00  0.00            
ATOM   3898  GL1 POPE  618     241.200  71.600  77.000  1.00  0.00            
ATOM   3899  GL2 POPE  618     243.700  71.300  77.200  1.00  0.00            
ATOM   3900  C1A POPE  618     241.200  72.200  72.300  1.00  0.00            
ATOM   3901  D2A POPE  618     240.300  75.200  68.900  1.00  0.00            
ATOM   3902  C3A POPE  618     243.600  75.500  66.100  1.00  0.00            
ATOM   3903  C4A POPE  618     243.400  78.400  63.800  1.00  0.00            
ATOM   3904  C1B POPE  618     245.500  73.000  74.800  1.00  0.00            
ATOM   3905  C2B POPE  618     245.500  71.600  69.800  1.00  0.00            
ATOM   3906  C3B POPE  618     246.900  71.600  66.000  1.00  0.00            
ATOM   3907  C4B POPE  618     250.900  71.100  62.500  1.00  0.00            
ATOM   3908  NH3 POPE  619     278.800 157.900  86.500  1.00  0.00            
ATOM   3909  PO4 POPE  619     282.600 161.100  87.500  1.00  0.00            
ATOM   3910  GL1 POPE  619     281.800 160.000  83.000  1.00  0.00            
ATOM   3911  GL2 POPE  619     282.800 157.000  81.000  1.00  0.00            
ATOM   3912  C1A POPE  619     280.300 161.100  78.500  1.00  0.00            
ATOM   3913  D2A POPE  619     279.000 160.500  73.800  1.00  0.00            
ATOM   3914  C3A POPE  619     277.800 157.400  70.500  1.00  0.00            
ATOM   3915  C4A POPE  619     274.500 159.100  67.300  1.00  0.00            
ATOM   3916  C1B POPE  619     282.900 157.300  76.300  1.00  0.00            
ATOM   3917  C2B POPE  619     283.000 156.500  71.700  1.00  0.00            
ATOM   3918  C3B POPE  619     281.800 155.400  67.800  1.00  0.00            
ATOM   3919  C4B POPE  619     278.800 157.200  65.500  1.00  0.00            
ATOM   3920  NH3 POPE  620     276.300 191.900  84.200  1.00  0.00            
ATOM   3921  PO4 POPE  620     274.400 195.800  84.600  1.00  0.00            
ATOM   3922  GL1 POPE  620     272.900 198.000  81.200  1.00  0.00            
ATOM   3923  GL2 POPE  620     271.300 201.200  80.100  1.00  0.00            
ATOM   3924  C1A POPE  620     272.400 197.400  76.800  1.00  0.00            
ATOM   3925  D2A POPE  620     273.900 198.700  74.100  1.00  0.00            
ATOM   3926  C3A POPE  620     276.000 197.200  70.100  1.00  0.00            
ATOM   3927  C4A POPE  620     278.100 197.200  66.500  1.00  0.00            
ATOM   3928  C1B POPE  620     272.300 202.900  76.500  1.00  0.00            
ATOM   3929  C2B POPE  620     273.100 204.100  72.600  1.00  0.00            
ATOM   3930  C3B POPE  620     271.900 205.400  68.800  1.00  0.00            
ATOM   3931  C4B POPE  620     270.700 206.400  65.600  1.00  0.00            
ATOM   3932  NH3 POPE  621     134.400 171.700  75.200  1.00  0.00            
ATOM   3933  PO4 POPE  621     136.900 167.900  76.100  1.00  0.00            
ATOM   3934  GL1 POPE  621     138.000 169.400  72.700  1.00  0.00            
ATOM   3935  GL2 POPE  621     140.200 167.100  71.700  1.00  0.00            
ATOM   3936  C1A POPE  621     139.700 171.800  69.000  1.00  0.00            
ATOM   3937  D2A POPE  621     141.600 173.500  66.200  1.00  0.00            
ATOM   3938  C3A POPE  621     140.300 171.500  62.600  1.00  0.00            
ATOM   3939  C4A POPE  621     138.400 167.400  64.800  1.00  0.00            
ATOM   3940  C1B POPE  621     142.200 167.600  67.800  1.00  0.00            
ATOM   3941  C2B POPE  621     142.800 167.400  63.500  1.00  0.00            
ATOM   3942  C3B POPE  621     146.400 168.300  61.200  1.00  0.00            
ATOM   3943  C4B POPE  621     149.300 169.900  58.800  1.00  0.00            
ATOM   3944  NH3 POPE  622     200.600   4.600  86.300  1.00  0.00            
ATOM   3945  PO4 POPE  622     201.900   6.300  83.200  1.00  0.00            
ATOM   3946  GL1 POPE  622     203.500   9.500  79.300  1.00  0.00            
ATOM   3947  GL2 POPE  622     203.000  13.100  79.500  1.00  0.00            
ATOM   3948  C1A POPE  622     205.500   7.400  75.600  1.00  0.00            
ATOM   3949  D2A POPE  622     206.900   7.200  72.300  1.00  0.00            
ATOM   3950  C3A POPE  622     207.800   3.400  69.400  1.00  0.00            
ATOM   3951  C4A POPE  622     209.200   4.600  64.700  1.00  0.00            
ATOM   3952  C1B POPE  622     204.900  12.700  76.200  1.00  0.00            
ATOM   3953  C2B POPE  622     204.700  11.800  72.000  1.00  0.00            
ATOM   3954  C3B POPE  622     205.100  13.400  69.500  1.00  0.00            
ATOM   3955  C4B POPE  622     206.500  13.900  65.700  1.00  0.00            
ATOM   3956  NH3 POPE  623      53.400  70.700  88.100  1.00  0.00            
ATOM   3957  PO4 POPE  623      50.200  68.400  86.700  1.00  0.00            
ATOM   3958  GL1 POPE  623      49.400  69.000  82.600  1.00  0.00            
ATOM   3959  GL2 POPE  623      48.900  66.200  81.900  1.00  0.00            
ATOM   3960  C1A POPE  623      48.600  70.300  78.900  1.00  0.00            
ATOM   3961  D2A POPE  623      48.800  72.800  75.700  1.00  0.00            
ATOM   3962  C3A POPE  623      51.200  76.300  75.900  1.00  0.00            
ATOM   3963  C4A POPE  623      54.400  77.600  72.000  1.00  0.00            
ATOM   3964  C1B POPE  623      48.000  64.500  77.800  1.00  0.00            
ATOM   3965  C2B POPE  623      44.400  62.000  77.700  1.00  0.00            
ATOM   3966  C3B POPE  623      39.900  59.800  79.400  1.00  0.00            
ATOM   3967  C4B POPE  623      37.300  59.500  76.400  1.00  0.00            
ATOM   3968  NH3 POPE  624      36.200 243.200  77.400  1.00  0.00            
ATOM   3969  PO4 POPE  624      33.900 245.400  78.100  1.00  0.00            
ATOM   3970  GL1 POPE  624      34.700 245.700  73.600  1.00  0.00            
ATOM   3971  GL2 POPE  624      36.800 248.800  72.800  1.00  0.00            
ATOM   3972  C1A POPE  624      32.500 244.000  69.300  1.00  0.00            
ATOM   3973  D2A POPE  624      33.000 240.000  67.400  1.00  0.00            
ATOM   3974  C3A POPE  624      30.200 240.100  64.500  1.00  0.00            
ATOM   3975  C4A POPE  624      26.900 241.500  63.000  1.00  0.00            
ATOM   3976  C1B POPE  624      35.200 247.800  69.100  1.00  0.00            
ATOM   3977  C2B POPE  624      36.100 249.900  65.900  1.00  0.00            
ATOM   3978  C3B POPE  624      36.100 247.400  62.100  1.00  0.00            
ATOM   3979  C4B POPE  624      37.500 246.300  59.200  1.00  0.00            
ATOM   3980  NH3 POPE  625      16.100 248.800  82.900  1.00  0.00            
ATOM   3981  PO4 POPE  625      14.500 247.500  79.500  1.00  0.00            
ATOM   3982  GL1 POPE  625      17.500 246.100  76.700  1.00  0.00            
ATOM   3983  GL2 POPE  625      17.000 242.800  76.900  1.00  0.00            
ATOM   3984  C1A POPE  625      17.600 246.000  72.500  1.00  0.00            
ATOM   3985  D2A POPE  625      17.500 244.700  68.600  1.00  0.00            
ATOM   3986  C3A POPE  625      19.100 245.300  64.500  1.00  0.00            
ATOM   3987  C4A POPE  625      21.400 243.100  61.400  1.00  0.00            
ATOM   3988  C1B POPE  625      18.200 240.900  72.300  1.00  0.00            
ATOM   3989  C2B POPE  625      18.800 239.900  67.700  1.00  0.00            
ATOM   3990  C3B POPE  625      20.000 236.200  65.100  1.00  0.00            
ATOM   3991  C4B POPE  625      17.300 232.400  63.700  1.00  0.00            
ATOM   3992  NH3 POPE  626     198.800  10.000  81.300  1.00  0.00            
ATOM   3993  PO4 POPE  626     194.900  11.300  82.400  1.00  0.00            
ATOM   3994  GL1 POPE  626     195.000  14.200  79.100  1.00  0.00            
ATOM   3995  GL2 POPE  626     197.900  13.900  77.300  1.00  0.00            
ATOM   3996  C1A POPE  626     194.500  17.300  76.500  1.00  0.00            
ATOM   3997  D2A POPE  626     196.700  17.500  73.400  1.00  0.00            
ATOM   3998  C3A POPE  626     197.000  18.600  68.700  1.00  0.00            
ATOM   3999  C4A POPE  626     196.800  17.400  64.200  1.00  0.00            
ATOM   4000  C1B POPE  626     195.200  12.800  74.300  1.00  0.00            
ATOM   4001  C2B POPE  626     196.100  13.600  70.700  1.00  0.00            
ATOM   4002  C3B POPE  626     195.300  12.800  66.000  1.00  0.00            
ATOM   4003  C4B POPE  626     198.800  11.400  63.300  1.00  0.00            
ATOM   4004  NH3 POPE  627       9.500  61.500  83.800  1.00  0.00            
ATOM   4005  PO4 POPE  627       4.600  62.700  82.800  1.00  0.00            
ATOM   4006  GL1 POPE  627       3.100  64.400  78.200  1.00  0.00            
ATOM   4007  GL2 POPE  627       4.400  67.000  77.300  1.00  0.00            
ATOM   4008  C1A POPE  627       0.400  63.300  75.300  1.00  0.00            
ATOM   4009  D2A POPE  627      -1.400  61.800  71.000  1.00  0.00            
ATOM   4010  C3A POPE  627       2.500  61.100  68.700  1.00  0.00            
ATOM   4011  C4A POPE  627       5.100  64.800  67.200  1.00  0.00            
ATOM   4012  C1B POPE  627       8.700  65.800  75.400  1.00  0.00            
ATOM   4013  C2B POPE  627       9.200  64.700  72.200  1.00  0.00            
ATOM   4014  C3B POPE  627      10.400  66.200  68.300  1.00  0.00            
ATOM   4015  C4B POPE  627      12.700  67.700  64.500  1.00  0.00            
ATOM   4016  NH3 POPE  628      63.600 138.900  81.900  1.00  0.00            
ATOM   4017  PO4 POPE  628      67.900 139.100  83.800  1.00  0.00            
ATOM   4018  GL1 POPE  628      67.600 137.800  79.200  1.00  0.00            
ATOM   4019  GL2 POPE  628      68.800 134.700  79.900  1.00  0.00            
ATOM   4020  C1A POPE  628      66.100 137.000  74.500  1.00  0.00            
ATOM   4021  D2A POPE  628      65.500 137.700  70.100  1.00  0.00            
ATOM   4022  C3A POPE  628      65.000 138.700  66.300  1.00  0.00            
ATOM   4023  C4A POPE  628      63.000 138.500  62.600  1.00  0.00            
ATOM   4024  C1B POPE  628      70.300 134.300  75.100  1.00  0.00            
ATOM   4025  C2B POPE  628      69.600 134.200  70.600  1.00  0.00            
ATOM   4026  C3B POPE  628      71.300 134.200  65.900  1.00  0.00            
ATOM   4027  C4B POPE  628      73.900 133.100  62.300  1.00  0.00            
ATOM   4028  NH3 POPE  629     220.400 159.000  85.200  1.00  0.00            
ATOM   4029  PO4 POPE  629     225.100 160.800  84.500  1.00  0.00            
ATOM   4030  GL1 POPE  629     223.600 158.600  79.900  1.00  0.00            
ATOM   4031  GL2 POPE  629     225.600 155.400  78.100  1.00  0.00            
ATOM   4032  C1A POPE  629     220.900 158.700  77.300  1.00  0.00            
ATOM   4033  D2A POPE  629     217.500 159.500  76.000  1.00  0.00            
ATOM   4034  C3A POPE  629     215.000 157.700  73.100  1.00  0.00            
ATOM   4035  C4A POPE  629     214.600 156.800  68.700  1.00  0.00            
ATOM   4036  C1B POPE  629     223.400 155.600  74.200  1.00  0.00            
ATOM   4037  C2B POPE  629     219.300 156.400  70.600  1.00  0.00            
ATOM   4038  C3B POPE  629     219.200 156.200  65.900  1.00  0.00            
ATOM   4039  C4B POPE  629     222.200 155.300  61.500  1.00  0.00            
ATOM   4040  NH3 POPE  630     166.700 284.000  78.400  1.00  0.00            
ATOM   4041  PO4 POPE  630     170.600 285.200  78.100  1.00  0.00            
ATOM   4042  GL1 POPE  630     172.700 285.400  74.500  1.00  0.00            
ATOM   4043  GL2 POPE  630     172.200 289.200  75.300  1.00  0.00            
ATOM   4044  C1A POPE  630     172.200 288.000  70.100  1.00  0.00            
ATOM   4045  D2A POPE  630     170.300 288.600  65.100  1.00  0.00            
ATOM   4046  C3A POPE  630     167.800 292.300  65.100  1.00  0.00            
ATOM   4047  C4A POPE  630     165.600 296.000  62.500  1.00  0.00            
ATOM   4048  C1B POPE  630     173.100 292.300  72.100  1.00  0.00            
ATOM   4049  C2B POPE  630     172.100 292.400  67.700  1.00  0.00            
ATOM   4050  C3B POPE  630     172.000 294.700  63.600  1.00  0.00            
ATOM   4051  C4B POPE  630     175.100 295.000  61.600  1.00  0.00            
ATOM   4052  NH3 POPE  631     259.700 261.900  87.800  1.00  0.00            
ATOM   4053  PO4 POPE  631     257.200 260.600  84.600  1.00  0.00            
ATOM   4054  GL1 POPE  631     258.100 259.200  79.200  1.00  0.00            
ATOM   4055  GL2 POPE  631     261.700 258.000  78.500  1.00  0.00            
ATOM   4056  C1A POPE  631     259.300 260.200  74.300  1.00  0.00            
ATOM   4057  D2A POPE  631     258.000 259.900  69.900  1.00  0.00            
ATOM   4058  C3A POPE  631     254.200 257.400  67.400  1.00  0.00            
ATOM   4059  C4A POPE  631     251.300 259.000  64.600  1.00  0.00            
ATOM   4060  C1B POPE  631     263.600 257.700  74.300  1.00  0.00            
ATOM   4061  C2B POPE  631     263.100 258.100  70.700  1.00  0.00            
ATOM   4062  C3B POPE  631     262.700 257.600  66.800  1.00  0.00            
ATOM   4063  C4B POPE  631     260.300 258.400  62.200  1.00  0.00            
ATOM   4064  NH3 POPE  632     215.200 201.100  85.600  1.00  0.00            
ATOM   4065  PO4 POPE  632     219.100 202.800  86.800  1.00  0.00            
ATOM   4066  GL1 POPE  632     218.600 200.500  82.000  1.00  0.00            
ATOM   4067  GL2 POPE  632     216.600 196.900  82.900  1.00  0.00            
ATOM   4068  C1A POPE  632     221.500 199.300  78.000  1.00  0.00            
ATOM   4069  D2A POPE  632     220.700 195.100  75.100  1.00  0.00            
ATOM   4070  C3A POPE  632     220.800 195.800  71.100  1.00  0.00            
ATOM   4071  C4A POPE  632     219.000 192.200  67.800  1.00  0.00            
ATOM   4072  C1B POPE  632     213.300 194.900  80.300  1.00  0.00            
ATOM   4073  C2B POPE  632     211.400 192.700  77.300  1.00  0.00            
ATOM   4074  C3B POPE  632     207.600 192.700  73.600  1.00  0.00            
ATOM   4075  C4B POPE  632     205.100 190.000  72.600  1.00  0.00            
ATOM   4076  NH3 POPE  633     145.600  29.000  82.200  1.00  0.00            
ATOM   4077  PO4 POPE  633     149.400  28.600  83.000  1.00  0.00            
ATOM   4078  GL1 POPE  633     151.300  31.100  79.400  1.00  0.00            
ATOM   4079  GL2 POPE  633     148.000  32.300  78.100  1.00  0.00            
ATOM   4080  C1A POPE  633     154.100  30.000  76.000  1.00  0.00            
ATOM   4081  D2A POPE  633     155.200  28.400  72.100  1.00  0.00            
ATOM   4082  C3A POPE  633     153.200  27.900  68.300  1.00  0.00            
ATOM   4083  C4A POPE  633     154.800  25.700  64.300  1.00  0.00            
ATOM   4084  C1B POPE  633     146.800  34.300  75.200  1.00  0.00            
ATOM   4085  C2B POPE  633     149.000  35.300  70.900  1.00  0.00            
ATOM   4086  C3B POPE  633     149.200  37.900  67.300  1.00  0.00            
ATOM   4087  C4B POPE  633     152.500  40.700  65.700  1.00  0.00            
ATOM   4088  NH3 POPE  634     205.500 102.000  81.000  1.00  0.00            
ATOM   4089  PO4 POPE  634     204.000  98.700  81.200  1.00  0.00            
ATOM   4090  GL1 POPE  634     201.100  98.400  78.200  1.00  0.00            
ATOM   4091  GL2 POPE  634     201.800  96.100  77.400  1.00  0.00            
ATOM   4092  C1A POPE  634     198.900  98.600  74.200  1.00  0.00            
ATOM   4093  D2A POPE  634     195.600  99.400  72.000  1.00  0.00            
ATOM   4094  C3A POPE  634     195.400  97.100  67.700  1.00  0.00            
ATOM   4095  C4A POPE  634     195.100  92.800  65.200  1.00  0.00            
ATOM   4096  C1B POPE  634     204.500  96.900  74.800  1.00  0.00            
ATOM   4097  C2B POPE  634     204.800  97.100  70.600  1.00  0.00            
ATOM   4098  C3B POPE  634     203.700  96.700  67.000  1.00  0.00            
ATOM   4099  C4B POPE  634     204.200  98.000  62.600  1.00  0.00            
ATOM   4100  NH3 POPE  635     159.000 200.600  79.800  1.00  0.00            
ATOM   4101  PO4 POPE  635     155.400 201.100  78.400  1.00  0.00            
ATOM   4102  GL1 POPE  635     158.300 200.600  75.100  1.00  0.00            
ATOM   4103  GL2 POPE  635     159.900 202.900  75.100  1.00  0.00            
ATOM   4104  C1A POPE  635     157.600 198.600  71.200  1.00  0.00            
ATOM   4105  D2A POPE  635     157.500 196.400  69.100  1.00  0.00            
ATOM   4106  C3A POPE  635     157.200 196.600  65.300  1.00  0.00            
ATOM   4107  C4A POPE  635     157.200 198.000  60.600  1.00  0.00            
ATOM   4108  C1B POPE  635     161.700 202.100  71.100  1.00  0.00            
ATOM   4109  C2B POPE  635     163.400 199.900  66.900  1.00  0.00            
ATOM   4110  C3B POPE  635     161.700 198.700  62.800  1.00  0.00            
ATOM   4111  C4B POPE  635     161.700 195.400  60.000  1.00  0.00            
ATOM   4112  NH3 POPE  636      33.600   7.700  81.700  1.00  0.00            
ATOM   4113  PO4 POPE  636      33.200  10.300  77.900  1.00  0.00            
ATOM   4114  GL1 POPE  636      35.800  10.900  73.800  1.00  0.00            
ATOM   4115  GL2 POPE  636      34.300   9.200  71.800  1.00  0.00            
ATOM   4116  C1A POPE  636      38.000  12.000  70.200  1.00  0.00            
ATOM   4117  D2A POPE  636      36.900  13.100  66.000  1.00  0.00            
ATOM   4118  C3A POPE  636      36.100  14.600  62.100  1.00  0.00            
ATOM   4119  C4A POPE  636      36.900  18.000  58.400  1.00  0.00            
ATOM   4120  C1B POPE  636      33.800   9.700  67.300  1.00  0.00            
ATOM   4121  C2B POPE  636      32.900  10.800  63.800  1.00  0.00            
ATOM   4122  C3B POPE  636      30.300   9.400  59.700  1.00  0.00            
ATOM   4123  C4B POPE  636      27.500   6.900  58.300  1.00  0.00            
ATOM   4124  NH3 POPE  637     240.600 110.400  88.200  1.00  0.00            
ATOM   4125  PO4 POPE  637     239.600 115.100  85.100  1.00  0.00            
ATOM   4126  GL1 POPE  637     239.000 114.100  81.000  1.00  0.00            
ATOM   4127  GL2 POPE  637     235.700 114.800  79.600  1.00  0.00            
ATOM   4128  C1A POPE  637     239.600 113.100  76.800  1.00  0.00            
ATOM   4129  D2A POPE  637     239.500 112.900  72.200  1.00  0.00            
ATOM   4130  C3A POPE  637     242.500 113.700  69.100  1.00  0.00            
ATOM   4131  C4A POPE  637     243.700 114.000  63.700  1.00  0.00            
ATOM   4132  C1B POPE  637     233.100 113.800  76.000  1.00  0.00            
ATOM   4133  C2B POPE  637     231.500 112.800  73.200  1.00  0.00            
ATOM   4134  C3B POPE  637     230.000 115.000  69.800  1.00  0.00            
ATOM   4135  C4B POPE  637     227.300 114.700  66.600  1.00  0.00            
ATOM   4136  NH3 POPE  638     167.700 170.200  85.300  1.00  0.00            
ATOM   4137  PO4 POPE  638     173.200 170.000  83.900  1.00  0.00            
ATOM   4138  GL1 POPE  638     174.800 174.000  81.100  1.00  0.00            
ATOM   4139  GL2 POPE  638     173.000 174.700  79.400  1.00  0.00            
ATOM   4140  C1A POPE  638     177.100 174.000  76.900  1.00  0.00            
ATOM   4141  D2A POPE  638     178.800 171.400  73.100  1.00  0.00            
ATOM   4142  C3A POPE  638     177.900 172.600  68.900  1.00  0.00            
ATOM   4143  C4A POPE  638     174.900 170.700  66.000  1.00  0.00            
ATOM   4144  C1B POPE  638     172.200 175.100  74.900  1.00  0.00            
ATOM   4145  C2B POPE  638     175.100 175.200  72.600  1.00  0.00            
ATOM   4146  C3B POPE  638     179.600 176.800  71.900  1.00  0.00            
ATOM   4147  C4B POPE  638     182.700 175.800  74.700  1.00  0.00            
ATOM   4148  NH3 POPE  639      35.700  98.600  85.600  1.00  0.00            
ATOM   4149  PO4 POPE  639      37.800  95.400  85.300  1.00  0.00            
ATOM   4150  GL1 POPE  639      37.000  94.300  81.700  1.00  0.00            
ATOM   4151  GL2 POPE  639      34.500  95.300  81.300  1.00  0.00            
ATOM   4152  C1A POPE  639      38.000  92.900  77.200  1.00  0.00            
ATOM   4153  D2A POPE  639      39.000  91.400  72.800  1.00  0.00            
ATOM   4154  C3A POPE  639      36.600  93.400  70.600  1.00  0.00            
ATOM   4155  C4A POPE  639      33.300  93.200  68.500  1.00  0.00            
ATOM   4156  C1B POPE  639      33.600  95.900  76.900  1.00  0.00            
ATOM   4157  C2B POPE  639      33.300  97.900  72.900  1.00  0.00            
ATOM   4158  C3B POPE  639      31.400  97.500  68.500  1.00  0.00            
ATOM   4159  C4B POPE  639      29.000  96.100  64.400  1.00  0.00            
ATOM   4160  NH3 POPE  640     151.900 251.900  79.900  1.00  0.00            
ATOM   4161  PO4 POPE  640     148.200 253.700  80.800  1.00  0.00            
ATOM   4162  GL1 POPE  640     146.600 254.100  76.300  1.00  0.00            
ATOM   4163  GL2 POPE  640     144.300 255.800  76.400  1.00  0.00            
ATOM   4164  C1A POPE  640     147.500 253.900  71.700  1.00  0.00            
ATOM   4165  D2A POPE  640     149.400 253.400  68.100  1.00  0.00            
ATOM   4166  C3A POPE  640     148.400 250.600  65.600  1.00  0.00            
ATOM   4167  C4A POPE  640     146.500 245.700  65.700  1.00  0.00            
ATOM   4168  C1B POPE  640     143.500 257.500  72.400  1.00  0.00            
ATOM   4169  C2B POPE  640     142.800 258.300  68.200  1.00  0.00            
ATOM   4170  C3B POPE  640     139.800 259.200  64.600  1.00  0.00            
ATOM   4171  C4B POPE  640     137.900 261.400  61.300  1.00  0.00            
ATOM   4172  NH3 POPE  641      61.700  47.800  87.500  1.00  0.00            
ATOM   4173  PO4 POPE  641      63.500  43.200  88.000  1.00  0.00            
ATOM   4174  GL1 POPE  641      64.100  44.900  84.100  1.00  0.00            
ATOM   4175  GL2 POPE  641      65.500  43.100  81.400  1.00  0.00            
ATOM   4176  C1A POPE  641      63.600  48.500  81.300  1.00  0.00            
ATOM   4177  D2A POPE  641      64.700  49.600  77.200  1.00  0.00            
ATOM   4178  C3A POPE  641      60.700  49.300  74.800  1.00  0.00            
ATOM   4179  C4A POPE  641      58.900  50.200  70.800  1.00  0.00            
ATOM   4180  C1B POPE  641      68.400  43.600  77.500  1.00  0.00            
ATOM   4181  C2B POPE  641      72.600  44.400  74.400  1.00  0.00            
ATOM   4182  C3B POPE  641      75.000  48.400  72.700  1.00  0.00            
ATOM   4183  C4B POPE  641      80.100  50.400  73.100  1.00  0.00            
ATOM   4184  NH3 POPE  642     180.200 252.100  80.500  1.00  0.00            
ATOM   4185  PO4 POPE  642     181.600 256.500  80.200  1.00  0.00            
ATOM   4186  GL1 POPE  642     180.700 255.300  76.800  1.00  0.00            
ATOM   4187  GL2 POPE  642     177.800 254.700  76.100  1.00  0.00            
ATOM   4188  C1A POPE  642     180.100 256.100  71.800  1.00  0.00            
ATOM   4189  D2A POPE  642     179.400 256.100  67.500  1.00  0.00            
ATOM   4190  C3A POPE  642     184.300 257.300  64.400  1.00  0.00            
ATOM   4191  C4A POPE  642     185.100 261.000  62.600  1.00  0.00            
ATOM   4192  C1B POPE  642     176.100 253.900  71.700  1.00  0.00            
ATOM   4193  C2B POPE  642     173.800 256.800  67.900  1.00  0.00            
ATOM   4194  C3B POPE  642     172.300 256.400  63.900  1.00  0.00            
ATOM   4195  C4B POPE  642     170.400 256.300  60.000  1.00  0.00            
ATOM   4196  NH3 POPE  643     224.000 104.800  84.000  1.00  0.00            
ATOM   4197  PO4 POPE  643     221.300 100.800  84.900  1.00  0.00            
ATOM   4198  GL1 POPE  643     221.400 100.600  80.200  1.00  0.00            
ATOM   4199  GL2 POPE  643     221.800 103.500  80.100  1.00  0.00            
ATOM   4200  C1A POPE  643     222.800 100.200  76.200  1.00  0.00            
ATOM   4201  D2A POPE  643     223.900  99.500  72.000  1.00  0.00            
ATOM   4202  C3A POPE  643     220.300  99.400  69.700  1.00  0.00            
ATOM   4203  C4A POPE  643     219.100  96.600  66.400  1.00  0.00            
ATOM   4204  C1B POPE  643     222.500 104.900  76.300  1.00  0.00            
ATOM   4205  C2B POPE  643     220.400 103.500  72.600  1.00  0.00            
ATOM   4206  C3B POPE  643     222.500 104.100  69.000  1.00  0.00            
ATOM   4207  C4B POPE  643     224.600 105.300  65.300  1.00  0.00            
ATOM   4208  NH3 POPE  644     117.000 171.100  73.800  1.00  0.00            
ATOM   4209  PO4 POPE  644     114.700 173.100  76.900  1.00  0.00            
ATOM   4210  GL1 POPE  644     111.800 176.900  76.500  1.00  0.00            
ATOM   4211  GL2 POPE  644     110.200 174.100  74.700  1.00  0.00            
ATOM   4212  C1A POPE  644     109.600 178.700  73.500  1.00  0.00            
ATOM   4213  D2A POPE  644     107.500 177.300  69.800  1.00  0.00            
ATOM   4214  C3A POPE  644     103.400 177.400  67.500  1.00  0.00            
ATOM   4215  C4A POPE  644     102.900 180.200  64.300  1.00  0.00            
ATOM   4216  C1B POPE  644     112.800 175.000  70.600  1.00  0.00            
ATOM   4217  C2B POPE  644     113.800 178.300  67.000  1.00  0.00            
ATOM   4218  C3B POPE  644     114.600 180.700  62.600  1.00  0.00            
ATOM   4219  C4B POPE  644     117.800 182.300  60.300  1.00  0.00            
ATOM   4220  NH3 POPE  645     228.200 240.400  84.000  1.00  0.00            
ATOM   4221  PO4 POPE  645     231.500 243.500  84.200  1.00  0.00            
ATOM   4222  GL1 POPE  645     230.900 245.000  79.600  1.00  0.00            
ATOM   4223  GL2 POPE  645     235.800 246.000  78.500  1.00  0.00            
ATOM   4224  C1A POPE  645     231.700 244.400  75.500  1.00  0.00            
ATOM   4225  D2A POPE  645     230.900 241.600  71.700  1.00  0.00            
ATOM   4226  C3A POPE  645     231.600 241.900  67.900  1.00  0.00            
ATOM   4227  C4A POPE  645     234.500 243.100  66.700  1.00  0.00            
ATOM   4228  C1B POPE  645     235.400 246.900  73.500  1.00  0.00            
ATOM   4229  C2B POPE  645     233.000 246.200  70.400  1.00  0.00            
ATOM   4230  C3B POPE  645     232.600 248.800  67.400  1.00  0.00            
ATOM   4231  C4B POPE  645     233.500 252.500  65.300  1.00  0.00            
ATOM   4232  NH3 POPE  646     235.700 198.900  88.300  1.00  0.00            
ATOM   4233  PO4 POPE  646     240.000 198.000  87.000  1.00  0.00            
ATOM   4234  GL1 POPE  646     239.600 195.900  83.000  1.00  0.00            
ATOM   4235  GL2 POPE  646     238.700 198.400  80.700  1.00  0.00            
ATOM   4236  C1A POPE  646     236.600 192.400  80.900  1.00  0.00            
ATOM   4237  D2A POPE  646     234.600 191.500  76.000  1.00  0.00            
ATOM   4238  C3A POPE  646     235.800 190.800  71.400  1.00  0.00            
ATOM   4239  C4A POPE  646     235.900 191.400  66.900  1.00  0.00            
ATOM   4240  C1B POPE  646     239.600 199.300  76.600  1.00  0.00            
ATOM   4241  C2B POPE  646     241.200 198.600  73.100  1.00  0.00            
ATOM   4242  C3B POPE  646     240.500 199.000  68.700  1.00  0.00            
ATOM   4243  C4B POPE  646     241.200 199.400  64.900  1.00  0.00            
ATOM   4244  NH3 POPE  647     183.900  26.300  85.900  1.00  0.00            
ATOM   4245  PO4 POPE  647     187.900  26.800  83.800  1.00  0.00            
ATOM   4246  GL1 POPE  647     187.300  29.400  80.900  1.00  0.00            
ATOM   4247  GL2 POPE  647     189.800  31.000  79.000  1.00  0.00            
ATOM   4248  C1A POPE  647     184.400  30.000  77.900  1.00  0.00            
ATOM   4249  D2A POPE  647     181.100  30.700  74.600  1.00  0.00            
ATOM   4250  C3A POPE  647     179.000  27.400  72.300  1.00  0.00            
ATOM   4251  C4A POPE  647     174.300  26.400  73.300  1.00  0.00            
ATOM   4252  C1B POPE  647     188.400  32.000  75.900  1.00  0.00            
ATOM   4253  C2B POPE  647     188.000  33.900  71.900  1.00  0.00            
ATOM   4254  C3B POPE  647     190.300  37.100  70.000  1.00  0.00            
ATOM   4255  C4B POPE  647     192.800  36.600  66.200  1.00  0.00            
ATOM   4256  NH3 POPE  648     263.200 173.600  84.400  1.00  0.00            
ATOM   4257  PO4 POPE  648     267.900 171.400  82.800  1.00  0.00            
ATOM   4258  GL1 POPE  648     267.300 170.800  79.400  1.00  0.00            
ATOM   4259  GL2 POPE  648     263.700 171.400  79.200  1.00  0.00            
ATOM   4260  C1A POPE  648     266.100 171.100  74.700  1.00  0.00            
ATOM   4261  D2A POPE  648     268.900 169.500  71.200  1.00  0.00            
ATOM   4262  C3A POPE  648     269.300 171.100  66.500  1.00  0.00            
ATOM   4263  C4A POPE  648     269.000 174.900  65.900  1.00  0.00            
ATOM   4264  C1B POPE  648     260.800 170.400  76.000  1.00  0.00            
ATOM   4265  C2B POPE  648     258.700 169.200  72.000  1.00  0.00            
ATOM   4266  C3B POPE  648     260.100 168.000  68.100  1.00  0.00            
ATOM   4267  C4B POPE  648     261.100 167.400  63.800  1.00  0.00            
ATOM   4268  NH3 POPE  649     172.600 160.100  82.600  1.00  0.00            
ATOM   4269  PO4 POPE  649     176.300 156.900  82.800  1.00  0.00            
ATOM   4270  GL1 POPE  649     177.000 158.400  78.400  1.00  0.00            
ATOM   4271  GL2 POPE  649     176.000 156.500  76.200  1.00  0.00            
ATOM   4272  C1A POPE  649     180.000 159.700  76.100  1.00  0.00            
ATOM   4273  D2A POPE  649     182.000 160.600  72.000  1.00  0.00            
ATOM   4274  C3A POPE  649     180.300 162.800  68.500  1.00  0.00            
ATOM   4275  C4A POPE  649     176.200 162.800  66.500  1.00  0.00            
ATOM   4276  C1B POPE  649     178.100 156.700  72.800  1.00  0.00            
ATOM   4277  C2B POPE  649     177.800 157.900  68.600  1.00  0.00            
ATOM   4278  C3B POPE  649     178.900 154.700  65.900  1.00  0.00            
ATOM   4279  C4B POPE  649     182.400 154.500  63.500  1.00  0.00            
ATOM   4280  NH3 POPE  650      25.100   9.100  79.200  1.00  0.00            
ATOM   4281  PO4 POPE  650      28.300   8.500  77.400  1.00  0.00            
ATOM   4282  GL1 POPE  650      29.700  10.200  73.700  1.00  0.00            
ATOM   4283  GL2 POPE  650      31.400  13.100  74.000  1.00  0.00            
ATOM   4284  C1A POPE  650      28.900   9.200  69.600  1.00  0.00            
ATOM   4285  D2A POPE  650      28.200   9.900  65.800  1.00  0.00            
ATOM   4286  C3A POPE  650      28.700  13.200  62.600  1.00  0.00            
ATOM   4287  C4A POPE  650      26.800  17.200  61.300  1.00  0.00            
ATOM   4288  C1B POPE  650      31.800  13.400  69.900  1.00  0.00            
ATOM   4289  C2B POPE  650      31.900  14.600  67.000  1.00  0.00            
ATOM   4290  C3B POPE  650      31.300  17.900  63.300  1.00  0.00            
ATOM   4291  C4B POPE  650      29.700  21.200  59.900  1.00  0.00            
ATOM   4292  NH3 POPE  651      44.800  38.000  86.600  1.00  0.00            
ATOM   4293  PO4 POPE  651      48.600  41.300  86.000  1.00  0.00            
ATOM   4294  GL1 POPE  651      48.500  43.400  82.500  1.00  0.00            
ATOM   4295  GL2 POPE  651      47.000  45.500  83.600  1.00  0.00            
ATOM   4296  C1A POPE  651      49.600  44.400  78.600  1.00  0.00            
ATOM   4297  D2A POPE  651      52.300  44.700  75.300  1.00  0.00            
ATOM   4298  C3A POPE  651      52.700  46.400  72.000  1.00  0.00            
ATOM   4299  C4A POPE  651      54.100  47.500  68.300  1.00  0.00            
ATOM   4300  C1B POPE  651      49.200  48.400  81.500  1.00  0.00            
ATOM   4301  C2B POPE  651      49.100  50.600  78.200  1.00  0.00            
ATOM   4302  C3B POPE  651      50.600  49.700  74.500  1.00  0.00            
ATOM   4303  C4B POPE  651      49.400  49.400  69.500  1.00  0.00            
ATOM   4304  NH3 POPE  652     290.700  31.100  76.900  1.00  0.00            
ATOM   4305  PO4 POPE  652     293.800  34.100  78.400  1.00  0.00            
ATOM   4306  GL1 POPE  652     295.800  33.600  74.800  1.00  0.00            
ATOM   4307  GL2 POPE  652     294.600  36.900  73.500  1.00  0.00            
ATOM   4308  C1A POPE  652     297.300  32.800  71.300  1.00  0.00            
ATOM   4309  D2A POPE  652     296.900  31.800  66.100  1.00  0.00            
ATOM   4310  C3A POPE  652     295.300  33.800  61.900  1.00  0.00            
ATOM   4311  C4A POPE  652     292.100  35.500  60.100  1.00  0.00            
ATOM   4312  C1B POPE  652     293.900  35.000  68.600  1.00  0.00            
ATOM   4313  C2B POPE  652     291.500  35.700  65.000  1.00  0.00            
ATOM   4314  C3B POPE  652     292.200  39.700  63.200  1.00  0.00            
ATOM   4315  C4B POPE  652     293.700  43.500  60.300  1.00  0.00            
ATOM   4316  NH3 POPE  653      62.000 170.700  83.500  1.00  0.00            
ATOM   4317  PO4 POPE  653      66.600 170.700  83.200  1.00  0.00            
ATOM   4318  GL1 POPE  653      68.200 169.700  78.300  1.00  0.00            
ATOM   4319  GL2 POPE  653      70.800 168.700  76.600  1.00  0.00            
ATOM   4320  C1A POPE  653      65.600 168.100  74.900  1.00  0.00            
ATOM   4321  D2A POPE  653      60.900 168.700  74.700  1.00  0.00            
ATOM   4322  C3A POPE  653      58.500 169.300  70.500  1.00  0.00            
ATOM   4323  C4A POPE  653      55.700 171.900  69.700  1.00  0.00            
ATOM   4324  C1B POPE  653      69.300 168.800  72.200  1.00  0.00            
ATOM   4325  C2B POPE  653      66.900 168.200  69.100  1.00  0.00            
ATOM   4326  C3B POPE  653      64.000 167.200  65.400  1.00  0.00            
ATOM   4327  C4B POPE  653      61.000 165.000  62.400  1.00  0.00            
ATOM   4328  NH3 POPE  654     139.300  60.100  80.400  1.00  0.00            
ATOM   4329  PO4 POPE  654     137.800  64.100  82.000  1.00  0.00            
ATOM   4330  GL1 POPE  654     137.200  64.000  78.200  1.00  0.00            
ATOM   4331  GL2 POPE  654     138.500  64.400  76.400  1.00  0.00            
ATOM   4332  C1A POPE  654     134.000  62.400  75.000  1.00  0.00            
ATOM   4333  D2A POPE  654     132.100  62.200  71.200  1.00  0.00            
ATOM   4334  C3A POPE  654     131.500  60.100  68.100  1.00  0.00            
ATOM   4335  C4A POPE  654     128.700  58.900  70.800  1.00  0.00            
ATOM   4336  C1B POPE  654     137.400  64.100  71.800  1.00  0.00            
ATOM   4337  C2B POPE  654     135.600  63.600  67.400  1.00  0.00            
ATOM   4338  C3B POPE  654     135.600  59.400  65.600  1.00  0.00            
ATOM   4339  C4B POPE  654     131.800  57.700  63.500  1.00  0.00            
ATOM   4340  NH3 POPE  655     199.800 273.100  82.500  1.00  0.00            
ATOM   4341  PO4 POPE  655     202.100 277.200  82.200  1.00  0.00            
ATOM   4342  GL1 POPE  655     200.300 279.100  78.900  1.00  0.00            
ATOM   4343  GL2 POPE  655     203.100 281.200  78.200  1.00  0.00            
ATOM   4344  C1A POPE  655     196.400 280.200  76.000  1.00  0.00            
ATOM   4345  D2A POPE  655     195.900 278.500  71.500  1.00  0.00            
ATOM   4346  C3A POPE  655     195.600 280.000  66.600  1.00  0.00            
ATOM   4347  C4A POPE  655     192.600 281.500  63.500  1.00  0.00            
ATOM   4348  C1B POPE  655     204.600 280.700  73.400  1.00  0.00            
ATOM   4349  C2B POPE  655     204.800 281.700  68.500  1.00  0.00            
ATOM   4350  C3B POPE  655     204.300 282.400  63.700  1.00  0.00            
ATOM   4351  C4B POPE  655     201.300 285.700  60.400  1.00  0.00            
ATOM   4352  NH3 POPE  656     189.900 203.800  78.800  1.00  0.00            
ATOM   4353  PO4 POPE  656     187.600 201.400  80.700  1.00  0.00            
ATOM   4354  GL1 POPE  656     187.200 199.900  76.700  1.00  0.00            
ATOM   4355  GL2 POPE  656     184.500 201.200  75.800  1.00  0.00            
ATOM   4356  C1A POPE  656     188.300 199.700  71.900  1.00  0.00            
ATOM   4357  D2A POPE  656     192.000 198.200  70.000  1.00  0.00            
ATOM   4358  C3A POPE  656     194.900 199.600  68.600  1.00  0.00            
ATOM   4359  C4A POPE  656     199.500 200.500  67.300  1.00  0.00            
ATOM   4360  C1B POPE  656     183.400 200.300  72.100  1.00  0.00            
ATOM   4361  C2B POPE  656     185.500 200.500  68.100  1.00  0.00            
ATOM   4362  C3B POPE  656     188.100 198.200  65.400  1.00  0.00            
ATOM   4363  C4B POPE  656     192.400 196.900  64.900  1.00  0.00            
ATOM   4364  NH3 POPE  657     240.600 287.700  82.500  1.00  0.00            
ATOM   4365  PO4 POPE  657     242.300 290.700  80.200  1.00  0.00            
ATOM   4366  GL1 POPE  657     243.900 289.500  75.800  1.00  0.00            
ATOM   4367  GL2 POPE  657     247.800 288.200  75.400  1.00  0.00            
ATOM   4368  C1A POPE  657     243.400 291.200  71.800  1.00  0.00            
ATOM   4369  D2A POPE  657     243.300 292.900  67.100  1.00  0.00            
ATOM   4370  C3A POPE  657     246.300 294.500  63.700  1.00  0.00            
ATOM   4371  C4A POPE  657     245.900 295.500  59.400  1.00  0.00            
ATOM   4372  C1B POPE  657     245.400 285.600  73.000  1.00  0.00            
ATOM   4373  C2B POPE  657     246.000 282.600  68.600  1.00  0.00            
ATOM   4374  C3B POPE  657     247.800 282.300  63.800  1.00  0.00            
ATOM   4375  C4B POPE  657     250.500 279.600  62.100  1.00  0.00            
ATOM   4376  NH3 POPE  658     273.500 127.100  85.900  1.00  0.00            
ATOM   4377  PO4 POPE  658     276.400 124.700  84.900  1.00  0.00            
ATOM   4378  GL1 POPE  658     277.300 124.400  81.100  1.00  0.00            
ATOM   4379  GL2 POPE  658     278.200 122.200  80.800  1.00  0.00            
ATOM   4380  C1A POPE  658     277.300 127.200  77.400  1.00  0.00            
ATOM   4381  D2A POPE  658     276.700 129.000  72.500  1.00  0.00            
ATOM   4382  C3A POPE  658     273.500 130.900  71.400  1.00  0.00            
ATOM   4383  C4A POPE  658     273.500 134.000  72.800  1.00  0.00            
ATOM   4384  C1B POPE  658     278.800 121.800  76.800  1.00  0.00            
ATOM   4385  C2B POPE  658     281.800 120.400  72.600  1.00  0.00            
ATOM   4386  C3B POPE  658     283.600 120.900  69.200  1.00  0.00            
ATOM   4387  C4B POPE  658     286.400 119.800  65.700  1.00  0.00            
ATOM   4388  NH3 POPE  659     250.700 145.600  83.700  1.00  0.00            
ATOM   4389  PO4 POPE  659     247.800 143.400  84.800  1.00  0.00            
ATOM   4390  GL1 POPE  659     246.700 144.100  80.600  1.00  0.00            
ATOM   4391  GL2 POPE  659     242.800 142.800  80.200  1.00  0.00            
ATOM   4392  C1A POPE  659     247.000 146.500  76.700  1.00  0.00            
ATOM   4393  D2A POPE  659     245.200 149.100  74.500  1.00  0.00            
ATOM   4394  C3A POPE  659     247.200 152.500  71.300  1.00  0.00            
ATOM   4395  C4A POPE  659     247.800 154.300  67.000  1.00  0.00            
ATOM   4396  C1B POPE  659     241.100 146.100  77.700  1.00  0.00            
ATOM   4397  C2B POPE  659     241.200 150.700  77.000  1.00  0.00            
ATOM   4398  C3B POPE  659     242.600 153.100  73.100  1.00  0.00            
ATOM   4399  C4B POPE  659     243.000 155.100  69.300  1.00  0.00            
ATOM   4400  NH3 POPE  660     254.000 128.700  86.100  1.00  0.00            
ATOM   4401  PO4 POPE  660     258.200 130.900  86.800  1.00  0.00            
ATOM   4402  GL1 POPE  660     259.800 131.600  81.600  1.00  0.00            
ATOM   4403  GL2 POPE  660     262.700 129.400  81.000  1.00  0.00            
ATOM   4404  C1A POPE  660     261.800 133.800  78.100  1.00  0.00            
ATOM   4405  D2A POPE  660     262.200 135.200  74.400  1.00  0.00            
ATOM   4406  C3A POPE  660     262.500 133.400  70.200  1.00  0.00            
ATOM   4407  C4A POPE  660     263.100 135.200  66.300  1.00  0.00            
ATOM   4408  C1B POPE  660     261.700 128.900  76.700  1.00  0.00            
ATOM   4409  C2B POPE  660     261.000 129.300  72.600  1.00  0.00            
ATOM   4410  C3B POPE  660     261.800 127.500  69.600  1.00  0.00            
ATOM   4411  C4B POPE  660     259.500 125.100  66.800  1.00  0.00            
ATOM   4412  NH3 POPE  661      87.400 166.000  77.800  1.00  0.00            
ATOM   4413  PO4 POPE  661      89.900 163.000  79.700  1.00  0.00            
ATOM   4414  GL1 POPE  661      90.600 162.900  75.800  1.00  0.00            
ATOM   4415  GL2 POPE  661      89.000 160.300  75.600  1.00  0.00            
ATOM   4416  C1A POPE  661      93.000 165.600  72.900  1.00  0.00            
ATOM   4417  D2A POPE  661      92.400 169.800  70.600  1.00  0.00            
ATOM   4418  C3A POPE  661      89.900 169.200  68.300  1.00  0.00            
ATOM   4419  C4A POPE  661      88.000 167.700  63.900  1.00  0.00            
ATOM   4420  C1B POPE  661      90.600 158.000  72.600  1.00  0.00            
ATOM   4421  C2B POPE  661      91.000 155.700  68.700  1.00  0.00            
ATOM   4422  C3B POPE  661      89.100 155.900  65.200  1.00  0.00            
ATOM   4423  C4B POPE  661      88.600 153.100  61.300  1.00  0.00            
ATOM   4424  NH3 POPE  662      36.700  85.300  84.500  1.00  0.00            
ATOM   4425  PO4 POPE  662      41.400  86.500  84.700  1.00  0.00            
ATOM   4426  GL1 POPE  662      41.500  87.100  80.200  1.00  0.00            
ATOM   4427  GL2 POPE  662      37.400  88.400  79.900  1.00  0.00            
ATOM   4428  C1A POPE  662      40.600  84.000  76.900  1.00  0.00            
ATOM   4429  D2A POPE  662      40.000  82.200  72.300  1.00  0.00            
ATOM   4430  C3A POPE  662      37.300  79.400  72.000  1.00  0.00            
ATOM   4431  C4A POPE  662      35.200  75.600  71.500  1.00  0.00            
ATOM   4432  C1B POPE  662      37.900  87.800  76.000  1.00  0.00            
ATOM   4433  C2B POPE  662      39.600  86.800  71.800  1.00  0.00            
ATOM   4434  C3B POPE  662      42.500  85.600  69.500  1.00  0.00            
ATOM   4435  C4B POPE  662      43.400  81.000  69.100  1.00  0.00            
ATOM   4436  NH3 POPE  663     184.800 285.200  83.900  1.00  0.00            
ATOM   4437  PO4 POPE  663     184.600 281.400  81.700  1.00  0.00            
ATOM   4438  GL1 POPE  663     185.100 281.100  77.400  1.00  0.00            
ATOM   4439  GL2 POPE  663     185.300 284.300  75.400  1.00  0.00            
ATOM   4440  C1A POPE  663     182.300 280.400  74.500  1.00  0.00            
ATOM   4441  D2A POPE  663     181.000 281.700  69.900  1.00  0.00            
ATOM   4442  C3A POPE  663     184.000 282.500  66.400  1.00  0.00            
ATOM   4443  C4A POPE  663     186.400 281.600  62.300  1.00  0.00            
ATOM   4444  C1B POPE  663     186.600 283.800  71.200  1.00  0.00            
ATOM   4445  C2B POPE  663     189.000 283.700  66.500  1.00  0.00            
ATOM   4446  C3B POPE  663     189.900 284.800  62.000  1.00  0.00            
ATOM   4447  C4B POPE  663     190.800 282.900  58.700  1.00  0.00            
ATOM   4448  NH3 POPE  664      60.800 236.400  79.000  1.00  0.00            
ATOM   4449  PO4 POPE  664      59.300 232.600  80.200  1.00  0.00            
ATOM   4450  GL1 POPE  664      59.500 230.500  75.700  1.00  0.00            
ATOM   4451  GL2 POPE  664      58.700 227.500  76.800  1.00  0.00            
ATOM   4452  C1A POPE  664      56.500 228.800  72.900  1.00  0.00            
ATOM   4453  D2A POPE  664      57.000 227.000  68.300  1.00  0.00            
ATOM   4454  C3A POPE  664      54.600 228.900  64.400  1.00  0.00            
ATOM   4455  C4A POPE  664      52.100 225.700  62.900  1.00  0.00            
ATOM   4456  C1B POPE  664      60.600 226.600  72.000  1.00  0.00            
ATOM   4457  C2B POPE  664      63.100 225.700  67.600  1.00  0.00            
ATOM   4458  C3B POPE  664      64.200 226.800  63.300  1.00  0.00            
ATOM   4459  C4B POPE  664      65.800 228.400  59.500  1.00  0.00            
ATOM   4460  NH3 POPE  665     165.000 102.300  79.800  1.00  0.00            
ATOM   4461  PO4 POPE  665     163.500 106.900  80.500  1.00  0.00            
ATOM   4462  GL1 POPE  665     163.300 106.100  75.900  1.00  0.00            
ATOM   4463  GL2 POPE  665     166.700 103.800  75.100  1.00  0.00            
ATOM   4464  C1A POPE  665     164.300 107.500  71.600  1.00  0.00            
ATOM   4465  D2A POPE  665     161.300 108.500  68.500  1.00  0.00            
ATOM   4466  C3A POPE  665     161.800 106.400  64.400  1.00  0.00            
ATOM   4467  C4A POPE  665     165.100 104.100  62.600  1.00  0.00            
ATOM   4468  C1B POPE  665     167.400 102.000  72.300  1.00  0.00            
ATOM   4469  C2B POPE  665     170.400 100.300  70.000  1.00  0.00            
ATOM   4470  C3B POPE  665     174.200 100.200  70.900  1.00  0.00            
ATOM   4471  C4B POPE  665     178.400 100.500  71.400  1.00  0.00            
ATOM   4472  NH3 POPE  666     217.500 122.000  86.900  1.00  0.00            
ATOM   4473  PO4 POPE  666     215.900 119.000  85.000  1.00  0.00            
ATOM   4474  GL1 POPE  666     216.600 118.200  80.600  1.00  0.00            
ATOM   4475  GL2 POPE  666     216.300 120.800  78.900  1.00  0.00            
ATOM   4476  C1A POPE  666     218.300 115.500  76.800  1.00  0.00            
ATOM   4477  D2A POPE  666     217.000 111.900  74.000  1.00  0.00            
ATOM   4478  C3A POPE  666     213.700 113.000  71.200  1.00  0.00            
ATOM   4479  C4A POPE  666     209.900 112.700  69.700  1.00  0.00            
ATOM   4480  C1B POPE  666     217.300 121.600  74.700  1.00  0.00            
ATOM   4481  C2B POPE  666     218.400 121.000  71.000  1.00  0.00            
ATOM   4482  C3B POPE  666     221.600 118.200  68.000  1.00  0.00            
ATOM   4483  C4B POPE  666     223.300 116.000  63.900  1.00  0.00            
ATOM   4484  NH3 POPE  667     283.000  57.400  81.500  1.00  0.00            
ATOM   4485  PO4 POPE  667     280.900  60.300  78.300  1.00  0.00            
ATOM   4486  GL1 POPE  667     278.200  60.000  75.700  1.00  0.00            
ATOM   4487  GL2 POPE  667     276.400  63.200  75.800  1.00  0.00            
ATOM   4488  C1A POPE  667     275.300  59.900  72.400  1.00  0.00            
ATOM   4489  D2A POPE  667     274.600  58.000  68.100  1.00  0.00            
ATOM   4490  C3A POPE  667     271.500  61.700  65.600  1.00  0.00            
ATOM   4491  C4A POPE  667     270.400  62.600  61.900  1.00  0.00            
ATOM   4492  C1B POPE  667     277.700  65.000  71.200  1.00  0.00            
ATOM   4493  C2B POPE  667     277.300  68.600  70.000  1.00  0.00            
ATOM   4494  C3B POPE  667     275.300  71.000  67.200  1.00  0.00            
ATOM   4495  C4B POPE  667     271.300  70.400  66.900  1.00  0.00            
ATOM   4496  NH3 POPE  668     260.700   6.600  78.500  1.00  0.00            
ATOM   4497  PO4 POPE  668     257.000   5.400  77.000  1.00  0.00            
ATOM   4498  GL1 POPE  668     255.800   4.300  72.800  1.00  0.00            
ATOM   4499  GL2 POPE  668     257.000   1.300  70.700  1.00  0.00            
ATOM   4500  C1A POPE  668     254.400   5.300  69.100  1.00  0.00            
ATOM   4501  D2A POPE  668     254.600   5.900  64.400  1.00  0.00            
ATOM   4502  C3A POPE  668     253.600   9.000  61.300  1.00  0.00            
ATOM   4503  C4A POPE  668     250.500   9.100  58.200  1.00  0.00            
ATOM   4504  C1B POPE  668     257.300   0.800  66.800  1.00  0.00            
ATOM   4505  C2B POPE  668     256.100  -0.300  63.300  1.00  0.00            
ATOM   4506  C3B POPE  668     254.000   0.800  59.600  1.00  0.00            
ATOM   4507  C4B POPE  668     250.800   3.700  58.300  1.00  0.00            
ATOM   4508  NH3 POPE  669      50.300 185.700  83.100  1.00  0.00            
ATOM   4509  PO4 POPE  669      52.100 181.500  81.300  1.00  0.00            
ATOM   4510  GL1 POPE  669      52.000 182.300  77.900  1.00  0.00            
ATOM   4511  GL2 POPE  669      50.200 185.800  77.700  1.00  0.00            
ATOM   4512  C1A POPE  669      52.300 182.300  72.900  1.00  0.00            
ATOM   4513  D2A POPE  669      54.300 184.300  68.800  1.00  0.00            
ATOM   4514  C3A POPE  669      53.200 184.000  65.100  1.00  0.00            
ATOM   4515  C4A POPE  669      53.700 182.500  61.400  1.00  0.00            
ATOM   4516  C1B POPE  669      47.900 185.600  73.100  1.00  0.00            
ATOM   4517  C2B POPE  669      48.000 184.300  69.400  1.00  0.00            
ATOM   4518  C3B POPE  669      45.600 184.800  66.500  1.00  0.00            
ATOM   4519  C4B POPE  669      45.700 186.500  62.000  1.00  0.00            
ATOM   4520  NH3 POPE  670     137.500 220.800  79.700  1.00  0.00            
ATOM   4521  PO4 POPE  670     141.800 219.600  81.600  1.00  0.00            
ATOM   4522  GL1 POPE  670     142.200 218.900  77.400  1.00  0.00            
ATOM   4523  GL2 POPE  670     145.900 219.100  76.500  1.00  0.00            
ATOM   4524  C1A POPE  670     143.800 215.700  73.700  1.00  0.00            
ATOM   4525  D2A POPE  670     145.000 214.200  69.500  1.00  0.00            
ATOM   4526  C3A POPE  670     143.900 215.800  65.900  1.00  0.00            
ATOM   4527  C4A POPE  670     144.100 217.100  61.500  1.00  0.00            
ATOM   4528  C1B POPE  670     144.500 220.800  73.100  1.00  0.00            
ATOM   4529  C2B POPE  670     143.400 220.200  69.100  1.00  0.00            
ATOM   4530  C3B POPE  670     144.900 221.100  65.300  1.00  0.00            
ATOM   4531  C4B POPE  670     144.100 224.300  62.300  1.00  0.00            
ATOM   4532  NH3 POPE  671     173.100 107.300  82.800  1.00  0.00            
ATOM   4533  PO4 POPE  671     172.400 103.700  81.700  1.00  0.00            
ATOM   4534  GL1 POPE  671     172.000 104.000  77.600  1.00  0.00            
ATOM   4535  GL2 POPE  671     169.700 101.000  78.300  1.00  0.00            
ATOM   4536  C1A POPE  671     171.600 105.200  73.600  1.00  0.00            
ATOM   4537  D2A POPE  671     171.400 105.100  69.200  1.00  0.00            
ATOM   4538  C3A POPE  671     167.800 105.200  67.900  1.00  0.00            
ATOM   4539  C4A POPE  671     166.300 108.400  65.600  1.00  0.00            
ATOM   4540  C1B POPE  671     171.300  98.500  75.600  1.00  0.00            
ATOM   4541  C2B POPE  671     170.300  95.300  71.500  1.00  0.00            
ATOM   4542  C3B POPE  671     171.200  96.000  67.400  1.00  0.00            
ATOM   4543  C4B POPE  671     174.100  98.800  65.500  1.00  0.00            
ATOM   4544  NH3 POPE  672     177.200 126.400  77.500  1.00  0.00            
ATOM   4545  PO4 POPE  672     176.800 121.600  77.700  1.00  0.00            
ATOM   4546  GL1 POPE  672     176.100 122.500  74.000  1.00  0.00            
ATOM   4547  GL2 POPE  672     174.100 119.300  74.200  1.00  0.00            
ATOM   4548  C1A POPE  672     175.000 121.700  69.900  1.00  0.00            
ATOM   4549  D2A POPE  672     176.200 122.900  65.600  1.00  0.00            
ATOM   4550  C3A POPE  672     178.100 126.100  64.000  1.00  0.00            
ATOM   4551  C4A POPE  672     176.700 130.200  65.200  1.00  0.00            
ATOM   4552  C1B POPE  672     173.600 116.200  71.500  1.00  0.00            
ATOM   4553  C2B POPE  672     175.500 115.000  67.100  1.00  0.00            
ATOM   4554  C3B POPE  672     176.800 113.600  63.000  1.00  0.00            
ATOM   4555  C4B POPE  672     179.200 111.500  60.600  1.00  0.00            
ATOM   4556  NH3 POPE  673      21.700 256.200  82.300  1.00  0.00            
ATOM   4557  PO4 POPE  673      23.100 251.900  82.600  1.00  0.00            
ATOM   4558  GL1 POPE  673      21.900 253.500  77.400  1.00  0.00            
ATOM   4559  GL2 POPE  673      23.400 251.100  76.400  1.00  0.00            
ATOM   4560  C1A POPE  673      19.000 254.500  73.600  1.00  0.00            
ATOM   4561  D2A POPE  673      19.600 254.600  68.700  1.00  0.00            
ATOM   4562  C3A POPE  673      21.700 255.800  65.000  1.00  0.00            
ATOM   4563  C4A POPE  673      21.300 260.500  64.400  1.00  0.00            
ATOM   4564  C1B POPE  673      20.300 250.100  73.700  1.00  0.00            
ATOM   4565  C2B POPE  673      17.700 250.700  69.900  1.00  0.00            
ATOM   4566  C3B POPE  673      15.600 249.100  66.800  1.00  0.00            
ATOM   4567  C4B POPE  673      15.100 248.500  62.400  1.00  0.00            
ATOM   4568  NH3 POPE  674      41.500 174.200  79.200  1.00  0.00            
ATOM   4569  PO4 POPE  674      40.300 170.700  80.800  1.00  0.00            
ATOM   4570  GL1 POPE  674      39.400 170.300  76.200  1.00  0.00            
ATOM   4571  GL2 POPE  674      38.700 168.300  74.300  1.00  0.00            
ATOM   4572  C1A POPE  674      41.700 170.900  71.400  1.00  0.00            
ATOM   4573  D2A POPE  674      41.400 170.800  66.300  1.00  0.00            
ATOM   4574  C3A POPE  674      43.900 173.000  64.000  1.00  0.00            
ATOM   4575  C4A POPE  674      44.100 174.500  60.000  1.00  0.00            
ATOM   4576  C1B POPE  674      37.000 170.500  70.600  1.00  0.00            
ATOM   4577  C2B POPE  674      37.000 172.700  67.000  1.00  0.00            
ATOM   4578  C3B POPE  674      38.700 173.200  63.000  1.00  0.00            
ATOM   4579  C4B POPE  674      38.500 175.200  59.100  1.00  0.00            
ATOM   4580  NH3 POPE  675     181.700  51.900  80.100  1.00  0.00            
ATOM   4581  PO4 POPE  675     178.200  55.200  79.500  1.00  0.00            
ATOM   4582  GL1 POPE  675     177.200  51.700  76.000  1.00  0.00            
ATOM   4583  GL2 POPE  675     179.700  53.800  74.700  1.00  0.00            
ATOM   4584  C1A POPE  675     175.800  49.300  73.300  1.00  0.00            
ATOM   4585  D2A POPE  675     173.700  45.400  71.900  1.00  0.00            
ATOM   4586  C3A POPE  675     173.900  43.700  68.000  1.00  0.00            
ATOM   4587  C4A POPE  675     173.800  43.900  64.400  1.00  0.00            
ATOM   4588  C1B POPE  675     181.300  55.600  71.000  1.00  0.00            
ATOM   4589  C2B POPE  675     180.000  58.500  68.200  1.00  0.00            
ATOM   4590  C3B POPE  675     180.500  61.100  64.300  1.00  0.00            
ATOM   4591  C4B POPE  675     183.300  62.900  61.800  1.00  0.00            
ATOM   4592  NH3 POPE  676     275.800 153.900  84.400  1.00  0.00            
ATOM   4593  PO4 POPE  676     274.100 157.300  85.100  1.00  0.00            
ATOM   4594  GL1 POPE  676     272.600 156.500  80.500  1.00  0.00            
ATOM   4595  GL2 POPE  676     270.200 154.200  80.600  1.00  0.00            
ATOM   4596  C1A POPE  676     273.000 156.500  76.300  1.00  0.00            
ATOM   4597  D2A POPE  676     274.300 159.000  73.100  1.00  0.00            
ATOM   4598  C3A POPE  676     271.200 160.600  70.500  1.00  0.00            
ATOM   4599  C4A POPE  676     267.300 160.500  67.700  1.00  0.00            
ATOM   4600  C1B POPE  676     267.600 157.300  78.600  1.00  0.00            
ATOM   4601  C2B POPE  676     263.900 157.700  76.400  1.00  0.00            
ATOM   4602  C3B POPE  676     260.300 157.500  72.700  1.00  0.00            
ATOM   4603  C4B POPE  676     256.800 158.100  70.900  1.00  0.00            
ATOM   4604  NH3 POPE  677     257.600  23.500  79.900  1.00  0.00            
ATOM   4605  PO4 POPE  677     261.200  22.800  77.900  1.00  0.00            
ATOM   4606  GL1 POPE  677     262.000  21.500  74.300  1.00  0.00            
ATOM   4607  GL2 POPE  677     259.500  19.400  73.300  1.00  0.00            
ATOM   4608  C1A POPE  677     263.900  21.000  70.500  1.00  0.00            
ATOM   4609  D2A POPE  677     265.700  21.000  66.200  1.00  0.00            
ATOM   4610  C3A POPE  677     264.400  20.500  61.900  1.00  0.00            
ATOM   4611  C4A POPE  677     264.000  21.800  58.400  1.00  0.00            
ATOM   4612  C1B POPE  677     256.200  22.400  71.300  1.00  0.00            
ATOM   4613  C2B POPE  677     253.100  23.600  68.300  1.00  0.00            
ATOM   4614  C3B POPE  677     252.000  24.000  64.000  1.00  0.00            
ATOM   4615  C4B POPE  677     252.400  24.700  60.000  1.00  0.00            
ATOM   4616  NH3 POPE  678     140.100  91.700  82.400  1.00  0.00            
ATOM   4617  PO4 POPE  678     142.800  93.600  81.300  1.00  0.00            
ATOM   4618  GL1 POPE  678     144.400  95.400  77.500  1.00  0.00            
ATOM   4619  GL2 POPE  678     146.700  98.000  78.700  1.00  0.00            
ATOM   4620  C1A POPE  678     144.500  95.000  73.000  1.00  0.00            
ATOM   4621  D2A POPE  678     144.300  95.500  68.400  1.00  0.00            
ATOM   4622  C3A POPE  678     140.600  94.900  66.800  1.00  0.00            
ATOM   4623  C4A POPE  678     136.500  97.300  68.400  1.00  0.00            
ATOM   4624  C1B POPE  678     147.400  98.700  74.100  1.00  0.00            
ATOM   4625  C2B POPE  678     147.600  99.500  69.400  1.00  0.00            
ATOM   4626  C3B POPE  678     146.100  98.600  65.400  1.00  0.00            
ATOM   4627  C4B POPE  678     146.800  93.900  63.900  1.00  0.00            
ATOM   4628  NH3 POPE  679      60.400 208.800  83.000  1.00  0.00            
ATOM   4629  PO4 POPE  679      60.600 204.800  82.200  1.00  0.00            
ATOM   4630  GL1 POPE  679      61.200 205.500  77.200  1.00  0.00            
ATOM   4631  GL2 POPE  679      64.400 207.700  76.700  1.00  0.00            
ATOM   4632  C1A POPE  679      59.800 207.000  72.900  1.00  0.00            
ATOM   4633  D2A POPE  679      58.100 211.300  70.100  1.00  0.00            
ATOM   4634  C3A POPE  679      61.000 214.900  70.200  1.00  0.00            
ATOM   4635  C4A POPE  679      61.900 217.400  73.600  1.00  0.00            
ATOM   4636  C1B POPE  679      66.800 210.300  74.300  1.00  0.00            
ATOM   4637  C2B POPE  679      68.700 209.500  71.100  1.00  0.00            
ATOM   4638  C3B POPE  679      72.000 209.000  68.900  1.00  0.00            
ATOM   4639  C4B POPE  679      76.700 209.500  68.100  1.00  0.00            
ATOM   4640  NH3 POPE  680      33.200  32.800  79.500  1.00  0.00            
ATOM   4641  PO4 POPE  680      32.700  36.800  80.200  1.00  0.00            
ATOM   4642  GL1 POPE  680      32.500  36.500  74.800  1.00  0.00            
ATOM   4643  GL2 POPE  680      29.500  35.300  73.700  1.00  0.00            
ATOM   4644  C1A POPE  680      34.800  36.800  71.500  1.00  0.00            
ATOM   4645  D2A POPE  680      36.100  36.700  67.100  1.00  0.00            
ATOM   4646  C3A POPE  680      36.100  34.700  63.900  1.00  0.00            
ATOM   4647  C4A POPE  680      37.400  32.100  62.300  1.00  0.00            
ATOM   4648  C1B POPE  680      29.600  37.000  69.500  1.00  0.00            
ATOM   4649  C2B POPE  680      31.100  36.900  65.600  1.00  0.00            
ATOM   4650  C3B POPE  680      30.800  36.600  61.200  1.00  0.00            
ATOM   4651  C4B POPE  680      26.400  35.600  58.800  1.00  0.00            
ATOM   4652  NH3 POPE  681     261.200 249.300  82.900  1.00  0.00            
ATOM   4653  PO4 POPE  681     258.600 246.000  80.700  1.00  0.00            
ATOM   4654  GL1 POPE  681     261.300 243.600  79.300  1.00  0.00            
ATOM   4655  GL2 POPE  681     261.100 240.800  78.900  1.00  0.00            
ATOM   4656  C1A POPE  681     262.300 243.100  75.000  1.00  0.00            
ATOM   4657  D2A POPE  681     261.900 242.100  70.100  1.00  0.00            
ATOM   4658  C3A POPE  681     263.200 240.400  67.000  1.00  0.00            
ATOM   4659  C4A POPE  681     261.000 237.900  63.400  1.00  0.00            
ATOM   4660  C1B POPE  681     261.600 237.700  75.600  1.00  0.00            
ATOM   4661  C2B POPE  681     263.000 235.900  72.500  1.00  0.00            
ATOM   4662  C3B POPE  681     262.200 236.300  69.400  1.00  0.00            
ATOM   4663  C4B POPE  681     261.300 234.300  66.900  1.00  0.00            
ATOM   4664  NH3 POPE  682     125.600 176.500  81.700  1.00  0.00            
ATOM   4665  PO4 POPE  682     126.100 180.600  79.900  1.00  0.00            
ATOM   4666  GL1 POPE  682     125.700 180.900  76.800  1.00  0.00            
ATOM   4667  GL2 POPE  682     125.900 184.400  74.900  1.00  0.00            
ATOM   4668  C1A POPE  682     125.300 179.500  72.600  1.00  0.00            
ATOM   4669  D2A POPE  682     125.600 180.500  68.300  1.00  0.00            
ATOM   4670  C3A POPE  682     126.400 184.900  68.900  1.00  0.00            
ATOM   4671  C4A POPE  682     129.900 185.600  71.200  1.00  0.00            
ATOM   4672  C1B POPE  682     122.400 184.700  71.300  1.00  0.00            
ATOM   4673  C2B POPE  682     121.500 183.500  67.400  1.00  0.00            
ATOM   4674  C3B POPE  682     122.000 184.700  63.200  1.00  0.00            
ATOM   4675  C4B POPE  682     121.200 189.300  62.700  1.00  0.00            
ATOM   4676  NH3 POPE  683     147.500 291.000  82.100  1.00  0.00            
ATOM   4677  PO4 POPE  683     151.100 292.400  80.000  1.00  0.00            
ATOM   4678  GL1 POPE  683     152.600 294.300  77.500  1.00  0.00            
ATOM   4679  GL2 POPE  683     154.300 292.700  76.200  1.00  0.00            
ATOM   4680  C1A POPE  683     151.400 296.000  73.300  1.00  0.00            
ATOM   4681  D2A POPE  683     151.500 299.200  70.500  1.00  0.00            
ATOM   4682  C3A POPE  683     151.400 297.500  66.000  1.00  0.00            
ATOM   4683  C4A POPE  683     147.800 299.000  62.100  1.00  0.00            
ATOM   4684  C1B POPE  683     155.100 292.500  72.200  1.00  0.00            
ATOM   4685  C2B POPE  683     155.400 295.800  69.500  1.00  0.00            
ATOM   4686  C3B POPE  683     156.400 297.900  65.100  1.00  0.00            
ATOM   4687  C4B POPE  683     160.100 296.400  62.200  1.00  0.00            
ATOM   4688  NH3 POPE  684      68.400 279.800  80.100  1.00  0.00            
ATOM   4689  PO4 POPE  684      64.700 281.600  80.100  1.00  0.00            
ATOM   4690  GL1 POPE  684      64.900 281.900  75.200  1.00  0.00            
ATOM   4691  GL2 POPE  684      62.500 282.800  73.800  1.00  0.00            
ATOM   4692  C1A POPE  684      66.700 285.400  72.600  1.00  0.00            
ATOM   4693  D2A POPE  684      66.900 287.700  68.500  1.00  0.00            
ATOM   4694  C3A POPE  684      70.000 289.600  65.800  1.00  0.00            
ATOM   4695  C4A POPE  684      73.400 293.200  64.200  1.00  0.00            
ATOM   4696  C1B POPE  684      63.200 281.400  70.400  1.00  0.00            
ATOM   4697  C2B POPE  684      62.900 281.100  66.000  1.00  0.00            
ATOM   4698  C3B POPE  684      65.600 280.800  63.200  1.00  0.00            
ATOM   4699  C4B POPE  684      67.500 280.800  59.900  1.00  0.00            
ATOM   4700  NH3 POPE  685     287.700 177.000  83.000  1.00  0.00            
ATOM   4701  PO4 POPE  685     286.800 181.200  81.500  1.00  0.00            
ATOM   4702  GL1 POPE  685     288.200 181.000  77.900  1.00  0.00            
ATOM   4703  GL2 POPE  685     291.000 182.000  77.400  1.00  0.00            
ATOM   4704  C1A POPE  685     287.300 178.200  75.100  1.00  0.00            
ATOM   4705  D2A POPE  685     283.500 175.400  74.400  1.00  0.00            
ATOM   4706  C3A POPE  685     282.200 173.000  71.000  1.00  0.00            
ATOM   4707  C4A POPE  685     282.000 168.700  69.900  1.00  0.00            
ATOM   4708  C1B POPE  685     290.700 181.500  72.400  1.00  0.00            
ATOM   4709  C2B POPE  685     290.900 179.700  67.400  1.00  0.00            
ATOM   4710  C3B POPE  685     288.900 179.100  65.400  1.00  0.00            
ATOM   4711  C4B POPE  685     288.000 177.200  60.900  1.00  0.00            
ATOM   4712  NH3 POPE  686     142.300  66.500  81.600  1.00  0.00            
ATOM   4713  PO4 POPE  686     142.500  63.600  79.700  1.00  0.00            
ATOM   4714  GL1 POPE  686     142.900  61.800  76.500  1.00  0.00            
ATOM   4715  GL2 POPE  686     142.000  57.700  77.000  1.00  0.00            
ATOM   4716  C1A POPE  686     141.400  60.100  72.700  1.00  0.00            
ATOM   4717  D2A POPE  686     141.500  56.800  71.100  1.00  0.00            
ATOM   4718  C3A POPE  686     143.300  56.600  66.700  1.00  0.00            
ATOM   4719  C4A POPE  686     142.800  54.100  63.800  1.00  0.00            
ATOM   4720  C1B POPE  686     145.100  55.300  75.000  1.00  0.00            
ATOM   4721  C2B POPE  686     145.200  53.700  70.500  1.00  0.00            
ATOM   4722  C3B POPE  686     145.700  50.900  66.800  1.00  0.00            
ATOM   4723  C4B POPE  686     143.800  49.200  63.500  1.00  0.00            
ATOM   4724  NH3 POPE  687     188.900 290.100  82.100  1.00  0.00            
ATOM   4725  PO4 POPE  687     192.100 287.600  81.600  1.00  0.00            
ATOM   4726  GL1 POPE  687     192.200 289.200  77.900  1.00  0.00            
ATOM   4727  GL2 POPE  687     191.600 291.900  77.200  1.00  0.00            
ATOM   4728  C1A POPE  687     195.000 290.100  74.200  1.00  0.00            
ATOM   4729  D2A POPE  687     194.200 293.600  72.000  1.00  0.00            
ATOM   4730  C3A POPE  687     193.700 296.400  68.100  1.00  0.00            
ATOM   4731  C4A POPE  687     191.300 300.100  66.900  1.00  0.00            
ATOM   4732  C1B POPE  687     190.100 292.000  73.000  1.00  0.00            
ATOM   4733  C2B POPE  687     189.300 291.600  69.400  1.00  0.00            
ATOM   4734  C3B POPE  687     190.200 288.800  64.800  1.00  0.00            
ATOM   4735  C4B POPE  687     193.100 289.000  62.300  1.00  0.00            
ATOM   4736  NH3 POPE  688     284.900   3.400  77.600  1.00  0.00            
ATOM   4737  PO4 POPE  688     284.900  -1.100  78.100  1.00  0.00            
ATOM   4738  GL1 POPE  688     287.100   0.100  74.300  1.00  0.00            
ATOM   4739  GL2 POPE  688     284.400   2.200  72.600  1.00  0.00            
ATOM   4740  C1A POPE  688     289.300  -1.300  70.800  1.00  0.00            
ATOM   4741  D2A POPE  688     288.000  -2.000  67.000  1.00  0.00            
ATOM   4742  C3A POPE  688     289.800  -0.400  64.500  1.00  0.00            
ATOM   4743  C4A POPE  688     290.100   0.800  60.900  1.00  0.00            
ATOM   4744  C1B POPE  688     284.900   2.300  68.500  1.00  0.00            
ATOM   4745  C2B POPE  688     286.000   2.200  63.700  1.00  0.00            
ATOM   4746  C3B POPE  688     285.100  -1.100  61.300  1.00  0.00            
ATOM   4747  C4B POPE  688     284.100  -3.700  57.500  1.00  0.00            
ATOM   4748  NH3 POPE  689      41.500 254.000  78.600  1.00  0.00            
ATOM   4749  PO4 POPE  689      43.300 250.400  80.400  1.00  0.00            
ATOM   4750  GL1 POPE  689      42.300 250.800  74.900  1.00  0.00            
ATOM   4751  GL2 POPE  689      42.500 254.800  74.100  1.00  0.00            
ATOM   4752  C1A POPE  689      44.100 250.700  70.800  1.00  0.00            
ATOM   4753  D2A POPE  689      45.200 248.200  67.200  1.00  0.00            
ATOM   4754  C3A POPE  689      43.400 247.100  62.100  1.00  0.00            
ATOM   4755  C4A POPE  689      41.000 249.800  60.300  1.00  0.00            
ATOM   4756  C1B POPE  689      41.700 257.200  70.900  1.00  0.00            
ATOM   4757  C2B POPE  689      40.600 258.900  66.200  1.00  0.00            
ATOM   4758  C3B POPE  689      41.300 260.600  61.600  1.00  0.00            
ATOM   4759  C4B POPE  689      42.400 262.300  58.100  1.00  0.00            
ATOM   4760  NH3 POPE  690      76.100 256.700  76.300  1.00  0.00            
ATOM   4761  PO4 POPE  690      73.500 260.500  76.900  1.00  0.00            
ATOM   4762  GL1 POPE  690      74.700 260.300  73.000  1.00  0.00            
ATOM   4763  GL2 POPE  690      77.700 260.800  73.400  1.00  0.00            
ATOM   4764  C1A POPE  690      76.700 259.200  68.700  1.00  0.00            
ATOM   4765  D2A POPE  690      75.900 259.700  63.800  1.00  0.00            
ATOM   4766  C3A POPE  690      78.400 262.200  61.500  1.00  0.00            
ATOM   4767  C4A POPE  690      80.900 263.500  57.900  1.00  0.00            
ATOM   4768  C1B POPE  690      78.100 264.100  70.500  1.00  0.00            
ATOM   4769  C2B POPE  690      79.000 263.400  66.500  1.00  0.00            
ATOM   4770  C3B POPE  690      80.700 266.200  63.200  1.00  0.00            
ATOM   4771  C4B POPE  690      84.900 265.300  60.300  1.00  0.00            
ATOM   4772  NH3 POPE  691     266.300  80.700  80.200  1.00  0.00            
ATOM   4773  PO4 POPE  691     268.000  76.800  81.300  1.00  0.00            
ATOM   4774  GL1 POPE  691     269.200  74.600  78.000  1.00  0.00            
ATOM   4775  GL2 POPE  691     268.500  71.400  77.100  1.00  0.00            
ATOM   4776  C1A POPE  691     268.800  75.500  74.400  1.00  0.00            
ATOM   4777  D2A POPE  691     267.600  79.400  71.000  1.00  0.00            
ATOM   4778  C3A POPE  691     266.900  82.700  68.000  1.00  0.00            
ATOM   4779  C4A POPE  691     265.600  86.900  65.700  1.00  0.00            
ATOM   4780  C1B POPE  691     267.800  71.000  72.600  1.00  0.00            
ATOM   4781  C2B POPE  691     266.800  70.400  68.700  1.00  0.00            
ATOM   4782  C3B POPE  691     264.700  70.900  65.200  1.00  0.00            
ATOM   4783  C4B POPE  691     262.500  71.400  60.800  1.00  0.00            
ATOM   4784  NH3 POPE  692      55.900 147.300  79.300  1.00  0.00            
ATOM   4785  PO4 POPE  692      55.200 144.100  83.000  1.00  0.00            
ATOM   4786  GL1 POPE  692      54.900 142.500  78.200  1.00  0.00            
ATOM   4787  GL2 POPE  692      54.200 139.200  76.800  1.00  0.00            
ATOM   4788  C1A POPE  692      54.600 143.600  73.500  1.00  0.00            
ATOM   4789  D2A POPE  692      56.500 143.200  69.700  1.00  0.00            
ATOM   4790  C3A POPE  692      54.800 142.800  66.300  1.00  0.00            
ATOM   4791  C4A POPE  692      54.800 141.200  61.800  1.00  0.00            
ATOM   4792  C1B POPE  692      56.200 139.000  73.000  1.00  0.00            
ATOM   4793  C2B POPE  692      55.900 138.100  68.900  1.00  0.00            
ATOM   4794  C3B POPE  692      55.100 137.800  65.200  1.00  0.00            
ATOM   4795  C4B POPE  692      50.800 135.900  61.800  1.00  0.00            
ATOM   4796  NH3 POPE  693     218.500  75.100  83.700  1.00  0.00            
ATOM   4797  PO4 POPE  693     219.900  79.300  84.800  1.00  0.00            
ATOM   4798  GL1 POPE  693     221.000  80.100  80.300  1.00  0.00            
ATOM   4799  GL2 POPE  693     221.900  76.600  80.000  1.00  0.00            
ATOM   4800  C1A POPE  693     221.200  81.100  75.800  1.00  0.00            
ATOM   4801  D2A POPE  693     219.000  81.100  72.800  1.00  0.00            
ATOM   4802  C3A POPE  693     214.500  82.700  73.200  1.00  0.00            
ATOM   4803  C4A POPE  693     213.500  86.300  75.500  1.00  0.00            
ATOM   4804  C1B POPE  693     220.200  75.800  76.400  1.00  0.00            
ATOM   4805  C2B POPE  693     219.300  75.600  72.300  1.00  0.00            
ATOM   4806  C3B POPE  693     221.200  75.800  68.500  1.00  0.00            
ATOM   4807  C4B POPE  693     217.900  77.500  64.700  1.00  0.00            
ATOM   4808  NH3 POPE  694     259.000  54.600  84.900  1.00  0.00            
ATOM   4809  PO4 POPE  694     253.900  54.600  83.300  1.00  0.00            
ATOM   4810  GL1 POPE  694     254.000  55.800  80.000  1.00  0.00            
ATOM   4811  GL2 POPE  694     256.600  57.600  80.700  1.00  0.00            
ATOM   4812  C1A POPE  694     252.500  57.700  76.900  1.00  0.00            
ATOM   4813  D2A POPE  694     252.400  60.600  74.000  1.00  0.00            
ATOM   4814  C3A POPE  694     252.600  59.600  69.400  1.00  0.00            
ATOM   4815  C4A POPE  694     252.900  57.500  64.400  1.00  0.00            
ATOM   4816  C1B POPE  694     256.800  58.900  76.800  1.00  0.00            
ATOM   4817  C2B POPE  694     257.200  59.400  72.000  1.00  0.00            
ATOM   4818  C3B POPE  694     257.400  59.700  67.700  1.00  0.00            
ATOM   4819  C4B POPE  694     256.600  62.600  64.700  1.00  0.00            
ATOM   4820  NH3 POPE  695     280.800 165.800  86.900  1.00  0.00            
ATOM   4821  PO4 POPE  695     278.500 163.000  84.600  1.00  0.00            
ATOM   4822  GL1 POPE  695     276.600 160.200  82.000  1.00  0.00            
ATOM   4823  GL2 POPE  695     277.300 157.600  81.100  1.00  0.00            
ATOM   4824  C1A POPE  695     275.400 160.800  77.600  1.00  0.00            
ATOM   4825  D2A POPE  695     275.000 163.700  73.800  1.00  0.00            
ATOM   4826  C3A POPE  695     275.400 163.200  70.000  1.00  0.00            
ATOM   4827  C4A POPE  695     278.300 165.900  67.300  1.00  0.00            
ATOM   4828  C1B POPE  695     278.300 156.600  77.800  1.00  0.00            
ATOM   4829  C2B POPE  695     278.400 154.500  74.700  1.00  0.00            
ATOM   4830  C3B POPE  695     275.700 153.200  71.700  1.00  0.00            
ATOM   4831  C4B POPE  695     275.300 153.700  67.100  1.00  0.00            
ATOM   4832  NH3 POPE  696     119.700  81.500  86.300  1.00  0.00            
ATOM   4833  PO4 POPE  696     119.200  84.300  82.600  1.00  0.00            
ATOM   4834  GL1 POPE  696     116.500  85.700  79.500  1.00  0.00            
ATOM   4835  GL2 POPE  696     114.000  85.400  80.200  1.00  0.00            
ATOM   4836  C1A POPE  696     117.900  88.100  75.900  1.00  0.00            
ATOM   4837  D2A POPE  696     120.400  91.400  74.200  1.00  0.00            
ATOM   4838  C3A POPE  696     121.900  92.000  71.300  1.00  0.00            
ATOM   4839  C4A POPE  696     125.600  93.200  68.500  1.00  0.00            
ATOM   4840  C1B POPE  696     115.300  84.300  75.100  1.00  0.00            
ATOM   4841  C2B POPE  696     116.900  86.400  70.800  1.00  0.00            
ATOM   4842  C3B POPE  696     119.600  87.700  70.100  1.00  0.00            
ATOM   4843  C4B POPE  696     120.500  90.200  67.200  1.00  0.00            
ATOM   4844  NH3 POPE  697     193.000  46.800  81.100  1.00  0.00            
ATOM   4845  PO4 POPE  697     196.200  49.200  81.600  1.00  0.00            
ATOM   4846  GL1 POPE  697     196.200  48.000  77.500  1.00  0.00            
ATOM   4847  GL2 POPE  697     194.100  48.000  75.000  1.00  0.00            
ATOM   4848  C1A POPE  697     198.900  49.800  74.400  1.00  0.00            
ATOM   4849  D2A POPE  697     199.200  50.400  69.600  1.00  0.00            
ATOM   4850  C3A POPE  697     197.800  53.600  67.500  1.00  0.00            
ATOM   4851  C4A POPE  697     192.300  54.100  64.800  1.00  0.00            
ATOM   4852  C1B POPE  697     190.900  49.500  72.000  1.00  0.00            
ATOM   4853  C2B POPE  697     187.400  48.100  71.500  1.00  0.00            
ATOM   4854  C3B POPE  697     185.000  46.100  68.100  1.00  0.00            
ATOM   4855  C4B POPE  697     184.600  43.900  65.000  1.00  0.00            
ATOM   4856  NH3 POPE  698     256.100 158.100  86.300  1.00  0.00            
ATOM   4857  PO4 POPE  698     254.000 162.500  87.500  1.00  0.00            
ATOM   4858  GL1 POPE  698     254.500 163.200  82.800  1.00  0.00            
ATOM   4859  GL2 POPE  698     256.900 161.400  82.400  1.00  0.00            
ATOM   4860  C1A POPE  698     255.800 165.100  79.300  1.00  0.00            
ATOM   4861  D2A POPE  698     256.900 166.600  76.000  1.00  0.00            
ATOM   4862  C3A POPE  698     254.300 166.700  72.000  1.00  0.00            
ATOM   4863  C4A POPE  698     253.100 166.800  67.400  1.00  0.00            
ATOM   4864  C1B POPE  698     256.000 158.700  79.500  1.00  0.00            
ATOM   4865  C2B POPE  698     253.700 158.400  75.100  1.00  0.00            
ATOM   4866  C3B POPE  698     251.300 158.100  71.100  1.00  0.00            
ATOM   4867  C4B POPE  698     248.100 159.300  68.300  1.00  0.00            
ATOM   4868  NH3 POPE  699      75.300 190.400  79.200  1.00  0.00            
ATOM   4869  PO4 POPE  699      73.700 185.800  80.500  1.00  0.00            
ATOM   4870  GL1 POPE  699      73.100 186.700  76.700  1.00  0.00            
ATOM   4871  GL2 POPE  699      70.400 187.100  74.900  1.00  0.00            
ATOM   4872  C1A POPE  699      75.000 187.600  73.300  1.00  0.00            
ATOM   4873  D2A POPE  699      77.600 188.000  69.200  1.00  0.00            
ATOM   4874  C3A POPE  699      75.400 186.700  66.100  1.00  0.00            
ATOM   4875  C4A POPE  699      74.100 187.200  62.500  1.00  0.00            
ATOM   4876  C1B POPE  699      71.600 184.000  72.100  1.00  0.00            
ATOM   4877  C2B POPE  699      73.600 182.100  68.300  1.00  0.00            
ATOM   4878  C3B POPE  699      71.600 182.100  64.100  1.00  0.00            
ATOM   4879  C4B POPE  699      69.000 182.100  61.300  1.00  0.00            
ATOM   4880  NH3 POPE  700      51.800 162.100  82.200  1.00  0.00            
ATOM   4881  PO4 POPE  700      55.700 163.400  81.200  1.00  0.00            
ATOM   4882  GL1 POPE  700      53.800 163.800  76.700  1.00  0.00            
ATOM   4883  GL2 POPE  700      50.400 162.500  76.900  1.00  0.00            
ATOM   4884  C1A POPE  700      54.800 160.200  73.500  1.00  0.00            
ATOM   4885  D2A POPE  700      55.500 158.800  69.400  1.00  0.00            
ATOM   4886  C3A POPE  700      59.400 159.900  66.200  1.00  0.00            
ATOM   4887  C4A POPE  700      60.200 158.100  61.900  1.00  0.00            
ATOM   4888  C1B POPE  700      50.300 162.100  73.300  1.00  0.00            
ATOM   4889  C2B POPE  700      51.700 162.700  70.400  1.00  0.00            
ATOM   4890  C3B POPE  700      52.800 161.500  65.800  1.00  0.00            
ATOM   4891  C4B POPE  700      56.600 163.000  63.900  1.00  0.00            
ATOM   4892  NH3 POPE  701      44.500 126.700  83.400  1.00  0.00            
ATOM   4893  PO4 POPE  701      41.000 128.800  84.200  1.00  0.00            
ATOM   4894  GL1 POPE  701      40.300 126.500  80.100  1.00  0.00            
ATOM   4895  GL2 POPE  701      37.100 124.700  80.100  1.00  0.00            
ATOM   4896  C1A POPE  701      39.500 126.300  75.900  1.00  0.00            
ATOM   4897  D2A POPE  701      38.900 123.900  71.900  1.00  0.00            
ATOM   4898  C3A POPE  701      37.600 126.900  68.300  1.00  0.00            
ATOM   4899  C4A POPE  701      34.800 129.300  65.100  1.00  0.00            
ATOM   4900  C1B POPE  701      34.400 125.400  76.100  1.00  0.00            
ATOM   4901  C2B POPE  701      35.500 127.600  72.900  1.00  0.00            
ATOM   4902  C3B POPE  701      33.900 129.500  70.700  1.00  0.00            
ATOM   4903  C4B POPE  701      31.700 132.500  67.700  1.00  0.00            
ATOM   4904  NH3 POPE  702     259.100 126.600  84.300  1.00  0.00            
ATOM   4905  PO4 POPE  702     255.100 125.400  81.900  1.00  0.00            
ATOM   4906  GL1 POPE  702     252.500 126.500  78.300  1.00  0.00            
ATOM   4907  GL2 POPE  702     249.700 127.000  78.100  1.00  0.00            
ATOM   4908  C1A POPE  702     251.800 124.900  73.400  1.00  0.00            
ATOM   4909  D2A POPE  702     254.400 121.000  73.300  1.00  0.00            
ATOM   4910  C3A POPE  702     257.200 119.500  70.100  1.00  0.00            
ATOM   4911  C4A POPE  702     255.900 118.900  66.400  1.00  0.00            
ATOM   4912  C1B POPE  702     248.100 130.200  75.600  1.00  0.00            
ATOM   4913  C2B POPE  702     248.400 129.000  72.000  1.00  0.00            
ATOM   4914  C3B POPE  702     252.100 128.700  68.700  1.00  0.00            
ATOM   4915  C4B POPE  702     255.600 128.900  64.400  1.00  0.00            
ATOM   4916  NH3 POPE  703     194.000  36.800  83.000  1.00  0.00            
ATOM   4917  PO4 POPE  703     193.700  41.700  82.300  1.00  0.00            
ATOM   4918  GL1 POPE  703     192.400  41.600  78.300  1.00  0.00            
ATOM   4919  GL2 POPE  703     194.500  42.500  76.300  1.00  0.00            
ATOM   4920  C1A POPE  703     192.100  40.000  73.400  1.00  0.00            
ATOM   4921  D2A POPE  703     195.100  38.100  70.900  1.00  0.00            
ATOM   4922  C3A POPE  703     197.300  41.400  68.200  1.00  0.00            
ATOM   4923  C4A POPE  703     198.100  43.800  64.700  1.00  0.00            
ATOM   4924  C1B POPE  703     197.300  39.700  74.800  1.00  0.00            
ATOM   4925  C2B POPE  703     199.200  35.400  73.900  1.00  0.00            
ATOM   4926  C3B POPE  703     202.300  31.600  73.500  1.00  0.00            
ATOM   4927  C4B POPE  703     205.600  28.900  74.900  1.00  0.00            
ATOM   4928  NH3 POPE  704      25.700 277.000  79.800  1.00  0.00            
ATOM   4929  PO4 POPE  704      30.000 277.700  79.300  1.00  0.00            
ATOM   4930  GL1 POPE  704      28.200 278.600  74.900  1.00  0.00            
ATOM   4931  GL2 POPE  704      28.100 281.600  72.900  1.00  0.00            
ATOM   4932  C1A POPE  704      26.500 277.200  71.300  1.00  0.00            
ATOM   4933  D2A POPE  704      25.600 273.700  67.500  1.00  0.00            
ATOM   4934  C3A POPE  704      25.600 276.100  65.300  1.00  0.00            
ATOM   4935  C4A POPE  704      25.300 275.200  60.900  1.00  0.00            
ATOM   4936  C1B POPE  704      27.300 282.700  69.300  1.00  0.00            
ATOM   4937  C2B POPE  704      27.100 281.300  65.400  1.00  0.00            
ATOM   4938  C3B POPE  704      24.800 280.000  61.700  1.00  0.00            
ATOM   4939  C4B POPE  704      22.500 279.500  58.600  1.00  0.00            
ATOM   4940  NH3 POPE  705     236.600  68.600  83.200  1.00  0.00            
ATOM   4941  PO4 POPE  705     233.600  72.300  83.000  1.00  0.00            
ATOM   4942  GL1 POPE  705     233.100  72.500  77.500  1.00  0.00            
ATOM   4943  GL2 POPE  705     235.700  70.000  75.100  1.00  0.00            
ATOM   4944  C1A POPE  705     232.200  73.900  73.800  1.00  0.00            
ATOM   4945  D2A POPE  705     230.100  74.600  69.100  1.00  0.00            
ATOM   4946  C3A POPE  705     231.800  70.400  66.900  1.00  0.00            
ATOM   4947  C4A POPE  705     232.900  68.700  63.000  1.00  0.00            
ATOM   4948  C1B POPE  705     235.900  71.100  71.000  1.00  0.00            
ATOM   4949  C2B POPE  705     236.800  71.900  67.200  1.00  0.00            
ATOM   4950  C3B POPE  705     234.500  74.300  64.800  1.00  0.00            
ATOM   4951  C4B POPE  705     235.000  77.500  62.000  1.00  0.00            
ATOM   4952  NH3 POPE  706     148.300 215.100  81.100  1.00  0.00            
ATOM   4953  PO4 POPE  706     150.600 219.100  82.300  1.00  0.00            
ATOM   4954  GL1 POPE  706     151.600 218.200  77.300  1.00  0.00            
ATOM   4955  GL2 POPE  706     148.800 215.100  75.900  1.00  0.00            
ATOM   4956  C1A POPE  706     152.800 219.100  72.900  1.00  0.00            
ATOM   4957  D2A POPE  706     156.000 219.000  69.800  1.00  0.00            
ATOM   4958  C3A POPE  706     154.600 216.600  66.900  1.00  0.00            
ATOM   4959  C4A POPE  706     152.000 215.400  63.100  1.00  0.00            
ATOM   4960  C1B POPE  706     148.400 217.300  71.800  1.00  0.00            
ATOM   4961  C2B POPE  706     148.900 216.900  67.300  1.00  0.00            
ATOM   4962  C3B POPE  706     148.600 218.600  62.200  1.00  0.00            
ATOM   4963  C4B POPE  706     151.600 218.600  58.900  1.00  0.00            
ATOM   4964  NH3 POPE  707     211.900  59.600  85.200  1.00  0.00            
ATOM   4965  PO4 POPE  707     208.200  56.900  84.600  1.00  0.00            
ATOM   4966  GL1 POPE  707     208.700  59.000  80.900  1.00  0.00            
ATOM   4967  GL2 POPE  707     206.600  61.600  79.800  1.00  0.00            
ATOM   4968  C1A POPE  707     208.800  58.200  76.600  1.00  0.00            
ATOM   4969  D2A POPE  707     209.600  57.900  72.500  1.00  0.00            
ATOM   4970  C3A POPE  707     208.400  58.700  69.200  1.00  0.00            
ATOM   4971  C4A POPE  707     210.200  57.600  64.900  1.00  0.00            
ATOM   4972  C1B POPE  707     208.400  63.300  76.500  1.00  0.00            
ATOM   4973  C2B POPE  707     209.000  63.000  72.900  1.00  0.00            
ATOM   4974  C3B POPE  707     210.100  64.000  69.100  1.00  0.00            
ATOM   4975  C4B POPE  707     207.800  63.800  65.000  1.00  0.00            
ATOM   4976  NH3 POPE  708     223.600 279.100  80.300  1.00  0.00            
ATOM   4977  PO4 POPE  708     223.600 283.700  78.400  1.00  0.00            
ATOM   4978  GL1 POPE  708     221.000 284.600  75.000  1.00  0.00            
ATOM   4979  GL2 POPE  708     218.400 283.400  74.200  1.00  0.00            
ATOM   4980  C1A POPE  708     223.500 284.000  69.500  1.00  0.00            
ATOM   4981  D2A POPE  708     226.300 285.300  66.200  1.00  0.00            
ATOM   4982  C3A POPE  708     225.400 285.900  61.500  1.00  0.00            
ATOM   4983  C4A POPE  708     228.900 285.300  58.900  1.00  0.00            
ATOM   4984  C1B POPE  708     219.400 281.100  71.100  1.00  0.00            
ATOM   4985  C2B POPE  708     221.000 281.100  66.400  1.00  0.00            
ATOM   4986  C3B POPE  708     221.600 276.800  64.400  1.00  0.00            
ATOM   4987  C4B POPE  708     225.800 275.400  64.200  1.00  0.00            
ATOM   4988  NH3 POPE  709      60.900  22.200  84.400  1.00  0.00            
ATOM   4989  PO4 POPE  709      59.900  25.700  87.200  1.00  0.00            
ATOM   4990  GL1 POPE  709      62.000  27.900  83.100  1.00  0.00            
ATOM   4991  GL2 POPE  709      65.300  30.100  83.700  1.00  0.00            
ATOM   4992  C1A POPE  709      59.500  29.100  79.800  1.00  0.00            
ATOM   4993  D2A POPE  709      60.200  31.100  75.200  1.00  0.00            
ATOM   4994  C3A POPE  709      59.000  35.700  73.300  1.00  0.00            
ATOM   4995  C4A POPE  709      58.600  38.700  70.200  1.00  0.00            
ATOM   4996  C1B POPE  709      64.300  29.800  78.900  1.00  0.00            
ATOM   4997  C2B POPE  709      64.000  29.000  73.300  1.00  0.00            
ATOM   4998  C3B POPE  709      65.200  27.100  69.200  1.00  0.00            
ATOM   4999  C4B POPE  709      64.800  30.100  66.700  1.00  0.00            
ATOM   5000  NH3 POPE  710     185.200 263.300  81.800  1.00  0.00            
ATOM   5001  PO4 POPE  710     185.400 258.200  82.600  1.00  0.00            
ATOM   5002  GL1 POPE  710     187.000 259.700  78.800  1.00  0.00            
ATOM   5003  GL2 POPE  710     190.900 259.500  78.300  1.00  0.00            
ATOM   5004  C1A POPE  710     185.400 258.300  74.900  1.00  0.00            
ATOM   5005  D2A POPE  710     186.300 256.300  72.200  1.00  0.00            
ATOM   5006  C3A POPE  710     184.200 255.100  69.000  1.00  0.00            
ATOM   5007  C4A POPE  710     183.300 252.200  66.100  1.00  0.00            
ATOM   5008  C1B POPE  710     189.500 261.800  74.100  1.00  0.00            
ATOM   5009  C2B POPE  710     192.100 261.400  71.500  1.00  0.00            
ATOM   5010  C3B POPE  710     194.600 261.700  67.200  1.00  0.00            
ATOM   5011  C4B POPE  710     194.000 260.600  62.700  1.00  0.00            
ATOM   5012  NH3 POPE  711     145.300  83.900  81.300  1.00  0.00            
ATOM   5013  PO4 POPE  711     148.400  84.300  79.400  1.00  0.00            
ATOM   5014  GL1 POPE  711     148.600  86.400  75.000  1.00  0.00            
ATOM   5015  GL2 POPE  711     148.300  83.800  74.300  1.00  0.00            
ATOM   5016  C1A POPE  711     149.500  86.800  70.700  1.00  0.00            
ATOM   5017  D2A POPE  711     148.200  89.500  67.100  1.00  0.00            
ATOM   5018  C3A POPE  711     143.600  90.200  66.200  1.00  0.00            
ATOM   5019  C4A POPE  711     140.200  90.800  64.200  1.00  0.00            
ATOM   5020  C1B POPE  711     146.400  82.100  70.300  1.00  0.00            
ATOM   5021  C2B POPE  711     147.500  79.000  66.700  1.00  0.00            
ATOM   5022  C3B POPE  711     145.900  77.100  64.000  1.00  0.00            
ATOM   5023  C4B POPE  711     141.600  76.700  62.800  1.00  0.00            
ATOM   5024  NH3 POPE  712      70.700 167.200  82.000  1.00  0.00            
ATOM   5025  PO4 POPE  712      70.200 162.700  83.500  1.00  0.00            
ATOM   5026  GL1 POPE  712      67.200 161.500  79.500  1.00  0.00            
ATOM   5027  GL2 POPE  712      67.300 164.400  78.900  1.00  0.00            
ATOM   5028  C1A POPE  712      65.200 160.000  75.300  1.00  0.00            
ATOM   5029  D2A POPE  712      68.000 157.900  73.300  1.00  0.00            
ATOM   5030  C3A POPE  712      66.000 156.400  68.900  1.00  0.00            
ATOM   5031  C4A POPE  712      64.000 156.700  64.800  1.00  0.00            
ATOM   5032  C1B POPE  712      68.700 163.800  74.700  1.00  0.00            
ATOM   5033  C2B POPE  712      68.000 162.900  70.000  1.00  0.00            
ATOM   5034  C3B POPE  712      68.200 164.800  65.300  1.00  0.00            
ATOM   5035  C4B POPE  712      66.800 165.500  61.300  1.00  0.00            
ATOM   5036  NH3 POPE  713     156.500 258.400  83.200  1.00  0.00            
ATOM   5037  PO4 POPE  713     156.200 254.100  82.500  1.00  0.00            
ATOM   5038  GL1 POPE  713     157.500 253.100  78.600  1.00  0.00            
ATOM   5039  GL2 POPE  713     156.100 250.500  78.700  1.00  0.00            
ATOM   5040  C1A POPE  713     159.600 252.700  76.200  1.00  0.00            
ATOM   5041  D2A POPE  713     160.700 254.600  73.200  1.00  0.00            
ATOM   5042  C3A POPE  713     162.700 254.000  69.500  1.00  0.00            
ATOM   5043  C4A POPE  713     159.800 253.100  66.300  1.00  0.00            
ATOM   5044  C1B POPE  713     157.300 248.400  75.300  1.00  0.00            
ATOM   5045  C2B POPE  713     158.000 250.400  70.700  1.00  0.00            
ATOM   5046  C3B POPE  713     161.900 248.600  68.400  1.00  0.00            
ATOM   5047  C4B POPE  713     164.600 249.100  64.700  1.00  0.00            
ATOM   5048  NH3 POPE  714     247.700 108.800  85.400  1.00  0.00            
ATOM   5049  PO4 POPE  714     244.000 111.000  84.200  1.00  0.00            
ATOM   5050  GL1 POPE  714     242.300 110.400  79.700  1.00  0.00            
ATOM   5051  GL2 POPE  714     244.800 112.800  79.500  1.00  0.00            
ATOM   5052  C1A POPE  714     241.100 108.300  76.600  1.00  0.00            
ATOM   5053  D2A POPE  714     239.400 106.800  72.300  1.00  0.00            
ATOM   5054  C3A POPE  714     236.800 105.000  70.100  1.00  0.00            
ATOM   5055  C4A POPE  714     235.500 103.400  66.400  1.00  0.00            
ATOM   5056  C1B POPE  714     243.900 113.800  74.700  1.00  0.00            
ATOM   5057  C2B POPE  714     246.400 115.400  70.700  1.00  0.00            
ATOM   5058  C3B POPE  714     247.900 115.000  66.600  1.00  0.00            
ATOM   5059  C4B POPE  714     245.900 118.200  62.400  1.00  0.00            
ATOM   5060  NH3 POPE  715     148.400 190.900  80.500  1.00  0.00
[truncated: 2,372,777 more chars]
