# Supplementary material for: Membrane transporter dimerization driven by differential lipid solvation energetics of dissociated and associated states
Source: eLife. 2021 Apr 7;10:e63288. doi: 10.7554/eLife.63288 (PMC8116059; doi:10.7554/eLife.63288)
Supplement: Figure 2—source data 2. — This folder contains initial/final configurations (PDB files) for GROMACS coarse-grained simulations of CLC-ec1 monomers and dimers in mixtures of 2:1 POPE/POPG alongside the corresponding parameter files (MDP/TPR format). [file elife-63288-fig2-data2.zip › Figure2-source-data/dimer-100PO_0DL/step8_production.mdp]

integrator               = md
tinit                    = 0.0
dt                       = 0.020
nsteps                   = 150000000

nstxout                  = 150000
nstvout                  = 150000
nstfout                  = 150000
nstlog                   = 50000
nstenergy                = 10000
nstxout-compressed       = 10000
compressed-x-precision   = 100
compressed-x-grps        = membrane Protein
energygrps               = POPE POPG Protein water_and_ions

cutoff-scheme            = Verlet
nstlist                  = 20
ns_type                  = grid
pbc                      = xyz
rlist                    = 1.2
verlet-buffer-tolerance  = 0.005

coulombtype              = reaction-field
rcoulomb                 = 1.2
epsilon_r                = 15
epsilon_rf               = 0
vdw_type                 = cutoff
vdw-modifier             = Potential-shift-verlet
rvdw                     = 1.2

; MARTINI and CONSTRAINTS
; for ring systems and stiff bonds constraints are defined
; which are best handled using Lincs.

constraints              = none
constraint_algorithm     = Lincs

tcoupl                   = v-rescale
tc-grps                  = membrane water_and_ions Protein
tau_t                    = 1.0     1.0     1.0
ref_t                    = 303.15  303.15  303.15

; Pressure coupling:
Pcoupl                   = parrinello-rahman 
Pcoupltype               = semiisotropic
tau_p                    = 12.0
compressibility          = 3e-4	3e-4
ref_p                    = 1.0	1.0

; GENERATE VELOCITIES FOR STARTUP RUN:
gen_vel                  = yes
gen_temp                 = 303.15
gen_seed                 = -1
refcoord_scaling         = all
