# Supplementary material for: Membrane transporter dimerization driven by differential lipid solvation energetics of dissociated and associated states
Source: eLife. 2021 Apr 7;10:e63288. doi: 10.7554/eLife.63288 (PMC8116059; doi:10.7554/eLife.63288)
Supplement: Figure 2—source data 2. — This folder contains initial/final configurations (PDB files) for GROMACS coarse-grained simulations of CLC-ec1 monomers and dimers in mixtures of 2:1 POPE/POPG alongside the corresponding parameter files (MDP/TPR format). [file elife-63288-fig2-data2.zip › Figure2-source-data/dimer-100PO_0DL/step6.6_equilibration.pdb]

TITLE     Martini system
REMARK    THIS IS A SIMULATION BOX
CRYST1  293.647  293.647  119.823  90.00  90.00  90.00 P 1           1
MODEL        1
ATOM      1  BB  ARG     1     135.280 148.430  34.450  1.00  0.00            
ATOM      2  SC1 ARG     1     136.410 150.450  33.280  1.00  0.00            
ATOM      3  SC2 ARG     1     135.900 153.930  32.990  1.00  0.00            
ATOM      4  BB  ARG     2     132.080 146.530  33.920  1.00  0.00            
ATOM      5  SC1 ARG     2     129.780 147.180  34.490  1.00  0.00            
ATOM      6  SC2 ARG     2     127.290 147.790  32.360  1.00  0.00            
ATOM      7  BB  ARG     3     133.440 143.070  33.250  1.00  0.00            
ATOM      8  SC1 ARG     3     132.690 140.780  32.800  1.00  0.00            
ATOM      9  SC2 ARG     3     133.640 137.480  31.790  1.00  0.00            
ATOM     10  BB  GLN     4     136.100 143.720  35.820  1.00  0.00            
ATOM     11  SC1 GLN     4     139.150 144.590  34.920  1.00  0.00            
ATOM     12  BB  LEU     5     133.760 144.030  38.870  1.00  0.00            
ATOM     13  SC1 LEU     5     131.930 145.900  39.260  1.00  0.00            
ATOM     14  BB  ILE     6     131.690 140.960  38.060  1.00  0.00            
ATOM     15  SC1 ILE     6     130.170 141.730  36.890  1.00  0.00            
ATOM     16  BB  ARG     7     134.930 139.030  37.830  1.00  0.00            
ATOM     17  SC1 ARG     7     136.760 137.920  36.600  1.00  0.00            
ATOM     18  SC2 ARG     7     139.630 140.190  36.620  1.00  0.00            
ATOM     19  BB  GLN     8     135.750 141.160  40.890  1.00  0.00            
ATOM     20  SC1 GLN     8     138.110 142.240  41.100  1.00  0.00            
ATOM     21  BB  LEU     9     133.280 139.240  42.990  1.00  0.00            
ATOM     22  SC1 LEU     9     130.710 139.010  42.390  1.00  0.00            
ATOM     23  BB  LEU    10     134.380 136.300  40.890  1.00  0.00            
ATOM     24  SC1 LEU    10     134.880 134.010  39.640  1.00  0.00            
ATOM     25  BB  GLU    11     137.910 137.620  41.760  1.00  0.00            
ATOM     26  SC1 GLU    11     140.470 137.390  40.390  1.00  0.00            
ATOM     27  BB  ARG    12     137.830 138.290  45.500  1.00  0.00            
ATOM     28  SC1 ARG    12     137.950 140.750  45.590  1.00  0.00            
ATOM     29  SC2 ARG    12     135.870 143.430  45.370  1.00  0.00            
ATOM     30  BB  ASP    13     140.250 135.660  46.760  1.00  0.00            
ATOM     31  SC1 ASP    13     140.800 136.050  49.220  1.00  0.00            
ATOM     32  BB  LYS    14     142.000 133.320  44.340  1.00  0.00            
ATOM     33  SC1 LYS    14     142.720 133.300  42.230  1.00  0.00            
ATOM     34  SC2 LYS    14     144.570 134.610  40.610  1.00  0.00            
ATOM     35  BB  THR    15     144.570 132.610  46.950  1.00  0.00            
ATOM     36  SC1 THR    15     144.240 132.650  48.880  1.00  0.00            
ATOM     37  BB  PRO    16     145.840 129.370  45.490  1.00  0.00            
ATOM     38  SC1 PRO    16     146.030 128.900  43.650  1.00  0.00            
ATOM     39  BB  LEU    17     145.770 127.470  48.900  1.00  0.00            
ATOM     40  SC1 LEU    17     145.630 125.750  50.910  1.00  0.00            
ATOM     41  BB  ALA    18     149.190 126.730  47.420  1.00  0.00            
ATOM     42  BB  ILE    19     149.880 130.340  47.920  1.00  0.00            
ATOM     43  SC1 ILE    19     151.700 131.300  48.020  1.00  0.00            
ATOM     44  BB  LEU    20     148.600 130.230  51.510  1.00  0.00            
ATOM     45  SC1 LEU    20     146.400 130.520  52.960  1.00  0.00            
ATOM     46  BB  PHE    21     150.540 127.000  52.270  1.00  0.00            
ATOM     47  SC1 PHE    21     148.780 126.470  55.250  1.00  0.00            
ATOM     48  SC2 PHE    21     149.630 124.630  53.970  1.00  0.00            
ATOM     49  SC3 PHE    21     147.640 124.360  55.280  1.00  0.00            
ATOM     50  BB  MET    22     154.020 128.200  51.340  1.00  0.00            
ATOM     51  SC1 MET    22     155.350 127.070  48.910  1.00  0.00            
ATOM     52  BB  ALA    23     152.770 131.240  53.180  1.00  0.00            
ATOM     53  BB  ALA    24     153.350 129.010  56.210  1.00  0.00            
ATOM     54  BB  VAL    25     156.270 127.510  54.410  1.00  0.00            
ATOM     55  SC1 VAL    25     157.380 125.960  53.820  1.00  0.00            
ATOM     56  BB  VAL    26     157.790 130.970  54.670  1.00  0.00            
ATOM     57  SC1 VAL    26     159.690 131.590  54.530  1.00  0.00            
ATOM     58  BB  GLY    27     156.030 132.020  57.760  1.00  0.00            
ATOM     59  BB  THR    28     157.610 129.230  59.810  1.00  0.00            
ATOM     60  SC1 THR    28     157.800 128.490  61.600  1.00  0.00            
ATOM     61  BB  LEU    29     161.270 129.050  58.690  1.00  0.00            
ATOM     62  SC1 LEU    29     163.860 128.460  58.650  1.00  0.00            
ATOM     63  BB  VAL    30     161.200 132.870  59.220  1.00  0.00            
ATOM     64  SC1 VAL    30     162.790 133.870  58.540  1.00  0.00            
ATOM     65  BB  GLY    31     160.970 132.950  63.010  1.00  0.00            
ATOM     66  BB  LEU    32     163.350 130.110  63.640  1.00  0.00            
ATOM     67  SC1 LEU    32     162.140 127.750  63.660  1.00  0.00            
ATOM     68  BB  ALA    33     165.940 132.200  61.780  1.00  0.00            
ATOM     69  BB  ALA    34     164.450 134.950  63.870  1.00  0.00            
ATOM     70  BB  VAL    35     165.020 133.310  67.210  1.00  0.00            
ATOM     71  SC1 VAL    35     163.690 132.030  67.980  1.00  0.00            
ATOM     72  BB  ALA    36     168.490 131.990  66.330  1.00  0.00            
ATOM     73  BB  PHE    37     170.380 135.230  65.440  1.00  0.00            
ATOM     74  SC1 PHE    37     170.610 137.920  63.600  1.00  0.00            
ATOM     75  SC2 PHE    37     168.710 136.640  62.880  1.00  0.00            
ATOM     76  SC3 PHE    37     168.480 138.980  63.350  1.00  0.00            
ATOM     77  BB  ASP    38     167.770 136.770  67.860  1.00  0.00            
ATOM     78  SC1 ASP    38     165.930 138.520  68.040  1.00  0.00            
ATOM     79  BB  LYS    39     169.860 134.970  70.520  1.00  0.00            
ATOM     80  SC1 LYS    39     169.200 134.120  72.760  1.00  0.00            
ATOM     81  SC2 LYS    39     168.280 132.460  75.010  1.00  0.00            
ATOM     82  BB  GLY    40     172.940 134.770  68.310  1.00  0.00            
ATOM     83  BB  VAL    41     173.400 138.540  68.820  1.00  0.00            
ATOM     84  SC1 VAL    41     171.920 139.760  68.230  1.00  0.00            
ATOM     85  BB  ALA    42     173.070 138.680  72.620  1.00  0.00            
ATOM     86  BB  TRP    43     175.190 135.550  72.820  1.00  0.00            
ATOM     87  SC1 TRP    43     174.290 133.270  73.740  1.00  0.00            
ATOM     88  SC2 TRP    43     173.350 132.510  75.570  1.00  0.00            
ATOM     89  SC3 TRP    43     173.690 131.260  72.280  1.00  0.00            
ATOM     90  SC4 TRP    43     172.590 130.300  74.670  1.00  0.00            
ATOM     91  BB  LEU    44     177.880 136.650  70.380  1.00  0.00            
ATOM     92  SC1 LEU    44     178.470 136.640  67.800  1.00  0.00            
ATOM     93  BB  GLN    45     178.000 139.630  72.670  1.00  0.00            
ATOM     94  SC1 GLN    45     177.370 141.650  72.820  1.00  0.00            
ATOM     95  BB  ASN    46     177.500 136.900  75.260  1.00  0.00            
ATOM     96  SC1 ASN    46     177.420 136.050  77.600  1.00  0.00            
ATOM     97  BB  GLN    47     181.050 136.300  74.080  1.00  0.00            
ATOM     98  SC1 GLN    47     183.230 134.760  74.370  1.00  0.00            
ATOM     99  BB  ARG    48     182.210 139.830  74.760  1.00  0.00            
ATOM    100  SC1 ARG    48     182.610 142.320  74.360  1.00  0.00            
ATOM    101  SC2 ARG    48     180.620 145.450  74.740  1.00  0.00            
ATOM    102  BB  MET    49     180.790 139.920  78.260  1.00  0.00            
ATOM    103  SC1 MET    49     179.290 141.630  78.420  1.00  0.00            
ATOM    104  BB  GLY    50     182.950 136.850  78.550  1.00  0.00            
ATOM    105  BB  ALA    51     185.870 138.500  76.750  1.00  0.00            
ATOM    106  BB  LEU    52     185.650 141.010  79.620  1.00  0.00            
ATOM    107  SC1 LEU    52     184.520 143.290  78.890  1.00  0.00            
ATOM    108  BB  VAL    53     185.980 138.910  82.790  1.00  0.00            
ATOM    109  SC1 VAL    53     184.240 137.960  83.090  1.00  0.00            
ATOM    110  BB  HIS    54     188.860 136.960  81.270  1.00  0.00            
ATOM    111  SC1 HIS    54     188.230 135.540  80.090  1.00  0.00            
ATOM    112  SC2 HIS    54     187.670 134.130  78.890  1.00  0.00            
ATOM    113  SC3 HIS    54     186.690 133.060  80.480  1.00  0.00            
ATOM    114  BB  THR    55     190.580 140.280  82.040  1.00  0.00            
ATOM    115  SC1 THR    55     192.050 140.570  80.790  1.00  0.00            
ATOM    116  BB  ALA    56     188.320 141.960  84.590  1.00  0.00            
ATOM    117  BB  ASP    57     191.520 143.490  85.940  1.00  0.00            
ATOM    118  SC1 ASP    57     192.470 144.130  88.210  1.00  0.00            
ATOM    119  BB  ASN    58     193.330 145.130  83.060  1.00  0.00            
ATOM    120  SC1 ASN    58     195.750 144.550  82.840  1.00  0.00            
ATOM    121  BB  TYR    59     191.500 148.400  82.240  1.00  0.00            
ATOM    122  SC1 TYR    59     189.990 150.790  80.920  1.00  0.00            
ATOM    123  SC2 TYR    59     188.350 149.820  82.370  1.00  0.00            
ATOM    124  SC3 TYR    59     188.680 152.870  82.800  1.00  0.00            
ATOM    125  BB  PRO    60     194.040 148.380  79.400  1.00  0.00            
ATOM    126  SC1 PRO    60     195.470 149.200  78.470  1.00  0.00            
ATOM    127  BB  LEU    61     193.540 144.860  77.950  1.00  0.00            
ATOM    128  SC1 LEU    61     193.470 142.700  76.420  1.00  0.00            
ATOM    129  BB  LEU    62     189.890 145.300  78.850  1.00  0.00            
ATOM    130  SC1 LEU    62     188.440 144.990  81.040  1.00  0.00            
ATOM    131  BB  LEU    63     188.780 148.360  76.900  1.00  0.00            
ATOM    132  SC1 LEU    63     187.980 150.810  76.300  1.00  0.00            
ATOM    133  BB  THR    64     191.240 147.050  74.370  1.00  0.00            
ATOM    134  SC1 THR    64     193.020 147.000  73.590  1.00  0.00            
ATOM    135  BB  VAL    65     188.960 144.000  74.770  1.00  0.00            
ATOM    136  SC1 VAL    65     188.860 142.150  75.520  1.00  0.00            
ATOM    137  BB  ALA    66     185.790 145.980  74.060  1.00  0.00            
ATOM    138  BB  PHE    67     187.440 147.820  71.100  1.00  0.00            
ATOM    139  SC1 PHE    67     189.930 149.980  69.320  1.00  0.00            
ATOM    140  SC2 PHE    67     189.170 150.680  71.490  1.00  0.00            
ATOM    141  SC3 PHE    67     190.040 152.300  69.950  1.00  0.00            
ATOM    142  BB  LEU    68     189.100 144.790  69.430  1.00  0.00            
ATOM    143  SC1 LEU    68     191.110 143.500  70.590  1.00  0.00            
ATOM    144  BB  CYS    69     186.190 142.390  69.390  1.00  0.00            
ATOM    145  SC1 CYS    69     186.420 141.120  71.410  1.00  0.00            
ATOM    146  BB  SER    70     183.310 144.570  68.080  1.00  0.00            
ATOM    147  SC1 SER    70     182.840 145.290  69.830  1.00  0.00            
ATOM    148  BB  ALA    71     185.880 145.590  65.430  1.00  0.00            
ATOM    149  BB  VAL    72     186.450 141.900  64.870  1.00  0.00            
ATOM    150  SC1 VAL    72     188.310 141.280  64.470  1.00  0.00            
ATOM    151  BB  LEU    73     182.930 140.710  64.190  1.00  0.00            
ATOM    152  SC1 LEU    73     182.740 138.210  65.030  1.00  0.00            
ATOM    153  BB  ALA    74     182.070 144.070  62.610  1.00  0.00            
ATOM    154  BB  MET    75     185.230 143.760  60.580  1.00  0.00            
ATOM    155  SC1 MET    75     189.100 143.770  60.390  1.00  0.00            
ATOM    156  BB  PHE    76     183.690 140.460  59.360  1.00  0.00            
ATOM    157  SC1 PHE    76     186.490 138.990  59.220  1.00  0.00            
ATOM    158  SC2 PHE    76     184.950 137.540  60.360  1.00  0.00            
ATOM    159  SC3 PHE    76     187.310 137.290  60.700  1.00  0.00            
ATOM    160  BB  GLY    77     180.040 141.240  59.260  1.00  0.00            
ATOM    161  BB  TYR    78     181.470 143.480  56.390  1.00  0.00            
ATOM    162  SC1 TYR    78     181.870 145.940  57.840  1.00  0.00            
ATOM    163  SC2 TYR    78     179.510 145.510  57.730  1.00  0.00            
ATOM    164  SC3 TYR    78     180.260 147.490  59.990  1.00  0.00            
ATOM    165  BB  PHE    79     183.950 141.440  54.530  1.00  0.00            
ATOM    166  SC1 PHE    79     186.190 138.900  54.860  1.00  0.00            
ATOM    167  SC2 PHE    79     186.770 140.140  52.890  1.00  0.00            
ATOM    168  SC3 PHE    79     186.720 137.740  52.830  1.00  0.00            
ATOM    169  BB  LEU    80     181.520 138.600  53.500  1.00  0.00            
ATOM    170  SC1 LEU    80     181.320 137.730  56.000  1.00  0.00            
ATOM    171  BB  VAL    81     179.190 141.580  52.870  1.00  0.00            
ATOM    172  SC1 VAL    81     177.360 141.730  53.650  1.00  0.00            
ATOM    173  BB  ARG    82     181.840 142.960  50.530  1.00  0.00            
ATOM    174  SC1 ARG    82     182.330 144.100  48.160  1.00  0.00            
ATOM    175  SC2 ARG    82     182.060 147.400  47.030  1.00  0.00            
ATOM    176  BB  LYS    83     182.880 139.370  49.850  1.00  0.00            
ATOM    177  SC1 LYS    83     184.830 138.530  48.220  1.00  0.00            
ATOM    178  SC2 LYS    83     184.520 138.330  45.340  1.00  0.00            
ATOM    179  BB  TYR    84     179.760 137.630  48.650  1.00  0.00            
ATOM    180  SC1 TYR    84     180.620 134.320  48.950  1.00  0.00            
ATOM    181  SC2 TYR    84     180.650 135.150  46.700  1.00  0.00            
ATOM    182  SC3 TYR    84     181.590 132.210  46.900  1.00  0.00            
ATOM    183  BB  ALA    85     176.860 140.170  48.800  1.00  0.00            
ATOM    184  BB  PRO    86     177.040 143.960  48.260  1.00  0.00            
ATOM    185  SC1 PRO    86     177.860 145.240  49.390  1.00  0.00            
ATOM    186  BB  GLU    87     173.270 144.370  47.920  1.00  0.00            
ATOM    187  SC1 GLU    87     172.530 141.950  46.140  1.00  0.00            
ATOM    188  BB  ALA    88     173.360 142.910  51.380  1.00  0.00            
ATOM    189  BB  GLY    89     174.750 145.970  53.120  1.00  0.00            
ATOM    190  BB  GLY    90     172.380 148.230  55.060  1.00  0.00            
ATOM    191  BB  SER    91     168.710 147.720  56.060  1.00  0.00            
ATOM    192  SC1 SER    91     167.640 149.270  56.560  1.00  0.00            
ATOM    193  BB  GLY    92     167.740 145.530  53.050  1.00  0.00            
ATOM    194  BB  ILE    93     164.160 146.310  53.790  1.00  0.00            
ATOM    195  SC1 ILE    93     161.920 146.600  54.180  1.00  0.00            
ATOM    196  BB  PRO    94     164.940 148.830  51.120  1.00  0.00            
ATOM    197  SC1 PRO    94     166.180 150.040  51.900  1.00  0.00            
ATOM    198  BB  GLU    95     165.940 146.320  48.540  1.00  0.00            
ATOM    199  SC1 GLU    95     168.070 143.950  48.320  1.00  0.00            
ATOM    200  BB  ILE    96     162.790 144.400  49.650  1.00  0.00            
ATOM    201  SC1 ILE    96     162.030 142.530  50.430  1.00  0.00            
ATOM    202  BB  GLU    97     161.360 147.660  48.350  1.00  0.00            
ATOM    203  SC1 GLU    97     158.670 149.890  48.260  1.00  0.00            
ATOM    204  BB  GLY    98     163.530 146.980  45.330  1.00  0.00            
ATOM    205  BB  ALA    99     162.810 143.240  45.250  1.00  0.00            
ATOM    206  BB  LEU   100     159.040 143.770  45.590  1.00  0.00            
ATOM    207  SC1 LEU   100     157.540 142.950  47.620  1.00  0.00            
ATOM    208  BB  GLU   101     159.220 145.580  42.270  1.00  0.00            
ATOM    209  SC1 GLU   101     159.140 147.340  40.700  1.00  0.00            
ATOM    210  BB  ASP   102     161.830 142.770  41.770  1.00  0.00            
ATOM    211  SC1 ASP   102     161.810 140.600  40.430  1.00  0.00            
ATOM    212  BB  GLN   103     164.030 145.870  41.400  1.00  0.00            
ATOM    213  SC1 GLN   103     165.690 146.960  38.850  1.00  0.00            
ATOM    214  BB  ARG   104     167.100 144.910  43.390  1.00  0.00            
ATOM    215  SC1 ARG   104     168.610 146.600  43.480  1.00  0.00            
ATOM    216  SC2 ARG   104     171.950 145.990  43.330  1.00  0.00            
ATOM    217  BB  PRO   105     168.060 141.310  43.600  1.00  0.00            
ATOM    218  SC1 PRO   105     169.660 141.000  42.610  1.00  0.00            
ATOM    219  BB  VAL   106     166.530 138.410  45.370  1.00  0.00            
ATOM    220  SC1 VAL   106     165.040 138.260  46.690  1.00  0.00            
ATOM    221  BB  ARG   107     170.020 137.070  46.220  1.00  0.00            
ATOM    222  SC1 ARG   107     171.830 137.370  45.050  1.00  0.00            
ATOM    223  SC2 ARG   107     172.490 137.330  41.790  1.00  0.00            
ATOM    224  BB  TRP   108     169.440 133.840  48.030  1.00  0.00            
ATOM    225  SC1 TRP   108     168.120 132.830  45.900  1.00  0.00            
ATOM    226  SC2 TRP   108     167.340 133.410  43.920  1.00  0.00            
ATOM    227  SC3 TRP   108     168.490 130.370  45.330  1.00  0.00            
ATOM    228  SC4 TRP   108     167.440 131.150  42.850  1.00  0.00            
ATOM    229  BB  TRP   109     172.080 131.170  48.570  1.00  0.00            
ATOM    230  SC1 TRP   109     171.560 128.620  48.160  1.00  0.00            
ATOM    231  SC2 TRP   109     171.390 127.220  46.470  1.00  0.00            
ATOM    232  SC3 TRP   109     170.120 127.260  49.770  1.00  0.00            
ATOM    233  SC4 TRP   109     169.930 125.520  47.590  1.00  0.00            
ATOM    234  BB  ARG   110     174.440 134.180  48.560  1.00  0.00            
ATOM    235  SC1 ARG   110     175.710 134.800  46.840  1.00  0.00            
ATOM    236  SC2 ARG   110     176.710 137.400  44.480  1.00  0.00            
ATOM    237  BB  VAL   111     172.650 136.480  50.970  1.00  0.00            
ATOM    238  SC1 VAL   111     171.590 138.150  50.660  1.00  0.00            
ATOM    239  BB  LEU   112     170.950 134.310  53.640  1.00  0.00            
ATOM    240  SC1 LEU   112     169.720 132.060  52.960  1.00  0.00            
ATOM    241  BB  PRO   113     174.340 133.420  55.050  1.00  0.00            
ATOM    242  SC1 PRO   113     174.640 131.890  56.140  1.00  0.00            
ATOM    243  BB  VAL   114     176.150 136.660  54.340  1.00  0.00            
ATOM    244  SC1 VAL   114     177.220 136.180  52.720  1.00  0.00            
ATOM    245  BB  LYS   115     173.330 138.630  55.860  1.00  0.00            
ATOM    246  SC1 LYS   115     171.180 139.890  54.960  1.00  0.00            
ATOM    247  SC2 LYS   115     170.550 142.770  55.350  1.00  0.00            
ATOM    248  BB  PHE   116     172.700 136.180  58.730  1.00  0.00            
ATOM    249  SC1 PHE   116     172.240 133.260  60.830  1.00  0.00            
ATOM    250  SC2 PHE   116     170.700 133.300  58.980  1.00  0.00            
ATOM    251  SC3 PHE   116     170.900 131.330  60.340  1.00  0.00            
ATOM    252  BB  PHE   117     176.440 135.600  59.320  1.00  0.00            
ATOM    253  SC1 PHE   117     179.880 136.170  60.780  1.00  0.00            
ATOM    254  SC2 PHE   117     179.330 134.150  59.600  1.00  0.00            
ATOM    255  SC3 PHE   117     181.590 134.550  60.330  1.00  0.00            
ATOM    256  BB  GLY   118     177.000 139.160  58.280  1.00  0.00            
ATOM    257  BB  GLY   119     174.570 140.640  60.760  1.00  0.00            
ATOM    258  BB  LEU   120     175.570 138.140  63.440  1.00  0.00            
ATOM    259  SC1 LEU   120     175.610 135.570  64.070  1.00  0.00            
ATOM    260  BB  GLY   121     178.620 140.340  63.850  1.00  0.00            
ATOM    261  BB  THR   122     177.190 143.830  63.370  1.00  0.00            
ATOM    262  SC1 THR   122     176.880 144.830  61.720  1.00  0.00            
ATOM    263  BB  LEU   123     174.190 143.540  65.610  1.00  0.00            
ATOM    264  SC1 LEU   123     172.260 142.790  63.960  1.00  0.00            
ATOM    265  BB  GLY   124     176.500 141.050  67.370  1.00  0.00            
ATOM    266  BB  GLY   125     178.970 143.840  67.860  1.00  0.00            
ATOM    267  BB  GLY   126     177.330 145.950  70.500  1.00  0.00            
ATOM    268  BB  MET   127     176.360 148.350  67.800  1.00  0.00            
ATOM    269  SC1 MET   127     177.790 147.880  66.000  1.00  0.00            
ATOM    270  BB  VAL   128     173.440 150.760  67.450  1.00  0.00            
ATOM    271  SC1 VAL   128     174.340 152.270  66.490  1.00  0.00            
ATOM    272  BB  LEU   129     171.970 148.690  64.630  1.00  0.00            
ATOM    273  SC1 LEU   129     173.910 148.330  62.860  1.00  0.00            
ATOM    274  BB  GLY   130     168.600 146.910  64.710  1.00  0.00            
ATOM    275  BB  ARG   131     167.520 143.230  64.230  1.00  0.00            
ATOM    276  SC1 ARG   131     166.510 142.920  66.250  1.00  0.00            
ATOM    277  SC2 ARG   131     166.260 145.450  68.820  1.00  0.00            
ATOM    278  BB  GLU   132     164.640 143.990  61.850  1.00  0.00            
ATOM    279  SC1 GLU   132     163.900 146.010  63.230  1.00  0.00            
ATOM    280  BB  GLY   133     166.930 144.770  58.970  1.00  0.00            
ATOM    281  BB  PRO   134     168.300 141.200  59.050  1.00  0.00            
ATOM    282  SC1 PRO   134     170.130 141.140  59.580  1.00  0.00            
ATOM    283  BB  THR   135     165.050 139.510  60.020  1.00  0.00            
ATOM    284  SC1 THR   135     164.360 138.930  61.750  1.00  0.00            
ATOM    285  BB  VAL   136     163.150 140.920  57.070  1.00  0.00            
ATOM    286  SC1 VAL   136     162.820 142.860  57.440  1.00  0.00            
ATOM    287  BB  GLN   137     165.950 140.720  54.510  1.00  0.00            
ATOM    288  SC1 GLN   137     166.320 141.320  51.970  1.00  0.00            
ATOM    289  BB  ILE   138     166.350 137.150  55.860  1.00  0.00            
ATOM    290  SC1 ILE   138     167.820 136.520  57.610  1.00  0.00            
ATOM    291  BB  GLY   139     162.610 137.180  55.640  1.00  0.00            
ATOM    292  BB  GLY   140     162.270 137.900  51.980  1.00  0.00            
ATOM    293  BB  ASN   141     164.920 135.610  50.680  1.00  0.00            
ATOM    294  SC1 ASN   141     167.220 136.530  50.980  1.00  0.00            
ATOM    295  BB  ILE   142     163.710 132.540  52.240  1.00  0.00            
ATOM    296  SC1 ILE   142     164.760 132.300  54.040  1.00  0.00            
ATOM    297  BB  GLY   143     160.560 133.910  50.610  1.00  0.00            
ATOM    298  BB  ARG   144     162.370 134.200  47.330  1.00  0.00            
ATOM    299  SC1 ARG   144     162.450 134.350  44.700  1.00  0.00            
ATOM    300  SC2 ARG   144     163.280 134.720  41.490  1.00  0.00            
ATOM    301  BB  MET   145     164.250 131.000  47.910  1.00  0.00            
ATOM    302  SC1 MET   145     165.660 129.570  49.130  1.00  0.00            
ATOM    303  BB  VAL   146     161.060 129.130  48.360  1.00  0.00            
ATOM    304  SC1 VAL   146     159.940 128.840  49.990  1.00  0.00            
ATOM    305  BB  LEU   147     159.440 129.970  44.990  1.00  0.00            
ATOM    306  SC1 LEU   147     158.160 132.210  45.580  1.00  0.00            
ATOM    307  BB  ASP   148     162.420 129.230  42.670  1.00  0.00            
ATOM    308  SC1 ASP   148     163.340 129.380  40.300  1.00  0.00            
ATOM    309  BB  ILE   149     163.270 126.150  44.670  1.00  0.00            
ATOM    310  SC1 ILE   149     164.840 125.890  46.410  1.00  0.00            
ATOM    311  BB  PHE   150     159.640 125.160  45.520  1.00  0.00            
ATOM    312  SC1 PHE   150     157.990 123.160  47.690  1.00  0.00            
ATOM    313  SC2 PHE   150     159.830 124.240  48.770  1.00  0.00            
ATOM    314  SC3 PHE   150     158.610 122.520  49.920  1.00  0.00            
ATOM    315  BB  ARG   151     158.750 126.030  41.910  1.00  0.00            
ATOM    316  SC1 ARG   151     159.890 126.060  39.520  1.00  0.00            
ATOM    317  SC2 ARG   151     159.570 124.920  36.650  1.00  0.00            
ATOM    318  BB  LEU   152     155.650 128.100  42.520  1.00  0.00            
ATOM    319  SC1 LEU   152     153.960 128.280  44.550  1.00  0.00            
ATOM    320  BB  LYS   153     154.080 129.230  39.240  1.00  0.00            
ATOM    321  SC1 LYS   153     152.310 128.250  38.360  1.00  0.00            
ATOM    322  SC2 LYS   153     150.970 126.470  36.370  1.00  0.00            
ATOM    323  BB  GLY   154     153.780 132.980  39.130  1.00  0.00            
ATOM    324  BB  ASP   155     153.950 136.660  40.510  1.00  0.00            
ATOM    325  SC1 ASP   155     154.450 138.130  38.490  1.00  0.00            
ATOM    326  BB  GLU   156     151.230 136.460  43.110  1.00  0.00            
ATOM    327  SC1 GLU   156     148.520 135.390  44.090  1.00  0.00            
ATOM    328  BB  ALA   157     153.730 133.880  44.200  1.00  0.00            
ATOM    329  BB  ARG   158     156.790 136.080  43.660  1.00  0.00            
ATOM    330  SC1 ARG   158     158.840 136.930  42.360  1.00  0.00            
ATOM    331  SC2 ARG   158     159.210 136.860  38.710  1.00  0.00            
ATOM    332  BB  HIS   159     155.210 139.000  45.490  1.00  0.00            
ATOM    333  SC1 HIS   159     155.070 140.450  44.200  1.00  0.00            
ATOM    334  SC2 HIS   159     154.650 141.670  42.760  1.00  0.00            
ATOM    335  SC3 HIS   159     156.570 141.350  41.820  1.00  0.00            
ATOM    336  BB  THR   160     153.190 136.770  47.810  1.00  0.00            
ATOM    337  SC1 THR   160     151.510 136.100  48.530  1.00  0.00            
ATOM    338  BB  LEU   161     156.200 134.980  49.270  1.00  0.00            
ATOM    339  SC1 LEU   161     156.400 132.410  49.860  1.00  0.00            
ATOM    340  BB  LEU   162     158.690 137.890  49.270  1.00  0.00            
ATOM    341  SC1 LEU   162     160.050 138.500  47.080  1.00  0.00            
ATOM    342  BB  ALA   163     155.900 139.820  50.880  1.00  0.00            
ATOM    343  BB  THR   164     155.380 137.090  53.520  1.00  0.00            
ATOM    344  SC1 THR   164     154.100 135.630  53.650  1.00  0.00            
ATOM    345  BB  GLY   165     158.900 136.490  54.770  1.00  0.00            
ATOM    346  BB  ALA   166     159.480 140.210  54.910  1.00  0.00            
ATOM    347  BB  ALA   167     156.090 140.660  56.460  1.00  0.00            
ATOM    348  BB  ALA   168     157.070 137.550  58.450  1.00  0.00            
ATOM    349  BB  GLY   169     160.410 139.050  59.350  1.00  0.00            
ATOM    350  BB  LEU   170     159.310 142.150  61.280  1.00  0.00            
ATOM    351  SC1 LEU   170     158.430 144.560  61.940  1.00  0.00            
ATOM    352  BB  ALA   171     156.660 140.200  63.050  1.00  0.00            
ATOM    353  BB  ALA   172     159.550 138.040  64.250  1.00  0.00            
ATOM    354  BB  ALA   173     161.870 140.710  65.540  1.00  0.00            
ATOM    355  BB  PHE   174     159.360 142.670  67.590  1.00  0.00            
ATOM    356  SC1 PHE   174     161.110 145.000  68.410  1.00  0.00            
ATOM    357  SC2 PHE   174     160.000 145.340  66.310  1.00  0.00            
ATOM    358  SC3 PHE   174     161.120 147.170  67.390  1.00  0.00            
ATOM    359  BB  ASN   175     156.280 140.780  68.760  1.00  0.00            
ATOM    360  SC1 ASN   175     155.280 141.720  70.850  1.00  0.00            
ATOM    361  BB  ALA   176     154.390 142.490  65.950  1.00  0.00            
ATOM    362  BB  PRO   177     151.890 140.230  64.150  1.00  0.00            
ATOM    363  SC1 PRO   177     150.430 139.020  64.190  1.00  0.00            
ATOM    364  BB  LEU   178     150.020 143.090  62.450  1.00  0.00            
ATOM    365  SC1 LEU   178     147.740 143.260  63.790  1.00  0.00            
ATOM    366  BB  ALA   179     153.060 145.420  62.700  1.00  0.00            
ATOM    367  BB  GLY   180     154.380 142.840  60.330  1.00  0.00            
ATOM    368  BB  ILE   181     151.520 143.280  57.970  1.00  0.00            
ATOM    369  SC1 ILE   181     150.320 141.990  56.850  1.00  0.00            
ATOM    370  BB  LEU   182     151.390 147.130  58.090  1.00  0.00            
ATOM    371  SC1 LEU   182     149.100 147.080  59.420  1.00  0.00            
ATOM    372  BB  PHE   183     154.520 147.920  56.060  1.00  0.00            
ATOM    373  SC1 PHE   183     157.590 147.430  56.750  1.00  0.00            
ATOM    374  SC2 PHE   183     156.230 145.470  57.030  1.00  0.00            
ATOM    375  SC3 PHE   183     158.630 145.290  57.070  1.00  0.00            
ATOM    376  BB  ILE   184     153.130 145.560  53.540  1.00  0.00            
ATOM    377  SC1 ILE   184     152.580 143.500  52.530  1.00  0.00            
ATOM    378  BB  ILE   185     149.970 147.560  53.310  1.00  0.00            
ATOM    379  SC1 ILE   185     148.250 146.740  54.140  1.00  0.00            
ATOM    380  BB  GLU   186     151.900 150.880  53.410  1.00  0.00            
ATOM    381  SC1 GLU   186     151.600 151.710  50.240  1.00  0.00            
ATOM    382  BB  GLU   187     155.650 150.910  52.760  1.00  0.00            
ATOM    383  SC1 GLU   187     155.400 153.980  53.500  1.00  0.00            
ATOM    384  BB  MET   188     156.530 147.360  51.740  1.00  0.00            
ATOM    385  SC1 MET   188     158.050 144.620  52.200  1.00  0.00            
ATOM    386  BB  ARG   189     154.400 146.640  48.640  1.00  0.00            
ATOM    387  SC1 ARG   189     152.130 147.220  48.440  1.00  0.00            
ATOM    388  SC2 ARG   189     149.680 148.820  47.110  1.00  0.00            
ATOM    389  BB  PRO   190     155.210 147.890  45.090  1.00  0.00            
ATOM    390  SC1 PRO   190     155.090 146.690  43.620  1.00  0.00            
ATOM    391  BB  GLN   191     154.580 151.670  45.260  1.00  0.00            
ATOM    392  SC1 GLN   191     152.510 152.980  45.710  1.00  0.00            
ATOM    393  BB  PHE   192     154.750 151.520  41.480  1.00  0.00            
ATOM    394  SC1 PHE   192     157.450 152.220  39.230  1.00  0.00            
ATOM    395  SC2 PHE   192     156.760 154.170  40.460  1.00  0.00            
ATOM    396  SC3 PHE   192     158.620 154.300  38.950  1.00  0.00            
ATOM    397  BB  ARG   193     153.800 148.700  39.210  1.00  0.00            
ATOM    398  SC1 ARG   193     155.440 147.780  37.680  1.00  0.00            
ATOM    399  SC2 ARG   193     156.500 144.620  37.990  1.00  0.00            
ATOM    400  BB  TYR   194     151.630 145.630  39.690  1.00  0.00            
ATOM    401  SC1 TYR   194     151.900 142.460  38.500  1.00  0.00            
ATOM    402  SC2 TYR   194     150.620 143.910  37.080  1.00  0.00            
ATOM    403  SC3 TYR   194     150.330 140.920  36.310  1.00  0.00            
ATOM    404  BB  THR   195     149.900 144.100  42.780  1.00  0.00            
ATOM    405  SC1 THR   195     150.400 144.730  44.550  1.00  0.00            
ATOM    406  BB  LEU   196     149.510 140.350  42.900  1.00  0.00            
ATOM    407  SC1 LEU   196     148.020 140.340  40.700  1.00  0.00            
ATOM    408  BB  ILE   197     149.870 140.290  46.690  1.00  0.00            
ATOM    409  SC1 ILE   197     151.650 141.540  47.710  1.00  0.00            
ATOM    410  BB  SER   198     147.430 138.580  48.920  1.00  0.00            
ATOM    411  SC1 SER   198     146.170 137.150  48.490  1.00  0.00            
ATOM    412  BB  ILE   199     146.460 140.230  52.230  1.00  0.00            
ATOM    413  SC1 ILE   199     146.950 142.090  53.380  1.00  0.00            
ATOM    414  BB  LYS   200     145.430 136.790  53.490  1.00  0.00            
ATOM    415  SC1 LYS   200     142.910 137.700  53.470  1.00  0.00            
ATOM    416  SC2 LYS   200     141.030 139.580  52.630  1.00  0.00            
ATOM    417  BB  ALA   201     148.630 135.040  52.430  1.00  0.00            
ATOM    418  BB  VAL   202     150.090 138.010  54.150  1.00  0.00            
ATOM    419  SC1 VAL   202     150.920 139.090  52.690  1.00  0.00            
ATOM    420  BB  PHE   203     148.530 136.960  57.390  1.00  0.00            
ATOM    421  SC1 PHE   203     146.310 139.060  58.240  1.00  0.00            
ATOM    422  SC2 PHE   203     148.060 139.180  59.870  1.00  0.00            
ATOM    423  SC3 PHE   203     146.480 140.970  59.680  1.00  0.00            
ATOM    424  BB  ILE   204     149.040 133.200  57.630  1.00  0.00            
ATOM    425  SC1 ILE   204     148.500 130.960  57.910  1.00  0.00            
ATOM    426  BB  GLY   205     152.780 133.270  57.800  1.00  0.00            
ATOM    427  BB  VAL   206     152.970 136.570  59.790  1.00  0.00            
ATOM    428  SC1 VAL   206     152.390 138.410  59.260  1.00  0.00            
ATOM    429  BB  ILE   207     151.300 134.790  62.710  1.00  0.00            
ATOM    430  SC1 ILE   207     148.860 134.630  62.500  1.00  0.00            
ATOM    431  BB  MET   208     153.400 131.700  61.900  1.00  0.00            
ATOM    432  SC1 MET   208     151.960 128.940  60.770  1.00  0.00            
ATOM    433  BB  SER   209     156.660 133.290  63.210  1.00  0.00            
ATOM    434  SC1 SER   209     157.000 134.640  61.840  1.00  0.00            
ATOM    435  BB  THR   210     154.580 134.860  65.910  1.00  0.00            
ATOM    436  SC1 THR   210     154.350 136.690  66.550  1.00  0.00            
ATOM    437  BB  ILE   211     154.430 131.130  66.550  1.00  0.00            
ATOM    438  SC1 ILE   211     153.460 130.420  68.360  1.00  0.00            
ATOM    439  BB  MET   212     158.200 130.680  66.520  1.00  0.00            
ATOM    440  SC1 MET   212     158.240 128.220  67.290  1.00  0.00            
ATOM    441  BB  TYR   213     158.560 133.960  68.300  1.00  0.00            
ATOM    442  SC1 TYR   213     158.750 137.110  68.770  1.00  0.00            
ATOM    443  SC2 TYR   213     160.930 136.180  68.380  1.00  0.00            
ATOM    444  SC3 TYR   213     161.000 138.690  70.200  1.00  0.00            
ATOM    445  BB  ARG   214     156.290 133.460  71.310  1.00  0.00            
ATOM    446  SC1 ARG   214     154.380 134.550  72.080  1.00  0.00            
ATOM    447  SC2 ARG   214     152.900 137.310  71.280  1.00  0.00            
ATOM    448  BB  ILE   215     158.940 130.730  71.550  1.00  0.00            
ATOM    449  SC1 ILE   215     158.720 128.620  72.440  1.00  0.00            
ATOM    450  BB  PHE   216     161.080 133.270  73.390  1.00  0.00            
ATOM    451  SC1 PHE   216     163.620 135.060  74.290  1.00  0.00            
ATOM    452  SC2 PHE   216     164.030 134.600  71.970  1.00  0.00            
ATOM    453  SC3 PHE   216     164.990 136.550  72.980  1.00  0.00            
ATOM    454  BB  ASN   217     158.590 136.070  73.910  1.00  0.00            
ATOM    455  SC1 ASN   217     157.540 138.330  74.060  1.00  0.00            
ATOM    456  BB  HIS   218     156.970 134.170  76.770  1.00  0.00            
ATOM    457  SC1 HIS   218     156.710 132.260  76.470  1.00  0.00            
ATOM    458  SC2 HIS   218     156.680 130.360  76.080  1.00  0.00            
ATOM    459  SC3 HIS   218     154.840 130.090  77.160  1.00  0.00            
ATOM    460  BB  GLU   219     155.320 136.250  79.550  1.00  0.00            
ATOM    461  SC1 GLU   219     154.570 135.670  82.290  1.00  0.00            
ATOM    462  BB  VAL   220     157.740 139.170  79.470  1.00  0.00            
ATOM    463  SC1 VAL   220     159.510 138.250  79.440  1.00  0.00            
ATOM    464  BB  ALA   221     156.690 142.020  77.220  1.00  0.00            
ATOM    465  BB  LEU   222     159.190 143.630  74.930  1.00  0.00            
ATOM    466  SC1 LEU   222     159.650 142.670  72.510  1.00  0.00            
ATOM    467  BB  ILE   223     158.960 147.360  75.580  1.00  0.00            
ATOM    468  SC1 ILE   223     158.820 149.470  75.060  1.00  0.00            
ATOM    469  BB  ASP   224     157.190 147.110  78.930  1.00  0.00            
ATOM    470  SC1 ASP   224     155.020 145.950  79.570  1.00  0.00            
ATOM    471  BB  VAL   225     156.990 150.740  80.020  1.00  0.00            
ATOM    472  SC1 VAL   225     158.210 151.980  81.000  1.00  0.00            
ATOM    473  BB  GLY   226     153.970 150.300  82.250  1.00  0.00            
ATOM    474  BB  LYS   227     150.380 151.120  81.320  1.00  0.00            
ATOM    475  SC1 LYS   227     149.740 149.080  79.910  1.00  0.00            
ATOM    476  SC2 LYS   227     150.010 146.390  78.570  1.00  0.00            
ATOM    477  BB  LEU   228     151.920 154.480  80.760  1.00  0.00            
ATOM    478  SC1 LEU   228     153.890 154.480  78.990  1.00  0.00            
ATOM    479  BB  SER   229     149.960 157.210  82.240  1.00  0.00            
ATOM    480  SC1 SER   229     150.630 157.990  83.890  1.00  0.00            
ATOM    481  BB  ASP   230     146.970 158.900  80.560  1.00  0.00            
ATOM    482  SC1 ASP   230     144.780 158.450  81.790  1.00  0.00            
ATOM    483  BB  ALA   231     147.490 161.210  77.600  1.00  0.00            
ATOM    484  BB  PRO   232     144.430 163.450  77.730  1.00  0.00            
ATOM    485  SC1 PRO   232     142.900 163.370  78.860  1.00  0.00            
ATOM    486  BB  LEU   233     143.510 165.370  74.600  1.00  0.00            
ATOM    487  SC1 LEU   233     142.570 163.920  72.590  1.00  0.00            
ATOM    488  BB  ASN   234     143.970 168.450  76.760  1.00  0.00            
ATOM    489  SC1 ASN   234     143.670 170.850  77.400  1.00  0.00            
ATOM    490  BB  THR   235     147.660 167.620  76.100  1.00  0.00            
ATOM    491  SC1 THR   235     148.330 166.610  77.620  1.00  0.00            
ATOM    492  BB  LEU   236     146.900 167.260  72.350  1.00  0.00            
ATOM    493  SC1 LEU   236     145.600 167.000  70.050  1.00  0.00            
ATOM    494  BB  TRP   237     148.320 170.720  71.630  1.00  0.00            
ATOM    495  SC1 TRP   237     147.190 172.250  73.300  1.00  0.00            
ATOM    496  SC2 TRP   237     145.600 173.770  73.270  1.00  0.00            
ATOM    497  SC3 TRP   237     148.440 173.240  75.300  1.00  0.00            
ATOM    498  SC4 TRP   237     146.290 175.040  75.300  1.00  0.00            
ATOM    499  BB  LEU   238     151.940 169.940  72.410  1.00  0.00            
ATOM    500  SC1 LEU   238     152.770 171.900  73.990  1.00  0.00            
ATOM    501  BB  TYR   239     151.940 166.440  71.050  1.00  0.00            
ATOM    502  SC1 TYR   239     150.990 165.720  73.720  1.00  0.00            
ATOM    503  SC2 TYR   239     152.180 164.000  72.550  1.00  0.00            
ATOM    504  SC3 TYR   239     151.320 163.130  75.400  1.00  0.00            
ATOM    505  BB  LEU   240     151.530 168.110  67.630  1.00  0.00            
ATOM    506  SC1 LEU   240     149.060 168.100  66.660  1.00  0.00            
ATOM    507  BB  ILE   241     154.440 170.270  68.570  1.00  0.00            
ATOM    508  SC1 ILE   241     155.900 171.820  68.690  1.00  0.00            
ATOM    509  BB  LEU   242     155.980 166.900  69.360  1.00  0.00            
ATOM    510  SC1 LEU   242     158.030 165.240  69.650  1.00  0.00            
ATOM    511  BB  GLY   243     154.770 166.240  65.810  1.00  0.00            
ATOM    512  BB  ILE   244     156.320 169.300  64.270  1.00  0.00            
ATOM    513  SC1 ILE   244     155.440 170.390  63.080  1.00  0.00            
ATOM    514  BB  ILE   245     159.700 168.600  65.790  1.00  0.00            
ATOM    515  SC1 ILE   245     161.060 168.530  67.350  1.00  0.00            
ATOM    516  BB  PHE   246     160.020 165.100  64.390  1.00  0.00            
ATOM    517  SC1 PHE   246     161.320 163.310  67.050  1.00  0.00            
ATOM    518  SC2 PHE   246     163.030 164.100  65.560  1.00  0.00            
ATOM    519  SC3 PHE   246     163.540 162.380  67.160  1.00  0.00            
ATOM    520  BB  GLY   247     158.740 166.150  60.910  1.00  0.00            
ATOM    521  BB  ILE   248     161.040 169.190  60.540  1.00  0.00            
ATOM    522  SC1 ILE   248     160.080 171.470  60.820  1.00  0.00            
ATOM    523  BB  PHE   249     163.770 166.890  61.850  1.00  0.00            
ATOM    524  SC1 PHE   249     167.120 165.940  62.750  1.00  0.00            
ATOM    525  SC2 PHE   249     166.120 167.570  64.200  1.00  0.00            
ATOM    526  SC3 PHE   249     168.510 167.390  64.070  1.00  0.00            
ATOM    527  BB  GLY   250     162.950 163.830  59.830  1.00  0.00            
ATOM    528  BB  PRO   251     164.120 165.550  56.640  1.00  0.00            
ATOM    529  SC1 PRO   251     163.150 167.180  56.570  1.00  0.00            
ATOM    530  BB  ILE   252     167.510 166.360  58.120  1.00  0.00            
ATOM    531  SC1 ILE   252     168.770 168.300  58.100  1.00  0.00            
ATOM    532  BB  PHE   253     167.510 162.620  58.880  1.00  0.00            
ATOM    533  SC1 PHE   253     168.220 160.750  61.660  1.00  0.00            
ATOM    534  SC2 PHE   253     166.770 159.580  60.150  1.00  0.00            
ATOM    535  SC3 PHE   253     168.410 158.370  61.420  1.00  0.00            
ATOM    536  BB  ASN   254     166.950 162.190  55.150  1.00  0.00            
ATOM    537  SC1 ASN   254     166.020 161.850  52.850  1.00  0.00            
ATOM    538  BB  LYS   255     169.360 165.050  54.360  1.00  0.00            
ATOM    539  SC1 LYS   255     170.380 165.270  52.390  1.00  0.00            
ATOM    540  SC2 LYS   255     169.870 165.230  49.250  1.00  0.00            
ATOM    541  BB  TRP   256     172.410 164.050  56.400  1.00  0.00            
ATOM    542  SC1 TRP   256     172.350 164.500  59.030  1.00  0.00            
ATOM    543  SC2 TRP   256     171.200 164.760  60.890  1.00  0.00            
ATOM    544  SC3 TRP   256     174.640 164.420  60.160  1.00  0.00            
ATOM    545  SC4 TRP   256     173.140 164.970  62.460  1.00  0.00            
ATOM    546  BB  VAL   257     172.410 160.220  56.460  1.00  0.00            
ATOM    547  SC1 VAL   257     170.620 159.540  57.010  1.00  0.00            
ATOM    548  BB  LEU   258     172.510 160.770  52.660  1.00  0.00            
ATOM    549  SC1 LEU   258     170.260 159.420  52.280  1.00  0.00            
ATOM    550  BB  GLY   259     175.220 163.270  53.470  1.00  0.00            
ATOM    551  BB  MET   260     176.540 160.520  55.740  1.00  0.00            
ATOM    552  SC1 MET   260     177.230 160.520  58.610  1.00  0.00            
ATOM    553  BB  GLN   261     176.970 157.780  53.160  1.00  0.00            
ATOM    554  SC1 GLN   261     176.840 154.680  51.900  1.00  0.00            
ATOM    555  BB  ASP   262     179.000 160.440  51.430  1.00  0.00            
ATOM    556  SC1 ASP   262     178.720 161.800  49.280  1.00  0.00            
ATOM    557  BB  LEU   263     180.930 161.670  54.430  1.00  0.00            
ATOM    558  SC1 LEU   263     180.900 162.940  56.750  1.00  0.00            
ATOM    559  BB  LEU   264     181.920 158.010  54.220  1.00  0.00            
ATOM    560  SC1 LEU   264     180.810 157.430  56.550  1.00  0.00            
ATOM    561  BB  HIS   265     181.890 157.050  50.600  1.00  0.00            
ATOM    562  SC1 HIS   265     180.660 156.230  49.340  1.00  0.00            
ATOM    563  SC2 HIS   265     179.470 155.290  48.130  1.00  0.00            
ATOM    564  SC3 HIS   265     179.860 156.680  46.530  1.00  0.00            
ATOM    565  BB  ARG   266     185.220 158.870  50.060  1.00  0.00            
ATOM    566  SC1 ARG   266     184.610 161.100  49.630  1.00  0.00            
ATOM    567  SC2 ARG   266     182.580 161.660  46.580  1.00  0.00            
ATOM    568  BB  VAL   267     187.680 157.550  52.580  1.00  0.00            
ATOM    569  SC1 VAL   267     188.580 157.350  54.360  1.00  0.00            
ATOM    570  BB  HIS   268     186.010 154.200  51.800  1.00  0.00            
ATOM    571  SC1 HIS   268     184.670 153.630  53.090  1.00  0.00            
ATOM    572  SC2 HIS   268     183.410 153.180  54.490  1.00  0.00            
ATOM    573  SC3 HIS   268     181.830 152.820  53.060  1.00  0.00            
ATOM    574  BB  GLY   269     185.580 155.230  48.200  1.00  0.00            
ATOM    575  BB  GLY   270     183.400 152.160  47.670  1.00  0.00            
ATOM    576  BB  ASN   271     186.400 150.270  49.040  1.00  0.00            
ATOM    577  SC1 ASN   271     188.180 150.440  47.300  1.00  0.00            
ATOM    578  BB  ILE   272     186.590 146.680  50.370  1.00  0.00            
ATOM    579  SC1 ILE   272     186.230 145.030  51.720  1.00  0.00            
ATOM    580  BB  THR   273     189.960 147.990  51.550  1.00  0.00            
ATOM    581  SC1 THR   273     191.830 147.850  51.010  1.00  0.00            
ATOM    582  BB  LYS   274     188.860 151.120  53.330  1.00  0.00            
ATOM    583  SC1 LYS   274     190.670 152.430  52.160  1.00  0.00            
ATOM    584  SC2 LYS   274     191.390 153.850  49.460  1.00  0.00            
ATOM    585  BB  TRP   275     185.790 149.160  54.240  1.00  0.00            
ATOM    586  SC1 TRP   275     183.240 148.880  53.870  1.00  0.00            
ATOM    587  SC2 TRP   275     181.360 148.870  55.010  1.00  0.00            
ATOM    588  SC3 TRP   275     182.260 147.840  51.750  1.00  0.00            
ATOM    589  SC4 TRP   275     179.860 148.090  53.170  1.00  0.00            
ATOM    590  BB  VAL   276     186.880 146.340  56.550  1.00  0.00            
ATOM    591  SC1 VAL   276     187.230 144.470  55.930  1.00  0.00            
ATOM    592  BB  LEU   277     188.970 149.030  58.290  1.00  0.00            
ATOM    593  SC1 LEU   277     190.500 148.650  60.420  1.00  0.00            
ATOM    594  BB  MET   278     186.670 152.100  57.980  1.00  0.00            
ATOM    595  SC1 MET   278     185.900 155.060  58.540  1.00  0.00            
ATOM    596  BB  GLY   279     183.960 149.900  59.360  1.00  0.00            
ATOM    597  BB  GLY   280     185.660 147.700  61.830  1.00  0.00            
ATOM    598  BB  ALA   281     186.690 151.080  63.150  1.00  0.00            
ATOM    599  BB  ILE   282     183.080 152.210  63.490  1.00  0.00            
ATOM    600  SC1 ILE   282     182.620 153.880  61.990  1.00  0.00            
ATOM    601  BB  GLY   283     182.710 148.740  64.870  1.00  0.00            
ATOM    602  BB  GLY   284     185.010 149.010  67.760  1.00  0.00            
ATOM    603  BB  LEU   285     184.160 152.630  68.140  1.00  0.00            
ATOM    604  SC1 LEU   285     186.370 153.770  67.210  1.00  0.00            
ATOM    605  BB  CYS   286     180.720 151.540  69.070  1.00  0.00            
ATOM    606  SC1 CYS   286     179.360 152.280  67.240  1.00  0.00            
ATOM    607  BB  GLY   287     181.510 148.970  71.800  1.00  0.00            
ATOM    608  BB  LEU   288     183.790 151.370  73.510  1.00  0.00            
ATOM    609  SC1 LEU   288     185.450 153.300  72.750  1.00  0.00            
ATOM    610  BB  LEU   289     180.730 153.500  73.950  1.00  0.00            
ATOM    611  SC1 LEU   289     180.550 154.930  71.730  1.00  0.00            
ATOM    612  BB  GLY   290     179.050 150.290  74.780  1.00  0.00            
ATOM    613  BB  PHE   291     180.620 149.490  78.140  1.00  0.00            
ATOM    614  SC1 PHE   291     182.640 147.860  80.400  1.00  0.00            
ATOM    615  SC2 PHE   291     183.850 148.120  78.340  1.00  0.00            
ATOM    616  SC3 PHE   291     184.780 148.950  80.390  1.00  0.00            
ATOM    617  BB  VAL   292     181.850 153.050  78.840  1.00  0.00            
ATOM    618  SC1 VAL   292     183.730 153.100  78.130  1.00  0.00            
ATOM    619  BB  ALA   293     178.520 154.910  78.150  1.00  0.00            
ATOM    620  BB  PRO   294     175.900 152.230  77.450  1.00  0.00            
ATOM    621  SC1 PRO   294     175.960 151.060  78.960  1.00  0.00            
ATOM    622  BB  ALA   295     172.860 154.430  76.730  1.00  0.00            
ATOM    623  BB  THR   296     174.890 156.050  73.920  1.00  0.00            
ATOM    624  SC1 THR   296     176.080 157.480  73.370  1.00  0.00            
ATOM    625  BB  SER   297     175.080 152.510  72.430  1.00  0.00            
ATOM    626  SC1 SER   297     176.550 152.550  71.160  1.00  0.00            
ATOM    627  BB  GLY   298     173.470 149.140  71.710  1.00  0.00            
ATOM    628  BB  GLY   299     170.050 148.260  70.290  1.00  0.00            
ATOM    629  BB  GLY   300     168.320 150.660  72.680  1.00  0.00            
ATOM    630  BB  PHE   301     165.610 148.070  73.280  1.00  0.00            
ATOM    631  SC1 PHE   301     162.740 147.590  72.340  1.00  0.00            
ATOM    632  SC2 PHE   301     163.630 149.370  71.000  1.00  0.00            
ATOM    633  SC3 PHE   301     161.260 148.990  71.080  1.00  0.00            
ATOM    634  BB  ASN   302     166.620 148.460  77.000  1.00  0.00            
ATOM    635  SC1 ASN   302     167.620 147.540  79.100  1.00  0.00            
ATOM    636  BB  LEU   303     167.450 152.180  76.780  1.00  0.00            
ATOM    637  SC1 LEU   303     167.920 154.770  77.050  1.00  0.00            
ATOM    638  BB  ILE   304     163.640 152.480  76.380  1.00  0.00            
ATOM    639  SC1 ILE   304     162.340 152.040  74.780  1.00  0.00            
ATOM    640  BB  PRO   305     162.600 151.090  79.830  1.00  0.00            
ATOM    641  SC1 PRO   305     162.070 149.280  79.630  1.00  0.00            
ATOM    642  BB  ILE   306     165.010 153.690  81.280  1.00  0.00            
ATOM    643  SC1 ILE   306     165.990 153.690  83.110  1.00  0.00            
ATOM    644  BB  ALA   307     164.310 156.680  79.130  1.00  0.00            
ATOM    645  BB  THR   308     160.480 156.280  79.280  1.00  0.00            
ATOM    646  SC1 THR   308     159.790 155.120  77.880  1.00  0.00            
ATOM    647  BB  ALA   309     160.970 155.610  82.950  1.00  0.00            
ATOM    648  BB  GLY   310     162.800 158.920  82.670  1.00  0.00            
ATOM    649  BB  ASN   311     165.170 157.880  85.460  1.00  0.00            
ATOM    650  SC1 ASN   311     164.050 158.810  87.500  1.00  0.00            
ATOM    651  BB  PHE   312     167.570 159.850  83.260  1.00  0.00            
ATOM    652  SC1 PHE   312     168.650 157.590  81.030  1.00  0.00            
ATOM    653  SC2 PHE   312     170.400 159.150  81.550  1.00  0.00            
ATOM    654  SC3 PHE   312     170.940 156.980  80.680  1.00  0.00            
ATOM    655  BB  SER   313     169.890 162.770  83.950  1.00  0.00            
ATOM    656  SC1 SER   313     171.490 162.740  85.060  1.00  0.00            
ATOM    657  BB  MET   314     168.230 165.370  81.740  1.00  0.00            
ATOM    658  SC1 MET   314     166.620 167.150  79.330  1.00  0.00            
ATOM    659  BB  GLY   315     171.350 167.040  80.430  1.00  0.00            
ATOM    660  BB  MET   316     171.920 163.370  79.480  1.00  0.00            
ATOM    661  SC1 MET   316     174.090 162.860  80.770  1.00  0.00            
ATOM    662  BB  LEU   317     168.740 162.970  77.440  1.00  0.00            
ATOM    663  SC1 LEU   317     166.840 161.640  78.720  1.00  0.00            
ATOM    664  BB  VAL   318     169.970 165.840  75.110  1.00  0.00            
ATOM    665  SC1 VAL   318     169.280 167.690  75.420  1.00  0.00            
ATOM    666  BB  PHE   319     173.300 164.090  75.430  1.00  0.00            
ATOM    667  SC1 PHE   319     176.150 162.380  75.800  1.00  0.00            
ATOM    668  SC2 PHE   319     176.580 164.740  75.870  1.00  0.00            
ATOM    669  SC3 PHE   319     178.300 163.220  75.140  1.00  0.00            
ATOM    670  BB  ILE   320     172.010 160.690  74.380  1.00  0.00            
ATOM    671  SC1 ILE   320     171.140 159.310  75.870  1.00  0.00            
ATOM    672  BB  PHE   321     169.690 162.450  71.960  1.00  0.00            
ATOM    673  SC1 PHE   321     167.790 165.220  70.530  1.00  0.00            
ATOM    674  SC2 PHE   321     167.360 163.060  69.570  1.00  0.00            
ATOM    675  SC3 PHE   321     167.440 165.010  68.170  1.00  0.00            
ATOM    676  BB  VAL   322     172.550 163.990  70.010  1.00  0.00            
ATOM    677  SC1 VAL   322     172.600 165.740  69.050  1.00  0.00            
ATOM    678  BB  ALA   323     174.880 161.200  70.890  1.00  0.00            
ATOM    679  BB  ARG   324     172.360 158.830  69.200  1.00  0.00            
ATOM    680  SC1 ARG   324     170.740 157.620  70.520  1.00  0.00            
ATOM    681  SC2 ARG   324     170.680 154.350  71.610  1.00  0.00            
ATOM    682  BB  VAL   325     171.800 160.830  66.090  1.00  0.00            
ATOM    683  SC1 VAL   325     170.400 162.140  65.530  1.00  0.00            
ATOM    684  BB  ILE   326     175.540 160.420  65.530  1.00  0.00            
ATOM    685  SC1 ILE   326     176.640 162.580  65.800  1.00  0.00            
ATOM    686  BB  THR   327     175.730 156.790  66.510  1.00  0.00            
ATOM    687  SC1 THR   327     176.400 156.630  68.340  1.00  0.00            
ATOM    688  BB  THR   328     172.550 155.880  64.520  1.00  0.00            
ATOM    689  SC1 THR   328     170.750 156.160  65.220  1.00  0.00            
ATOM    690  BB  LEU   329     173.960 157.420  61.360  1.00  0.00            
ATOM    691  SC1 LEU   329     173.200 159.950  61.580  1.00  0.00            
ATOM    692  BB  LEU   330     177.480 156.140  61.860  1.00  0.00            
ATOM    693  SC1 LEU   330     179.310 158.050  62.020  1.00  0.00            
ATOM    694  BB  CYS   331     176.010 152.670  61.790  1.00  0.00            
ATOM    695  SC1 CYS   331     177.920 151.410  62.510  1.00  0.00            
ATOM    696  BB  PHE   332     173.150 153.050  59.300  1.00  0.00            
ATOM    697  SC1 PHE   332     170.090 153.050  57.780  1.00  0.00            
ATOM    698  SC2 PHE   332     170.510 154.750  59.430  1.00  0.00            
ATOM    699  SC3 PHE   332     168.310 154.480  58.510  1.00  0.00            
ATOM    700  BB  SER   333     174.600 155.310  56.510  1.00  0.00            
ATOM    701  SC1 SER   333     173.260 155.650  55.130  1.00  0.00            
ATOM    702  BB  SER   334     177.800 153.390  57.030  1.00  0.00            
ATOM    703  SC1 SER   334     179.510 153.020  57.900  1.00  0.00            
ATOM    704  BB  GLY   335     176.020 150.600  55.240  1.00  0.00            
ATOM    705  BB  ALA   336     176.060 148.500  58.370  1.00  0.00            
ATOM    706  BB  PRO   337     174.290 145.140  57.680  1.00  0.00            
ATOM    707  SC1 PRO   337     174.880 143.370  57.320  1.00  0.00            
ATOM    708  BB  GLY   338     171.190 145.780  59.720  1.00  0.00            
ATOM    709  BB  GLY   339     168.270 147.550  61.310  1.00  0.00            
ATOM    710  BB  ILE   340     167.970 151.220  62.260  1.00  0.00            
ATOM    711  SC1 ILE   340     169.550 152.150  62.870  1.00  0.00            
ATOM    712  BB  PHE   341     164.230 150.830  62.430  1.00  0.00            
ATOM    713  SC1 PHE   341     161.740 149.670  60.320  1.00  0.00            
ATOM    714  SC2 PHE   341     163.910 149.250  59.390  1.00  0.00            
ATOM    715  SC3 PHE   341     162.000 148.040  58.580  1.00  0.00            
ATOM    716  BB  ALA   342     164.760 149.930  66.110  1.00  0.00            
ATOM    717  BB  PRO   343     167.270 152.620  67.030  1.00  0.00            
ATOM    718  SC1 PRO   343     169.080 152.550  67.610  1.00  0.00            
ATOM    719  BB  MET   344     164.800 155.040  65.640  1.00  0.00            
ATOM    720  SC1 MET   344     165.230 155.430  62.940  1.00  0.00            
ATOM    721  BB  LEU   345     162.630 153.930  68.540  1.00  0.00            
ATOM    722  SC1 LEU   345     160.720 152.550  67.330  1.00  0.00            
ATOM    723  BB  ALA   346     165.580 154.400  70.850  1.00  0.00            
ATOM    724  BB  LEU   347     165.570 157.920  69.300  1.00  0.00            
ATOM    725  SC1 LEU   347     167.040 158.870  67.310  1.00  0.00            
ATOM    726  BB  GLY   348     161.860 158.050  68.830  1.00  0.00            
ATOM    727  BB  THR   349     161.930 158.130  72.620  1.00  0.00            
ATOM    728  SC1 THR   349     162.100 156.550  73.750  1.00  0.00            
ATOM    729  BB  VAL   350     164.810 160.310  73.690  1.00  0.00            
ATOM    730  SC1 VAL   350     166.170 159.010  74.380  1.00  0.00            
ATOM    731  BB  LEU   351     163.240 163.250  71.930  1.00  0.00            
ATOM    732  SC1 LEU   351     162.960 165.770  71.160  1.00  0.00            
ATOM    733  BB  GLY   352     159.890 162.020  73.090  1.00  0.00            
ATOM    734  BB  THR   353     161.170 161.820  76.690  1.00  0.00            
ATOM    735  SC1 THR   353     161.810 160.880  78.270  1.00  0.00            
ATOM    736  BB  ALA   354     163.550 164.800  76.300  1.00  0.00            
ATOM    737  BB  PHE   355     160.470 166.930  75.630  1.00  0.00            
ATOM    738  SC1 PHE   355     159.670 168.560  72.980  1.00  0.00            
ATOM    739  SC2 PHE   355     159.650 170.360  74.560  1.00  0.00            
ATOM    740  SC3 PHE   355     157.830 170.110  73.020  1.00  0.00            
ATOM    741  BB  GLY   356     158.930 165.280  78.630  1.00  0.00            
ATOM    742  BB  MET   357     161.260 166.320  81.410  1.00  0.00            
ATOM    743  SC1 MET   357     162.790 163.850  81.760  1.00  0.00            
ATOM    744  BB  VAL   358     161.150 169.660  79.810  1.00  0.00            
ATOM    745  SC1 VAL   358     162.790 169.740  78.670  1.00  0.00            
ATOM    746  BB  ALA   359     157.470 169.150  78.810  1.00  0.00            
ATOM    747  BB  VAL   360     157.070 168.590  82.550  1.00  0.00            
ATOM    748  SC1 VAL   360     156.780 166.730  83.230  1.00  0.00            
ATOM    749  BB  GLU   361     157.580 172.340  82.830  1.00  0.00            
ATOM    750  SC1 GLU   361     157.770 174.370  84.570  1.00  0.00            
ATOM    751  BB  LEU   362     156.080 172.970  79.370  1.00  0.00            
ATOM    752  SC1 LEU   362     156.710 173.250  76.810  1.00  0.00            
ATOM    753  BB  PHE   363     152.810 172.230  81.170  1.00  0.00            
ATOM    754  SC1 PHE   363     152.680 169.340  80.000  1.00  0.00            
ATOM    755  SC2 PHE   363     151.780 170.800  78.330  1.00  0.00            
ATOM    756  SC3 PHE   363     152.720 168.690  77.690  1.00  0.00            
ATOM    757  BB  PRO   364     153.160 171.740  84.910  1.00  0.00            
ATOM    758  SC1 PRO   364     153.970 170.490  86.090  1.00  0.00            
ATOM    759  BB  GLN   365     149.380 171.630  84.680  1.00  0.00            
ATOM    760  SC1 GLN   365     147.820 172.130  86.320  1.00  0.00            
ATOM    761  BB  TYR   366     148.910 168.460  82.690  1.00  0.00            
ATOM    762  SC1 TYR   366     146.200 169.000  81.110  1.00  0.00            
ATOM    763  SC2 TYR   366     145.720 168.560  83.420  1.00  0.00            
ATOM    764  SC3 TYR   366     143.420 167.700  81.530  1.00  0.00            
ATOM    765  BB  HIS   367     150.830 166.840  85.560  1.00  0.00            
ATOM    766  SC1 HIS   367     150.080 167.470  87.240  1.00  0.00            
ATOM    767  SC2 HIS   367     149.210 168.090  88.860  1.00  0.00            
ATOM    768  SC3 HIS   367     149.520 166.200  89.850  1.00  0.00            
ATOM    769  BB  LEU   368     152.610 165.200  82.680  1.00  0.00            
ATOM    770  SC1 LEU   368     152.000 164.270  80.270  1.00  0.00            
ATOM    771  BB  GLU   369     155.130 162.420  83.100  1.00  0.00            
ATOM    772  SC1 GLU   369     155.510 160.190  84.010  1.00  0.00            
ATOM    773  BB  ALA   370     157.800 162.630  80.380  1.00  0.00            
ATOM    774  BB  GLY   371     157.190 158.930  79.610  1.00  0.00            
ATOM    775  BB  THR   372     154.020 159.840  77.690  1.00  0.00            
ATOM    776  SC1 THR   372     152.520 159.750  78.930  1.00  0.00            
ATOM    777  BB  PHE   373     156.230 162.090  75.520  1.00  0.00            
ATOM    778  SC1 PHE   373     154.920 165.130  76.010  1.00  0.00            
ATOM    779  SC2 PHE   373     156.230 164.980  74.010  1.00  0.00            
ATOM    780  SC3 PHE   373     155.060 167.010  74.520  1.00  0.00            
ATOM    781  BB  ALA   374     158.410 158.980  75.260  1.00  0.00            
ATOM    782  BB  ILE   375     155.430 156.780  74.430  1.00  0.00            
ATOM    783  SC1 ILE   375     154.040 155.030  74.000  1.00  0.00            
ATOM    784  BB  ALA   376     154.160 159.500  72.110  1.00  0.00            
ATOM    785  BB  GLY   377     157.430 159.790  70.210  1.00  0.00            
ATOM    786  BB  MET   378     158.160 156.080  70.420  1.00  0.00            
ATOM    787  SC1 MET   378     158.250 153.310  72.140  1.00  0.00            
ATOM    788  BB  GLY   379     157.630 156.070  66.630  1.00  0.00            
ATOM    789  BB  ALA   380     157.300 159.700  65.690  1.00  0.00            
ATOM    790  BB  LEU   381     160.520 159.050  63.780  1.00  0.00            
ATOM    791  SC1 LEU   381     163.050 159.510  63.140  1.00  0.00            
ATOM    792  BB  LEU   382     159.720 155.700  62.170  1.00  0.00            
ATOM    793  SC1 LEU   382     159.450 153.080  62.470  1.00  0.00            
ATOM    794  BB  ALA   383     157.220 158.270  61.010  1.00  0.00            
ATOM    795  BB  ALA   384     159.180 161.350  59.870  1.00  0.00            
ATOM    796  BB  SER   385     162.020 159.820  57.750  1.00  0.00            
ATOM    797  SC1 SER   385     162.300 160.900  56.150  1.00  0.00            
ATOM    798  BB  ILE   386     160.890 156.250  57.350  1.00  0.00            
ATOM    799  SC1 ILE   386     162.340 154.970  58.680  1.00  0.00            
ATOM    800  BB  ARG   387     157.400 157.560  56.990  1.00  0.00            
ATOM    801  SC1 ARG   387     156.290 158.970  55.410  1.00  0.00            
ATOM    802  SC2 ARG   387     157.830 161.720  54.550  1.00  0.00            
ATOM    803  BB  ALA   388     155.890 154.320  58.210  1.00  0.00            
ATOM    804  BB  PRO   389     153.330 155.850  60.630  1.00  0.00            
ATOM    805  SC1 PRO   389     152.460 157.520  60.410  1.00  0.00            
ATOM    806  BB  LEU   390     151.130 152.720  60.180  1.00  0.00            
ATOM    807  SC1 LEU   390     150.060 151.980  57.880  1.00  0.00            
ATOM    808  BB  THR   391     153.940 150.520  61.600  1.00  0.00            
ATOM    809  SC1 THR   391     155.490 149.850  60.640  1.00  0.00            
ATOM    810  BB  GLY   392     154.780 153.100  64.200  1.00  0.00            
ATOM    811  BB  ILE   393     151.270 153.420  65.630  1.00  0.00            
ATOM    812  SC1 ILE   393     149.480 154.040  64.510  1.00  0.00            
ATOM    813  BB  ILE   394     150.820 149.630  66.030  1.00  0.00            
ATOM    814  SC1 ILE   394     150.010 148.930  63.940  1.00  0.00            
ATOM    815  BB  LEU   395     154.540 149.090  66.040  1.00  0.00            
ATOM    816  SC1 LEU   395     157.080 148.740  65.350  1.00  0.00            
ATOM    817  BB  VAL   396     154.510 150.760  69.470  1.00  0.00            
ATOM    818  SC1 VAL   396     154.910 152.630  68.890  1.00  0.00            
ATOM    819  BB  LEU   397     150.750 150.350  70.060  1.00  0.00            
ATOM    820  SC1 LEU   397     150.330 152.630  71.340  1.00  0.00            
ATOM    821  BB  GLU   398     151.740 146.580  70.410  1.00  0.00            
ATOM    822  SC1 GLU   398     151.740 145.590  68.810  1.00  0.00            
ATOM    823  BB  MET   399     155.160 147.390  71.990  1.00  0.00            
ATOM    824  SC1 MET   399     156.890 146.570  70.300  1.00  0.00            
ATOM    825  BB  THR   400     153.150 149.790  74.060  1.00  0.00            
ATOM    826  SC1 THR   400     153.730 150.370  75.830  1.00  0.00            
ATOM    827  BB  ASP   401     149.590 148.420  74.110  1.00  0.00            
ATOM    828  SC1 ASP   401     148.500 146.160  73.640  1.00  0.00            
ATOM    829  BB  ASN   402     148.250 151.660  75.650  1.00  0.00            
ATOM    830  SC1 ASN   402     149.930 153.360  76.390  1.00  0.00            
ATOM    831  BB  TYR   403     145.310 152.170  73.340  1.00  0.00            
ATOM    832  SC1 TYR   403     144.790 151.670  70.100  1.00  0.00            
ATOM    833  SC2 TYR   403     142.680 151.590  71.240  1.00  0.00            
ATOM    834  SC3 TYR   403     142.610 153.360  68.690  1.00  0.00            
ATOM    835  BB  GLN   404     144.910 155.350  75.460  1.00  0.00            
ATOM    836  SC1 GLN   404     143.540 157.200  77.180  1.00  0.00            
ATOM    837  BB  LEU   405     147.750 157.480  74.150  1.00  0.00            
ATOM    838  SC1 LEU   405     150.190 158.330  74.730  1.00  0.00            
ATOM    839  BB  ILE   406     146.170 156.900  70.630  1.00  0.00            
ATOM    840  SC1 ILE   406     147.310 155.740  69.290  1.00  0.00            
ATOM    841  BB  LEU   407     144.720 160.260  69.460  1.00  0.00            
ATOM    842  SC1 LEU   407     144.080 159.480  67.010  1.00  0.00            
ATOM    843  BB  PRO   408     148.040 161.670  70.680  1.00  0.00            
ATOM    844  SC1 PRO   408     147.420 162.260  72.370  1.00  0.00            
ATOM    845  BB  MET   409     150.460 158.960  69.700  1.00  0.00            
ATOM    846  SC1 MET   409     152.860 157.200  68.120  1.00  0.00            
ATOM    847  BB  ILE   410     148.840 159.480  66.380  1.00  0.00            
ATOM    848  SC1 ILE   410     148.810 158.730  64.150  1.00  0.00            
ATOM    849  BB  ILE   411     148.940 163.240  66.650  1.00  0.00            
ATOM    850  SC1 ILE   411     146.990 163.780  66.340  1.00  0.00            
ATOM    851  BB  THR   412     152.690 163.130  66.960  1.00  0.00            
ATOM    852  SC1 THR   412     154.000 162.510  68.270  1.00  0.00            
ATOM    853  BB  GLY   413     153.190 160.640  64.080  1.00  0.00            
ATOM    854  BB  LEU   414     150.860 162.760  62.060  1.00  0.00            
ATOM    855  SC1 LEU   414     149.650 161.650  59.980  1.00  0.00            
ATOM    856  BB  GLY   415     152.570 166.000  63.170  1.00  0.00            
ATOM    857  BB  ALA   416     155.990 164.780  61.870  1.00  0.00            
ATOM    858  BB  THR   417     155.290 163.180  58.540  1.00  0.00            
ATOM    859  SC1 THR   417     154.150 161.600  58.480  1.00  0.00            
ATOM    860  BB  LEU   418     152.940 166.130  57.850  1.00  0.00            
ATOM    861  SC1 LEU   418     150.330 166.400  58.230  1.00  0.00            
ATOM    862  BB  LEU   419     155.930 168.220  58.800  1.00  0.00            
ATOM    863  SC1 LEU   419     156.050 170.830  58.370  1.00  0.00            
ATOM    864  BB  ALA   420     158.490 165.920  57.230  1.00  0.00            
ATOM    865  BB  GLN   421     156.390 166.390  54.080  1.00  0.00            
ATOM    866  SC1 GLN   421     156.320 165.230  50.960  1.00  0.00            
ATOM    867  BB  PHE   422     156.040 170.110  53.730  1.00  0.00            
ATOM    868  SC1 PHE   422     152.730 169.690  54.870  1.00  0.00            
ATOM    869  SC2 PHE   422     152.980 169.740  52.480  1.00  0.00            
ATOM    870  SC3 PHE   422     151.170 168.510  53.480  1.00  0.00            
ATOM    871  BB  THR   423     159.740 170.290  54.300  1.00  0.00            
ATOM    872  SC1 THR   423     160.760 171.040  55.790  1.00  0.00            
ATOM    873  BB  GLY   424     160.620 168.060  51.330  1.00  0.00            
ATOM    874  BB  GLY   425     161.620 164.860  53.010  1.00  0.00            
ATOM    875  BB  LYS   426     160.810 161.580  51.130  1.00  0.00            
ATOM    876  SC1 LYS   426     159.890 162.470  49.180  1.00  0.00            
ATOM    877  SC2 LYS   426     159.800 164.940  47.380  1.00  0.00            
ATOM    878  BB  PRO   427     160.620 157.930  52.300  1.00  0.00            
ATOM    879  SC1 PRO   427     159.490 156.430  52.540  1.00  0.00            
ATOM    880  BB  LEU   428     164.000 157.090  53.880  1.00  0.00            
ATOM    881  SC1 LEU   428     166.130 157.690  55.320  1.00  0.00            
ATOM    882  BB  TYR   429     163.060 153.470  53.040  1.00  0.00            
ATOM    883  SC1 TYR   429     160.900 151.320  53.380  1.00  0.00            
ATOM    884  SC2 TYR   429     162.490 151.380  55.180  1.00  0.00            
ATOM    885  SC3 TYR   429     159.560 151.320  56.180  1.00  0.00            
ATOM    886  BB  SER   430     163.240 154.590  49.410  1.00  0.00            
ATOM    887  SC1 SER   430     161.660 154.010  48.440  1.00  0.00            
ATOM    888  BB  ALA   431     165.690 157.390  50.000  1.00  0.00            
ATOM    889  BB  ILE   432     167.770 154.570  51.270  1.00  0.00            
ATOM    890  SC1 ILE   432     168.950 154.380  52.830  1.00  0.00            
ATOM    891  BB  LEU   433     166.890 152.980  48.040  1.00  0.00            
ATOM    892  SC1 LEU   433     165.890 150.820  46.860  1.00  0.00            
ATOM    893  BB  ALA   434     166.840 156.320  46.150  1.00  0.00            
ATOM    894  BB  ARG   435     170.670 156.230  46.130  1.00  0.00            
ATOM    895  SC1 ARG   435     172.110 156.480  48.350  1.00  0.00            
ATOM    896  SC2 ARG   435     175.250 158.030  48.180  1.00  0.00            
ATOM    897  BB  THR   436     170.220 152.520  45.080  1.00  0.00            
ATOM    898  SC1 THR   436     170.550 150.710  45.730  1.00  0.00            
ATOM    899  BB  LEU   437     167.630 153.320  42.470  1.00  0.00            
ATOM    900  SC1 LEU   437     166.790 150.830  42.130  1.00  0.00            
ATOM    901  BB  ALA   438     169.680 155.530  40.320  1.00  0.00            
ATOM    902  BB  LYS   439     173.100 154.100  41.510  1.00  0.00            
ATOM    903  SC1 LYS   439     175.060 155.330  41.710  1.00  0.00            
ATOM    904  SC2 LYS   439     177.670 156.450  42.150  1.00  0.00            
ATOM    905  BB  GLN   440     172.000 151.540  38.900  1.00  0.00            
ATOM    906  SC1 GLN   440     170.680 149.200  39.730  1.00  0.00            
ATOM    907  BB  GLU   441     171.530 154.580  36.500  1.00  0.00            
ATOM    908  SC1 GLU   441     171.100 153.690  34.010  1.00  0.00            
ATOM    909  BB  ALA   442     174.170 157.330  37.060  1.00  0.00            
ATOM    910  BB  GLU   443     176.830 154.650  36.420  1.00  0.00            
ATOM    911  SC1 GLU   443     176.720 152.760  38.060  1.00  0.00            
ATOM    912  BB  GLN   444     176.630 154.630  32.710  1.00  0.00            
ATOM    913  SC1 GLN   444     176.770 152.440  31.000  1.00  0.00            
ATOM    914  BB  ARG     1     169.770 159.140  35.970  1.00  0.00            
ATOM    915  SC1 ARG     1     170.350 159.100  33.640  1.00  0.00            
ATOM    916  SC2 ARG     1     172.740 157.750  32.260  1.00  0.00            
ATOM    917  BB  ARG     2     168.810 161.570  38.750  1.00  0.00            
ATOM    918  SC1 ARG     2     168.980 164.110  38.290  1.00  0.00            
ATOM    919  SC2 ARG     2     171.240 165.820  40.030  1.00  0.00            
ATOM    920  BB  GLN     3     165.350 161.300  37.120  1.00  0.00            
ATOM    921  SC1 GLN     3     165.590 161.470  34.410  1.00  0.00            
ATOM    922  BB  LEU     4     164.370 157.800  38.330  1.00  0.00            
ATOM    923  SC1 LEU     4     164.510 155.210  38.850  1.00  0.00            
ATOM    924  BB  ILE     5     166.210 158.730  41.570  1.00  0.00            
ATOM    925  SC1 ILE     5     167.920 159.000  42.710  1.00  0.00            
ATOM    926  BB  ARG     6     163.260 161.140  42.000  1.00  0.00            
ATOM    927  SC1 ARG     6     164.160 163.440  41.520  1.00  0.00            
ATOM    928  SC2 ARG     6     162.610 165.880  43.480  1.00  0.00            
ATOM    929  BB  GLN     7     161.160 158.440  40.240  1.00  0.00            
ATOM    930  SC1 GLN     7     159.830 160.950  38.450  1.00  0.00            
ATOM    931  BB  LEU     8     161.080 156.440  43.540  1.00  0.00            
ATOM    932  SC1 LEU     8     163.210 154.890  43.770  1.00  0.00            
ATOM    933  BB  LEU     9     161.050 158.900  46.460  1.00  0.00            
ATOM    934  SC1 LEU     9     163.540 159.790  46.650  1.00  0.00            
ATOM    935  BB  GLU    10     158.630 161.080  44.420  1.00  0.00            
ATOM    936  SC1 GLU    10     158.490 162.910  42.830  1.00  0.00            
ATOM    937  BB  ARG    11     155.690 159.090  45.630  1.00  0.00            
ATOM    938  SC1 ARG    11     156.530 156.830  46.180  1.00  0.00            
ATOM    939  SC2 ARG    11     156.950 154.630  48.740  1.00  0.00            
ATOM    940  BB  ASP    12     154.630 160.800  48.820  1.00  0.00            
ATOM    941  SC1 ASP    12     156.380 159.590  50.220  1.00  0.00            
ATOM    942  BB  LYS    13     154.130 163.710  46.450  1.00  0.00            
ATOM    943  SC1 LYS    13     153.720 164.970  44.290  1.00  0.00            
ATOM    944  SC2 LYS    13     151.600 164.340  42.460  1.00  0.00            
ATOM    945  BB  THR    14     151.090 164.610  48.430  1.00  0.00            
ATOM    946  SC1 THR    14     150.390 164.880  50.230  1.00  0.00            
ATOM    947  BB  PRO    15     149.090 167.290  46.600  1.00  0.00            
ATOM    948  SC1 PRO    15     148.770 167.670  44.760  1.00  0.00            
ATOM    949  BB  LEU    16     148.720 169.770  49.470  1.00  0.00            
ATOM    950  SC1 LEU    16     149.450 172.080  50.530  1.00  0.00            
ATOM    951  BB  ALA    17     145.130 170.460  48.480  1.00  0.00            
ATOM    952  BB  ILE    18     144.710 166.760  48.960  1.00  0.00            
ATOM    953  SC1 ILE    18     142.630 166.760  48.930  1.00  0.00            
ATOM    954  BB  LEU    19     145.340 166.220  52.670  1.00  0.00            
ATOM    955  SC1 LEU    19     147.590 165.460  53.850  1.00  0.00            
ATOM    956  BB  PHE    20     144.060 169.720  53.450  1.00  0.00            
ATOM    957  SC1 PHE    20     147.130 170.850  54.420  1.00  0.00            
ATOM    958  SC2 PHE    20     146.130 169.710  56.280  1.00  0.00            
ATOM    959  SC3 PHE    20     148.370 170.550  56.450  1.00  0.00            
ATOM    960  BB  MET    21     140.530 168.620  52.560  1.00  0.00            
ATOM    961  SC1 MET    21     138.180 169.440  51.440  1.00  0.00            
ATOM    962  BB  ALA    22     141.330 165.180  53.940  1.00  0.00            
ATOM    963  BB  ALA    23     141.810 167.230  57.180  1.00  0.00            
ATOM    964  BB  VAL    24     138.250 168.520  56.470  1.00  0.00            
ATOM    965  SC1 VAL    24     137.220 170.100  57.140  1.00  0.00            
ATOM    966  BB  VAL    25     136.880 165.250  55.050  1.00  0.00            
ATOM    967  SC1 VAL    25     135.100 165.730  54.270  1.00  0.00            
ATOM    968  BB  GLY    26     138.170 163.860  58.270  1.00  0.00            
ATOM    969  BB  THR    27     136.570 166.520  60.620  1.00  0.00            
ATOM    970  SC1 THR    27     136.260 166.950  62.500  1.00  0.00            
ATOM    971  BB  LEU    28     133.260 166.810  58.700  1.00  0.00            
ATOM    972  SC1 LEU    28     132.270 168.950  57.480  1.00  0.00            
ATOM    973  BB  VAL    29     132.960 163.120  59.210  1.00  0.00            
ATOM    974  SC1 VAL    29     133.830 161.960  57.830  1.00  0.00            
ATOM    975  BB  GLY    30     133.720 162.730  63.020  1.00  0.00            
ATOM    976  BB  LEU    31     131.680 166.010  63.460  1.00  0.00            
ATOM    977  SC1 LEU    31     131.180 168.540  62.880  1.00  0.00            
ATOM    978  BB  ALA    32     129.000 164.040  61.740  1.00  0.00            
ATOM    979  BB  ALA    33     129.900 160.690  63.210  1.00  0.00            
ATOM    980  BB  VAL    34     129.180 162.540  66.410  1.00  0.00            
ATOM    981  SC1 VAL    34     130.190 163.320  67.950  1.00  0.00            
ATOM    982  BB  ALA    35     125.780 163.790  65.040  1.00  0.00            
ATOM    983  BB  PHE    36     124.470 160.350  64.270  1.00  0.00            
ATOM    984  SC1 PHE    36     122.540 158.610  62.350  1.00  0.00            
ATOM    985  SC2 PHE    36     124.630 157.440  62.440  1.00  0.00            
ATOM    986  SC3 PHE    36     122.570 156.210  62.310  1.00  0.00            
ATOM    987  BB  ASP    37     126.090 158.830  67.340  1.00  0.00            
ATOM    988  SC1 ASP    37     127.610 156.820  66.940  1.00  0.00            
ATOM    989  BB  LYS    38     123.760 160.990  69.310  1.00  0.00            
ATOM    990  SC1 LYS    38     124.140 162.120  71.300  1.00  0.00            
ATOM    991  SC2 LYS    38     125.830 163.520  73.380  1.00  0.00            
ATOM    992  BB  GLY    39     121.510 161.280  66.200  1.00  0.00            
ATOM    993  BB  VAL    40     120.580 157.740  67.220  1.00  0.00            
ATOM    994  SC1 VAL    40     121.390 155.920  67.120  1.00  0.00            
ATOM    995  BB  ALA    41     120.420 158.920  70.870  1.00  0.00            
ATOM    996  BB  TRP    42     117.910 161.510  69.670  1.00  0.00            
ATOM    997  SC1 TRP    42     116.080 163.360  70.270  1.00  0.00            
ATOM    998  SC2 TRP    42     114.410 163.600  71.670  1.00  0.00            
ATOM    999  SC3 TRP    42     116.030 165.740  69.370  1.00  0.00            
ATOM   1000  SC4 TRP    42     114.010 166.040  71.280  1.00  0.00            
ATOM   1001  BB  LEU    43     115.740 158.750  68.170  1.00  0.00            
ATOM   1002  SC1 LEU    43     113.800 160.130  66.990  1.00  0.00            
ATOM   1003  BB  GLN    44     115.520 155.710  70.490  1.00  0.00            
ATOM   1004  SC1 GLN    44     117.340 153.770  71.930  1.00  0.00            
ATOM   1005  BB  ASN    45     114.580 157.950  73.360  1.00  0.00            
ATOM   1006  SC1 ASN    45     116.780 158.700  74.270  1.00  0.00            
ATOM   1007  BB  GLN    46     111.860 159.310  70.990  1.00  0.00            
ATOM   1008  SC1 GLN    46     109.200 160.430  70.190  1.00  0.00            
ATOM   1009  BB  ARG    47     110.220 156.030  71.550  1.00  0.00            
ATOM   1010  SC1 ARG    47     111.350 153.820  70.980  1.00  0.00            
ATOM   1011  SC2 ARG    47     112.500 150.940  71.340  1.00  0.00            
ATOM   1012  BB  MET    48     110.940 155.940  75.300  1.00  0.00            
ATOM   1013  SC1 MET    48     112.570 153.730  75.650  1.00  0.00            
ATOM   1014  BB  GLY    49     109.170 159.250  75.610  1.00  0.00            
ATOM   1015  BB  ALA    50     106.180 158.270  73.460  1.00  0.00            
ATOM   1016  BB  LEU    51     105.390 155.080  75.230  1.00  0.00            
ATOM   1017  SC1 LEU    51     107.000 153.360  74.010  1.00  0.00            
ATOM   1018  BB  VAL    52     106.140 156.390  78.820  1.00  0.00            
ATOM   1019  SC1 VAL    52     107.940 156.730  79.630  1.00  0.00            
ATOM   1020  BB  HIS    53     102.970 158.330  77.980  1.00  0.00            
ATOM   1021  SC1 HIS    53     102.910 160.280  77.880  1.00  0.00            
ATOM   1022  SC2 HIS    53     102.790 162.210  77.770  1.00  0.00            
ATOM   1023  SC3 HIS    53     104.930 162.440  77.990  1.00  0.00            
ATOM   1024  BB  THR    54     101.360 154.910  77.510  1.00  0.00            
ATOM   1025  SC1 THR    54     100.220 153.410  77.030  1.00  0.00            
ATOM   1026  BB  ALA    55     104.280 153.690  79.590  1.00  0.00            
ATOM   1027  BB  ASP    56     103.660 150.720  81.870  1.00  0.00            
ATOM   1028  SC1 ASP    56     102.360 151.930  83.700  1.00  0.00            
ATOM   1029  BB  ASN    57     101.010 148.480  80.260  1.00  0.00            
ATOM   1030  SC1 ASN    57      98.960 149.900  80.400  1.00  0.00            
ATOM   1031  BB  TYR    58     103.000 146.110  78.040  1.00  0.00            
ATOM   1032  SC1 TYR    58     105.550 145.230  76.720  1.00  0.00            
ATOM   1033  SC2 TYR    58     104.580 143.540  78.110  1.00  0.00            
ATOM   1034  SC3 TYR    58     107.680 143.460  78.110  1.00  0.00            
ATOM   1035  BB  PRO    59     100.470 145.230  75.300  1.00  0.00            
ATOM   1036  SC1 PRO    59      99.620 144.200  73.950  1.00  0.00            
ATOM   1037  BB  LEU    60      99.480 148.920  75.210  1.00  0.00            
ATOM   1038  SC1 LEU    60      96.940 148.250  75.560  1.00  0.00            
ATOM   1039  BB  LEU    61     102.990 150.140  74.600  1.00  0.00            
ATOM   1040  SC1 LEU    61     104.560 150.220  76.740  1.00  0.00            
ATOM   1041  BB  LEU    62     104.220 147.350  72.340  1.00  0.00            
ATOM   1042  SC1 LEU    62     104.800 144.810  71.870  1.00  0.00            
ATOM   1043  BB  THR    63     101.440 148.880  70.240  1.00  0.00            
ATOM   1044  SC1 THR    63      99.490 148.880  70.200  1.00  0.00            
ATOM   1045  BB  VAL    64     103.630 151.980  70.170  1.00  0.00            
ATOM   1046  SC1 VAL    64     103.420 153.680  71.190  1.00  0.00            
ATOM   1047  BB  ALA    65     106.870 150.010  70.280  1.00  0.00            
ATOM   1048  BB  PHE    66     105.650 148.740  66.930  1.00  0.00            
ATOM   1049  SC1 PHE    66     103.350 147.070  65.510  1.00  0.00            
ATOM   1050  SC2 PHE    66     104.170 145.820  67.380  1.00  0.00            
ATOM   1051  SC3 PHE    66     103.640 144.690  65.330  1.00  0.00            
ATOM   1052  BB  LEU    67     104.040 151.980  65.680  1.00  0.00            
ATOM   1053  SC1 LEU    67     101.450 151.590  65.300  1.00  0.00            
ATOM   1054  BB  CYS    68     106.830 154.530  66.270  1.00  0.00            
ATOM   1055  SC1 CYS    68     106.770 155.890  68.240  1.00  0.00            
ATOM   1056  BB  SER    69     109.590 152.080  65.350  1.00  0.00            
ATOM   1057  SC1 SER    69     110.000 151.360  67.110  1.00  0.00            
ATOM   1058  BB  ALA    70     107.400 151.570  62.340  1.00  0.00            
ATOM   1059  BB  VAL    71     106.830 155.340  62.340  1.00  0.00            
ATOM   1060  SC1 VAL    71     105.710 156.890  61.750  1.00  0.00            
ATOM   1061  BB  LEU    72     110.600 155.750  62.440  1.00  0.00            
ATOM   1062  SC1 LEU    72     110.810 157.090  64.710  1.00  0.00            
ATOM   1063  BB  ALA    73     111.360 153.010  59.930  1.00  0.00            
ATOM   1064  BB  MET    74     108.800 153.910  57.230  1.00  0.00            
ATOM   1065  SC1 MET    74     105.740 154.180  57.540  1.00  0.00            
ATOM   1066  BB  PHE    75     109.620 157.590  57.590  1.00  0.00            
ATOM   1067  SC1 PHE    75     111.580 159.720  59.460  1.00  0.00            
ATOM   1068  SC2 PHE    75     109.330 160.200  60.110  1.00  0.00            
ATOM   1069  SC3 PHE    75     111.160 161.140  61.350  1.00  0.00            
ATOM   1070  BB  GLY    76     113.010 155.940  56.900  1.00  0.00            
ATOM   1071  BB  TYR    77     111.840 154.430  53.590  1.00  0.00            
ATOM   1072  SC1 TYR    77     113.630 152.160  54.070  1.00  0.00            
ATOM   1073  SC2 TYR    77     111.350 151.460  54.320  1.00  0.00            
ATOM   1074  SC3 TYR    77     113.180 150.450  56.610  1.00  0.00            
ATOM   1075  BB  PHE    78     109.400 157.010  52.410  1.00  0.00            
ATOM   1076  SC1 PHE    78     106.530 158.640  51.540  1.00  0.00            
ATOM   1077  SC2 PHE    78     106.900 158.550  53.910  1.00  0.00            
ATOM   1078  SC3 PHE    78     104.890 159.530  53.040  1.00  0.00            
ATOM   1079  BB  LEU    79     112.640 158.930  51.890  1.00  0.00            
ATOM   1080  SC1 LEU    79     112.790 160.360  54.110  1.00  0.00            
ATOM   1081  BB  VAL    80     114.450 155.920  50.610  1.00  0.00            
ATOM   1082  SC1 VAL    80     116.180 155.350  51.450  1.00  0.00            
ATOM   1083  BB  ARG    81     112.130 155.390  47.720  1.00  0.00            
ATOM   1084  SC1 ARG    81     111.400 154.900  45.550  1.00  0.00            
ATOM   1085  SC2 ARG    81     112.230 152.290  43.600  1.00  0.00            
ATOM   1086  BB  LYS    82     110.620 158.750  48.330  1.00  0.00            
ATOM   1087  SC1 LYS    82     108.870 159.100  46.910  1.00  0.00            
ATOM   1088  SC2 LYS    82     107.630 159.980  44.490  1.00  0.00            
ATOM   1089  BB  TYR    83     113.900 160.610  48.290  1.00  0.00            
ATOM   1090  SC1 TYR    83     113.930 163.960  48.060  1.00  0.00            
ATOM   1091  SC2 TYR    83     111.880 163.470  49.210  1.00  0.00            
ATOM   1092  SC3 TYR    83     111.930 166.330  48.030  1.00  0.00            
ATOM   1093  BB  ALA    84     116.950 158.340  47.520  1.00  0.00            
ATOM   1094  BB  PRO    85     116.710 154.870  45.970  1.00  0.00            
ATOM   1095  SC1 PRO    85     116.290 153.040  46.240  1.00  0.00            
ATOM   1096  BB  GLU    86     120.600 154.830  45.850  1.00  0.00            
ATOM   1097  SC1 GLU    86     120.850 157.390  43.910  1.00  0.00            
ATOM   1098  BB  ALA    87     120.290 155.100  49.680  1.00  0.00            
ATOM   1099  BB  GLY    88     119.260 151.660  50.830  1.00  0.00            
ATOM   1100  BB  GLY    89     121.120 149.280  53.100  1.00  0.00            
ATOM   1101  BB  SER    90     124.900 148.830  53.460  1.00  0.00            
ATOM   1102  SC1 SER    90     125.670 147.180  52.770  1.00  0.00            
ATOM   1103  BB  GLY    91     126.320 151.520  51.180  1.00  0.00            
ATOM   1104  BB  ILE    92     129.850 150.310  50.880  1.00  0.00            
ATOM   1105  SC1 ILE    92     131.850 149.790  51.500  1.00  0.00            
ATOM   1106  BB  PRO    93     128.760 148.270  47.730  1.00  0.00            
ATOM   1107  SC1 PRO    93     127.180 147.320  48.180  1.00  0.00            
ATOM   1108  BB  GLU    94     127.860 151.710  46.270  1.00  0.00            
ATOM   1109  SC1 GLU    94     125.510 154.120  47.220  1.00  0.00            
ATOM   1110  BB  ILE    95     131.140 153.530  47.530  1.00  0.00            
ATOM   1111  SC1 ILE    95     131.960 154.650  49.270  1.00  0.00            
ATOM   1112  BB  GLU    96     133.420 150.840  46.170  1.00  0.00            
ATOM   1113  SC1 GLU    96     134.970 148.190  44.720  1.00  0.00            
ATOM   1114  BB  GLY    97     131.530 151.690  43.020  1.00  0.00            
ATOM   1115  BB  ALA    98     131.880 155.330  44.020  1.00  0.00            
ATOM   1116  BB  LEU    99     135.580 154.640  44.200  1.00  0.00            
ATOM   1117  SC1 LEU    99     137.100 154.000  46.280  1.00  0.00            
ATOM   1118  BB  GLU   100     135.830 153.740  40.480  1.00  0.00            
ATOM   1119  SC1 GLU   100     137.240 153.290  37.870  1.00  0.00            
ATOM   1120  BB  ASP   101     133.630 156.390  38.810  1.00  0.00            
ATOM   1121  SC1 ASP   101     133.880 158.130  36.960  1.00  0.00            
ATOM   1122  BB  GLN   102     130.840 153.960  38.060  1.00  0.00            
ATOM   1123  SC1 GLN   102     132.350 151.390  36.650  1.00  0.00            
ATOM   1124  BB  ARG   103     128.750 155.000  41.040  1.00  0.00            
ATOM   1125  SC1 ARG   103     127.220 153.390  41.820  1.00  0.00            
ATOM   1126  SC2 ARG   103     123.730 153.790  42.040  1.00  0.00            
ATOM   1127  BB  PRO   104     126.660 158.200  41.500  1.00  0.00            
ATOM   1128  SC1 PRO   104     125.260 158.700  40.310  1.00  0.00            
ATOM   1129  BB  VAL   105     127.160 159.580  44.970  1.00  0.00            
ATOM   1130  SC1 VAL   105     128.990 159.240  45.710  1.00  0.00            
ATOM   1131  BB  ARG   106     124.030 161.710  44.680  1.00  0.00            
ATOM   1132  SC1 ARG   106     122.270 162.000  42.910  1.00  0.00            
ATOM   1133  SC2 ARG   106     121.910 162.100  39.700  1.00  0.00            
ATOM   1134  BB  TRP   107     125.140 164.360  47.140  1.00  0.00            
ATOM   1135  SC1 TRP   107     126.150 166.020  45.300  1.00  0.00            
ATOM   1136  SC2 TRP   107     127.280 167.910  45.310  1.00  0.00            
ATOM   1137  SC3 TRP   107     124.910 166.460  43.120  1.00  0.00            
ATOM   1138  SC4 TRP   107     126.400 168.830  43.160  1.00  0.00            
ATOM   1139  BB  TRP   108     122.680 166.670  48.830  1.00  0.00            
ATOM   1140  SC1 TRP   108     123.180 168.960  47.600  1.00  0.00            
ATOM   1141  SC2 TRP   108     122.880 170.100  45.740  1.00  0.00            
ATOM   1142  SC3 TRP   108     124.440 170.810  48.820  1.00  0.00            
ATOM   1143  SC4 TRP   108     124.290 172.080  46.330  1.00  0.00            
ATOM   1144  BB  ARG   109     119.860 164.070  48.840  1.00  0.00            
ATOM   1145  SC1 ARG   109     118.550 163.170  47.300  1.00  0.00            
ATOM   1146  SC2 ARG   109     117.680 161.750  44.330  1.00  0.00            
ATOM   1147  BB  VAL   110     121.720 161.050  50.310  1.00  0.00            
ATOM   1148  SC1 VAL   110     122.490 159.560  49.210  1.00  0.00            
ATOM   1149  BB  LEU   111     123.130 163.240  53.120  1.00  0.00            
ATOM   1150  SC1 LEU   111     125.110 164.930  52.660  1.00  0.00            
ATOM   1151  BB  PRO   112     120.040 163.750  55.180  1.00  0.00            
ATOM   1152  SC1 PRO   112     119.380 165.270  56.120  1.00  0.00            
ATOM   1153  BB  VAL   113     118.160 161.000  53.330  1.00  0.00            
ATOM   1154  SC1 VAL   113     117.410 160.270  51.630  1.00  0.00            
ATOM   1155  BB  LYS   114     120.620 158.450  54.550  1.00  0.00            
ATOM   1156  SC1 LYS   114     122.650 157.070  53.740  1.00  0.00            
ATOM   1157  SC2 LYS   114     123.130 154.290  53.350  1.00  0.00            
ATOM   1158  BB  PHE   115     120.690 160.240  57.930  1.00  0.00            
ATOM   1159  SC1 PHE   115     121.470 162.300  60.570  1.00  0.00            
ATOM   1160  SC2 PHE   115     123.280 161.480  59.230  1.00  0.00            
ATOM   1161  SC3 PHE   115     123.420 163.650  60.230  1.00  0.00            
ATOM   1162  BB  PHE   116     117.090 161.120  58.750  1.00  0.00            
ATOM   1163  SC1 PHE   116     114.850 162.960  57.180  1.00  0.00            
ATOM   1164  SC2 PHE   116     115.110 163.660  59.450  1.00  0.00            
ATOM   1165  SC3 PHE   116     113.090 164.170  58.260  1.00  0.00            
ATOM   1166  BB  GLY   117     116.350 157.870  56.900  1.00  0.00            
ATOM   1167  BB  GLY   118     119.320 156.530  58.780  1.00  0.00            
ATOM   1168  BB  LEU   119     117.820 158.170  61.830  1.00  0.00            
ATOM   1169  SC1 LEU   119     117.490 160.230  63.470  1.00  0.00            
ATOM   1170  BB  GLY   120     114.360 156.620  61.490  1.00  0.00            
ATOM   1171  BB  THR   121     115.920 153.240  61.150  1.00  0.00            
ATOM   1172  SC1 THR   121     116.760 152.680  59.480  1.00  0.00            
ATOM   1173  BB  LEU   122     118.940 153.430  63.560  1.00  0.00            
ATOM   1174  SC1 LEU   122     120.210 151.620  65.030  1.00  0.00            
ATOM   1175  BB  GLY   123     116.810 155.480  65.830  1.00  0.00            
ATOM   1176  BB  GLY   124     114.200 152.770  65.450  1.00  0.00            
ATOM   1177  BB  GLY   125     115.920 150.390  67.730  1.00  0.00            
ATOM   1178  BB  MET   126     116.770 148.090  64.870  1.00  0.00            
ATOM   1179  SC1 MET   126     115.610 148.880  62.560  1.00  0.00            
ATOM   1180  BB  VAL   127     119.320 145.510  63.910  1.00  0.00            
ATOM   1181  SC1 VAL   127     118.250 144.350  62.690  1.00  0.00            
ATOM   1182  BB  LEU   128     121.550 148.170  62.250  1.00  0.00            
ATOM   1183  SC1 LEU   128     119.780 148.600  60.330  1.00  0.00            
ATOM   1184  BB  GLY   129     125.070 149.370  62.650  1.00  0.00            
ATOM   1185  BB  ARG   130     126.050 153.020  61.950  1.00  0.00            
ATOM   1186  SC1 ARG   130     127.650 153.640  63.700  1.00  0.00            
ATOM   1187  SC2 ARG   130     128.870 151.150  65.980  1.00  0.00            
ATOM   1188  BB  GLU   131     128.790 152.210  59.470  1.00  0.00            
ATOM   1189  SC1 GLU   131     129.480 149.780  59.900  1.00  0.00            
ATOM   1190  BB  GLY   132     126.590 151.620  56.430  1.00  0.00            
ATOM   1191  BB  PRO   133     125.550 155.190  57.220  1.00  0.00            
ATOM   1192  SC1 PRO   133     124.330 156.470  57.900  1.00  0.00            
ATOM   1193  BB  THR   134     128.800 156.930  58.040  1.00  0.00            
ATOM   1194  SC1 THR   134     128.990 158.010  59.660  1.00  0.00            
ATOM   1195  BB  VAL   135     130.750 155.130  55.340  1.00  0.00            
ATOM   1196  SC1 VAL   135     131.210 153.190  55.460  1.00  0.00            
ATOM   1197  BB  GLN   136     128.050 156.310  52.880  1.00  0.00            
ATOM   1198  SC1 GLN   136     127.670 155.970  50.910  1.00  0.00            
ATOM   1199  BB  ILE   137     127.390 159.620  54.600  1.00  0.00            
ATOM   1200  SC1 ILE   137     126.670 161.060  56.020  1.00  0.00            
ATOM   1201  BB  GLY   138     131.150 159.420  54.760  1.00  0.00            
ATOM   1202  BB  GLY   139     131.740 159.150  50.980  1.00  0.00            
ATOM   1203  BB  ASN   140     129.070 161.590  49.990  1.00  0.00            
ATOM   1204  SC1 ASN   140     126.770 160.620  49.980  1.00  0.00            
ATOM   1205  BB  ILE   141     130.420 163.910  52.530  1.00  0.00            
ATOM   1206  SC1 ILE   141     129.660 164.870  54.600  1.00  0.00            
ATOM   1207  BB  GLY   142     133.500 163.240  50.490  1.00  0.00            
ATOM   1208  BB  ARG   143     131.850 164.010  47.150  1.00  0.00            
ATOM   1209  SC1 ARG   143     130.820 164.080  45.070  1.00  0.00            
ATOM   1210  SC2 ARG   143     130.260 165.310  42.160  1.00  0.00            
ATOM   1211  BB  MET   144     130.140 166.910  49.090  1.00  0.00            
ATOM   1212  SC1 MET   144     128.340 167.640  50.250  1.00  0.00            
ATOM   1213  BB  VAL   145     133.410 168.600  49.970  1.00  0.00            
ATOM   1214  SC1 VAL   145     133.510 169.620  51.690  1.00  0.00            
ATOM   1215  BB  LEU   146     134.320 168.060  46.370  1.00  0.00            
ATOM   1216  SC1 LEU   146     135.800 166.510  44.820  1.00  0.00            
ATOM   1217  BB  ASP   147     131.620 169.640  44.120  1.00  0.00            
ATOM   1218  SC1 ASP   147     130.850 170.470  41.840  1.00  0.00            
ATOM   1219  BB  ILE   148     131.020 172.250  46.790  1.00  0.00            
ATOM   1220  SC1 ILE   148     129.800 172.040  48.460  1.00  0.00            
ATOM   1221  BB  PHE   149     134.820 172.430  47.200  1.00  0.00            
ATOM   1222  SC1 PHE   149     136.950 174.100  49.230  1.00  0.00            
ATOM   1223  SC2 PHE   149     134.760 173.800  50.180  1.00  0.00            
ATOM   1224  SC3 PHE   149     136.640 174.260  51.610  1.00  0.00            
ATOM   1225  BB  ARG   150     135.420 172.050  43.510  1.00  0.00            
ATOM   1226  SC1 ARG   150     134.200 173.940  42.650  1.00  0.00            
ATOM   1227  SC2 ARG   150     131.850 175.280  40.830  1.00  0.00            
ATOM   1228  BB  LEU   151     138.870 170.840  44.620  1.00  0.00            
ATOM   1229  SC1 LEU   151     140.000 169.990  46.860  1.00  0.00            
ATOM   1230  BB  LYS   152     139.890 169.110  41.360  1.00  0.00            
ATOM   1231  SC1 LYS   152     138.290 170.000  39.750  1.00  0.00            
ATOM   1232  SC2 LYS   152     136.950 172.500  38.730  1.00  0.00            
ATOM   1233  BB  GLY   153     140.830 165.520  40.570  1.00  0.00            
ATOM   1234  BB  ASP   154     141.950 161.950  40.440  1.00  0.00            
ATOM   1235  SC1 ASP   154     143.070 159.870  39.480  1.00  0.00            
ATOM   1236  BB  GLU   155     143.820 162.020  43.730  1.00  0.00            
ATOM   1237  SC1 GLU   155     146.840 162.980  44.990  1.00  0.00            
ATOM   1238  BB  ALA   156     141.050 164.220  45.060  1.00  0.00            
ATOM   1239  BB  ARG   157     138.040 162.160  44.060  1.00  0.00            
ATOM   1240  SC1 ARG   157     136.040 162.040  42.650  1.00  0.00            
ATOM   1241  SC2 ARG   157     136.620 161.450  39.230  1.00  0.00            
ATOM   1242  BB  HIS   158     139.640 159.000  45.470  1.00  0.00            
ATOM   1243  SC1 HIS   158     139.880 157.710  44.030  1.00  0.00            
ATOM   1244  SC2 HIS   158     140.190 156.360  42.680  1.00  0.00            
ATOM   1245  SC3 HIS   158     138.950 157.390  41.240  1.00  0.00            
ATOM   1246  BB  THR   159     141.380 160.490  48.430  1.00  0.00            
ATOM   1247  SC1 THR   159     142.920 161.580  48.930  1.00  0.00            
ATOM   1248  BB  LEU   160     138.230 162.580  48.680  1.00  0.00            
ATOM   1249  SC1 LEU   160     137.520 165.070  49.250  1.00  0.00            
ATOM   1250  BB  LEU   161     135.770 159.780  48.480  1.00  0.00            
ATOM   1251  SC1 LEU   161     134.250 158.600  46.660  1.00  0.00            
ATOM   1252  BB  ALA   162     137.930 157.080  50.080  1.00  0.00            
ATOM   1253  BB  THR   163     138.530 159.080  53.370  1.00  0.00            
ATOM   1254  SC1 THR   163     139.390 160.810  53.090  1.00  0.00            
ATOM   1255  BB  GLY   164     134.810 159.640  53.430  1.00  0.00            
ATOM   1256  BB  ALA   165     134.730 155.840  53.690  1.00  0.00            
ATOM   1257  BB  ALA   166     137.840 155.390  55.750  1.00  0.00            
ATOM   1258  BB  ALA   167     136.600 158.190  57.890  1.00  0.00            
ATOM   1259  BB  GLY   168     133.320 156.590  58.220  1.00  0.00            
ATOM   1260  BB  LEU   169     134.640 153.220  59.490  1.00  0.00            
ATOM   1261  SC1 LEU   169     135.400 150.940  60.610  1.00  0.00            
ATOM   1262  BB  ALA   170     136.940 155.550  61.410  1.00  0.00            
ATOM   1263  BB  ALA   171     134.070 157.320  63.270  1.00  0.00            
ATOM   1264  BB  ALA   172     132.400 153.810  63.270  1.00  0.00            
ATOM   1265  BB  PHE   173     134.400 151.710  65.670  1.00  0.00            
ATOM   1266  SC1 PHE   173     134.070 148.600  66.170  1.00  0.00            
ATOM   1267  SC2 PHE   173     136.320 149.240  66.700  1.00  0.00            
ATOM   1268  SC3 PHE   173     135.500 147.090  67.370  1.00  0.00            
ATOM   1269  BB  ASN   174     137.170 153.910  67.140  1.00  0.00            
ATOM   1270  SC1 ASN   174     137.650 153.320  69.530  1.00  0.00            
ATOM   1271  BB  ALA   175     139.440 152.480  64.500  1.00  0.00            
ATOM   1272  BB  PRO   176     142.380 154.480  63.110  1.00  0.00            
ATOM   1273  SC1 PRO   176     143.730 155.700  63.630  1.00  0.00            
ATOM   1274  BB  LEU   177     143.850 151.300  61.550  1.00  0.00            
ATOM   1275  SC1 LEU   177     146.480 151.140  61.800  1.00  0.00            
ATOM   1276  BB  ALA   178     140.830 149.240  60.430  1.00  0.00            
ATOM   1277  BB  GLY   179     139.390 152.500  59.170  1.00  0.00            
ATOM   1278  BB  ILE   180     142.020 152.680  56.550  1.00  0.00            
ATOM   1279  SC1 ILE   180     144.150 153.520  56.870  1.00  0.00            
ATOM   1280  BB  LEU   181     142.360 148.940  56.620  1.00  0.00            
ATOM   1281  SC1 LEU   181     144.850 148.670  57.490  1.00  0.00            
ATOM   1282  BB  PHE   182     138.980 148.880  54.850  1.00  0.00            
ATOM   1283  SC1 PHE   182     135.980 148.610  54.240  1.00  0.00            
ATOM   1284  SC2 PHE   182     136.400 150.460  55.710  1.00  0.00            
ATOM   1285  SC3 PHE   182     134.510 149.030  56.090  1.00  0.00            
ATOM   1286  BB  ILE   183     140.400 151.130  52.100  1.00  0.00            
ATOM   1287  SC1 ILE   183     140.670 153.400  51.310  1.00  0.00            
ATOM   1288  BB  ILE   184     143.580 149.200  52.190  1.00  0.00            
ATOM   1289  SC1 ILE   184     145.250 150.450  52.100  1.00  0.00            
ATOM   1290  BB  GLU   185     141.940 145.760  51.890  1.00  0.00            
ATOM   1291  SC1 GLU   185     143.310 144.660  49.400  1.00  0.00            
ATOM   1292  BB  GLU   186     138.330 146.320  50.850  1.00  0.00            
ATOM   1293  SC1 GLU   186     137.950 143.010  50.220  1.00  0.00            
ATOM   1294  BB  MET   187     137.050 149.550  49.390  1.00  0.00            
ATOM   1295  SC1 MET   187     135.780 151.900  50.730  1.00  0.00            
ATOM   1296  BB  ARG   188     140.170 150.390  47.330  1.00  0.00            
ATOM   1297  SC1 ARG   188     142.420 149.110  47.490  1.00  0.00            
ATOM   1298  SC2 ARG   188     145.140 147.800  46.220  1.00  0.00            
ATOM   1299  BB  PRO   189     139.930 149.610  43.540  1.00  0.00            
ATOM   1300  SC1 PRO   189     138.950 150.940  42.600  1.00  0.00            
ATOM   1301  BB  GLN   190     141.320 146.170  43.330  1.00  0.00            
ATOM   1302  SC1 GLN   190     140.950 144.160  44.570  1.00  0.00            
ATOM   1303  BB  PHE   191     140.960 146.580  39.630  1.00  0.00            
ATOM   1304  SC1 PHE   191     137.420 146.730  40.210  1.00  0.00            
ATOM   1305  SC2 PHE   191     138.060 148.030  38.300  1.00  0.00            
ATOM   1306  SC3 PHE   191     136.150 148.670  39.600  1.00  0.00            
ATOM   1307  BB  ARG   192     143.070 149.660  39.150  1.00  0.00            
ATOM   1308  SC1 ARG   192     141.520 151.540  38.750  1.00  0.00            
ATOM   1309  SC2 ARG   192     142.410 154.940  38.160  1.00  0.00            
ATOM   1310  BB  TYR   193     146.180 151.610  40.000  1.00  0.00            
ATOM   1311  SC1 TYR   193     147.800 150.950  42.750  1.00  0.00            
ATOM   1312  SC2 TYR   193     149.400 151.960  41.280  1.00  0.00            
ATOM   1313  SC3 TYR   193     150.440 149.350  42.570  1.00  0.00            
ATOM   1314  BB  THR   194     144.510 154.230  42.300  1.00  0.00            
ATOM   1315  SC1 THR   194     143.430 153.230  43.580  1.00  0.00            
ATOM   1316  BB  LEU   195     145.790 157.540  43.550  1.00  0.00            
ATOM   1317  SC1 LEU   195     148.130 156.580  44.350  1.00  0.00            
ATOM   1318  BB  ILE   196     144.430 157.150  47.080  1.00  0.00            
ATOM   1319  SC1 ILE   196     143.070 156.000  48.220  1.00  0.00            
ATOM   1320  BB  SER   197     147.040 158.500  49.530  1.00  0.00            
ATOM   1321  SC1 SER   197     147.720 160.320  49.400  1.00  0.00            
ATOM   1322  BB  ILE   198     147.450 156.640  52.890  1.00  0.00            
ATOM   1323  SC1 ILE   198     147.460 154.600  53.520  1.00  0.00            
ATOM   1324  BB  LYS   199     148.560 160.050  54.070  1.00  0.00            
ATOM   1325  SC1 LYS   199     150.900 160.840  54.760  1.00  0.00            
ATOM   1326  SC2 LYS   199     153.150 162.150  53.480  1.00  0.00            
ATOM   1327  BB  ALA   200     145.280 161.700  53.200  1.00  0.00            
ATOM   1328  BB  VAL   201     143.430 158.710  54.570  1.00  0.00            
ATOM   1329  SC1 VAL   201     142.720 157.310  53.340  1.00  0.00            
ATOM   1330  BB  PHE   202     145.400 159.360  57.800  1.00  0.00            
ATOM   1331  SC1 PHE   202     146.050 157.590  60.290  1.00  0.00            
ATOM   1332  SC2 PHE   202     147.610 157.330  58.490  1.00  0.00            
ATOM   1333  SC3 PHE   202     147.370 155.600  60.140  1.00  0.00            
ATOM   1334  BB  ILE   203     144.590 163.010  57.970  1.00  0.00            
ATOM   1335  SC1 ILE   203     145.880 164.550  58.150  1.00  0.00            
ATOM   1336  BB  GLY   204     140.900 162.240  57.670  1.00  0.00            
ATOM   1337  BB  VAL   205     141.370 159.080  59.650  1.00  0.00            
ATOM   1338  SC1 VAL   205     141.280 157.130  59.210  1.00  0.00            
ATOM   1339  BB  ILE   206     142.910 160.970  62.560  1.00  0.00            
ATOM   1340  SC1 ILE   206     144.980 161.370  62.900  1.00  0.00            
ATOM   1341  BB  MET   207     140.760 164.040  62.160  1.00  0.00            
ATOM   1342  SC1 MET   207     141.680 166.450  62.120  1.00  0.00            
ATOM   1343  BB  SER   208     137.620 161.980  62.810  1.00  0.00            
ATOM   1344  SC1 SER   208     137.450 160.530  61.530  1.00  0.00            
ATOM   1345  BB  THR   209     139.020 159.660  65.630  1.00  0.00            
ATOM   1346  SC1 THR   209     138.950 157.750  65.240  1.00  0.00            
ATOM   1347  BB  ILE   210     140.200 162.720  67.570  1.00  0.00            
ATOM   1348  SC1 ILE   210     141.700 164.050  67.310  1.00  0.00            
ATOM   1349  BB  MET   211     136.730 164.060  66.650  1.00  0.00            
ATOM   1350  SC1 MET   211     135.140 166.160  67.620  1.00  0.00            
ATOM   1351  BB  TYR   212     135.250 160.970  68.170  1.00  0.00            
ATOM   1352  SC1 TYR   212     132.770 159.090  67.510  1.00  0.00            
ATOM   1353  SC2 TYR   212     134.820 157.940  68.000  1.00  0.00            
ATOM   1354  SC3 TYR   212     132.380 156.030  67.790  1.00  0.00            
ATOM   1355  BB  ARG   213     137.990 160.400  70.700  1.00  0.00            
ATOM   1356  SC1 ARG   213     139.080 158.090  70.380  1.00  0.00            
ATOM   1357  SC2 ARG   213     141.190 156.250  72.360  1.00  0.00            
ATOM   1358  BB  ILE   214     137.410 163.810  72.240  1.00  0.00            
ATOM   1359  SC1 ILE   214     138.280 165.400  71.150  1.00  0.00            
ATOM   1360  BB  PHE   215     133.740 163.090  71.980  1.00  0.00            
ATOM   1361  SC1 PHE   215     130.730 164.650  72.710  1.00  0.00            
ATOM   1362  SC2 PHE   215     132.570 166.140  72.310  1.00  0.00            
ATOM   1363  SC3 PHE   215     130.320 166.860  71.870  1.00  0.00            
ATOM   1364  BB  ASN   216     134.180 159.360  72.670  1.00  0.00            
ATOM   1365  SC1 ASN   216     134.240 156.880  72.320  1.00  0.00            
ATOM   1366  BB  HIS   217     135.940 159.910  75.940  1.00  0.00            
ATOM   1367  SC1 HIS   217     137.680 160.780  76.090  1.00  0.00            
ATOM   1368  SC2 HIS   217     139.340 161.740  76.320  1.00  0.00            
ATOM   1369  SC3 HIS   217     140.430 160.310  75.130  1.00  0.00            
ATOM   1370  BB  GLU   218     135.990 156.770  78.090  1.00  0.00            
ATOM   1371  SC1 GLU   218     137.860 155.310  76.480  1.00  0.00            
ATOM   1372  BB  VAL   219     132.540 155.630  76.860  1.00  0.00            
ATOM   1373  SC1 VAL   219     130.560 155.690  76.580  1.00  0.00            
ATOM   1374  BB  ALA   220     133.940 152.370  75.510  1.00  0.00            
ATOM   1375  BB  LEU   221     131.860 150.780  72.750  1.00  0.00            
ATOM   1376  SC1 LEU   221     133.140 151.800  70.680  1.00  0.00            
ATOM   1377  BB  ILE   222     133.100 147.350  73.670  1.00  0.00            
ATOM   1378  SC1 ILE   222     133.860 146.700  71.920  1.00  0.00            
ATOM   1379  BB  ASP   223     134.330 147.180  77.310  1.00  0.00            
ATOM   1380  SC1 ASP   223     133.980 148.150  79.640  1.00  0.00            
ATOM   1381  BB  VAL   224     134.870 143.410  77.370  1.00  0.00            
ATOM   1382  SC1 VAL   224     134.800 142.900  75.440  1.00  0.00            
ATOM   1383  BB  GLY   225     137.120 144.450  80.270  1.00  0.00            
ATOM   1384  BB  LYS   226     139.650 141.910  79.120  1.00  0.00            
ATOM   1385  SC1 LYS   226     141.630 143.040  78.740  1.00  0.00            
ATOM   1386  SC2 LYS   226     144.340 144.460  77.920  1.00  0.00            
ATOM   1387  BB  LEU   227     139.380 138.150  79.200  1.00  0.00            
ATOM   1388  SC1 LEU   227     137.080 137.540  78.040  1.00  0.00            
ATOM   1389  BB  SER   228     141.480 135.130  79.730  1.00  0.00            
ATOM   1390  SC1 SER   228     141.460 134.410  81.550  1.00  0.00            
ATOM   1391  BB  ASP   229     144.460 134.250  77.580  1.00  0.00            
ATOM   1392  SC1 ASP   229     146.560 134.130  79.030  1.00  0.00            
ATOM   1393  BB  ALA   230     144.560 131.550  74.950  1.00  0.00            
ATOM   1394  BB  PRO   231     144.820 127.670  74.730  1.00  0.00            
ATOM   1395  SC1 PRO   231     143.380 127.120  75.850  1.00  0.00            
ATOM   1396  BB  LEU   232     147.840 127.490  72.530  1.00  0.00            
ATOM   1397  SC1 LEU   232     148.290 129.350  70.700  1.00  0.00            
ATOM   1398  BB  ASN   233     147.630 123.770  72.480  1.00  0.00            
ATOM   1399  SC1 ASN   233     149.890 123.020  71.720  1.00  0.00            
ATOM   1400  BB  THR   234     144.050 124.460  71.760  1.00  0.00            
ATOM   1401  SC1 THR   234     142.490 123.480  72.400  1.00  0.00            
ATOM   1402  BB  LEU   235     144.950 126.510  68.580  1.00  0.00            
ATOM   1403  SC1 LEU   235     145.210 128.140  66.510  1.00  0.00            
ATOM   1404  BB  TRP   236     143.880 123.480  66.550  1.00  0.00            
ATOM   1405  SC1 TRP   236     144.390 121.330  68.050  1.00  0.00            
ATOM   1406  SC2 TRP   236     145.740 120.520  69.590  1.00  0.00            
ATOM   1407  SC3 TRP   236     142.500 119.660  68.450  1.00  0.00            
ATOM   1408  SC4 TRP   236     144.260 118.670  70.390  1.00  0.00            
ATOM   1409  BB  LEU   237     140.280 123.990  67.560  1.00  0.00            
ATOM   1410  SC1 LEU   237     137.920 123.030  68.300  1.00  0.00            
ATOM   1411  BB  TYR   238     139.930 127.750  67.370  1.00  0.00            
ATOM   1412  SC1 TYR   238     140.740 128.010  70.460  1.00  0.00            
ATOM   1413  SC2 TYR   238     139.620 129.980  69.680  1.00  0.00            
ATOM   1414  SC3 TYR   238     139.910 129.900  72.770  1.00  0.00            
ATOM   1415  BB  LEU   239     140.790 127.110  63.720  1.00  0.00            
ATOM   1416  SC1 LEU   239     142.800 126.380  62.140  1.00  0.00            
ATOM   1417  BB  ILE   240     137.840 124.730  63.420  1.00  0.00            
ATOM   1418  SC1 ILE   240     136.470 122.900  62.890  1.00  0.00            
ATOM   1419  BB  LEU   241     136.010 127.770  64.690  1.00  0.00            
ATOM   1420  SC1 LEU   241     133.590 128.420  65.560  1.00  0.00            
ATOM   1421  BB  GLY   242     137.020 129.480  61.430  1.00  0.00            
ATOM   1422  BB  ILE   243     136.290 126.330  59.530  1.00  0.00            
ATOM   1423  SC1 ILE   243     137.840 125.280  58.070  1.00  0.00            
ATOM   1424  BB  ILE   244     132.670 126.630  60.880  1.00  0.00            
ATOM   1425  SC1 ILE   244     131.880 125.010  61.790  1.00  0.00            
ATOM   1426  BB  PHE   245     133.170 130.380  60.460  1.00  0.00            
ATOM   1427  SC1 PHE   245     130.450 130.540  62.160  1.00  0.00            
ATOM   1428  SC2 PHE   245     131.860 132.340  62.920  1.00  0.00            
ATOM   1429  SC3 PHE   245     129.500 132.690  62.650  1.00  0.00            
ATOM   1430  BB  GLY   246     134.040 129.490  56.860  1.00  0.00            
ATOM   1431  BB  ILE   247     131.420 127.270  55.280  1.00  0.00            
ATOM   1432  SC1 ILE   247     132.040 125.250  55.970  1.00  0.00            
ATOM   1433  BB  PHE   248     128.700 129.150  57.120  1.00  0.00            
ATOM   1434  SC1 PHE   248     125.900 129.290  59.130  1.00  0.00            
ATOM   1435  SC2 PHE   248     127.040 131.390  58.950  1.00  0.00            
ATOM   1436  SC3 PHE   248     124.660 131.340  59.260  1.00  0.00            
ATOM   1437  BB  GLY   249     130.000 132.300  55.560  1.00  0.00            
ATOM   1438  BB  PRO   250     128.570 131.390  52.020  1.00  0.00            
ATOM   1439  SC1 PRO   250     129.040 129.750  51.190  1.00  0.00            
ATOM   1440  BB  ILE   251     125.400 130.290  53.850  1.00  0.00            
ATOM   1441  SC1 ILE   251     123.300 129.780  52.870  1.00  0.00            
ATOM   1442  BB  PHE   252     125.190 133.800  55.130  1.00  0.00            
ATOM   1443  SC1 PHE   252     124.920 135.910  58.110  1.00  0.00            
ATOM   1444  SC2 PHE   252     122.950 135.360  56.870  1.00  0.00            
ATOM   1445  SC3 PHE   252     123.260 137.590  57.670  1.00  0.00            
ATOM   1446  BB  ASN   253     125.620 134.890  51.450  1.00  0.00            
ATOM   1447  SC1 ASN   253     126.530 136.490  49.760  1.00  0.00            
ATOM   1448  BB  LYS   254     122.470 133.280  49.970  1.00  0.00            
ATOM   1449  SC1 LYS   254     121.830 131.790  48.050  1.00  0.00            
ATOM   1450  SC2 LYS   254     121.690 130.610  45.630  1.00  0.00            
ATOM   1451  BB  TRP   255     120.260 133.840  52.960  1.00  0.00            
ATOM   1452  SC1 TRP   255     118.170 132.180  52.240  1.00  0.00            
ATOM   1453  SC2 TRP   255     115.980 132.360  52.140  1.00  0.00            
ATOM   1454  SC3 TRP   255     118.220 129.640  52.340  1.00  0.00            
ATOM   1455  SC4 TRP   255     115.440 129.930  52.360  1.00  0.00            
ATOM   1456  BB  VAL   256     120.960 137.490  52.260  1.00  0.00            
ATOM   1457  SC1 VAL   256     122.790 138.170  52.670  1.00  0.00            
ATOM   1458  BB  LEU   257     121.030 137.770  48.470  1.00  0.00            
ATOM   1459  SC1 LEU   257     123.190 139.220  47.950  1.00  0.00            
ATOM   1460  BB  GLY   258     118.100 135.340  48.250  1.00  0.00            
ATOM   1461  BB  MET   259     116.820 137.550  50.950  1.00  0.00            
ATOM   1462  SC1 MET   259     115.790 137.560  52.870  1.00  0.00            
ATOM   1463  BB  GLN   260     116.530 140.410  48.530  1.00  0.00            
ATOM   1464  SC1 GLN   260     116.730 143.170  47.970  1.00  0.00            
ATOM   1465  BB  ASP   261     115.230 138.090  45.850  1.00  0.00            
ATOM   1466  SC1 ASP   261     115.690 137.990  43.340  1.00  0.00            
ATOM   1467  BB  LEU   262     112.600 136.710  48.200  1.00  0.00            
ATOM   1468  SC1 LEU   262     112.740 134.090  48.500  1.00  0.00            
ATOM   1469  BB  LEU   263     111.620 140.160  49.550  1.00  0.00            
ATOM   1470  SC1 LEU   263     110.810 140.370  52.060  1.00  0.00            
ATOM   1471  BB  HIS   264     112.180 141.170  45.890  1.00  0.00            
ATOM   1472  SC1 HIS   264     112.890 142.610  44.790  1.00  0.00            
ATOM   1473  SC2 HIS   264     113.390 144.050  43.600  1.00  0.00            
ATOM   1474  SC3 HIS   264     115.270 143.090  43.110  1.00  0.00            
ATOM   1475  BB  ARG   265     109.110 139.630  44.280  1.00  0.00            
ATOM   1476  SC1 ARG   265     109.330 137.240  44.090  1.00  0.00            
ATOM   1477  SC2 ARG   265     111.310 135.470  41.810  1.00  0.00            
ATOM   1478  BB  VAL   266     107.180 141.020  47.250  1.00  0.00            
ATOM   1479  SC1 VAL   266     106.800 140.310  49.080  1.00  0.00            
ATOM   1480  BB  HIS   267     108.250 144.660  47.450  1.00  0.00            
ATOM   1481  SC1 HIS   267     110.090 144.890  48.060  1.00  0.00            
ATOM   1482  SC2 HIS   267     111.860 144.970  48.840  1.00  0.00            
ATOM   1483  SC3 HIS   267     112.580 146.270  47.270  1.00  0.00            
ATOM   1484  BB  GLY   268     108.240 144.560  43.630  1.00  0.00            
ATOM   1485  BB  GLY   269     110.050 147.880  43.260  1.00  0.00            
ATOM   1486  BB  ASN   270     107.160 149.710  44.760  1.00  0.00            
ATOM   1487  SC1 ASN   270     104.940 148.700  44.200  1.00  0.00            
ATOM   1488  BB  ILE   271     107.100 152.330  47.550  1.00  0.00            
ATOM   1489  SC1 ILE   271     107.100 154.480  48.360  1.00  0.00            
ATOM   1490  BB  THR   272     103.740 150.960  48.620  1.00  0.00            
ATOM   1491  SC1 THR   272     101.820 151.090  48.930  1.00  0.00            
ATOM   1492  BB  LYS   273     105.300 147.530  49.090  1.00  0.00            
ATOM   1493  SC1 LYS   273     103.250 145.940  48.270  1.00  0.00            
ATOM   1494  SC2 LYS   273     102.920 144.200  45.660  1.00  0.00            
ATOM   1495  BB  TRP   274     108.210 149.170  50.810  1.00  0.00            
ATOM   1496  SC1 TRP   274     110.770 149.590  50.410  1.00  0.00            
ATOM   1497  SC2 TRP   274     112.730 148.760  50.950  1.00  0.00            
ATOM   1498  SC3 TRP   274     111.610 150.970  48.440  1.00  0.00            
ATOM   1499  SC4 TRP   274     114.100 150.010  49.270  1.00  0.00            
ATOM   1500  BB  VAL   275     106.640 151.760  53.010  1.00  0.00            
ATOM   1501  SC1 VAL   275     105.720 153.530  52.930  1.00  0.00            
ATOM   1502  BB  LEU   276     104.820 149.030  54.990  1.00  0.00            
ATOM   1503  SC1 LEU   276     102.310 148.670  54.240  1.00  0.00            
ATOM   1504  BB  MET   277     106.930 145.950  54.260  1.00  0.00            
ATOM   1505  SC1 MET   277     107.550 144.490  52.410  1.00  0.00            
ATOM   1506  BB  GLY   278     109.580 147.640  56.330  1.00  0.00            
ATOM   1507  BB  GLY   279     107.360 149.800  58.450  1.00  0.00            
ATOM   1508  BB  ALA   280     106.300 146.270  59.470  1.00  0.00            
ATOM   1509  BB  ILE   281     109.980 145.190  59.810  1.00  0.00            
ATOM   1510  SC1 ILE   281     110.590 143.250  58.830  1.00  0.00            
ATOM   1511  BB  GLY   282     110.720 148.470  61.500  1.00  0.00            
ATOM   1512  BB  GLY   283     107.750 148.260  63.830  1.00  0.00            
ATOM   1513  BB  LEU   284     108.510 144.610  64.690  1.00  0.00            
ATOM   1514  SC1 LEU   284     107.990 142.150  63.880  1.00  0.00            
ATOM   1515  BB  CYS   285     112.240 144.870  64.950  1.00  0.00            
ATOM   1516  SC1 CYS   285     113.380 144.190  62.950  1.00  0.00            
ATOM   1517  BB  GLY   286     111.660 147.090  67.910  1.00  0.00            
ATOM   1518  BB  LEU   287     109.040 144.680  69.130  1.00  0.00            
ATOM   1519  SC1 LEU   287     107.400 142.650  68.690  1.00  0.00            
ATOM   1520  BB  LEU   288     112.090 142.510  69.720  1.00  0.00            
ATOM   1521  SC1 LEU   288     112.190 141.210  67.420  1.00  0.00            
ATOM   1522  BB  GLY   289     113.300 145.780  71.280  1.00  0.00            
ATOM   1523  BB  PHE   290     111.550 144.600  74.410  1.00  0.00            
ATOM   1524  SC1 PHE   290     110.500 147.520  76.120  1.00  0.00            
ATOM   1525  SC2 PHE   290     109.110 146.760  74.320  1.00  0.00            
ATOM   1526  SC3 PHE   290     109.360 149.110  74.720  1.00  0.00            
ATOM   1527  BB  VAL   291     110.550 141.010  74.030  1.00  0.00            
ATOM   1528  SC1 VAL   291     108.630 140.970  73.470  1.00  0.00            
ATOM   1529  BB  ALA   292     114.170 140.280  73.400  1.00  0.00            
ATOM   1530  BB  PRO   293     116.580 143.230  73.080  1.00  0.00            
ATOM   1531  SC1 PRO   293     116.610 144.200  74.710  1.00  0.00            
ATOM   1532  BB  ALA   294     119.130 140.460  72.440  1.00  0.00            
ATOM   1533  BB  THR   295     117.290 139.640  69.170  1.00  0.00            
ATOM   1534  SC1 THR   295     115.670 138.560  69.060  1.00  0.00            
ATOM   1535  BB  SER   296     117.300 143.410  68.830  1.00  0.00            
ATOM   1536  SC1 SER   296     116.150 143.910  67.340  1.00  0.00            
ATOM   1537  BB  GLY   297     119.570 146.450  68.420  1.00  0.00            
ATOM   1538  BB  GLY   298     123.160 147.300  67.460  1.00  0.00            
ATOM   1539  BB  GLY   299     124.140 144.190  69.420  1.00  0.00            
ATOM   1540  BB  PHE   300     126.920 146.210  71.140  1.00  0.00            
ATOM   1541  SC1 PHE   300     129.580 147.240  69.740  1.00  0.00            
ATOM   1542  SC2 PHE   300     128.550 145.590  68.330  1.00  0.00            
ATOM   1543  SC3 PHE   300     130.620 146.620  67.670  1.00  0.00            
ATOM   1544  BB  ASN   301     125.760 145.840  74.780  1.00  0.00            
ATOM   1545  SC1 ASN   301     124.550 147.850  75.650  1.00  0.00            
ATOM   1546  BB  LEU   302     124.960 142.170  74.260  1.00  0.00            
ATOM   1547  SC1 LEU   302     124.820 140.050  72.670  1.00  0.00            
ATOM   1548  BB  ILE   303     128.650 142.300  73.380  1.00  0.00            
ATOM   1549  SC1 ILE   303     130.640 143.020  72.410  1.00  0.00            
ATOM   1550  BB  PRO   304     129.620 142.590  77.040  1.00  0.00            
ATOM   1551  SC1 PRO   304     130.230 144.030  78.120  1.00  0.00            
ATOM   1552  BB  ILE   305     127.070 140.010  77.930  1.00  0.00            
ATOM   1553  SC1 ILE   305     125.610 140.560  79.400  1.00  0.00            
ATOM   1554  BB  ALA   306     127.320 137.090  75.510  1.00  0.00            
ATOM   1555  BB  THR   307     130.940 137.460  76.090  1.00  0.00            
ATOM   1556  SC1 THR   307     132.480 138.650  76.000  1.00  0.00            
ATOM   1557  BB  ALA   308     130.160 136.920  79.800  1.00  0.00            
ATOM   1558  BB  GLY   309     128.620 133.450  79.430  1.00  0.00            
ATOM   1559  BB  ASN   310     125.310 135.000  80.500  1.00  0.00            
ATOM   1560  SC1 ASN   310     125.700 136.590  82.400  1.00  0.00            
ATOM   1561  BB  PHE   311     122.420 134.000  78.210  1.00  0.00            
ATOM   1562  SC1 PHE   311     123.110 136.960  76.800  1.00  0.00            
ATOM   1563  SC2 PHE   311     121.310 135.790  75.730  1.00  0.00            
ATOM   1564  SC3 PHE   311     121.440 138.180  75.590  1.00  0.00            
ATOM   1565  BB  SER   312     121.060 130.610  79.170  1.00  0.00            
ATOM   1566  SC1 SER   312     119.260 130.210  79.790  1.00  0.00            
ATOM   1567  BB  MET   313     123.090 128.700  76.700  1.00  0.00            
ATOM   1568  SC1 MET   313     125.870 129.500  76.900  1.00  0.00            
ATOM   1569  BB  GLY   314     119.740 127.480  75.390  1.00  0.00            
ATOM   1570  BB  MET   315     118.390 130.940  74.780  1.00  0.00            
ATOM   1571  SC1 MET   315     115.760 130.870  76.000  1.00  0.00            
ATOM   1572  BB  LEU   316     121.940 131.580  73.350  1.00  0.00            
ATOM   1573  SC1 LEU   316     124.220 132.900  73.650  1.00  0.00            
ATOM   1574  BB  VAL   317     120.860 129.030  70.720  1.00  0.00            
ATOM   1575  SC1 VAL   317     122.650 128.170  70.540  1.00  0.00            
ATOM   1576  BB  PHE   318     117.850 131.260  70.480  1.00  0.00            
ATOM   1577  SC1 PHE   318     115.020 132.180  71.110  1.00  0.00            
ATOM   1578  SC2 PHE   318     114.900 131.230  68.920  1.00  0.00            
ATOM   1579  SC3 PHE   318     113.380 132.970  69.550  1.00  0.00            
ATOM   1580  BB  ILE   319     119.630 134.530  69.890  1.00  0.00            
ATOM   1581  SC1 ILE   319     120.350 136.320  71.060  1.00  0.00            
ATOM   1582  BB  PHE   320     122.060 133.540  67.130  1.00  0.00            
ATOM   1583  SC1 PHE   320     123.770 130.860  66.340  1.00  0.00            
ATOM   1584  SC2 PHE   320     124.450 132.670  64.910  1.00  0.00            
ATOM   1585  SC3 PHE   320     124.480 130.420  64.090  1.00  0.00            
ATOM   1586  BB  VAL   321     119.000 131.880  65.590  1.00  0.00            
ATOM   1587  SC1 VAL   321     119.480 129.950  65.400  1.00  0.00            
ATOM   1588  BB  ALA   322     116.860 134.940  66.170  1.00  0.00            
ATOM   1589  BB  ARG   323     120.080 136.850  65.490  1.00  0.00            
ATOM   1590  SC1 ARG   323     121.450 138.450  66.020  1.00  0.00            
ATOM   1591  SC2 ARG   323     121.520 141.160  66.870  1.00  0.00            
ATOM   1592  BB  VAL   324     120.180 136.030  61.750  1.00  0.00            
ATOM   1593  SC1 VAL   324     121.140 134.300  61.440  1.00  0.00            
ATOM   1594  BB  ILE   325     116.440 136.150  61.710  1.00  0.00            
ATOM   1595  SC1 ILE   325     115.050 135.480  60.120  1.00  0.00            
ATOM   1596  BB  THR   326     117.030 139.730  62.830  1.00  0.00            
ATOM   1597  SC1 THR   326     116.090 140.350  64.430  1.00  0.00            
ATOM   1598  BB  THR   327     120.190 140.550  60.920  1.00  0.00            
ATOM   1599  SC1 THR   327     121.830 141.010  61.880  1.00  0.00            
ATOM   1600  BB  LEU   328     118.430 139.250  57.850  1.00  0.00            
ATOM   1601  SC1 LEU   328     118.540 136.770  56.940  1.00  0.00            
ATOM   1602  BB  LEU   329     114.970 140.810  57.470  1.00  0.00            
ATOM   1603  SC1 LEU   329     113.300 139.330  56.040  1.00  0.00            
ATOM   1604  BB  CYS   330     116.300 144.270  58.530  1.00  0.00            
ATOM   1605  SC1 CYS   330     115.020 146.280  58.820  1.00  0.00            
ATOM   1606  BB  PHE   331     119.550 143.940  56.630  1.00  0.00            
ATOM   1607  SC1 PHE   331     122.730 144.140  55.360  1.00  0.00            
ATOM   1608  SC2 PHE   331     122.090 142.000  56.240  1.00  0.00            
ATOM   1609  SC3 PHE   331     124.350 142.390  55.550  1.00  0.00            
ATOM   1610  BB  SER   332     118.090 142.290  53.520  1.00  0.00            
ATOM   1611  SC1 SER   332     119.340 141.850  52.090  1.00  0.00            
ATOM   1612  BB  SER   333     114.990 144.230  52.660  1.00  0.00            
ATOM   1613  SC1 SER   333     113.390 144.600  53.710  1.00  0.00            
ATOM   1614  BB  GLY   334     117.310 147.060  51.580  1.00  0.00            
ATOM   1615  BB  ALA   335     117.260 148.930  54.880  1.00  0.00            
ATOM   1616  BB  PRO   336     119.210 152.220  55.150  1.00  0.00            
ATOM   1617  SC1 PRO   336     118.230 153.840  55.080  1.00  0.00            
ATOM   1618  BB  GLY   337     121.970 151.590  57.700  1.00  0.00            
ATOM   1619  BB  GLY   338     124.740 149.090  57.950  1.00  0.00            
ATOM   1620  BB  ILE   339     124.920 145.650  59.440  1.00  0.00            
ATOM   1621  SC1 ILE   339     123.190 144.720  60.050  1.00  0.00            
ATOM   1622  BB  PHE   340     128.710 144.990  59.260  1.00  0.00            
ATOM   1623  SC1 PHE   340     130.870 146.110  57.180  1.00  0.00            
ATOM   1624  SC2 PHE   340     128.650 145.930  56.270  1.00  0.00            
ATOM   1625  SC3 PHE   340     130.130 147.650  55.490  1.00  0.00            
ATOM   1626  BB  ALA   341     128.450 145.890  62.960  1.00  0.00            
ATOM   1627  BB  PRO   342     125.920 143.120  63.550  1.00  0.00            
ATOM   1628  SC1 PRO   342     124.510 143.850  64.600  1.00  0.00            
ATOM   1629  BB  MET   343     128.510 140.750  62.120  1.00  0.00            
ATOM   1630  SC1 MET   343     126.980 140.380  59.790  1.00  0.00            
ATOM   1631  BB  LEU   344     130.220 141.680  65.410  1.00  0.00            
ATOM   1632  SC1 LEU   344     132.270 142.970  64.340  1.00  0.00            
ATOM   1633  BB  ALA   345     127.250 140.440  67.310  1.00  0.00            
ATOM   1634  BB  LEU   346     127.040 137.280  65.260  1.00  0.00            
ATOM   1635  SC1 LEU   346     125.980 136.480  62.960  1.00  0.00            
ATOM   1636  BB  GLY   347     130.710 136.530  66.070  1.00  0.00            
ATOM   1637  BB  THR   348     130.100 137.310  69.650  1.00  0.00            
ATOM   1638  SC1 THR   348     130.010 138.600  71.100  1.00  0.00            
ATOM   1639  BB  VAL   349     126.920 135.170  69.890  1.00  0.00            
ATOM   1640  SC1 VAL   349     125.140 136.080  69.880  1.00  0.00            
ATOM   1641  BB  LEU   350     128.150 132.150  68.020  1.00  0.00            
ATOM   1642  SC1 LEU   350     128.560 129.770  66.920  1.00  0.00            
ATOM   1643  BB  GLY   351     131.640 132.490  69.360  1.00  0.00            
ATOM   1644  BB  THR   352     129.860 132.240  72.770  1.00  0.00            
ATOM   1645  SC1 THR   352     129.770 132.970  74.580  1.00  0.00            
ATOM   1646  BB  ALA   353     127.380 129.560  71.820  1.00  0.00            
ATOM   1647  BB  PHE   354     130.400 127.420  70.770  1.00  0.00            
ATOM   1648  SC1 PHE   354     129.380 125.460  68.520  1.00  0.00            
ATOM   1649  SC2 PHE   354     131.660 125.010  69.140  1.00  0.00            
ATOM   1650  SC3 PHE   354     130.840 124.310  67.000  1.00  0.00            
ATOM   1651  BB  GLY   355     131.600 128.260  74.260  1.00  0.00            
ATOM   1652  BB  MET   356     129.440 126.180  76.450  1.00  0.00            
ATOM   1653  SC1 MET   356     128.480 124.430  79.100  1.00  0.00            
ATOM   1654  BB  VAL   357     129.940 123.420  73.900  1.00  0.00            
ATOM   1655  SC1 VAL   357     128.920 121.990  72.930  1.00  0.00            
ATOM   1656  BB  ALA   358     133.720 123.700  73.410  1.00  0.00            
ATOM   1657  BB  VAL   359     133.690 123.730  77.260  1.00  0.00            
ATOM   1658  SC1 VAL   359     134.110 125.170  78.580  1.00  0.00            
ATOM   1659  BB  GLU   360     131.600 120.600  77.580  1.00  0.00            
ATOM   1660  SC1 GLU   360     131.390 119.530  79.860  1.00  0.00            
ATOM   1661  BB  LEU   361     133.950 119.570  74.780  1.00  0.00            
ATOM   1662  SC1 LEU   361     133.480 117.910  72.770  1.00  0.00            
ATOM   1663  BB  PHE   362     137.260 120.000  76.580  1.00  0.00            
ATOM   1664  SC1 PHE   362     138.560 118.540  73.800  1.00  0.00            
ATOM   1665  SC2 PHE   362     138.780 120.920  73.560  1.00  0.00            
ATOM   1666  SC3 PHE   362     139.870 119.440  72.010  1.00  0.00            
ATOM   1667  BB  PRO   363     137.010 121.220  80.120  1.00  0.00            
ATOM   1668  SC1 PRO   363     135.510 120.800  81.210  1.00  0.00            
ATOM   1669  BB  GLN   364     140.640 120.660  81.110  1.00  0.00            
ATOM   1670  SC1 GLN   364     142.350 118.850  82.040  1.00  0.00            
ATOM   1671  BB  TYR   365     141.240 122.690  77.920  1.00  0.00            
ATOM   1672  SC1 TYR   365     142.330 120.010  76.190  1.00  0.00            
ATOM   1673  SC2 TYR   365     144.170 121.270  77.070  1.00  0.00            
ATOM   1674  SC3 TYR   365     144.950 119.550  74.610  1.00  0.00            
ATOM   1675  BB  HIS   366     139.590 125.350  80.090  1.00  0.00            
ATOM   1676  SC1 HIS   366     138.370 125.260  81.610  1.00  0.00            
ATOM   1677  SC2 HIS   366     137.110 125.190  83.070  1.00  0.00            
ATOM   1678  SC3 HIS   366     136.330 127.150  82.600  1.00  0.00            
ATOM   1679  BB  LEU   367     138.550 127.290  77.020  1.00  0.00            
ATOM   1680  SC1 LEU   367     138.590 125.650  74.950  1.00  0.00            
ATOM   1681  BB  GLU   368     136.460 130.050  78.490  1.00  0.00            
ATOM   1682  SC1 GLU   368     137.830 131.310  80.160  1.00  0.00            
ATOM   1683  BB  ALA   369     133.240 130.480  76.460  1.00  0.00            
ATOM   1684  BB  GLY   370     133.890 134.210  76.640  1.00  0.00            
ATOM   1685  BB  THR   371     137.120 133.190  74.900  1.00  0.00            
ATOM   1686  SC1 THR   371     138.780 133.740  75.770  1.00  0.00            
ATOM   1687  BB  PHE   372     135.430 132.260  71.670  1.00  0.00            
ATOM   1688  SC1 PHE   372     135.670 128.990  72.020  1.00  0.00            
ATOM   1689  SC2 PHE   372     134.970 129.390  69.760  1.00  0.00            
ATOM   1690  SC3 PHE   372     135.550 127.170  70.460  1.00  0.00            
ATOM   1691  BB  ALA   373     133.200 135.260  71.980  1.00  0.00            
ATOM   1692  BB  ILE   374     136.220 137.470  71.400  1.00  0.00            
ATOM   1693  SC1 ILE   374     136.860 138.560  72.960  1.00  0.00            
ATOM   1694  BB  ALA   375     137.870 135.200  68.820  1.00  0.00            
ATOM   1695  BB  GLY   376     134.700 135.070  66.650  1.00  0.00            
ATOM   1696  BB  MET   377     133.660 138.590  67.280  1.00  0.00            
ATOM   1697  SC1 MET   377     133.660 141.470  68.960  1.00  0.00            
ATOM   1698  BB  GLY   378     135.230 139.170  63.860  1.00  0.00            
ATOM   1699  BB  ALA   379     135.210 135.980  61.730  1.00  0.00            
ATOM   1700  BB  LEU   380     131.750 136.820  60.360  1.00  0.00            
ATOM   1701  SC1 LEU   380     129.590 135.950  59.110  1.00  0.00            
ATOM   1702  BB  LEU   381     133.620 139.650  58.800  1.00  0.00            
ATOM   1703  SC1 LEU   381     133.760 142.240  59.350  1.00  0.00            
ATOM   1704  BB  ALA   382     135.990 137.050  57.480  1.00  0.00            
ATOM   1705  BB  ALA   383     133.520 134.460  56.190  1.00  0.00            
ATOM   1706  BB  SER   384     131.360 136.670  54.000  1.00  0.00            
ATOM   1707  SC1 SER   384     130.940 135.600  52.430  1.00  0.00            
ATOM   1708  BB  ILE   385     132.190 140.160  52.970  1.00  0.00            
ATOM   1709  SC1 ILE   385     131.510 141.350  54.880  1.00  0.00            
ATOM   1710  BB  ARG   386     135.700 138.760  53.240  1.00  0.00            
ATOM   1711  SC1 ARG   386     136.550 138.280  51.070  1.00  0.00            
ATOM   1712  SC2 ARG   386     135.960 135.230  50.160  1.00  0.00            
ATOM   1713  BB  ALA   387     137.550 141.520  55.080  1.00  0.00            
ATOM   1714  BB  PRO   388     139.770 139.240  57.350  1.00  0.00            
ATOM   1715  SC1 PRO   388     140.970 137.870  57.910  1.00  0.00            
ATOM   1716  BB  LEU   389     142.240 142.080  57.280  1.00  0.00            
ATOM   1717  SC1 LEU   389     143.990 143.990  56.700  1.00  0.00            
ATOM   1718  BB  THR   390     139.510 144.340  58.490  1.00  0.00            
ATOM   1719  SC1 THR   390     138.140 145.500  57.720  1.00  0.00            
ATOM   1720  BB  GLY   391     138.570 141.920  61.220  1.00  0.00            
ATOM   1721  BB  ILE   392     141.780 141.070  62.870  1.00  0.00            
ATOM   1722  SC1 ILE   392     142.990 140.130  64.450  1.00  0.00            
ATOM   1723  BB  ILE   393     142.860 144.690  63.330  1.00  0.00            
ATOM   1724  SC1 ILE   393     143.530 145.360  61.110  1.00  0.00            
ATOM   1725  BB  LEU   394     139.410 146.130  64.130  1.00  0.00            
ATOM   1726  SC1 LEU   394     137.410 147.290  62.830  1.00  0.00            
ATOM   1727  BB  VAL   395     138.690 143.490  66.860  1.00  0.00            
ATOM   1728  SC1 VAL   395     138.140 141.570  66.910  1.00  0.00            
ATOM   1729  BB  LEU   396     141.860 143.880  68.690  1.00  0.00            
ATOM   1730  SC1 LEU   396     142.070 141.400  69.590  1.00  0.00            
ATOM   1731  BB  GLU   397     141.490 147.700  68.080  1.00  0.00            
ATOM   1732  SC1 GLU   397     142.970 148.900  66.210  1.00  0.00            
ATOM   1733  BB  MET   398     138.870 148.220  70.700  1.00  0.00            
ATOM   1734  SC1 MET   398     137.400 149.560  72.780  1.00  0.00            
ATOM   1735  BB  THR   399     138.680 144.880  72.420  1.00  0.00            
ATOM   1736  SC1 THR   399     137.740 143.300  71.790  1.00  0.00            
ATOM   1737  BB  ASP   400     142.430 145.320  73.180  1.00  0.00            
ATOM   1738  SC1 ASP   400     143.830 147.410  73.600  1.00  0.00            
ATOM   1739  BB  ASN   401     143.000 141.700  74.080  1.00  0.00            
ATOM   1740  SC1 ASN   401     140.950 140.410  74.710  1.00  0.00            
ATOM   1741  BB  TYR   402     146.350 141.620  72.510  1.00  0.00            
ATOM   1742  SC1 TYR   402     148.250 142.400  70.160  1.00  0.00            
ATOM   1743  SC2 TYR   402     149.760 141.540  71.810  1.00  0.00            
ATOM   1744  SC3 TYR   402     150.360 140.470  68.970  1.00  0.00            
ATOM   1745  BB  GLN   403     146.930 138.030  73.790  1.00  0.00            
ATOM   1746  SC1 GLN   403     148.230 137.210  75.270  1.00  0.00            
ATOM   1747  BB  LEU   404     144.110 136.510  71.830  1.00  0.00            
ATOM   1748  SC1 LEU   404     141.730 135.610  72.590  1.00  0.00            
ATOM   1749  BB  ILE   405     146.310 137.240  68.870  1.00  0.00            
ATOM   1750  SC1 ILE   405     146.360 138.570  67.200  1.00  0.00            
ATOM   1751  BB  LEU   406     147.120 133.910  67.350  1.00  0.00            
ATOM   1752  SC1 LEU   406     149.740 134.240  67.200  1.00  0.00            
ATOM   1753  BB  PRO   407     143.640 132.630  68.040  1.00  0.00            
ATOM   1754  SC1 PRO   407     143.910 131.950  69.790  1.00  0.00            
ATOM   1755  BB  MET   408     141.630 135.520  66.370  1.00  0.00            
ATOM   1756  SC1 MET   408     139.460 137.170  65.000  1.00  0.00            
ATOM   1757  BB  ILE   409     143.930 135.320  63.350  1.00  0.00            
ATOM   1758  SC1 ILE   409     144.570 136.460  61.700  1.00  0.00            
ATOM   1759  BB  ILE   410     143.530 131.600  63.190  1.00  0.00            
ATOM   1760  SC1 ILE   410     145.300 130.860  61.710  1.00  0.00            
ATOM   1761  BB  THR   411     139.860 132.140  63.450  1.00  0.00            
ATOM   1762  SC1 THR   411     138.960 131.910  65.160  1.00  0.00            
ATOM   1763  BB  GLY   412     139.340 134.690  60.820  1.00  0.00            
ATOM   1764  BB  LEU   413     142.080 133.320  58.440  1.00  0.00            
ATOM   1765  SC1 LEU   413     144.130 133.260  56.760  1.00  0.00            
ATOM   1766  BB  GLY   414     140.070 130.160  58.790  1.00  0.00            
ATOM   1767  BB  ALA   415     136.880 131.850  57.660  1.00  0.00            
ATOM   1768  BB  THR   416     138.720 133.150  54.600  1.00  0.00            
ATOM   1769  SC1 THR   416     138.800 134.960  53.860  1.00  0.00            
ATOM   1770  BB  LEU   417     139.890 129.840  53.400  1.00  0.00            
ATOM   1771  SC1 LEU   417     141.620 129.240  51.490  1.00  0.00            
ATOM   1772  BB  LEU   418     136.520 128.590  54.410  1.00  0.00            
ATOM   1773  SC1 LEU   418     136.480 126.000  53.860  1.00  0.00            
ATOM   1774  BB  ALA   419     134.130 130.550  52.320  1.00  0.00            
ATOM   1775  BB  GLN   420     137.020 130.390  49.800  1.00  0.00            
ATOM   1776  SC1 GLN   420     138.560 131.450  48.320  1.00  0.00            
ATOM   1777  BB  PHE   421     137.020 126.650  48.980  1.00  0.00            
ATOM   1778  SC1 PHE   421     138.840 123.890  48.210  1.00  0.00            
ATOM   1779  SC2 PHE   421     139.690 125.190  50.040  1.00  0.00            
ATOM   1780  SC3 PHE   421     140.890 123.250  49.280  1.00  0.00            
ATOM   1781  BB  THR   422     133.200 126.940  49.360  1.00  0.00            
ATOM   1782  SC1 THR   422     132.280 125.920  50.750  1.00  0.00            
ATOM   1783  BB  GLY   423     133.280 129.640  46.690  1.00  0.00            
ATOM   1784  BB  GLY   424     131.880 132.460  48.900  1.00  0.00            
ATOM   1785  BB  LYS   425     131.820 135.820  47.260  1.00  0.00            
ATOM   1786  SC1 LYS   425     129.800 135.870  45.870  1.00  0.00            
ATOM   1787  SC2 LYS   425     129.660 133.570  43.610  1.00  0.00            
ATOM   1788  BB  PRO   426     132.430 139.380  48.590  1.00  0.00            
ATOM   1789  SC1 PRO   426     133.710 140.680  48.050  1.00  0.00            
ATOM   1790  BB  LEU   427     128.980 140.410  49.940  1.00  0.00            
ATOM   1791  SC1 LEU   427     126.650 141.420  50.700  1.00  0.00            
ATOM   1792  BB  TYR   428     130.290 143.670  48.770  1.00  0.00            
ATOM   1793  SC1 TYR   428     132.720 144.980  50.000  1.00  0.00            
ATOM   1794  SC2 TYR   428     130.880 144.830  51.530  1.00  0.00            
ATOM   1795  SC3 TYR   428     133.610 145.050  52.960  1.00  0.00            
ATOM   1796  BB  SER   429     130.530 143.020  45.080  1.00  0.00            
ATOM   1797  SC1 SER   429     131.490 143.850  43.610  1.00  0.00            
ATOM   1798  BB  ALA   430     127.470 140.720  45.490  1.00  0.00            
ATOM   1799  BB  ILE   431     125.220 143.820  45.920  1.00  0.00            
ATOM   1800  SC1 ILE   431     123.090 143.800  45.590  1.00  0.00            
ATOM   1801  BB  LEU   432     127.110 145.810  43.270  1.00  0.00            
ATOM   1802  SC1 LEU   432     128.840 147.780  42.920  1.00  0.00            
ATOM   1803  BB  ALA   433     127.180 143.120  40.560  1.00  0.00            
ATOM   1804  BB  ARG   434     123.350 143.670  40.730  1.00  0.00            
ATOM   1805  SC1 ARG   434     121.380 142.250  40.510  1.00  0.00            
ATOM   1806  SC2 ARG   434     119.230 139.760  39.960  1.00  0.00            
ATOM   1807  BB  THR   435     123.650 147.490  40.470  1.00  0.00            
ATOM   1808  SC1 THR   435     123.520 148.810  41.900  1.00  0.00            
ATOM   1809  BB  LEU   436     126.940 147.480  38.620  1.00  0.00            
ATOM   1810  SC1 LEU   436     128.070 149.870  38.440  1.00  0.00            
ATOM   1811  BB  ALA   437     125.260 145.240  36.020  1.00  0.00            
ATOM   1812  BB  LYS   438     121.900 146.860  36.530  1.00  0.00            
ATOM   1813  SC1 LYS   438     120.030 147.010  37.920  1.00  0.00            
ATOM   1814  SC2 LYS   438     117.450 148.620  37.750  1.00  0.00            
ATOM   1815  BB  GLN   439     123.800 150.130  36.060  1.00  0.00            
ATOM   1816  SC1 GLN   439     121.600 151.840  37.940  1.00  0.00            
ATOM   1817  BB  GLU   440     123.520 150.530  32.350  1.00  0.00            
ATOM   1818  SC1 GLU   440     124.490 151.650  30.280  1.00  0.00            
ATOM   1819  BB  ALA   441     119.850 149.690  32.930  1.00  0.00            
ATOM   1820  NH3 POPE  445      60.230 288.580  91.210  1.00  0.00            
ATOM   1821  PO4 POPE  445      62.600 284.030  91.810  1.00  0.00            
ATOM   1822  GL1 POPE  445      61.530 282.920  88.570  1.00  0.00            
ATOM   1823  GL2 POPE  445      62.830 280.740  86.560  1.00  0.00            
ATOM   1824  C1A POPE  445      60.650 284.800  84.130  1.00  0.00            
ATOM   1825  D2A POPE  445      61.320 284.660  79.750  1.00  0.00            
ATOM   1826  C3A POPE  445      65.730 284.040  78.310  1.00  0.00            
ATOM   1827  C4A POPE  445      67.880 283.920  74.750  1.00  0.00            
ATOM   1828  C1B POPE  445      66.500 282.940  84.600  1.00  0.00            
ATOM   1829  C2B POPE  445      69.030 281.970  80.900  1.00  0.00            
ATOM   1830  C3B POPE  445      72.280 279.910  77.910  1.00  0.00            
ATOM   1831  C4B POPE  445      71.660 280.560  74.120  1.00  0.00            
ATOM   1832  NH3 POPE  446     161.490  10.840  88.080  1.00  0.00            
ATOM   1833  PO4 POPE  446     163.420   9.450  84.290  1.00  0.00            
ATOM   1834  GL1 POPE  446     161.670   7.870  80.900  1.00  0.00            
ATOM   1835  GL2 POPE  446     160.450   5.130  81.390  1.00  0.00            
ATOM   1836  C1A POPE  446     160.660   8.400  77.110  1.00  0.00            
ATOM   1837  D2A POPE  446     159.620   6.980  73.340  1.00  0.00            
ATOM   1838  C3A POPE  446     160.290   9.480  69.210  1.00  0.00            
ATOM   1839  C4A POPE  446     156.460  11.400  66.070  1.00  0.00            
ATOM   1840  C1B POPE  446     160.150   3.580  77.330  1.00  0.00            
ATOM   1841  C2B POPE  446     161.400   0.820  74.130  1.00  0.00            
ATOM   1842  C3B POPE  446     161.980  -3.140  72.480  1.00  0.00            
ATOM   1843  C4B POPE  446     163.240  -7.120  69.940  1.00  0.00            
ATOM   1844  NH3 POPE  447     260.480 196.790  88.480  1.00  0.00            
ATOM   1845  PO4 POPE  447     263.810 200.000  90.590  1.00  0.00            
ATOM   1846  GL1 POPE  447     262.560 202.030  86.320  1.00  0.00            
ATOM   1847  GL2 POPE  447     260.900 200.360  84.320  1.00  0.00            
ATOM   1848  C1A POPE  447     263.760 204.640  82.490  1.00  0.00            
ATOM   1849  D2A POPE  447     263.370 207.090  78.890  1.00  0.00            
ATOM   1850  C3A POPE  447     260.450 209.160  75.370  1.00  0.00            
ATOM   1851  C4A POPE  447     260.930 208.830  70.470  1.00  0.00            
ATOM   1852  C1B POPE  447     258.140 200.470  82.130  1.00  0.00            
ATOM   1853  C2B POPE  447     257.140 199.180  78.140  1.00  0.00            
ATOM   1854  C3B POPE  447     257.870 197.800  73.510  1.00  0.00            
ATOM   1855  C4B POPE  447     262.210 199.670  71.360  1.00  0.00            
ATOM   1856  NH3 POPE  448     230.720  64.790  85.860  1.00  0.00            
ATOM   1857  PO4 POPE  448     227.940  64.110  82.460  1.00  0.00            
ATOM   1858  GL1 POPE  448     227.590  64.980  77.890  1.00  0.00            
ATOM   1859  GL2 POPE  448     225.010  66.380  76.200  1.00  0.00            
ATOM   1860  C1A POPE  448     227.870  64.580  73.230  1.00  0.00            
ATOM   1861  D2A POPE  448     229.020  64.300  69.520  1.00  0.00            
ATOM   1862  C3A POPE  448     226.880  65.650  66.960  1.00  0.00            
ATOM   1863  C4A POPE  448     223.900  67.290  64.130  1.00  0.00            
ATOM   1864  C1B POPE  448     223.890  66.570  71.450  1.00  0.00            
ATOM   1865  C2B POPE  448     221.810  65.280  68.080  1.00  0.00            
ATOM   1866  C3B POPE  448     220.770  63.170  63.960  1.00  0.00            
ATOM   1867  C4B POPE  448     218.000  60.540  62.000  1.00  0.00            
ATOM   1868  NH3 POPE  449     163.810  27.880  86.360  1.00  0.00            
ATOM   1869  PO4 POPE  449     161.250  24.230  86.050  1.00  0.00            
ATOM   1870  GL1 POPE  449     161.510  22.580  81.520  1.00  0.00            
ATOM   1871  GL2 POPE  449     163.820  21.800  80.030  1.00  0.00            
ATOM   1872  C1A POPE  449     159.110  20.570  77.600  1.00  0.00            
ATOM   1873  D2A POPE  449     156.470  23.130  74.530  1.00  0.00            
ATOM   1874  C3A POPE  449     157.360  23.920  69.880  1.00  0.00            
ATOM   1875  C4A POPE  449     157.510  24.220  65.880  1.00  0.00            
ATOM   1876  C1B POPE  449     164.020  20.200  75.320  1.00  0.00            
ATOM   1877  C2B POPE  449     164.660  18.820  71.050  1.00  0.00            
ATOM   1878  C3B POPE  449     162.580  20.190  67.820  1.00  0.00            
ATOM   1879  C4B POPE  449     161.990  21.620  63.320  1.00  0.00            
ATOM   1880  NH3 POPE  450     171.870  51.500  84.250  1.00  0.00            
ATOM   1881  PO4 POPE  450     172.640  47.520  83.480  1.00  0.00            
ATOM   1882  GL1 POPE  450     169.760  48.150  79.890  1.00  0.00            
ATOM   1883  GL2 POPE  450     170.980  51.300  79.370  1.00  0.00            
ATOM   1884  C1A POPE  450     170.230  48.470  75.890  1.00  0.00            
ATOM   1885  D2A POPE  450     173.040  46.020  73.240  1.00  0.00            
ATOM   1886  C3A POPE  450     172.090  45.270  69.040  1.00  0.00            
ATOM   1887  C4A POPE  450     170.290  44.380  65.010  1.00  0.00            
ATOM   1888  C1B POPE  450     170.560  53.910  74.990  1.00  0.00            
ATOM   1889  C2B POPE  450     170.940  56.910  72.200  1.00  0.00            
ATOM   1890  C3B POPE  450     170.820  60.820  67.990  1.00  0.00            
ATOM   1891  C4B POPE  450     171.570  62.890  64.040  1.00  0.00            
ATOM   1892  NH3 POPE  451     290.610 258.490  90.710  1.00  0.00            
ATOM   1893  PO4 POPE  451     291.230 254.640  88.910  1.00  0.00            
ATOM   1894  GL1 POPE  451     291.350 254.330  84.840  1.00  0.00            
ATOM   1895  GL2 POPE  451     294.240 255.330  85.090  1.00  0.00            
ATOM   1896  C1A POPE  451     289.340 256.240  81.830  1.00  0.00            
ATOM   1897  D2A POPE  451     287.030 260.380  81.600  1.00  0.00            
ATOM   1898  C3A POPE  451     284.920 261.490  78.540  1.00  0.00            
ATOM   1899  C4A POPE  451     284.390 262.820  74.220  1.00  0.00            
ATOM   1900  C1B POPE  451     293.800 255.230  79.990  1.00  0.00            
ATOM   1901  C2B POPE  451     293.920 256.110  76.100  1.00  0.00            
ATOM   1902  C3B POPE  451     293.040 258.410  73.080  1.00  0.00            
ATOM   1903  C4B POPE  451     294.820 260.070  69.320  1.00  0.00            
ATOM   1904  NH3 POPE  452     107.840  24.450  86.620  1.00  0.00            
ATOM   1905  PO4 POPE  452     112.300  22.690  86.330  1.00  0.00            
ATOM   1906  GL1 POPE  452     111.260  24.180  82.540  1.00  0.00            
ATOM   1907  GL2 POPE  452     107.750  26.180  81.760  1.00  0.00            
ATOM   1908  C1A POPE  452     112.870  27.070  80.890  1.00  0.00            
ATOM   1909  D2A POPE  452     111.590  30.830  77.920  1.00  0.00            
ATOM   1910  C3A POPE  452     113.270  34.490  76.790  1.00  0.00            
ATOM   1911  C4A POPE  452     113.470  37.250  75.270  1.00  0.00            
ATOM   1912  C1B POPE  452     108.050  26.290  77.780  1.00  0.00            
ATOM   1913  C2B POPE  452     107.920  23.940  74.370  1.00  0.00            
ATOM   1914  C3B POPE  452     105.980  20.030  72.130  1.00  0.00            
ATOM   1915  C4B POPE  452     102.290  18.160  72.850  1.00  0.00            
ATOM   1916  NH3 POPE  453      38.300  30.950  88.930  1.00  0.00            
ATOM   1917  PO4 POPE  453      41.800  28.420  86.990  1.00  0.00            
ATOM   1918  GL1 POPE  453      43.200  28.820  83.660  1.00  0.00            
ATOM   1919  GL2 POPE  453      45.620  27.090  82.540  1.00  0.00            
ATOM   1920  C1A POPE  453      44.010  32.190  80.330  1.00  0.00            
ATOM   1921  D2A POPE  453      44.050  31.610  75.680  1.00  0.00            
ATOM   1922  C3A POPE  453      43.050  29.100  71.350  1.00  0.00            
ATOM   1923  C4A POPE  453      40.140  28.490  67.230  1.00  0.00            
ATOM   1924  C1B POPE  453      44.860  22.700  79.770  1.00  0.00            
ATOM   1925  C2B POPE  453      44.460  20.390  75.590  1.00  0.00            
ATOM   1926  C3B POPE  453      40.820  19.220  72.330  1.00  0.00            
ATOM   1927  C4B POPE  453      37.970  21.490  71.730  1.00  0.00            
ATOM   1928  NH3 POPE  454     179.730 201.850  88.520  1.00  0.00            
ATOM   1929  PO4 POPE  454     175.490 201.200  85.860  1.00  0.00            
ATOM   1930  GL1 POPE  454     177.350 202.870  82.750  1.00  0.00            
ATOM   1931  GL2 POPE  454     179.950 203.410  83.900  1.00  0.00            
ATOM   1932  C1A POPE  454     177.770 203.340  77.640  1.00  0.00            
ATOM   1933  D2A POPE  454     175.930 204.210  74.470  1.00  0.00            
ATOM   1934  C3A POPE  454     178.020 204.180  71.020  1.00  0.00            
ATOM   1935  C4A POPE  454     181.840 204.860  68.650  1.00  0.00            
ATOM   1936  C1B POPE  454     181.200 205.650  80.520  1.00  0.00            
ATOM   1937  C2B POPE  454     184.390 207.840  78.310  1.00  0.00            
ATOM   1938  C3B POPE  454     188.420 207.770  75.290  1.00  0.00            
ATOM   1939  C4B POPE  454     193.200 208.360  75.330  1.00  0.00            
ATOM   1940  NH3 POPE  455     179.240  58.390  89.030  1.00  0.00            
ATOM   1941  PO4 POPE  455     182.250  61.370  86.210  1.00  0.00            
ATOM   1942  GL1 POPE  455     181.960  60.070  81.220  1.00  0.00            
ATOM   1943  GL2 POPE  455     180.270  60.460  78.690  1.00  0.00            
ATOM   1944  C1A POPE  455     185.450  60.750  77.320  1.00  0.00            
ATOM   1945  D2A POPE  455     186.650  57.950  73.160  1.00  0.00            
ATOM   1946  C3A POPE  455     189.690  53.970  72.540  1.00  0.00            
ATOM   1947  C4A POPE  455     193.640  54.040  70.160  1.00  0.00            
ATOM   1948  C1B POPE  455     178.840  56.650  79.820  1.00  0.00            
ATOM   1949  C2B POPE  455     180.460  53.520  76.610  1.00  0.00            
ATOM   1950  C3B POPE  455     179.600  52.240  72.690  1.00  0.00            
ATOM   1951  C4B POPE  455     180.850  50.840  68.470  1.00  0.00            
ATOM   1952  NH3 POPE  456     248.630  22.720  83.720  1.00  0.00            
ATOM   1953  PO4 POPE  456     246.260  19.380  85.920  1.00  0.00            
ATOM   1954  GL1 POPE  456     245.230  17.780  82.220  1.00  0.00            
ATOM   1955  GL2 POPE  456     246.780  15.120  82.050  1.00  0.00            
ATOM   1956  C1A POPE  456     243.560  17.940  78.010  1.00  0.00            
ATOM   1957  D2A POPE  456     243.750  15.460  74.080  1.00  0.00            
ATOM   1958  C3A POPE  456     247.120  12.740  73.350  1.00  0.00            
ATOM   1959  C4A POPE  456     248.220   8.100  74.470  1.00  0.00            
ATOM   1960  C1B POPE  456     243.630  13.020  78.770  1.00  0.00            
ATOM   1961  C2B POPE  456     239.160  14.030  77.500  1.00  0.00            
ATOM   1962  C3B POPE  456     234.950  14.480  75.280  1.00  0.00            
ATOM   1963  C4B POPE  456     231.500  16.100  73.580  1.00  0.00            
ATOM   1964  NH3 POPE  457     283.360  98.720  78.590  1.00  0.00            
ATOM   1965  PO4 POPE  457     286.970  96.690  77.580  1.00  0.00            
ATOM   1966  GL1 POPE  457     290.520  94.760  75.930  1.00  0.00            
ATOM   1967  GL2 POPE  457     290.140  92.060  76.910  1.00  0.00            
ATOM   1968  C1A POPE  457     294.290  97.180  73.620  1.00  0.00            
ATOM   1969  D2A POPE  457     293.910 101.420  71.660  1.00  0.00            
ATOM   1970  C3A POPE  457     297.050 102.430  68.220  1.00  0.00            
ATOM   1971  C4A POPE  457     299.130 106.330  65.560  1.00  0.00            
ATOM   1972  C1B POPE  457     290.870  91.860  72.280  1.00  0.00            
ATOM   1973  C2B POPE  457     291.980  89.010  68.800  1.00  0.00            
ATOM   1974  C3B POPE  457     294.620  88.240  64.390  1.00  0.00            
ATOM   1975  C4B POPE  457     296.390  86.130  61.030  1.00  0.00            
ATOM   1976  NH3 POPE  458     265.880 160.030  89.000  1.00  0.00            
ATOM   1977  PO4 POPE  458     265.790 158.610  84.800  1.00  0.00            
ATOM   1978  GL1 POPE  458     266.740 158.550  80.810  1.00  0.00            
ATOM   1979  GL2 POPE  458     269.770 157.990  81.290  1.00  0.00            
ATOM   1980  C1A POPE  458     265.260 161.140  76.860  1.00  0.00            
ATOM   1981  D2A POPE  458     262.910 160.020  72.920  1.00  0.00            
ATOM   1982  C3A POPE  458     262.850 159.760  69.000  1.00  0.00            
ATOM   1983  C4A POPE  458     261.770 158.470  64.710  1.00  0.00            
ATOM   1984  C1B POPE  458     270.800 158.090  76.820  1.00  0.00            
ATOM   1985  C2B POPE  458     273.640 157.020  72.930  1.00  0.00            
ATOM   1986  C3B POPE  458     273.170 156.660  69.590  1.00  0.00            
ATOM   1987  C4B POPE  458     274.840 155.010  65.670  1.00  0.00            
ATOM   1988  NH3 POPE  459     150.950  59.250  87.690  1.00  0.00            
ATOM   1989  PO4 POPE  459     146.540  58.660  86.590  1.00  0.00            
ATOM   1990  GL1 POPE  459     144.200  59.200  82.270  1.00  0.00            
ATOM   1991  GL2 POPE  459     142.290  61.890  83.910  1.00  0.00            
ATOM   1992  C1A POPE  459     142.170  59.310  78.260  1.00  0.00            
ATOM   1993  D2A POPE  459     142.130  57.110  74.340  1.00  0.00            
ATOM   1994  C3A POPE  459     140.410  57.950  71.240  1.00  0.00            
ATOM   1995  C4A POPE  459     142.570  58.420  66.210  1.00  0.00            
ATOM   1996  C1B POPE  459     139.940  63.240  81.480  1.00  0.00            
ATOM   1997  C2B POPE  459     136.420  64.400  79.300  1.00  0.00            
ATOM   1998  C3B POPE  459     135.910  66.230  75.610  1.00  0.00            
ATOM   1999  C4B POPE  459     133.120  68.100  72.890  1.00  0.00            
ATOM   2000  NH3 POPE  460     258.820  52.750  85.540  1.00  0.00            
ATOM   2001  PO4 POPE  460     254.830  49.550  84.300  1.00  0.00            
ATOM   2002  GL1 POPE  460     254.510  51.690  80.870  1.00  0.00            
ATOM   2003  GL2 POPE  460     257.060  53.550  80.120  1.00  0.00            
ATOM   2004  C1A POPE  460     255.810  51.340  76.200  1.00  0.00            
ATOM   2005  D2A POPE  460     256.290  54.900  73.730  1.00  0.00            
ATOM   2006  C3A POPE  460     257.050  55.180  69.430  1.00  0.00            
ATOM   2007  C4A POPE  460     254.820  53.550  65.000  1.00  0.00            
ATOM   2008  C1B POPE  460     257.670  56.850  78.380  1.00  0.00            
ATOM   2009  C2B POPE  460     256.050  59.870  75.490  1.00  0.00            
ATOM   2010  C3B POPE  460     257.540  63.220  73.270  1.00  0.00            
ATOM   2011  C4B POPE  460     260.610  65.170  70.590  1.00  0.00            
ATOM   2012  NH3 POPE  461      37.800  27.330  93.390  1.00  0.00            
ATOM   2013  PO4 POPE  461      37.380  25.350  89.530  1.00  0.00            
ATOM   2014  GL1 POPE  461      37.940  26.370  84.810  1.00  0.00            
ATOM   2015  GL2 POPE  461      38.410  29.690  83.630  1.00  0.00            
ATOM   2016  C1A POPE  461      40.230  25.280  81.700  1.00  0.00            
ATOM   2017  D2A POPE  461      42.010  27.650  78.420  1.00  0.00            
ATOM   2018  C3A POPE  461      46.860  26.940  77.630  1.00  0.00            
ATOM   2019  C4A POPE  461      49.340  27.830  74.270  1.00  0.00            
ATOM   2020  C1B POPE  461      38.210  31.300  79.190  1.00  0.00            
ATOM   2021  C2B POPE  461      39.330  31.700  73.830  1.00  0.00            
ATOM   2022  C3B POPE  461      39.490  32.680  70.250  1.00  0.00            
ATOM   2023  C4B POPE  461      37.000  32.310  66.240  1.00  0.00            
ATOM   2024  NH3 POPE  462     181.460 290.580  90.190  1.00  0.00            
ATOM   2025  PO4 POPE  462     178.920 286.130  89.180  1.00  0.00            
ATOM   2026  GL1 POPE  462     180.780 287.620  85.630  1.00  0.00            
ATOM   2027  GL2 POPE  462     180.630 290.450  84.870  1.00  0.00            
ATOM   2028  C1A POPE  462     180.370 286.650  81.470  1.00  0.00            
ATOM   2029  D2A POPE  462     180.380 286.630  77.200  1.00  0.00            
ATOM   2030  C3A POPE  462     182.760 288.450  74.200  1.00  0.00            
ATOM   2031  C4A POPE  462     181.860 291.770  71.990  1.00  0.00            
ATOM   2032  C1B POPE  462     177.370 290.430  82.420  1.00  0.00            
ATOM   2033  C2B POPE  462     173.370 289.850  80.370  1.00  0.00            
ATOM   2034  C3B POPE  462     168.980 289.330  78.550  1.00  0.00            
ATOM   2035  C4B POPE  462     165.600 292.110  78.110  1.00  0.00            
ATOM   2036  NH3 POPE  463       2.350 216.680  91.140  1.00  0.00            
ATOM   2037  PO4 POPE  463       3.510 217.680  87.540  1.00  0.00            
ATOM   2038  GL1 POPE  463       0.510 217.880  84.420  1.00  0.00            
ATOM   2039  GL2 POPE  463      -0.930 220.580  85.560  1.00  0.00            
ATOM   2040  C1A POPE  463       0.740 219.850  80.340  1.00  0.00            
ATOM   2041  D2A POPE  463       1.910 220.400  76.180  1.00  0.00            
ATOM   2042  C3A POPE  463       3.120 217.170  74.360  1.00  0.00            
ATOM   2043  C4A POPE  463       4.660 215.880  70.490  1.00  0.00            
ATOM   2044  C1B POPE  463      -3.810 218.580  82.980  1.00  0.00            
ATOM   2045  C2B POPE  463      -6.890 217.930  80.480  1.00  0.00            
ATOM   2046  C3B POPE  463      -7.800 219.270  77.320  1.00  0.00            
ATOM   2047  C4B POPE  463      -8.110 221.000  72.670  1.00  0.00            
ATOM   2048  NH3 POPE  464     263.870 244.430  94.460  1.00  0.00            
ATOM   2049  PO4 POPE  464     261.810 247.920  92.270  1.00  0.00            
ATOM   2050  GL1 POPE  464     259.880 247.440  88.060  1.00  0.00            
ATOM   2051  GL2 POPE  464     256.950 247.590  88.360  1.00  0.00            
ATOM   2052  C1A POPE  464     258.740 250.540  84.720  1.00  0.00            
ATOM   2053  D2A POPE  464     259.130 252.250  79.840  1.00  0.00            
ATOM   2054  C3A POPE  464     258.520 251.970  75.680  1.00  0.00            
ATOM   2055  C4A POPE  464     261.140 252.430  71.730  1.00  0.00            
ATOM   2056  C1B POPE  464     254.730 246.890  84.400  1.00  0.00            
ATOM   2057  C2B POPE  464     254.610 244.760  79.930  1.00  0.00            
ATOM   2058  C3B POPE  464     255.820 243.320  76.430  1.00  0.00            
ATOM   2059  C4B POPE  464     259.430 242.100  75.090  1.00  0.00            
ATOM   2060  NH3 POPE  465     256.710 245.610  92.970  1.00  0.00            
ATOM   2061  PO4 POPE  465     260.120 242.610  91.010  1.00  0.00            
ATOM   2062  GL1 POPE  465     261.990 242.950  87.010  1.00  0.00            
ATOM   2063  GL2 POPE  465     264.280 244.020  89.080  1.00  0.00            
ATOM   2064  C1A POPE  465     263.500 242.760  82.000  1.00  0.00            
ATOM   2065  D2A POPE  465     263.060 243.400  78.520  1.00  0.00            
ATOM   2066  C3A POPE  465     264.060 242.260  74.420  1.00  0.00            
ATOM   2067  C4A POPE  465     266.650 240.100  71.990  1.00  0.00            
ATOM   2068  C1B POPE  465     265.680 245.890  85.100  1.00  0.00            
ATOM   2069  C2B POPE  465     266.950 246.420  81.160  1.00  0.00            
ATOM   2070  C3B POPE  465     266.740 246.230  76.670  1.00  0.00            
ATOM   2071  C4B POPE  465     270.450 244.240  73.410  1.00  0.00            
ATOM   2072  NH3 POPE  466     213.550  13.820  82.980  1.00  0.00            
ATOM   2073  PO4 POPE  466     212.440  18.040  85.910  1.00  0.00            
ATOM   2074  GL1 POPE  466     210.770  18.900  82.440  1.00  0.00            
ATOM   2075  GL2 POPE  466     207.560  20.220  82.130  1.00  0.00            
ATOM   2076  C1A POPE  466     211.350  19.090  78.640  1.00  0.00            
ATOM   2077  D2A POPE  466     214.220  18.490  75.040  1.00  0.00            
ATOM   2078  C3A POPE  466     217.140  22.010  74.210  1.00  0.00            
ATOM   2079  C4A POPE  466     218.030  25.400  76.690  1.00  0.00            
ATOM   2080  C1B POPE  466     205.810  21.160  78.050  1.00  0.00            
ATOM   2081  C2B POPE  466     209.340  21.740  74.590  1.00  0.00            
ATOM   2082  C3B POPE  466     211.520  20.740  70.600  1.00  0.00            
ATOM   2083  C4B POPE  466     210.130  17.310  68.140  1.00  0.00            
ATOM   2084  NH3 POPE  467      84.300 201.180  84.370  1.00  0.00            
ATOM   2085  PO4 POPE  467      80.610 202.100  83.550  1.00  0.00            
ATOM   2086  GL1 POPE  467      80.530 200.100  79.750  1.00  0.00            
ATOM   2087  GL2 POPE  467      77.800 199.370  80.040  1.00  0.00            
ATOM   2088  C1A POPE  467      80.700 196.600  76.320  1.00  0.00            
ATOM   2089  D2A POPE  467      81.850 195.930  72.120  1.00  0.00            
ATOM   2090  C3A POPE  467      80.640 197.390  68.100  1.00  0.00            
ATOM   2091  C4A POPE  467      80.150 199.220  64.260  1.00  0.00            
ATOM   2092  C1B POPE  467      76.710 198.290  75.360  1.00  0.00            
ATOM   2093  C2B POPE  467      77.560 199.950  71.700  1.00  0.00            
ATOM   2094  C3B POPE  467      76.910 200.980  67.890  1.00  0.00            
ATOM   2095  C4B POPE  467      75.320 197.450  67.380  1.00  0.00            
ATOM   2096  NH3 POPE  468     251.130  53.040  85.400  1.00  0.00            
ATOM   2097  PO4 POPE  468     254.740  55.210  84.600  1.00  0.00            
ATOM   2098  GL1 POPE  468     251.920  56.130  81.210  1.00  0.00            
ATOM   2099  GL2 POPE  468     251.130  59.470  82.700  1.00  0.00            
ATOM   2100  C1A POPE  468     252.580  55.190  77.360  1.00  0.00            
ATOM   2101  D2A POPE  468     252.180  56.510  72.310  1.00  0.00            
ATOM   2102  C3A POPE  468     254.830  59.440  69.670  1.00  0.00            
ATOM   2103  C4A POPE  468     256.470  61.600  67.710  1.00  0.00            
ATOM   2104  C1B POPE  468     249.900  61.110  79.010  1.00  0.00            
ATOM   2105  C2B POPE  468     249.020  60.010  75.140  1.00  0.00            
ATOM   2106  C3B POPE  468     250.060  61.030  70.690  1.00  0.00            
ATOM   2107  C4B POPE  468     248.980  62.180  65.880  1.00  0.00            
ATOM   2108  NH3 POPE  469     196.250  70.360  84.780  1.00  0.00            
ATOM   2109  PO4 POPE  469     194.350  73.800  83.850  1.00  0.00            
ATOM   2110  GL1 POPE  469     194.550  73.040  80.290  1.00  0.00            
ATOM   2111  GL2 POPE  469     197.090  71.780  79.710  1.00  0.00            
ATOM   2112  C1A POPE  469     193.760  72.360  75.420  1.00  0.00            
ATOM   2113  D2A POPE  469     191.270  69.630  72.630  1.00  0.00            
ATOM   2114  C3A POPE  469     191.860  65.760  70.480  1.00  0.00            
ATOM   2115  C4A POPE  469     190.890  63.630  66.060  1.00  0.00            
ATOM   2116  C1B POPE  469     198.510  71.610  74.840  1.00  0.00            
ATOM   2117  C2B POPE  469     196.890  72.940  70.920  1.00  0.00            
ATOM   2118  C3B POPE  469     194.840  70.190  68.280  1.00  0.00            
ATOM   2119  C4B POPE  469     191.330  69.090  66.190  1.00  0.00            
ATOM   2120  NH3 POPE  470     195.740 193.990  90.150  1.00  0.00            
ATOM   2121  PO4 POPE  470     192.640 193.710  86.350  1.00  0.00            
ATOM   2122  GL1 POPE  470     193.240 193.230  81.450  1.00  0.00            
ATOM   2123  GL2 POPE  470     196.890 193.750  81.120  1.00  0.00            
ATOM   2124  C1A POPE  470     194.480 194.700  77.140  1.00  0.00            
ATOM   2125  D2A POPE  470     197.440 195.730  73.620  1.00  0.00            
ATOM   2126  C3A POPE  470     200.110 195.150  69.660  1.00  0.00            
ATOM   2127  C4A POPE  470     204.160 196.170  67.600  1.00  0.00            
ATOM   2128  C1B POPE  470     194.570 198.210  80.390  1.00  0.00            
ATOM   2129  C2B POPE  470     193.370 199.540  76.550  1.00  0.00            
ATOM   2130  C3B POPE  470     192.900 203.490  75.080  1.00  0.00            
ATOM   2131  C4B POPE  470     190.670 205.750  70.860  1.00  0.00            
ATOM   2132  NH3 POPE  471      29.360  37.730  90.230  1.00  0.00            
ATOM   2133  PO4 POPE  471      26.600  41.760  91.700  1.00  0.00            
ATOM   2134  GL1 POPE  471      28.820  42.780  88.280  1.00  0.00            
ATOM   2135  GL2 POPE  471      26.160  43.870  86.840  1.00  0.00            
ATOM   2136  C1A POPE  471      30.280  41.550  83.450  1.00  0.00            
ATOM   2137  D2A POPE  471      29.820  40.230  79.670  1.00  0.00            
ATOM   2138  C3A POPE  471      32.010  39.530  76.030  1.00  0.00            
ATOM   2139  C4A POPE  471      32.690  36.700  72.180  1.00  0.00            
ATOM   2140  C1B POPE  471      26.220  45.050  82.620  1.00  0.00            
ATOM   2141  C2B POPE  471      22.250  46.080  80.670  1.00  0.00            
ATOM   2142  C3B POPE  471      20.980  47.750  76.670  1.00  0.00            
ATOM   2143  C4B POPE  471      20.590  49.950  72.880  1.00  0.00            
ATOM   2144  NH3 POPE  472      29.890 141.670  83.050  1.00  0.00            
ATOM   2145  PO4 POPE  472      32.250 145.590  82.710  1.00  0.00            
ATOM   2146  GL1 POPE  472      31.620 147.810  78.750  1.00  0.00            
ATOM   2147  GL2 POPE  472      35.080 147.280  78.150  1.00  0.00            
ATOM   2148  C1A POPE  472      29.590 150.010  75.250  1.00  0.00            
ATOM   2149  D2A POPE  472      28.800 150.520  70.460  1.00  0.00            
ATOM   2150  C3A POPE  472      30.350 147.540  66.890  1.00  0.00            
ATOM   2151  C4A POPE  472      30.880 143.330  64.950  1.00  0.00            
ATOM   2152  C1B POPE  472      35.690 150.950  75.420  1.00  0.00            
ATOM   2153  C2B POPE  472      34.670 153.180  71.170  1.00  0.00            
ATOM   2154  C3B POPE  472      32.920 152.120  67.590  1.00  0.00            
ATOM   2155  C4B POPE  472      31.590 150.400  63.360  1.00  0.00            
ATOM   2156  NH3 POPE  473     259.440  80.660  81.030  1.00  0.00            
ATOM   2157  PO4 POPE  473     255.660  83.370  81.270  1.00  0.00            
ATOM   2158  GL1 POPE  473     253.130  82.390  78.140  1.00  0.00            
ATOM   2159  GL2 POPE  473     252.820  79.010  79.190  1.00  0.00            
ATOM   2160  C1A POPE  473     250.060  82.270  75.080  1.00  0.00            
ATOM   2161  D2A POPE  473     249.560  81.000  70.980  1.00  0.00            
ATOM   2162  C3A POPE  473     248.490  84.000  66.990  1.00  0.00            
ATOM   2163  C4A POPE  473     245.990  83.730  62.500  1.00  0.00            
ATOM   2164  C1B POPE  473     253.840  77.700  74.540  1.00  0.00            
ATOM   2165  C2B POPE  473     254.780  79.350  69.850  1.00  0.00            
ATOM   2166  C3B POPE  473     253.050  80.760  65.670  1.00  0.00            
ATOM   2167  C4B POPE  473     251.500  85.740  63.320  1.00  0.00            
ATOM   2168  NH3 POPE  474       6.540 293.500  82.960  1.00  0.00            
ATOM   2169  PO4 POPE  474       6.090 297.980  83.050  1.00  0.00            
ATOM   2170  GL1 POPE  474       7.850 296.380  79.320  1.00  0.00            
ATOM   2171  GL2 POPE  474       4.460 294.990  77.830  1.00  0.00            
ATOM   2172  C1A POPE  474       8.460 294.370  74.990  1.00  0.00            
ATOM   2173  D2A POPE  474       8.800 290.580  72.510  1.00  0.00            
ATOM   2174  C3A POPE  474       5.590 287.910  71.260  1.00  0.00            
ATOM   2175  C4A POPE  474       4.430 285.000  68.670  1.00  0.00            
ATOM   2176  C1B POPE  474       3.580 295.120  73.450  1.00  0.00            
ATOM   2177  C2B POPE  474       5.600 293.810  69.350  1.00  0.00            
ATOM   2178  C3B POPE  474      10.050 294.860  66.370  1.00  0.00            
ATOM   2179  C4B POPE  474      11.610 296.770  62.450  1.00  0.00            
ATOM   2180  NH3 POPE  475     223.980  38.320  82.940  1.00  0.00            
ATOM   2181  PO4 POPE  475     226.120  34.720  83.160  1.00  0.00            
ATOM   2182  GL1 POPE  475     226.880  35.370  79.140  1.00  0.00            
ATOM   2183  GL2 POPE  475     228.940  38.200  79.060  1.00  0.00            
ATOM   2184  C1A POPE  475     223.510  36.870  75.410  1.00  0.00            
ATOM   2185  D2A POPE  475     219.660  35.440  73.160  1.00  0.00            
ATOM   2186  C3A POPE  475     216.660  32.790  72.050  1.00  0.00            
ATOM   2187  C4A POPE  475     214.930  31.890  68.000  1.00  0.00            
ATOM   2188  C1B POPE  475     228.360  38.770  74.690  1.00  0.00            
ATOM   2189  C2B POPE  475     227.080  41.330  70.960  1.00  0.00            
ATOM   2190  C3B POPE  475     226.470  42.520  67.370  1.00  0.00            
ATOM   2191  C4B POPE  475     224.960  40.460  63.860  1.00  0.00            
ATOM   2192  NH3 POPE  476     110.890  57.030  89.980  1.00  0.00            
ATOM   2193  PO4 POPE  476     113.250  60.740  88.600  1.00  0.00            
ATOM   2194  GL1 POPE  476     115.530  61.970  84.880  1.00  0.00            
ATOM   2195  GL2 POPE  476     114.020  64.960  84.970  1.00  0.00            
ATOM   2196  C1A POPE  476     114.540  62.810  80.060  1.00  0.00            
ATOM   2197  D2A POPE  476     116.810  63.330  75.930  1.00  0.00            
ATOM   2198  C3A POPE  476     120.000  65.090  72.490  1.00  0.00            
ATOM   2199  C4A POPE  476     119.420  65.950  67.730  1.00  0.00            
ATOM   2200  C1B POPE  476     114.540  67.800  82.330  1.00  0.00            
ATOM   2201  C2B POPE  476     114.360  70.760  79.300  1.00  0.00            
ATOM   2202  C3B POPE  476     113.180  71.390  75.920  1.00  0.00            
ATOM   2203  C4B POPE  476     113.760  74.360  73.370  1.00  0.00            
ATOM   2204  NH3 POPE  477     137.290 277.780  89.500  1.00  0.00            
ATOM   2205  PO4 POPE  477     134.830 279.910  86.770  1.00  0.00            
ATOM   2206  GL1 POPE  477     135.360 283.640  83.790  1.00  0.00            
ATOM   2207  GL2 POPE  477     132.170 285.150  84.620  1.00  0.00            
ATOM   2208  C1A POPE  477     134.850 284.380  79.370  1.00  0.00            
ATOM   2209  D2A POPE  477     132.470 285.450  76.960  1.00  0.00            
ATOM   2210  C3A POPE  477     128.870 287.150  72.960  1.00  0.00            
ATOM   2211  C4A POPE  477     129.600 290.830  71.030  1.00  0.00            
ATOM   2212  C1B POPE  477     130.600 282.830  81.720  1.00  0.00            
ATOM   2213  C2B POPE  477     130.260 279.400  78.600  1.00  0.00            
ATOM   2214  C3B POPE  477     127.580 278.960  75.170  1.00  0.00            
ATOM   2215  C4B POPE  477     125.180 277.450  71.900  1.00  0.00            
ATOM   2216  NH3 POPE  478     269.880  21.960  85.460  1.00  0.00            
ATOM   2217  PO4 POPE  478     267.640  25.760  86.900  1.00  0.00            
ATOM   2218  GL1 POPE  478     266.540  23.620  81.420  1.00  0.00            
ATOM   2219  GL2 POPE  478     263.060  23.990  78.750  1.00  0.00            
ATOM   2220  C1A POPE  478     266.460  19.800  77.520  1.00  0.00            
ATOM   2221  D2A POPE  478     266.290  17.130  74.310  1.00  0.00            
ATOM   2222  C3A POPE  478     265.280  13.420  75.090  1.00  0.00            
ATOM   2223  C4A POPE  478     265.290  11.730  78.550  1.00  0.00            
ATOM   2224  C1B POPE  478     264.670  23.360  74.810  1.00  0.00            
ATOM   2225  C2B POPE  478     265.760  21.620  71.130  1.00  0.00            
ATOM   2226  C3B POPE  478     265.480  17.220  69.200  1.00  0.00            
ATOM   2227  C4B POPE  478     264.700  12.840  69.450  1.00  0.00            
ATOM   2228  NH3 POPE  479     278.390 157.550  83.240  1.00  0.00            
ATOM   2229  PO4 POPE  479     282.810 158.260  85.700  1.00  0.00            
ATOM   2230  GL1 POPE  479     284.500 159.460  82.190  1.00  0.00            
ATOM   2231  GL2 POPE  479     286.580 157.680  80.260  1.00  0.00            
ATOM   2232  C1A POPE  479     283.260 160.600  78.320  1.00  0.00            
ATOM   2233  D2A POPE  479     282.270 159.180  74.760  1.00  0.00            
ATOM   2234  C3A POPE  479     278.320 158.020  74.800  1.00  0.00            
ATOM   2235  C4A POPE  479     275.420 155.840  77.590  1.00  0.00            
ATOM   2236  C1B POPE  479     287.530 158.430  76.610  1.00  0.00            
ATOM   2237  C2B POPE  479     286.850 159.590  72.980  1.00  0.00            
ATOM   2238  C3B POPE  479     286.130 158.070  69.270  1.00  0.00            
ATOM   2239  C4B POPE  479     284.410 156.230  65.900  1.00  0.00            
ATOM   2240  NH3 POPE  480     104.250 103.740  87.630  1.00  0.00            
ATOM   2241  PO4 POPE  480     103.010 100.070  85.630  1.00  0.00            
ATOM   2242  GL1 POPE  480     104.480 100.850  80.820  1.00  0.00            
ATOM   2243  GL2 POPE  480     107.090 101.480  78.680  1.00  0.00            
ATOM   2244  C1A POPE  480     102.030 101.070  77.000  1.00  0.00            
ATOM   2245  D2A POPE  480     100.280 101.510  72.700  1.00  0.00            
ATOM   2246  C3A POPE  480     101.390 101.670  68.440  1.00  0.00            
ATOM   2247  C4A POPE  480      98.820 103.940  65.970  1.00  0.00            
ATOM   2248  C1B POPE  480     108.100 100.680  74.910  1.00  0.00            
ATOM   2249  C2B POPE  480     106.380 102.930  71.000  1.00  0.00            
ATOM   2250  C3B POPE  480     105.260 103.210  66.140  1.00  0.00            
ATOM   2251  C4B POPE  480     106.020 104.930  62.420  1.00  0.00            
ATOM   2252  NH3 POPE  481     147.270 262.140  86.040  1.00  0.00            
ATOM   2253  PO4 POPE  481     146.720 257.650  84.390  1.00  0.00            
ATOM   2254  GL1 POPE  481     146.030 259.140  80.690  1.00  0.00            
ATOM   2255  GL2 POPE  481     145.210 261.560  80.300  1.00  0.00            
ATOM   2256  C1A POPE  481     146.850 256.950  76.970  1.00  0.00            
ATOM   2257  D2A POPE  481     145.480 254.440  72.880  1.00  0.00            
ATOM   2258  C3A POPE  481     142.760 253.080  70.410  1.00  0.00            
ATOM   2259  C4A POPE  481     141.300 254.900  66.930  1.00  0.00            
ATOM   2260  C1B POPE  481     146.470 261.740  75.920  1.00  0.00            
ATOM   2261  C2B POPE  481     145.230 260.380  71.990  1.00  0.00            
ATOM   2262  C3B POPE  481     146.010 257.740  68.230  1.00  0.00            
ATOM   2263  C4B POPE  481     146.110 253.800  66.320  1.00  0.00            
ATOM   2264  NH3 POPE  482     263.660 178.060  87.540  1.00  0.00            
ATOM   2265  PO4 POPE  482     264.440 175.680  85.040  1.00  0.00            
ATOM   2266  GL1 POPE  482     265.360 174.410  81.330  1.00  0.00            
ATOM   2267  GL2 POPE  482     268.860 175.240  80.380  1.00  0.00            
ATOM   2268  C1A POPE  482     262.880 172.690  78.290  1.00  0.00            
ATOM   2269  D2A POPE  482     259.240 171.650  76.420  1.00  0.00            
ATOM   2270  C3A POPE  482     258.780 171.630  71.430  1.00  0.00            
ATOM   2271  C4A POPE  482     261.780 173.100  68.480  1.00  0.00            
ATOM   2272  C1B POPE  482     269.200 173.920  76.690  1.00  0.00            
ATOM   2273  C2B POPE  482     270.710 174.790  72.220  1.00  0.00            
ATOM   2274  C3B POPE  482     272.500 177.160  68.950  1.00  0.00            
ATOM   2275  C4B POPE  482     270.570 177.130  65.200  1.00  0.00            
ATOM   2276  NH3 POPE  483      24.950 133.830  83.730  1.00  0.00            
ATOM   2277  PO4 POPE  483      28.680 134.030  80.920  1.00  0.00            
ATOM   2278  GL1 POPE  483      26.870 137.120  78.370  1.00  0.00            
ATOM   2279  GL2 POPE  483      30.700 136.840  76.520  1.00  0.00            
ATOM   2280  C1A POPE  483      25.080 136.070  74.720  1.00  0.00            
ATOM   2281  D2A POPE  483      24.500 133.590  71.630  1.00  0.00            
ATOM   2282  C3A POPE  483      27.070 133.780  67.530  1.00  0.00            
ATOM   2283  C4A POPE  483      28.030 135.260  63.590  1.00  0.00            
ATOM   2284  C1B POPE  483      34.130 135.310  73.570  1.00  0.00            
ATOM   2285  C2B POPE  483      35.870 136.290  69.270  1.00  0.00            
ATOM   2286  C3B POPE  483      39.610 138.140  67.600  1.00  0.00            
ATOM   2287  C4B POPE  483      43.530 137.060  65.880  1.00  0.00            
ATOM   2288  NH3 POPE  484      20.870 189.840  86.000  1.00  0.00            
ATOM   2289  PO4 POPE  484      22.570 186.910  85.580  1.00  0.00            
ATOM   2290  GL1 POPE  484      23.450 186.270  80.830  1.00  0.00            
ATOM   2291  GL2 POPE  484      25.700 185.680  78.800  1.00  0.00            
ATOM   2292  C1A POPE  484      21.240 185.920  76.550  1.00  0.00            
ATOM   2293  D2A POPE  484      20.900 187.360  72.460  1.00  0.00            
ATOM   2294  C3A POPE  484      18.450 185.790  69.530  1.00  0.00            
ATOM   2295  C4A POPE  484      16.870 181.680  68.860  1.00  0.00            
ATOM   2296  C1B POPE  484      25.580 190.000  78.000  1.00  0.00            
ATOM   2297  C2B POPE  484      25.110 191.790  73.640  1.00  0.00            
ATOM   2298  C3B POPE  484      24.320 190.260  69.610  1.00  0.00            
ATOM   2299  C4B POPE  484      21.750 188.670  67.040  1.00  0.00            
ATOM   2300  NH3 POPE  485     221.570  89.410  84.000  1.00  0.00            
ATOM   2301  PO4 POPE  485     223.150  85.120  82.010  1.00  0.00            
ATOM   2302  GL1 POPE  485     223.200  83.960  77.950  1.00  0.00            
ATOM   2303  GL2 POPE  485     221.800  81.770  76.300  1.00  0.00            
ATOM   2304  C1A POPE  485     225.370  83.980  74.430  1.00  0.00            
ATOM   2305  D2A POPE  485     228.260  87.210  71.290  1.00  0.00            
ATOM   2306  C3A POPE  485     231.250  83.930  69.030  1.00  0.00            
ATOM   2307  C4A POPE  485     231.880  82.480  64.760  1.00  0.00            
ATOM   2308  C1B POPE  485     219.150  82.050  73.160  1.00  0.00            
ATOM   2309  C2B POPE  485     214.590  83.290  71.440  1.00  0.00            
ATOM   2310  C3B POPE  485     211.800  80.990  73.220  1.00  0.00            
ATOM   2311  C4B POPE  485     207.610  81.520  70.890  1.00  0.00            
ATOM   2312  NH3 POPE  486     155.760 191.430  84.220  1.00  0.00            
ATOM   2313  PO4 POPE  486     159.390 190.030  85.260  1.00  0.00            
ATOM   2314  GL1 POPE  486     160.690 190.880  81.120  1.00  0.00            
ATOM   2315  GL2 POPE  486     163.340 192.620  82.430  1.00  0.00            
ATOM   2316  C1A POPE  486     158.980 189.320  77.600  1.00  0.00            
ATOM   2317  D2A POPE  486     159.740 189.820  72.830  1.00  0.00            
ATOM   2318  C3A POPE  486     162.990 190.030  70.340  1.00  0.00            
ATOM   2319  C4A POPE  486     163.360 189.300  66.570  1.00  0.00            
ATOM   2320  C1B POPE  486     164.280 192.700  78.370  1.00  0.00            
ATOM   2321  C2B POPE  486     165.820 189.770  75.110  1.00  0.00            
ATOM   2322  C3B POPE  486     166.220 186.540  72.010  1.00  0.00            
ATOM   2323  C4B POPE  486     166.920 185.910  67.550  1.00  0.00            
ATOM   2324  NH3 POPE  487     275.480 250.700  89.030  1.00  0.00            
ATOM   2325  PO4 POPE  487     280.160 249.990  88.890  1.00  0.00            
ATOM   2326  GL1 POPE  487     278.510 251.890  85.230  1.00  0.00            
ATOM   2327  GL2 POPE  487     279.800 254.810  84.220  1.00  0.00            
ATOM   2328  C1A POPE  487     275.970 249.960  82.210  1.00  0.00            
ATOM   2329  D2A POPE  487     277.800 248.320  78.540  1.00  0.00            
ATOM   2330  C3A POPE  487     280.900 249.620  75.460  1.00  0.00            
ATOM   2331  C4A POPE  487     284.060 248.580  74.020  1.00  0.00            
ATOM   2332  C1B POPE  487     276.680 255.270  80.780  1.00  0.00            
ATOM   2333  C2B POPE  487     273.520 253.040  78.720  1.00  0.00            
ATOM   2334  C3B POPE  487     271.340 253.060  74.500  1.00  0.00            
ATOM   2335  C4B POPE  487     271.940 248.680  71.980  1.00  0.00            
ATOM   2336  NH3 POPE  488     196.110 109.260  80.530  1.00  0.00            
ATOM   2337  PO4 POPE  488     191.650 108.990  81.250  1.00  0.00            
ATOM   2338  GL1 POPE  488     191.100 105.360  78.760  1.00  0.00            
ATOM   2339  GL2 POPE  488     188.150 104.250  77.260  1.00  0.00            
ATOM   2340  C1A POPE  488     193.390 103.040  75.800  1.00  0.00            
ATOM   2341  D2A POPE  488     193.260 101.930  70.880  1.00  0.00            
ATOM   2342  C3A POPE  488     192.160 103.590  67.130  1.00  0.00            
ATOM   2343  C4A POPE  488     193.340 102.280  63.190  1.00  0.00            
ATOM   2344  C1B POPE  488     187.990 105.950  73.100  1.00  0.00            
ATOM   2345  C2B POPE  488     187.230 106.030  68.750  1.00  0.00            
ATOM   2346  C3B POPE  488     188.400 104.670  63.890  1.00  0.00            
ATOM   2347  C4B POPE  488     189.260 104.260  59.950  1.00  0.00            
ATOM   2348  NH3 POPE  489      20.630  54.240  88.230  1.00  0.00            
ATOM   2349  PO4 POPE  489      21.500  50.250  91.110  1.00  0.00            
ATOM   2350  GL1 POPE  489      20.380  49.260  86.230  1.00  0.00            
ATOM   2351  GL2 POPE  489      22.410  46.930  85.690  1.00  0.00            
ATOM   2352  C1A POPE  489      19.200  49.700  81.330  1.00  0.00            
ATOM   2353  D2A POPE  489      18.950  52.480  77.690  1.00  0.00            
ATOM   2354  C3A POPE  489      16.440  51.820  74.410  1.00  0.00            
ATOM   2355  C4A POPE  489      15.500  48.690  71.210  1.00  0.00            
ATOM   2356  C1B POPE  489      24.510  49.700  83.250  1.00  0.00            
ATOM   2357  C2B POPE  489      23.380  51.530  79.610  1.00  0.00            
ATOM   2358  C3B POPE  489      23.990  52.020  75.570  1.00  0.00            
ATOM   2359  C4B POPE  489      25.340  51.920  72.110  1.00  0.00            
ATOM   2360  NH3 POPE  490       3.930 155.040  85.870  1.00  0.00            
ATOM   2361  PO4 POPE  490       2.020 150.920  85.120  1.00  0.00            
ATOM   2362  GL1 POPE  490      -0.090 149.170  82.720  1.00  0.00            
ATOM   2363  GL2 POPE  490       0.040 151.120  80.000  1.00  0.00            
ATOM   2364  C1A POPE  490      -1.500 146.290  79.670  1.00  0.00            
ATOM   2365  D2A POPE  490      -2.550 143.850  76.770  1.00  0.00            
ATOM   2366  C3A POPE  490      -0.350 146.670  73.460  1.00  0.00            
ATOM   2367  C4A POPE  490       3.480 146.730  73.050  1.00  0.00            
ATOM   2368  C1B POPE  490       0.310 151.510  75.600  1.00  0.00            
ATOM   2369  C2B POPE  490       1.190 151.140  71.210  1.00  0.00            
ATOM   2370  C3B POPE  490       1.040 151.130  66.380  1.00  0.00            
ATOM   2371  C4B POPE  490       0.320 148.240  62.810  1.00  0.00            
ATOM   2372  NH3 POPE  491     192.170 266.940  88.030  1.00  0.00            
ATOM   2373  PO4 POPE  491     189.380 270.860  87.040  1.00  0.00            
ATOM   2374  GL1 POPE  491     188.870 270.710  82.430  1.00  0.00            
ATOM   2375  GL2 POPE  491     190.510 273.250  81.330  1.00  0.00            
ATOM   2376  C1A POPE  491     190.870 268.970  78.310  1.00  0.00            
ATOM   2377  D2A POPE  491     189.980 264.170  75.910  1.00  0.00            
ATOM   2378  C3A POPE  491     186.570 264.030  74.770  1.00  0.00            
ATOM   2379  C4A POPE  491     182.900 266.610  74.850  1.00  0.00            
ATOM   2380  C1B POPE  491     191.440 273.930  76.370  1.00  0.00            
ATOM   2381  C2B POPE  491     189.210 273.670  72.770  1.00  0.00            
ATOM   2382  C3B POPE  491     187.780 275.280  68.670  1.00  0.00            
ATOM   2383  C4B POPE  491     187.350 278.700  66.080  1.00  0.00            
ATOM   2384  NH3 POPE  492     169.450  96.790  81.260  1.00  0.00            
ATOM   2385  PO4 POPE  492     173.580  96.300  79.810  1.00  0.00            
ATOM   2386  GL1 POPE  492     171.700  96.540  76.160  1.00  0.00            
ATOM   2387  GL2 POPE  492     168.940  98.430  76.570  1.00  0.00            
ATOM   2388  C1A POPE  492     172.480  97.100  72.030  1.00  0.00            
ATOM   2389  D2A POPE  492     170.640  99.490  67.350  1.00  0.00            
ATOM   2390  C3A POPE  492     167.140  99.940  64.100  1.00  0.00            
ATOM   2391  C4A POPE  492     164.360  99.400  60.760  1.00  0.00            
ATOM   2392  C1B POPE  492     164.890  98.580  74.640  1.00  0.00            
ATOM   2393  C2B POPE  492     164.540  99.250  70.120  1.00  0.00            
ATOM   2394  C3B POPE  492     165.170 102.360  67.980  1.00  0.00            
ATOM   2395  C4B POPE  492     164.640 105.610  64.740  1.00  0.00            
ATOM   2396  NH3 POPE  493     277.700 107.790  78.770  1.00  0.00            
ATOM   2397  PO4 POPE  493     277.680 104.050  76.750  1.00  0.00            
ATOM   2398  GL1 POPE  493     275.690 103.830  73.190  1.00  0.00            
ATOM   2399  GL2 POPE  493     275.300 101.580  72.540  1.00  0.00            
ATOM   2400  C1A POPE  493     275.320 104.620  68.730  1.00  0.00            
ATOM   2401  D2A POPE  493     272.950 102.060  66.230  1.00  0.00            
ATOM   2402  C3A POPE  493     269.910 103.770  63.610  1.00  0.00            
ATOM   2403  C4A POPE  493     269.710 104.850  59.000  1.00  0.00            
ATOM   2404  C1B POPE  493     275.700  99.290  69.100  1.00  0.00            
ATOM   2405  C2B POPE  493     274.110  96.790  67.530  1.00  0.00            
ATOM   2406  C3B POPE  493     275.660  93.610  65.240  1.00  0.00            
ATOM   2407  C4B POPE  493     275.130  91.610  61.420  1.00  0.00            
ATOM   2408  NH3 POPE  494     245.220 171.290  88.680  1.00  0.00            
ATOM   2409  PO4 POPE  494     243.310 175.200  90.800  1.00  0.00            
ATOM   2410  GL1 POPE  494     241.160 175.880  86.750  1.00  0.00            
ATOM   2411  GL2 POPE  494     237.290 174.230  85.010  1.00  0.00            
ATOM   2412  C1A POPE  494     241.860 178.910  83.440  1.00  0.00            
ATOM   2413  D2A POPE  494     243.800 178.630  79.920  1.00  0.00            
ATOM   2414  C3A POPE  494     241.970 179.180  75.680  1.00  0.00            
ATOM   2415  C4A POPE  494     241.740 181.710  71.810  1.00  0.00            
ATOM   2416  C1B POPE  494     235.970 175.690  81.420  1.00  0.00            
ATOM   2417  C2B POPE  494     233.620 177.420  77.850  1.00  0.00            
ATOM   2418  C3B POPE  494     233.890 175.180  74.680  1.00  0.00            
ATOM   2419  C4B POPE  494     234.660 177.250  70.770  1.00  0.00            
ATOM   2420  NH3 POPE  495      40.350 141.010  83.010  1.00  0.00            
ATOM   2421  PO4 POPE  495      44.810 142.140  82.990  1.00  0.00            
ATOM   2422  GL1 POPE  495      43.140 143.210  79.140  1.00  0.00            
ATOM   2423  GL2 POPE  495      45.780 141.970  76.590  1.00  0.00            
ATOM   2424  C1A POPE  495      41.110 142.220  75.470  1.00  0.00            
ATOM   2425  D2A POPE  495      41.870 143.160  71.340  1.00  0.00            
ATOM   2426  C3A POPE  495      44.960 141.950  68.030  1.00  0.00            
ATOM   2427  C4A POPE  495      49.060 143.150  65.680  1.00  0.00            
ATOM   2428  C1B POPE  495      48.060 142.140  72.420  1.00  0.00            
ATOM   2429  C2B POPE  495      48.750 139.040  69.720  1.00  0.00            
ATOM   2430  C3B POPE  495      49.270 138.100  64.640  1.00  0.00            
ATOM   2431  C4B POPE  495      46.010 138.810  61.330  1.00  0.00            
ATOM   2432  NH3 POPE  496     226.890  68.820  85.400  1.00  0.00            
ATOM   2433  PO4 POPE  496     230.110  69.390  83.270  1.00  0.00            
ATOM   2434  GL1 POPE  496     231.470  69.410  78.800  1.00  0.00            
ATOM   2435  GL2 POPE  496     229.220  69.540  76.060  1.00  0.00            
ATOM   2436  C1A POPE  496     232.780  66.590  74.670  1.00  0.00            
ATOM   2437  D2A POPE  496     234.320  63.220  71.640  1.00  0.00            
ATOM   2438  C3A POPE  496     234.040  62.080  67.370  1.00  0.00            
ATOM   2439  C4A POPE  496     230.390  60.940  63.500  1.00  0.00            
ATOM   2440  C1B POPE  496     227.530  70.240  71.940  1.00  0.00            
ATOM   2441  C2B POPE  496     224.500  70.660  67.860  1.00  0.00            
ATOM   2442  C3B POPE  496     220.510  70.020  66.080  1.00  0.00            
ATOM   2443  C4B POPE  496     218.200  67.610  62.380  1.00  0.00            
ATOM   2444  NH3 POPE  497     210.780  48.840  86.810  1.00  0.00            
ATOM   2445  PO4 POPE  497     207.090  49.130  85.580  1.00  0.00            
ATOM   2446  GL1 POPE  497     205.960  48.280  80.810  1.00  0.00            
ATOM   2447  GL2 POPE  497     204.880  45.090  80.480  1.00  0.00            
ATOM   2448  C1A POPE  497     205.880  49.820  76.180  1.00  0.00            
ATOM   2449  D2A POPE  497     203.360  49.720  71.540  1.00  0.00            
ATOM   2450  C3A POPE  497     205.790  48.740  68.380  1.00  0.00            
ATOM   2451  C4A POPE  497     209.700  48.550  64.980  1.00  0.00            
ATOM   2452  C1B POPE  497     205.090  44.350  76.240  1.00  0.00            
ATOM   2453  C2B POPE  497     205.920  42.920  72.820  1.00  0.00            
ATOM   2454  C3B POPE  497     208.830  45.680  70.970  1.00  0.00            
ATOM   2455  C4B POPE  497     213.370  47.090  70.430  1.00  0.00            
ATOM   2456  NH3 POPE  498     229.610  14.630  81.820  1.00  0.00            
ATOM   2457  PO4 POPE  498     226.950  17.930  81.560  1.00  0.00            
ATOM   2458  GL1 POPE  498     228.620  18.800  78.810  1.00  0.00            
ATOM   2459  GL2 POPE  498     231.420  17.600  78.310  1.00  0.00            
ATOM   2460  C1A POPE  498     227.660  18.590  75.120  1.00  0.00            
ATOM   2461  D2A POPE  498     226.480  17.750  71.660  1.00  0.00            
ATOM   2462  C3A POPE  498     222.870  18.890  70.330  1.00  0.00            
ATOM   2463  C4A POPE  498     220.390  21.310  67.370  1.00  0.00            
ATOM   2464  C1B POPE  498     231.860  20.760  75.610  1.00  0.00            
ATOM   2465  C2B POPE  498     234.870  20.740  72.690  1.00  0.00            
ATOM   2466  C3B POPE  498     237.390  18.180  70.000  1.00  0.00            
ATOM   2467  C4B POPE  498     240.400  17.640  67.670  1.00  0.00            
ATOM   2468  NH3 POPE  499     192.240  98.650  84.760  1.00  0.00            
ATOM   2469  PO4 POPE  499     193.800  95.560  82.760  1.00  0.00            
ATOM   2470  GL1 POPE  499     196.240  95.730  77.890  1.00  0.00            
ATOM   2471  GL2 POPE  499     198.620  96.330  75.890  1.00  0.00            
ATOM   2472  C1A POPE  499     193.160  97.250  74.280  1.00  0.00            
ATOM   2473  D2A POPE  499     191.230  96.730  69.870  1.00  0.00            
ATOM   2474  C3A POPE  499     193.080  97.850  65.890  1.00  0.00            
ATOM   2475  C4A POPE  499     195.730  95.730  63.620  1.00  0.00            
ATOM   2476  C1B POPE  499     198.540  98.660  72.590  1.00  0.00            
ATOM   2477  C2B POPE  499     197.620  99.180  68.070  1.00  0.00            
ATOM   2478  C3B POPE  499     198.460 100.320  64.140  1.00  0.00            
ATOM   2479  C4B POPE  499     198.110 103.260  61.250  1.00  0.00            
ATOM   2480  NH3 POPE  500     165.750 285.110  85.360  1.00  0.00            
ATOM   2481  PO4 POPE  500     162.260 282.220  84.910  1.00  0.00            
ATOM   2482  GL1 POPE  500     162.070 284.130  81.120  1.00  0.00            
ATOM   2483  GL2 POPE  500     165.530 282.920  80.890  1.00  0.00            
ATOM   2484  C1A POPE  500     161.160 282.920  76.540  1.00  0.00            
ATOM   2485  D2A POPE  500     159.760 283.530  72.160  1.00  0.00            
ATOM   2486  C3A POPE  500     154.450 285.290  72.020  1.00  0.00            
ATOM   2487  C4A POPE  500     151.540 283.180  74.760  1.00  0.00            
ATOM   2488  C1B POPE  500     164.640 286.340  77.610  1.00  0.00            
ATOM   2489  C2B POPE  500     166.320 288.600  73.970  1.00  0.00            
ATOM   2490  C3B POPE  500     170.120 288.510  73.320  1.00  0.00            
ATOM   2491  C4B POPE  500     173.120 288.830  69.690  1.00  0.00            
ATOM   2492  NH3 POPE  501      62.690 247.900  89.550  1.00  0.00            
ATOM   2493  PO4 POPE  501      59.780 245.160  90.240  1.00  0.00            
ATOM   2494  GL1 POPE  501      62.240 245.130  85.520  1.00  0.00            
ATOM   2495  GL2 POPE  501      59.360 246.830  83.810  1.00  0.00            
ATOM   2496  C1A POPE  501      62.980 245.530  80.860  1.00  0.00            
ATOM   2497  D2A POPE  501      65.610 247.000  77.150  1.00  0.00            
ATOM   2498  C3A POPE  501      65.870 246.970  73.170  1.00  0.00            
ATOM   2499  C4A POPE  501      69.510 246.650  69.100  1.00  0.00            
ATOM   2500  C1B POPE  501      57.840 245.340  79.250  1.00  0.00            
ATOM   2501  C2B POPE  501      56.430 244.080  74.860  1.00  0.00            
ATOM   2502  C3B POPE  501      54.890 241.730  71.340  1.00  0.00            
ATOM   2503  C4B POPE  501      55.630 241.840  66.660  1.00  0.00            
ATOM   2504  NH3 POPE  502     149.170 114.540  75.750  1.00  0.00            
ATOM   2505  PO4 POPE  502     152.160 112.030  78.330  1.00  0.00            
ATOM   2506  GL1 POPE  502     153.850 113.330  74.480  1.00  0.00            
ATOM   2507  GL2 POPE  502     154.580 116.210  73.150  1.00  0.00            
ATOM   2508  C1A POPE  502     158.000 112.270  72.100  1.00  0.00            
ATOM   2509  D2A POPE  502     159.220 108.560  69.910  1.00  0.00            
ATOM   2510  C3A POPE  502     156.210 105.980  67.940  1.00  0.00            
ATOM   2511  C4A POPE  502     156.520 102.220  65.850  1.00  0.00            
ATOM   2512  C1B POPE  502     153.530 115.350  69.080  1.00  0.00            
ATOM   2513  C2B POPE  502     152.160 116.240  64.840  1.00  0.00            
ATOM   2514  C3B POPE  502     151.630 116.170  60.270  1.00  0.00            
ATOM   2515  C4B POPE  502     152.390 113.560  57.220  1.00  0.00            
ATOM   2516  NH3 POPE  503      76.880  31.680  90.780  1.00  0.00            
ATOM   2517  PO4 POPE  503      80.600  29.170  90.100  1.00  0.00            
ATOM   2518  GL1 POPE  503      80.450  26.830  87.240  1.00  0.00            
ATOM   2519  GL2 POPE  503      79.880  28.230  85.120  1.00  0.00            
ATOM   2520  C1A POPE  503      76.830  24.660  86.110  1.00  0.00            
ATOM   2521  D2A POPE  503      75.310  23.650  82.560  1.00  0.00            
ATOM   2522  C3A POPE  503      77.280  22.570  78.790  1.00  0.00            
ATOM   2523  C4A POPE  503      76.820  22.750  74.120  1.00  0.00            
ATOM   2524  C1B POPE  503      78.530  30.160  80.800  1.00  0.00            
ATOM   2525  C2B POPE  503      77.090  32.180  77.200  1.00  0.00            
ATOM   2526  C3B POPE  503      78.050  33.340  73.620  1.00  0.00            
ATOM   2527  C4B POPE  503      78.190  35.930  70.910  1.00  0.00            
ATOM   2528  NH3 POPE  504       8.080  96.940  80.930  1.00  0.00            
ATOM   2529  PO4 POPE  504       4.650  94.790  81.610  1.00  0.00            
ATOM   2530  GL1 POPE  504       5.170  91.780  80.130  1.00  0.00            
ATOM   2531  GL2 POPE  504       6.750  92.600  76.660  1.00  0.00            
ATOM   2532  C1A POPE  504       4.000  88.050  77.120  1.00  0.00            
ATOM   2533  D2A POPE  504       6.370  87.420  71.950  1.00  0.00            
ATOM   2534  C3A POPE  504       7.570  83.730  68.910  1.00  0.00            
ATOM   2535  C4A POPE  504       6.400  85.460  64.800  1.00  0.00            
ATOM   2536  C1B POPE  504       3.590  91.730  73.250  1.00  0.00            
ATOM   2537  C2B POPE  504       0.930  93.260  68.480  1.00  0.00            
ATOM   2538  C3B POPE  504      -0.390  92.810  64.310  1.00  0.00            
ATOM   2539  C4B POPE  504      -2.720  94.790  63.080  1.00  0.00            
ATOM   2540  NH3 POPE  505     248.800 137.160  84.890  1.00  0.00            
ATOM   2541  PO4 POPE  505     246.480 132.860  83.450  1.00  0.00            
ATOM   2542  GL1 POPE  505     245.700 132.030  79.470  1.00  0.00            
ATOM   2543  GL2 POPE  505     245.000 129.150  77.670  1.00  0.00            
ATOM   2544  C1A POPE  505     245.860 135.740  76.820  1.00  0.00            
ATOM   2545  D2A POPE  505     246.200 136.200  71.680  1.00  0.00            
ATOM   2546  C3A POPE  505     243.510 136.190  68.410  1.00  0.00            
ATOM   2547  C4A POPE  505     242.520 136.320  64.130  1.00  0.00            
ATOM   2548  C1B POPE  505     242.240 128.010  73.880  1.00  0.00            
ATOM   2549  C2B POPE  505     240.400 127.840  69.070  1.00  0.00            
ATOM   2550  C3B POPE  505     241.750 126.430  65.200  1.00  0.00            
ATOM   2551  C4B POPE  505     241.160 123.990  62.080  1.00  0.00            
ATOM   2552  NH3 POPE  506     190.440  77.320  83.370  1.00  0.00            
ATOM   2553  PO4 POPE  506     189.200  74.510  80.390  1.00  0.00            
ATOM   2554  GL1 POPE  506     189.950  75.960  76.500  1.00  0.00            
ATOM   2555  GL2 POPE  506     187.380  74.190  75.200  1.00  0.00            
ATOM   2556  C1A POPE  506     191.350  75.750  73.040  1.00  0.00            
ATOM   2557  D2A POPE  506     191.860  73.840  69.270  1.00  0.00            
ATOM   2558  C3A POPE  506     190.970  74.480  65.800  1.00  0.00            
ATOM   2559  C4A POPE  506     186.600  76.270  64.780  1.00  0.00            
ATOM   2560  C1B POPE  506     187.350  72.180  71.110  1.00  0.00            
ATOM   2561  C2B POPE  506     186.140  71.310  66.700  1.00  0.00            
ATOM   2562  C3B POPE  506     183.360  70.130  63.700  1.00  0.00            
ATOM   2563  C4B POPE  506     180.870  70.850  59.880  1.00  0.00            
ATOM   2564  NH3 POPE  507      71.750 167.500  81.050  1.00  0.00            
ATOM   2565  PO4 POPE  507      71.780 162.660  82.130  1.00  0.00            
ATOM   2566  GL1 POPE  507      71.040 163.520  77.530  1.00  0.00            
ATOM   2567  GL2 POPE  507      72.030 162.100  75.000  1.00  0.00            
ATOM   2568  C1A POPE  507      68.110 164.640  73.140  1.00  0.00            
ATOM   2569  D2A POPE  507      66.180 165.770  68.860  1.00  0.00            
ATOM   2570  C3A POPE  507      65.150 163.820  65.820  1.00  0.00            
ATOM   2571  C4A POPE  507      61.520 165.090  63.990  1.00  0.00            
ATOM   2572  C1B POPE  507      70.020 160.270  71.530  1.00  0.00            
ATOM   2573  C2B POPE  507      67.070 160.410  69.080  1.00  0.00            
ATOM   2574  C3B POPE  507      67.230 158.760  65.110  1.00  0.00            
ATOM   2575  C4B POPE  507      67.960 158.600  60.240  1.00  0.00            
ATOM   2576  NH3 POPE  508     155.620 212.370  87.660  1.00  0.00            
ATOM   2577  PO4 POPE  508     153.240 209.270  87.000  1.00  0.00            
ATOM   2578  GL1 POPE  508     156.520 210.070  83.380  1.00  0.00            
ATOM   2579  GL2 POPE  508     158.720 209.920  82.430  1.00  0.00            
ATOM   2580  C1A POPE  508     156.290 213.630  80.320  1.00  0.00            
ATOM   2581  D2A POPE  508     155.090 217.680  77.700  1.00  0.00            
ATOM   2582  C3A POPE  508     156.360 221.730  76.940  1.00  0.00            
ATOM   2583  C4A POPE  508     156.590 225.940  77.470  1.00  0.00            
ATOM   2584  C1B POPE  508     156.710 208.300  78.100  1.00  0.00            
ATOM   2585  C2B POPE  508     157.340 208.650  72.900  1.00  0.00            
ATOM   2586  C3B POPE  508     161.050 207.810  70.560  1.00  0.00            
ATOM   2587  C4B POPE  508     164.700 207.520  67.960  1.00  0.00            
ATOM   2588  NH3 POPE  509      96.110 165.150  79.850  1.00  0.00            
ATOM   2589  PO4 POPE  509      94.470 169.330  80.170  1.00  0.00            
ATOM   2590  GL1 POPE  509      95.540 168.310  75.960  1.00  0.00            
ATOM   2591  GL2 POPE  509      97.020 171.980  74.520  1.00  0.00            
ATOM   2592  C1A POPE  509      94.970 168.060  71.920  1.00  0.00            
ATOM   2593  D2A POPE  509      94.200 168.330  67.980  1.00  0.00            
ATOM   2594  C3A POPE  509      96.320 167.820  64.270  1.00  0.00            
ATOM   2595  C4A POPE  509      98.660 169.950  60.300  1.00  0.00            
ATOM   2596  C1B POPE  509      94.960 172.710  70.120  1.00  0.00            
ATOM   2597  C2B POPE  509      95.130 172.860  65.550  1.00  0.00            
ATOM   2598  C3B POPE  509      97.380 174.720  62.310  1.00  0.00            
ATOM   2599  C4B POPE  509      96.220 176.880  58.310  1.00  0.00            
ATOM   2600  NH3 POPE  510     126.840 120.630  82.880  1.00  0.00            
ATOM   2601  PO4 POPE  510     123.700 122.680  80.210  1.00  0.00            
ATOM   2602  GL1 POPE  510     121.800 123.200  75.890  1.00  0.00            
ATOM   2603  GL2 POPE  510     124.830 124.910  74.580  1.00  0.00            
ATOM   2604  C1A POPE  510     120.340 123.950  72.050  1.00  0.00            
ATOM   2605  D2A POPE  510     121.090 125.150  67.410  1.00  0.00            
ATOM   2606  C3A POPE  510     125.260 126.050  66.430  1.00  0.00            
ATOM   2607  C4A POPE  510     127.610 126.670  62.800  1.00  0.00            
ATOM   2608  C1B POPE  510     125.060 123.870  70.630  1.00  0.00            
ATOM   2609  C2B POPE  510     127.100 120.750  68.220  1.00  0.00            
ATOM   2610  C3B POPE  510     128.810 120.370  64.380  1.00  0.00            
ATOM   2611  C4B POPE  510     132.140 120.280  63.560  1.00  0.00            
ATOM   2612  NH3 POPE  511      71.780  89.030  85.020  1.00  0.00            
ATOM   2613  PO4 POPE  511      70.090  85.350  86.270  1.00  0.00            
ATOM   2614  GL1 POPE  511      71.100  85.160  81.810  1.00  0.00            
ATOM   2615  GL2 POPE  511      74.540  84.640  81.230  1.00  0.00            
ATOM   2616  C1A POPE  511      70.490  85.470  78.180  1.00  0.00            
ATOM   2617  D2A POPE  511      71.530  82.720  75.540  1.00  0.00            
ATOM   2618  C3A POPE  511      74.610  82.390  72.420  1.00  0.00            
ATOM   2619  C4A POPE  511      78.560  82.880  68.850  1.00  0.00            
ATOM   2620  C1B POPE  511      75.310  87.110  77.610  1.00  0.00            
ATOM   2621  C2B POPE  511      76.310  86.690  74.300  1.00  0.00            
ATOM   2622  C3B POPE  511      79.790  84.920  73.020  1.00  0.00            
ATOM   2623  C4B POPE  511      83.020  85.180  69.970  1.00  0.00            
ATOM   2624  NH3 POPE  512     254.330 199.090  91.370  1.00  0.00            
ATOM   2625  PO4 POPE  512     250.630 200.160  93.620  1.00  0.00            
ATOM   2626  GL1 POPE  512     249.950 201.380  89.390  1.00  0.00            
ATOM   2627  GL2 POPE  512     248.900 199.360  85.690  1.00  0.00            
ATOM   2628  C1A POPE  512     249.330 205.440  87.610  1.00  0.00            
ATOM   2629  D2A POPE  512     252.970 208.240  86.390  1.00  0.00            
ATOM   2630  C3A POPE  512     256.180 209.780  83.110  1.00  0.00            
ATOM   2631  C4A POPE  512     258.550 209.830  79.710  1.00  0.00            
ATOM   2632  C1B POPE  512     249.310 201.500  81.770  1.00  0.00            
ATOM   2633  C2B POPE  512     249.300 201.430  77.930  1.00  0.00            
ATOM   2634  C3B POPE  512     248.720 198.910  74.110  1.00  0.00            
ATOM   2635  C4B POPE  512     246.750 196.770  71.590  1.00  0.00            
ATOM   2636  NH3 POPE  513     112.430 220.120  88.130  1.00  0.00            
ATOM   2637  PO4 POPE  513     110.030 224.480  88.210  1.00  0.00            
ATOM   2638  GL1 POPE  513     110.070 222.490  84.030  1.00  0.00            
ATOM   2639  GL2 POPE  513     113.380 222.260  83.610  1.00  0.00            
ATOM   2640  C1A POPE  513     109.420 221.810  79.640  1.00  0.00            
ATOM   2641  D2A POPE  513     108.710 220.310  75.920  1.00  0.00            
ATOM   2642  C3A POPE  513     108.550 218.830  71.880  1.00  0.00            
ATOM   2643  C4A POPE  513     111.700 220.420  68.380  1.00  0.00            
ATOM   2644  C1B POPE  513     115.360 220.100  80.200  1.00  0.00            
ATOM   2645  C2B POPE  513     117.130 218.860  76.260  1.00  0.00            
ATOM   2646  C3B POPE  513     118.140 217.970  72.040  1.00  0.00            
ATOM   2647  C4B POPE  513     117.900 219.520  68.100  1.00  0.00            
ATOM   2648  NH3 POPE  514     110.180  90.090  89.100  1.00  0.00            
ATOM   2649  PO4 POPE  514     113.300  91.040  86.060  1.00  0.00            
ATOM   2650  GL1 POPE  514     113.100  89.410  81.230  1.00  0.00            
ATOM   2651  GL2 POPE  514     114.030  86.540  81.450  1.00  0.00            
ATOM   2652  C1A POPE  514     113.180  90.610  76.900  1.00  0.00            
ATOM   2653  D2A POPE  514     114.390  92.940  73.480  1.00  0.00            
ATOM   2654  C3A POPE  514     114.120  95.120  71.080  1.00  0.00            
ATOM   2655  C4A POPE  514     115.360  96.450  67.620  1.00  0.00            
ATOM   2656  C1B POPE  514     113.300  84.400  77.680  1.00  0.00            
ATOM   2657  C2B POPE  514     111.910  85.470  73.920  1.00  0.00            
ATOM   2658  C3B POPE  514     109.870  83.230  69.640  1.00  0.00            
ATOM   2659  C4B POPE  514     106.240  83.170  66.580  1.00  0.00            
ATOM   2660  NH3 POPE  515       5.260 256.500  85.870  1.00  0.00            
ATOM   2661  PO4 POPE  515       4.480 260.690  85.940  1.00  0.00            
ATOM   2662  GL1 POPE  515       2.830 258.530  82.190  1.00  0.00            
ATOM   2663  GL2 POPE  515       1.890 260.640  79.740  1.00  0.00            
ATOM   2664  C1A POPE  515       5.600 255.870  79.850  1.00  0.00            
ATOM   2665  D2A POPE  515       7.610 254.160  76.720  1.00  0.00            
ATOM   2666  C3A POPE  515       9.400 256.340  73.550  1.00  0.00            
ATOM   2667  C4A POPE  515      11.380 257.210  69.850  1.00  0.00            
ATOM   2668  C1B POPE  515       4.370 259.470  76.550  1.00  0.00            
ATOM   2669  C2B POPE  515       4.540 259.920  72.780  1.00  0.00            
ATOM   2670  C3B POPE  515       6.490 257.560  69.100  1.00  0.00            
ATOM   2671  C4B POPE  515       5.560 254.090  67.050  1.00  0.00            
ATOM   2672  NH3 POPE  516      71.850   3.480  88.500  1.00  0.00            
ATOM   2673  PO4 POPE  516      69.770   0.520  91.260  1.00  0.00            
ATOM   2674  GL1 POPE  516      69.120  -1.140  87.840  1.00  0.00            
ATOM   2675  GL2 POPE  516      70.420   0.250  84.820  1.00  0.00            
ATOM   2676  C1A POPE  516      67.450  -4.080  84.950  1.00  0.00            
ATOM   2677  D2A POPE  516      66.540  -6.340  82.090  1.00  0.00            
ATOM   2678  C3A POPE  516      68.290  -5.050  78.590  1.00  0.00            
ATOM   2679  C4A POPE  516      67.530  -4.560  74.040  1.00  0.00            
ATOM   2680  C1B POPE  516      70.440  -1.710  81.380  1.00  0.00            
ATOM   2681  C2B POPE  516      72.520  -2.450  77.780  1.00  0.00            
ATOM   2682  C3B POPE  516      73.100  -2.850  74.500  1.00  0.00            
ATOM   2683  C4B POPE  516      71.650  -1.830  70.750  1.00  0.00            
ATOM   2684  NH3 POPE  517     120.180 257.140  90.630  1.00  0.00            
ATOM   2685  PO4 POPE  517     117.400 259.030  88.310  1.00  0.00            
ATOM   2686  GL1 POPE  517     119.150 256.150  85.560  1.00  0.00            
ATOM   2687  GL2 POPE  517     122.220 254.000  85.090  1.00  0.00            
ATOM   2688  C1A POPE  517     119.220 253.050  81.570  1.00  0.00            
ATOM   2689  D2A POPE  517     117.780 250.680  78.080  1.00  0.00            
ATOM   2690  C3A POPE  517     120.560 250.450  73.920  1.00  0.00            
ATOM   2691  C4A POPE  517     120.740 249.020  69.910  1.00  0.00            
ATOM   2692  C1B POPE  517     126.280 256.270  83.930  1.00  0.00            
ATOM   2693  C2B POPE  517     131.090 256.850  83.880  1.00  0.00            
ATOM   2694  C3B POPE  517     135.080 257.520  80.960  1.00  0.00            
ATOM   2695  C4B POPE  517     135.000 256.770  77.190  1.00  0.00            
ATOM   2696  NH3 POPE  518     190.860  92.360  81.120  1.00  0.00            
ATOM   2697  PO4 POPE  518     192.780  87.490  83.060  1.00  0.00            
ATOM   2698  GL1 POPE  518     191.400  86.120  78.440  1.00  0.00            
ATOM   2699  GL2 POPE  518     187.780  84.440  78.360  1.00  0.00            
ATOM   2700  C1A POPE  518     192.580  85.380  73.840  1.00  0.00            
ATOM   2701  D2A POPE  518     193.060  83.530  68.950  1.00  0.00            
ATOM   2702  C3A POPE  518     196.440  85.920  65.800  1.00  0.00            
ATOM   2703  C4A POPE  518     199.740  90.450  64.870  1.00  0.00            
ATOM   2704  C1B POPE  518     187.340  84.320  75.300  1.00  0.00            
ATOM   2705  C2B POPE  518     188.180  84.200  71.260  1.00  0.00            
ATOM   2706  C3B POPE  518     188.040  82.950  67.040  1.00  0.00            
ATOM   2707  C4B POPE  518     186.270  80.610  62.780  1.00  0.00            
ATOM   2708  NH3 POPE  519     283.280  87.660  80.320  1.00  0.00            
ATOM   2709  PO4 POPE  519     279.640  85.730  80.690  1.00  0.00            
ATOM   2710  GL1 POPE  519     278.860  87.150  77.650  1.00  0.00            
ATOM   2711  GL2 POPE  519     281.180  89.120  76.300  1.00  0.00            
ATOM   2712  C1A POPE  519     280.140  85.550  72.860  1.00  0.00            
ATOM   2713  D2A POPE  519     278.290  86.140  69.000  1.00  0.00            
ATOM   2714  C3A POPE  519     276.740  83.320  65.340  1.00  0.00            
ATOM   2715  C4A POPE  519     278.460  79.440  62.340  1.00  0.00            
ATOM   2716  C1B POPE  519     281.420  89.890  71.550  1.00  0.00            
ATOM   2717  C2B POPE  519     282.960  88.850  67.700  1.00  0.00            
ATOM   2718  C3B POPE  519     282.380  84.140  66.990  1.00  0.00            
ATOM   2719  C4B POPE  519     284.210  80.210  65.300  1.00  0.00            
ATOM   2720  NH3 POPE  520     159.770  94.890  81.830  1.00  0.00            
ATOM   2721  PO4 POPE  520     163.750  95.820  82.850  1.00  0.00            
ATOM   2722  GL1 POPE  520     163.870  95.290  78.060  1.00  0.00            
ATOM   2723  GL2 POPE  520     166.830  93.920  77.880  1.00  0.00            
ATOM   2724  C1A POPE  520     162.990  94.130  73.250  1.00  0.00            
ATOM   2725  D2A POPE  520     160.050  95.030  70.020  1.00  0.00            
ATOM   2726  C3A POPE  520     158.250  92.330  68.050  1.00  0.00            
ATOM   2727  C4A POPE  520     159.980  88.030  67.760  1.00  0.00            
ATOM   2728  C1B POPE  520     168.100  94.910  73.260  1.00  0.00            
ATOM   2729  C2B POPE  520     167.360  95.430  68.660  1.00  0.00            
ATOM   2730  C3B POPE  520     163.100  96.640  66.250  1.00  0.00            
ATOM   2731  C4B POPE  520     158.980  95.280  64.190  1.00  0.00            
ATOM   2732  NH3 POPE  521       3.190  47.910  84.620  1.00  0.00            
ATOM   2733  PO4 POPE  521      -0.520  45.600  83.740  1.00  0.00            
ATOM   2734  GL1 POPE  521      -0.360  48.880  80.760  1.00  0.00            
ATOM   2735  GL2 POPE  521       1.720  50.570  79.850  1.00  0.00            
ATOM   2736  C1A POPE  521      -2.510  50.510  76.610  1.00  0.00            
ATOM   2737  D2A POPE  521      -4.200  48.590  73.360  1.00  0.00            
ATOM   2738  C3A POPE  521      -6.820  50.390  71.070  1.00  0.00            
ATOM   2739  C4A POPE  521     -10.190  50.010  68.210  1.00  0.00            
ATOM   2740  C1B POPE  521       2.950  47.030  77.190  1.00  0.00            
ATOM   2741  C2B POPE  521       5.230  45.370  72.820  1.00  0.00            
ATOM   2742  C3B POPE  521       6.220  47.540  69.370  1.00  0.00            
ATOM   2743  C4B POPE  521       8.810  50.760  67.680  1.00  0.00            
ATOM   2744  NH3 POPE  522       8.330 209.160  89.310  1.00  0.00            
ATOM   2745  PO4 POPE  522       5.630 212.550  90.170  1.00  0.00            
ATOM   2746  GL1 POPE  522       5.650 211.210  85.440  1.00  0.00            
ATOM   2747  GL2 POPE  522       4.450 213.360  84.000  1.00  0.00            
ATOM   2748  C1A POPE  522       2.600 208.550  82.690  1.00  0.00            
ATOM   2749  D2A POPE  522       0.150 209.980  78.960  1.00  0.00            
ATOM   2750  C3A POPE  522      -0.090 207.380  76.510  1.00  0.00            
ATOM   2751  C4A POPE  522      -2.140 208.510  72.480  1.00  0.00            
ATOM   2752  C1B POPE  522       4.000 215.330  80.090  1.00  0.00            
ATOM   2753  C2B POPE  522       6.250 219.670  78.520  1.00  0.00            
ATOM   2754  C3B POPE  522       7.000 219.930  74.460  1.00  0.00            
ATOM   2755  C4B POPE  522       3.720 221.210  70.840  1.00  0.00            
ATOM   2756  NH3 POPE  523     250.730 215.340  90.670  1.00  0.00            
ATOM   2757  PO4 POPE  523     253.680 212.090  89.040  1.00  0.00            
ATOM   2758  GL1 POPE  523     254.680 214.040  85.690  1.00  0.00            
ATOM   2759  GL2 POPE  523     252.720 217.040  85.650  1.00  0.00            
ATOM   2760  C1A POPE  523     256.750 214.610  81.260  1.00  0.00            
ATOM   2761  D2A POPE  523     254.950 213.790  77.090  1.00  0.00            
ATOM   2762  C3A POPE  523     253.940 215.930  73.240  1.00  0.00            
ATOM   2763  C4A POPE  523     252.400 214.460  69.320  1.00  0.00            
ATOM   2764  C1B POPE  523     251.530 219.620  81.790  1.00  0.00            
ATOM   2765  C2B POPE  523     252.010 221.130  77.380  1.00  0.00            
ATOM   2766  C3B POPE  523     248.620 219.970  74.220  1.00  0.00            
ATOM   2767  C4B POPE  523     243.590 220.800  73.650  1.00  0.00            
ATOM   2768  NH3 POPE  524     280.460 212.430  91.700  1.00  0.00            
ATOM   2769  PO4 POPE  524     284.180 214.510  92.220  1.00  0.00            
ATOM   2770  GL1 POPE  524     284.250 213.320  88.210  1.00  0.00            
ATOM   2771  GL2 POPE  524     281.780 212.000  85.980  1.00  0.00            
ATOM   2772  C1A POPE  524     286.720 214.410  84.310  1.00  0.00            
ATOM   2773  D2A POPE  524     286.410 212.850  80.450  1.00  0.00            
ATOM   2774  C3A POPE  524     287.380 214.270  77.090  1.00  0.00            
ATOM   2775  C4A POPE  524     287.910 216.680  73.410  1.00  0.00            
ATOM   2776  C1B POPE  524     283.260 209.510  82.500  1.00  0.00            
ATOM   2777  C2B POPE  524     284.200 208.350  77.460  1.00  0.00            
ATOM   2778  C3B POPE  524     282.730 209.580  73.270  1.00  0.00            
ATOM   2779  C4B POPE  524     284.530 209.500  68.960  1.00  0.00            
ATOM   2780  NH3 POPE  525     221.490  60.610  83.380  1.00  0.00            
ATOM   2781  PO4 POPE  525     222.300  62.480  78.700  1.00  0.00            
ATOM   2782  GL1 POPE  525     223.970  61.700  75.370  1.00  0.00            
ATOM   2783  GL2 POPE  525     221.290  59.000  74.760  1.00  0.00            
ATOM   2784  C1A POPE  525     224.150  61.490  71.220  1.00  0.00            
ATOM   2785  D2A POPE  525     222.300  59.650  67.180  1.00  0.00            
ATOM   2786  C3A POPE  525     223.720  56.410  62.640  1.00  0.00            
ATOM   2787  C4A POPE  525     227.490  55.440  61.090  1.00  0.00            
ATOM   2788  C1B POPE  525     220.170  55.370  71.340  1.00  0.00            
ATOM   2789  C2B POPE  525     219.710  55.430  66.720  1.00  0.00            
ATOM   2790  C3B POPE  525     217.730  54.940  63.020  1.00  0.00            
ATOM   2791  C4B POPE  525     215.770  57.460  59.450  1.00  0.00            
ATOM   2792  NH3 POPE  526     214.080 165.370  86.230  1.00  0.00            
ATOM   2793  PO4 POPE  526     213.190 170.560  86.440  1.00  0.00            
ATOM   2794  GL1 POPE  526     214.680 173.090  83.200  1.00  0.00            
ATOM   2795  GL2 POPE  526     212.710 175.530  81.370  1.00  0.00            
ATOM   2796  C1A POPE  526     215.930 171.640  79.950  1.00  0.00            
ATOM   2797  D2A POPE  526     217.420 171.350  76.650  1.00  0.00            
ATOM   2798  C3A POPE  526     216.580 169.150  73.790  1.00  0.00            
ATOM   2799  C4A POPE  526     213.770 167.840  71.000  1.00  0.00            
ATOM   2800  C1B POPE  526     214.650 176.480  77.950  1.00  0.00            
ATOM   2801  C2B POPE  526     215.930 175.070  74.090  1.00  0.00            
ATOM   2802  C3B POPE  526     213.820 172.650  71.080  1.00  0.00            
ATOM   2803  C4B POPE  526     210.790 170.120  67.600  1.00  0.00            
ATOM   2804  NH3 POPE  527      94.980 217.010  87.290  1.00  0.00            
ATOM   2805  PO4 POPE  527      98.630 219.650  86.070  1.00  0.00            
ATOM   2806  GL1 POPE  527     100.620 218.200  82.430  1.00  0.00            
ATOM   2807  GL2 POPE  527     103.850 219.480  83.210  1.00  0.00            
ATOM   2808  C1A POPE  527      99.230 220.400  78.470  1.00  0.00            
ATOM   2809  D2A POPE  527      99.430 222.340  74.050  1.00  0.00            
ATOM   2810  C3A POPE  527     100.270 226.280  75.110  1.00  0.00            
ATOM   2811  C4A POPE  527      98.410 230.290  75.930  1.00  0.00            
ATOM   2812  C1B POPE  527     105.000 217.810  78.970  1.00  0.00            
ATOM   2813  C2B POPE  527     104.490 217.160  74.780  1.00  0.00            
ATOM   2814  C3B POPE  527     101.810 217.480  70.680  1.00  0.00            
ATOM   2815  C4B POPE  527     102.530 215.290  67.190  1.00  0.00            
ATOM   2816  NH3 POPE  528     229.080 172.960  89.750  1.00  0.00            
ATOM   2817  PO4 POPE  528     226.810 172.050  85.370  1.00  0.00            
ATOM   2818  GL1 POPE  528     225.350 169.220  82.230  1.00  0.00            
ATOM   2819  GL2 POPE  528     221.300 168.470  81.560  1.00  0.00            
ATOM   2820  C1A POPE  528     227.710 169.440  77.740  1.00  0.00            
ATOM   2821  D2A POPE  528     230.950 168.560  74.950  1.00  0.00            
ATOM   2822  C3A POPE  528     230.940 171.960  72.090  1.00  0.00            
ATOM   2823  C4A POPE  528     231.470 174.540  68.700  1.00  0.00            
ATOM   2824  C1B POPE  528     220.660 166.860  76.860  1.00  0.00            
ATOM   2825  C2B POPE  528     221.220 168.840  72.960  1.00  0.00            
ATOM   2826  C3B POPE  528     223.370 168.030  69.220  1.00  0.00            
ATOM   2827  C4B POPE  528     224.320 166.450  65.390  1.00  0.00            
ATOM   2828  NH3 POPE  529     288.150  18.160  87.040  1.00  0.00            
ATOM   2829  PO4 POPE  529     283.710  19.600  83.680  1.00  0.00            
ATOM   2830  GL1 POPE  529     282.250  18.170  79.260  1.00  0.00            
ATOM   2831  GL2 POPE  529     280.630  15.320  78.540  1.00  0.00            
ATOM   2832  C1A POPE  529     284.560  16.060  75.370  1.00  0.00            
ATOM   2833  D2A POPE  529     285.050  12.970  71.550  1.00  0.00            
ATOM   2834  C3A POPE  529     286.150  13.190  66.930  1.00  0.00            
ATOM   2835  C4A POPE  529     289.040  15.090  65.210  1.00  0.00            
ATOM   2836  C1B POPE  529     279.640  17.350  74.070  1.00  0.00            
ATOM   2837  C2B POPE  529     282.460  17.780  69.820  1.00  0.00            
ATOM   2838  C3B POPE  529     282.280  15.950  66.010  1.00  0.00            
ATOM   2839  C4B POPE  529     279.760  15.090  62.560  1.00  0.00            
ATOM   2840  NH3 POPE  530     288.500  82.260  83.070  1.00  0.00            
ATOM   2841  PO4 POPE  530     289.650  78.230  86.440  1.00  0.00            
ATOM   2842  GL1 POPE  530     293.660  77.840  83.340  1.00  0.00            
ATOM   2843  GL2 POPE  530     294.380  74.730  81.940  1.00  0.00            
ATOM   2844  C1A POPE  530     294.860  78.330  78.650  1.00  0.00            
ATOM   2845  D2A POPE  530     297.880  78.400  76.140  1.00  0.00            
ATOM   2846  C3A POPE  530     298.600  80.530  71.980  1.00  0.00            
ATOM   2847  C4A POPE  530     301.530  78.930  68.880  1.00  0.00            
ATOM   2848  C1B POPE  530     291.930  74.060  79.310  1.00  0.00            
ATOM   2849  C2B POPE  530     290.960  73.370  75.150  1.00  0.00            
ATOM   2850  C3B POPE  530     289.540  75.250  70.620  1.00  0.00            
ATOM   2851  C4B POPE  530     288.000  76.000  66.570  1.00  0.00            
ATOM   2852  NH3 POPE  531     208.570 115.210  80.290  1.00  0.00            
ATOM   2853  PO4 POPE  531     204.270 114.930  81.050  1.00  0.00            
ATOM   2854  GL1 POPE  531     204.840 114.660  76.490  1.00  0.00            
ATOM   2855  GL2 POPE  531     206.550 112.670  76.120  1.00  0.00            
ATOM   2856  C1A POPE  531     205.090 116.330  71.820  1.00  0.00            
ATOM   2857  D2A POPE  531     206.050 116.200  67.870  1.00  0.00            
ATOM   2858  C3A POPE  531     208.540 119.050  65.660  1.00  0.00            
ATOM   2859  C4A POPE  531     213.050 120.670  65.660  1.00  0.00            
ATOM   2860  C1B POPE  531     207.360 110.370  73.070  1.00  0.00            
ATOM   2861  C2B POPE  531     209.190 110.000  68.810  1.00  0.00            
ATOM   2862  C3B POPE  531     210.610 108.560  65.060  1.00  0.00            
ATOM   2863  C4B POPE  531     211.620 107.050  61.260  1.00  0.00            
ATOM   2864  NH3 POPE  532      23.830 292.880  88.030  1.00  0.00            
ATOM   2865  PO4 POPE  532      20.130 292.570  86.440  1.00  0.00            
ATOM   2866  GL1 POPE  532      20.320 290.800  82.860  1.00  0.00            
ATOM   2867  GL2 POPE  532      20.480 288.130  82.810  1.00  0.00            
ATOM   2868  C1A POPE  532      22.950 289.890  78.890  1.00  0.00            
ATOM   2869  D2A POPE  532      27.220 289.650  79.130  1.00  0.00            
ATOM   2870  C3A POPE  532      28.600 290.090  74.600  1.00  0.00            
ATOM   2871  C4A POPE  532      28.980 292.520  70.220  1.00  0.00            
ATOM   2872  C1B POPE  532      19.560 285.700  79.050  1.00  0.00            
ATOM   2873  C2B POPE  532      21.510 283.000  75.760  1.00  0.00            
ATOM   2874  C3B POPE  532      25.320 281.380  73.250  1.00  0.00            
ATOM   2875  C4B POPE  532      28.150 282.820  69.680  1.00  0.00            
ATOM   2876  NH3 POPE  533      15.570 131.190  80.770  1.00  0.00            
ATOM   2877  PO4 POPE  533      19.570 132.450  82.120  1.00  0.00            
ATOM   2878  GL1 POPE  533      19.080 133.300  77.990  1.00  0.00            
ATOM   2879  GL2 POPE  533      15.810 134.860  77.580  1.00  0.00            
ATOM   2880  C1A POPE  533      20.010 131.610  73.480  1.00  0.00            
ATOM   2881  D2A POPE  533      20.530 127.000  71.430  1.00  0.00            
ATOM   2882  C3A POPE  533      21.880 126.720  67.550  1.00  0.00            
ATOM   2883  C4A POPE  533      23.370 130.500  65.760  1.00  0.00            
ATOM   2884  C1B POPE  533      17.180 135.150  73.460  1.00  0.00            
ATOM   2885  C2B POPE  533      16.450 136.260  69.040  1.00  0.00            
ATOM   2886  C3B POPE  533      14.390 136.320  64.910  1.00  0.00            
ATOM   2887  C4B POPE  533       9.970 136.720  63.450  1.00  0.00            
ATOM   2888  NH3 POPE  534     168.380 253.570  89.930  1.00  0.00            
ATOM   2889  PO4 POPE  534     169.730 255.440  86.480  1.00  0.00            
ATOM   2890  GL1 POPE  534     173.780 255.660  84.090  1.00  0.00            
ATOM   2891  GL2 POPE  534     177.770 255.150  84.630  1.00  0.00            
ATOM   2892  C1A POPE  534     174.830 256.780  79.630  1.00  0.00            
ATOM   2893  D2A POPE  534     177.580 257.520  75.720  1.00  0.00            
ATOM   2894  C3A POPE  534     181.860 257.580  75.480  1.00  0.00            
ATOM   2895  C4A POPE  534     185.530 259.570  73.800  1.00  0.00            
ATOM   2896  C1B POPE  534     177.510 252.890  81.440  1.00  0.00            
ATOM   2897  C2B POPE  534     176.960 252.380  76.890  1.00  0.00            
ATOM   2898  C3B POPE  534     175.750 253.580  72.370  1.00  0.00            
ATOM   2899  C4B POPE  534     174.040 252.460  68.420  1.00  0.00            
ATOM   2900  NH3 POPE  535      28.900 149.190  83.680  1.00  0.00            
ATOM   2901  PO4 POPE  535      26.670 152.470  84.590  1.00  0.00            
ATOM   2902  GL1 POPE  535      26.820 152.880  80.340  1.00  0.00            
ATOM   2903  GL2 POPE  535      29.550 152.810  79.270  1.00  0.00            
ATOM   2904  C1A POPE  535      25.750 152.920  75.840  1.00  0.00            
ATOM   2905  D2A POPE  535      23.960 150.530  72.140  1.00  0.00            
ATOM   2906  C3A POPE  535      20.480 147.260  70.410  1.00  0.00            
ATOM   2907  C4A POPE  535      17.220 145.780  72.230  1.00  0.00            
ATOM   2908  C1B POPE  535      30.780 154.820  75.090  1.00  0.00            
ATOM   2909  C2B POPE  535      29.990 155.020  71.050  1.00  0.00            
ATOM   2910  C3B POPE  535      29.240 156.210  66.710  1.00  0.00            
ATOM   2911  C4B POPE  535      26.420 154.690  62.830  1.00  0.00            
ATOM   2912  NH3 POPE  536     171.940  11.140  84.100  1.00  0.00            
ATOM   2913  PO4 POPE  536     176.060  12.860  86.210  1.00  0.00            
ATOM   2914  GL1 POPE  536     177.640  10.350  83.440  1.00  0.00            
ATOM   2915  GL2 POPE  536     175.930  10.790  81.380  1.00  0.00            
ATOM   2916  C1A POPE  536     180.410  10.510  79.150  1.00  0.00            
ATOM   2917  D2A POPE  536     182.570   9.210  75.800  1.00  0.00            
ATOM   2918  C3A POPE  536     187.450   7.600  75.010  1.00  0.00            
ATOM   2919  C4A POPE  536     190.130  10.160  76.590  1.00  0.00            
ATOM   2920  C1B POPE  536     174.730  10.810  76.910  1.00  0.00            
ATOM   2921  C2B POPE  536     174.490  10.620  72.680  1.00  0.00            
ATOM   2922  C3B POPE  536     175.520   7.310  69.660  1.00  0.00            
ATOM   2923  C4B POPE  536     172.620   6.720  66.890  1.00  0.00            
ATOM   2924  NH3 POPE  537      94.600 281.400  92.700  1.00  0.00            
ATOM   2925  PO4 POPE  537      90.830 279.810  92.250  1.00  0.00            
ATOM   2926  GL1 POPE  537      90.910 277.600  88.780  1.00  0.00            
ATOM   2927  GL2 POPE  537      89.090 275.770  88.490  1.00  0.00            
ATOM   2928  C1A POPE  537      91.770 278.620  84.350  1.00  0.00            
ATOM   2929  D2A POPE  537      90.010 280.320  81.680  1.00  0.00            
ATOM   2930  C3A POPE  537      88.900 278.420  76.920  1.00  0.00            
ATOM   2931  C4A POPE  537      90.250 274.970  75.090  1.00  0.00            
ATOM   2932  C1B POPE  537      86.400 277.380  84.750  1.00  0.00            
ATOM   2933  C2B POPE  537      85.300 279.580  80.550  1.00  0.00            
ATOM   2934  C3B POPE  537      83.470 280.790  76.280  1.00  0.00            
ATOM   2935  C4B POPE  537      82.950 283.900  74.390  1.00  0.00            
ATOM   2936  NH3 POPE  538     256.790 185.710  93.530  1.00  0.00            
ATOM   2937  PO4 POPE  538     257.060 187.820  90.060  1.00  0.00            
ATOM   2938  GL1 POPE  538     258.000 188.490  86.220  1.00  0.00            
ATOM   2939  GL2 POPE  538     257.490 185.260  84.970  1.00  0.00            
ATOM   2940  C1A POPE  538     256.430 189.590  81.810  1.00  0.00            
ATOM   2941  D2A POPE  538     252.090 192.060  80.070  1.00  0.00            
ATOM   2942  C3A POPE  538     252.400 189.690  76.600  1.00  0.00            
ATOM   2943  C4A POPE  538     251.420 187.410  73.110  1.00  0.00            
ATOM   2944  C1B POPE  538     256.470 184.700  81.350  1.00  0.00            
ATOM   2945  C2B POPE  538     254.290 185.300  77.320  1.00  0.00            
ATOM   2946  C3B POPE  538     256.380 187.040  73.590  1.00  0.00            
ATOM   2947  C4B POPE  538     256.520 189.300  69.510  1.00  0.00            
ATOM   2948  NH3 POPE  539     281.680  63.650  83.250  1.00  0.00            
ATOM   2949  PO4 POPE  539     281.600  59.520  84.550  1.00  0.00            
ATOM   2950  GL1 POPE  539     282.980  58.250  80.780  1.00  0.00            
ATOM   2951  GL2 POPE  539     282.920  61.140  79.240  1.00  0.00            
ATOM   2952  C1A POPE  539     286.980  57.530  79.150  1.00  0.00            
ATOM   2953  D2A POPE  539     288.160  54.840  75.760  1.00  0.00            
ATOM   2954  C3A POPE  539     291.620  53.900  73.100  1.00  0.00            
ATOM   2955  C4A POPE  539     291.310  53.170  68.100  1.00  0.00            
ATOM   2956  C1B POPE  539     284.620  61.930  75.200  1.00  0.00            
ATOM   2957  C2B POPE  539     286.650  59.460  73.170  1.00  0.00            
ATOM   2958  C3B POPE  539     289.240  57.790  70.260  1.00  0.00            
ATOM   2959  C4B POPE  539     292.440  58.470  67.650  1.00  0.00            
ATOM   2960  NH3 POPE  540     181.150 122.170  84.080  1.00  0.00            
ATOM   2961  PO4 POPE  540     180.250 118.530  80.320  1.00  0.00            
ATOM   2962  GL1 POPE  540     182.920 119.840  77.680  1.00  0.00            
ATOM   2963  GL2 POPE  540     184.870 116.660  77.600  1.00  0.00            
ATOM   2964  C1A POPE  540     184.700 121.640  74.760  1.00  0.00            
ATOM   2965  D2A POPE  540     185.780 124.100  70.340  1.00  0.00            
ATOM   2966  C3A POPE  540     184.890 123.690  65.970  1.00  0.00            
ATOM   2967  C4A POPE  540     183.710 122.260  62.300  1.00  0.00            
ATOM   2968  C1B POPE  540     187.030 117.120  73.840  1.00  0.00            
ATOM   2969  C2B POPE  540     186.390 119.210  70.870  1.00  0.00            
ATOM   2970  C3B POPE  540     188.490 119.830  67.880  1.00  0.00            
ATOM   2971  C4B POPE  540     188.720 119.990  63.170  1.00  0.00            
ATOM   2972  NH3 POPE  541     145.930 239.790  86.920  1.00  0.00            
ATOM   2973  PO4 POPE  541     140.810 238.260  85.970  1.00  0.00            
ATOM   2974  GL1 POPE  541     142.510 240.510  83.100  1.00  0.00            
ATOM   2975  GL2 POPE  541     142.310 243.960  82.920  1.00  0.00            
ATOM   2976  C1A POPE  541     142.510 240.130  77.600  1.00  0.00            
ATOM   2977  D2A POPE  541     145.360 237.880  74.600  1.00  0.00            
ATOM   2978  C3A POPE  541     143.960 234.820  72.790  1.00  0.00            
ATOM   2979  C4A POPE  541     141.790 235.020  68.430  1.00  0.00            
ATOM   2980  C1B POPE  541     143.450 245.900  78.320  1.00  0.00            
ATOM   2981  C2B POPE  541     143.350 249.630  74.350  1.00  0.00            
ATOM   2982  C3B POPE  541     139.370 249.180  71.250  1.00  0.00            
ATOM   2983  C4B POPE  541     135.860 248.030  69.270  1.00  0.00            
ATOM   2984  NH3 POPE  542      75.800 199.110  85.390  1.00  0.00            
ATOM   2985  PO4 POPE  542      71.230 199.360  84.480  1.00  0.00            
ATOM   2986  GL1 POPE  542      69.100 200.880  81.170  1.00  0.00            
ATOM   2987  GL2 POPE  542      68.910 204.080  80.110  1.00  0.00            
ATOM   2988  C1A POPE  542      67.310 201.160  76.590  1.00  0.00            
ATOM   2989  D2A POPE  542      67.500 201.010  71.590  1.00  0.00            
ATOM   2990  C3A POPE  542      65.130 198.540  69.190  1.00  0.00            
ATOM   2991  C4A POPE  542      62.910 199.490  65.400  1.00  0.00            
ATOM   2992  C1B POPE  542      69.260 206.070  76.860  1.00  0.00            
ATOM   2993  C2B POPE  542      68.690 205.810  72.890  1.00  0.00            
ATOM   2994  C3B POPE  542      69.590 207.660  69.830  1.00  0.00            
ATOM   2995  C4B POPE  542      68.970 211.480  68.020  1.00  0.00            
ATOM   2996  NH3 POPE  543     125.240  96.930  86.720  1.00  0.00            
ATOM   2997  PO4 POPE  543     128.920  95.640  84.190  1.00  0.00            
ATOM   2998  GL1 POPE  543     129.140  99.340  80.460  1.00  0.00            
ATOM   2999  GL2 POPE  543     128.270 102.900  80.160  1.00  0.00            
ATOM   3000  C1A POPE  543     132.220  99.290  76.500  1.00  0.00            
ATOM   3001  D2A POPE  543     131.010  98.170  72.510  1.00  0.00            
ATOM   3002  C3A POPE  543     130.360 100.290  69.170  1.00  0.00            
ATOM   3003  C4A POPE  543     131.410  99.790  64.280  1.00  0.00            
ATOM   3004  C1B POPE  543     128.460 103.250  76.380  1.00  0.00            
ATOM   3005  C2B POPE  543     131.130 103.280  73.400  1.00  0.00            
ATOM   3006  C3B POPE  543     131.090 105.800  69.620  1.00  0.00            
ATOM   3007  C4B POPE  543     128.390 108.020  68.070  1.00  0.00            
ATOM   3008  NH3 POPE  544     111.350 229.600  87.950  1.00  0.00            
ATOM   3009  PO4 POPE  544     108.020 227.800  85.340  1.00  0.00            
ATOM   3010  GL1 POPE  544     107.280 226.030  81.210  1.00  0.00            
ATOM   3011  GL2 POPE  544     105.180 224.420  80.990  1.00  0.00            
ATOM   3012  C1A POPE  544     107.480 225.530  75.970  1.00  0.00            
ATOM   3013  D2A POPE  544     105.410 227.270  72.830  1.00  0.00            
ATOM   3014  C3A POPE  544     102.580 225.620  70.130  1.00  0.00            
ATOM   3015  C4A POPE  544      98.280 226.430  69.570  1.00  0.00            
ATOM   3016  C1B POPE  544     104.050 222.250  77.030  1.00  0.00            
ATOM   3017  C2B POPE  544     104.550 222.290  73.310  1.00  0.00            
ATOM   3018  C3B POPE  544     107.780 223.310  69.450  1.00  0.00            
ATOM   3019  C4B POPE  544     111.200 226.510  67.450  1.00  0.00            
ATOM   3020  NH3 POPE  545      67.310  23.710  88.670  1.00  0.00            
ATOM   3021  PO4 POPE  545      68.980  19.470  90.860  1.00  0.00            
ATOM   3022  GL1 POPE  545      68.140  18.810  86.860  1.00  0.00            
ATOM   3023  GL2 POPE  545      67.390  21.180  84.500  1.00  0.00            
ATOM   3024  C1A POPE  545      68.120  16.580  82.610  1.00  0.00            
ATOM   3025  D2A POPE  545      69.590  15.870  78.410  1.00  0.00            
ATOM   3026  C3A POPE  545      70.120  11.480  78.640  1.00  0.00            
ATOM   3027  C4A POPE  545      68.500   8.030  79.910  1.00  0.00            
ATOM   3028  C1B POPE  545      67.970  21.280  80.580  1.00  0.00            
ATOM   3029  C2B POPE  545      68.720  19.950  76.230  1.00  0.00            
ATOM   3030  C3B POPE  545      69.400  15.290  73.650  1.00  0.00            
ATOM   3031  C4B POPE  545      71.370  13.560  69.920  1.00  0.00            
ATOM   3032  NH3 POPE  546       8.930 262.770  86.300  1.00  0.00            
ATOM   3033  PO4 POPE  546      13.020 263.470  87.280  1.00  0.00            
ATOM   3034  GL1 POPE  546      11.600 265.450  83.420  1.00  0.00            
ATOM   3035  GL2 POPE  546      12.360 268.810  83.640  1.00  0.00            
ATOM   3036  C1A POPE  546       9.560 264.070  79.290  1.00  0.00            
ATOM   3037  D2A POPE  546       9.350 260.670  76.940  1.00  0.00            
ATOM   3038  C3A POPE  546       8.820 261.960  72.460  1.00  0.00            
ATOM   3039  C4A POPE  546       8.230 265.710  70.560  1.00  0.00            
ATOM   3040  C1B POPE  546      11.030 269.950  80.650  1.00  0.00            
ATOM   3041  C2B POPE  546       9.640 272.640  77.090  1.00  0.00            
ATOM   3042  C3B POPE  546       9.850 274.030  72.490  1.00  0.00            
ATOM   3043  C4B POPE  546       9.330 275.240  68.530  1.00  0.00            
ATOM   3044  NH3 POPE  547     109.740  64.360  88.010  1.00  0.00            
ATOM   3045  PO4 POPE  547     107.230  60.640  88.970  1.00  0.00            
ATOM   3046  GL1 POPE  547     107.160  61.040  84.450  1.00  0.00            
ATOM   3047  GL2 POPE  547     109.830  61.060  84.260  1.00  0.00            
ATOM   3048  C1A POPE  547     108.610  60.140  79.560  1.00  0.00            
ATOM   3049  D2A POPE  547     108.070  58.990  74.960  1.00  0.00            
ATOM   3050  C3A POPE  547     111.290  57.470  73.980  1.00  0.00            
ATOM   3051  C4A POPE  547     113.160  56.530  69.630  1.00  0.00            
ATOM   3052  C1B POPE  547     110.180  64.490  81.170  1.00  0.00            
ATOM   3053  C2B POPE  547     111.900  66.140  77.870  1.00  0.00            
ATOM   3054  C3B POPE  547     115.880  67.780  74.590  1.00  0.00            
ATOM   3055  C4B POPE  547     117.030  71.010  70.150  1.00  0.00            
ATOM   3056  NH3 POPE  548     179.990 222.640  85.830  1.00  0.00            
ATOM   3057  PO4 POPE  548     182.310 219.130  87.170  1.00  0.00            
ATOM   3058  GL1 POPE  548     182.390 218.170  83.470  1.00  0.00            
ATOM   3059  GL2 POPE  548     178.800 219.670  82.000  1.00  0.00            
ATOM   3060  C1A POPE  548     184.130 218.420  79.210  1.00  0.00            
ATOM   3061  D2A POPE  548     185.320 220.210  76.050  1.00  0.00            
ATOM   3062  C3A POPE  548     182.780 220.640  72.710  1.00  0.00            
ATOM   3063  C4A POPE  548     180.730 224.200  70.470  1.00  0.00            
ATOM   3064  C1B POPE  548     179.220 217.070  78.420  1.00  0.00            
ATOM   3065  C2B POPE  548     182.790 216.170  75.230  1.00  0.00            
ATOM   3066  C3B POPE  548     187.050 215.460  72.900  1.00  0.00            
ATOM   3067  C4B POPE  548     188.960 215.350  69.300  1.00  0.00            
ATOM   3068  NH3 POPE  549     144.470 223.180  88.790  1.00  0.00            
ATOM   3069  PO4 POPE  549     148.810 222.390  88.830  1.00  0.00            
ATOM   3070  GL1 POPE  549     151.040 220.630  85.710  1.00  0.00            
ATOM   3071  GL2 POPE  549     153.280 223.960  84.470  1.00  0.00            
ATOM   3072  C1A POPE  549     151.470 219.240  81.460  1.00  0.00            
ATOM   3073  D2A POPE  549     149.850 219.800  76.830  1.00  0.00            
ATOM   3074  C3A POPE  549     153.060 218.920  73.330  1.00  0.00            
ATOM   3075  C4A POPE  549     157.900 217.290  73.700  1.00  0.00            
ATOM   3076  C1B POPE  549     152.260 223.870  79.460  1.00  0.00            
ATOM   3077  C2B POPE  549     152.870 224.300  74.040  1.00  0.00            
ATOM   3078  C3B POPE  549     153.420 223.890  69.040  1.00  0.00            
ATOM   3079  C4B POPE  549     154.820 223.080  65.450  1.00  0.00            
ATOM   3080  NH3 POPE  550      73.690 116.490  83.080  1.00  0.00            
ATOM   3081  PO4 POPE  550      75.820 119.980  81.060  1.00  0.00            
ATOM   3082  GL1 POPE  550      76.710 119.910  77.330  1.00  0.00            
ATOM   3083  GL2 POPE  550      79.730 122.020  76.960  1.00  0.00            
ATOM   3084  C1A POPE  550      77.470 121.690  72.590  1.00  0.00            
ATOM   3085  D2A POPE  550      76.920 123.960  68.440  1.00  0.00            
ATOM   3086  C3A POPE  550      75.750 122.170  64.680  1.00  0.00            
ATOM   3087  C4A POPE  550      72.390 123.250  62.800  1.00  0.00            
ATOM   3088  C1B POPE  550      81.160 124.480  73.420  1.00  0.00            
ATOM   3089  C2B POPE  550      81.960 126.010  69.820  1.00  0.00            
ATOM   3090  C3B POPE  550      80.350 124.070  64.690  1.00  0.00            
ATOM   3091  C4B POPE  550      80.320 121.570  61.910  1.00  0.00            
ATOM   3092  NH3 POPE  551     229.300 138.190  86.820  1.00  0.00            
ATOM   3093  PO4 POPE  551     227.790 137.340  82.210  1.00  0.00            
ATOM   3094  GL1 POPE  551     230.220 139.570  78.760  1.00  0.00            
ATOM   3095  GL2 POPE  551     232.000 136.700  79.290  1.00  0.00            
ATOM   3096  C1A POPE  551     229.760 140.770  74.890  1.00  0.00            
ATOM   3097  D2A POPE  551     230.960 143.290  71.290  1.00  0.00            
ATOM   3098  C3A POPE  551     230.840 141.160  67.730  1.00  0.00            
ATOM   3099  C4A POPE  551     230.640 137.730  65.060  1.00  0.00            
ATOM   3100  C1B POPE  551     233.660 137.650  74.960  1.00  0.00            
ATOM   3101  C2B POPE  551     235.760 139.840  71.030  1.00  0.00            
ATOM   3102  C3B POPE  551     235.320 140.000  67.130  1.00  0.00            
ATOM   3103  C4B POPE  551     235.070 143.640  64.710  1.00  0.00            
ATOM   3104  NH3 POPE  552      85.370  89.490  86.890  1.00  0.00            
ATOM   3105  PO4 POPE  552      85.640  84.520  88.820  1.00  0.00            
ATOM   3106  GL1 POPE  552      85.480  83.860  85.080  1.00  0.00            
ATOM   3107  GL2 POPE  552      85.690  85.800  83.980  1.00  0.00            
ATOM   3108  C1A POPE  552      84.440  81.870  81.040  1.00  0.00            
ATOM   3109  D2A POPE  552      83.680  83.020  77.270  1.00  0.00            
ATOM   3110  C3A POPE  552      85.850  85.090  74.740  1.00  0.00            
ATOM   3111  C4A POPE  552      90.270  85.110  73.550  1.00  0.00            
ATOM   3112  C1B POPE  552      89.400  82.690  82.500  1.00  0.00            
ATOM   3113  C2B POPE  552      91.100  79.740  80.770  1.00  0.00            
ATOM   3114  C3B POPE  552      93.790  78.030  76.950  1.00  0.00            
ATOM   3115  C4B POPE  552      95.650  77.680  73.300  1.00  0.00            
ATOM   3116  NH3 POPE  553     285.760   8.900  84.900  1.00  0.00            
ATOM   3117  PO4 POPE  553     289.970   6.180  83.020  1.00  0.00            
ATOM   3118  GL1 POPE  553     291.510   7.890  80.940  1.00  0.00            
ATOM   3119  GL2 POPE  553     293.890   9.780  81.770  1.00  0.00            
ATOM   3120  C1A POPE  553     290.540   9.550  76.090  1.00  0.00            
ATOM   3121  D2A POPE  553     292.110   8.670  71.450  1.00  0.00            
ATOM   3122  C3A POPE  553     295.280   8.770  68.260  1.00  0.00            
ATOM   3123  C4A POPE  553     295.760   8.400  63.870  1.00  0.00            
ATOM   3124  C1B POPE  553     295.230   8.940  77.420  1.00  0.00            
ATOM   3125  C2B POPE  553     296.980   9.360  73.230  1.00  0.00            
ATOM   3126  C3B POPE  553     299.500   8.400  70.360  1.00  0.00            
ATOM   3127  C4B POPE  553     302.100  10.950  67.220  1.00  0.00            
ATOM   3128  NH3 POPE  554      34.760 102.280  82.460  1.00  0.00            
ATOM   3129  PO4 POPE  554      39.690 103.180  83.040  1.00  0.00            
ATOM   3130  GL1 POPE  554      39.940 103.650  79.620  1.00  0.00            
ATOM   3131  GL2 POPE  554      41.910 102.080  78.820  1.00  0.00            
ATOM   3132  C1A POPE  554      38.850 103.880  75.220  1.00  0.00            
ATOM   3133  D2A POPE  554      38.760 103.450  70.590  1.00  0.00            
ATOM   3134  C3A POPE  554      39.460  99.590  68.960  1.00  0.00            
ATOM   3135  C4A POPE  554      36.740  96.050  67.770  1.00  0.00            
ATOM   3136  C1B POPE  554      43.780 101.960  74.460  1.00  0.00            
ATOM   3137  C2B POPE  554      46.380  97.730  72.630  1.00  0.00            
ATOM   3138  C3B POPE  554      49.170  96.330  69.260  1.00  0.00            
ATOM   3139  C4B POPE  554      50.830  95.770  65.300  1.00  0.00            
ATOM   3140  NH3 POPE  555      44.240 185.710  81.890  1.00  0.00            
ATOM   3141  PO4 POPE  555      44.260 190.500  81.820  1.00  0.00            
ATOM   3142  GL1 POPE  555      45.440 191.260  77.300  1.00  0.00            
ATOM   3143  GL2 POPE  555      48.350 192.770  78.000  1.00  0.00            
ATOM   3144  C1A POPE  555      45.700 191.850  73.130  1.00  0.00            
ATOM   3145  D2A POPE  555      44.760 189.840  69.530  1.00  0.00            
ATOM   3146  C3A POPE  555      43.440 192.810  65.290  1.00  0.00            
ATOM   3147  C4A POPE  555      42.400 193.800  61.130  1.00  0.00            
ATOM   3148  C1B POPE  555      46.850 196.820  74.970  1.00  0.00            
ATOM   3149  C2B POPE  555      48.590 198.860  70.990  1.00  0.00            
ATOM   3150  C3B POPE  555      48.140 202.720  68.410  1.00  0.00            
ATOM   3151  C4B POPE  555      49.480 206.100  67.200  1.00  0.00            
ATOM   3152  NH3 POPE  556     225.500 191.940  89.190  1.00  0.00            
ATOM   3153  PO4 POPE  556     225.010 187.710  90.060  1.00  0.00            
ATOM   3154  GL1 POPE  556     224.320 188.970  85.330  1.00  0.00            
ATOM   3155  GL2 POPE  556     222.470 191.870  84.390  1.00  0.00            
ATOM   3156  C1A POPE  556     223.480 187.820  80.530  1.00  0.00            
ATOM   3157  D2A POPE  556     223.070 186.300  76.950  1.00  0.00            
ATOM   3158  C3A POPE  556     224.200 183.970  73.440  1.00  0.00            
ATOM   3159  C4A POPE  556     228.050 181.910  72.030  1.00  0.00            
ATOM   3160  C1B POPE  556     226.170 193.160  81.690  1.00  0.00            
ATOM   3161  C2B POPE  556     231.170 193.580  80.350  1.00  0.00            
ATOM   3162  C3B POPE  556     232.900 188.910  79.850  1.00  0.00            
ATOM   3163  C4B POPE  556     233.660 185.430  83.490  1.00  0.00            
ATOM   3164  NH3 POPE  557     256.830 287.370  84.650  1.00  0.00            
ATOM   3165  PO4 POPE  557     253.440 288.610  86.870  1.00  0.00            
ATOM   3166  GL1 POPE  557     253.340 287.310  81.330  1.00  0.00            
ATOM   3167  GL2 POPE  557     255.100 289.660  79.650  1.00  0.00            
ATOM   3168  C1A POPE  557     251.080 283.170  79.820  1.00  0.00            
ATOM   3169  D2A POPE  557     250.800 280.090  77.420  1.00  0.00            
ATOM   3170  C3A POPE  557     250.810 275.690  77.160  1.00  0.00            
ATOM   3171  C4A POPE  557     250.750 271.700  78.010  1.00  0.00            
ATOM   3172  C1B POPE  557     253.850 288.340  76.380  1.00  0.00            
ATOM   3173  C2B POPE  557     254.100 290.130  71.810  1.00  0.00            
ATOM   3174  C3B POPE  557     252.570 292.010  67.780  1.00  0.00            
ATOM   3175  C4B POPE  557     250.540 292.390  64.620  1.00  0.00            
ATOM   3176  NH3 POPE  558     132.660  92.750  83.890  1.00  0.00            
ATOM   3177  PO4 POPE  558     135.860  96.340  83.670  1.00  0.00            
ATOM   3178  GL1 POPE  558     133.770  94.570  79.740  1.00  0.00            
ATOM   3179  GL2 POPE  558     133.390  90.830  78.760  1.00  0.00            
ATOM   3180  C1A POPE  558     130.940  94.780  77.020  1.00  0.00            
ATOM   3181  D2A POPE  558     127.720  95.350  75.130  1.00  0.00            
ATOM   3182  C3A POPE  558     125.690  99.190  76.310  1.00  0.00            
ATOM   3183  C4A POPE  558     121.390  99.920  78.830  1.00  0.00            
ATOM   3184  C1B POPE  558     132.200  90.760  73.850  1.00  0.00            
ATOM   3185  C2B POPE  558     133.770  90.660  70.250  1.00  0.00            
ATOM   3186  C3B POPE  558     133.560  90.970  66.340  1.00  0.00            
ATOM   3187  C4B POPE  558     132.330  94.460  62.770  1.00  0.00            
ATOM   3188  NH3 POPE  559     170.490  87.260  82.150  1.00  0.00            
ATOM   3189  PO4 POPE  559     166.180  86.450  81.560  1.00  0.00            
ATOM   3190  GL1 POPE  559     165.920  88.980  77.810  1.00  0.00            
ATOM   3191  GL2 POPE  559     169.680  86.850  75.930  1.00  0.00            
ATOM   3192  C1A POPE  559     166.070  90.360  74.580  1.00  0.00            
ATOM   3193  D2A POPE  559     168.830  89.920  71.940  1.00  0.00            
ATOM   3194  C3A POPE  559     173.050  91.270  73.080  1.00  0.00            
ATOM   3195  C4A POPE  559     176.840  89.440  71.670  1.00  0.00            
ATOM   3196  C1B POPE  559     166.900  84.660  72.890  1.00  0.00            
ATOM   3197  C2B POPE  559     165.850  81.740  71.240  1.00  0.00            
ATOM   3198  C3B POPE  559     165.790  80.910  67.370  1.00  0.00            
ATOM   3199  C4B POPE  559     165.010  80.260  62.460  1.00  0.00            
ATOM   3200  NH3 POPE  560     243.810 249.050  88.300  1.00  0.00            
ATOM   3201  PO4 POPE  560     246.300 246.870  88.670  1.00  0.00            
ATOM   3202  GL1 POPE  560     245.050 246.320  84.400  1.00  0.00            
ATOM   3203  GL2 POPE  560     242.820 244.720  84.440  1.00  0.00            
ATOM   3204  C1A POPE  560     245.330 248.840  81.180  1.00  0.00            
ATOM   3205  D2A POPE  560     243.840 252.300  79.460  1.00  0.00            
ATOM   3206  C3A POPE  560     239.410 251.770  79.540  1.00  0.00            
ATOM   3207  C4A POPE  560     235.780 250.660  80.570  1.00  0.00            
ATOM   3208  C1B POPE  560     241.180 241.600  82.800  1.00  0.00            
ATOM   3209  C2B POPE  560     240.990 240.160  79.280  1.00  0.00            
ATOM   3210  C3B POPE  560     241.350 238.990  75.350  1.00  0.00            
ATOM   3211  C4B POPE  560     243.640 238.330  71.090  1.00  0.00            
ATOM   3212  NH3 POPE  561      64.550 243.590  92.150  1.00  0.00            
ATOM   3213  PO4 POPE  561      68.380 244.500  90.540  1.00  0.00            
ATOM   3214  GL1 POPE  561      67.710 246.490  86.420  1.00  0.00            
ATOM   3215  GL2 POPE  561      65.670 249.520  86.200  1.00  0.00            
ATOM   3216  C1A POPE  561      67.240 247.910  81.500  1.00  0.00            
ATOM   3217  D2A POPE  561      68.850 251.210  78.680  1.00  0.00            
ATOM   3218  C3A POPE  561      66.310 252.690  75.400  1.00  0.00            
ATOM   3219  C4A POPE  561      66.780 256.410  73.800  1.00  0.00            
ATOM   3220  C1B POPE  561      69.710 251.310  84.770  1.00  0.00            
ATOM   3221  C2B POPE  561      69.790 255.640  81.890  1.00  0.00            
ATOM   3222  C3B POPE  561      68.040 256.930  78.640  1.00  0.00            
ATOM   3223  C4B POPE  561      65.100 259.920  76.080  1.00  0.00            
ATOM   3224  NH3 POPE  562      72.200 241.920  88.570  1.00  0.00            
ATOM   3225  PO4 POPE  562      74.010 238.440  88.370  1.00  0.00            
ATOM   3226  GL1 POPE  562      75.510 239.950  84.750  1.00  0.00            
ATOM   3227  GL2 POPE  562      78.970 238.700  83.600  1.00  0.00            
ATOM   3228  C1A POPE  562      75.970 241.680  81.140  1.00  0.00            
ATOM   3229  D2A POPE  562      75.020 244.630  77.680  1.00  0.00            
ATOM   3230  C3A POPE  562      77.030 243.340  74.040  1.00  0.00            
ATOM   3231  C4A POPE  562      81.510 244.650  71.440  1.00  0.00            
ATOM   3232  C1B POPE  562      80.780 240.740  81.510  1.00  0.00            
ATOM   3233  C2B POPE  562      79.750 244.100  78.630  1.00  0.00            
ATOM   3234  C3B POPE  562      83.220 245.900  76.160  1.00  0.00            
ATOM   3235  C4B POPE  562      85.560 248.210  72.240  1.00  0.00            
ATOM   3236  NH3 POPE  563     141.350 184.320  83.720  1.00  0.00            
ATOM   3237  PO4 POPE  563     143.560 186.790  80.820  1.00  0.00            
ATOM   3238  GL1 POPE  563     145.110 187.480  76.980  1.00  0.00            
ATOM   3239  GL2 POPE  563     147.840 188.480  77.320  1.00  0.00            
ATOM   3240  C1A POPE  563     146.490 185.570  73.330  1.00  0.00            
ATOM   3241  D2A POPE  563     144.420 184.840  68.770  1.00  0.00            
ATOM   3242  C3A POPE  563     146.060 185.360  64.400  1.00  0.00            
ATOM   3243  C4A POPE  563     150.250 188.480  63.440  1.00  0.00            
ATOM   3244  C1B POPE  563     147.850 190.550  73.530  1.00  0.00            
ATOM   3245  C2B POPE  563     151.280 191.340  70.890  1.00  0.00            
ATOM   3246  C3B POPE  563     153.940 191.520  66.780  1.00  0.00            
ATOM   3247  C4B POPE  563     154.690 187.040  65.470  1.00  0.00            
ATOM   3248  NH3 POPE  564      57.500 274.540  91.270  1.00  0.00            
ATOM   3249  PO4 POPE  564      57.950 269.950  90.380  1.00  0.00            
ATOM   3250  GL1 POPE  564      61.530 272.480  88.030  1.00  0.00            
ATOM   3251  GL2 POPE  564      62.310 274.520  89.980  1.00  0.00            
ATOM   3252  C1A POPE  564      63.620 275.310  84.350  1.00  0.00            
ATOM   3253  D2A POPE  564      65.530 274.750  81.150  1.00  0.00            
ATOM   3254  C3A POPE  564      64.690 274.010  75.860  1.00  0.00            
ATOM   3255  C4A POPE  564      67.830 272.190  73.330  1.00  0.00            
ATOM   3256  C1B POPE  564      66.810 273.710  89.750  1.00  0.00            
ATOM   3257  C2B POPE  564      69.240 272.520  86.350  1.00  0.00            
ATOM   3258  C3B POPE  564      70.420 271.490  82.260  1.00  0.00            
ATOM   3259  C4B POPE  564      69.500 271.540  78.300  1.00  0.00            
ATOM   3260  NH3 POPE  565     125.230 212.620  85.090  1.00  0.00            
ATOM   3261  PO4 POPE  565     127.710 210.210  88.020  1.00  0.00            
ATOM   3262  GL1 POPE  565     129.330 210.060  83.050  1.00  0.00            
ATOM   3263  GL2 POPE  565     128.100 212.920  81.050  1.00  0.00            
ATOM   3264  C1A POPE  565     132.810 210.660  79.630  1.00  0.00            
ATOM   3265  D2A POPE  565     132.260 209.470  75.110  1.00  0.00            
ATOM   3266  C3A POPE  565     134.040 208.370  71.330  1.00  0.00            
ATOM   3267  C4A POPE  565     137.060 209.840  68.210  1.00  0.00            
ATOM   3268  C1B POPE  565     129.850 214.460  77.200  1.00  0.00            
ATOM   3269  C2B POPE  565     132.310 214.980  73.260  1.00  0.00            
ATOM   3270  C3B POPE  565     132.560 218.150  69.450  1.00  0.00            
ATOM   3271  C4B POPE  565     131.270 219.540  65.290  1.00  0.00            
ATOM   3272  NH3 POPE  566      95.820 277.400  89.750  1.00  0.00            
ATOM   3273  PO4 POPE  566      98.940 280.580  90.160  1.00  0.00            
ATOM   3274  GL1 POPE  566     100.720 281.620  85.980  1.00  0.00            
ATOM   3275  GL2 POPE  566     100.110 284.960  85.310  1.00  0.00            
ATOM   3276  C1A POPE  566     103.100 279.770  81.690  1.00  0.00            
ATOM   3277  D2A POPE  566     102.660 280.120  76.890  1.00  0.00            
ATOM   3278  C3A POPE  566     106.400 280.280  74.470  1.00  0.00            
ATOM   3279  C4A POPE  566     110.410 278.590  75.080  1.00  0.00            
ATOM   3280  C1B POPE  566      97.920 283.110  82.320  1.00  0.00            
ATOM   3281  C2B POPE  566      98.150 282.930  78.270  1.00  0.00            
ATOM   3282  C3B POPE  566      98.020 282.490  73.470  1.00  0.00            
ATOM   3283  C4B POPE  566      97.610 279.190  70.170  1.00  0.00            
ATOM   3284  NH3 POPE  567     132.550 268.320  90.980  1.00  0.00            
ATOM   3285  PO4 POPE  567     135.500 271.270  89.480  1.00  0.00            
ATOM   3286  GL1 POPE  567     133.300 271.720  85.600  1.00  0.00            
ATOM   3287  GL2 POPE  567     133.390 273.640  84.290  1.00  0.00            
ATOM   3288  C1A POPE  567     136.500 270.300  82.250  1.00  0.00            
ATOM   3289  D2A POPE  567     140.600 273.090  81.030  1.00  0.00            
ATOM   3290  C3A POPE  567     140.430 273.090  76.460  1.00  0.00            
ATOM   3291  C4A POPE  567     140.830 271.410  71.310  1.00  0.00            
ATOM   3292  C1B POPE  567     134.760 275.350  80.710  1.00  0.00            
ATOM   3293  C2B POPE  567     134.910 279.610  79.280  1.00  0.00            
ATOM   3294  C3B POPE  567     136.870 281.250  75.760  1.00  0.00            
ATOM   3295  C4B POPE  567     139.020 282.400  72.410  1.00  0.00            
ATOM   3296  NH3 POPE  568     274.490 204.950  92.510  1.00  0.00            
ATOM   3297  PO4 POPE  568     269.860 204.790  92.300  1.00  0.00            
ATOM   3298  GL1 POPE  568     271.670 208.120  89.550  1.00  0.00            
ATOM   3299  GL2 POPE  568     271.370 211.610  88.940  1.00  0.00            
ATOM   3300  C1A POPE  568     273.130 207.500  85.130  1.00  0.00            
ATOM   3301  D2A POPE  568     274.570 209.380  81.900  1.00  0.00            
ATOM   3302  C3A POPE  568     271.330 209.530  79.070  1.00  0.00            
ATOM   3303  C4A POPE  568     271.870 210.140  75.290  1.00  0.00            
ATOM   3304  C1B POPE  568     270.030 212.720  84.440  1.00  0.00            
ATOM   3305  C2B POPE  568     267.740 213.470  80.030  1.00  0.00            
ATOM   3306  C3B POPE  568     266.620 214.940  75.860  1.00  0.00            
ATOM   3307  C4B POPE  568     265.460 217.510  72.420  1.00  0.00            
ATOM   3308  NH3 POPE  569     159.710 269.060  88.620  1.00  0.00            
ATOM   3309  PO4 POPE  569     163.340 272.250  86.750  1.00  0.00            
ATOM   3310  GL1 POPE  569     166.730 274.470  84.490  1.00  0.00            
ATOM   3311  GL2 POPE  569     168.450 278.130  83.890  1.00  0.00            
ATOM   3312  C1A POPE  569     167.190 274.490  80.210  1.00  0.00            
ATOM   3313  D2A POPE  569     167.030 275.890  75.920  1.00  0.00            
ATOM   3314  C3A POPE  569     169.820 274.480  72.600  1.00  0.00            
ATOM   3315  C4A POPE  569     170.130 273.800  68.100  1.00  0.00            
ATOM   3316  C1B POPE  569     170.830 278.200  79.970  1.00  0.00            
ATOM   3317  C2B POPE  569     172.230 275.450  77.120  1.00  0.00            
ATOM   3318  C3B POPE  569     174.810 276.520  72.840  1.00  0.00            
ATOM   3319  C4B POPE  569     175.620 273.640  69.380  1.00  0.00            
ATOM   3320  NH3 POPE  570     197.230 280.940  83.790  1.00  0.00            
ATOM   3321  PO4 POPE  570     193.030 280.890  85.670  1.00  0.00            
ATOM   3322  GL1 POPE  570     192.710 278.630  82.080  1.00  0.00            
ATOM   3323  GL2 POPE  570     195.690 276.120  81.880  1.00  0.00            
ATOM   3324  C1A POPE  570     193.340 278.790  77.310  1.00  0.00            
ATOM   3325  D2A POPE  570     194.810 280.080  73.370  1.00  0.00            
ATOM   3326  C3A POPE  570     195.970 278.780  69.770  1.00  0.00            
ATOM   3327  C4A POPE  570     199.790 278.310  68.930  1.00  0.00            
ATOM   3328  C1B POPE  570     196.460 275.470  77.180  1.00  0.00            
ATOM   3329  C2B POPE  570     194.830 274.020  73.350  1.00  0.00            
ATOM   3330  C3B POPE  570     193.380 274.510  68.590  1.00  0.00            
ATOM   3331  C4B POPE  570     192.280 273.880  63.810  1.00  0.00            
ATOM   3332  NH3 POPE  571     115.160 263.850  88.040  1.00  0.00            
ATOM   3333  PO4 POPE  571     120.110 262.920  89.610  1.00  0.00            
ATOM   3334  GL1 POPE  571     120.950 261.760  86.020  1.00  0.00            
ATOM   3335  GL2 POPE  571     118.000 261.000  82.970  1.00  0.00            
ATOM   3336  C1A POPE  571     122.240 258.800  81.940  1.00  0.00            
ATOM   3337  D2A POPE  571     121.490 258.070  78.340  1.00  0.00            
ATOM   3338  C3A POPE  571     119.210 256.050  76.180  1.00  0.00            
ATOM   3339  C4A POPE  571     116.050 253.680  74.530  1.00  0.00            
ATOM   3340  C1B POPE  571     117.830 261.960  78.440  1.00  0.00            
ATOM   3341  C2B POPE  571     118.400 262.230  73.730  1.00  0.00            
ATOM   3342  C3B POPE  571     119.950 261.870  69.350  1.00  0.00            
ATOM   3343  C4B POPE  571     119.710 259.730  64.580  1.00  0.00            
ATOM   3344  NH3 POPE  572     269.680 126.990  83.310  1.00  0.00            
ATOM   3345  PO4 POPE  572     274.490 127.860  82.280  1.00  0.00            
ATOM   3346  GL1 POPE  572     274.530 125.600  79.000  1.00  0.00            
ATOM   3347  GL2 POPE  572     270.960 126.800  78.400  1.00  0.00            
ATOM   3348  C1A POPE  572     275.150 124.750  75.000  1.00  0.00            
ATOM   3349  D2A POPE  572     275.010 123.810  70.880  1.00  0.00            
ATOM   3350  C3A POPE  572     276.930 124.850  66.770  1.00  0.00            
ATOM   3351  C4A POPE  572     279.140 126.780  63.150  1.00  0.00            
ATOM   3352  C1B POPE  572     270.130 126.870  74.060  1.00  0.00            
ATOM   3353  C2B POPE  572     270.070 127.510  69.190  1.00  0.00            
ATOM   3354  C3B POPE  572     271.790 127.910  66.210  1.00  0.00            
ATOM   3355  C4B POPE  572     273.480 124.920  63.440  1.00  0.00            
ATOM   3356  NH3 POPE  573     115.340 106.090  82.570  1.00  0.00            
ATOM   3357  PO4 POPE  573     115.650 100.920  83.560  1.00  0.00            
ATOM   3358  GL1 POPE  573     116.750  98.880  80.360  1.00  0.00            
ATOM   3359  GL2 POPE  573     119.150  95.770  80.360  1.00  0.00            
ATOM   3360  C1A POPE  573     115.960  97.130  76.140  1.00  0.00            
ATOM   3361  D2A POPE  573     118.650  96.190  72.650  1.00  0.00            
ATOM   3362  C3A POPE  573     122.600  98.500  72.560  1.00  0.00            
ATOM   3363  C4A POPE  573     126.410  98.200  70.860  1.00  0.00            
ATOM   3364  C1B POPE  573     122.070  95.360  77.080  1.00  0.00            
ATOM   3365  C2B POPE  573     123.340  93.330  73.840  1.00  0.00            
ATOM   3366  C3B POPE  573     122.910  94.290  69.200  1.00  0.00            
ATOM   3367  C4B POPE  573     120.270  96.760  67.240  1.00  0.00            
ATOM   3368  NH3 POPE  574     208.940 279.940  86.620  1.00  0.00            
ATOM   3369  PO4 POPE  574     206.560 274.990  87.590  1.00  0.00            
ATOM   3370  GL1 POPE  574     204.670 273.920  83.720  1.00  0.00            
ATOM   3371  GL2 POPE  574     205.090 269.880  84.190  1.00  0.00            
ATOM   3372  C1A POPE  574     204.840 272.620  79.330  1.00  0.00            
ATOM   3373  D2A POPE  574     203.130 269.700  75.380  1.00  0.00            
ATOM   3374  C3A POPE  574     205.080 267.150  72.230  1.00  0.00            
ATOM   3375  C4A POPE  574     206.780 263.880  70.880  1.00  0.00            
ATOM   3376  C1B POPE  574     209.020 271.250  81.990  1.00  0.00            
ATOM   3377  C2B POPE  574     210.850 274.470  79.080  1.00  0.00            
ATOM   3378  C3B POPE  574     209.800 279.110  77.610  1.00  0.00            
ATOM   3379  C4B POPE  574     208.490 282.120  74.500  1.00  0.00            
ATOM   3380  NH3 POPE  575     165.150 231.900  85.140  1.00  0.00            
ATOM   3381  PO4 POPE  575     164.980 227.330  85.100  1.00  0.00            
ATOM   3382  GL1 POPE  575     163.540 227.010  81.180  1.00  0.00            
ATOM   3383  GL2 POPE  575     161.880 224.300  80.480  1.00  0.00            
ATOM   3384  C1A POPE  575     164.320 227.840  76.880  1.00  0.00            
ATOM   3385  D2A POPE  575     164.800 226.220  71.780  1.00  0.00            
ATOM   3386  C3A POPE  575     161.550 224.650  68.820  1.00  0.00            
ATOM   3387  C4A POPE  575     157.700 226.400  67.260  1.00  0.00            
ATOM   3388  C1B POPE  575     160.610 223.930  75.640  1.00  0.00            
ATOM   3389  C2B POPE  575     157.400 223.080  72.280  1.00  0.00            
ATOM   3390  C3B POPE  575     156.300 220.060  69.240  1.00  0.00            
ATOM   3391  C4B POPE  575     157.010 215.830  66.480  1.00  0.00            
ATOM   3392  NH3 POPE  576     175.230 116.990  79.070  1.00  0.00            
ATOM   3393  PO4 POPE  576     178.690 114.060  81.480  1.00  0.00            
ATOM   3394  GL1 POPE  576     180.130 113.790  77.700  1.00  0.00            
ATOM   3395  GL2 POPE  576     178.060 112.950  75.000  1.00  0.00            
ATOM   3396  C1A POPE  576     183.740 112.420  75.560  1.00  0.00            
ATOM   3397  D2A POPE  576     186.770 112.220  72.900  1.00  0.00            
ATOM   3398  C3A POPE  576     185.910 111.460  69.050  1.00  0.00            
ATOM   3399  C4A POPE  576     184.850 112.030  65.540  1.00  0.00            
ATOM   3400  C1B POPE  576     179.260 112.470  70.770  1.00  0.00            
ATOM   3401  C2B POPE  576     180.040 112.950  67.200  1.00  0.00            
ATOM   3402  C3B POPE  576     179.970 110.240  63.200  1.00  0.00            
ATOM   3403  C4B POPE  576     180.020 107.650  59.810  1.00  0.00            
ATOM   3404  NH3 POPE  577     140.700 243.610  88.290  1.00  0.00            
ATOM   3405  PO4 POPE  577     137.870 246.060  84.780  1.00  0.00            
ATOM   3406  GL1 POPE  577     136.420 244.270  81.870  1.00  0.00            
ATOM   3407  GL2 POPE  577     134.100 242.510  81.380  1.00  0.00            
ATOM   3408  C1A POPE  577     138.450 243.560  78.740  1.00  0.00            
ATOM   3409  D2A POPE  577     139.450 243.560  74.670  1.00  0.00            
ATOM   3410  C3A POPE  577     140.980 240.080  72.660  1.00  0.00            
ATOM   3411  C4A POPE  577     143.650 239.150  70.330  1.00  0.00            
ATOM   3412  C1B POPE  577     134.120 241.430  76.580  1.00  0.00            
ATOM   3413  C2B POPE  577     135.420 239.900  73.430  1.00  0.00            
ATOM   3414  C3B POPE  577     136.980 242.720  70.170  1.00  0.00            
ATOM   3415  C4B POPE  577     141.420 244.220  69.330  1.00  0.00            
ATOM   3416  NH3 POPE  578     218.980  87.670  79.210  1.00  0.00            
ATOM   3417  PO4 POPE  578     222.930  89.390  78.560  1.00  0.00            
ATOM   3418  GL1 POPE  578     224.610  88.600  74.890  1.00  0.00            
ATOM   3419  GL2 POPE  578     220.880  87.070  74.610  1.00  0.00            
ATOM   3420  C1A POPE  578     223.000  87.270  70.280  1.00  0.00            
ATOM   3421  D2A POPE  578     222.980  87.280  65.430  1.00  0.00            
ATOM   3422  C3A POPE  578     222.260  82.260  63.880  1.00  0.00            
ATOM   3423  C4A POPE  578     219.080  79.390  63.370  1.00  0.00            
ATOM   3424  C1B POPE  578     218.280  86.970  69.820  1.00  0.00            
ATOM   3425  C2B POPE  578     214.650  85.570  67.310  1.00  0.00            
ATOM   3426  C3B POPE  578     210.370  84.230  67.190  1.00  0.00            
ATOM   3427  C4B POPE  578     206.100  84.610  66.940  1.00  0.00            
ATOM   3428  NH3 POPE  579     156.970 247.520  92.600  1.00  0.00            
ATOM   3429  PO4 POPE  579     157.350 246.870  88.550  1.00  0.00            
ATOM   3430  GL1 POPE  579     156.620 247.510  83.690  1.00  0.00            
ATOM   3431  GL2 POPE  579     158.320 247.680  81.980  1.00  0.00            
ATOM   3432  C1A POPE  579     154.210 246.600  79.930  1.00  0.00            
ATOM   3433  D2A POPE  579     154.700 246.930  75.610  1.00  0.00            
ATOM   3434  C3A POPE  579     154.350 246.920  71.180  1.00  0.00            
ATOM   3435  C4A POPE  579     150.660 248.290  68.290  1.00  0.00            
ATOM   3436  C1B POPE  579     159.340 245.740  77.500  1.00  0.00            
ATOM   3437  C2B POPE  579     161.740 245.720  74.350  1.00  0.00            
ATOM   3438  C3B POPE  579     163.560 247.420  70.290  1.00  0.00            
ATOM   3439  C4B POPE  579     162.740 247.160  64.810  1.00  0.00            
ATOM   3440  NH3 POPE  580      31.570 223.080  86.550  1.00  0.00            
ATOM   3441  PO4 POPE  580      35.590 223.840  86.810  1.00  0.00            
ATOM   3442  GL1 POPE  580      34.900 222.090  82.970  1.00  0.00            
ATOM   3443  GL2 POPE  580      32.180 221.410  82.230  1.00  0.00            
ATOM   3444  C1A POPE  580      37.060 224.050  79.490  1.00  0.00            
ATOM   3445  D2A POPE  580      37.690 226.800  76.340  1.00  0.00            
ATOM   3446  C3A POPE  580      38.970 231.180  76.260  1.00  0.00            
ATOM   3447  C4A POPE  580      39.520 235.770  77.470  1.00  0.00            
ATOM   3448  C1B POPE  580      31.670 221.810  77.810  1.00  0.00            
ATOM   3449  C2B POPE  580      34.510 220.380  75.380  1.00  0.00            
ATOM   3450  C3B POPE  580      37.840 217.580  74.730  1.00  0.00            
ATOM   3451  C4B POPE  580      39.480 216.240  71.440  1.00  0.00            
ATOM   3452  NH3 POPE  581     209.000  94.210  79.960  1.00  0.00            
ATOM   3453  PO4 POPE  581     205.850  96.270  82.150  1.00  0.00            
ATOM   3454  GL1 POPE  581     206.030  97.600  78.300  1.00  0.00            
ATOM   3455  GL2 POPE  581     209.270  97.880  76.530  1.00  0.00            
ATOM   3456  C1A POPE  581     203.940  95.940  74.040  1.00  0.00            
ATOM   3457  D2A POPE  581     200.490  93.950  71.660  1.00  0.00            
ATOM   3458  C3A POPE  581     198.500  90.450  70.260  1.00  0.00            
ATOM   3459  C4A POPE  581     195.810  87.900  70.900  1.00  0.00            
ATOM   3460  C1B POPE  581     210.840  96.270  72.940  1.00  0.00            
ATOM   3461  C2B POPE  581     212.110  96.270  68.740  1.00  0.00            
ATOM   3462  C3B POPE  581     212.640  96.900  65.310  1.00  0.00            
ATOM   3463  C4B POPE  581     210.290  97.080  62.230  1.00  0.00            
ATOM   3464  NH3 POPE  582     228.970 281.130  84.110  1.00  0.00            
ATOM   3465  PO4 POPE  582     229.230 277.110  85.580  1.00  0.00            
ATOM   3466  GL1 POPE  582     228.540 277.110  80.840  1.00  0.00            
ATOM   3467  GL2 POPE  582     230.520 274.510  81.620  1.00  0.00            
ATOM   3468  C1A POPE  582     230.360 276.460  76.690  1.00  0.00            
ATOM   3469  D2A POPE  582     230.580 278.370  72.560  1.00  0.00            
ATOM   3470  C3A POPE  582     232.790 276.760  69.980  1.00  0.00            
ATOM   3471  C4A POPE  582     233.480 276.910  64.830  1.00  0.00            
ATOM   3472  C1B POPE  582     231.930 271.380  77.950  1.00  0.00            
ATOM   3473  C2B POPE  582     232.330 273.260  74.030  1.00  0.00            
ATOM   3474  C3B POPE  582     229.220 272.890  70.120  1.00  0.00            
ATOM   3475  C4B POPE  582     230.160 272.150  65.450  1.00  0.00            
ATOM   3476  NH3 POPE  583     253.250 264.350  89.630  1.00  0.00            
ATOM   3477  PO4 POPE  583     256.730 266.550  89.730  1.00  0.00            
ATOM   3478  GL1 POPE  583     256.000 265.690  85.450  1.00  0.00            
ATOM   3479  GL2 POPE  583     258.010 266.510  84.470  1.00  0.00            
ATOM   3480  C1A POPE  583     253.740 268.240  82.560  1.00  0.00            
ATOM   3481  D2A POPE  583     252.020 267.210  78.360  1.00  0.00            
ATOM   3482  C3A POPE  583     252.120 268.680  74.700  1.00  0.00            
ATOM   3483  C4A POPE  583     249.260 269.210  71.660  1.00  0.00            
ATOM   3484  C1B POPE  583     258.370 263.390  80.400  1.00  0.00            
ATOM   3485  C2B POPE  583     257.480 258.780  79.610  1.00  0.00            
ATOM   3486  C3B POPE  583     255.250 255.440  77.450  1.00  0.00            
ATOM   3487  C4B POPE  583     251.420 253.870  75.750  1.00  0.00            
ATOM   3488  NH3 POPE  584     136.670 241.520  85.900  1.00  0.00            
ATOM   3489  PO4 POPE  584     135.630 237.810  86.810  1.00  0.00            
ATOM   3490  GL1 POPE  584     135.430 237.140  83.140  1.00  0.00            
ATOM   3491  GL2 POPE  584     137.660 237.910  82.200  1.00  0.00            
ATOM   3492  C1A POPE  584     133.200 236.870  79.110  1.00  0.00            
ATOM   3493  D2A POPE  584     130.260 238.040  76.990  1.00  0.00            
ATOM   3494  C3A POPE  584     130.000 240.140  73.660  1.00  0.00            
ATOM   3495  C4A POPE  584     127.400 242.440  71.270  1.00  0.00            
ATOM   3496  C1B POPE  584     137.630 237.760  77.390  1.00  0.00            
ATOM   3497  C2B POPE  584     138.200 235.390  72.640  1.00  0.00            
ATOM   3498  C3B POPE  584     137.040 236.820  68.580  1.00  0.00            
ATOM   3499  C4B POPE  584     134.900 239.520  66.220  1.00  0.00            
ATOM   3500  NH3 POPE  585      33.860  36.550  93.730  1.00  0.00            
ATOM   3501  PO4 POPE  585      37.140  35.700  90.460  1.00  0.00            
ATOM   3502  GL1 POPE  585      34.140  38.720  87.640  1.00  0.00            
ATOM   3503  GL2 POPE  585      35.640  41.810  86.670  1.00  0.00            
ATOM   3504  C1A POPE  585      32.010  37.190  83.590  1.00  0.00            
ATOM   3505  D2A POPE  585      31.510  33.740  80.780  1.00  0.00            
ATOM   3506  C3A POPE  585      29.720  34.160  76.290  1.00  0.00            
ATOM   3507  C4A POPE  585      28.030  36.910  74.790  1.00  0.00            
ATOM   3508  C1B POPE  585      35.740  42.010  82.020  1.00  0.00            
ATOM   3509  C2B POPE  585      35.190  39.430  79.440  1.00  0.00            
ATOM   3510  C3B POPE  585      35.950  35.640  76.770  1.00  0.00            
ATOM   3511  C4B POPE  585      34.150  31.060  76.090  1.00  0.00            
ATOM   3512  NH3 POPE  586       0.040 225.760  87.300  1.00  0.00            
ATOM   3513  PO4 POPE  586      -3.880 225.470  90.690  1.00  0.00            
ATOM   3514  GL1 POPE  586      -4.450 224.490  85.680  1.00  0.00            
ATOM   3515  GL2 POPE  586      -6.160 222.430  84.990  1.00  0.00            
ATOM   3516  C1A POPE  586      -5.060 227.920  82.890  1.00  0.00            
ATOM   3517  D2A POPE  586      -2.160 227.680  78.910  1.00  0.00            
ATOM   3518  C3A POPE  586      -3.970 226.810  74.880  1.00  0.00            
ATOM   3519  C4A POPE  586      -3.890 224.550  71.480  1.00  0.00            
ATOM   3520  C1B POPE  586      -3.070 222.690  80.750  1.00  0.00            
ATOM   3521  C2B POPE  586      -3.040 222.260  76.070  1.00  0.00            
ATOM   3522  C3B POPE  586      -1.570 220.530  72.720  1.00  0.00            
ATOM   3523  C4B POPE  586      -1.340 221.340  68.310  1.00  0.00            
ATOM   3524  NH3 POPE  587     158.310 243.080  85.810  1.00  0.00            
ATOM   3525  PO4 POPE  587     161.130 245.870  85.550  1.00  0.00            
ATOM   3526  GL1 POPE  587     162.080 243.170  81.740  1.00  0.00            
ATOM   3527  GL2 POPE  587     159.320 241.750  80.200  1.00  0.00            
ATOM   3528  C1A POPE  587     163.980 241.520  78.190  1.00  0.00            
ATOM   3529  D2A POPE  587     165.240 242.560  74.660  1.00  0.00            
ATOM   3530  C3A POPE  587     164.210 242.310  70.900  1.00  0.00            
ATOM   3531  C4A POPE  587     163.100 242.810  66.650  1.00  0.00            
ATOM   3532  C1B POPE  587     157.880 241.210  76.440  1.00  0.00            
ATOM   3533  C2B POPE  587     154.670 241.840  74.080  1.00  0.00            
ATOM   3534  C3B POPE  587     154.030 237.770  70.230  1.00  0.00            
ATOM   3535  C4B POPE  587     155.320 235.210  66.700  1.00  0.00            
ATOM   3536  NH3 POPE  588     274.570 100.300  77.730  1.00  0.00            
ATOM   3537  PO4 POPE  588     278.350  97.110  77.510  1.00  0.00            
ATOM   3538  GL1 POPE  588     279.640  99.960  74.290  1.00  0.00            
ATOM   3539  GL2 POPE  588     283.340  98.500  73.860  1.00  0.00            
ATOM   3540  C1A POPE  588     280.340 101.510  70.720  1.00  0.00            
ATOM   3541  D2A POPE  588     279.170 102.920  66.800  1.00  0.00            
ATOM   3542  C3A POPE  588     277.730  99.260  63.400  1.00  0.00            
ATOM   3543  C4A POPE  588     274.810  96.590  62.030  1.00  0.00            
ATOM   3544  C1B POPE  588     284.550  98.960  70.710  1.00  0.00            
ATOM   3545  C2B POPE  588     287.230  97.560  66.450  1.00  0.00            
ATOM   3546  C3B POPE  588     288.630  99.730  62.970  1.00  0.00            
ATOM   3547  C4B POPE  588     291.040 103.400  61.040  1.00  0.00            
ATOM   3548  NH3 POPE  589      37.690 259.140  92.110  1.00  0.00            
ATOM   3549  PO4 POPE  589      41.670 259.430  92.040  1.00  0.00            
ATOM   3550  GL1 POPE  589      41.770 261.140  88.080  1.00  0.00            
ATOM   3551  GL2 POPE  589      44.790 258.020  85.360  1.00  0.00            
ATOM   3552  C1A POPE  589      41.670 262.550  84.420  1.00  0.00            
ATOM   3553  D2A POPE  589      41.940 259.540  80.760  1.00  0.00            
ATOM   3554  C3A POPE  589      42.260 262.390  76.880  1.00  0.00            
ATOM   3555  C4A POPE  589      44.590 263.590  73.840  1.00  0.00            
ATOM   3556  C1B POPE  589      43.930 255.260  81.720  1.00  0.00            
ATOM   3557  C2B POPE  589      43.620 256.970  76.730  1.00  0.00            
ATOM   3558  C3B POPE  589      42.720 259.210  72.290  1.00  0.00            
ATOM   3559  C4B POPE  589      40.380 259.080  68.130  1.00  0.00            
ATOM   3560  NH3 POPE  590      43.020 118.340  82.660  1.00  0.00            
ATOM   3561  PO4 POPE  590      43.910 122.790  82.230  1.00  0.00            
ATOM   3562  GL1 POPE  590      45.170 122.020  78.280  1.00  0.00            
ATOM   3563  GL2 POPE  590      42.910 119.960  77.520  1.00  0.00            
ATOM   3564  C1A POPE  590      47.570 121.570  75.290  1.00  0.00            
ATOM   3565  D2A POPE  590      46.620 121.530  70.570  1.00  0.00            
ATOM   3566  C3A POPE  590      49.570 124.570  68.530  1.00  0.00            
ATOM   3567  C4A POPE  590      50.390 123.960  63.900  1.00  0.00            
ATOM   3568  C1B POPE  590      42.710 118.820  72.950  1.00  0.00            
ATOM   3569  C2B POPE  590      43.770 115.170  69.830  1.00  0.00            
ATOM   3570  C3B POPE  590      41.430 112.630  66.940  1.00  0.00            
ATOM   3571  C4B POPE  590      38.600 113.580  63.880  1.00  0.00            
ATOM   3572  NH3 POPE  591     103.620  72.530  87.300  1.00  0.00            
ATOM   3573  PO4 POPE  591     101.800  76.120  88.080  1.00  0.00            
ATOM   3574  GL1 POPE  591     104.020  76.660  84.570  1.00  0.00            
ATOM   3575  GL2 POPE  591     101.950  74.970  82.330  1.00  0.00            
ATOM   3576  C1A POPE  591     107.790  75.150  81.710  1.00  0.00            
ATOM   3577  D2A POPE  591     110.520  75.040  77.830  1.00  0.00            
ATOM   3578  C3A POPE  591     108.770  73.590  72.930  1.00  0.00            
ATOM   3579  C4A POPE  591     107.890  69.860  70.020  1.00  0.00            
ATOM   3580  C1B POPE  591     102.210  72.900  79.540  1.00  0.00            
ATOM   3581  C2B POPE  591     103.980  72.200  75.780  1.00  0.00            
ATOM   3582  C3B POPE  591     104.590  73.090  70.470  1.00  0.00            
ATOM   3583  C4B POPE  591     107.590  74.030  67.260  1.00  0.00            
ATOM   3584  NH3 POPE  592     282.760  93.990  77.450  1.00  0.00            
ATOM   3585  PO4 POPE  592     285.290  92.050  79.140  1.00  0.00            
ATOM   3586  GL1 POPE  592     285.770  90.680  74.930  1.00  0.00            
ATOM   3587  GL2 POPE  592     286.380  95.160  72.890  1.00  0.00            
ATOM   3588  C1A POPE  592     286.550  89.300  71.130  1.00  0.00            
ATOM   3589  D2A POPE  592     287.540  86.660  67.020  1.00  0.00            
ATOM   3590  C3A POPE  592     289.270  87.130  64.370  1.00  0.00            
ATOM   3591  C4A POPE  592     291.630  86.480  59.780  1.00  0.00            
ATOM   3592  C1B POPE  592     283.780  94.390  69.190  1.00  0.00            
ATOM   3593  C2B POPE  592     282.020  93.190  65.150  1.00  0.00            
ATOM   3594  C3B POPE  592     279.160  94.420  61.930  1.00  0.00            
ATOM   3595  C4B POPE  592     277.900  93.610  57.640  1.00  0.00            
ATOM   3596  NH3 POPE  593     204.200 165.040  83.630  1.00  0.00            
ATOM   3597  PO4 POPE  593     202.110 161.910  86.030  1.00  0.00            
ATOM   3598  GL1 POPE  593     200.990 161.450  81.120  1.00  0.00            
ATOM   3599  GL2 POPE  593     203.480 159.310  79.530  1.00  0.00            
ATOM   3600  C1A POPE  593     201.200 163.730  77.900  1.00  0.00            
ATOM   3601  D2A POPE  593     199.780 165.540  74.250  1.00  0.00            
ATOM   3602  C3A POPE  593     196.030 164.190  72.170  1.00  0.00            
ATOM   3603  C4A POPE  593     192.400 165.310  72.940  1.00  0.00            
ATOM   3604  C1B POPE  593     204.220 160.640  75.540  1.00  0.00            
ATOM   3605  C2B POPE  593     203.290 162.830  72.140  1.00  0.00            
ATOM   3606  C3B POPE  593     205.190 162.650  67.860  1.00  0.00            
ATOM   3607  C4B POPE  593     203.340 161.450  64.040  1.00  0.00            
ATOM   3608  NH3 POPE  594     139.570 281.270  85.820  1.00  0.00            
ATOM   3609  PO4 POPE  594     141.580 284.230  85.420  1.00  0.00            
ATOM   3610  GL1 POPE  594     144.150 284.720  82.890  1.00  0.00            
ATOM   3611  GL2 POPE  594     143.100 287.080  80.310  1.00  0.00            
ATOM   3612  C1A POPE  594     147.190 283.510  79.310  1.00  0.00            
ATOM   3613  D2A POPE  594     146.790 283.980  74.880  1.00  0.00            
ATOM   3614  C3A POPE  594     144.060 281.090  72.030  1.00  0.00            
ATOM   3615  C4A POPE  594     143.930 276.210  71.300  1.00  0.00            
ATOM   3616  C1B POPE  594     143.970 290.160  77.020  1.00  0.00            
ATOM   3617  C2B POPE  594     143.590 290.780  72.770  1.00  0.00            
ATOM   3618  C3B POPE  594     145.600 291.660  69.300  1.00  0.00            
ATOM   3619  C4B POPE  594     147.660 288.850  66.480  1.00  0.00            
ATOM   3620  NH3 POPE  595      21.610 122.160  78.570  1.00  0.00            
ATOM   3621  PO4 POPE  595      21.710 119.140  80.590  1.00  0.00            
ATOM   3622  GL1 POPE  595      21.600 117.440  75.580  1.00  0.00            
ATOM   3623  GL2 POPE  595      24.810 116.060  75.530  1.00  0.00            
ATOM   3624  C1A POPE  595      22.380 116.810  70.310  1.00  0.00            
ATOM   3625  D2A POPE  595      21.300 117.310  66.200  1.00  0.00            
ATOM   3626  C3A POPE  595      24.130 117.420  62.500  1.00  0.00            
ATOM   3627  C4A POPE  595      24.660 113.880  59.010  1.00  0.00            
ATOM   3628  C1B POPE  595      27.220 118.190  71.880  1.00  0.00            
ATOM   3629  C2B POPE  595      30.690 118.620  70.800  1.00  0.00            
ATOM   3630  C3B POPE  595      33.610 118.290  67.240  1.00  0.00            
ATOM   3631  C4B POPE  595      34.900 116.890  63.040  1.00  0.00            
ATOM   3632  NH3 POPE  596     188.850 283.880  85.890  1.00  0.00            
ATOM   3633  PO4 POPE  596     186.780 287.020  84.490  1.00  0.00            
ATOM   3634  GL1 POPE  596     187.840 285.470  80.740  1.00  0.00            
ATOM   3635  GL2 POPE  596     185.430 283.230  80.580  1.00  0.00            
ATOM   3636  C1A POPE  596     187.780 287.890  77.310  1.00  0.00            
ATOM   3637  D2A POPE  596     187.950 290.310  73.120  1.00  0.00            
ATOM   3638  C3A POPE  596     186.520 294.120  71.310  1.00  0.00            
ATOM   3639  C4A POPE  596     183.810 294.800  67.890  1.00  0.00            
ATOM   3640  C1B POPE  596     187.380 282.710  76.830  1.00  0.00            
ATOM   3641  C2B POPE  596     187.450 285.170  73.150  1.00  0.00            
ATOM   3642  C3B POPE  596     186.540 287.000  70.090  1.00  0.00            
ATOM   3643  C4B POPE  596     183.300 288.720  67.880  1.00  0.00            
ATOM   3644  NH3 POPE  597     267.640 227.650  95.400  1.00  0.00            
ATOM   3645  PO4 POPE  597     268.010 231.650  94.830  1.00  0.00            
ATOM   3646  GL1 POPE  597     266.690 230.270  90.590  1.00  0.00            
ATOM   3647  GL2 POPE  597     264.780 227.470  91.160  1.00  0.00            
ATOM   3648  C1A POPE  597     268.350 228.540  87.280  1.00  0.00            
ATOM   3649  D2A POPE  597     268.410 225.500  84.110  1.00  0.00            
ATOM   3650  C3A POPE  597     268.340 226.080  79.230  1.00  0.00            
ATOM   3651  C4A POPE  597     268.250 226.280  74.680  1.00  0.00            
ATOM   3652  C1B POPE  597     263.280 226.520  87.020  1.00  0.00            
ATOM   3653  C2B POPE  597     263.430 226.680  81.400  1.00  0.00            
ATOM   3654  C3B POPE  597     264.060 229.490  78.360  1.00  0.00            
ATOM   3655  C4B POPE  597     262.320 232.620  75.970  1.00  0.00            
ATOM   3656  NH3 POPE  598     185.490 211.570  92.790  1.00  0.00            
ATOM   3657  PO4 POPE  598     188.840 210.570  90.050  1.00  0.00            
ATOM   3658  GL1 POPE  598     192.540 210.230  87.110  1.00  0.00            
ATOM   3659  GL2 POPE  598     191.260 210.370  83.740  1.00  0.00            
ATOM   3660  C1A POPE  598     195.380 208.510  84.630  1.00  0.00            
ATOM   3661  D2A POPE  598     193.550 207.840  80.160  1.00  0.00            
ATOM   3662  C3A POPE  598     196.450 206.120  78.330  1.00  0.00            
ATOM   3663  C4A POPE  598     198.570 206.030  74.410  1.00  0.00            
ATOM   3664  C1B POPE  598     189.860 211.110  80.120  1.00  0.00            
ATOM   3665  C2B POPE  598     190.880 212.860  75.700  1.00  0.00            
ATOM   3666  C3B POPE  598     189.690 210.720  71.750  1.00  0.00            
ATOM   3667  C4B POPE  598     189.950 210.420  67.600  1.00  0.00            
ATOM   3668  NH3 POPE  599     259.170 135.490  83.730  1.00  0.00            
ATOM   3669  PO4 POPE  599     262.310 133.090  83.700  1.00  0.00            
ATOM   3670  GL1 POPE  599     263.110 134.790  79.520  1.00  0.00            
ATOM   3671  GL2 POPE  599     266.040 135.400  78.380  1.00  0.00            
ATOM   3672  C1A POPE  599     261.630 136.380  76.000  1.00  0.00            
ATOM   3673  D2A POPE  599     259.920 136.800  71.590  1.00  0.00            
ATOM   3674  C3A POPE  599     260.810 134.600  68.070  1.00  0.00            
ATOM   3675  C4A POPE  599     264.660 134.230  66.580  1.00  0.00            
ATOM   3676  C1B POPE  599     266.180 136.680  74.740  1.00  0.00            
ATOM   3677  C2B POPE  599     264.820 137.530  70.680  1.00  0.00            
ATOM   3678  C3B POPE  599     264.870 139.700  65.580  1.00  0.00            
ATOM   3679  C4B POPE  599     263.960 139.970  60.870  1.00  0.00            
ATOM   3680  NH3 POPE  600     279.340  44.960  87.640  1.00  0.00            
ATOM   3681  PO4 POPE  600     275.820  47.520  85.030  1.00  0.00            
ATOM   3682  GL1 POPE  600     276.170  44.580  81.280  1.00  0.00            
ATOM   3683  GL2 POPE  600     276.770  45.980  77.420  1.00  0.00            
ATOM   3684  C1A POPE  600     279.400  42.120  79.610  1.00  0.00            
ATOM   3685  D2A POPE  600     281.930  39.250  78.700  1.00  0.00            
ATOM   3686  C3A POPE  600     284.230  38.940  74.690  1.00  0.00            
ATOM   3687  C4A POPE  600     283.670  41.560  70.610  1.00  0.00            
ATOM   3688  C1B POPE  600     278.740  48.460  74.010  1.00  0.00            
ATOM   3689  C2B POPE  600     280.890  51.860  72.480  1.00  0.00            
ATOM   3690  C3B POPE  600     281.460  55.400  68.470  1.00  0.00            
ATOM   3691  C4B POPE  600     285.310  59.270  67.530  1.00  0.00            
ATOM   3692  NH3 POPE  601     271.980 293.330  83.370  1.00  0.00            
ATOM   3693  PO4 POPE  601     272.870 298.080  84.760  1.00  0.00            
ATOM   3694  GL1 POPE  601     271.180 297.700  80.280  1.00  0.00            
ATOM   3695  GL2 POPE  601     273.580 298.260  76.560  1.00  0.00            
ATOM   3696  C1A POPE  601     268.190 297.520  77.010  1.00  0.00            
ATOM   3697  D2A POPE  601     269.080 298.520  72.710  1.00  0.00            
ATOM   3698  C3A POPE  601     272.360 301.990  72.200  1.00  0.00            
ATOM   3699  C4A POPE  601     276.730 303.590  71.980  1.00  0.00            
ATOM   3700  C1B POPE  601     276.340 298.630  73.690  1.00  0.00            
ATOM   3701  C2B POPE  601     276.830 298.120  70.130  1.00  0.00            
ATOM   3702  C3B POPE  601     277.700 298.900  65.320  1.00  0.00            
ATOM   3703  C4B POPE  601     275.700 302.450  62.380  1.00  0.00            
ATOM   3704  NH3 POPE  602     186.090 274.550  85.180  1.00  0.00            
ATOM   3705  PO4 POPE  602     188.260 279.000  83.510  1.00  0.00            
ATOM   3706  GL1 POPE  602     188.480 278.080  79.550  1.00  0.00            
ATOM   3707  GL2 POPE  602     186.640 274.620  79.190  1.00  0.00            
ATOM   3708  C1A POPE  602     188.050 278.060  75.920  1.00  0.00            
ATOM   3709  D2A POPE  602     187.730 279.640  72.690  1.00  0.00            
ATOM   3710  C3A POPE  602     191.130 278.120  70.930  1.00  0.00            
ATOM   3711  C4A POPE  602     192.200 278.500  65.490  1.00  0.00            
ATOM   3712  C1B POPE  602     184.380 274.520  75.480  1.00  0.00            
ATOM   3713  C2B POPE  602     184.320 272.150  71.030  1.00  0.00            
ATOM   3714  C3B POPE  602     182.470 270.660  66.510  1.00  0.00            
ATOM   3715  C4B POPE  602     181.510 267.090  63.180  1.00  0.00            
ATOM   3716  NH3 POPE  603     291.380  73.040  86.060  1.00  0.00            
ATOM   3717  PO4 POPE  603     287.550  71.140  83.360  1.00  0.00            
ATOM   3718  GL1 POPE  603     288.440  69.190  79.560  1.00  0.00            
ATOM   3719  GL2 POPE  603     285.360  70.890  78.370  1.00  0.00            
ATOM   3720  C1A POPE  603     292.420  67.930  76.610  1.00  0.00            
ATOM   3721  D2A POPE  603     293.120  69.050  73.280  1.00  0.00            
ATOM   3722  C3A POPE  603     294.710  72.230  70.240  1.00  0.00            
ATOM   3723  C4A POPE  603     291.340  71.320  65.900  1.00  0.00            
ATOM   3724  C1B POPE  603     288.160  69.290  74.290  1.00  0.00            
ATOM   3725  C2B POPE  603     289.170  69.930  69.940  1.00  0.00            
ATOM   3726  C3B POPE  603     288.960  66.650  66.480  1.00  0.00            
ATOM   3727  C4B POPE  603     288.260  64.390  62.680  1.00  0.00            
ATOM   3728  NH3 POPE  604     254.620  13.620  85.110  1.00  0.00            
ATOM   3729  PO4 POPE  604     255.210  17.950  85.600  1.00  0.00            
ATOM   3730  GL1 POPE  604     255.380  18.120  80.880  1.00  0.00            
ATOM   3731  GL2 POPE  604     258.720  17.630  79.690  1.00  0.00            
ATOM   3732  C1A POPE  604     253.430  18.090  77.080  1.00  0.00            
ATOM   3733  D2A POPE  604     248.610  15.730  77.290  1.00  0.00            
ATOM   3734  C3A POPE  604     248.900  11.570  78.100  1.00  0.00            
ATOM   3735  C4A POPE  604     247.760   8.880  80.820  1.00  0.00            
ATOM   3736  C1B POPE  604     258.010  16.450  75.690  1.00  0.00            
ATOM   3737  C2B POPE  604     260.480  15.660  73.090  1.00  0.00            
ATOM   3738  C3B POPE  604     260.700  15.520  68.420  1.00  0.00            
ATOM   3739  C4B POPE  604     258.140  16.780  65.420  1.00  0.00            
ATOM   3740  NH3 POPE  605     253.230 191.490  89.440  1.00  0.00            
ATOM   3741  PO4 POPE  605     256.140 194.820  89.470  1.00  0.00            
ATOM   3742  GL1 POPE  605     256.610 193.060  85.770  1.00  0.00            
ATOM   3743  GL2 POPE  605     257.820 196.390  84.570  1.00  0.00            
ATOM   3744  C1A POPE  605     260.430 192.320  83.530  1.00  0.00            
ATOM   3745  D2A POPE  605     262.920 192.080  79.750  1.00  0.00            
ATOM   3746  C3A POPE  605     261.730 193.680  77.610  1.00  0.00            
ATOM   3747  C4A POPE  605     262.360 196.800  75.870  1.00  0.00            
ATOM   3748  C1B POPE  605     256.800 195.030  80.600  1.00  0.00            
ATOM   3749  C2B POPE  605     256.990 193.870  77.390  1.00  0.00            
ATOM   3750  C3B POPE  605     257.380 192.760  73.150  1.00  0.00            
ATOM   3751  C4B POPE  605     255.850 194.530  68.820  1.00  0.00            
ATOM   3752  NH3 POPE  606      52.860 240.750  87.090  1.00  0.00            
ATOM   3753  PO4 POPE  606      52.990 244.560  87.320  1.00  0.00            
ATOM   3754  GL1 POPE  606      53.620 244.260  83.180  1.00  0.00            
ATOM   3755  GL2 POPE  606      52.460 241.970  82.530  1.00  0.00            
ATOM   3756  C1A POPE  606      52.470 244.000  78.030  1.00  0.00            
ATOM   3757  D2A POPE  606      51.390 244.930  74.920  1.00  0.00            
ATOM   3758  C3A POPE  606      51.020 244.960  70.860  1.00  0.00            
ATOM   3759  C4A POPE  606      47.300 244.760  69.320  1.00  0.00            
ATOM   3760  C1B POPE  606      48.860 242.230  81.730  1.00  0.00            
ATOM   3761  C2B POPE  606      46.600 243.060  78.160  1.00  0.00            
ATOM   3762  C3B POPE  606      46.470 245.610  74.530  1.00  0.00            
ATOM   3763  C4B POPE  606      44.150 248.210  72.390  1.00  0.00            
ATOM   3764  NH3 POPE  607     192.110 234.790  85.300  1.00  0.00            
ATOM   3765  PO4 POPE  607     194.780 232.250  87.900  1.00  0.00            
ATOM   3766  GL1 POPE  607     197.530 232.890  84.060  1.00  0.00            
ATOM   3767  GL2 POPE  607     195.940 234.910  82.130  1.00  0.00            
ATOM   3768  C1A POPE  607     199.110 231.930  79.920  1.00  0.00            
ATOM   3769  D2A POPE  607     199.110 233.510  75.460  1.00  0.00            
ATOM   3770  C3A POPE  607     197.190 234.600  70.850  1.00  0.00            
ATOM   3771  C4A POPE  607     194.060 235.610  67.080  1.00  0.00            
ATOM   3772  C1B POPE  607     195.000 234.880  78.230  1.00  0.00            
ATOM   3773  C2B POPE  607     192.940 236.340  75.620  1.00  0.00            
ATOM   3774  C3B POPE  607     192.930 237.930  72.440  1.00  0.00            
ATOM   3775  C4B POPE  607     193.120 239.860  68.850  1.00  0.00            
ATOM   3776  NH3 POPE  608     176.490  38.830  85.390  1.00  0.00            
ATOM   3777  PO4 POPE  608     180.780  38.000  86.410  1.00  0.00            
ATOM   3778  GL1 POPE  608     183.300  36.400  83.300  1.00  0.00            
ATOM   3779  GL2 POPE  608     182.290  33.140  81.850  1.00  0.00            
ATOM   3780  C1A POPE  608     182.870  38.870  79.690  1.00  0.00            
ATOM   3781  D2A POPE  608     184.470  39.690  75.810  1.00  0.00            
ATOM   3782  C3A POPE  608     185.350  37.190  71.710  1.00  0.00            
ATOM   3783  C4A POPE  608     185.890  35.350  68.460  1.00  0.00            
ATOM   3784  C1B POPE  608     181.450  33.570  77.010  1.00  0.00            
ATOM   3785  C2B POPE  608     183.480  32.320  73.470  1.00  0.00            
ATOM   3786  C3B POPE  608     184.670  28.620  71.820  1.00  0.00            
ATOM   3787  C4B POPE  608     183.930  25.930  69.000  1.00  0.00            
ATOM   3788  NH3 POPE  609      46.220 289.130  90.730  1.00  0.00            
ATOM   3789  PO4 POPE  609      42.040 291.870  90.830  1.00  0.00            
ATOM   3790  GL1 POPE  609      43.500 291.390  86.470  1.00  0.00            
ATOM   3791  GL2 POPE  609      41.590 290.030  83.800  1.00  0.00            
ATOM   3792  C1A POPE  609      46.170 292.420  82.630  1.00  0.00            
ATOM   3793  D2A POPE  609      48.080 293.530  78.590  1.00  0.00            
ATOM   3794  C3A POPE  609      49.090 290.550  74.700  1.00  0.00            
ATOM   3795  C4A POPE  609      51.470 290.410  71.920  1.00  0.00            
ATOM   3796  C1B POPE  609      42.300 289.320  78.940  1.00  0.00            
ATOM   3797  C2B POPE  609      39.410 286.200  76.860  1.00  0.00            
ATOM   3798  C3B POPE  609      39.920 282.880  73.830  1.00  0.00            
ATOM   3799  C4B POPE  609      41.720 283.330  69.550  1.00  0.00            
ATOM   3800  NH3 POPE  610     129.330 220.510  87.150  1.00  0.00            
ATOM   3801  PO4 POPE  610     134.010 217.820  87.860  1.00  0.00            
ATOM   3802  GL1 POPE  610     136.870 217.920  84.690  1.00  0.00            
ATOM   3803  GL2 POPE  610     139.150 216.950  84.840  1.00  0.00            
ATOM   3804  C1A POPE  610     137.030 220.320  80.480  1.00  0.00            
ATOM   3805  D2A POPE  610     135.790 221.890  77.010  1.00  0.00            
ATOM   3806  C3A POPE  610     136.570 224.910  74.890  1.00  0.00            
ATOM   3807  C4A POPE  610     139.890 226.570  71.470  1.00  0.00            
ATOM   3808  C1B POPE  610     140.690 215.110  80.250  1.00  0.00            
ATOM   3809  C2B POPE  610     140.970 214.590  75.720  1.00  0.00            
ATOM   3810  C3B POPE  610     141.670 217.350  72.670  1.00  0.00            
ATOM   3811  C4B POPE  610     144.470 219.750  71.080  1.00  0.00            
ATOM   3812  NH3 POPE  611      48.060 198.900  80.830  1.00  0.00            
ATOM   3813  PO4 POPE  611      46.880 195.310  82.340  1.00  0.00            
ATOM   3814  GL1 POPE  611      43.350 196.440  79.720  1.00  0.00            
ATOM   3815  GL2 POPE  611      39.890 197.390  79.820  1.00  0.00            
ATOM   3816  C1A POPE  611      41.820 195.690  75.210  1.00  0.00            
ATOM   3817  D2A POPE  611      42.960 196.950  71.170  1.00  0.00            
ATOM   3818  C3A POPE  611      45.830 196.030  67.970  1.00  0.00            
ATOM   3819  C4A POPE  611      48.940 198.760  65.790  1.00  0.00            
ATOM   3820  C1B POPE  611      40.060 200.230  75.830  1.00  0.00            
ATOM   3821  C2B POPE  611      38.260 201.740  72.330  1.00  0.00            
ATOM   3822  C3B POPE  611      35.680 200.880  68.120  1.00  0.00            
ATOM   3823  C4B POPE  611      31.310 202.230  66.120  1.00  0.00            
ATOM   3824  NH3 POPE  612     106.480 264.740  90.720  1.00  0.00            
ATOM   3825  PO4 POPE  612     106.610 268.840  89.990  1.00  0.00            
ATOM   3826  GL1 POPE  612     107.390 268.830  86.100  1.00  0.00            
ATOM   3827  GL2 POPE  612     105.820 266.740  85.700  1.00  0.00            
ATOM   3828  C1A POPE  612     107.130 270.600  82.210  1.00  0.00            
ATOM   3829  D2A POPE  612     107.460 270.260  77.390  1.00  0.00            
ATOM   3830  C3A POPE  612     104.660 269.340  73.870  1.00  0.00            
ATOM   3831  C4A POPE  612     100.720 266.900  72.690  1.00  0.00            
ATOM   3832  C1B POPE  612     104.320 267.080  80.900  1.00  0.00            
ATOM   3833  C2B POPE  612     102.610 265.660  77.230  1.00  0.00            
ATOM   3834  C3B POPE  612      97.880 266.890  76.890  1.00  0.00            
ATOM   3835  C4B POPE  612      96.390 270.710  77.060  1.00  0.00            
ATOM   3836  NH3 POPE  613     242.050 121.140  82.170  1.00  0.00            
ATOM   3837  PO4 POPE  613     240.680 124.300  81.280  1.00  0.00            
ATOM   3838  GL1 POPE  613     237.450 126.080  79.240  1.00  0.00            
ATOM   3839  GL2 POPE  613     238.500 124.960  76.070  1.00  0.00            
ATOM   3840  C1A POPE  613     233.150 125.620  75.940  1.00  0.00            
ATOM   3841  D2A POPE  613     229.880 127.420  73.320  1.00  0.00            
ATOM   3842  C3A POPE  613     227.520 130.900  74.100  1.00  0.00            
ATOM   3843  C4A POPE  613     228.440 135.800  73.980  1.00  0.00            
ATOM   3844  C1B POPE  613     240.250 124.270  72.080  1.00  0.00            
ATOM   3845  C2B POPE  613     239.000 122.610  67.720  1.00  0.00            
ATOM   3846  C3B POPE  613     236.250 123.190  63.540  1.00  0.00            
ATOM   3847  C4B POPE  613     233.230 124.130  59.400  1.00  0.00            
ATOM   3848  NH3 POPE  614     212.110 176.320  93.520  1.00  0.00            
ATOM   3849  PO4 POPE  614     216.360 178.050  90.880  1.00  0.00            
ATOM   3850  GL1 POPE  614     214.790 178.190  86.230  1.00  0.00            
ATOM   3851  GL2 POPE  614     213.650 180.770  83.050  1.00  0.00            
ATOM   3852  C1A POPE  614     217.410 178.170  82.010  1.00  0.00            
ATOM   3853  D2A POPE  614     220.750 180.810  81.630  1.00  0.00            
ATOM   3854  C3A POPE  614     221.490 183.960  83.890  1.00  0.00            
ATOM   3855  C4A POPE  614     220.000 187.450  85.240  1.00  0.00            
ATOM   3856  C1B POPE  614     216.200 183.880  82.980  1.00  0.00            
ATOM   3857  C2B POPE  614     218.610 186.530  80.530  1.00  0.00            
ATOM   3858  C3B POPE  614     218.490 188.250  77.350  1.00  0.00            
ATOM   3859  C4B POPE  614     219.680 190.210  74.090  1.00  0.00            
ATOM   3860  NH3 POPE  615     148.220  27.180  88.010  1.00  0.00            
ATOM   3861  PO4 POPE  615     151.570  24.690  86.200  1.00  0.00            
ATOM   3862  GL1 POPE  615     151.900  23.700  82.400  1.00  0.00            
ATOM   3863  GL2 POPE  615     152.990  25.680  79.950  1.00  0.00            
ATOM   3864  C1A POPE  615     152.960  20.240  79.000  1.00  0.00            
ATOM   3865  D2A POPE  615     152.670  19.750  75.150  1.00  0.00            
ATOM   3866  C3A POPE  615     154.010  20.310  70.690  1.00  0.00            
ATOM   3867  C4A POPE  615     155.380  20.350  67.050  1.00  0.00            
ATOM   3868  C1B POPE  615     155.600  27.640  76.370  1.00  0.00            
ATOM   3869  C2B POPE  615     156.480  27.850  72.580  1.00  0.00            
ATOM   3870  C3B POPE  615     155.710  28.240  67.990  1.00  0.00            
ATOM   3871  C4B POPE  615     153.300  28.550  64.220  1.00  0.00            
ATOM   3872  NH3 POPE  616     119.150  35.430  89.310  1.00  0.00            
ATOM   3873  PO4 POPE  616     123.900  35.550  89.020  1.00  0.00            
ATOM   3874  GL1 POPE  616     122.110  33.060  85.790  1.00  0.00            
ATOM   3875  GL2 POPE  616     119.380  34.100  84.800  1.00  0.00            
ATOM   3876  C1A POPE  616     122.100  30.230  81.770  1.00  0.00            
ATOM   3877  D2A POPE  616     121.390  29.150  77.360  1.00  0.00            
ATOM   3878  C3A POPE  616     118.130  26.880  74.780  1.00  0.00            
ATOM   3879  C4A POPE  616     116.370  24.840  71.990  1.00  0.00            
ATOM   3880  C1B POPE  616     117.540  34.530  81.110  1.00  0.00            
ATOM   3881  C2B POPE  616     118.450  36.670  78.610  1.00  0.00            
ATOM   3882  C3B POPE  616     118.690  39.360  74.970  1.00  0.00            
ATOM   3883  C4B POPE  616     121.490  41.910  73.710  1.00  0.00            
ATOM   3884  NH3 POPE  617     216.520 281.840  82.550  1.00  0.00            
ATOM   3885  PO4 POPE  617     217.790 278.370  83.430  1.00  0.00            
ATOM   3886  GL1 POPE  617     218.660 276.550  80.160  1.00  0.00            
ATOM   3887  GL2 POPE  617     221.730 278.350  79.070  1.00  0.00            
ATOM   3888  C1A POPE  617     219.020 274.500  75.750  1.00  0.00            
ATOM   3889  D2A POPE  617     220.010 272.150  72.460  1.00  0.00            
ATOM   3890  C3A POPE  617     221.740 275.400  70.150  1.00  0.00            
ATOM   3891  C4A POPE  617     224.910 273.740  67.030  1.00  0.00            
ATOM   3892  C1B POPE  617     223.630 274.860  76.070  1.00  0.00            
ATOM   3893  C2B POPE  617     226.390 275.740  72.740  1.00  0.00            
ATOM   3894  C3B POPE  617     228.570 277.360  67.610  1.00  0.00            
ATOM   3895  C4B POPE  617     228.900 276.250  63.430  1.00  0.00            
ATOM   3896  NH3 POPE  618     240.090 192.150  90.790  1.00  0.00            
ATOM   3897  PO4 POPE  618     237.220 194.480  93.740  1.00  0.00            
ATOM   3898  GL1 POPE  618     236.240 194.120  88.200  1.00  0.00            
ATOM   3899  GL2 POPE  618     237.820 197.230  86.990  1.00  0.00            
ATOM   3900  C1A POPE  618     235.130 194.100  84.020  1.00  0.00            
ATOM   3901  D2A POPE  618     234.710 196.720  80.990  1.00  0.00            
ATOM   3902  C3A POPE  618     233.850 196.250  76.580  1.00  0.00            
ATOM   3903  C4A POPE  618     232.410 197.400  72.780  1.00  0.00            
ATOM   3904  C1B POPE  618     239.860 195.740  83.460  1.00  0.00            
ATOM   3905  C2B POPE  618     242.400 195.740  79.810  1.00  0.00            
ATOM   3906  C3B POPE  618     244.120 196.910  75.630  1.00  0.00            
ATOM   3907  C4B POPE  618     242.310 198.310  70.770  1.00  0.00            
ATOM   3908  NH3 POPE  619      91.140  43.970  89.910  1.00  0.00            
ATOM   3909  PO4 POPE  619      90.250  48.420  89.110  1.00  0.00            
ATOM   3910  GL1 POPE  619      90.650  48.550  84.960  1.00  0.00            
ATOM   3911  GL2 POPE  619      90.670  45.450  84.500  1.00  0.00            
ATOM   3912  C1A POPE  619      92.940  48.600  81.090  1.00  0.00            
ATOM   3913  D2A POPE  619      94.260  48.790  76.690  1.00  0.00            
ATOM   3914  C3A POPE  619      96.380  49.980  73.310  1.00  0.00            
ATOM   3915  C4A POPE  619      92.700  50.290  69.750  1.00  0.00            
ATOM   3916  C1B POPE  619      92.480  42.680  82.130  1.00  0.00            
ATOM   3917  C2B POPE  619      93.870  39.240  79.680  1.00  0.00            
ATOM   3918  C3B POPE  619      93.480  38.270  75.590  1.00  0.00            
ATOM   3919  C4B POPE  619      92.020  37.430  72.720  1.00  0.00            
ATOM   3920  NH3 POPE  620      48.640  39.460  86.800  1.00  0.00            
ATOM   3921  PO4 POPE  620      49.400  35.300  88.900  1.00  0.00            
ATOM   3922  GL1 POPE  620      50.380  34.040  84.250  1.00  0.00            
ATOM   3923  GL2 POPE  620      48.050  31.550  83.340  1.00  0.00            
ATOM   3924  C1A POPE  620      53.690  32.760  80.600  1.00  0.00            
ATOM   3925  D2A POPE  620      55.940  31.080  77.450  1.00  0.00            
ATOM   3926  C3A POPE  620      58.160  33.600  74.220  1.00  0.00            
ATOM   3927  C4A POPE  620      57.580  32.440  69.950  1.00  0.00            
ATOM   3928  C1B POPE  620      49.120  32.310  78.710  1.00  0.00            
ATOM   3929  C2B POPE  620      49.920  32.920  74.660  1.00  0.00            
ATOM   3930  C3B POPE  620      50.880  34.340  70.560  1.00  0.00            
ATOM   3931  C4B POPE  620      47.600  36.620  68.030  1.00  0.00            
ATOM   3932  NH3 POPE  621      33.590   0.530  87.010  1.00  0.00            
ATOM   3933  PO4 POPE  621      29.100  -0.010  86.570  1.00  0.00            
ATOM   3934  GL1 POPE  621      31.130  -1.110  82.640  1.00  0.00            
ATOM   3935  GL2 POPE  621      33.930  -0.250  82.200  1.00  0.00            
ATOM   3936  C1A POPE  621      32.220   0.700  77.760  1.00  0.00            
ATOM   3937  D2A POPE  621      33.210  -1.280  74.340  1.00  0.00            
ATOM   3938  C3A POPE  621      32.790  -4.280  71.420  1.00  0.00            
ATOM   3939  C4A POPE  621      28.520  -5.670  70.450  1.00  0.00            
ATOM   3940  C1B POPE  621      36.980  -1.650  79.670  1.00  0.00            
ATOM   3941  C2B POPE  621      38.700  -2.740  75.320  1.00  0.00            
ATOM   3942  C3B POPE  621      37.450  -1.220  71.900  1.00  0.00            
ATOM   3943  C4B POPE  621      37.650   2.600  70.140  1.00  0.00            
ATOM   3944  NH3 POPE  622      66.260 234.550  90.750  1.00  0.00            
ATOM   3945  PO4 POPE  622      68.550 238.670  89.360  1.00  0.00            
ATOM   3946  GL1 POPE  622      68.790 240.110  85.360  1.00  0.00            
ATOM   3947  GL2 POPE  622      70.680 239.310  84.590  1.00  0.00            
ATOM   3948  C1A POPE  622      66.630 242.440  82.090  1.00  0.00            
ATOM   3949  D2A POPE  622      66.440 241.280  77.570  1.00  0.00            
ATOM   3950  C3A POPE  622      63.760 242.100  73.300  1.00  0.00            
ATOM   3951  C4A POPE  622      60.180 243.480  71.030  1.00  0.00            
ATOM   3952  C1B POPE  622      71.140 240.660  80.330  1.00  0.00            
ATOM   3953  C2B POPE  622      73.260 240.560  75.770  1.00  0.00            
ATOM   3954  C3B POPE  622      72.500 239.240  71.910  1.00  0.00            
ATOM   3955  C4B POPE  622      72.090 234.420  70.640  1.00  0.00            
ATOM   3956  NH3 POPE  623     183.500  95.780  81.690  1.00  0.00            
ATOM   3957  PO4 POPE  623     185.880  92.500  80.980  1.00  0.00            
ATOM   3958  GL1 POPE  623     188.120  89.840  77.640  1.00  0.00            
ATOM   3959  GL2 POPE  623     191.030  90.380  75.590  1.00  0.00            
ATOM   3960  C1A POPE  623     186.660  89.610  73.470  1.00  0.00            
ATOM   3961  D2A POPE  623     183.190  91.910  71.350  1.00  0.00            
ATOM   3962  C3A POPE  623     181.340  89.990  67.710  1.00  0.00            
ATOM   3963  C4A POPE  623     177.720  88.170  66.140  1.00  0.00            
ATOM   3964  C1B POPE  623     190.890  89.520  71.480  1.00  0.00            
ATOM   3965  C2B POPE  623     190.900  87.600  67.190  1.00  0.00            
ATOM   3966  C3B POPE  623     191.960  85.230  63.690  1.00  0.00            
ATOM   3967  C4B POPE  623     195.740  85.860  60.450  1.00  0.00            
ATOM   3968  NH3 POPE  624     159.560 179.020  85.080  1.00  0.00            
ATOM   3969  PO4 POPE  624     155.190 181.290  87.180  1.00  0.00            
ATOM   3970  GL1 POPE  624     154.100 182.480  82.810  1.00  0.00            
ATOM   3971  GL2 POPE  624     151.230 182.680  81.550  1.00  0.00            
ATOM   3972  C1A POPE  624     153.990 181.290  78.080  1.00  0.00            
ATOM   3973  D2A POPE  624     153.340 181.140  73.510  1.00  0.00            
ATOM   3974  C3A POPE  624     150.260 177.220  72.000  1.00  0.00            
ATOM   3975  C4A POPE  624     150.740 174.010  69.980  1.00  0.00            
ATOM   3976  C1B POPE  624     151.260 185.210  78.150  1.00  0.00            
ATOM   3977  C2B POPE  624     151.340 186.240  73.140  1.00  0.00            
ATOM   3978  C3B POPE  624     150.830 186.630  69.230  1.00  0.00            
ATOM   3979  C4B POPE  624     147.560 188.110  67.980  1.00  0.00            
ATOM   3980  NH3 POPE  625     146.350  53.780  84.990  1.00  0.00            
ATOM   3981  PO4 POPE  625     142.460  55.380  85.670  1.00  0.00            
ATOM   3982  GL1 POPE  625     141.410  54.730  81.130  1.00  0.00            
ATOM   3983  GL2 POPE  625     137.910  53.810  80.590  1.00  0.00            
ATOM   3984  C1A POPE  625     144.380  54.810  78.060  1.00  0.00            
ATOM   3985  D2A POPE  625     145.510  53.680  74.010  1.00  0.00            
ATOM   3986  C3A POPE  625     148.230  52.840  70.110  1.00  0.00            
ATOM   3987  C4A POPE  625     148.260  55.350  66.860  1.00  0.00            
ATOM   3988  C1B POPE  625     138.370  55.450  77.190  1.00  0.00            
ATOM   3989  C2B POPE  625     135.630  55.840  74.000  1.00  0.00            
ATOM   3990  C3B POPE  625     131.450  54.540  74.080  1.00  0.00            
ATOM   3991  C4B POPE  625     130.690  51.340  71.180  1.00  0.00            
ATOM   3992  NH3 POPE  626     257.290  92.850  80.340  1.00  0.00            
ATOM   3993  PO4 POPE  626     253.140  92.150  78.640  1.00  0.00            
ATOM   3994  GL1 POPE  626     255.930  91.040  75.460  1.00  0.00            
ATOM   3995  GL2 POPE  626     254.240  91.840  72.970  1.00  0.00            
ATOM   3996  C1A POPE  626     257.800  88.040  75.000  1.00  0.00            
ATOM   3997  D2A POPE  626     260.160  86.700  71.420  1.00  0.00            
ATOM   3998  C3A POPE  626     263.280  83.680  69.740  1.00  0.00            
ATOM   3999  C4A POPE  626     267.560  83.580  70.490  1.00  0.00            
ATOM   4000  C1B POPE  626     256.110  89.390  69.920  1.00  0.00            
ATOM   4001  C2B POPE  626     258.550  89.920  67.270  1.00  0.00            
ATOM   4002  C3B POPE  626     261.130  92.700  64.850  1.00  0.00            
ATOM   4003  C4B POPE  626     263.700  93.030  60.810  1.00  0.00            
ATOM   4004  NH3 POPE  627     213.080 289.760  82.130  1.00  0.00            
ATOM   4005  PO4 POPE  627     214.020 293.540  83.780  1.00  0.00            
ATOM   4006  GL1 POPE  627     214.530 294.630  79.360  1.00  0.00            
ATOM   4007  GL2 POPE  627     217.420 293.500  79.290  1.00  0.00            
ATOM   4008  C1A POPE  627     215.370 297.750  75.950  1.00  0.00            
ATOM   4009  D2A POPE  627     211.110 298.240  72.510  1.00  0.00            
ATOM   4010  C3A POPE  627     210.530 295.290  68.950  1.00  0.00            
ATOM   4011  C4A POPE  627     211.800 294.620  65.330  1.00  0.00            
ATOM   4012  C1B POPE  627     217.110 293.250  74.610  1.00  0.00            
ATOM   4013  C2B POPE  627     214.990 294.470  71.440  1.00  0.00            
ATOM   4014  C3B POPE  627     214.880 291.420  67.760  1.00  0.00            
ATOM   4015  C4B POPE  627     213.870 289.610  63.350  1.00  0.00            
ATOM   4016  NH3 POPE  628     223.710 164.280  88.170  1.00  0.00            
ATOM   4017  PO4 POPE  628     227.450 161.650  86.730  1.00  0.00            
ATOM   4018  GL1 POPE  628     228.200 159.490  82.940  1.00  0.00            
ATOM   4019  GL2 POPE  628     230.220 156.570  82.330  1.00  0.00            
ATOM   4020  C1A POPE  628     227.560 160.210  78.750  1.00  0.00            
ATOM   4021  D2A POPE  628     227.910 157.500  76.640  1.00  0.00            
ATOM   4022  C3A POPE  628     226.340 157.710  72.800  1.00  0.00            
ATOM   4023  C4A POPE  628     221.160 156.930  71.760  1.00  0.00            
ATOM   4024  C1B POPE  628     228.830 153.660  79.690  1.00  0.00            
ATOM   4025  C2B POPE  628     225.600 152.910  77.500  1.00  0.00            
ATOM   4026  C3B POPE  628     224.140 153.420  73.490  1.00  0.00            
ATOM   4027  C4B POPE  628     221.200 152.440  69.810  1.00  0.00            
ATOM   4028  NH3 POPE  629     247.590 187.830  89.200  1.00  0.00            
ATOM   4029  PO4 POPE  629     248.880 191.700  91.670  1.00  0.00            
ATOM   4030  GL1 POPE  629     248.900 192.390  86.710  1.00  0.00            
ATOM   4031  GL2 POPE  629     251.300 194.280  84.780  1.00  0.00            
ATOM   4032  C1A POPE  629     244.990 193.690  84.530  1.00  0.00            
ATOM   4033  D2A POPE  629     244.230 197.680  85.850  1.00  0.00            
ATOM   4034  C3A POPE  629     243.950 200.160  81.800  1.00  0.00            
ATOM   4035  C4A POPE  629     244.120 201.570  77.100  1.00  0.00            
ATOM   4036  C1B POPE  629     248.450 196.090  81.650  1.00  0.00            
ATOM   4037  C2B POPE  629     247.740 193.360  76.570  1.00  0.00            
ATOM   4038  C3B POPE  629     246.930 191.710  72.450  1.00  0.00            
ATOM   4039  C4B POPE  629     248.410 189.390  68.920  1.00  0.00            
ATOM   4040  NH3 POPE  630      14.870  67.170  90.050  1.00  0.00            
ATOM   4041  PO4 POPE  630      13.390  70.830  86.760  1.00  0.00            
ATOM   4042  GL1 POPE  630      16.530  70.700  83.690  1.00  0.00            
ATOM   4043  GL2 POPE  630      14.100  71.240  80.990  1.00  0.00            
ATOM   4044  C1A POPE  630      17.830  67.790  80.970  1.00  0.00            
ATOM   4045  D2A POPE  630      16.300  65.040  77.320  1.00  0.00            
ATOM   4046  C3A POPE  630      15.320  66.790  74.060  1.00  0.00            
ATOM   4047  C4A POPE  630      16.380  67.620  70.090  1.00  0.00            
ATOM   4048  C1B POPE  630      13.670  69.290  77.860  1.00  0.00            
ATOM   4049  C2B POPE  630      11.260  69.640  74.010  1.00  0.00            
ATOM   4050  C3B POPE  630      12.030  69.830  68.530  1.00  0.00            
ATOM   4051  C4B POPE  630      12.690  71.160  64.660  1.00  0.00            
ATOM   4052  NH3 POPE  631     261.100  41.170  83.540  1.00  0.00            
ATOM   4053  PO4 POPE  631     264.260  37.520  83.370  1.00  0.00            
ATOM   4054  GL1 POPE  631     263.910  39.240  79.470  1.00  0.00            
ATOM   4055  GL2 POPE  631     261.820  41.840  78.580  1.00  0.00            
ATOM   4056  C1A POPE  631     265.460  38.620  74.800  1.00  0.00            
ATOM   4057  D2A POPE  631     264.580  40.640  70.910  1.00  0.00            
ATOM   4058  C3A POPE  631     266.750  38.340  67.980  1.00  0.00            
ATOM   4059  C4A POPE  631     267.870  37.810  64.470  1.00  0.00            
ATOM   4060  C1B POPE  631     261.120  39.550  74.490  1.00  0.00            
ATOM   4061  C2B POPE  631     259.110  40.650  71.120  1.00  0.00            
ATOM   4062  C3B POPE  631     259.720  43.060  67.430  1.00  0.00            
ATOM   4063  C4B POPE  631     261.380  44.950  62.470  1.00  0.00            
ATOM   4064  NH3 POPE  632     222.830 135.960  82.230  1.00  0.00            
ATOM   4065  PO4 POPE  632     225.650 132.550  81.220  1.00  0.00            
ATOM   4066  GL1 POPE  632     224.310 135.160  77.660  1.00  0.00            
ATOM   4067  GL2 POPE  632     225.220 138.400  76.950  1.00  0.00            
ATOM   4068  C1A POPE  632     224.080 134.800  72.670  1.00  0.00            
ATOM   4069  D2A POPE  632     224.040 136.610  67.920  1.00  0.00            
ATOM   4070  C3A POPE  632     220.360 135.800  67.660  1.00  0.00            
ATOM   4071  C4A POPE  632     216.470 134.390  66.790  1.00  0.00            
ATOM   4072  C1B POPE  632     223.190 139.430  73.960  1.00  0.00            
ATOM   4073  C2B POPE  632     220.510 140.710  70.060  1.00  0.00            
ATOM   4074  C3B POPE  632     222.170 140.490  65.690  1.00  0.00            
ATOM   4075  C4B POPE  632     225.570 138.400  63.250  1.00  0.00            
ATOM   4076  NH3 POPE  633      52.530  75.040  85.030  1.00  0.00            
ATOM   4077  PO4 POPE  633      50.680  70.850  85.040  1.00  0.00            
ATOM   4078  GL1 POPE  633      49.750  69.120  81.740  1.00  0.00            
ATOM   4079  GL2 POPE  633      51.200  66.520  81.970  1.00  0.00            
ATOM   4080  C1A POPE  633      48.430  66.980  77.830  1.00  0.00            
ATOM   4081  D2A POPE  633      48.180  67.130  74.030  1.00  0.00            
ATOM   4082  C3A POPE  633      49.560  65.180  69.830  1.00  0.00            
ATOM   4083  C4A POPE  633      47.250  63.640  65.740  1.00  0.00            
ATOM   4084  C1B POPE  633      51.020  61.900  79.750  1.00  0.00            
ATOM   4085  C2B POPE  633      51.460  60.100  76.030  1.00  0.00            
ATOM   4086  C3B POPE  633      51.260  55.690  75.060  1.00  0.00            
ATOM   4087  C4B POPE  633      52.080  54.690  70.800  1.00  0.00            
ATOM   4088  NH3 POPE  634     223.760 246.210  91.380  1.00  0.00            
ATOM   4089  PO4 POPE  634     222.630 243.550  87.470  1.00  0.00            
ATOM   4090  GL1 POPE  634     221.720 241.240  83.110  1.00  0.00            
ATOM   4091  GL2 POPE  634     218.940 240.650  81.990  1.00  0.00            
ATOM   4092  C1A POPE  634     222.780 239.190  79.460  1.00  0.00            
ATOM   4093  D2A POPE  634     222.490 237.660  76.910  1.00  0.00            
ATOM   4094  C3A POPE  634     220.700 238.040  73.470  1.00  0.00            
ATOM   4095  C4A POPE  634     221.670 239.870  69.570  1.00  0.00            
ATOM   4096  C1B POPE  634     217.740 241.990  77.950  1.00  0.00            
ATOM   4097  C2B POPE  634     217.550 241.950  75.070  1.00  0.00            
ATOM   4098  C3B POPE  634     220.210 244.020  72.700  1.00  0.00            
ATOM   4099  C4B POPE  634     221.710 246.490  70.340  1.00  0.00            
ATOM   4100  NH3 POPE  635     267.950 190.650  88.510  1.00  0.00            
ATOM   4101  PO4 POPE  635     272.730 190.510  87.300  1.00  0.00            
ATOM   4102  GL1 POPE  635     271.690 189.020  84.450  1.00  0.00            
ATOM   4103  GL2 POPE  635     274.280 189.970  82.180  1.00  0.00            
ATOM   4104  C1A POPE  635     269.720 189.030  80.710  1.00  0.00            
ATOM   4105  D2A POPE  635     271.340 187.040  76.900  1.00  0.00            
ATOM   4106  C3A POPE  635     270.830 184.040  74.240  1.00  0.00            
ATOM   4107  C4A POPE  635     272.200 182.490  70.260  1.00  0.00            
ATOM   4108  C1B POPE  635     274.190 191.490  77.630  1.00  0.00            
ATOM   4109  C2B POPE  635     273.120 192.970  73.580  1.00  0.00            
ATOM   4110  C3B POPE  635     275.490 197.050  71.030  1.00  0.00            
ATOM   4111  C4B POPE  635     275.370 198.800  66.570  1.00  0.00            
ATOM   4112  NH3 POPE  636     200.130  45.390  82.530  1.00  0.00            
ATOM   4113  PO4 POPE  636     202.060  49.470  83.680  1.00  0.00            
ATOM   4114  GL1 POPE  636     201.420  48.050  78.580  1.00  0.00            
ATOM   4115  GL2 POPE  636     200.720  44.920  77.870  1.00  0.00            
ATOM   4116  C1A POPE  636     198.920  48.650  75.000  1.00  0.00            
ATOM   4117  D2A POPE  636     196.520  46.140  71.930  1.00  0.00            
ATOM   4118  C3A POPE  636     198.000  42.160  69.770  1.00  0.00            
ATOM   4119  C4A POPE  636     198.690  40.480  65.920  1.00  0.00            
ATOM   4120  C1B POPE  636     200.620  43.390  74.350  1.00  0.00            
ATOM   4121  C2B POPE  636     201.390  45.220  71.250  1.00  0.00            
ATOM   4122  C3B POPE  636     200.160  47.260  68.070  1.00  0.00            
ATOM   4123  C4B POPE  636     196.230  45.810  66.570  1.00  0.00            
ATOM   4124  NH3 POPE  637     133.110 108.890  82.250  1.00  0.00            
ATOM   4125  PO4 POPE  637     132.160 104.070  82.720  1.00  0.00            
ATOM   4126  GL1 POPE  637     133.050 105.760  78.070  1.00  0.00            
ATOM   4127  GL2 POPE  637     135.410 103.160  76.630  1.00  0.00            
ATOM   4128  C1A POPE  637     133.850 108.790  73.890  1.00  0.00            
ATOM   4129  D2A POPE  637     134.180 111.480  69.770  1.00  0.00            
ATOM   4130  C3A POPE  637     131.810 111.250  66.330  1.00  0.00            
ATOM   4131  C4A POPE  637     130.770 110.190  62.820  1.00  0.00            
ATOM   4132  C1B POPE  637     136.080 100.670  73.450  1.00  0.00            
ATOM   4133  C2B POPE  637     135.130 101.360  69.040  1.00  0.00            
ATOM   4134  C3B POPE  637     133.630 103.750  65.490  1.00  0.00            
ATOM   4135  C4B POPE  637     133.980 107.320  65.560  1.00  0.00            
ATOM   4136  NH3 POPE  638      92.670 244.830  89.110  1.00  0.00            
ATOM   4137  PO4 POPE  638      93.200 248.750  90.020  1.00  0.00            
ATOM   4138  GL1 POPE  638      91.730 250.640  86.120  1.00  0.00            
ATOM   4139  GL2 POPE  638      91.340 253.680  85.370  1.00  0.00            
ATOM   4140  C1A POPE  638      88.230 249.550  82.690  1.00  0.00            
ATOM   4141  D2A POPE  638      86.530 249.670  79.140  1.00  0.00            
ATOM   4142  C3A POPE  638      88.340 246.680  75.720  1.00  0.00            
ATOM   4143  C4A POPE  638      86.960 243.380  72.390  1.00  0.00            
ATOM   4144  C1B POPE  638      91.520 252.720  80.640  1.00  0.00            
ATOM   4145  C2B POPE  638      92.530 254.910  76.810  1.00  0.00            
ATOM   4146  C3B POPE  638      92.380 258.570  74.250  1.00  0.00            
ATOM   4147  C4B POPE  638      90.560 260.900  70.900  1.00  0.00            
ATOM   4148  NH3 POPE  639     212.080 191.590  86.660  1.00  0.00            
ATOM   4149  PO4 POPE  639     216.480 192.420  88.680  1.00  0.00            
ATOM   4150  GL1 POPE  639     217.910 192.900  83.920  1.00  0.00            
ATOM   4151  GL2 POPE  639     220.130 195.790  82.560  1.00  0.00            
ATOM   4152  C1A POPE  639     219.890 191.620  80.320  1.00  0.00            
ATOM   4153  D2A POPE  639     223.690 192.180  77.830  1.00  0.00            
ATOM   4154  C3A POPE  639     224.770 189.910  74.520  1.00  0.00            
ATOM   4155  C4A POPE  639     223.220 187.520  70.320  1.00  0.00            
ATOM   4156  C1B POPE  639     217.850 195.500  78.360  1.00  0.00            
ATOM   4157  C2B POPE  639     213.390 195.860  76.400  1.00  0.00            
ATOM   4158  C3B POPE  639     211.300 195.790  72.350  1.00  0.00            
ATOM   4159  C4B POPE  639     207.090 195.970  71.500  1.00  0.00            
ATOM   4160  NH3 POPE  640     286.440 263.260  87.180  1.00  0.00            
ATOM   4161  PO4 POPE  640     290.300 263.380  88.700  1.00  0.00            
ATOM   4162  GL1 POPE  640     290.100 264.250  83.760  1.00  0.00            
ATOM   4163  GL2 POPE  640     291.400 262.130  82.070  1.00  0.00            
ATOM   4164  C1A POPE  640     287.000 265.470  80.380  1.00  0.00            
ATOM   4165  D2A POPE  640     283.490 267.650  79.260  1.00  0.00            
ATOM   4166  C3A POPE  640     282.330 267.620  74.040  1.00  0.00            
ATOM   4167  C4A POPE  640     278.990 270.570  72.010  1.00  0.00            
ATOM   4168  C1B POPE  640     290.950 259.700  78.040  1.00  0.00            
ATOM   4169  C2B POPE  640     288.370 259.920  74.980  1.00  0.00            
ATOM   4170  C3B POPE  640     287.390 256.910  72.330  1.00  0.00            
ATOM   4171  C4B POPE  640     284.270 254.970  69.330  1.00  0.00            
ATOM   4172  NH3 POPE  641      48.100 179.140  86.130  1.00  0.00            
ATOM   4173  PO4 POPE  641      45.510 175.100  84.260  1.00  0.00            
ATOM   4174  GL1 POPE  641      43.960 175.710  80.030  1.00  0.00            
ATOM   4175  GL2 POPE  641      42.150 177.690  79.140  1.00  0.00            
ATOM   4176  C1A POPE  641      45.970 174.910  76.220  1.00  0.00            
ATOM   4177  D2A POPE  641      47.460 176.810  72.800  1.00  0.00            
ATOM   4178  C3A POPE  641      51.860 179.060  73.950  1.00  0.00            
ATOM   4179  C4A POPE  641      50.410 180.530  76.990  1.00  0.00            
ATOM   4180  C1B POPE  641      44.500 180.070  77.340  1.00  0.00            
ATOM   4181  C2B POPE  641      47.190 181.820  73.600  1.00  0.00            
ATOM   4182  C3B POPE  641      50.660 183.440  71.100  1.00  0.00            
ATOM   4183  C4B POPE  641      53.120 185.130  69.200  1.00  0.00            
ATOM   4184  NH3 POPE  642      84.820   2.530  91.290  1.00  0.00            
ATOM   4185  PO4 POPE  642      83.760  -2.210  90.500  1.00  0.00            
ATOM   4186  GL1 POPE  642      84.450  -0.810  86.780  1.00  0.00            
ATOM   4187  GL2 POPE  642      85.430  -3.220  85.190  1.00  0.00            
ATOM   4188  C1A POPE  642      84.050   2.240  83.480  1.00  0.00            
ATOM   4189  D2A POPE  642      86.060   3.600  79.620  1.00  0.00            
ATOM   4190  C3A POPE  642      86.310   1.270  75.740  1.00  0.00            
ATOM   4191  C4A POPE  642      83.080  -0.970  73.370  1.00  0.00            
ATOM   4192  C1B POPE  642      87.160  -2.830  80.980  1.00  0.00            
ATOM   4193  C2B POPE  642      85.490  -4.420  77.130  1.00  0.00            
ATOM   4194  C3B POPE  642      81.440  -5.720  76.980  1.00  0.00            
ATOM   4195  C4B POPE  642      77.250  -6.700  75.090  1.00  0.00            
ATOM   4196  NH3 POPE  643     129.090 191.020  85.710  1.00  0.00            
ATOM   4197  PO4 POPE  643     132.720 189.420  85.680  1.00  0.00            
ATOM   4198  GL1 POPE  643     132.800 190.120  81.480  1.00  0.00            
ATOM   4199  GL2 POPE  643     130.910 187.400  80.320  1.00  0.00            
ATOM   4200  C1A POPE  643     130.240 192.880  78.820  1.00  0.00            
ATOM   4201  D2A POPE  643     128.650 197.170  76.670  1.00  0.00            
ATOM   4202  C3A POPE  643     126.800 198.080  72.490  1.00  0.00            
ATOM   4203  C4A POPE  643     124.230 199.110  69.000  1.00  0.00            
ATOM   4204  C1B POPE  643     132.300 190.090  75.710  1.00  0.00            
ATOM   4205  C2B POPE  643     131.610 189.630  71.920  1.00  0.00            
ATOM   4206  C3B POPE  643     129.070 189.450  67.920  1.00  0.00            
ATOM   4207  C4B POPE  643     129.140 190.960  62.930  1.00  0.00            
ATOM   4208  NH3 POPE  644      64.860 174.270  83.220  1.00  0.00            
ATOM   4209  PO4 POPE  644      60.980 174.050  83.920  1.00  0.00            
ATOM   4210  GL1 POPE  644      60.930 173.890  79.430  1.00  0.00            
ATOM   4211  GL2 POPE  644      57.200 172.730  78.500  1.00  0.00            
ATOM   4212  C1A POPE  644      60.630 173.430  74.610  1.00  0.00            
ATOM   4213  D2A POPE  644      61.820 175.500  69.990  1.00  0.00            
ATOM   4214  C3A POPE  644      61.870 174.060  65.900  1.00  0.00            
ATOM   4215  C4A POPE  644      64.380 173.130  62.710  1.00  0.00            
ATOM   4216  C1B POPE  644      56.390 176.100  75.330  1.00  0.00            
ATOM   4217  C2B POPE  644      57.450 176.080  72.440  1.00  0.00            
ATOM   4218  C3B POPE  644      57.020 176.110  68.120  1.00  0.00            
ATOM   4219  C4B POPE  644      57.920 178.510  65.630  1.00  0.00            
ATOM   4220  NH3 POPE  645      95.890  66.380  89.820  1.00  0.00            
ATOM   4221  PO4 POPE  645      92.810  63.940  86.800  1.00  0.00            
ATOM   4222  GL1 POPE  645      94.650  65.110  83.110  1.00  0.00            
ATOM   4223  GL2 POPE  645      96.850  67.760  81.040  1.00  0.00            
ATOM   4224  C1A POPE  645      94.500  63.040  79.850  1.00  0.00            
ATOM   4225  D2A POPE  645      92.390  62.340  75.970  1.00  0.00            
ATOM   4226  C3A POPE  645      94.080  58.130  75.220  1.00  0.00            
ATOM   4227  C4A POPE  645      94.580  54.450  71.900  1.00  0.00            
ATOM   4228  C1B POPE  645      98.590  70.260  77.710  1.00  0.00            
ATOM   4229  C2B POPE  645      99.330  73.540  74.390  1.00  0.00            
ATOM   4230  C3B POPE  645      99.820  75.940  70.710  1.00  0.00            
ATOM   4231  C4B POPE  645     101.060  74.280  66.540  1.00  0.00            
ATOM   4232  NH3 POPE  646     119.740 168.800  77.520  1.00  0.00            
ATOM   4233  PO4 POPE  646     123.590 166.980  76.010  1.00  0.00            
ATOM   4234  GL1 POPE  646     123.610 168.650  72.970  1.00  0.00            
ATOM   4235  GL2 POPE  646     122.020 171.050  73.640  1.00  0.00            
ATOM   4236  C1A POPE  646     126.180 172.400  70.870  1.00  0.00            
ATOM   4237  D2A POPE  646     125.680 175.630  67.620  1.00  0.00            
ATOM   4238  C3A POPE  646     125.760 175.820  62.760  1.00  0.00            
ATOM   4239  C4A POPE  646     124.030 176.810  58.670  1.00  0.00            
ATOM   4240  C1B POPE  646     121.670 170.540  69.050  1.00  0.00            
ATOM   4241  C2B POPE  646     122.010 168.090  64.460  1.00  0.00            
ATOM   4242  C3B POPE  646     126.020 168.490  62.210  1.00  0.00            
ATOM   4243  C4B POPE  646     127.100 167.020  57.910  1.00  0.00            
ATOM   4244  NH3 POPE  647       8.430 191.960  87.070  1.00  0.00            
ATOM   4245  PO4 POPE  647       7.180 188.340  88.140  1.00  0.00            
ATOM   4246  GL1 POPE  647       7.590 188.480  83.400  1.00  0.00            
ATOM   4247  GL2 POPE  647      10.880 189.180  83.840  1.00  0.00            
ATOM   4248  C1A POPE  647       7.170 187.280  79.810  1.00  0.00            
ATOM   4249  D2A POPE  647       4.660 186.000  77.730  1.00  0.00            
ATOM   4250  C3A POPE  647       5.100 187.610  74.180  1.00  0.00            
ATOM   4251  C4A POPE  647       3.980 187.920  70.420  1.00  0.00            
ATOM   4252  C1B POPE  647      13.130 187.050  79.450  1.00  0.00            
ATOM   4253  C2B POPE  647      14.090 187.560  74.310  1.00  0.00            
ATOM   4254  C3B POPE  647      13.140 190.130  70.880  1.00  0.00            
ATOM   4255  C4B POPE  647      12.560 190.200  66.950  1.00  0.00            
ATOM   4256  NH3 POPE  648     201.360  36.730  85.750  1.00  0.00            
ATOM   4257  PO4 POPE  648     202.230  36.070  82.640  1.00  0.00            
ATOM   4258  GL1 POPE  648     198.110  37.140  79.750  1.00  0.00            
ATOM   4259  GL2 POPE  648     197.810  40.010  79.650  1.00  0.00            
ATOM   4260  C1A POPE  648     194.550  36.300  75.870  1.00  0.00            
ATOM   4261  D2A POPE  648     192.270  35.300  72.030  1.00  0.00            
ATOM   4262  C3A POPE  648     190.620  34.540  68.180  1.00  0.00            
ATOM   4263  C4A POPE  648     189.010  34.900  64.180  1.00  0.00            
ATOM   4264  C1B POPE  648     196.180  41.270  75.500  1.00  0.00            
ATOM   4265  C2B POPE  648     193.670  42.160  72.360  1.00  0.00            
ATOM   4266  C3B POPE  648     192.310  43.190  67.760  1.00  0.00            
ATOM   4267  C4B POPE  648     193.300  42.690  63.590  1.00  0.00            
ATOM   4268  NH3 POPE  649     267.310  97.430  78.510  1.00  0.00            
ATOM   4269  PO4 POPE  649     271.770  96.580  78.680  1.00  0.00            
ATOM   4270  GL1 POPE  649     271.840  97.330  74.310  1.00  0.00            
ATOM   4271  GL2 POPE  649     274.520  96.620  73.410  1.00  0.00            
ATOM   4272  C1A POPE  649     270.420  98.490  70.760  1.00  0.00            
ATOM   4273  D2A POPE  649     269.810  98.220  66.690  1.00  0.00            
ATOM   4274  C3A POPE  649     270.460  94.460  64.730  1.00  0.00            
ATOM   4275  C4A POPE  649     270.790  90.580  63.110  1.00  0.00            
ATOM   4276  C1B POPE  649     274.800  93.480  70.730  1.00  0.00            
ATOM   4277  C2B POPE  649     278.170  90.890  67.820  1.00  0.00            
ATOM   4278  C3B POPE  649     279.680  88.480  64.140  1.00  0.00            
ATOM   4279  C4B POPE  649     279.400  88.950  59.500  1.00  0.00            
ATOM   4280  NH3 POPE  650     179.860  87.430  81.940  1.00  0.00            
ATOM   4281  PO4 POPE  650     184.200  84.170  82.050  1.00  0.00            
ATOM   4282  GL1 POPE  650     183.360  82.120  77.900  1.00  0.00            
ATOM   4283  GL2 POPE  650     186.320  78.900  76.250  1.00  0.00            
ATOM   4284  C1A POPE  650     182.400  82.770  73.490  1.00  0.00            
ATOM   4285  D2A POPE  650     184.230  81.290  70.180  1.00  0.00            
ATOM   4286  C3A POPE  650     182.890  79.940  66.640  1.00  0.00            
ATOM   4287  C4A POPE  650     179.320  80.090  63.850  1.00  0.00            
ATOM   4288  C1B POPE  650     187.170  78.370  73.290  1.00  0.00            
ATOM   4289  C2B POPE  650     184.240  76.510  70.640  1.00  0.00            
ATOM   4290  C3B POPE  650     182.780  74.180  67.200  1.00  0.00            
ATOM   4291  C4B POPE  650     181.740  75.440  62.600  1.00  0.00            
ATOM   4292  NH3 POPE  651     275.420 145.030  80.760  1.00  0.00            
ATOM   4293  PO4 POPE  651     272.470 141.160  81.530  1.00  0.00            
ATOM   4294  GL1 POPE  651     274.180 140.160  77.870  1.00  0.00            
ATOM   4295  GL2 POPE  651     276.500 137.340  78.240  1.00  0.00            
ATOM   4296  C1A POPE  651     274.880 138.640  73.480  1.00  0.00            
ATOM   4297  D2A POPE  651     275.630 135.290  70.610  1.00  0.00            
ATOM   4298  C3A POPE  651     273.160 135.530  67.690  1.00  0.00            
ATOM   4299  C4A POPE  651     272.840 137.330  63.640  1.00  0.00            
ATOM   4300  C1B POPE  651     279.240 137.010  75.270  1.00  0.00            
ATOM   4301  C2B POPE  651     279.890 137.660  71.560  1.00  0.00            
ATOM   4302  C3B POPE  651     281.090 137.150  67.110  1.00  0.00            
ATOM   4303  C4B POPE  651     278.540 134.620  63.920  1.00  0.00            
ATOM   4304  NH3 POPE  652      88.170 283.610  93.520  1.00  0.00            
ATOM   4305  PO4 POPE  652      91.670 285.810  91.290  1.00  0.00            
ATOM   4306  GL1 POPE  652      90.730 287.180  87.260  1.00  0.00            
ATOM   4307  GL2 POPE  652      90.810 289.310  84.940  1.00  0.00            
ATOM   4308  C1A POPE  652      86.880 285.450  84.280  1.00  0.00            
ATOM   4309  D2A POPE  652      85.390 285.400  80.630  1.00  0.00            
ATOM   4310  C3A POPE  652      87.780 283.850  77.400  1.00  0.00            
ATOM   4311  C4A POPE  652      89.100 285.850  74.220  1.00  0.00            
ATOM   4312  C1B POPE  652      93.580 291.450  82.000  1.00  0.00            
ATOM   4313  C2B POPE  652      97.090 292.390  81.390  1.00  0.00            
ATOM   4314  C3B POPE  652      98.920 295.000  83.940  1.00  0.00            
ATOM   4315  C4B POPE  652      98.700 298.780  83.700  1.00  0.00            
ATOM   4316  NH3 POPE  653     262.610 253.110  93.010  1.00  0.00            
ATOM   4317  PO4 POPE  653     264.460 256.990  92.080  1.00  0.00            
ATOM   4318  GL1 POPE  653     265.090 255.550  88.210  1.00  0.00            
ATOM   4319  GL2 POPE  653     267.160 257.660  86.830  1.00  0.00            
ATOM   4320  C1A POPE  653     263.660 252.110  85.120  1.00  0.00            
ATOM   4321  D2A POPE  653     263.000 249.170  81.700  1.00  0.00            
ATOM   4322  C3A POPE  653     262.650 249.490  77.680  1.00  0.00            
ATOM   4323  C4A POPE  653     262.250 247.330  74.430  1.00  0.00            
ATOM   4324  C1B POPE  653     265.480 257.390  83.210  1.00  0.00            
ATOM   4325  C2B POPE  653     262.350 260.440  81.070  1.00  0.00            
ATOM   4326  C3B POPE  653     263.220 261.410  76.350  1.00  0.00            
ATOM   4327  C4B POPE  653     263.270 262.850  72.190  1.00  0.00            
ATOM   4328  NH3 POPE  654     171.130 259.840  86.450  1.00  0.00            
ATOM   4329  PO4 POPE  654     175.610 259.440  88.150  1.00  0.00            
ATOM   4330  GL1 POPE  654     175.750 259.890  83.440  1.00  0.00            
ATOM   4331  GL2 POPE  654     173.250 261.300  82.050  1.00  0.00            
ATOM   4332  C1A POPE  654     178.660 261.740  80.740  1.00  0.00            
ATOM   4333  D2A POPE  654     180.850 262.400  76.150  1.00  0.00            
ATOM   4334  C3A POPE  654     180.510 261.130  72.170  1.00  0.00            
ATOM   4335  C4A POPE  654     183.070 261.270  69.000  1.00  0.00            
ATOM   4336  C1B POPE  654     173.390 262.070  77.770  1.00  0.00            
ATOM   4337  C2B POPE  654     176.060 262.010  74.960  1.00  0.00            
ATOM   4338  C3B POPE  654     175.140 259.650  72.140  1.00  0.00            
ATOM   4339  C4B POPE  654     174.670 257.590  68.110  1.00  0.00            
ATOM   4340  NH3 POPE  655      93.560  69.720  86.100  1.00  0.00            
ATOM   4341  PO4 POPE  655      93.010  73.650  84.630  1.00  0.00            
ATOM   4342  GL1 POPE  655      90.470  73.120  81.800  1.00  0.00            
ATOM   4343  GL2 POPE  655      90.100  69.770  81.720  1.00  0.00            
ATOM   4344  C1A POPE  655      88.980  75.290  78.330  1.00  0.00            
ATOM   4345  D2A POPE  655      90.260  76.120  73.970  1.00  0.00            
ATOM   4346  C3A POPE  655      90.880  80.520  71.970  1.00  0.00            
ATOM   4347  C4A POPE  655      92.290  84.030  69.280  1.00  0.00            
ATOM   4348  C1B POPE  655      89.040  70.000  77.600  1.00  0.00            
ATOM   4349  C2B POPE  655      86.370  68.850  75.000  1.00  0.00            
ATOM   4350  C3B POPE  655      83.120  69.040  72.080  1.00  0.00            
ATOM   4351  C4B POPE  655      82.540  65.260  69.600  1.00  0.00            
ATOM   4352  NH3 POPE  656      80.240 126.370  81.070  1.00  0.00            
ATOM   4353  PO4 POPE  656      76.310 124.770  81.450  1.00  0.00            
ATOM   4354  GL1 POPE  656      73.770 125.560  78.050  1.00  0.00            
ATOM   4355  GL2 POPE  656      72.550 122.610  78.490  1.00  0.00            
ATOM   4356  C1A POPE  656      75.300 126.000  73.770  1.00  0.00            
ATOM   4357  D2A POPE  656      72.570 126.980  69.530  1.00  0.00            
ATOM   4358  C3A POPE  656      69.500 123.750  66.700  1.00  0.00            
ATOM   4359  C4A POPE  656      65.600 124.240  64.600  1.00  0.00            
ATOM   4360  C1B POPE  656      72.210 121.820  74.420  1.00  0.00            
ATOM   4361  C2B POPE  656      72.880 121.860  69.950  1.00  0.00            
ATOM   4362  C3B POPE  656      71.510 119.300  65.730  1.00  0.00            
ATOM   4363  C4B POPE  656      68.030 118.510  62.980  1.00  0.00            
ATOM   4364  NH3 POPE  657     117.520 140.180  77.420  1.00  0.00            
ATOM   4365  PO4 POPE  657     113.430 137.750  78.020  1.00  0.00            
ATOM   4366  GL1 POPE  657     111.480 136.490  74.870  1.00  0.00            
ATOM   4367  GL2 POPE  657     111.600 133.510  75.430  1.00  0.00            
ATOM   4368  C1A POPE  657     111.010 137.770  70.510  1.00  0.00            
ATOM   4369  D2A POPE  657     111.960 136.440  66.310  1.00  0.00            
ATOM   4370  C3A POPE  657     111.790 138.830  61.860  1.00  0.00            
ATOM   4371  C4A POPE  657     109.150 138.130  58.020  1.00  0.00            
ATOM   4372  C1B POPE  657     109.310 133.280  72.030  1.00  0.00            
ATOM   4373  C2B POPE  657     108.340 133.390  68.540  1.00  0.00            
ATOM   4374  C3B POPE  657     107.750 133.100  64.580  1.00  0.00            
ATOM   4375  C4B POPE  657     104.500 131.970  62.160  1.00  0.00            
ATOM   4376  NH3 POPE  658     236.170 271.470  87.340  1.00  0.00            
ATOM   4377  PO4 POPE  658     239.360 269.480  86.340  1.00  0.00            
ATOM   4378  GL1 POPE  658     241.540 270.000  83.370  1.00  0.00            
ATOM   4379  GL2 POPE  658     243.070 272.750  82.240  1.00  0.00            
ATOM   4380  C1A POPE  658     241.730 269.860  78.090  1.00  0.00            
ATOM   4381  D2A POPE  658     239.870 271.480  75.290  1.00  0.00            
ATOM   4382  C3A POPE  658     236.830 271.100  73.160  1.00  0.00            
ATOM   4383  C4A POPE  658     234.530 271.900  69.530  1.00  0.00            
ATOM   4384  C1B POPE  658     245.310 273.380  78.010  1.00  0.00            
ATOM   4385  C2B POPE  658     246.820 273.810  74.320  1.00  0.00            
ATOM   4386  C3B POPE  658     250.940 274.240  71.750  1.00  0.00            
ATOM   4387  C4B POPE  658     254.820 273.070  70.540  1.00  0.00            
ATOM   4388  NH3 POPE  659     157.540 260.320  88.630  1.00  0.00            
ATOM   4389  PO4 POPE  659     158.060 255.920  86.500  1.00  0.00            
ATOM   4390  GL1 POPE  659     157.360 258.260  83.270  1.00  0.00            
ATOM   4391  GL2 POPE  659     158.800 261.090  83.180  1.00  0.00            
ATOM   4392  C1A POPE  659     159.060 258.260  78.610  1.00  0.00            
ATOM   4393  D2A POPE  659     161.260 255.680  74.910  1.00  0.00            
ATOM   4394  C3A POPE  659     161.470 257.780  71.120  1.00  0.00            
ATOM   4395  C4A POPE  659     162.290 260.260  67.670  1.00  0.00            
ATOM   4396  C1B POPE  659     159.120 264.720  79.710  1.00  0.00            
ATOM   4397  C2B POPE  659     162.130 267.340  77.480  1.00  0.00            
ATOM   4398  C3B POPE  659     163.030 268.020  72.710  1.00  0.00            
ATOM   4399  C4B POPE  659     165.780 270.090  69.140  1.00  0.00            
ATOM   4400  NH3 POPE  660       9.750 196.790  88.800  1.00  0.00            
ATOM   4401  PO4 POPE  660       6.230 196.310  85.620  1.00  0.00            
ATOM   4402  GL1 POPE  660       6.440 193.090  81.410  1.00  0.00            
ATOM   4403  GL2 POPE  660       3.860 191.490  78.480  1.00  0.00            
ATOM   4404  C1A POPE  660       9.210 191.490  78.600  1.00  0.00            
ATOM   4405  D2A POPE  660       9.750 189.430  75.250  1.00  0.00            
ATOM   4406  C3A POPE  660       9.750 185.440  75.440  1.00  0.00            
ATOM   4407  C4A POPE  660      11.460 181.660  76.360  1.00  0.00            
ATOM   4408  C1B POPE  660       3.010 192.230  74.860  1.00  0.00            
ATOM   4409  C2B POPE  660       3.230 193.560  70.900  1.00  0.00            
ATOM   4410  C3B POPE  660       2.430 191.510  67.230  1.00  0.00            
ATOM   4411  C4B POPE  660       1.330 188.320  63.360  1.00  0.00            
ATOM   4412  NH3 POPE  661      42.470  34.710  90.590  1.00  0.00            
ATOM   4413  PO4 POPE  661      44.270  37.200  87.600  1.00  0.00            
ATOM   4414  GL1 POPE  661      45.270  36.000  82.780  1.00  0.00            
ATOM   4415  GL2 POPE  661      48.490  38.090  81.320  1.00  0.00            
ATOM   4416  C1A POPE  661      45.740  36.380  77.660  1.00  0.00            
ATOM   4417  D2A POPE  661      47.180  37.330  73.840  1.00  0.00            
ATOM   4418  C3A POPE  661      44.760  34.330  71.750  1.00  0.00            
ATOM   4419  C4A POPE  661      43.930  32.850  67.260  1.00  0.00            
ATOM   4420  C1B POPE  661      51.540  36.410  77.620  1.00  0.00            
ATOM   4421  C2B POPE  661      54.410  36.400  74.530  1.00  0.00            
ATOM   4422  C3B POPE  661      54.970  36.330  69.400  1.00  0.00            
ATOM   4423  C4B POPE  661      58.420  36.370  66.740  1.00  0.00            
ATOM   4424  NH3 POPE  662      90.670 152.650  82.310  1.00  0.00            
ATOM   4425  PO4 POPE  662      91.900 157.160  82.640  1.00  0.00            
ATOM   4426  GL1 POPE  662      92.120 155.400  77.460  1.00  0.00            
ATOM   4427  GL2 POPE  662      89.810 153.990  76.490  1.00  0.00            
ATOM   4428  C1A POPE  662      94.950 153.810  74.940  1.00  0.00            
ATOM   4429  D2A POPE  662      98.300 153.450  72.760  1.00  0.00            
ATOM   4430  C3A POPE  662      99.020 154.340  68.950  1.00  0.00            
ATOM   4431  C4A POPE  662      98.670 159.680  68.640  1.00  0.00            
ATOM   4432  C1B POPE  662      88.130 154.720  72.930  1.00  0.00            
ATOM   4433  C2B POPE  662      89.550 154.620  68.900  1.00  0.00            
ATOM   4434  C3B POPE  662      91.070 153.470  65.030  1.00  0.00            
ATOM   4435  C4B POPE  662      92.270 153.940  60.900  1.00  0.00            
ATOM   4436  NH3 POPE  663     183.180  45.990  85.360  1.00  0.00            
ATOM   4437  PO4 POPE  663     180.680  50.240  86.460  1.00  0.00            
ATOM   4438  GL1 POPE  663     182.070  50.430  82.280  1.00  0.00            
ATOM   4439  GL2 POPE  663     183.480  52.470  81.170  1.00  0.00            
ATOM   4440  C1A POPE  663     180.620  48.730  78.590  1.00  0.00            
ATOM   4441  D2A POPE  663     178.340  47.280  74.300  1.00  0.00            
ATOM   4442  C3A POPE  663     183.040  48.720  72.940  1.00  0.00            
ATOM   4443  C4A POPE  663     183.600  46.970  68.730  1.00  0.00            
ATOM   4444  C1B POPE  663     184.080  56.340  78.680  1.00  0.00            
ATOM   4445  C2B POPE  663     181.790  58.080  74.960  1.00  0.00            
ATOM   4446  C3B POPE  663     179.160  58.170  70.910  1.00  0.00            
ATOM   4447  C4B POPE  663     178.250  56.120  67.700  1.00  0.00            
ATOM   4448  NH3 POPE  664      19.910  13.690  85.700  1.00  0.00            
ATOM   4449  PO4 POPE  664      25.100  13.160  86.450  1.00  0.00            
ATOM   4450  GL1 POPE  664      27.790  11.010  83.370  1.00  0.00            
ATOM   4451  GL2 POPE  664      28.150  13.060  80.830  1.00  0.00            
ATOM   4452  C1A POPE  664      29.180   8.260  80.630  1.00  0.00            
ATOM   4453  D2A POPE  664      28.030   6.880  76.200  1.00  0.00            
ATOM   4454  C3A POPE  664      25.320   8.890  72.930  1.00  0.00            
ATOM   4455  C4A POPE  664      22.860   7.640  69.100  1.00  0.00            
ATOM   4456  C1B POPE  664      27.600  12.670  76.670  1.00  0.00            
ATOM   4457  C2B POPE  664      28.080  13.730  72.910  1.00  0.00            
ATOM   4458  C3B POPE  664      28.180  13.420  68.900  1.00  0.00            
ATOM   4459  C4B POPE  664      27.040  14.860  65.810  1.00  0.00            
ATOM   4460  NH3 POPE  665      89.360  66.880  85.670  1.00  0.00            
ATOM   4461  PO4 POPE  665      88.860  70.390  88.440  1.00  0.00            
ATOM   4462  GL1 POPE  665      86.980  73.000  85.320  1.00  0.00            
ATOM   4463  GL2 POPE  665      84.000  71.830  85.070  1.00  0.00            
ATOM   4464  C1A POPE  665      85.490  76.200  82.230  1.00  0.00            
ATOM   4465  D2A POPE  665      84.520  77.570  77.400  1.00  0.00            
ATOM   4466  C3A POPE  665      86.120  77.890  72.820  1.00  0.00            
ATOM   4467  C4A POPE  665      87.050  77.670  67.720  1.00  0.00            
ATOM   4468  C1B POPE  665      85.080  70.750  80.780  1.00  0.00            
ATOM   4469  C2B POPE  665      83.960  73.040  76.460  1.00  0.00            
ATOM   4470  C3B POPE  665      82.280  74.910  73.320  1.00  0.00            
ATOM   4471  C4B POPE  665      81.460  79.420  72.380  1.00  0.00            
ATOM   4472  NH3 POPE  666     219.520 256.150  87.640  1.00  0.00            
ATOM   4473  PO4 POPE  666     222.470 259.330  87.000  1.00  0.00            
ATOM   4474  GL1 POPE  666     223.220 257.970  82.790  1.00  0.00            
ATOM   4475  GL2 POPE  666     226.920 256.920  82.990  1.00  0.00            
ATOM   4476  C1A POPE  666     225.610 260.060  79.340  1.00  0.00            
ATOM   4477  D2A POPE  666     229.940 261.900  78.130  1.00  0.00            
ATOM   4478  C3A POPE  666     230.630 263.210  73.330  1.00  0.00            
ATOM   4479  C4A POPE  666     232.390 262.510  69.750  1.00  0.00            
ATOM   4480  C1B POPE  666     226.920 253.850  79.620  1.00  0.00            
ATOM   4481  C2B POPE  666     226.780 251.250  75.110  1.00  0.00            
ATOM   4482  C3B POPE  666     225.810 251.870  70.440  1.00  0.00            
ATOM   4483  C4B POPE  666     224.190 254.950  66.240  1.00  0.00            
ATOM   4484  NH3 POPE  667     225.130 212.700  93.300  1.00  0.00            
ATOM   4485  PO4 POPE  667     222.690 216.380  92.030  1.00  0.00            
ATOM   4486  GL1 POPE  667     222.510 217.150  88.000  1.00  0.00            
ATOM   4487  GL2 POPE  667     222.050 219.110  85.180  1.00  0.00            
ATOM   4488  C1A POPE  667     226.320 217.340  84.980  1.00  0.00            
ATOM   4489  D2A POPE  667     228.010 218.910  81.050  1.00  0.00            
ATOM   4490  C3A POPE  667     228.260 222.450  80.890  1.00  0.00            
ATOM   4491  C4A POPE  667     225.100 223.510  78.010  1.00  0.00            
ATOM   4492  C1B POPE  667     223.130 218.830  81.310  1.00  0.00            
ATOM   4493  C2B POPE  667     224.570 217.860  77.270  1.00  0.00            
ATOM   4494  C3B POPE  667     224.130 217.120  72.790  1.00  0.00            
ATOM   4495  C4B POPE  667     222.460 218.020  68.260  1.00  0.00            
ATOM   4496  NH3 POPE  668      58.670 190.650  86.200  1.00  0.00            
ATOM   4497  PO4 POPE  668      63.090 192.890  86.350  1.00  0.00            
ATOM   4498  GL1 POPE  668      64.800 194.990  82.390  1.00  0.00            
ATOM   4499  GL2 POPE  668      69.330 195.480  81.700  1.00  0.00            
ATOM   4500  C1A POPE  668      65.810 196.620  78.500  1.00  0.00            
ATOM   4501  D2A POPE  668      67.140 196.400  73.860  1.00  0.00            
ATOM   4502  C3A POPE  668      67.710 193.860  69.220  1.00  0.00            
ATOM   4503  C4A POPE  668      66.970 191.140  65.540  1.00  0.00            
ATOM   4504  C1B POPE  668      69.340 193.120  78.550  1.00  0.00            
ATOM   4505  C2B POPE  668      69.000 191.230  74.440  1.00  0.00            
ATOM   4506  C3B POPE  668      70.470 187.780  72.390  1.00  0.00            
ATOM   4507  C4B POPE  668      73.840 186.340  71.140  1.00  0.00            
ATOM   4508  NH3 POPE  669      33.260  66.690  85.970  1.00  0.00            
ATOM   4509  PO4 POPE  669      30.880  69.910  84.110  1.00  0.00            
ATOM   4510  GL1 POPE  669      32.940  72.180  80.460  1.00  0.00            
ATOM   4511  GL2 POPE  669      30.210  71.630  78.850  1.00  0.00            
ATOM   4512  C1A POPE  669      32.450  75.190  76.160  1.00  0.00            
ATOM   4513  D2A POPE  669      31.740  74.880  72.300  1.00  0.00            
ATOM   4514  C3A POPE  669      33.620  71.190  70.490  1.00  0.00            
ATOM   4515  C4A POPE  669      36.800  69.790  68.720  1.00  0.00            
ATOM   4516  C1B POPE  669      27.120  73.620  76.110  1.00  0.00            
ATOM   4517  C2B POPE  669      23.910  74.570  73.190  1.00  0.00            
ATOM   4518  C3B POPE  669      20.020  72.350  73.450  1.00  0.00            
ATOM   4519  C4B POPE  669      16.540  71.610  74.870  1.00  0.00            
ATOM   4520  NH3 POPE  670     242.880  58.630  82.850  1.00  0.00            
ATOM   4521  PO4 POPE  670     246.650  56.320  81.900  1.00  0.00            
ATOM   4522  GL1 POPE  670     246.540  55.730  77.590  1.00  0.00            
ATOM   4523  GL2 POPE  670     244.040  58.060  77.860  1.00  0.00            
ATOM   4524  C1A POPE  670     247.100  56.000  72.570  1.00  0.00            
ATOM   4525  D2A POPE  670     248.350  55.680  68.760  1.00  0.00            
ATOM   4526  C3A POPE  670     251.540  57.340  66.830  1.00  0.00            
ATOM   4527  C4A POPE  670     253.190  58.320  62.530  1.00  0.00            
ATOM   4528  C1B POPE  670     243.180  59.350  73.780  1.00  0.00            
ATOM   4529  C2B POPE  670     240.830  62.490  71.590  1.00  0.00            
ATOM   4530  C3B POPE  670     240.420  63.660  67.150  1.00  0.00            
ATOM   4531  C4B POPE  670     240.280  63.370  62.140  1.00  0.00            
ATOM   4532  NH3 POPE  671      15.290 278.890  86.230  1.00  0.00            
ATOM   4533  PO4 POPE  671      11.390 281.560  86.580  1.00  0.00            
ATOM   4534  GL1 POPE  671      10.530 280.530  82.200  1.00  0.00            
ATOM   4535  GL2 POPE  671       7.580 282.370  81.900  1.00  0.00            
ATOM   4536  C1A POPE  671       9.280 280.860  77.280  1.00  0.00            
ATOM   4537  D2A POPE  671       9.480 278.580  72.850  1.00  0.00            
ATOM   4538  C3A POPE  671       7.360 279.150  70.580  1.00  0.00            
ATOM   4539  C4A POPE  671       4.350 280.460  67.840  1.00  0.00            
ATOM   4540  C1B POPE  671      11.210 284.630  78.870  1.00  0.00            
ATOM   4541  C2B POPE  671       9.500 287.890  76.390  1.00  0.00            
ATOM   4542  C3B POPE  671       6.230 289.910  76.750  1.00  0.00            
ATOM   4543  C4B POPE  671       2.620 290.190  75.000  1.00  0.00            
ATOM   4544  NH3 POPE  672     152.430   8.380  88.260  1.00  0.00            
ATOM   4545  PO4 POPE  672     157.250   7.150  88.950  1.00  0.00            
ATOM   4546  GL1 POPE  672     158.100   8.950  84.960  1.00  0.00            
ATOM   4547  GL2 POPE  672     159.390  11.880  83.360  1.00  0.00            
ATOM   4548  C1A POPE  672     156.640   7.950  80.520  1.00  0.00            
ATOM   4549  D2A POPE  672     155.000   9.630  77.050  1.00  0.00            
ATOM   4550  C3A POPE  672     154.590   6.670  72.910  1.00  0.00            
ATOM   4551  C4A POPE  672     156.510   6.460  68.640  1.00  0.00            
ATOM   4552  C1B POPE  672     158.720  12.490  78.950  1.00  0.00            
ATOM   4553  C2B POPE  672     158.690  11.930  74.480  1.00  0.00            
ATOM   4554  C3B POPE  672     156.390  12.090  71.490  1.00  0.00            
ATOM   4555  C4B POPE  672     152.960   9.850  69.400  1.00  0.00            
ATOM   4556  NH3 POPE  673     287.430 114.240  84.620  1.00  0.00            
ATOM   4557  PO4 POPE  673     284.090 113.980  81.500  1.00  0.00            
ATOM   4558  GL1 POPE  673     284.390 113.750  77.550  1.00  0.00            
ATOM   4559  GL2 POPE  673     286.110 110.820  77.180  1.00  0.00            
ATOM   4560  C1A POPE  673     282.880 113.490  73.530  1.00  0.00            
ATOM   4561  D2A POPE  673     279.940 112.510  71.000  1.00  0.00            
ATOM   4562  C3A POPE  673     280.480 113.810  67.270  1.00  0.00            
ATOM   4563  C4A POPE  673     278.420 116.480  64.550  1.00  0.00            
ATOM   4564  C1B POPE  673     285.780 108.620  73.200  1.00  0.00            
ATOM   4565  C2B POPE  673     284.050 109.410  69.230  1.00  0.00            
ATOM   4566  C3B POPE  673     284.320 111.440  65.440  1.00  0.00            
ATOM   4567  C4B POPE  673     282.980 113.970  61.720  1.00  0.00            
ATOM   4568  NH3 POPE  674      53.730  42.840  87.430  1.00  0.00            
ATOM   4569  PO4 POPE  674      53.610  38.060  86.940  1.00  0.00            
ATOM   4570  GL1 POPE  674      53.580  39.940  82.990  1.00  0.00            
ATOM   4571  GL2 POPE  674      50.560  42.210  82.960  1.00  0.00            
ATOM   4572  C1A POPE  674      51.310  41.160  78.490  1.00  0.00            
ATOM   4573  D2A POPE  674      51.150  40.830  74.320  1.00  0.00            
ATOM   4574  C3A POPE  674      50.980  38.990  71.170  1.00  0.00            
ATOM   4575  C4A POPE  674      51.800  40.530  66.590  1.00  0.00            
ATOM   4576  C1B POPE  674      46.870  43.300  81.140  1.00  0.00            
ATOM   4577  C2B POPE  674      46.770  43.030  76.950  1.00  0.00            
ATOM   4578  C3B POPE  674      45.660  43.020  72.910  1.00  0.00            
ATOM   4579  C4B POPE  674      42.330  40.530  71.160  1.00  0.00            
ATOM   4580  NH3 POPE  675     279.980 277.540  86.360  1.00  0.00            
ATOM   4581  PO4 POPE  675     277.830 280.390  83.520  1.00  0.00            
ATOM   4582  GL1 POPE  675     277.600 279.800  79.450  1.00  0.00            
ATOM   4583  GL2 POPE  675     281.290 279.680  79.050  1.00  0.00            
ATOM   4584  C1A POPE  675     275.760 277.890  76.070  1.00  0.00            
ATOM   4585  D2A POPE  675     277.070 274.880  73.300  1.00  0.00            
ATOM   4586  C3A POPE  675     274.020 272.560  68.940  1.00  0.00            
ATOM   4587  C4A POPE  675     270.160 272.160  66.450  1.00  0.00            
ATOM   4588  C1B POPE  675     281.800 277.630  74.600  1.00  0.00            
ATOM   4589  C2B POPE  675     281.870 275.500  70.480  1.00  0.00            
ATOM   4590  C3B POPE  675     280.620 272.870  68.150  1.00  0.00            
ATOM   4591  C4B POPE  675     277.900 269.950  66.780  1.00  0.00            
ATOM   4592  NH3 POPE  676      63.280  38.920  92.030  1.00  0.00            
ATOM   4593  PO4 POPE  676      65.550  37.220  88.220  1.00  0.00            
ATOM   4594  GL1 POPE  676      68.140  35.750  84.180  1.00  0.00            
ATOM   4595  GL2 POPE  676      71.550  36.650  82.750  1.00  0.00            
ATOM   4596  C1A POPE  676      67.420  34.560  79.800  1.00  0.00            
ATOM   4597  D2A POPE  676      65.050  35.780  75.940  1.00  0.00            
ATOM   4598  C3A POPE  676      67.460  33.940  72.080  1.00  0.00            
ATOM   4599  C4A POPE  676      68.210  30.630  70.040  1.00  0.00            
ATOM   4600  C1B POPE  676      73.900  36.650  79.630  1.00  0.00            
ATOM   4601  C2B POPE  676      75.270  36.940  75.240  1.00  0.00            
ATOM   4602  C3B POPE  676      74.580  39.340  70.770  1.00  0.00            
ATOM   4603  C4B POPE  676      71.400  39.590  68.350  1.00  0.00            
ATOM   4604  NH3 POPE  677     176.550 183.470  82.410  1.00  0.00            
ATOM   4605  PO4 POPE  677     180.500 183.800  82.850  1.00  0.00            
ATOM   4606  GL1 POPE  677     180.870 187.300  79.700  1.00  0.00            
ATOM   4607  GL2 POPE  677     177.350 187.180  77.810  1.00  0.00            
ATOM   4608  C1A POPE  677     181.070 189.050  74.980  1.00  0.00            
ATOM   4609  D2A POPE  677     181.440 187.710  71.180  1.00  0.00            
ATOM   4610  C3A POPE  677     181.940 184.650  68.640  1.00  0.00            
ATOM   4611  C4A POPE  677     181.280 180.100  69.310  1.00  0.00            
ATOM   4612  C1B POPE  677     176.700 185.720  73.410  1.00  0.00            
ATOM   4613  C2B POPE  677     176.640 185.890  68.550  1.00  0.00            
ATOM   4614  C3B POPE  677     176.200 188.230  64.960  1.00  0.00            
ATOM   4615  C4B POPE  677     175.890 192.000  62.890  1.00  0.00            
ATOM   4616  NH3 POPE  678      34.510  21.470  89.890  1.00  0.00            
ATOM   4617  PO4 POPE  678      32.560  20.030  86.890  1.00  0.00            
ATOM   4618  GL1 POPE  678      32.610  20.080  82.830  1.00  0.00            
ATOM   4619  GL2 POPE  678      33.380  18.060  82.430  1.00  0.00            
ATOM   4620  C1A POPE  678      30.630  20.850  78.810  1.00  0.00            
ATOM   4621  D2A POPE  678      29.740  22.780  74.430  1.00  0.00            
ATOM   4622  C3A POPE  678      27.770  27.200  72.240  1.00  0.00            
ATOM   4623  C4A POPE  678      27.760  28.960  68.060  1.00  0.00            
ATOM   4624  C1B POPE  678      32.360  16.250  78.990  1.00  0.00            
ATOM   4625  C2B POPE  678      31.220  18.410  73.690  1.00  0.00            
ATOM   4626  C3B POPE  678      30.460  18.490  69.980  1.00  0.00            
ATOM   4627  C4B POPE  678      32.000  16.300  65.970  1.00  0.00            
ATOM   4628  NH3 POPE  679      34.190 188.830  83.320  1.00  0.00            
ATOM   4629  PO4 POPE  679      34.740 192.380  84.070  1.00  0.00            
ATOM   4630  GL1 POPE  679      36.650 192.740  80.020  1.00  0.00            
ATOM   4631  GL2 POPE  679      40.090 192.540  78.440  1.00  0.00            
ATOM   4632  C1A POPE  679      36.970 195.700  76.140  1.00  0.00            
ATOM   4633  D2A POPE  679      37.520 197.130  72.070  1.00  0.00            
ATOM   4634  C3A POPE  679      38.150 196.590  67.700  1.00  0.00            
ATOM   4635  C4A POPE  679      39.340 196.130  63.550  1.00  0.00            
ATOM   4636  C1B POPE  679      40.250 190.660  74.540  1.00  0.00            
ATOM   4637  C2B POPE  679      40.410 192.180  69.970  1.00  0.00            
ATOM   4638  C3B POPE  679      39.390 190.720  67.330  1.00  0.00            
ATOM   4639  C4B POPE  679      38.550 190.280  62.410  1.00  0.00            
ATOM   4640  NH3 POPE  680     154.470  28.680  84.070  1.00  0.00            
ATOM   4641  PO4 POPE  680     150.360  30.460  84.750  1.00  0.00            
ATOM   4642  GL1 POPE  680     150.070  31.130  80.790  1.00  0.00            
ATOM   4643  GL2 POPE  680     147.400  31.820  80.090  1.00  0.00            
ATOM   4644  C1A POPE  680     150.660  29.190  76.940  1.00  0.00            
ATOM   4645  D2A POPE  680     151.980  29.850  73.130  1.00  0.00            
ATOM   4646  C3A POPE  680     150.270  30.240  68.710  1.00  0.00            
ATOM   4647  C4A POPE  680     149.670  31.530  63.810  1.00  0.00            
ATOM   4648  C1B POPE  680     149.300  33.840  75.020  1.00  0.00            
ATOM   4649  C2B POPE  680     149.750  34.550  70.740  1.00  0.00            
ATOM   4650  C3B POPE  680     151.260  35.490  66.330  1.00  0.00            
ATOM   4651  C4B POPE  680     154.590  33.660  64.280  1.00  0.00            
ATOM   4652  NH3 POPE  681     273.720 179.670  83.650  1.00  0.00            
ATOM   4653  PO4 POPE  681     269.950 177.020  85.230  1.00  0.00            
ATOM   4654  GL1 POPE  681     268.470 180.050  83.130  1.00  0.00            
ATOM   4655  GL2 POPE  681     265.530 179.670  81.500  1.00  0.00            
ATOM   4656  C1A POPE  681     266.060 184.570  82.000  1.00  0.00            
ATOM   4657  D2A POPE  681     265.680 187.190  77.980  1.00  0.00            
ATOM   4658  C3A POPE  681     267.800 187.950  73.590  1.00  0.00            
ATOM   4659  C4A POPE  681     268.570 186.160  69.130  1.00  0.00            
ATOM   4660  C1B POPE  681     265.000 177.570  77.670  1.00  0.00            
ATOM   4661  C2B POPE  681     264.750 174.690  73.950  1.00  0.00            
ATOM   4662  C3B POPE  681     266.750 174.450  69.140  1.00  0.00            
ATOM   4663  C4B POPE  681     265.350 175.570  65.830  1.00  0.00            
ATOM   4664  NH3 POPE  682     241.400 151.250  87.080  1.00  0.00            
ATOM   4665  PO4 POPE  682     239.010 148.070  83.550  1.00  0.00            
ATOM   4666  GL1 POPE  682     242.390 151.740  81.560  1.00  0.00            
ATOM   4667  GL2 POPE  682     244.040 149.630  81.870  1.00  0.00            
ATOM   4668  C1A POPE  682     240.400 152.900  77.970  1.00  0.00            
ATOM   4669  D2A POPE  682     238.390 155.530  75.280  1.00  0.00            
ATOM   4670  C3A POPE  682     236.310 157.370  72.630  1.00  0.00            
ATOM   4671  C4A POPE  682     237.500 157.500  68.710  1.00  0.00            
ATOM   4672  C1B POPE  682     245.340 148.000  78.040  1.00  0.00            
ATOM   4673  C2B POPE  682     245.820 149.930  73.820  1.00  0.00            
ATOM   4674  C3B POPE  682     245.120 151.750  70.300  1.00  0.00            
ATOM   4675  C4B POPE  682     246.060 154.000  66.780  1.00  0.00            
ATOM   4676  NH3 POPE  683     105.140 122.610  86.460  1.00  0.00            
ATOM   4677  PO4 POPE  683     104.550 118.860  83.780  1.00  0.00            
ATOM   4678  GL1 POPE  683     102.820 118.470  79.470  1.00  0.00            
ATOM   4679  GL2 POPE  683     102.930 114.840  80.230  1.00  0.00            
ATOM   4680  C1A POPE  683     101.010 117.110  75.640  1.00  0.00            
ATOM   4681  D2A POPE  683      97.750 115.560  72.970  1.00  0.00            
ATOM   4682  C3A POPE  683      99.530 114.340  68.650  1.00  0.00            
ATOM   4683  C4A POPE  683     101.930 114.260  64.610  1.00  0.00            
ATOM   4684  C1B POPE  683     104.750 114.090  75.810  1.00  0.00            
ATOM   4685  C2B POPE  683     104.820 115.690  72.050  1.00  0.00            
ATOM   4686  C3B POPE  683     103.360 117.290  68.490  1.00  0.00            
ATOM   4687  C4B POPE  683     104.690 118.250  63.640  1.00  0.00            
ATOM   4688  NH3 POPE  684     212.900  76.660  81.970  1.00  0.00            
ATOM   4689  PO4 POPE  684     215.920  77.730  79.800  1.00  0.00            
ATOM   4690  GL1 POPE  684     216.630  78.880  76.620  1.00  0.00            
ATOM   4691  GL2 POPE  684     218.700  76.450  75.970  1.00  0.00            
ATOM   4692  C1A POPE  684     215.880  78.630  72.030  1.00  0.00            
ATOM   4693  D2A POPE  684     217.670  76.630  67.480  1.00  0.00            
ATOM   4694  C3A POPE  684     220.570  73.760  69.120  1.00  0.00            
ATOM   4695  C4A POPE  684     222.070  71.950  73.160  1.00  0.00            
ATOM   4696  C1B POPE  684     221.510  77.950  73.150  1.00  0.00            
ATOM   4697  C2B POPE  684     221.470  78.490  70.530  1.00  0.00            
ATOM   4698  C3B POPE  684     222.970  77.250  66.080  1.00  0.00            
ATOM   4699  C4B POPE  684     221.270  73.950  63.230  1.00  0.00            
ATOM   4700  NH3 POPE  685     248.360 185.830  94.900  1.00  0.00            
ATOM   4701  PO4 POPE  685     252.250 187.080  91.680  1.00  0.00            
ATOM   4702  GL1 POPE  685     252.190 186.520  87.310  1.00  0.00            
ATOM   4703  GL2 POPE  685     252.490 188.550  84.930  1.00  0.00            
ATOM   4704  C1A POPE  685     252.800 183.440  83.510  1.00  0.00            
ATOM   4705  D2A POPE  685     251.330 181.740  79.550  1.00  0.00            
ATOM   4706  C3A POPE  685     251.880 181.920  74.680  1.00  0.00            
ATOM   4707  C4A POPE  685     253.180 183.460  70.970  1.00  0.00            
ATOM   4708  C1B POPE  685     251.210 187.100  80.970  1.00  0.00            
ATOM   4709  C2B POPE  685     248.600 186.500  77.570  1.00  0.00            
ATOM   4710  C3B POPE  685     244.610 188.340  75.580  1.00  0.00            
ATOM   4711  C4B POPE  685     242.400 187.160  72.570  1.00  0.00            
ATOM   4712  NH3 POPE  686     172.980 190.970  87.210  1.00  0.00            
ATOM   4713  PO4 POPE  686     178.100 191.960  87.350  1.00  0.00            
ATOM   4714  GL1 POPE  686     175.510 194.290  83.450  1.00  0.00            
ATOM   4715  GL2 POPE  686     172.520 192.920  82.930  1.00  0.00            
ATOM   4716  C1A POPE  686     175.200 191.570  79.110  1.00  0.00            
ATOM   4717  D2A POPE  686     175.530 190.830  74.970  1.00  0.00            
ATOM   4718  C3A POPE  686     177.550 191.340  71.200  1.00  0.00            
ATOM   4719  C4A POPE  686     179.420 191.350  67.590  1.00  0.00            
ATOM   4720  C1B POPE  686     169.480 193.140  80.060  1.00  0.00            
ATOM   4721  C2B POPE  686     170.230 193.360  75.750  1.00  0.00            
ATOM   4722  C3B POPE  686     168.590 191.960  71.470  1.00  0.00            
ATOM   4723  C4B POPE  686     166.680 194.820  70.340  1.00  0.00            
ATOM   4724  NH3 POPE  687     125.510   6.230  86.230  1.00  0.00            
ATOM   4725  PO4 POPE  687     121.340   7.040  87.200  1.00  0.00            
ATOM   4726  GL1 POPE  687     122.310   5.940  82.420  1.00  0.00            
ATOM   4727  GL2 POPE  687     121.880   9.590  82.450  1.00  0.00            
ATOM   4728  C1A POPE  687     120.290   5.040  76.510  1.00  0.00            
ATOM   4729  D2A POPE  687     122.230   1.790  73.760  1.00  0.00            
ATOM   4730  C3A POPE  687     120.830   1.110  70.020  1.00  0.00            
ATOM   4731  C4A POPE  687     121.690   0.250  66.030  1.00  0.00            
ATOM   4732  C1B POPE  687     120.660  10.410  77.670  1.00  0.00            
ATOM   4733  C2B POPE  687     118.840  11.650  74.360  1.00  0.00            
ATOM   4734  C3B POPE  687     115.210  12.670  72.700  1.00  0.00            
ATOM   4735  C4B POPE  687     111.430  12.080  74.960  1.00  0.00            
ATOM   4736  NH3 POPE  688      41.690   2.470  87.940  1.00  0.00            
ATOM   4737  PO4 POPE  688      38.290  -0.630  85.940  1.00  0.00            
ATOM   4738  GL1 POPE  688      41.050   1.160  82.540  1.00  0.00            
ATOM   4739  GL2 POPE  688      39.120   2.360  80.070  1.00  0.00            
ATOM   4740  C1A POPE  688      43.630   1.990  78.010  1.00  0.00            
ATOM   4741  D2A POPE  688      44.220  -1.120  74.290  1.00  0.00            
ATOM   4742  C3A POPE  688      42.070  -2.570  71.230  1.00  0.00            
ATOM   4743  C4A POPE  688      40.200  -6.280  67.660  1.00  0.00            
ATOM   4744  C1B POPE  688      36.730   2.130  75.810  1.00  0.00            
ATOM   4745  C2B POPE  688      32.360   3.240  73.170  1.00  0.00            
ATOM   4746  C3B POPE  688      30.720   5.210  70.440  1.00  0.00            
ATOM   4747  C4B POPE  688      28.140   7.280  68.800  1.00  0.00            
ATOM   4748  NH3 POPE  689     269.200  17.690  88.040  1.00  0.00            
ATOM   4749  PO4 POPE  689     267.540  17.000  84.480  1.00  0.00            
ATOM   4750  GL1 POPE  689     266.880  15.590  80.580  1.00  0.00            
ATOM   4751  GL2 POPE  689     269.740  16.350  79.550  1.00  0.00            
ATOM   4752  C1A POPE  689     262.980  15.970  78.340  1.00  0.00            
ATOM   4753  D2A POPE  689     261.750  19.560  76.380  1.00  0.00            
ATOM   4754  C3A POPE  689     260.960  20.530  71.890  1.00  0.00            
ATOM   4755  C4A POPE  689     261.750  21.540  67.300  1.00  0.00            
ATOM   4756  C1B POPE  689     270.930  17.980  75.730  1.00  0.00            
ATOM   4757  C2B POPE  689     270.140  18.210  71.330  1.00  0.00            
ATOM   4758  C3B POPE  689     270.880  17.940  67.300  1.00  0.00            
ATOM   4759  C4B POPE  689     267.930  16.530  64.410  1.00  0.00            
ATOM   4760  NH3 POPE  690     228.180 252.430  86.150  1.00  0.00            
ATOM   4761  PO4 POPE  690     224.170 253.470  87.340  1.00  0.00            
ATOM   4762  GL1 POPE  690     223.590 252.090  83.310  1.00  0.00            
ATOM   4763  GL2 POPE  690     220.820 253.530  82.290  1.00  0.00            
ATOM   4764  C1A POPE  690     223.270 249.230  81.000  1.00  0.00            
ATOM   4765  D2A POPE  690     225.690 245.810  83.180  1.00  0.00            
ATOM   4766  C3A POPE  690     226.820 242.320  81.650  1.00  0.00            
ATOM   4767  C4A POPE  690     230.420 239.900  81.810  1.00  0.00            
ATOM   4768  C1B POPE  690     221.680 252.740  78.120  1.00  0.00            
ATOM   4769  C2B POPE  690     223.720 255.480  75.620  1.00  0.00            
ATOM   4770  C3B POPE  690     226.210 256.970  71.620  1.00  0.00            
ATOM   4771  C4B POPE  690     227.370 258.740  67.550  1.00  0.00            
ATOM   4772  NH3 POPE  691     264.250  97.890  82.790  1.00  0.00            
ATOM   4773  PO4 POPE  691     262.200  95.550  79.660  1.00  0.00            
ATOM   4774  GL1 POPE  691     263.040  95.140  75.310  1.00  0.00            
ATOM   4775  GL2 POPE  691     266.150  96.260  73.350  1.00  0.00            
ATOM   4776  C1A POPE  691     262.250  99.200  73.150  1.00  0.00            
ATOM   4777  D2A POPE  691     261.430 103.100  71.460  1.00  0.00            
ATOM   4778  C3A POPE  691     261.030 103.510  67.620  1.00  0.00            
ATOM   4779  C4A POPE  691     260.410 102.690  63.710  1.00  0.00            
ATOM   4780  C1B POPE  691     267.460  95.090  69.440  1.00  0.00            
ATOM   4781  C2B POPE  691     269.470  91.070  69.060  1.00  0.00            
ATOM   4782  C3B POPE  691     269.570  87.010  67.010  1.00  0.00            
ATOM   4783  C4B POPE  691     266.530  84.040  65.330  1.00  0.00            
ATOM   4784  NH3 POPE  692     172.950  69.500  86.080  1.00  0.00            
ATOM   4785  PO4 POPE  692     170.840  65.030  85.700  1.00  0.00            
ATOM   4786  GL1 POPE  692     170.610  67.920  80.910  1.00  0.00            
ATOM   4787  GL2 POPE  692     166.890  69.230  81.030  1.00  0.00            
ATOM   4788  C1A POPE  692     171.020  69.990  77.560  1.00  0.00            
ATOM   4789  D2A POPE  692     170.030  73.560  77.080  1.00  0.00            
ATOM   4790  C3A POPE  692     173.290  76.310  75.470  1.00  0.00            
ATOM   4791  C4A POPE  692     174.630  75.920  71.110  1.00  0.00            
ATOM   4792  C1B POPE  692     165.220  70.140  77.310  1.00  0.00            
ATOM   4793  C2B POPE  692     166.230  71.080  73.650  1.00  0.00            
ATOM   4794  C3B POPE  692     164.330  70.440  69.530  1.00  0.00            
ATOM   4795  C4B POPE  692     160.900  70.720  68.270  1.00  0.00            
ATOM   4796  NH3 POPE  693      70.860  71.880  86.770  1.00  0.00            
ATOM   4797  PO4 POPE  693      72.680  68.070  86.360  1.00  0.00            
ATOM   4798  GL1 POPE  693      75.770  65.960  83.790  1.00  0.00            
ATOM   4799  GL2 POPE  693      73.710  62.870  82.160  1.00  0.00            
ATOM   4800  C1A POPE  693      76.740  65.590  78.890  1.00  0.00            
ATOM   4801  D2A POPE  693      76.130  61.790  75.580  1.00  0.00            
ATOM   4802  C3A POPE  693      78.800  61.380  72.100  1.00  0.00            
ATOM   4803  C4A POPE  693      81.590  60.300  68.110  1.00  0.00            
ATOM   4804  C1B POPE  693      76.340  60.260  80.330  1.00  0.00            
ATOM   4805  C2B POPE  693      76.340  57.290  77.130  1.00  0.00            
ATOM   4806  C3B POPE  693      77.070  54.920  73.480  1.00  0.00            
ATOM   4807  C4B POPE  693      77.840  52.950  70.460  1.00  0.00            
ATOM   4808  NH3 POPE  694       8.600  27.640  86.010  1.00  0.00            
ATOM   4809  PO4 POPE  694      12.530  25.910  85.670  1.00  0.00            
ATOM   4810  GL1 POPE  694      14.020  26.620  82.390  1.00  0.00            
ATOM   4811  GL2 POPE  694      15.700  30.000  81.850  1.00  0.00            
ATOM   4812  C1A POPE  694      12.960  25.650  78.130  1.00  0.00            
ATOM   4813  D2A POPE  694      11.540  24.790  74.320  1.00  0.00            
ATOM   4814  C3A POPE  694      13.770  23.840  71.010  1.00  0.00            
ATOM   4815  C4A POPE  694      16.890  22.380  68.410  1.00  0.00            
ATOM   4816  C1B POPE  694      17.400  28.060  78.680  1.00  0.00            
ATOM   4817  C2B POPE  694      18.680  28.890  76.010  1.00  0.00            
ATOM   4818  C3B POPE  694      17.860  28.910  71.440  1.00  0.00            
ATOM   4819  C4B POPE  694      17.730  26.900  67.380  1.00  0.00            
ATOM   4820  NH3 POPE  695     269.040 268.100  92.180  1.00  0.00            
ATOM   4821  PO4 POPE  695     266.790 266.550  88.620  1.00  0.00            
ATOM   4822  GL1 POPE  695     268.030 266.680  84.770  1.00  0.00            
ATOM   4823  GL2 POPE  695     266.010 262.660  84.320  1.00  0.00            
ATOM   4824  C1A POPE  695     270.800 266.550  81.470  1.00  0.00            
ATOM   4825  D2A POPE  695     270.660 268.840  77.490  1.00  0.00            
ATOM   4826  C3A POPE  695     267.120 269.460  74.200  1.00  0.00            
ATOM   4827  C4A POPE  695     264.990 273.510  74.380  1.00  0.00            
ATOM   4828  C1B POPE  695     267.630 262.380  79.950  1.00  0.00            
ATOM   4829  C2B POPE  695     267.910 263.570  75.800  1.00  0.00            
ATOM   4830  C3B POPE  695     268.430 265.490  71.730  1.00  0.00            
ATOM   4831  C4B POPE  695     269.670 265.350  68.140  1.00  0.00            
ATOM   4832  NH3 POPE  696      58.940 201.280  89.570  1.00  0.00            
ATOM   4833  PO4 POPE  696      54.320 203.330  87.380  1.00  0.00            
ATOM   4834  GL1 POPE  696      56.040 203.250  83.740  1.00  0.00            
ATOM   4835  GL2 POPE  696      55.170 205.980  81.000  1.00  0.00            
ATOM   4836  C1A POPE  696      56.810 201.610  79.260  1.00  0.00            
ATOM   4837  D2A POPE  696      57.800 200.960  74.630  1.00  0.00            
ATOM   4838  C3A POPE  696      56.610 196.820  73.570  1.00  0.00            
ATOM   4839  C4A POPE  696      56.760 192.870  72.020  1.00  0.00            
ATOM   4840  C1B POPE  696      54.200 205.480  75.930  1.00  0.00            
ATOM   4841  C2B POPE  696      55.490 205.620  71.490  1.00  0.00            
ATOM   4842  C3B POPE  696      57.540 208.130  69.080  1.00  0.00            
ATOM   4843  C4B POPE  696      58.250 211.550  65.820  1.00  0.00            
ATOM   4844  NH3 POPE  697     200.760 201.960  87.180  1.00  0.00            
ATOM   4845  PO4 POPE  697     202.880 204.920  90.440  1.00  0.00            
ATOM   4846  GL1 POPE  697     205.060 205.260  86.530  1.00  0.00            
ATOM   4847  GL2 POPE  697     203.550 203.960  83.670  1.00  0.00            
ATOM   4848  C1A POPE  697     207.560 206.710  83.660  1.00  0.00            
ATOM   4849  D2A POPE  697     209.250 209.740  80.390  1.00  0.00            
ATOM   4850  C3A POPE  697     211.550 209.950  77.290  1.00  0.00            
ATOM   4851  C4A POPE  697     211.840 213.270  73.890  1.00  0.00            
ATOM   4852  C1B POPE  697     206.020 202.150  80.980  1.00  0.00            
ATOM   4853  C2B POPE  697     207.290 202.110  76.450  1.00  0.00            
ATOM   4854  C3B POPE  697     207.970 200.440  72.210  1.00  0.00            
ATOM   4855  C4B POPE  697     206.780 201.080  67.630  1.00  0.00            
ATOM   4856  NH3 POPE  698     218.600 131.490  86.520  1.00  0.00            
ATOM   4857  PO4 POPE  698     215.180 134.930  85.330  1.00  0.00            
ATOM   4858  GL1 POPE  698     218.100 135.040  82.610  1.00  0.00            
ATOM   4859  GL2 POPE  698     215.960 132.470  81.070  1.00  0.00            
ATOM   4860  C1A POPE  698     218.580 136.580  77.500  1.00  0.00            
ATOM   4861  D2A POPE  698     218.940 136.500  72.260  1.00  0.00            
ATOM   4862  C3A POPE  698     215.460 138.410  70.200  1.00  0.00            
ATOM   4863  C4A POPE  698     217.040 139.530  66.080  1.00  0.00            
ATOM   4864  C1B POPE  698     215.680 129.290  77.900  1.00  0.00            
ATOM   4865  C2B POPE  698     215.270 126.500  74.450  1.00  0.00            
ATOM   4866  C3B POPE  698     214.880 125.300  70.700  1.00  0.00            
ATOM   4867  C4B POPE  698     216.300 125.730  66.240  1.00  0.00            
ATOM   4868  NH3 POPE  699     152.400  91.010  82.530  1.00  0.00            
ATOM   4869  PO4 POPE  699     154.480  95.220  81.810  1.00  0.00            
ATOM   4870  GL1 POPE  699     152.250  94.280  78.220  1.00  0.00            
ATOM   4871  GL2 POPE  699     150.170  92.620  78.690  1.00  0.00            
ATOM   4872  C1A POPE  699     148.390  96.160  75.190  1.00  0.00            
ATOM   4873  D2A POPE  699     145.000  96.010  72.110  1.00  0.00            
ATOM   4874  C3A POPE  699     144.780  92.420  68.900  1.00  0.00            
ATOM   4875  C4A POPE  699     144.010  89.420  67.110  1.00  0.00            
ATOM   4876  C1B POPE  699     146.360  91.410  76.300  1.00  0.00            
ATOM   4877  C2B POPE  699     146.150  88.980  72.640  1.00  0.00            
ATOM   4878  C3B POPE  699     148.350  88.760  69.530  1.00  0.00            
ATOM   4879  C4B POPE  699     148.770  90.870  65.730  1.00  0.00            
ATOM   4880  NH3 POPE  700      84.440 103.250  82.020  1.00  0.00            
ATOM   4881  PO4 POPE  700      88.360 103.430  85.140  1.00  0.00            
ATOM   4882  GL1 POPE  700      89.210 102.550  81.540  1.00  0.00            
ATOM   4883  GL2 POPE  700      92.260 100.490  81.390  1.00  0.00            
ATOM   4884  C1A POPE  700      91.310 103.260  77.370  1.00  0.00            
ATOM   4885  D2A POPE  700      93.090 100.840  74.270  1.00  0.00            
ATOM   4886  C3A POPE  700      92.030 102.200  70.500  1.00  0.00            
ATOM   4887  C4A POPE  700      90.880 103.140  67.240  1.00  0.00            
ATOM   4888  C1B POPE  700      94.450  96.690  78.480  1.00  0.00            
ATOM   4889  C2B POPE  700      93.640  93.940  75.390  1.00  0.00            
ATOM   4890  C3B POPE  700      91.800  92.080  72.800  1.00  0.00            
ATOM   4891  C4B POPE  700      94.210  89.210  69.410  1.00  0.00            
ATOM   4892  NH3 POPE  701     252.700 274.180  90.350  1.00  0.00            
ATOM   4893  PO4 POPE  701     247.490 275.380  90.000  1.00  0.00            
ATOM   4894  GL1 POPE  701     248.870 273.590  85.660  1.00  0.00            
ATOM   4895  GL2 POPE  701     247.450 274.180  82.950  1.00  0.00            
ATOM   4896  C1A POPE  701     252.870 273.190  83.540  1.00  0.00            
ATOM   4897  D2A POPE  701     255.790 273.570  80.430  1.00  0.00            
ATOM   4898  C3A POPE  701     256.600 269.090  78.210  1.00  0.00            
ATOM   4899  C4A POPE  701     258.880 264.430  75.730  1.00  0.00            
ATOM   4900  C1B POPE  701     246.690 277.610  80.030  1.00  0.00            
ATOM   4901  C2B POPE  701     245.220 278.680  76.380  1.00  0.00            
ATOM   4902  C3B POPE  701     246.900 279.650  72.910  1.00  0.00            
ATOM   4903  C4B POPE  701     245.780 279.560  67.990  1.00  0.00            
ATOM   4904  NH3 POPE  702     113.160 248.460  88.990  1.00  0.00            
ATOM   4905  PO4 POPE  702     112.640 244.340  90.930  1.00  0.00            
ATOM   4906  GL1 POPE  702     110.830 244.930  86.700  1.00  0.00            
ATOM   4907  GL2 POPE  702     113.690 244.470  85.550  1.00  0.00            
ATOM   4908  C1A POPE  702     109.330 244.300  82.840  1.00  0.00            
ATOM   4909  D2A POPE  702     108.060 245.130  78.350  1.00  0.00            
ATOM   4910  C3A POPE  702     107.850 243.530  73.670  1.00  0.00            
ATOM   4911  C4A POPE  702     104.960 245.100  70.600  1.00  0.00            
ATOM   4912  C1B POPE  702     114.130 243.970  80.920  1.00  0.00            
ATOM   4913  C2B POPE  702     112.320 243.960  76.070  1.00  0.00            
ATOM   4914  C3B POPE  702     113.760 244.400  72.380  1.00  0.00            
ATOM   4915  C4B POPE  702     114.570 246.350  67.900  1.00  0.00            
ATOM   4916  NH3 POPE  703     125.480 264.260  89.160  1.00  0.00            
ATOM   4917  PO4 POPE  703     122.370 267.220  91.050  1.00  0.00            
ATOM   4918  GL1 POPE  703     121.290 267.220  87.070  1.00  0.00            
ATOM   4919  GL2 POPE  703     118.270 267.170  85.540  1.00  0.00            
ATOM   4920  C1A POPE  703     122.180 267.050  82.640  1.00  0.00            
ATOM   4921  D2A POPE  703     122.970 263.140  79.110  1.00  0.00            
ATOM   4922  C3A POPE  703     123.230 263.650  75.120  1.00  0.00            
ATOM   4923  C4A POPE  703     120.470 266.420  72.630  1.00  0.00            
ATOM   4924  C1B POPE  703     117.050 267.120  81.080  1.00  0.00            
ATOM   4925  C2B POPE  703     116.580 267.320  75.690  1.00  0.00            
ATOM   4926  C3B POPE  703     115.730 266.290  72.030  1.00  0.00            
ATOM   4927  C4B POPE  703     118.160 266.520  68.020  1.00  0.00            
ATOM   4928  NH3 POPE  704     227.970 292.830  82.960  1.00  0.00            
ATOM   4929  PO4 POPE  704     231.290 295.350  82.280  1.00  0.00            
ATOM   4930  GL1 POPE  704     230.130 293.200  78.130  1.00  0.00            
ATOM   4931  GL2 POPE  704     226.500 293.510  77.850  1.00  0.00            
ATOM   4932  C1A POPE  704     230.460 291.070  74.730  1.00  0.00            
ATOM   4933  D2A POPE  704     228.960 288.870  71.090  1.00  0.00            
ATOM   4934  C3A POPE  704     226.040 285.630  70.650  1.00  0.00            
ATOM   4935  C4A POPE  704     225.490 281.970  69.020  1.00  0.00            
ATOM   4936  C1B POPE  704     225.780 296.280  75.110  1.00  0.00            
ATOM   4937  C2B POPE  704     225.680 297.340  71.240  1.00  0.00            
ATOM   4938  C3B POPE  704     226.420 296.880  66.650  1.00  0.00            
ATOM   4939  C4B POPE  704     224.960 298.600  63.160  1.00  0.00            
ATOM   4940  NH3 POPE  705     270.730 262.370  87.460  1.00  0.00            
ATOM   4941  PO4 POPE  705     272.470 258.540  86.360  1.00  0.00            
ATOM   4942  GL1 POPE  705     270.960 259.060  83.050  1.00  0.00            
ATOM   4943  GL2 POPE  705     272.140 262.130  82.200  1.00  0.00            
ATOM   4944  C1A POPE  705     271.590 257.720  79.690  1.00  0.00            
ATOM   4945  D2A POPE  705     271.940 257.970  75.100  1.00  0.00            
ATOM   4946  C3A POPE  705     268.750 259.610  72.930  1.00  0.00            
ATOM   4947  C4A POPE  705     266.850 260.550  69.530  1.00  0.00            
ATOM   4948  C1B POPE  705     275.150 261.360  79.080  1.00  0.00            
ATOM   4949  C2B POPE  705     277.230 261.260  74.870  1.00  0.00            
ATOM   4950  C3B POPE  705     279.730 261.050  72.100  1.00  0.00            
ATOM   4951  C4B POPE  705     283.490 259.690  69.960  1.00  0.00            
ATOM   4952  NH3 POPE  706      94.670 290.770  91.970  1.00  0.00            
ATOM   4953  PO4 POPE  706      96.590 286.540  93.920  1.00  0.00            
ATOM   4954  GL1 POPE  706      95.690 286.170  88.350  1.00  0.00            
ATOM   4955  GL2 POPE  706      94.630 283.260  87.550  1.00  0.00            
ATOM   4956  C1A POPE  706      96.060 287.850  84.550  1.00  0.00            
ATOM   4957  D2A POPE  706      94.940 286.790  80.010  1.00  0.00            
ATOM   4958  C3A POPE  706      92.820 282.180  77.880  1.00  0.00            
ATOM   4959  C4A POPE  706      94.260 279.170  75.180  1.00  0.00            
ATOM   4960  C1B POPE  706      92.390 284.090  83.490  1.00  0.00            
ATOM   4961  C2B POPE  706      90.070 287.240  80.410  1.00  0.00            
ATOM   4962  C3B POPE  706      92.070 289.520  76.690  1.00  0.00            
ATOM   4963  C4B POPE  706      94.870 291.560  77.080  1.00  0.00            
ATOM   4964  NH3 POPE  707      74.280 218.180  89.980  1.00  0.00            
ATOM   4965  PO4 POPE  707      75.710 214.690  87.420  1.00  0.00            
ATOM   4966  GL1 POPE  707      77.670 214.480  83.960  1.00  0.00            
ATOM   4967  GL2 POPE  707      79.950 212.620  83.310  1.00  0.00            
ATOM   4968  C1A POPE  707      76.470 216.520  79.750  1.00  0.00            
ATOM   4969  D2A POPE  707      75.110 218.630  77.350  1.00  0.00            
ATOM   4970  C3A POPE  707      74.740 222.600  74.710  1.00  0.00            
ATOM   4971  C4A POPE  707      73.680 223.990  70.470  1.00  0.00            
ATOM   4972  C1B POPE  707      79.570 212.950  79.190  1.00  0.00            
ATOM   4973  C2B POPE  707      79.930 214.500  75.560  1.00  0.00            
ATOM   4974  C3B POPE  707      76.940 217.150  72.420  1.00  0.00            
ATOM   4975  C4B POPE  707      73.430 215.150  70.350  1.00  0.00            
ATOM   4976  NH3 POPE  708     252.190 226.250  89.610  1.00  0.00            
ATOM   4977  PO4 POPE  708     256.310 222.790  90.900  1.00  0.00            
ATOM   4978  GL1 POPE  708     257.440 225.400  87.790  1.00  0.00            
ATOM   4979  GL2 POPE  708     256.890 228.260  89.000  1.00  0.00            
ATOM   4980  C1A POPE  708     259.320 224.080  83.760  1.00  0.00            
ATOM   4981  D2A POPE  708     260.770 222.160  80.360  1.00  0.00            
ATOM   4982  C3A POPE  708     261.960 224.640  77.310  1.00  0.00            
ATOM   4983  C4A POPE  708     262.870 227.270  74.210  1.00  0.00            
ATOM   4984  C1B POPE  708     255.130 228.160  84.480  1.00  0.00            
ATOM   4985  C2B POPE  708     254.100 228.710  80.060  1.00  0.00            
ATOM   4986  C3B POPE  708     253.180 227.700  76.480  1.00  0.00            
ATOM   4987  C4B POPE  708     253.170 227.990  71.510  1.00  0.00            
ATOM   4988  NH3 POPE  709     162.190 108.940  79.250  1.00  0.00            
ATOM   4989  PO4 POPE  709     157.850 110.430  80.530  1.00  0.00            
ATOM   4990  GL1 POPE  709     156.800 109.550  76.940  1.00  0.00            
ATOM   4991  GL2 POPE  709     160.040 107.060  74.990  1.00  0.00            
ATOM   4992  C1A POPE  709     155.700 108.130  73.540  1.00  0.00            
ATOM   4993  D2A POPE  709     153.180 109.350  70.720  1.00  0.00            
ATOM   4994  C3A POPE  709     155.420 111.010  67.610  1.00  0.00            
ATOM   4995  C4A POPE  709     158.300 111.030  64.900  1.00  0.00            
ATOM   4996  C1B POPE  709     163.340 108.430  72.750  1.00  0.00            
ATOM   4997  C2B POPE  709     164.920 107.750  68.940  1.00  0.00            
ATOM   4998  C3B POPE  709     162.700 109.460  66.320  1.00  0.00            
ATOM   4999  C4B POPE  709     163.150 109.950  62.220  1.00  0.00            
ATOM   5000  NH3 POPE  710     142.300 289.490  85.090  1.00  0.00            
ATOM   5001  PO4 POPE  710     146.260 291.680  86.650  1.00  0.00            
ATOM   5002  GL1 POPE  710     147.270 289.520  83.060  1.00  0.00            
ATOM   5003  GL2 POPE  710     145.520 291.890  81.430  1.00  0.00            
ATOM   5004  C1A POPE  710     149.360 288.950  79.290  1.00  0.00            
ATOM   5005  D2A POPE  710     148.430 288.780  74.900  1.00  0.00            
ATOM   5006  C3A POPE  710     149.660 286.670  71.880  1.00  0.00            
ATOM   5007  C4A POPE  710     148.600 282.570  68.540  1.00  0.00            
ATOM   5008  C1B POPE  710     147.790 293.860  77.490  1.00  0.00            
ATOM   5009  C2B POPE  710     147.760 294.020  73.320  1.00  0.00            
ATOM   5010  C3B POPE  710     146.760 297.200  70.090  1.00  0.00            
ATOM   5011  C4B POPE  710     144.980 299.490  67.270  1.00  0.00            
ATOM   5012  NH3 POPE  711      15.880 221.310  85.600  1.00  0.00            
ATOM   5013  PO4 POPE  711      17.700 224.630  88.390  1.00  0.00            
ATOM   5014  GL1 POPE  711      18.670 225.090  83.640  1.00  0.00            
ATOM   5015  GL2 POPE  711      21.490 224.450  82.390  1.00  0.00            
ATOM   5016  C1A POPE  711      19.410 227.610  79.090  1.00  0.00            
ATOM   5017  D2A POPE  711      20.360 228.600  74.420  1.00  0.00            
ATOM   5018  C3A POPE  711      18.210 226.700  71.560  1.00  0.00            
ATOM   5019  C4A POPE  711      14.710 224.160  70.340  1.00  0.00            
ATOM   5020  C1B POPE  711      23.220 224.350  78.170  1.00  0.00            
ATOM   5021  C2B POPE  711      22.540 224.040  73.990  1.00  0.00            
ATOM   5022  C3B POPE  711      21.260 222.830  70.020  1.00  0.00            
ATOM   5023  C4B POPE  711      17.720 219.830  69.740  1.00  0.00            
ATOM   5024  NH3 POPE  712     185.430 184.210  84.510  1.00  0.00            
ATOM   5025  PO4 POPE  712     189.000 180.910  83.820  1.00  0.00            
ATOM   5026  GL1 POPE  712     189.560 182.540  79.950  1.00  0.00            
ATOM   5027  GL2 POPE  712     192.370 180.140  80.300  1.00  0.00            
ATOM   5028  C1A POPE  712     187.490 181.420  76.160  1.00  0.00            
ATOM   5029  D2A POPE  712     186.350 181.180  71.100  1.00  0.00            
ATOM   5030  C3A POPE  712     186.440 185.130  67.700  1.00  0.00            
ATOM   5031  C4A POPE  712     184.080 186.240  64.040  1.00  0.00            
ATOM   5032  C1B POPE  712     191.500 178.240  76.930  1.00  0.00            
ATOM   5033  C2B POPE  712     191.300 180.840  72.480  1.00  0.00            
ATOM   5034  C3B POPE  712     194.150 184.140  70.780  1.00  0.00            
ATOM   5035  C4B POPE  712     196.530 186.760  69.820  1.00  0.00            
ATOM   5036  NH3 POPE  713     207.930 141.910  88.310  1.00  0.00            
ATOM   5037  PO4 POPE  713     208.280 145.940  85.560  1.00  0.00            
ATOM   5038  GL1 POPE  713     208.660 146.820  81.050  1.00  0.00            
ATOM   5039  GL2 POPE  713     210.890 146.000  79.130  1.00  0.00            
ATOM   5040  C1A POPE  713     207.000 146.570  76.250  1.00  0.00            
ATOM   5041  D2A POPE  713     203.510 146.230  72.980  1.00  0.00            
ATOM   5042  C3A POPE  713     203.170 146.680  68.910  1.00  0.00            
ATOM   5043  C4A POPE  713     203.440 144.040  64.480  1.00  0.00            
ATOM   5044  C1B POPE  713     212.320 145.270  75.180  1.00  0.00            
ATOM   5045  C2B POPE  713     212.240 141.680  72.670  1.00  0.00            
ATOM   5046  C3B POPE  713     211.460 140.470  68.320  1.00  0.00            
ATOM   5047  C4B POPE  713     211.030 138.550  63.690  1.00  0.00            
ATOM   5048  NH3 POPE  714     237.210 205.490  89.360  1.00  0.00            
ATOM   5049  PO4 POPE  714     241.060 207.510  91.250  1.00  0.00            
ATOM   5050  GL1 POPE  714     240.940 207.880  87.510  1.00  0.00            
ATOM   5051  GL2 POPE  714     243.230 209.450  87.190  1.00  0.00            
ATOM   5052  C1A POPE  714     240.990 206.290  82.920  1.00  0.00            
ATOM   5053  D2A POPE  714     241.770 205.550  78.400  1.00  0.00            
ATOM   5054  C3A POPE  714     245.050 207.540  76.170  1.00  0.00            
ATOM   5055  C4A POPE  714     247.590 208.490  73.800  1.00  0.00            
ATOM   5056  C1B POPE  714     246.590 209.480  85.960  1.00  0.00            
ATOM   5057  C2B POPE  714     249.020 208.930  82.400  1.00  0.00            
ATOM   5058  C3B POPE  714     251.880 209.910  79.670  1.00  0.00            
ATOM   5059  C4B POPE  714     254.880 208.970  76.160  1.00  0.00            
ATOM   5060  NH3 POPE  715      20.600  37.780  87.870  1.00  0.00            
ATOM   5061  PO4 POPE  715      16.210  36.500  87.420  1.00  0.00
[truncated: 6,939,451 more chars]
