# Supplementary material for: Membrane transporter dimerization driven by differential lipid solvation energetics of dissociated and associated states
Source: eLife. 2021 Apr 7;10:e63288. doi: 10.7554/eLife.63288 (PMC8116059; doi:10.7554/eLife.63288)
Supplement: Figure 2—source data 2. — This folder contains initial/final configurations (PDB files) for GROMACS coarse-grained simulations of CLC-ec1 monomers and dimers in mixtures of 2:1 POPE/POPG alongside the corresponding parameter files (MDP/TPR format). [file elife-63288-fig2-data2.zip › Figure2-source-data/README]

This folder contains initial/final configurations (PDB files) for GROMACS coarse-grained simulations of CLC-ec1 monomers and dimers in mixtures of 2:1 POPE:POPG alongside the corresponding parameter files (MDP/TPR format).

Please cite: 

Membrane transport dimerization driven by differential lipid solvation energetics of dissociated and associated states
R. Chadda, N. Bernhardt, E.G. Kelley, S. Marujo-Teixeira, K. Struve, A. Gil-Ley, T.N. Öztürk, L.E. Hughes, A. Castro, V. Krishnamani, J.D. Faraldo-Gómez# and J.L. Robertson#
Submitted, 2021.

#For correspondence contact: janice.robertson@wustl.edu or jose.faraldo@nih.gov
 
