# Supplementary material for: Membrane transporter dimerization driven by differential lipid solvation energetics of dissociated and associated states
Source: eLife. 2021 Apr 7;10:e63288. doi: 10.7554/eLife.63288 (PMC8116059; doi:10.7554/eLife.63288)
Supplement: Figure 2—source data 2. — This folder contains initial/final configurations (PDB files) for GROMACS coarse-grained simulations of CLC-ec1 monomers and dimers in mixtures of 2:1 POPE/POPG alongside the corresponding parameter files (MDP/TPR format). [file elife-63288-fig2-data2.zip › Figure2-source-data/monomer-100PO_0DL/traj_trr_frame_0.pdb]

REMARK    GENERATED BY TRJCONV
TITLE     Martini system t=   0.00000 step= 0
REMARK    THIS IS A SIMULATION BOX
CRYST1  291.333  291.333   93.634  90.00  90.00  90.00 P 1           1
MODEL        1
ATOM      1  BB  THR     1     134.520 122.660  30.700  1.00  0.00            
ATOM      2  SC1 THR     1     135.160 123.460  32.360  1.00  0.00            
ATOM      3  BB  PRO     2     137.110 120.200  29.420  1.00  0.00            
ATOM      4  SC1 PRO     2     136.600 119.240  27.860  1.00  0.00            
ATOM      5  BB  LEU     3     137.820 118.030  32.550  1.00  0.00            
ATOM      6  SC1 LEU     3     135.520 117.970  33.860  1.00  0.00            
ATOM      7  BB  ALA     4     141.260 119.060  31.520  1.00  0.00            
ATOM      8  BB  ILE     5     140.460 122.700  31.880  1.00  0.00            
ATOM      9  SC1 ILE     5     141.300 124.600  31.970  1.00  0.00            
ATOM     10  BB  LEU     6     139.210 122.030  35.460  1.00  0.00            
ATOM     11  SC1 LEU     6     137.230 121.540  37.150  1.00  0.00            
ATOM     12  BB  PHE     7     142.240 120.030  36.590  1.00  0.00            
ATOM     13  SC1 PHE     7     141.980 116.940  37.420  1.00  0.00            
ATOM     14  SC2 PHE     7     140.690 118.340  38.880  1.00  0.00            
ATOM     15  SC3 PHE     7     140.020 116.070  38.500  1.00  0.00            
ATOM     16  BB  MET     8     144.610 122.500  34.920  1.00  0.00            
ATOM     17  SC1 MET     8     146.840 123.050  34.220  1.00  0.00            
ATOM     18  BB  ALA     9     142.680 125.000  36.940  1.00  0.00            
ATOM     19  BB  ALA    10     143.680 123.140  40.010  1.00  0.00            
ATOM     20  BB  VAL    11     147.440 123.290  39.440  1.00  0.00            
ATOM     21  SC1 VAL    11     148.440 122.020  40.610  1.00  0.00            
ATOM     22  BB  VAL    12     147.700 126.940  38.880  1.00  0.00            
ATOM     23  SC1 VAL    12     146.960 127.740  37.210  1.00  0.00            
ATOM     24  BB  GLY    13     145.160 127.620  41.620  1.00  0.00            
ATOM     25  BB  THR    14     147.720 126.110  44.070  1.00  0.00            
ATOM     26  SC1 THR    14     147.930 124.580  45.260  1.00  0.00            
ATOM     27  BB  LEU    15     150.850 127.000  42.240  1.00  0.00            
ATOM     28  SC1 LEU    15     152.190 125.810  40.290  1.00  0.00            
ATOM     29  BB  VAL    16     149.930 130.590  42.960  1.00  0.00            
ATOM     30  SC1 VAL    16     148.240 131.000  41.980  1.00  0.00            
ATOM     31  BB  GLY    17     149.110 129.810  46.530  1.00  0.00            
ATOM     32  BB  LEU    18     152.450 128.090  47.010  1.00  0.00            
ATOM     33  SC1 LEU    18     153.830 126.100  48.100  1.00  0.00            
ATOM     34  BB  ALA    19     153.500 131.280  45.320  1.00  0.00            
ATOM     35  BB  ALA    20     151.520 133.540  47.610  1.00  0.00            
ATOM     36  BB  VAL    21     153.030 131.700  50.530  1.00  0.00            
ATOM     37  SC1 VAL    21     152.730 129.910  51.380  1.00  0.00            
ATOM     38  BB  ALA    22     156.680 132.590  50.260  1.00  0.00            
ATOM     39  BB  PHE    23     156.120 135.790  48.310  1.00  0.00            
ATOM     40  SC1 PHE    23     158.540 137.060  46.750  1.00  0.00            
ATOM     41  SC2 PHE    23     158.440 134.680  46.460  1.00  0.00            
ATOM     42  SC3 PHE    23     160.500 135.850  46.070  1.00  0.00            
ATOM     43  BB  ASP    24     155.050 136.600  51.830  1.00  0.00            
ATOM     44  SC1 ASP    24     153.250 135.880  53.480  1.00  0.00            
ATOM     45  BB  LYS    25     157.920 134.260  52.700  1.00  0.00            
ATOM     46  SC1 LYS    25     157.350 134.140  55.400  1.00  0.00            
ATOM     47  SC2 LYS    25     157.760 133.230  58.180  1.00  0.00            
ATOM     48  BB  GLY    26     160.930 136.240  51.540  1.00  0.00            
ATOM     49  BB  VAL    27     159.110 139.520  51.120  1.00  0.00            
ATOM     50  SC1 VAL    27     157.500 139.930  50.010  1.00  0.00            
ATOM     51  BB  ALA    28     158.420 139.180  54.850  1.00  0.00            
ATOM     52  BB  TRP    29     162.050 138.060  55.290  1.00  0.00            
ATOM     53  SC1 TRP    29     162.720 136.290  57.030  1.00  0.00            
ATOM     54  SC2 TRP    29     164.070 136.060  58.750  1.00  0.00            
ATOM     55  SC3 TRP    29     162.920 133.890  56.210  1.00  0.00            
ATOM     56  SC4 TRP    29     164.740 133.690  58.330  1.00  0.00            
ATOM     57  BB  LEU    30     163.880 140.750  53.370  1.00  0.00            
ATOM     58  SC1 LEU    30     165.540 142.550  52.340  1.00  0.00            
ATOM     59  BB  GLN    31     161.850 143.160  55.450  1.00  0.00            
ATOM     60  SC1 GLN    31     160.040 144.740  56.390  1.00  0.00            
ATOM     61  BB  ASN    32     163.030 141.320  58.470  1.00  0.00            
ATOM     62  SC1 ASN    32     162.910 140.690  60.890  1.00  0.00            
ATOM     63  BB  GLN    33     166.630 141.980  57.480  1.00  0.00            
ATOM     64  SC1 GLN    33     167.190 139.400  56.650  1.00  0.00            
ATOM     65  BB  ARG    34     166.030 145.670  56.920  1.00  0.00            
ATOM     66  SC1 ARG    34     164.770 147.270  55.610  1.00  0.00            
ATOM     67  SC2 ARG    34     162.270 148.930  57.400  1.00  0.00            
ATOM     68  BB  MET    35     164.850 145.610  60.530  1.00  0.00            
ATOM     69  SC1 MET    35     164.110 146.450  62.730  1.00  0.00            
ATOM     70  BB  GLY    36     167.970 143.650  61.340  1.00  0.00            
ATOM     71  BB  ALA    37     170.650 146.110  60.360  1.00  0.00            
ATOM     72  BB  LEU    38     168.820 149.110  61.860  1.00  0.00            
ATOM     73  SC1 LEU    38     167.450 149.560  59.640  1.00  0.00            
ATOM     74  BB  VAL    39     169.080 147.420  65.260  1.00  0.00            
ATOM     75  SC1 VAL    39     167.710 146.280  66.170  1.00  0.00            
ATOM     76  BB  HIS    40     172.660 146.110  65.020  1.00  0.00            
ATOM     77  SC1 HIS    40     172.600 144.220  64.560  1.00  0.00            
ATOM     78  SC2 HIS    40     172.630 142.370  64.000  1.00  0.00            
ATOM     79  SC3 HIS    40     170.630 142.030  64.730  1.00  0.00            
ATOM     80  BB  THR    41     173.210 149.850  64.200  1.00  0.00            
ATOM     81  SC1 THR    41     173.880 150.100  62.380  1.00  0.00            
ATOM     82  BB  ALA    42     171.220 150.680  67.390  1.00  0.00            
ATOM     83  BB  ASP    43     172.940 153.820  68.730  1.00  0.00            
ATOM     84  SC1 ASP    43     173.680 155.160  70.770  1.00  0.00            
ATOM     85  BB  ASN    44     174.900 155.100  65.730  1.00  0.00            
ATOM     86  SC1 ASN    44     176.610 153.660  64.610  1.00  0.00            
ATOM     87  BB  TYR    45     171.820 157.240  64.840  1.00  0.00            
ATOM     88  SC1 TYR    45     170.760 160.560  64.570  1.00  0.00            
ATOM     89  SC2 TYR    45     169.160 159.070  63.580  1.00  0.00            
ATOM     90  SC3 TYR    45     169.280 161.820  62.160  1.00  0.00            
ATOM     91  BB  PRO    46     173.620 158.090  61.550  1.00  0.00            
ATOM     92  SC1 PRO    46     173.060 159.430  60.330  1.00  0.00            
ATOM     93  BB  LEU    47     174.270 154.570  60.330  1.00  0.00            
ATOM     94  SC1 LEU    47     176.540 154.700  58.970  1.00  0.00            
ATOM     95  BB  LEU    48     170.710 153.610  61.010  1.00  0.00            
ATOM     96  SC1 LEU    48     169.970 153.190  63.520  1.00  0.00            
ATOM     97  BB  LEU    49     169.000 156.400  59.020  1.00  0.00            
ATOM     98  SC1 LEU    49     167.220 158.250  58.360  1.00  0.00            
ATOM     99  BB  THR    50     171.730 155.710  56.590  1.00  0.00            
ATOM    100  SC1 THR    50     172.560 156.830  55.230  1.00  0.00            
ATOM    101  BB  VAL    51     170.500 152.130  56.340  1.00  0.00            
ATOM    102  SC1 VAL    51     171.770 150.610  56.630  1.00  0.00            
ATOM    103  BB  ALA    52     166.760 152.880  56.260  1.00  0.00            
ATOM    104  BB  PHE    53     167.250 155.260  53.300  1.00  0.00            
ATOM    105  SC1 PHE    53     168.840 157.500  51.220  1.00  0.00            
ATOM    106  SC2 PHE    53     168.420 158.280  53.450  1.00  0.00            
ATOM    107  SC3 PHE    53     169.030 159.840  51.730  1.00  0.00            
ATOM    108  BB  LEU    54     170.210 153.130  52.160  1.00  0.00            
ATOM    109  SC1 LEU    54     172.520 153.700  50.990  1.00  0.00            
ATOM    110  BB  CYS    55     169.120 149.450  52.440  1.00  0.00            
ATOM    111  SC1 CYS    55     169.060 147.050  52.600  1.00  0.00            
ATOM    112  BB  SER    56     165.810 150.550  50.970  1.00  0.00            
ATOM    113  SC1 SER    56     164.540 150.980  52.380  1.00  0.00            
ATOM    114  BB  ALA    57     167.500 152.780  48.350  1.00  0.00            
ATOM    115  BB  VAL    58     169.250 149.500  47.540  1.00  0.00            
ATOM    116  SC1 VAL    58     171.220 149.790  47.320  1.00  0.00            
ATOM    117  BB  LEU    59     165.950 147.610  47.260  1.00  0.00            
ATOM    118  SC1 LEU    59     166.560 145.570  48.840  1.00  0.00            
ATOM    119  BB  ALA    60     163.580 149.600  45.110  1.00  0.00            
ATOM    120  BB  MET    61     166.900 149.870  43.130  1.00  0.00            
ATOM    121  SC1 MET    61     169.340 150.270  42.550  1.00  0.00            
ATOM    122  BB  PHE    62     166.940 146.120  42.690  1.00  0.00            
ATOM    123  SC1 PHE    62     169.240 143.450  41.890  1.00  0.00            
ATOM    124  SC2 PHE    62     167.490 142.850  43.430  1.00  0.00            
ATOM    125  SC3 PHE    62     169.380 141.400  43.130  1.00  0.00            
ATOM    126  BB  GLY    63     163.240 145.790  42.040  1.00  0.00            
ATOM    127  BB  TYR    64     163.760 148.210  39.250  1.00  0.00            
ATOM    128  SC1 TYR    64     161.480 150.110  40.570  1.00  0.00            
ATOM    129  SC2 TYR    64     161.180 149.590  38.250  1.00  0.00            
ATOM    130  SC3 TYR    64     161.010 152.630  38.820  1.00  0.00            
ATOM    131  BB  PHE    65     166.840 147.170  37.300  1.00  0.00            
ATOM    132  SC1 PHE    65     169.730 146.820  35.980  1.00  0.00            
ATOM    133  SC2 PHE    65     169.820 146.410  38.350  1.00  0.00            
ATOM    134  SC3 PHE    65     171.370 145.310  36.890  1.00  0.00            
ATOM    135  BB  LEU    66     165.890 143.470  36.960  1.00  0.00            
ATOM    136  SC1 LEU    66     167.930 141.860  37.470  1.00  0.00            
ATOM    137  BB  VAL    67     162.730 145.210  35.790  1.00  0.00            
ATOM    138  SC1 VAL    67     160.880 144.650  36.280  1.00  0.00            
ATOM    139  BB  ARG    68     163.620 147.720  33.080  1.00  0.00            
ATOM    140  SC1 ARG    68     163.590 149.170  31.070  1.00  0.00            
ATOM    141  SC2 ARG    68     161.760 149.760  28.570  1.00  0.00            
ATOM    142  BB  LYS    69     166.400 145.370  32.170  1.00  0.00            
ATOM    143  SC1 LYS    69     168.050 146.950  30.670  1.00  0.00            
ATOM    144  SC2 LYS    69     168.330 147.460  27.800  1.00  0.00            
ATOM    145  BB  TYR    70     164.210 142.320  32.370  1.00  0.00            
ATOM    146  SC1 TYR    70     166.440 140.260  32.990  1.00  0.00            
ATOM    147  SC2 TYR    70     166.650 140.670  30.630  1.00  0.00            
ATOM    148  SC3 TYR    70     167.020 137.680  31.360  1.00  0.00            
ATOM    149  BB  ALA    71     160.660 143.170  31.390  1.00  0.00            
ATOM    150  BB  PRO    72     158.840 146.610  31.400  1.00  0.00            
ATOM    151  SC1 PRO    72     158.760 148.030  32.660  1.00  0.00            
ATOM    152  BB  GLU    73     155.320 145.390  31.250  1.00  0.00            
ATOM    153  SC1 GLU    73     155.530 143.360  29.580  1.00  0.00            
ATOM    154  BB  ALA    74     156.180 143.880  34.650  1.00  0.00            
ATOM    155  BB  GLY    75     156.090 147.220  36.450  1.00  0.00            
ATOM    156  BB  GLY    76     153.390 148.960  38.250  1.00  0.00            
ATOM    157  BB  SER    77     150.220 147.300  39.310  1.00  0.00            
ATOM    158  SC1 SER    77     148.770 148.600  39.450  1.00  0.00            
ATOM    159  BB  GLY    78     149.780 144.670  36.570  1.00  0.00            
ATOM    160  BB  ILE    79     146.280 143.370  36.730  1.00  0.00            
ATOM    161  SC1 ILE    79     144.770 141.930  36.750  1.00  0.00            
ATOM    162  BB  PRO    80     145.240 146.260  34.320  1.00  0.00            
ATOM    163  SC1 PRO    80     145.620 147.820  35.340  1.00  0.00            
ATOM    164  BB  GLU    81     148.060 144.660  32.470  1.00  0.00            
ATOM    165  SC1 GLU    81     150.590 143.630  31.300  1.00  0.00            
ATOM    166  BB  ILE    82     146.410 141.270  32.110  1.00  0.00            
ATOM    167  SC1 ILE    82     146.170 139.250  32.910  1.00  0.00            
ATOM    168  BB  GLU    83     143.150 143.170  31.750  1.00  0.00            
ATOM    169  SC1 GLU    83     140.030 143.980  30.530  1.00  0.00            
ATOM    170  BB  GLY    84     144.490 143.950  28.250  1.00  0.00            
ATOM    171  BB  ALA    85     145.810 140.500  28.020  1.00  0.00            
ATOM    172  BB  LEU    86     142.690 138.740  29.080  1.00  0.00            
ATOM    173  SC1 LEU    86     141.480 137.610  31.160  1.00  0.00            
ATOM    174  BB  GLU    87     141.610 140.340  25.820  1.00  0.00            
ATOM    175  SC1 GLU    87     140.310 138.770  23.980  1.00  0.00            
ATOM    176  BB  ASP    88     144.930 140.540  23.860  1.00  0.00            
ATOM    177  SC1 ASP    88     146.130 139.280  22.000  1.00  0.00            
ATOM    178  BB  GLN    89     145.260 144.240  24.350  1.00  0.00            
ATOM    179  SC1 GLN    89     145.620 147.370  24.080  1.00  0.00            
ATOM    180  BB  ARG    90     148.590 143.230  26.080  1.00  0.00            
ATOM    181  SC1 ARG    90     149.000 145.500  27.200  1.00  0.00            
ATOM    182  SC2 ARG    90     152.350 146.690  27.120  1.00  0.00            
ATOM    183  BB  PRO    91     152.050 141.760  26.370  1.00  0.00            
ATOM    184  SC1 PRO    91     153.560 142.120  25.270  1.00  0.00            
ATOM    185  BB  VAL    92     152.090 138.750  28.730  1.00  0.00            
ATOM    186  SC1 VAL    92     150.310 137.830  28.820  1.00  0.00            
ATOM    187  BB  ARG    93     155.700 137.890  29.450  1.00  0.00            
ATOM    188  SC1 ARG    93     157.870 138.100  28.070  1.00  0.00            
ATOM    189  SC2 ARG    93     159.330 135.460  26.640  1.00  0.00            
ATOM    190  BB  TRP    94     155.660 134.540  31.260  1.00  0.00            
ATOM    191  SC1 TRP    94     154.830 133.290  29.010  1.00  0.00            
ATOM    192  SC2 TRP    94     154.580 134.100  26.980  1.00  0.00            
ATOM    193  SC3 TRP    94     155.740 131.020  28.280  1.00  0.00            
ATOM    194  SC4 TRP    94     155.410 132.100  25.720  1.00  0.00            
ATOM    195  BB  TRP    95     159.190 133.610  31.360  1.00  0.00            
ATOM    196  SC1 TRP    95     159.730 131.200  30.370  1.00  0.00            
ATOM    197  SC2 TRP    95     160.600 130.310  28.550  1.00  0.00            
ATOM    198  SC3 TRP    95     160.210 129.210  31.890  1.00  0.00            
ATOM    199  SC4 TRP    95     161.370 128.160  29.560  1.00  0.00            
ATOM    200  BB  ARG    96     160.480 137.160  31.760  1.00  0.00            
ATOM    201  SC1 ARG    96     162.350 137.990  30.290  1.00  0.00            
ATOM    202  SC2 ARG    96     163.210 139.780  27.470  1.00  0.00            
ATOM    203  BB  VAL    97     157.750 138.310  33.960  1.00  0.00            
ATOM    204  SC1 VAL    97     156.060 139.200  34.520  1.00  0.00            
ATOM    205  BB  LEU    98     157.730 135.180  36.270  1.00  0.00            
ATOM    206  SC1 LEU    98     156.390 133.010  36.970  1.00  0.00            
ATOM    207  BB  PRO    99     160.890 135.790  38.200  1.00  0.00            
ATOM    208  SC1 PRO    99     162.360 135.220  39.260  1.00  0.00            
ATOM    209  BB  VAL   100     161.510 139.520  37.740  1.00  0.00            
ATOM    210  SC1 VAL   100     161.780 139.930  35.800  1.00  0.00            
ATOM    211  BB  LYS   101     157.880 140.480  38.770  1.00  0.00            
ATOM    212  SC1 LYS   101     156.010 141.960  38.820  1.00  0.00            
ATOM    213  SC2 LYS   101     153.660 143.300  38.730  1.00  0.00            
ATOM    214  BB  PHE   102     158.560 138.320  41.840  1.00  0.00            
ATOM    215  SC1 PHE   102     156.130 136.760  43.100  1.00  0.00            
ATOM    216  SC2 PHE   102     157.080 135.250  41.500  1.00  0.00            
ATOM    217  SC3 PHE   102     155.050 134.670  42.640  1.00  0.00            
ATOM    218  BB  PHE   103     162.020 139.390  43.150  1.00  0.00            
ATOM    219  SC1 PHE   103     165.120 139.110  41.240  1.00  0.00            
ATOM    220  SC2 PHE   103     164.960 137.550  43.060  1.00  0.00            
ATOM    221  SC3 PHE   103     167.020 137.770  41.850  1.00  0.00            
ATOM    222  BB  GLY   104     161.430 142.860  41.640  1.00  0.00            
ATOM    223  BB  GLY   105     158.470 142.770  43.980  1.00  0.00            
ATOM    224  BB  LEU   106     160.580 141.400  46.820  1.00  0.00            
ATOM    225  SC1 LEU   106     162.760 140.240  47.780  1.00  0.00            
ATOM    226  BB  GLY   107     162.530 144.500  45.830  1.00  0.00            
ATOM    227  BB  THR   108     160.120 147.400  46.380  1.00  0.00            
ATOM    228  SC1 THR   108     158.850 148.180  45.120  1.00  0.00            
ATOM    229  BB  LEU   109     158.060 144.930  48.460  1.00  0.00            
ATOM    230  SC1 LEU   109     155.510 144.380  47.980  1.00  0.00            
ATOM    231  BB  GLY   110     160.870 144.040  50.760  1.00  0.00            
ATOM    232  BB  GLY   111     161.640 147.600  50.480  1.00  0.00            
ATOM    233  BB  GLY   112     159.550 149.020  53.230  1.00  0.00            
ATOM    234  BB  MET   113     157.510 150.250  50.240  1.00  0.00            
ATOM    235  SC1 MET   113     158.670 151.050  48.540  1.00  0.00            
ATOM    236  BB  VAL   114     154.000 151.520  49.880  1.00  0.00            
ATOM    237  SC1 VAL   114     154.470 153.370  49.290  1.00  0.00            
ATOM    238  BB  LEU   115     152.980 148.870  47.360  1.00  0.00            
ATOM    239  SC1 LEU   115     153.130 150.550  45.320  1.00  0.00            
ATOM    240  BB  GLY   116     150.610 145.960  47.170  1.00  0.00            
ATOM    241  BB  ARG   117     151.270 142.220  47.210  1.00  0.00            
ATOM    242  SC1 ARG   117     152.140 140.280  48.250  1.00  0.00            
ATOM    243  SC2 ARG   117     150.420 138.770  50.860  1.00  0.00            
ATOM    244  BB  GLU   118     148.140 142.210  44.980  1.00  0.00            
ATOM    245  SC1 GLU   118     146.660 142.740  47.090  1.00  0.00            
ATOM    246  BB  GLY   119     149.730 143.460  41.820  1.00  0.00            
ATOM    247  BB  PRO   120     152.580 141.070  42.590  1.00  0.00            
ATOM    248  SC1 PRO   120     154.020 141.410  43.790  1.00  0.00            
ATOM    249  BB  THR   121     150.530 137.830  42.740  1.00  0.00            
ATOM    250  SC1 THR   121     151.060 136.940  44.390  1.00  0.00            
ATOM    251  BB  VAL   122     147.560 138.930  40.650  1.00  0.00            
ATOM    252  SC1 VAL   122     145.840 139.890  41.000  1.00  0.00            
ATOM    253  BB  GLN   123     149.820 139.300  37.570  1.00  0.00            
ATOM    254  SC1 GLN   123     150.920 140.110  35.240  1.00  0.00            
ATOM    255  BB  ILE   124     152.090 136.780  39.110  1.00  0.00            
ATOM    256  SC1 ILE   124     154.040 137.250  38.660  1.00  0.00            
ATOM    257  BB  GLY   125     148.950 134.810  39.270  1.00  0.00            
ATOM    258  BB  GLY   126     148.170 135.390  35.660  1.00  0.00            
ATOM    259  BB  ASN   127     151.720 134.560  34.670  1.00  0.00            
ATOM    260  SC1 ASN   127     151.710 136.280  32.860  1.00  0.00            
ATOM    261  BB  ILE   128     150.980 131.450  36.550  1.00  0.00            
ATOM    262  SC1 ILE   128     152.280 129.890  37.280  1.00  0.00            
ATOM    263  BB  GLY   129     148.070 131.120  34.120  1.00  0.00            
ATOM    264  BB  ARG   130     150.030 131.800  30.900  1.00  0.00            
ATOM    265  SC1 ARG   130     150.070 132.750  28.600  1.00  0.00            
ATOM    266  SC2 ARG   130     150.160 132.330  25.340  1.00  0.00            
ATOM    267  BB  MET   131     153.000 129.750  31.950  1.00  0.00            
ATOM    268  SC1 MET   131     154.980 130.160  33.210  1.00  0.00            
ATOM    269  BB  VAL   132     151.570 126.430  33.100  1.00  0.00            
ATOM    270  SC1 VAL   132     150.840 125.650  34.790  1.00  0.00            
ATOM    271  BB  LEU   133     149.370 126.300  30.030  1.00  0.00            
ATOM    272  SC1 LEU   133     147.670 128.320  29.800  1.00  0.00            
ATOM    273  BB  ASP   134     152.180 127.550  27.730  1.00  0.00            
ATOM    274  SC1 ASP   134     152.520 127.600  25.210  1.00  0.00            
ATOM    275  BB  ILE   135     154.130 125.100  29.830  1.00  0.00            
ATOM    276  SC1 ILE   135     156.370 126.250  30.690  1.00  0.00            
ATOM    277  BB  PHE   136     151.120 122.800  29.440  1.00  0.00            
ATOM    278  SC1 PHE   136     152.140 121.140  31.980  1.00  0.00            
ATOM    279  SC2 PHE   136     151.270 119.580  30.380  1.00  0.00            
ATOM    280  SC3 PHE   136     153.170 118.990  31.720  1.00  0.00            
ATOM    281  BB  ARG   137     150.320 123.030  25.790  1.00  0.00            
ATOM    282  SC1 ARG   137     150.520 123.900  23.360  1.00  0.00            
ATOM    283  SC2 ARG   137     153.040 123.940  21.490  1.00  0.00            
ATOM    284  BB  LEU   138     146.740 123.650  26.900  1.00  0.00            
ATOM    285  SC1 LEU   138     145.660 123.500  29.320  1.00  0.00            
ATOM    286  BB  LYS   139     145.000 124.110  23.520  1.00  0.00            
ATOM    287  SC1 LYS   139     144.940 121.540  23.270  1.00  0.00            
ATOM    288  SC2 LYS   139     144.830 119.610  21.530  1.00  0.00            
ATOM    289  BB  GLY   140     141.990 126.330  23.100  1.00  0.00            
ATOM    290  BB  ASP   141     141.110 129.890  23.930  1.00  0.00            
ATOM    291  SC1 ASP   141     142.210 131.530  22.310  1.00  0.00            
ATOM    292  BB  GLU   142     138.870 128.910  26.800  1.00  0.00            
ATOM    293  SC1 GLU   142     136.970 127.380  28.450  1.00  0.00            
ATOM    294  BB  ALA   143     142.030 127.710  28.490  1.00  0.00            
ATOM    295  BB  ARG   144     143.820 130.990  27.520  1.00  0.00            
ATOM    296  SC1 ARG   144     145.110 132.740  26.580  1.00  0.00            
ATOM    297  SC2 ARG   144     144.270 135.320  24.490  1.00  0.00            
ATOM    298  BB  HIS   145     141.110 133.010  29.290  1.00  0.00            
ATOM    299  SC1 HIS   145     139.850 134.130  28.310  1.00  0.00            
ATOM    300  SC2 HIS   145     138.740 135.340  27.300  1.00  0.00            
ATOM    301  SC3 HIS   145     139.140 134.290  25.450  1.00  0.00            
ATOM    302  BB  THR   146     140.440 130.360  31.890  1.00  0.00            
ATOM    303  SC1 THR   146     139.100 129.240  32.750  1.00  0.00            
ATOM    304  BB  LEU   147     144.100 129.900  32.490  1.00  0.00            
ATOM    305  SC1 LEU   147     144.630 127.440  33.310  1.00  0.00            
ATOM    306  BB  LEU   148     144.580 133.670  32.430  1.00  0.00            
ATOM    307  SC1 LEU   148     146.040 134.780  30.520  1.00  0.00            
ATOM    308  BB  ALA   149     141.660 134.530  34.700  1.00  0.00            
ATOM    309  BB  THR   150     142.120 131.700  37.140  1.00  0.00            
ATOM    310  SC1 THR   150     141.980 129.770  36.970  1.00  0.00            
ATOM    311  BB  GLY   151     145.610 132.710  38.210  1.00  0.00            
ATOM    312  BB  ALA   152     144.180 136.210  38.230  1.00  0.00            
ATOM    313  BB  ALA   153     141.370 135.490  40.730  1.00  0.00            
ATOM    314  BB  ALA   154     143.790 132.910  41.940  1.00  0.00            
ATOM    315  BB  GLY   155     146.320 135.560  42.790  1.00  0.00            
ATOM    316  BB  LEU   156     143.800 137.730  44.590  1.00  0.00            
ATOM    317  SC1 LEU   156     142.130 139.780  44.450  1.00  0.00            
ATOM    318  BB  ALA   157     142.150 134.880  46.500  1.00  0.00            
ATOM    319  BB  ALA   158     145.720 134.310  47.780  1.00  0.00            
ATOM    320  BB  ALA   159     147.080 137.780  48.190  1.00  0.00            
ATOM    321  BB  PHE   160     144.770 138.380  51.070  1.00  0.00            
ATOM    322  SC1 PHE   160     144.520 141.790  51.220  1.00  0.00            
ATOM    323  SC2 PHE   160     143.270 140.650  49.520  1.00  0.00            
ATOM    324  SC3 PHE   160     142.890 142.990  49.920  1.00  0.00            
ATOM    325  BB  ASN   161     142.410 135.490  52.030  1.00  0.00            
ATOM    326  SC1 ASN   161     141.680 135.160  54.400  1.00  0.00            
ATOM    327  BB  ALA   162     139.890 136.740  49.440  1.00  0.00            
ATOM    328  BB  PRO   163     138.300 133.690  47.650  1.00  0.00            
ATOM    329  SC1 PRO   163     137.680 131.910  47.900  1.00  0.00            
ATOM    330  BB  LEU   164     135.140 135.700  47.430  1.00  0.00            
ATOM    331  SC1 LEU   164     132.890 135.070  46.190  1.00  0.00            
ATOM    332  BB  ALA   165     136.880 138.900  46.220  1.00  0.00            
ATOM    333  BB  GLY   166     138.510 136.500  43.880  1.00  0.00            
ATOM    334  BB  ILE   167     135.600 135.290  41.800  1.00  0.00            
ATOM    335  SC1 ILE   167     134.810 133.540  40.870  1.00  0.00            
ATOM    336  BB  LEU   168     133.760 138.500  42.650  1.00  0.00            
ATOM    337  SC1 LEU   168     132.070 139.510  44.420  1.00  0.00            
ATOM    338  BB  PHE   169     136.270 140.450  40.470  1.00  0.00            
ATOM    339  SC1 PHE   169     139.880 140.110  40.250  1.00  0.00            
ATOM    340  SC2 PHE   169     138.910 142.280  40.540  1.00  0.00            
ATOM    341  SC3 PHE   169     141.290 142.050  40.270  1.00  0.00            
ATOM    342  BB  ILE   170     135.870 137.870  37.800  1.00  0.00            
ATOM    343  SC1 ILE   170     137.040 136.280  36.780  1.00  0.00            
ATOM    344  BB  ILE   171     132.080 138.480  37.630  1.00  0.00            
ATOM    345  SC1 ILE   171     131.270 136.880  38.620  1.00  0.00            
ATOM    346  BB  GLU   172     133.030 142.150  37.810  1.00  0.00            
ATOM    347  SC1 GLU   172     132.430 143.620  39.900  1.00  0.00            
ATOM    348  BB  GLU   173     136.230 143.780  36.710  1.00  0.00            
ATOM    349  SC1 GLU   173     134.800 144.540  34.010  1.00  0.00            
ATOM    350  BB  MET   174     138.510 141.340  34.980  1.00  0.00            
ATOM    351  SC1 MET   174     140.880 139.700  35.420  1.00  0.00            
ATOM    352  BB  ARG   175     136.580 139.460  32.320  1.00  0.00            
ATOM    353  SC1 ARG   175     134.300 139.710  33.070  1.00  0.00            
ATOM    354  SC2 ARG   175     131.660 140.660  33.080  1.00  0.00            
ATOM    355  BB  PRO   176     136.410 140.870  28.760  1.00  0.00            
ATOM    356  SC1 PRO   176     136.480 139.850  27.160  1.00  0.00            
ATOM    357  BB  GLN   177     133.760 143.570  28.990  1.00  0.00            
ATOM    358  SC1 GLN   177     135.330 145.980  29.190  1.00  0.00            
ATOM    359  BB  PHE   178     130.530 141.900  27.950  1.00  0.00            
ATOM    360  SC1 PHE   178     127.670 141.270  29.580  1.00  0.00            
ATOM    361  SC2 PHE   178     128.440 143.420  30.300  1.00  0.00            
ATOM    362  SC3 PHE   178     127.000 142.120  31.720  1.00  0.00            
ATOM    363  BB  ARG   179     132.150 140.150  25.010  1.00  0.00            
ATOM    364  SC1 ARG   179     133.300 141.740  23.820  1.00  0.00            
ATOM    365  SC2 ARG   179     136.140 141.470  22.100  1.00  0.00            
ATOM    366  BB  TYR   180     132.940 136.660  23.940  1.00  0.00            
ATOM    367  SC1 TYR   180     134.770 136.690  21.280  1.00  0.00            
ATOM    368  SC2 TYR   180     135.880 136.900  23.400  1.00  0.00            
ATOM    369  SC3 TYR   180     137.090 134.660  21.620  1.00  0.00            
ATOM    370  BB  THR   181     133.350 135.380  27.530  1.00  0.00            
ATOM    371  SC1 THR   181     133.390 136.430  29.170  1.00  0.00            
ATOM    372  BB  LEU   182     134.850 131.890  27.150  1.00  0.00            
ATOM    373  SC1 LEU   182     134.460 131.750  24.530  1.00  0.00            
ATOM    374  BB  ILE   183     135.690 131.950  30.890  1.00  0.00            
ATOM    375  SC1 ILE   183     136.330 133.790  31.980  1.00  0.00            
ATOM    376  BB  SER   184     134.160 129.020  32.620  1.00  0.00            
ATOM    377  SC1 SER   184     133.130 127.650  31.690  1.00  0.00            
ATOM    378  BB  ILE   185     132.950 129.980  36.150  1.00  0.00            
ATOM    379  SC1 ILE   185     131.910 131.490  37.510  1.00  0.00            
ATOM    380  BB  LYS   186     133.580 126.610  37.990  1.00  0.00            
ATOM    381  SC1 LYS   186     132.380 124.630  37.010  1.00  0.00            
ATOM    382  SC2 LYS   186     130.550 124.890  34.670  1.00  0.00            
ATOM    383  BB  ALA   187     137.080 126.600  36.590  1.00  0.00            
ATOM    384  BB  VAL   188     137.500 130.000  38.120  1.00  0.00            
ATOM    385  SC1 VAL   188     137.270 131.540  36.860  1.00  0.00            
ATOM    386  BB  PHE   189     136.530 128.550  41.500  1.00  0.00            
ATOM    387  SC1 PHE   189     133.710 128.310  43.500  1.00  0.00            
ATOM    388  SC2 PHE   189     135.050 130.250  43.940  1.00  0.00            
ATOM    389  SC3 PHE   189     133.050 129.860  45.210  1.00  0.00            
ATOM    390  BB  ILE   190     139.120 125.730  41.270  1.00  0.00            
ATOM    391  SC1 ILE   190     139.310 123.430  41.650  1.00  0.00            
ATOM    392  BB  GLY   191     142.290 127.810  41.270  1.00  0.00            
ATOM    393  BB  VAL   192     140.580 130.490  43.230  1.00  0.00            
ATOM    394  SC1 VAL   192     139.350 132.080  43.190  1.00  0.00            
ATOM    395  BB  ILE   193     139.960 127.850  45.840  1.00  0.00            
ATOM    396  SC1 ILE   193     138.000 126.530  46.120  1.00  0.00            
ATOM    397  BB  MET   194     142.920 125.560  45.310  1.00  0.00            
ATOM    398  SC1 MET   194     143.270 122.730  45.190  1.00  0.00            
ATOM    399  BB  SER   195     144.770 128.650  46.560  1.00  0.00            
ATOM    400  SC1 SER   195     144.700 130.300  45.520  1.00  0.00            
ATOM    401  BB  THR   196     142.130 129.610  49.200  1.00  0.00            
ATOM    402  SC1 THR   196     142.470 131.330  50.040  1.00  0.00            
ATOM    403  BB  ILE   197     143.150 126.250  50.530  1.00  0.00            
ATOM    404  SC1 ILE   197     142.530 124.230  49.860  1.00  0.00            
ATOM    405  BB  MET   198     146.740 127.170  49.740  1.00  0.00            
ATOM    406  SC1 MET   198     149.160 126.020  50.210  1.00  0.00            
ATOM    407  BB  TYR   199     147.180 130.060  52.210  1.00  0.00            
ATOM    408  SC1 TYR   199     146.390 132.990  52.620  1.00  0.00            
ATOM    409  SC2 TYR   199     148.780 132.800  52.540  1.00  0.00            
ATOM    410  SC3 TYR   199     147.840 135.270  54.150  1.00  0.00            
ATOM    411  BB  ARG   200     144.790 128.250  54.590  1.00  0.00            
ATOM    412  SC1 ARG   200     142.700 129.570  54.960  1.00  0.00            
ATOM    413  SC2 ARG   200     140.030 128.810  57.120  1.00  0.00            
ATOM    414  BB  ILE   201     146.870 125.050  54.830  1.00  0.00            
ATOM    415  SC1 ILE   201     146.600 123.530  53.370  1.00  0.00            
ATOM    416  BB  PHE   202     149.820 127.320  55.320  1.00  0.00            
ATOM    417  SC1 PHE   202     152.470 125.860  54.090  1.00  0.00            
ATOM    418  SC2 PHE   202     151.430 124.070  55.300  1.00  0.00            
ATOM    419  SC3 PHE   202     152.280 123.690  53.090  1.00  0.00            
ATOM    420  BB  ASN   203     148.190 129.590  57.840  1.00  0.00            
ATOM    421  SC1 ASN   203     149.450 129.450  59.990  1.00  0.00            
ATOM    422  BB  HIS   204     144.830 128.730  59.410  1.00  0.00            
ATOM    423  SC1 HIS   204     144.390 126.830  59.310  1.00  0.00            
ATOM    424  SC2 HIS   204     143.830 124.990  59.200  1.00  0.00            
ATOM    425  SC3 HIS   204     145.820 124.270  59.620  1.00  0.00            
ATOM    426  BB  GLU   205     142.250 130.640  61.460  1.00  0.00            
ATOM    427  SC1 GLU   205     142.860 130.250  63.850  1.00  0.00            
ATOM    428  BB  VAL   206     143.520 133.530  59.200  1.00  0.00            
ATOM    429  SC1 VAL   206     144.680 133.330  57.580  1.00  0.00            
ATOM    430  BB  ALA   207     144.450 136.570  61.170  1.00  0.00            
ATOM    431  BB  LEU   208     145.530 139.020  58.520  1.00  0.00            
ATOM    432  SC1 LEU   208     144.580 138.490  56.100  1.00  0.00            
ATOM    433  BB  ILE   209     143.230 141.490  60.200  1.00  0.00            
ATOM    434  SC1 ILE   209     141.620 142.650  59.440  1.00  0.00            
ATOM    435  BB  ASP   210     141.570 140.880  63.550  1.00  0.00            
ATOM    436  SC1 ASP   210     141.640 138.690  64.850  1.00  0.00            
ATOM    437  BB  VAL   211     139.280 143.460  65.060  1.00  0.00            
ATOM    438  SC1 VAL   211     140.140 144.910  66.140  1.00  0.00            
ATOM    439  BB  GLY   212     137.320 140.810  66.880  1.00  0.00            
ATOM    440  BB  LYS   213     133.730 141.880  66.400  1.00  0.00            
ATOM    441  SC1 LYS   213     131.950 140.690  65.640  1.00  0.00            
ATOM    442  SC2 LYS   213     128.960 141.550  65.000  1.00  0.00            
ATOM    443  BB  LEU   214     133.210 145.630  66.070  1.00  0.00            
ATOM    444  SC1 LEU   214     135.330 146.770  64.960  1.00  0.00            
ATOM    445  BB  SER   215     129.630 146.350  67.220  1.00  0.00            
ATOM    446  SC1 SER   215     129.140 146.210  69.100  1.00  0.00            
ATOM    447  BB  ASP   216     126.660 146.840  64.850  1.00  0.00            
ATOM    448  SC1 ASP   216     124.850 145.380  65.900  1.00  0.00            
ATOM    449  BB  ALA   217     124.860 149.670  63.010  1.00  0.00            
ATOM    450  BB  PRO   218     121.450 151.090  64.080  1.00  0.00            
ATOM    451  SC1 PRO   218     121.740 151.920  65.770  1.00  0.00            
ATOM    452  BB  LEU   219     118.750 152.150  61.640  1.00  0.00            
ATOM    453  SC1 LEU   219     118.660 150.990  59.260  1.00  0.00            
ATOM    454  BB  ASN   220     119.030 155.640  62.860  1.00  0.00            
ATOM    455  SC1 ASN   220     117.290 156.630  64.350  1.00  0.00            
ATOM    456  BB  THR   221     122.630 156.070  61.660  1.00  0.00            
ATOM    457  SC1 THR   221     124.210 156.080  62.800  1.00  0.00            
ATOM    458  BB  LEU   222     122.390 154.840  58.060  1.00  0.00            
ATOM    459  SC1 LEU   222     121.120 153.570  56.110  1.00  0.00            
ATOM    460  BB  TRP   223     121.950 158.610  57.230  1.00  0.00            
ATOM    461  SC1 TRP   223     120.450 159.720  59.140  1.00  0.00            
ATOM    462  SC2 TRP   223     118.440 159.650  60.040  1.00  0.00            
ATOM    463  SC3 TRP   223     121.550 161.010  61.040  1.00  0.00            
ATOM    464  SC4 TRP   223     118.980 160.920  62.130  1.00  0.00            
ATOM    465  BB  LEU   224     125.620 159.200  58.080  1.00  0.00            
ATOM    466  SC1 LEU   224     126.130 161.530  59.230  1.00  0.00            
ATOM    467  BB  TYR   225     126.890 156.010  56.510  1.00  0.00            
ATOM    468  SC1 TYR   225     127.120 154.420  59.110  1.00  0.00            
ATOM    469  SC2 TYR   225     128.780 153.680  57.540  1.00  0.00            
ATOM    470  SC3 TYR   225     128.500 151.780  59.970  1.00  0.00            
ATOM    471  BB  LEU   226     126.450 158.000  53.310  1.00  0.00            
ATOM    472  SC1 LEU   226     124.830 158.710  51.330  1.00  0.00            
ATOM    473  BB  ILE   227     128.010 161.190  54.430  1.00  0.00            
ATOM    474  SC1 ILE   227     126.380 162.850  54.510  1.00  0.00            
ATOM    475  BB  LEU   228     130.860 158.800  54.850  1.00  0.00            
ATOM    476  SC1 LEU   228     133.080 157.830  55.920  1.00  0.00            
ATOM    477  BB  GLY   229     130.140 157.780  51.320  1.00  0.00            
ATOM    478  BB  ILE   230     129.430 161.170  49.910  1.00  0.00            
ATOM    479  SC1 ILE   230     127.960 162.690  49.120  1.00  0.00            
ATOM    480  BB  ILE   231     133.120 162.120  50.780  1.00  0.00            
ATOM    481  SC1 ILE   231     133.880 162.670  52.420  1.00  0.00            
ATOM    482  BB  PHE   232     134.210 158.690  49.550  1.00  0.00            
ATOM    483  SC1 PHE   232     136.160 157.410  52.070  1.00  0.00            
ATOM    484  SC2 PHE   232     137.380 158.230  50.170  1.00  0.00            
ATOM    485  SC3 PHE   232     138.560 157.470  52.110  1.00  0.00            
ATOM    486  BB  GLY   233     132.350 159.840  46.440  1.00  0.00            
ATOM    487  BB  ILE   234     134.100 163.140  45.620  1.00  0.00            
ATOM    488  SC1 ILE   234     132.500 164.450  46.270  1.00  0.00            
ATOM    489  BB  PHE   235     137.550 162.310  47.020  1.00  0.00            
ATOM    490  SC1 PHE   235     138.360 164.640  49.040  1.00  0.00            
ATOM    491  SC2 PHE   235     138.350 162.550  50.210  1.00  0.00            
ATOM    492  SC3 PHE   235     138.510 164.600  51.440  1.00  0.00            
ATOM    493  BB  GLY   236     137.770 159.100  44.990  1.00  0.00            
ATOM    494  BB  PRO   237     138.100 161.360  41.930  1.00  0.00            
ATOM    495  SC1 PRO   237     136.800 162.650  41.440  1.00  0.00            
ATOM    496  BB  ILE   238     140.820 163.080  44.010  1.00  0.00            
ATOM    497  SC1 ILE   238     141.340 165.260  44.220  1.00  0.00            
ATOM    498  BB  PHE   239     143.110 160.040  43.500  1.00  0.00            
ATOM    499  SC1 PHE   239     142.570 156.910  44.060  1.00  0.00            
ATOM    500  SC2 PHE   239     144.820 157.390  44.750  1.00  0.00            
ATOM    501  SC3 PHE   239     144.100 155.110  44.460  1.00  0.00            
ATOM    502  BB  ASN   240     142.440 160.050  39.770  1.00  0.00            
ATOM    503  SC1 ASN   240     141.980 159.060  37.520  1.00  0.00            
ATOM    504  BB  LYS   241     143.560 163.680  40.030  1.00  0.00            
ATOM    505  SC1 LYS   241     141.740 164.850  39.160  1.00  0.00            
ATOM    506  SC2 LYS   241     139.500 163.840  37.570  1.00  0.00            
ATOM    507  BB  TRP   242     147.150 163.460  41.170  1.00  0.00            
ATOM    508  SC1 TRP   242     147.610 164.020  43.620  1.00  0.00            
ATOM    509  SC2 TRP   242     148.840 165.370  44.840  1.00  0.00            
ATOM    510  SC3 TRP   242     146.260 163.060  45.560  1.00  0.00            
ATOM    511  SC4 TRP   242     147.890 164.760  47.070  1.00  0.00            
ATOM    512  BB  VAL   243     148.140 160.090  39.730  1.00  0.00            
ATOM    513  SC1 VAL   243     146.750 158.690  40.070  1.00  0.00            
ATOM    514  BB  LEU   244     147.280 161.230  36.220  1.00  0.00            
ATOM    515  SC1 LEU   244     145.060 162.530  35.580  1.00  0.00            
ATOM    516  BB  GLY   245     149.160 164.360  37.070  1.00  0.00            
ATOM    517  BB  MET   246     152.450 163.130  38.510  1.00  0.00            
ATOM    518  SC1 MET   246     153.970 164.220  40.640  1.00  0.00            
ATOM    519  BB  GLN   247     152.840 160.330  36.020  1.00  0.00            
ATOM    520  SC1 GLN   247     154.490 157.990  35.050  1.00  0.00            
ATOM    521  BB  ASP   248     153.810 162.640  33.170  1.00  0.00            
ATOM    522  SC1 ASP   248     153.970 163.230  30.690  1.00  0.00            
ATOM    523  BB  LEU   249     155.570 164.980  35.520  1.00  0.00            
ATOM    524  SC1 LEU   249     157.060 166.420  37.170  1.00  0.00            
ATOM    525  BB  LEU   250     156.950 161.670  36.780  1.00  0.00            
ATOM    526  SC1 LEU   250     157.730 161.960  39.300  1.00  0.00            
ATOM    527  BB  HIS   251     157.730 160.820  33.160  1.00  0.00            
ATOM    528  SC1 HIS   251     157.710 159.360  31.870  1.00  0.00            
ATOM    529  SC2 HIS   251     157.680 157.760  30.780  1.00  0.00            
ATOM    530  SC3 HIS   251     158.190 158.870  29.000  1.00  0.00            
ATOM    531  BB  ARG   252     159.730 164.010  33.370  1.00  0.00            
ATOM    532  SC1 ARG   252     158.900 165.550  31.280  1.00  0.00            
ATOM    533  SC2 ARG   252     158.170 163.810  28.070  1.00  0.00            
ATOM    534  BB  VAL   253     162.460 162.400  35.460  1.00  0.00            
ATOM    535  SC1 VAL   253     162.320 163.110  37.320  1.00  0.00            
ATOM    536  BB  HIS   254     162.290 159.000  33.730  1.00  0.00            
ATOM    537  SC1 HIS   254     161.340 157.850  34.990  1.00  0.00            
ATOM    538  SC2 HIS   254     160.370 156.870  36.340  1.00  0.00            
ATOM    539  SC3 HIS   254     158.980 156.080  34.890  1.00  0.00            
ATOM    540  BB  GLY   255     162.490 160.990  30.520  1.00  0.00            
ATOM    541  BB  GLY   256     163.530 157.590  29.290  1.00  0.00            
ATOM    542  BB  ASN   257     166.700 156.330  30.950  1.00  0.00            
ATOM    543  SC1 ASN   257     168.870 157.350  30.240  1.00  0.00            
ATOM    544  BB  ILE   258     167.510 153.130  32.780  1.00  0.00            
ATOM    545  SC1 ILE   258     167.730 151.060  33.200  1.00  0.00            
ATOM    546  BB  THR   259     169.920 155.160  34.910  1.00  0.00            
ATOM    547  SC1 THR   259     171.320 156.370  34.310  1.00  0.00            
ATOM    548  BB  LYS   260     166.890 157.210  36.060  1.00  0.00            
ATOM    549  SC1 LYS   260     166.870 159.340  35.240  1.00  0.00            
ATOM    550  SC2 LYS   260     166.940 161.350  32.920  1.00  0.00            
ATOM    551  BB  TRP   261     164.470 154.310  35.660  1.00  0.00            
ATOM    552  SC1 TRP   261     162.830 153.360  33.750  1.00  0.00            
ATOM    553  SC2 TRP   261     162.230 154.000  31.730  1.00  0.00            
ATOM    554  SC3 TRP   261     160.710 152.050  34.250  1.00  0.00            
ATOM    555  SC4 TRP   261     159.900 153.080  31.770  1.00  0.00            
ATOM    556  BB  VAL   262     166.110 152.520  38.530  1.00  0.00            
ATOM    557  SC1 VAL   262     167.970 151.930  38.100  1.00  0.00            
ATOM    558  BB  LEU   263     167.170 155.690  40.430  1.00  0.00            
ATOM    559  SC1 LEU   263     168.640 157.550  41.620  1.00  0.00            
ATOM    560  BB  MET   264     163.850 157.480  40.500  1.00  0.00            
ATOM    561  SC1 MET   264     161.520 159.510  40.860  1.00  0.00            
ATOM    562  BB  GLY   265     162.900 154.480  42.530  1.00  0.00            
ATOM    563  BB  GLY   266     166.020 153.950  44.620  1.00  0.00            
ATOM    564  BB  ALA   267     165.280 157.430  45.800  1.00  0.00            
ATOM    565  BB  ILE   268     161.650 156.610  46.520  1.00  0.00            
ATOM    566  SC1 ILE   268     160.450 157.950  45.330  1.00  0.00            
ATOM    567  BB  GLY   269     162.860 153.280  47.830  1.00  0.00            
ATOM    568  BB  GLY   270     164.790 155.170  50.510  1.00  0.00            
ATOM    569  BB  LEU   271     162.330 158.080  50.830  1.00  0.00            
ATOM    570  SC1 LEU   271     163.060 160.290  49.570  1.00  0.00            
ATOM    571  BB  CYS   272     160.000 155.270  51.390  1.00  0.00            
ATOM    572  SC1 CYS   272     158.300 156.080  49.900  1.00  0.00            
ATOM    573  BB  GLY   273     161.740 153.650  54.330  1.00  0.00            
ATOM    574  BB  LEU   274     162.970 156.720  56.020  1.00  0.00            
ATOM    575  SC1 LEU   274     163.710 159.030  54.950  1.00  0.00            
ATOM    576  BB  LEU   275     159.200 157.300  56.350  1.00  0.00            
ATOM    577  SC1 LEU   275     158.640 159.060  54.450  1.00  0.00            
ATOM    578  BB  GLY   276     159.300 153.740  57.530  1.00  0.00            
ATOM    579  BB  PHE   277     161.150 155.220  60.460  1.00  0.00            
ATOM    580  SC1 PHE   277     164.340 155.440  60.660  1.00  0.00            
ATOM    581  SC2 PHE   277     163.760 153.120  60.450  1.00  0.00            
ATOM    582  SC3 PHE   277     165.620 153.770  61.820  1.00  0.00            
ATOM    583  BB  VAL   278     159.810 158.790  59.810  1.00  0.00            
ATOM    584  SC1 VAL   278     159.310 160.710  59.530  1.00  0.00            
ATOM    585  BB  ALA   279     156.710 157.030  61.170  1.00  0.00            
ATOM    586  BB  PRO   280     155.440 153.700  59.580  1.00  0.00            
ATOM    587  SC1 PRO   280     155.820 152.120  60.570  1.00  0.00            
ATOM    588  BB  ALA   281     151.670 153.970  58.850  1.00  0.00            
ATOM    589  BB  THR   282     152.940 156.650  56.520  1.00  0.00            
ATOM    590  SC1 THR   282     153.720 158.430  56.330  1.00  0.00            
ATOM    591  BB  SER   283     154.810 153.730  54.920  1.00  0.00            
ATOM    592  SC1 SER   283     156.410 154.150  53.870  1.00  0.00            
ATOM    593  BB  GLY   284     154.630 149.990  54.010  1.00  0.00            
ATOM    594  BB  GLY   285     151.720 147.800  53.110  1.00  0.00            
ATOM    595  BB  GLY   286     149.030 148.680  55.550  1.00  0.00            
ATOM    596  BB  PHE   287     147.430 145.560  56.830  1.00  0.00            
ATOM    597  SC1 PHE   287     145.670 145.310  54.060  1.00  0.00            
ATOM    598  SC2 PHE   287     144.730 143.780  55.650  1.00  0.00            
ATOM    599  SC3 PHE   287     143.320 144.840  54.020  1.00  0.00            
ATOM    600  BB  ASN   288     148.550 146.620  60.270  1.00  0.00            
ATOM    601  SC1 ASN   288     148.800 145.390  62.430  1.00  0.00            
ATOM    602  BB  LEU   289     147.500 150.250  60.200  1.00  0.00            
ATOM    603  SC1 LEU   289     146.940 152.790  59.670  1.00  0.00            
ATOM    604  BB  ILE   290     143.930 149.030  59.790  1.00  0.00            
ATOM    605  SC1 ILE   290     143.550 147.710  58.270  1.00  0.00            
ATOM    606  BB  PRO   291     143.590 147.010  63.090  1.00  0.00            
ATOM    607  SC1 PRO   291     143.930 145.140  63.010  1.00  0.00            
ATOM    608  BB  ILE   292     145.240 149.910  65.010  1.00  0.00            
ATOM    609  SC1 ILE   292     147.270 149.400  65.690  1.00  0.00            
ATOM    610  BB  ALA   293     143.270 152.630  63.220  1.00  0.00            
ATOM    611  BB  THR   294     140.080 150.630  63.110  1.00  0.00            
ATOM    612  SC1 THR   294     139.490 149.190  61.930  1.00  0.00            
ATOM    613  BB  ALA   295     140.510 150.030  66.900  1.00  0.00            
ATOM    614  BB  GLY   296     140.330 153.850  67.280  1.00  0.00            
ATOM    615  BB  ASN   297     143.700 154.070  69.070  1.00  0.00            
ATOM    616  SC1 ASN   297     145.030 152.020  69.590  1.00  0.00            
ATOM    617  BB  PHE   298     145.240 156.590  66.580  1.00  0.00            
ATOM    618  SC1 PHE   298     147.010 155.580  63.460  1.00  0.00            
ATOM    619  SC2 PHE   298     147.530 154.660  65.610  1.00  0.00            
ATOM    620  SC3 PHE   298     149.070 154.390  63.790  1.00  0.00            
ATOM    621  BB  SER   299     145.570 160.270  67.080  1.00  0.00            
ATOM    622  SC1 SER   299     146.960 161.310  67.960  1.00  0.00            
ATOM    623  BB  MET   300     142.880 162.250  65.360  1.00  0.00            
ATOM    624  SC1 MET   300     140.150 161.390  64.870  1.00  0.00            
ATOM    625  BB  GLY   301     145.620 164.180  63.620  1.00  0.00            
ATOM    626  BB  MET   302     147.760 161.040  63.200  1.00  0.00            
ATOM    627  SC1 MET   302     150.120 162.450  64.420  1.00  0.00            
ATOM    628  BB  LEU   303     144.970 159.840  60.940  1.00  0.00            
ATOM    629  SC1 LEU   303     143.080 158.400  62.120  1.00  0.00            
ATOM    630  BB  VAL   304     145.350 163.220  59.190  1.00  0.00            
ATOM    631  SC1 VAL   304     145.050 164.730  57.920  1.00  0.00            
ATOM    632  BB  PHE   305     149.160 162.790  59.250  1.00  0.00            
ATOM    633  SC1 PHE   305     152.490 163.090  60.140  1.00  0.00            
ATOM    634  SC2 PHE   305     151.900 163.510  57.850  1.00  0.00            
ATOM    635  SC3 PHE   305     153.700 164.720  58.870  1.00  0.00            
ATOM    636  BB  ILE   306     149.130 159.400  57.480  1.00  0.00            
ATOM    637  SC1 ILE   306     148.880 157.980  58.930  1.00  0.00            
ATOM    638  BB  PHE   307     146.090 160.230  55.360  1.00  0.00            
ATOM    639  SC1 PHE   307     143.680 159.630  53.720  1.00  0.00            
ATOM    640  SC2 PHE   307     142.760 161.150  55.330  1.00  0.00            
ATOM    641  SC3 PHE   307     141.630 160.790  53.250  1.00  0.00            
ATOM    642  BB  VAL   308     147.910 163.070  53.480  1.00  0.00            
ATOM    643  SC1 VAL   308     147.280 164.940  53.120  1.00  0.00            
ATOM    644  BB  ALA   309     151.060 161.160  53.870  1.00  0.00            
ATOM    645  BB  ARG   310     149.520 157.880  52.570  1.00  0.00            
ATOM    646  SC1 ARG   310     148.850 155.940  53.680  1.00  0.00            
ATOM    647  SC2 ARG   310     150.060 153.200  53.940  1.00  0.00            
ATOM    648  BB  VAL   311     148.290 160.010  49.670  1.00  0.00            
ATOM    649  SC1 VAL   311     146.390 160.550  49.380  1.00  0.00            
ATOM    650  BB  ILE   312     151.760 161.170  48.710  1.00  0.00            
ATOM    651  SC1 ILE   312     152.120 163.300  49.140  1.00  0.00            
ATOM    652  BB  THR   313     153.470 157.860  49.430  1.00  0.00            
ATOM    653  SC1 THR   313     153.840 157.440  51.300  1.00  0.00            
ATOM    654  BB  THR   314     150.670 155.910  47.660  1.00  0.00            
ATOM    655  SC1 THR   314     148.960 155.110  48.140  1.00  0.00            
ATOM    656  BB  LEU   315     151.720 158.350  45.020  1.00  0.00            
ATOM    657  SC1 LEU   315     149.510 159.730  44.500  1.00  0.00            
ATOM    658  BB  LEU   316     155.450 158.210  44.680  1.00  0.00            
ATOM    659  SC1 LEU   316     156.050 160.720  44.100  1.00  0.00            
ATOM    660  BB  CYS   317     155.630 154.510  44.560  1.00  0.00            
ATOM    661  SC1 CYS   317     157.940 153.950  44.210  1.00  0.00            
ATOM    662  BB  PHE   318     152.910 153.820  42.130  1.00  0.00            
ATOM    663  SC1 PHE   318     150.140 152.610  41.670  1.00  0.00            
ATOM    664  SC2 PHE   318     149.860 154.860  42.450  1.00  0.00            
ATOM    665  SC3 PHE   318     148.310 153.930  40.870  1.00  0.00            
ATOM    666  BB  SER   319     152.560 155.400  38.610  1.00  0.00            
ATOM    667  SC1 SER   319     152.180 154.320  37.030  1.00  0.00            
ATOM    668  BB  SER   320     156.220 156.030  39.300  1.00  0.00            
ATOM    669  SC1 SER   320     157.340 157.310  40.250  1.00  0.00            
ATOM    670  BB  GLY   321     156.780 152.690  37.650  1.00  0.00            
ATOM    671  BB  ALA   322     156.880 150.520  40.840  1.00  0.00            
ATOM    672  BB  PRO   323     156.670 146.760  40.520  1.00  0.00            
ATOM    673  SC1 PRO   323     158.320 145.820  40.570  1.00  0.00            
ATOM    674  BB  GLY   324     153.880 146.610  43.070  1.00  0.00            
ATOM    675  BB  GLY   325     150.280 146.880  44.080  1.00  0.00            
ATOM    676  BB  ILE   326     147.910 149.610  44.940  1.00  0.00            
ATOM    677  SC1 ILE   326     147.320 151.550  45.490  1.00  0.00            
ATOM    678  BB  PHE   327     145.060 147.310  45.570  1.00  0.00            
ATOM    679  SC1 PHE   327     141.990 146.760  44.730  1.00  0.00            
ATOM    680  SC2 PHE   327     142.640 144.740  45.840  1.00  0.00            
ATOM    681  SC3 PHE   327     141.190 144.640  43.930  1.00  0.00            
ATOM    682  BB  ALA   328     145.980 146.850  49.270  1.00  0.00            
ATOM    683  BB  PRO   329     147.540 150.230  50.270  1.00  0.00            
ATOM    684  SC1 PRO   329     149.410 150.350  49.920  1.00  0.00            
ATOM    685  BB  MET   330     144.120 151.430  49.190  1.00  0.00            
ATOM    686  SC1 MET   330     142.570 151.110  47.000  1.00  0.00            
ATOM    687  BB  LEU   331     142.390 149.310  51.760  1.00  0.00            
ATOM    688  SC1 LEU   331     140.940 147.680  50.250  1.00  0.00            
ATOM    689  BB  ALA   332     144.550 151.390  54.090  1.00  0.00            
ATOM    690  BB  LEU   333     143.600 154.750  52.620  1.00  0.00            
ATOM    691  SC1 LEU   333     144.950 155.860  50.620  1.00  0.00            
ATOM    692  BB  GLY   334     140.160 153.190  52.860  1.00  0.00            
ATOM    693  BB  THR   335     140.120 153.240  56.620  1.00  0.00            
ATOM    694  SC1 THR   335     140.660 151.640  57.600  1.00  0.00            
ATOM    695  BB  VAL   336     142.050 156.430  57.480  1.00  0.00            
ATOM    696  SC1 VAL   336     144.020 156.290  57.190  1.00  0.00            
ATOM    697  BB  LEU   337     139.000 158.670  56.880  1.00  0.00            
ATOM    698  SC1 LEU   337     137.400 160.540  55.890  1.00  0.00            
ATOM    699  BB  GLY   338     137.020 155.510  57.710  1.00  0.00            
ATOM    700  BB  THR   339     138.320 156.610  61.200  1.00  0.00            
ATOM    701  SC1 THR   339     139.140 155.270  62.360  1.00  0.00            
ATOM    702  BB  ALA   340     138.560 160.400  60.770  1.00  0.00            
ATOM    703  BB  PHE   341     134.790 160.380  60.270  1.00  0.00            
ATOM    704  SC1 PHE   341     131.510 161.360  59.310  1.00  0.00            
ATOM    705  SC2 PHE   341     133.350 162.710  58.570  1.00  0.00            
ATOM    706  SC3 PHE   341     131.190 162.950  57.540  1.00  0.00            
ATOM    707  BB  GLY   342     134.620 157.920  63.120  1.00  0.00            
ATOM    708  BB  MET   343     135.890 159.920  66.090  1.00  0.00            
ATOM    709  SC1 MET   343     136.490 161.800  68.880  1.00  0.00            
ATOM    710  BB  VAL   344     134.440 162.990  64.690  1.00  0.00            
ATOM    711  SC1 VAL   344     135.340 164.150  63.330  1.00  0.00            
ATOM    712  BB  ALA   345     131.310 160.960  64.550  1.00  0.00            
ATOM    713  BB  VAL   346     131.310 159.580  68.020  1.00  0.00            
ATOM    714  SC1 VAL   346     131.630 157.680  68.570  1.00  0.00            
ATOM    715  BB  GLU   347     131.710 162.710  70.150  1.00  0.00            
ATOM    716  SC1 GLU   347     130.820 163.360  73.150  1.00  0.00            
ATOM    717  BB  LEU   348     128.840 164.450  68.290  1.00  0.00            
ATOM    718  SC1 LEU   348     130.490 165.950  66.840  1.00  0.00            
ATOM    719  BB  PHE   349     126.610 161.510  69.140  1.00  0.00            
ATOM    720  SC1 PHE   349     125.320 162.090  65.920  1.00  0.00            
ATOM    721  SC2 PHE   349     126.730 160.150  66.050  1.00  0.00            
ATOM    722  SC3 PHE   349     126.210 161.130  63.920  1.00  0.00            
ATOM    723  BB  PRO   350     128.250 158.910  71.360  1.00  0.00            
ATOM    724  SC1 PRO   350     129.140 157.950  72.740  1.00  0.00            
ATOM    725  BB  GLN   351     124.600 158.070  72.190  1.00  0.00            
ATOM    726  SC1 GLN   351     124.180 157.260  73.920  1.00  0.00            
ATOM    727  BB  TYR   352     124.500 156.930  68.530  1.00  0.00            
ATOM    728  SC1 TYR   352     122.080 157.370  67.020  1.00  0.00            
ATOM    729  SC2 TYR   352     122.720 159.410  68.110  1.00  0.00            
ATOM    730  SC3 TYR   352     120.820 159.880  65.700  1.00  0.00            
ATOM    731  BB  HIS   353     126.790 154.170  69.840  1.00  0.00            
ATOM    732  SC1 HIS   353     126.510 152.260  70.070  1.00  0.00            
ATOM    733  SC2 HIS   353     126.250 150.360  70.320  1.00  0.00            
ATOM    734  SC3 HIS   353     125.720 150.080  68.240  1.00  0.00            
ATOM    735  BB  LEU   354     128.650 154.640  66.630  1.00  0.00            
ATOM    736  SC1 LEU   354     127.180 153.150  65.010  1.00  0.00            
ATOM    737  BB  GLU   355     132.050 153.050  66.810  1.00  0.00            
ATOM    738  SC1 GLU   355     131.800 150.230  68.580  1.00  0.00            
ATOM    739  BB  ALA   356     134.510 154.910  64.600  1.00  0.00            
ATOM    740  BB  GLY   357     135.680 151.380  64.260  1.00  0.00            
ATOM    741  BB  THR   358     132.640 150.400  62.220  1.00  0.00            
ATOM    742  SC1 THR   358     131.250 149.750  63.420  1.00  0.00            
ATOM    743  BB  PHE   359     132.890 153.740  60.390  1.00  0.00            
ATOM    744  SC1 PHE   359     130.470 155.270  62.140  1.00  0.00            
ATOM    745  SC2 PHE   359     131.000 156.700  60.290  1.00  0.00            
ATOM    746  SC3 PHE   359     129.430 157.420  61.950  1.00  0.00            
ATOM    747  BB  ALA   360     136.470 152.620  59.590  1.00  0.00            
ATOM    748  BB  ILE   361     135.710 149.100  58.350  1.00  0.00            
ATOM    749  SC1 ILE   361     135.320 147.000  59.020  1.00  0.00            
ATOM    750  BB  ALA   362     133.160 151.270  56.530  1.00  0.00            
ATOM    751  BB  GLY   363     135.590 153.440  54.820  1.00  0.00            
ATOM    752  BB  MET   364     137.700 150.470  54.050  1.00  0.00            
ATOM    753  SC1 MET   364     139.210 147.420  55.430  1.00  0.00            
ATOM    754  BB  GLY   365     136.250 149.350  50.780  1.00  0.00            
ATOM    755  BB  ALA   366     134.940 152.860  50.120  1.00  0.00            
ATOM    756  BB  LEU   367     138.300 153.650  48.650  1.00  0.00            
ATOM    757  SC1 LEU   367     140.420 155.150  48.130  1.00  0.00            
ATOM    758  BB  LEU   368     137.900 150.660  46.390  1.00  0.00            
ATOM    759  SC1 LEU   368     137.810 148.070  45.840  1.00  0.00            
ATOM    760  BB  ALA   369     134.530 151.910  45.160  1.00  0.00            
ATOM    761  BB  ALA   370     135.660 155.520  45.040  1.00  0.00            
ATOM    762  BB  SER   371     138.100 155.840  42.130  1.00  0.00            
ATOM    763  SC1 SER   371     139.130 156.890  40.860  1.00  0.00            
ATOM    764  BB  ILE   372     138.120 152.030  41.770  1.00  0.00            
ATOM    765  SC1 ILE   372     140.200 151.870  42.610  1.00  0.00            
ATOM    766  BB  ARG   373     134.560 151.280  40.600  1.00  0.00            
ATOM    767  SC1 ARG   373     132.610 150.950  38.710  1.00  0.00            
ATOM    768  SC2 ARG   373     133.510 147.980  37.040  1.00  0.00            
ATOM    769  BB  ALA   374     134.100 147.860  42.250  1.00  0.00            
ATOM    770  BB  PRO   375     131.340 148.240  45.060  1.00  0.00            
ATOM    771  SC1 PRO   375     130.100 149.390  44.200  1.00  0.00            
ATOM    772  BB  LEU   376     130.530 144.490  44.450  1.00  0.00            
ATOM    773  SC1 LEU   376     129.360 143.660  46.670  1.00  0.00            
ATOM    774  BB  THR   377     134.190 143.490  45.040  1.00  0.00            
ATOM    775  SC1 THR   377     135.970 143.460  44.250  1.00  0.00            
ATOM    776  BB  GLY   378     133.800 145.950  47.860  1.00  0.00            
ATOM    777  BB  ILE   379     131.550 144.600  50.520  1.00  0.00            
ATOM    778  SC1 ILE   379     129.670 144.450  51.850  1.00  0.00            
ATOM    779  BB  ILE   380     132.960 141.280  49.360  1.00  0.00            
ATOM    780  SC1 ILE   380     132.150 139.450  49.850  1.00  0.00            
ATOM    781  BB  LEU   381     136.550 142.010  50.070  1.00  0.00            
ATOM    782  SC1 LEU   381     138.220 143.350  48.510  1.00  0.00            
ATOM    783  BB  VAL   382     135.940 143.930  53.190  1.00  0.00            
ATOM    784  SC1 VAL   382     134.990 145.690  53.270  1.00  0.00            
ATOM    785  BB  LEU   383     133.510 141.380  54.750  1.00  0.00            
ATOM    786  SC1 LEU   383     132.190 143.290  56.030  1.00  0.00            
ATOM    787  BB  GLU   384     135.890 138.610  53.950  1.00  0.00            
ATOM    788  SC1 GLU   384     136.780 135.940  53.780  1.00  0.00            
ATOM    789  BB  MET   385     138.570 140.250  56.170  1.00  0.00            
ATOM    790  SC1 MET   385     140.390 140.370  53.900  1.00  0.00            
ATOM    791  BB  THR   386     136.550 141.800  59.090  1.00  0.00            
ATOM    792  SC1 THR   386     137.050 142.840  60.660  1.00  0.00            
ATOM    793  BB  ASP   387     133.940 139.010  58.940  1.00  0.00            
ATOM    794  SC1 ASP   387     134.670 136.600  58.530  1.00  0.00            
ATOM    795  BB  ASN   388     131.570 141.440  60.580  1.00  0.00            
ATOM    796  SC1 ASN   388     131.930 143.540  61.900  1.00  0.00            
ATOM    797  BB  TYR   389     128.380 140.980  58.660  1.00  0.00            
ATOM    798  SC1 TYR   389     129.370 137.960  57.980  1.00  0.00            
ATOM    799  SC2 TYR   389     128.740 139.320  56.110  1.00  0.00            
ATOM    800  SC3 TYR   389     130.840 137.170  55.370  1.00  0.00            
ATOM    801  BB  GLN   390     126.540 143.520  60.800  1.00  0.00            
ATOM    802  SC1 GLN   390     124.480 143.180  61.370  1.00  0.00            
ATOM    803  BB  LEU   391     127.580 146.630  58.870  1.00  0.00            
ATOM    804  SC1 LEU   391     130.090 147.430  58.600  1.00  0.00            
ATOM    805  BB  ILE   392     126.260 144.950  55.720  1.00  0.00            
ATOM    806  SC1 ILE   392     125.310 142.860  55.160  1.00  0.00            
ATOM    807  BB  LEU   393     124.260 147.610  53.790  1.00  0.00            
ATOM    808  SC1 LEU   393     121.800 148.210  54.580  1.00  0.00            
ATOM    809  BB  PRO   394     126.140 150.330  55.710  1.00  0.00            
ATOM    810  SC1 PRO   394     124.770 150.860  56.920  1.00  0.00            
ATOM    811  BB  MET   395     129.290 148.970  54.130  1.00  0.00            
ATOM    812  SC1 MET   395     131.820 148.940  52.960  1.00  0.00            
ATOM    813  BB  ILE   396     127.300 149.130  50.810  1.00  0.00            
ATOM    814  SC1 ILE   396     128.070 147.920  49.030  1.00  0.00            
ATOM    815  BB  ILE   397     125.600 152.330  51.800  1.00  0.00            
ATOM    816  SC1 ILE   397     124.010 153.700  51.860  1.00  0.00            
ATOM    817  BB  THR   398     129.140 153.660  51.840  1.00  0.00            
ATOM    818  SC1 THR   398     130.590 153.500  53.140  1.00  0.00            
ATOM    819  BB  GLY   399     130.760 151.860  48.880  1.00  0.00            
ATOM    820  BB  LEU   400     127.720 152.970  46.810  1.00  0.00            
ATOM    821  SC1 LEU   400     125.810 151.230  46.230  1.00  0.00            
ATOM    822  BB  GLY   401     127.640 156.580  48.160  1.00  0.00            
ATOM    823  BB  ALA   402     131.430 156.340  47.290  1.00  0.00            
ATOM    824  BB  THR   403     130.600 155.180  43.740  1.00  0.00            
ATOM    825  SC1 THR   403     130.490 153.720  42.450  1.00  0.00            
ATOM    826  BB  LEU   404     127.830 157.580  42.980  1.00  0.00            
ATOM    827  SC1 LEU   404     125.540 156.300  42.640  1.00  0.00            
ATOM    828  BB  LEU   405     129.860 160.650  43.620  1.00  0.00            
ATOM    829  SC1 LEU   405     128.410 162.820  44.080  1.00  0.00            
ATOM    830  BB  ALA   406     133.020 159.350  41.960  1.00  0.00            
ATOM    831  BB  GLN   407     131.910 157.850  38.700  1.00  0.00            
ATOM    832  SC1 GLN   407     133.260 155.620  38.740  1.00  0.00            
ATOM    833  BB  PHE   408     129.560 160.580  37.890  1.00  0.00            
ATOM    834  SC1 PHE   408     126.130 160.170  38.870  1.00  0.00            
ATOM    835  SC2 PHE   408     127.160 162.270  39.420  1.00  0.00            
ATOM    836  SC3 PHE   408     124.990 161.740  40.290  1.00  0.00            
ATOM    837  BB  THR   409     131.830 163.580  38.520  1.00  0.00            
ATOM    838  SC1 THR   409     131.850 164.090  40.400  1.00  0.00            
ATOM    839  BB  GLY   410     134.620 162.600  36.260  1.00  0.00            
ATOM    840  BB  GLY   411     136.330 159.810  38.130  1.00  0.00            
ATOM    841  BB  LYS   412     137.460 156.960  35.880  1.00  0.00            
ATOM    842  SC1 LYS   412     135.390 156.830  34.480  1.00  0.00            
ATOM    843  SC2 LYS   412     133.220 158.480  33.410  1.00  0.00            
ATOM    844  BB  PRO   413     138.020 153.310  36.870  1.00  0.00            
ATOM    845  SC1 PRO   413     137.060 151.800  36.230  1.00  0.00            
ATOM    846  BB  LEU   414     141.570 153.630  38.150  1.00  0.00            
ATOM    847  SC1 LEU   414     143.470 155.060  39.320  1.00  0.00            
ATOM    848  BB  TYR   415     141.780 149.880  37.220  1.00  0.00            
ATOM    849  SC1 TYR   415     140.900 148.220  39.940  1.00  0.00            
ATOM    850  SC2 TYR   415     138.900 148.550  38.660  1.00  0.00            
ATOM    851  SC3 TYR   415     138.510 146.570  41.010  1.00  0.00            
ATOM    852  BB  SER   416     142.070 151.200  33.720  1.00  0.00            
ATOM    853  SC1 SER   416     141.580 151.090  31.840  1.00  0.00            
ATOM    854  BB  ALA   417     143.740 154.570  34.140  1.00  0.00            
ATOM    855  BB  ILE   418     146.880 152.430  34.610  1.00  0.00            
ATOM    856  SC1 ILE   418     148.240 151.710  36.000  1.00  0.00            
ATOM    857  BB  LEU   419     146.050 150.630  31.420  1.00  0.00            
ATOM    858  SC1 LEU   419     145.440 148.370  30.190  1.00  0.00            
ATOM    859  BB  ALA   420     146.640 154.060  29.870  1.00  0.00            
ATOM    860  BB  ARG   421     149.830 154.230  31.970  1.00  0.00            
ATOM    861  SC1 ARG   421     151.150 156.340  31.340  1.00  0.00            
ATOM    862  SC2 ARG   421     152.580 158.560  29.460  1.00  0.00            
ATOM    863  BB  THR   422     151.050 150.930  30.580  1.00  0.00            
ATOM    864  SC1 THR   422     151.110 149.280  31.620  1.00  0.00            
ATOM    865  BB  LEU   423     149.920 151.200  26.980  1.00  0.00            
ATOM    866  SC1 LEU   423     147.350 150.720  26.560  1.00  0.00            
ATOM    867  BB  ALA   424     152.060 154.380  26.670  1.00  0.00            
ATOM    868  BB  LYS   425     155.000 153.980  29.010  1.00  0.00            
ATOM    869  SC1 LYS   425     155.230 153.690  31.410  1.00  0.00            
ATOM    870  SC2 LYS   425     155.160 151.100  33.210  1.00  0.00            
ATOM    871  BB  GLN   426     156.310 150.720  27.510  1.00  0.00            
ATOM    872  SC1 GLN   426     157.160 148.160  27.110  1.00  0.00            
ATOM    873  BB  GLU   427     155.980 152.000  23.930  1.00  0.00            
ATOM    874  SC1 GLU   427     153.070 150.760  23.620  1.00  0.00            
ATOM    875  BB  ALA   428     155.910 155.690  24.570  1.00  0.00            
ATOM    876  BB  GLU   429     159.700 155.670  24.110  1.00  0.00            
ATOM    877  SC1 GLU   429     160.310 154.430  26.970  1.00  0.00            
ATOM    878  BB  GLN   430     159.180 153.750  20.820  1.00  0.00            
ATOM    879  SC1 GLN   430     159.180 151.030  20.120  1.00  0.00            
ATOM    880  NH3 POPE  431      62.360   6.250  72.080  1.00  0.00            
ATOM    881  PO4 POPE  431      59.230   2.520  72.250  1.00  0.00            
ATOM    882  GL1 POPE  431      59.780   2.370  68.490  1.00  0.00            
ATOM    883  GL2 POPE  431      55.860   2.880  67.210  1.00  0.00            
ATOM    884  C1A POPE  431      63.090   2.740  64.700  1.00  0.00            
ATOM    885  D2A POPE  431      63.890   2.710  60.120  1.00  0.00            
ATOM    886  C3A POPE  431      66.080   4.140  56.640  1.00  0.00            
ATOM    887  C4A POPE  431      63.660   4.440  52.380  1.00  0.00            
ATOM    888  C1B POPE  431      57.500   1.360  63.090  1.00  0.00            
ATOM    889  C2B POPE  431      57.840   1.760  58.840  1.00  0.00            
ATOM    890  C3B POPE  431      60.610  -0.070  54.880  1.00  0.00            
ATOM    891  C4B POPE  431      65.520  -0.850  53.830  1.00  0.00            
ATOM    892  NH3 POPE  432     163.970  13.160  70.680  1.00  0.00            
ATOM    893  PO4 POPE  432     164.180   8.710  69.420  1.00  0.00            
ATOM    894  GL1 POPE  432     163.000  10.830  66.350  1.00  0.00            
ATOM    895  GL2 POPE  432     162.660   7.920  64.410  1.00  0.00            
ATOM    896  C1A POPE  432     159.940  13.310  63.850  1.00  0.00            
ATOM    897  D2A POPE  432     159.410  12.930  59.430  1.00  0.00            
ATOM    898  C3A POPE  432     158.680   9.820  56.590  1.00  0.00            
ATOM    899  C4A POPE  432     156.520  12.010  52.770  1.00  0.00            
ATOM    900  C1B POPE  432     162.390   8.950  60.620  1.00  0.00            
ATOM    901  C2B POPE  432     163.840  10.100  56.300  1.00  0.00            
ATOM    902  C3B POPE  432     165.280  11.840  52.530  1.00  0.00            
ATOM    903  C4B POPE  432     163.540  12.570  48.740  1.00  0.00            
ATOM    904  NH3 POPE  433     262.090 210.880  74.420  1.00  0.00            
ATOM    905  PO4 POPE  433     266.260 212.000  72.990  1.00  0.00            
ATOM    906  GL1 POPE  433     263.100 215.270  70.800  1.00  0.00            
ATOM    907  GL2 POPE  433     262.590 217.930  72.070  1.00  0.00            
ATOM    908  C1A POPE  433     263.480 217.400  66.790  1.00  0.00            
ATOM    909  D2A POPE  433     262.640 218.800  63.700  1.00  0.00            
ATOM    910  C3A POPE  433     265.900 220.680  61.150  1.00  0.00            
ATOM    911  C4A POPE  433     267.290 223.100  58.210  1.00  0.00            
ATOM    912  C1B POPE  433     264.070 221.680  70.030  1.00  0.00            
ATOM    913  C2B POPE  433     264.570 222.830  66.230  1.00  0.00            
ATOM    914  C3B POPE  433     268.390 225.100  63.800  1.00  0.00            
ATOM    915  C4B POPE  433     271.700 223.160  60.700  1.00  0.00            
ATOM    916  NH3 POPE  434     236.190  70.570  65.150  1.00  0.00            
ATOM    917  PO4 POPE  434     235.050  74.870  66.320  1.00  0.00            
ATOM    918  GL1 POPE  434     235.970  74.680  62.340  1.00  0.00            
ATOM    919  GL2 POPE  434     236.760  72.090  59.970  1.00  0.00            
ATOM    920  C1A POPE  434     233.680  74.870  57.650  1.00  0.00            
ATOM    921  D2A POPE  434     235.360  74.860  53.890  1.00  0.00            
ATOM    922  C3A POPE  434     238.320  73.220  53.030  1.00  0.00            
ATOM    923  C4A POPE  434     242.130  72.000  49.880  1.00  0.00            
ATOM    924  C1B POPE  434     235.880  70.270  56.190  1.00  0.00            
ATOM    925  C2B POPE  434     233.420  68.500  53.010  1.00  0.00            
ATOM    926  C3B POPE  434     235.000  64.600  49.370  1.00  0.00            
ATOM    927  C4B POPE  434     238.470  61.560  48.120  1.00  0.00            
ATOM    928  NH3 POPE  435     177.120  12.580  69.200  1.00  0.00            
ATOM    929  PO4 POPE  435     177.980  17.000  68.230  1.00  0.00            
ATOM    930  GL1 POPE  435     179.920  19.150  64.420  1.00  0.00            
ATOM    931  GL2 POPE  435     183.910  17.680  64.030  1.00  0.00            
ATOM    932  C1A POPE  435     179.320  20.070  60.020  1.00  0.00            
ATOM    933  D2A POPE  435     177.360  22.740  55.950  1.00  0.00            
ATOM    934  C3A POPE  435     178.120  21.670  51.270  1.00  0.00            
ATOM    935  C4A POPE  435     180.240  21.240  46.600  1.00  0.00            
ATOM    936  C1B POPE  435     183.400  17.100  59.460  1.00  0.00            
ATOM    937  C2B POPE  435     184.880  16.470  55.100  1.00  0.00            
ATOM    938  C3B POPE  435     187.540  19.520  52.170  1.00  0.00            
ATOM    939  C4B POPE  435     191.610  21.560  50.510  1.00  0.00            
ATOM    940  NH3 POPE  436     180.230  67.700  70.440  1.00  0.00            
ATOM    941  PO4 POPE  436     177.760  63.370  70.110  1.00  0.00            
ATOM    942  GL1 POPE  436     176.810  62.560  64.800  1.00  0.00            
ATOM    943  GL2 POPE  436     175.590  65.040  63.510  1.00  0.00            
ATOM    944  C1A POPE  436     175.200  60.670  61.330  1.00  0.00            
ATOM    945  D2A POPE  436     174.840  59.370  56.790  1.00  0.00            
ATOM    946  C3A POPE  436     174.710  60.800  52.510  1.00  0.00            
ATOM    947  C4A POPE  436     177.480  60.790  48.960  1.00  0.00            
ATOM    948  C1B POPE  436     172.860  66.870  59.240  1.00  0.00            
ATOM    949  C2B POPE  436     172.780  64.600  55.400  1.00  0.00            
ATOM    950  C3B POPE  436     172.890  65.110  50.570  1.00  0.00            
ATOM    951  C4B POPE  436     171.040  63.860  47.120  1.00  0.00            
ATOM    952  NH3 POPE  437     286.700 260.170  68.790  1.00  0.00            
ATOM    953  PO4 POPE  437     283.250 260.750  70.220  1.00  0.00            
ATOM    954  GL1 POPE  437     281.710 263.050  66.550  1.00  0.00            
ATOM    955  GL2 POPE  437     283.170 260.770  64.550  1.00  0.00            
ATOM    956  C1A POPE  437     281.810 265.380  63.360  1.00  0.00            
ATOM    957  D2A POPE  437     282.440 266.900  59.630  1.00  0.00            
ATOM    958  C3A POPE  437     286.360 265.180  55.690  1.00  0.00            
ATOM    959  C4A POPE  437     288.400 264.720  52.090  1.00  0.00            
ATOM    960  C1B POPE  437     282.180 261.450  60.210  1.00  0.00            
ATOM    961  C2B POPE  437     281.760 263.430  56.100  1.00  0.00            
ATOM    962  C3B POPE  437     279.590 266.940  54.050  1.00  0.00            
ATOM    963  C4B POPE  437     275.580 268.470  52.330  1.00  0.00            
ATOM    964  NH3 POPE  438     122.830  28.460  78.860  1.00  0.00            
ATOM    965  PO4 POPE  438     123.810  31.570  75.600  1.00  0.00            
ATOM    966  GL1 POPE  438     122.880  33.680  72.030  1.00  0.00            
ATOM    967  GL2 POPE  438     124.610  31.940  70.210  1.00  0.00            
ATOM    968  C1A POPE  438     119.970  32.090  69.340  1.00  0.00            
ATOM    969  D2A POPE  438     115.800  32.490  69.180  1.00  0.00            
ATOM    970  C3A POPE  438     111.380  30.320  67.740  1.00  0.00            
ATOM    971  C4A POPE  438     106.810  31.830  67.980  1.00  0.00            
ATOM    972  C1B POPE  438     123.750  31.780  65.040  1.00  0.00            
ATOM    973  C2B POPE  438     122.990  30.110  60.200  1.00  0.00            
ATOM    974  C3B POPE  438     120.670  29.010  55.820  1.00  0.00            
ATOM    975  C4B POPE  438     118.410  27.220  52.370  1.00  0.00            
ATOM    976  NH3 POPE  439      35.720  11.110  68.810  1.00  0.00            
ATOM    977  PO4 POPE  439      32.770   9.950  72.060  1.00  0.00            
ATOM    978  GL1 POPE  439      31.660   8.540  67.860  1.00  0.00            
ATOM    979  GL2 POPE  439      28.550   9.170  66.640  1.00  0.00            
ATOM    980  C1A POPE  439      32.950   9.120  63.330  1.00  0.00            
ATOM    981  D2A POPE  439      34.940   8.940  59.740  1.00  0.00            
ATOM    982  C3A POPE  439      35.040   7.290  54.970  1.00  0.00            
ATOM    983  C4A POPE  439      35.470   4.730  50.530  1.00  0.00            
ATOM    984  C1B POPE  439      28.600  11.940  63.390  1.00  0.00            
ATOM    985  C2B POPE  439      32.060  12.700  59.600  1.00  0.00            
ATOM    986  C3B POPE  439      33.220  16.600  56.400  1.00  0.00            
ATOM    987  C4B POPE  439      36.130  17.390  52.860  1.00  0.00            
ATOM    988  NH3 POPE  440     173.900 227.650  67.170  1.00  0.00            
ATOM    989  PO4 POPE  440     173.510 223.400  66.770  1.00  0.00            
ATOM    990  GL1 POPE  440     172.700 220.790  62.960  1.00  0.00            
ATOM    991  GL2 POPE  440     171.970 216.990  61.900  1.00  0.00            
ATOM    992  C1A POPE  440     172.240 221.340  58.110  1.00  0.00            
ATOM    993  D2A POPE  440     175.280 222.660  55.290  1.00  0.00            
ATOM    994  C3A POPE  440     178.810 225.030  56.800  1.00  0.00            
ATOM    995  C4A POPE  440     177.140 228.820  59.260  1.00  0.00            
ATOM    996  C1B POPE  440     172.100 214.830  58.640  1.00  0.00            
ATOM    997  C2B POPE  440     170.030 213.090  54.690  1.00  0.00            
ATOM    998  C3B POPE  440     169.750 209.950  52.080  1.00  0.00            
ATOM    999  C4B POPE  440     172.980 206.720  49.820  1.00  0.00            
ATOM   1000  NH3 POPE  441     194.860  69.040  65.110  1.00  0.00            
ATOM   1001  PO4 POPE  441     190.130  71.330  64.790  1.00  0.00            
ATOM   1002  GL1 POPE  441     190.010  67.890  61.370  1.00  0.00            
ATOM   1003  GL2 POPE  441     186.890  66.070  60.840  1.00  0.00            
ATOM   1004  C1A POPE  441     190.890  65.220  58.340  1.00  0.00            
ATOM   1005  D2A POPE  441     192.870  64.740  54.600  1.00  0.00            
ATOM   1006  C3A POPE  441     192.270  67.020  51.040  1.00  0.00            
ATOM   1007  C4A POPE  441     189.060  67.650  46.490  1.00  0.00            
ATOM   1008  C1B POPE  441     187.680  66.920  55.030  1.00  0.00            
ATOM   1009  C2B POPE  441     186.970  67.110  50.880  1.00  0.00            
ATOM   1010  C3B POPE  441     184.010  69.050  48.760  1.00  0.00            
ATOM   1011  C4B POPE  441     184.340  71.060  45.040  1.00  0.00            
ATOM   1012  NH3 POPE  442     252.030  25.960  70.240  1.00  0.00            
ATOM   1013  PO4 POPE  442     255.720  24.930  68.670  1.00  0.00            
ATOM   1014  GL1 POPE  442     255.080  22.540  64.630  1.00  0.00            
ATOM   1015  GL2 POPE  442     258.590  21.350  64.320  1.00  0.00            
ATOM   1016  C1A POPE  442     253.430  22.450  60.720  1.00  0.00            
ATOM   1017  D2A POPE  442     252.990  19.020  58.600  1.00  0.00            
ATOM   1018  C3A POPE  442     254.400  17.760  53.860  1.00  0.00            
ATOM   1019  C4A POPE  442     256.070  18.120  49.550  1.00  0.00            
ATOM   1020  C1B POPE  442     259.070  22.690  60.470  1.00  0.00            
ATOM   1021  C2B POPE  442     256.690  22.030  56.800  1.00  0.00            
ATOM   1022  C3B POPE  442     257.210  21.920  52.280  1.00  0.00            
ATOM   1023  C4B POPE  442     257.960  23.820  47.980  1.00  0.00            
ATOM   1024  NH3 POPE  443     280.260  93.020  67.360  1.00  0.00            
ATOM   1025  PO4 POPE  443     277.430  90.200  67.290  1.00  0.00            
ATOM   1026  GL1 POPE  443     278.350  90.390  62.520  1.00  0.00            
ATOM   1027  GL2 POPE  443     277.540  87.530  61.210  1.00  0.00            
ATOM   1028  C1A POPE  443     280.630  90.720  58.770  1.00  0.00            
ATOM   1029  D2A POPE  443     284.120  89.370  57.320  1.00  0.00            
ATOM   1030  C3A POPE  443     288.280  91.020  56.960  1.00  0.00            
ATOM   1031  C4A POPE  443     292.130  89.260  57.130  1.00  0.00            
ATOM   1032  C1B POPE  443     279.190  87.500  55.760  1.00  0.00            
ATOM   1033  C2B POPE  443     280.210  90.060  51.560  1.00  0.00            
ATOM   1034  C3B POPE  443     282.830  89.660  48.540  1.00  0.00            
ATOM   1035  C4B POPE  443     283.300  91.080  45.250  1.00  0.00            
ATOM   1036  NH3 POPE  444     277.510 146.160  66.490  1.00  0.00            
ATOM   1037  PO4 POPE  444     273.600 146.470  62.820  1.00  0.00            
ATOM   1038  GL1 POPE  444     273.570 146.510  57.970  1.00  0.00            
ATOM   1039  GL2 POPE  444     276.270 146.230  57.420  1.00  0.00            
ATOM   1040  C1A POPE  444     273.530 150.230  54.340  1.00  0.00            
ATOM   1041  D2A POPE  444     273.070 149.490  50.050  1.00  0.00            
ATOM   1042  C3A POPE  444     274.910 151.050  47.200  1.00  0.00            
ATOM   1043  C4A POPE  444     277.380 154.440  44.730  1.00  0.00            
ATOM   1044  C1B POPE  444     276.550 146.540  52.930  1.00  0.00            
ATOM   1045  C2B POPE  444     274.950 145.800  47.980  1.00  0.00            
ATOM   1046  C3B POPE  444     275.050 145.600  43.590  1.00  0.00            
ATOM   1047  C4B POPE  444     277.510 148.370  41.740  1.00  0.00            
ATOM   1048  NH3 POPE  445     120.650 146.040  63.660  1.00  0.00            
ATOM   1049  PO4 POPE  445     116.930 148.570  64.730  1.00  0.00            
ATOM   1050  GL1 POPE  445     116.820 146.910  60.900  1.00  0.00            
ATOM   1051  GL2 POPE  445     113.980 145.930  60.850  1.00  0.00            
ATOM   1052  C1A POPE  445     117.520 146.690  56.340  1.00  0.00            
ATOM   1053  D2A POPE  445     119.730 143.680  53.190  1.00  0.00            
ATOM   1054  C3A POPE  445     121.780 140.740  51.540  1.00  0.00            
ATOM   1055  C4A POPE  445     122.560 137.010  48.940  1.00  0.00            
ATOM   1056  C1B POPE  445     111.910 147.190  57.690  1.00  0.00            
ATOM   1057  C2B POPE  445     110.680 148.540  52.920  1.00  0.00            
ATOM   1058  C3B POPE  445     113.320 150.870  50.610  1.00  0.00            
ATOM   1059  C4B POPE  445     115.680 150.760  46.460  1.00  0.00            
ATOM   1060  NH3 POPE  446     143.370  54.750  67.880  1.00  0.00            
ATOM   1061  PO4 POPE  446     141.590  51.340  69.430  1.00  0.00            
ATOM   1062  GL1 POPE  446     140.370  50.550  65.570  1.00  0.00            
ATOM   1063  GL2 POPE  446     140.380  46.720  66.350  1.00  0.00            
ATOM   1064  C1A POPE  446     138.320  50.420  61.070  1.00  0.00            
ATOM   1065  D2A POPE  446     137.770  52.700  57.530  1.00  0.00            
ATOM   1066  C3A POPE  446     135.500  52.140  53.580  1.00  0.00            
ATOM   1067  C4A POPE  446     135.260  54.210  49.790  1.00  0.00            
ATOM   1068  C1B POPE  446     137.440  45.700  62.190  1.00  0.00            
ATOM   1069  C2B POPE  446     134.980  46.020  58.670  1.00  0.00            
ATOM   1070  C3B POPE  446     132.500  48.240  55.680  1.00  0.00            
ATOM   1071  C4B POPE  446     130.390  51.490  52.810  1.00  0.00            
ATOM   1072  NH3 POPE  447     244.370  50.310  69.030  1.00  0.00            
ATOM   1073  PO4 POPE  447     248.410  52.410  67.320  1.00  0.00            
ATOM   1074  GL1 POPE  447     247.990  52.600  63.710  1.00  0.00            
ATOM   1075  GL2 POPE  447     248.620  50.950  60.560  1.00  0.00            
ATOM   1076  C1A POPE  447     249.630  55.440  60.030  1.00  0.00            
ATOM   1077  D2A POPE  447     249.110  55.120  54.700  1.00  0.00            
ATOM   1078  C3A POPE  447     247.830  57.140  51.550  1.00  0.00            
ATOM   1079  C4A POPE  447     245.300  60.060  52.750  1.00  0.00            
ATOM   1080  C1B POPE  447     246.810  48.640  57.240  1.00  0.00            
ATOM   1081  C2B POPE  447     245.430  48.720  53.220  1.00  0.00            
ATOM   1082  C3B POPE  447     244.910  51.240  50.490  1.00  0.00            
ATOM   1083  C4B POPE  447     245.310  54.610  47.700  1.00  0.00            
ATOM   1084  NH3 POPE  448      39.030  23.820  72.160  1.00  0.00            
ATOM   1085  PO4 POPE  448      40.670  20.050  70.370  1.00  0.00            
ATOM   1086  GL1 POPE  448      41.870  19.050  67.610  1.00  0.00            
ATOM   1087  GL2 POPE  448      44.510  18.570  67.690  1.00  0.00            
ATOM   1088  C1A POPE  448      42.070  20.980  63.810  1.00  0.00            
ATOM   1089  D2A POPE  448      42.130  26.230  64.200  1.00  0.00            
ATOM   1090  C3A POPE  448      40.670  26.820  59.740  1.00  0.00            
ATOM   1091  C4A POPE  448      40.000  29.860  55.360  1.00  0.00            
ATOM   1092  C1B POPE  448      44.660  15.060  65.260  1.00  0.00            
ATOM   1093  C2B POPE  448      45.780  13.670  60.850  1.00  0.00            
ATOM   1094  C3B POPE  448      45.550   9.530  59.110  1.00  0.00            
ATOM   1095  C4B POPE  448      48.580   6.800  57.880  1.00  0.00            
ATOM   1096  NH3 POPE  449     178.330 282.180  71.220  1.00  0.00            
ATOM   1097  PO4 POPE  449     176.550 286.260  71.420  1.00  0.00            
ATOM   1098  GL1 POPE  449     178.070 285.660  67.040  1.00  0.00            
ATOM   1099  GL2 POPE  449     177.770 282.990  66.500  1.00  0.00            
ATOM   1100  C1A POPE  449     180.490 285.440  62.740  1.00  0.00            
ATOM   1101  D2A POPE  449     184.000 286.840  61.290  1.00  0.00            
ATOM   1102  C3A POPE  449     185.010 288.350  57.290  1.00  0.00            
ATOM   1103  C4A POPE  449     185.900 292.120  54.990  1.00  0.00            
ATOM   1104  C1B POPE  449     176.750 280.960  62.770  1.00  0.00            
ATOM   1105  C2B POPE  449     176.260 280.770  59.030  1.00  0.00            
ATOM   1106  C3B POPE  449     177.490 282.190  53.860  1.00  0.00            
ATOM   1107  C4B POPE  449     179.190 283.420  50.670  1.00  0.00            
ATOM   1108  NH3 POPE  450     262.520 249.920  73.290  1.00  0.00            
ATOM   1109  PO4 POPE  450     257.830 251.920  72.720  1.00  0.00            
ATOM   1110  GL1 POPE  450     257.390 249.540  68.870  1.00  0.00            
ATOM   1111  GL2 POPE  450     255.090 247.770  68.170  1.00  0.00            
ATOM   1112  C1A POPE  450     258.720 247.980  64.440  1.00  0.00            
ATOM   1113  D2A POPE  450     260.690 248.010  60.010  1.00  0.00            
ATOM   1114  C3A POPE  450     258.410 250.070  57.820  1.00  0.00            
ATOM   1115  C4A POPE  450     257.730 251.850  53.450  1.00  0.00            
ATOM   1116  C1B POPE  450     254.290 250.600  64.330  1.00  0.00            
ATOM   1117  C2B POPE  450     254.780 251.230  60.440  1.00  0.00            
ATOM   1118  C3B POPE  450     253.760 252.380  56.560  1.00  0.00            
ATOM   1119  C4B POPE  450     251.280 255.580  55.580  1.00  0.00            
ATOM   1120  NH3 POPE  451     239.000 242.990  72.990  1.00  0.00            
ATOM   1121  PO4 POPE  451     242.540 245.940  72.430  1.00  0.00            
ATOM   1122  GL1 POPE  451     243.960 244.780  68.930  1.00  0.00            
ATOM   1123  GL2 POPE  451     240.530 244.580  67.710  1.00  0.00            
ATOM   1124  C1A POPE  451     245.260 242.910  65.470  1.00  0.00            
ATOM   1125  D2A POPE  451     248.680 241.880  62.070  1.00  0.00            
ATOM   1126  C3A POPE  451     248.540 241.160  57.900  1.00  0.00            
ATOM   1127  C4A POPE  451     245.850 243.230  55.280  1.00  0.00            
ATOM   1128  C1B POPE  451     241.080 244.720  62.480  1.00  0.00            
ATOM   1129  C2B POPE  451     243.490 242.130  60.030  1.00  0.00            
ATOM   1130  C3B POPE  451     242.040 240.640  55.920  1.00  0.00            
ATOM   1131  C4B POPE  451     240.100 239.410  52.130  1.00  0.00            
ATOM   1132  NH3 POPE  452     222.890  28.160  69.830  1.00  0.00            
ATOM   1133  PO4 POPE  452     220.020  29.220  67.920  1.00  0.00            
ATOM   1134  GL1 POPE  452     219.900  29.480  63.400  1.00  0.00            
ATOM   1135  GL2 POPE  452     219.950  26.550  62.120  1.00  0.00            
ATOM   1136  C1A POPE  452     216.940  31.180  59.770  1.00  0.00            
ATOM   1137  D2A POPE  452     213.690  34.710  58.100  1.00  0.00            
ATOM   1138  C3A POPE  452     213.720  33.770  54.420  1.00  0.00            
ATOM   1139  C4A POPE  452     213.490  33.940  50.480  1.00  0.00            
ATOM   1140  C1B POPE  452     218.190  26.690  58.350  1.00  0.00            
ATOM   1141  C2B POPE  452     218.660  27.940  54.100  1.00  0.00            
ATOM   1142  C3B POPE  452     218.510  29.670  49.980  1.00  0.00            
ATOM   1143  C4B POPE  452     218.980  30.480  46.920  1.00  0.00            
ATOM   1144  NH3 POPE  453      60.980 195.360  70.710  1.00  0.00            
ATOM   1145  PO4 POPE  453      62.310 191.050  69.860  1.00  0.00            
ATOM   1146  GL1 POPE  453      62.290 190.060  65.720  1.00  0.00            
ATOM   1147  GL2 POPE  453      61.300 192.780  64.880  1.00  0.00            
ATOM   1148  C1A POPE  453      62.310 189.650  60.520  1.00  0.00            
ATOM   1149  D2A POPE  453      63.670 188.670  56.670  1.00  0.00            
ATOM   1150  C3A POPE  453      66.010 189.920  53.310  1.00  0.00            
ATOM   1151  C4A POPE  453      66.620 191.090  49.850  1.00  0.00            
ATOM   1152  C1B POPE  453      60.900 194.440  60.800  1.00  0.00            
ATOM   1153  C2B POPE  453      60.100 192.600  56.820  1.00  0.00            
ATOM   1154  C3B POPE  453      61.540 191.820  53.040  1.00  0.00            
ATOM   1155  C4B POPE  453      61.850 192.600  49.240  1.00  0.00            
ATOM   1156  NH3 POPE  454     267.260  64.180  62.220  1.00  0.00            
ATOM   1157  PO4 POPE  454     264.390  60.840  62.190  1.00  0.00            
ATOM   1158  GL1 POPE  454     260.380  59.090  60.800  1.00  0.00            
ATOM   1159  GL2 POPE  454     260.810  55.860  59.460  1.00  0.00            
ATOM   1160  C1A POPE  454     258.370  60.510  58.630  1.00  0.00            
ATOM   1161  D2A POPE  454     256.270  60.060  55.200  1.00  0.00            
ATOM   1162  C3A POPE  454     251.270  59.700  56.560  1.00  0.00            
ATOM   1163  C4A POPE  454     247.440  59.350  57.560  1.00  0.00            
ATOM   1164  C1B POPE  454     262.440  57.960  55.360  1.00  0.00            
ATOM   1165  C2B POPE  454     265.580  62.270  52.190  1.00  0.00            
ATOM   1166  C3B POPE  454     266.210  63.270  48.510  1.00  0.00            
ATOM   1167  C4B POPE  454     264.950  63.720  44.220  1.00  0.00            
ATOM   1168  NH3 POPE  455     200.770  86.920  65.420  1.00  0.00            
ATOM   1169  PO4 POPE  455     200.020  83.080  64.590  1.00  0.00            
ATOM   1170  GL1 POPE  455     198.870  82.530  61.010  1.00  0.00            
ATOM   1171  GL2 POPE  455     196.100  82.970  60.810  1.00  0.00            
ATOM   1172  C1A POPE  455     199.650  80.190  57.830  1.00  0.00            
ATOM   1173  D2A POPE  455     198.300  78.020  54.100  1.00  0.00            
ATOM   1174  C3A POPE  455     193.830  76.810  54.000  1.00  0.00            
ATOM   1175  C4A POPE  455     189.370  76.100  53.260  1.00  0.00            
ATOM   1176  C1B POPE  455     197.870  84.800  56.130  1.00  0.00            
ATOM   1177  C2B POPE  455     198.010  85.880  52.340  1.00  0.00            
ATOM   1178  C3B POPE  455     198.070  84.500  48.370  1.00  0.00            
ATOM   1179  C4B POPE  455     195.620  82.600  46.100  1.00  0.00            
ATOM   1180  NH3 POPE  456     183.490 212.500  66.960  1.00  0.00            
ATOM   1181  PO4 POPE  456     181.880 207.610  67.890  1.00  0.00            
ATOM   1182  GL1 POPE  456     182.480 205.590  63.530  1.00  0.00            
ATOM   1183  GL2 POPE  456     183.710 202.650  63.550  1.00  0.00            
ATOM   1184  C1A POPE  456     182.040 207.470  59.930  1.00  0.00            
ATOM   1185  D2A POPE  456     182.300 206.940  54.980  1.00  0.00            
ATOM   1186  C3A POPE  456     182.930 203.650  51.320  1.00  0.00            
ATOM   1187  C4A POPE  456     183.150 200.530  47.710  1.00  0.00            
ATOM   1188  C1B POPE  456     185.240 200.850  59.470  1.00  0.00            
ATOM   1189  C2B POPE  456     187.580 198.030  57.180  1.00  0.00            
ATOM   1190  C3B POPE  456     189.900 197.760  52.920  1.00  0.00            
ATOM   1191  C4B POPE  456     193.160 198.930  50.270  1.00  0.00            
ATOM   1192  NH3 POPE  457      25.970  25.600  74.580  1.00  0.00            
ATOM   1193  PO4 POPE  457      22.800  23.770  71.850  1.00  0.00            
ATOM   1194  GL1 POPE  457      24.260  24.630  66.890  1.00  0.00            
ATOM   1195  GL2 POPE  457      21.490  24.600  64.770  1.00  0.00            
ATOM   1196  C1A POPE  457      26.420  25.180  63.120  1.00  0.00            
ATOM   1197  D2A POPE  457      27.590  23.720  59.060  1.00  0.00            
ATOM   1198  C3A POPE  457      25.710  26.230  55.830  1.00  0.00            
ATOM   1199  C4A POPE  457      26.200  28.840  52.550  1.00  0.00            
ATOM   1200  C1B POPE  457      22.730  19.940  62.990  1.00  0.00            
ATOM   1201  C2B POPE  457      24.380  19.700  59.060  1.00  0.00            
ATOM   1202  C3B POPE  457      24.560  21.340  55.580  1.00  0.00            
ATOM   1203  C4B POPE  457      28.100  23.270  52.860  1.00  0.00            
ATOM   1204  NH3 POPE  458      25.400 147.290  68.590  1.00  0.00            
ATOM   1205  PO4 POPE  458      27.940 143.920  68.640  1.00  0.00            
ATOM   1206  GL1 POPE  458      27.490 145.310  63.980  1.00  0.00            
ATOM   1207  GL2 POPE  458      28.050 142.770  61.920  1.00  0.00            
ATOM   1208  C1A POPE  458      27.990 148.390  60.500  1.00  0.00            
ATOM   1209  D2A POPE  458      28.970 151.010  56.450  1.00  0.00            
ATOM   1210  C3A POPE  458      31.380 147.870  54.040  1.00  0.00            
ATOM   1211  C4A POPE  458      33.270 146.450  50.610  1.00  0.00            
ATOM   1212  C1B POPE  458      26.850 142.710  58.280  1.00  0.00            
ATOM   1213  C2B POPE  458      28.170 144.060  54.910  1.00  0.00            
ATOM   1214  C3B POPE  458      27.630 146.440  49.940  1.00  0.00            
ATOM   1215  C4B POPE  458      29.840 144.670  46.620  1.00  0.00            
ATOM   1216  NH3 POPE  459     263.800  85.990  64.250  1.00  0.00            
ATOM   1217  PO4 POPE  459     264.690  89.740  65.600  1.00  0.00            
ATOM   1218  GL1 POPE  459     264.620  89.790  60.940  1.00  0.00            
ATOM   1219  GL2 POPE  459     264.110  93.150  60.490  1.00  0.00            
ATOM   1220  C1A POPE  459     266.470  91.360  55.470  1.00  0.00            
ATOM   1221  D2A POPE  459     265.840  90.360  51.090  1.00  0.00            
ATOM   1222  C3A POPE  459     262.170  91.050  49.420  1.00  0.00            
ATOM   1223  C4A POPE  459     257.960  90.980  46.360  1.00  0.00            
ATOM   1224  C1B POPE  459     263.580  94.850  57.170  1.00  0.00            
ATOM   1225  C2B POPE  459     261.460  94.630  53.080  1.00  0.00            
ATOM   1226  C3B POPE  459     258.410  94.480  49.900  1.00  0.00            
ATOM   1227  C4B POPE  459     259.720  95.960  45.990  1.00  0.00            
ATOM   1228  NH3 POPE  460      13.030   5.070  71.530  1.00  0.00            
ATOM   1229  PO4 POPE  460       8.330   5.210  70.230  1.00  0.00            
ATOM   1230  GL1 POPE  460       6.560   6.170  66.810  1.00  0.00            
ATOM   1231  GL2 POPE  460       3.480   6.160  66.220  1.00  0.00            
ATOM   1232  C1A POPE  460       6.100   6.950  62.390  1.00  0.00            
ATOM   1233  D2A POPE  460       6.750   6.900  58.240  1.00  0.00            
ATOM   1234  C3A POPE  460       5.280   6.020  54.410  1.00  0.00            
ATOM   1235  C4A POPE  460       4.450   4.530  50.060  1.00  0.00            
ATOM   1236  C1B POPE  460       1.440   4.820  62.960  1.00  0.00            
ATOM   1237  C2B POPE  460       1.940   3.980  58.200  1.00  0.00            
ATOM   1238  C3B POPE  460       2.180   2.470  53.980  1.00  0.00            
ATOM   1239  C4B POPE  460       3.920  -1.380  53.260  1.00  0.00            
ATOM   1240  NH3 POPE  461     232.650  46.950  68.590  1.00  0.00            
ATOM   1241  PO4 POPE  461     234.110  45.880  64.550  1.00  0.00            
ATOM   1242  GL1 POPE  461     234.500  47.630  60.620  1.00  0.00            
ATOM   1243  GL2 POPE  461     233.050  50.570  59.980  1.00  0.00            
ATOM   1244  C1A POPE  461     235.790  49.710  56.150  1.00  0.00            
ATOM   1245  D2A POPE  461     233.160  51.400  53.740  1.00  0.00            
ATOM   1246  C3A POPE  461     234.770  52.200  49.930  1.00  0.00            
ATOM   1247  C4A POPE  461     235.340  54.770  46.430  1.00  0.00            
ATOM   1248  C1B POPE  461     229.590  49.050  56.750  1.00  0.00            
ATOM   1249  C2B POPE  461     229.370  48.320  52.090  1.00  0.00            
ATOM   1250  C3B POPE  461     231.790  47.810  47.960  1.00  0.00            
ATOM   1251  C4B POPE  461     232.270  48.470  42.730  1.00  0.00            
ATOM   1252  NH3 POPE  462     117.190  48.020  73.910  1.00  0.00            
ATOM   1253  PO4 POPE  462     114.750  50.920  73.860  1.00  0.00            
ATOM   1254  GL1 POPE  462     112.470  51.380  69.250  1.00  0.00            
ATOM   1255  GL2 POPE  462     111.130  54.880  67.130  1.00  0.00            
ATOM   1256  C1A POPE  462     109.160  50.280  67.760  1.00  0.00            
ATOM   1257  D2A POPE  462     106.860  48.420  64.460  1.00  0.00            
ATOM   1258  C3A POPE  462     107.690  50.880  59.750  1.00  0.00            
ATOM   1259  C4A POPE  462     106.250  49.310  55.360  1.00  0.00            
ATOM   1260  C1B POPE  462     110.750  53.290  63.840  1.00  0.00            
ATOM   1261  C2B POPE  462     111.820  54.030  59.140  1.00  0.00            
ATOM   1262  C3B POPE  462     108.500  54.000  56.000  1.00  0.00            
ATOM   1263  C4B POPE  462     106.460  54.180  52.620  1.00  0.00            
ATOM   1264  NH3 POPE  463     123.410 269.460  76.880  1.00  0.00            
ATOM   1265  PO4 POPE  463     126.350 266.710  73.260  1.00  0.00            
ATOM   1266  GL1 POPE  463     125.350 267.560  68.590  1.00  0.00            
ATOM   1267  GL2 POPE  463     121.600 266.130  67.660  1.00  0.00            
ATOM   1268  C1A POPE  463     126.730 270.060  66.230  1.00  0.00            
ATOM   1269  D2A POPE  463     126.210 273.440  64.850  1.00  0.00            
ATOM   1270  C3A POPE  463     127.580 274.920  60.250  1.00  0.00            
ATOM   1271  C4A POPE  463     126.160 272.580  56.380  1.00  0.00            
ATOM   1272  C1B POPE  463     124.310 263.960  64.910  1.00  0.00            
ATOM   1273  C2B POPE  463     124.010 259.030  64.850  1.00  0.00            
ATOM   1274  C3B POPE  463     123.820 254.210  64.350  1.00  0.00            
ATOM   1275  C4B POPE  463     122.460 249.960  64.820  1.00  0.00            
ATOM   1276  NH3 POPE  464     267.550  16.970  69.560  1.00  0.00            
ATOM   1277  PO4 POPE  464     271.520  15.900  70.080  1.00  0.00            
ATOM   1278  GL1 POPE  464     271.270  19.040  65.990  1.00  0.00            
ATOM   1279  GL2 POPE  464     272.290  18.030  62.730  1.00  0.00            
ATOM   1280  C1A POPE  464     267.620  18.910  62.480  1.00  0.00            
ATOM   1281  D2A POPE  464     265.490  18.950  57.860  1.00  0.00            
ATOM   1282  C3A POPE  464     264.260  19.160  53.660  1.00  0.00            
ATOM   1283  C4A POPE  464     262.520  18.310  50.130  1.00  0.00            
ATOM   1284  C1B POPE  464     270.270  16.420  58.840  1.00  0.00            
ATOM   1285  C2B POPE  464     266.320  14.350  55.990  1.00  0.00            
ATOM   1286  C3B POPE  464     263.260  14.140  53.650  1.00  0.00            
ATOM   1287  C4B POPE  464     262.240  13.100  48.860  1.00  0.00            
ATOM   1288  NH3 POPE  465     187.470 156.600  69.530  1.00  0.00            
ATOM   1289  PO4 POPE  465     184.630 153.130  69.760  1.00  0.00            
ATOM   1290  GL1 POPE  465     185.390 154.150  64.960  1.00  0.00            
ATOM   1291  GL2 POPE  465     185.500 150.610  63.750  1.00  0.00            
ATOM   1292  C1A POPE  465     186.530 154.360  60.050  1.00  0.00            
ATOM   1293  D2A POPE  465     187.150 153.900  56.120  1.00  0.00            
ATOM   1294  C3A POPE  465     189.370 151.250  52.960  1.00  0.00            
ATOM   1295  C4A POPE  465     191.370 151.330  49.250  1.00  0.00            
ATOM   1296  C1B POPE  465     186.200 149.860  59.340  1.00  0.00            
ATOM   1297  C2B POPE  465     185.980 148.270  55.930  1.00  0.00            
ATOM   1298  C3B POPE  465     184.510 151.010  52.300  1.00  0.00            
ATOM   1299  C4B POPE  465     183.400 153.300  48.880  1.00  0.00            
ATOM   1300  NH3 POPE  466     262.750 164.240  69.850  1.00  0.00            
ATOM   1301  PO4 POPE  466     264.260 161.690  66.920  1.00  0.00            
ATOM   1302  GL1 POPE  466     265.870 162.630  63.330  1.00  0.00            
ATOM   1303  GL2 POPE  466     268.570 165.090  62.350  1.00  0.00            
ATOM   1304  C1A POPE  466     264.480 163.690  59.730  1.00  0.00            
ATOM   1305  D2A POPE  466     265.620 164.180  55.480  1.00  0.00            
ATOM   1306  C3A POPE  466     268.130 166.780  52.910  1.00  0.00            
ATOM   1307  C4A POPE  466     267.870 168.620  48.590  1.00  0.00            
ATOM   1308  C1B POPE  466     269.190 166.210  58.220  1.00  0.00            
ATOM   1309  C2B POPE  466     272.080 164.170  55.470  1.00  0.00            
ATOM   1310  C3B POPE  466     275.130 164.560  52.270  1.00  0.00            
ATOM   1311  C4B POPE  466     277.720 166.660  48.660  1.00  0.00            
ATOM   1312  NH3 POPE  467     100.290 101.190  67.660  1.00  0.00            
ATOM   1313  PO4 POPE  467      99.400  96.650  68.310  1.00  0.00            
ATOM   1314  GL1 POPE  467      97.820  95.310  65.160  1.00  0.00            
ATOM   1315  GL2 POPE  467      98.470  97.190  63.520  1.00  0.00            
ATOM   1316  C1A POPE  467      99.910  93.460  61.300  1.00  0.00            
ATOM   1317  D2A POPE  467     100.920  88.710  58.510  1.00  0.00            
ATOM   1318  C3A POPE  467     101.310  89.820  55.720  1.00  0.00            
ATOM   1319  C4A POPE  467      98.650  93.510  53.010  1.00  0.00            
ATOM   1320  C1B POPE  467     100.130  99.990  59.530  1.00  0.00            
ATOM   1321  C2B POPE  467      97.400 101.590  55.440  1.00  0.00            
ATOM   1322  C3B POPE  467      94.850 101.980  50.800  1.00  0.00            
ATOM   1323  C4B POPE  467      95.080 100.060  46.970  1.00  0.00            
ATOM   1324  NH3 POPE  468     133.200 241.500  70.160  1.00  0.00            
ATOM   1325  PO4 POPE  468     128.660 243.980  71.350  1.00  0.00            
ATOM   1326  GL1 POPE  468     127.250 241.270  67.530  1.00  0.00            
ATOM   1327  GL2 POPE  468     124.760 240.270  67.230  1.00  0.00            
ATOM   1328  C1A POPE  468     126.740 240.150  62.720  1.00  0.00            
ATOM   1329  D2A POPE  468     127.900 238.230  59.600  1.00  0.00            
ATOM   1330  C3A POPE  468     132.150 236.280  59.490  1.00  0.00            
ATOM   1331  C4A POPE  468     134.150 233.290  61.710  1.00  0.00            
ATOM   1332  C1B POPE  468     124.830 236.180  64.760  1.00  0.00            
ATOM   1333  C2B POPE  468     124.090 234.130  60.060  1.00  0.00            
ATOM   1334  C3B POPE  468     125.680 235.560  55.830  1.00  0.00            
ATOM   1335  C4B POPE  468     125.310 237.760  52.450  1.00  0.00            
ATOM   1336  NH3 POPE  469     258.230 171.840  68.760  1.00  0.00            
ATOM   1337  PO4 POPE  469     262.240 171.400  69.230  1.00  0.00            
ATOM   1338  GL1 POPE  469     263.440 171.510  64.710  1.00  0.00            
ATOM   1339  GL2 POPE  469     260.980 171.950  63.130  1.00  0.00            
ATOM   1340  C1A POPE  469     266.540 175.260  65.290  1.00  0.00            
ATOM   1341  D2A POPE  469     267.980 179.490  62.510  1.00  0.00            
ATOM   1342  C3A POPE  469     271.290 180.210  60.670  1.00  0.00            
ATOM   1343  C4A POPE  469     274.000 182.770  58.150  1.00  0.00            
ATOM   1344  C1B POPE  469     262.030 176.120  60.750  1.00  0.00            
ATOM   1345  C2B POPE  469     264.500 178.900  58.160  1.00  0.00            
ATOM   1346  C3B POPE  469     263.080 182.430  55.850  1.00  0.00            
ATOM   1347  C4B POPE  469     264.450 186.430  54.650  1.00  0.00            
ATOM   1348  NH3 POPE  470      23.230 120.380  63.840  1.00  0.00            
ATOM   1349  PO4 POPE  470      24.150 124.450  63.140  1.00  0.00            
ATOM   1350  GL1 POPE  470      24.760 123.370  59.270  1.00  0.00            
ATOM   1351  GL2 POPE  470      27.220 124.490  57.110  1.00  0.00            
ATOM   1352  C1A POPE  470      21.440 121.380  56.960  1.00  0.00            
ATOM   1353  D2A POPE  470      16.720 122.370  54.950  1.00  0.00            
ATOM   1354  C3A POPE  470      15.370 124.210  50.950  1.00  0.00            
ATOM   1355  C4A POPE  470      12.460 125.200  48.230  1.00  0.00            
ATOM   1356  C1B POPE  470      25.950 121.160  54.420  1.00  0.00            
ATOM   1357  C2B POPE  470      23.580 118.430  53.010  1.00  0.00            
ATOM   1358  C3B POPE  470      24.500 116.520  48.560  1.00  0.00            
ATOM   1359  C4B POPE  470      27.120 115.000  45.800  1.00  0.00            
ATOM   1360  NH3 POPE  471       0.600 175.260  68.500  1.00  0.00            
ATOM   1361  PO4 POPE  471      -2.670 174.640  70.120  1.00  0.00            
ATOM   1362  GL1 POPE  471      -4.690 176.150  66.600  1.00  0.00            
ATOM   1363  GL2 POPE  471      -4.540 172.770  65.700  1.00  0.00            
ATOM   1364  C1A POPE  471      -8.260 176.400  65.350  1.00  0.00            
ATOM   1365  D2A POPE  471     -12.740 178.390  64.460  1.00  0.00            
ATOM   1366  C3A POPE  471     -15.930 176.990  61.000  1.00  0.00            
ATOM   1367  C4A POPE  471     -18.850 176.540  57.360  1.00  0.00            
ATOM   1368  C1B POPE  471      -2.020 173.940  62.180  1.00  0.00            
ATOM   1369  C2B POPE  471       1.330 177.820  61.950  1.00  0.00            
ATOM   1370  C3B POPE  471       3.630 180.800  59.700  1.00  0.00            
ATOM   1371  C4B POPE  471       5.770 181.300  55.590  1.00  0.00            
ATOM   1372  NH3 POPE  472     219.940  96.470  62.220  1.00  0.00            
ATOM   1373  PO4 POPE  472     218.370  92.750  59.800  1.00  0.00            
ATOM   1374  GL1 POPE  472     217.230  95.900  56.130  1.00  0.00            
ATOM   1375  GL2 POPE  472     214.140  95.640  55.600  1.00  0.00            
ATOM   1376  C1A POPE  472     216.880  94.780  51.590  1.00  0.00            
ATOM   1377  D2A POPE  472     220.970  94.310  50.090  1.00  0.00            
ATOM   1378  C3A POPE  472     221.610  94.220  46.720  1.00  0.00            
ATOM   1379  C4A POPE  472     220.070  97.810  43.440  1.00  0.00            
ATOM   1380  C1B POPE  472     211.360  94.740  52.370  1.00  0.00            
ATOM   1381  C2B POPE  472     209.930  92.520  48.970  1.00  0.00            
ATOM   1382  C3B POPE  472     212.050  93.310  44.250  1.00  0.00            
ATOM   1383  C4B POPE  472     215.200  91.290  42.220  1.00  0.00            
ATOM   1384  NH3 POPE  473     133.700 173.990  73.990  1.00  0.00            
ATOM   1385  PO4 POPE  473     132.540 177.440  71.740  1.00  0.00            
ATOM   1386  GL1 POPE  473     132.790 173.610  68.420  1.00  0.00            
ATOM   1387  GL2 POPE  473     131.960 171.520  70.150  1.00  0.00            
ATOM   1388  C1A POPE  473     134.220 169.810  65.940  1.00  0.00            
ATOM   1389  D2A POPE  473     132.250 168.380  62.730  1.00  0.00            
ATOM   1390  C3A POPE  473     129.160 164.740  62.260  1.00  0.00            
ATOM   1391  C4A POPE  473     123.940 165.200  61.950  1.00  0.00            
ATOM   1392  C1B POPE  473     128.870 171.430  65.760  1.00  0.00            
ATOM   1393  C2B POPE  473     129.730 171.590  60.540  1.00  0.00            
ATOM   1394  C3B POPE  473     128.440 171.010  55.760  1.00  0.00            
ATOM   1395  C4B POPE  473     126.170 171.960  51.090  1.00  0.00            
ATOM   1396  NH3 POPE  474     169.950 193.620  66.810  1.00  0.00            
ATOM   1397  PO4 POPE  474     173.990 195.720  67.770  1.00  0.00            
ATOM   1398  GL1 POPE  474     171.200 197.990  65.090  1.00  0.00            
ATOM   1399  GL2 POPE  474     170.930 196.320  61.740  1.00  0.00            
ATOM   1400  C1A POPE  474     169.160 200.780  61.140  1.00  0.00            
ATOM   1401  D2A POPE  474     168.770 201.080  57.510  1.00  0.00            
ATOM   1402  C3A POPE  474     171.610 199.010  54.070  1.00  0.00            
ATOM   1403  C4A POPE  474     174.740 201.740  51.660  1.00  0.00            
ATOM   1404  C1B POPE  474     169.280 195.440  57.780  1.00  0.00            
ATOM   1405  C2B POPE  474     168.310 194.900  53.730  1.00  0.00            
ATOM   1406  C3B POPE  474     170.600 197.240  49.350  1.00  0.00            
ATOM   1407  C4B POPE  474     169.650 201.200  49.100  1.00  0.00            
ATOM   1408  NH3 POPE  475     274.650 253.740  71.740  1.00  0.00            
ATOM   1409  PO4 POPE  475     270.900 255.760  72.950  1.00  0.00            
ATOM   1410  GL1 POPE  475     270.570 255.750  69.300  1.00  0.00            
ATOM   1411  GL2 POPE  475     270.590 258.990  68.550  1.00  0.00            
ATOM   1412  C1A POPE  475     268.490 252.000  66.600  1.00  0.00            
ATOM   1413  D2A POPE  475     268.610 251.410  62.540  1.00  0.00            
ATOM   1414  C3A POPE  475     272.960 251.790  61.640  1.00  0.00            
ATOM   1415  C4A POPE  475     274.630 250.350  57.170  1.00  0.00            
ATOM   1416  C1B POPE  475     270.660 256.700  64.340  1.00  0.00            
ATOM   1417  C2B POPE  475     269.310 256.270  59.790  1.00  0.00            
ATOM   1418  C3B POPE  475     269.050 257.650  55.780  1.00  0.00            
ATOM   1419  C4B POPE  475     272.860 258.100  54.110  1.00  0.00            
ATOM   1420  NH3 POPE  476     179.170 102.420  62.310  1.00  0.00            
ATOM   1421  PO4 POPE  476     179.390  98.430  61.790  1.00  0.00            
ATOM   1422  GL1 POPE  476     177.520 100.600  57.640  1.00  0.00            
ATOM   1423  GL2 POPE  476     178.890  98.070  54.630  1.00  0.00            
ATOM   1424  C1A POPE  476     177.880 103.000  54.250  1.00  0.00            
ATOM   1425  D2A POPE  476     178.860 104.660  50.260  1.00  0.00            
ATOM   1426  C3A POPE  476     177.590 106.350  47.030  1.00  0.00            
ATOM   1427  C4A POPE  476     175.350 107.470  43.050  1.00  0.00            
ATOM   1428  C1B POPE  476     180.640  94.830  51.390  1.00  0.00            
ATOM   1429  C2B POPE  476     180.500  93.550  47.660  1.00  0.00            
ATOM   1430  C3B POPE  476     182.680  92.820  44.510  1.00  0.00            
ATOM   1431  C4B POPE  476     183.870  94.520  40.810  1.00  0.00            
ATOM   1432  NH3 POPE  477      30.660  55.280  68.080  1.00  0.00            
ATOM   1433  PO4 POPE  477      26.440  54.800  68.130  1.00  0.00            
ATOM   1434  GL1 POPE  477      24.840  55.960  64.650  1.00  0.00            
ATOM   1435  GL2 POPE  477      22.570  57.800  64.190  1.00  0.00            
ATOM   1436  C1A POPE  477      26.890  54.560  60.780  1.00  0.00            
ATOM   1437  D2A POPE  477      25.950  54.930  56.830  1.00  0.00            
ATOM   1438  C3A POPE  477      24.350  50.910  54.700  1.00  0.00            
ATOM   1439  C4A POPE  477      26.900  48.770  49.970  1.00  0.00            
ATOM   1440  C1B POPE  477      21.830  57.620  59.870  1.00  0.00            
ATOM   1441  C2B POPE  477      20.640  55.050  57.040  1.00  0.00            
ATOM   1442  C3B POPE  477      19.510  51.050  55.260  1.00  0.00            
ATOM   1443  C4B POPE  477      20.830  49.910  51.390  1.00  0.00            
ATOM   1444  NH3 POPE  478     284.620 151.490  65.460  1.00  0.00            
ATOM   1445  PO4 POPE  478     282.110 148.270  65.140  1.00  0.00            
ATOM   1446  GL1 POPE  478     281.970 150.280  61.010  1.00  0.00            
ATOM   1447  GL2 POPE  478     281.000 154.100  60.360  1.00  0.00            
ATOM   1448  C1A POPE  478     285.010 149.690  58.260  1.00  0.00            
ATOM   1449  D2A POPE  478     287.220 149.310  53.590  1.00  0.00            
ATOM   1450  C3A POPE  478     284.190 152.170  50.730  1.00  0.00            
ATOM   1451  C4A POPE  478     283.460 157.520  50.060  1.00  0.00            
ATOM   1452  C1B POPE  478     281.970 152.880  56.220  1.00  0.00            
ATOM   1453  C2B POPE  478     279.550 151.450  53.260  1.00  0.00            
ATOM   1454  C3B POPE  478     279.200 149.430  49.360  1.00  0.00            
ATOM   1455  C4B POPE  478     279.560 146.530  45.810  1.00  0.00            
ATOM   1456  NH3 POPE  479     164.890 276.440  69.890  1.00  0.00            
ATOM   1457  PO4 POPE  479     168.650 274.050  69.020  1.00  0.00            
ATOM   1458  GL1 POPE  479     169.900 271.290  66.140  1.00  0.00            
ATOM   1459  GL2 POPE  479     173.140 271.520  65.900  1.00  0.00            
ATOM   1460  C1A POPE  479     171.350 267.230  64.050  1.00  0.00            
ATOM   1461  D2A POPE  479     170.920 265.410  59.860  1.00  0.00            
ATOM   1462  C3A POPE  479     167.070 265.600  58.560  1.00  0.00            
ATOM   1463  C4A POPE  479     166.020 266.110  53.720  1.00  0.00            
ATOM   1464  C1B POPE  479     172.590 271.900  61.520  1.00  0.00            
ATOM   1465  C2B POPE  479     170.230 270.020  58.910  1.00  0.00            
ATOM   1466  C3B POPE  479     172.390 268.950  55.420  1.00  0.00            
ATOM   1467  C4B POPE  479     174.210 268.090  51.480  1.00  0.00            
ATOM   1468  NH3 POPE  480     168.380 116.860  63.670  1.00  0.00            
ATOM   1469  PO4 POPE  480     168.910 111.680  62.920  1.00  0.00            
ATOM   1470  GL1 POPE  480     167.360 112.060  59.290  1.00  0.00            
ATOM   1471  GL2 POPE  480     165.100 109.470  59.370  1.00  0.00            
ATOM   1472  C1A POPE  480     167.930 114.260  55.750  1.00  0.00            
ATOM   1473  D2A POPE  480     167.560 116.650  51.120  1.00  0.00            
ATOM   1474  C3A POPE  480     170.870 120.250  48.810  1.00  0.00            
ATOM   1475  C4A POPE  480     173.690 122.930  48.280  1.00  0.00            
ATOM   1476  C1B POPE  480     164.300 108.730  54.930  1.00  0.00            
ATOM   1477  C2B POPE  480     162.550 108.850  51.860  1.00  0.00            
ATOM   1478  C3B POPE  480     161.800 108.110  47.360  1.00  0.00            
ATOM   1479  C4B POPE  480     157.730 108.180  44.470  1.00  0.00            
ATOM   1480  NH3 POPE  481     155.430  89.790  64.560  1.00  0.00            
ATOM   1481  PO4 POPE  481     158.220  94.100  63.040  1.00  0.00            
ATOM   1482  GL1 POPE  481     156.010  94.750  59.770  1.00  0.00            
ATOM   1483  GL2 POPE  481     155.840  98.220  59.090  1.00  0.00            
ATOM   1484  C1A POPE  481     154.040  91.700  57.010  1.00  0.00            
ATOM   1485  D2A POPE  481     153.820  87.950  53.430  1.00  0.00            
ATOM   1486  C3A POPE  481     150.500  85.000  52.030  1.00  0.00            
ATOM   1487  C4A POPE  481     146.280  83.510  50.360  1.00  0.00            
ATOM   1488  C1B POPE  481     153.180  97.040  55.420  1.00  0.00            
ATOM   1489  C2B POPE  481     151.420  95.600  51.820  1.00  0.00            
ATOM   1490  C3B POPE  481     150.180  95.320  47.510  1.00  0.00            
ATOM   1491  C4B POPE  481     152.490  95.190  44.160  1.00  0.00            
ATOM   1492  NH3 POPE  482     282.570 102.920  65.920  1.00  0.00            
ATOM   1493  PO4 POPE  482     278.750 102.490  64.300  1.00  0.00            
ATOM   1494  GL1 POPE  482     277.930 103.120  60.320  1.00  0.00            
ATOM   1495  GL2 POPE  482     277.270  99.800  57.730  1.00  0.00            
ATOM   1496  C1A POPE  482     276.200 103.810  55.320  1.00  0.00            
ATOM   1497  D2A POPE  482     272.890 106.030  52.330  1.00  0.00            
ATOM   1498  C3A POPE  482     268.730 106.110  51.280  1.00  0.00            
ATOM   1499  C4A POPE  482     265.890 107.230  48.700  1.00  0.00            
ATOM   1500  C1B POPE  482     276.590  97.860  53.920  1.00  0.00            
ATOM   1501  C2B POPE  482     276.460  99.140  50.310  1.00  0.00            
ATOM   1502  C3B POPE  482     276.890  97.730  45.950  1.00  0.00            
ATOM   1503  C4B POPE  482     275.870  98.360  42.420  1.00  0.00            
ATOM   1504  NH3 POPE  483     243.760 197.820  75.460  1.00  0.00            
ATOM   1505  PO4 POPE  483     238.770 197.320  74.930  1.00  0.00            
ATOM   1506  GL1 POPE  483     236.280 194.580  72.190  1.00  0.00            
ATOM   1507  GL2 POPE  483     235.100 196.810  70.580  1.00  0.00            
ATOM   1508  C1A POPE  483     236.040 192.740  67.760  1.00  0.00            
ATOM   1509  D2A POPE  483     238.290 189.020  64.020  1.00  0.00            
ATOM   1510  C3A POPE  483     241.320 191.130  61.120  1.00  0.00            
ATOM   1511  C4A POPE  483     240.990 194.870  58.350  1.00  0.00            
ATOM   1512  C1B POPE  483     235.440 198.100  66.010  1.00  0.00            
ATOM   1513  C2B POPE  483     238.140 200.620  63.190  1.00  0.00            
ATOM   1514  C3B POPE  483     237.490 202.300  58.600  1.00  0.00            
ATOM   1515  C4B POPE  483     237.880 200.560  54.660  1.00  0.00            
ATOM   1516  NH3 POPE  484      30.280 135.750  65.750  1.00  0.00            
ATOM   1517  PO4 POPE  484      33.720 137.510  67.070  1.00  0.00            
ATOM   1518  GL1 POPE  484      34.600 137.660  63.230  1.00  0.00            
ATOM   1519  GL2 POPE  484      31.780 137.680  61.240  1.00  0.00            
ATOM   1520  C1A POPE  484      36.160 140.390  60.100  1.00  0.00            
ATOM   1521  D2A POPE  484      37.830 140.730  57.080  1.00  0.00            
ATOM   1522  C3A POPE  484      42.150 141.970  56.220  1.00  0.00            
ATOM   1523  C4A POPE  484      45.340 143.450  54.700  1.00  0.00            
ATOM   1524  C1B POPE  484      29.780 139.040  57.540  1.00  0.00            
ATOM   1525  C2B POPE  484      27.640 138.560  54.160  1.00  0.00            
ATOM   1526  C3B POPE  484      29.730 135.840  52.000  1.00  0.00            
ATOM   1527  C4B POPE  484      33.070 136.960  49.820  1.00  0.00            
ATOM   1528  NH3 POPE  485     240.400  76.680  62.870  1.00  0.00            
ATOM   1529  PO4 POPE  485     237.530  80.480  62.660  1.00  0.00            
ATOM   1530  GL1 POPE  485     237.170  79.230  58.490  1.00  0.00            
ATOM   1531  GL2 POPE  485     239.300  76.400  57.940  1.00  0.00            
ATOM   1532  C1A POPE  485     234.590  80.080  55.430  1.00  0.00            
ATOM   1533  D2A POPE  485     231.940  80.370  52.470  1.00  0.00            
ATOM   1534  C3A POPE  485     233.270  77.900  49.110  1.00  0.00            
ATOM   1535  C4A POPE  485     237.030  77.110  45.540  1.00  0.00            
ATOM   1536  C1B POPE  485     240.120  79.210  54.320  1.00  0.00            
ATOM   1537  C2B POPE  485     243.410  77.230  51.280  1.00  0.00            
ATOM   1538  C3B POPE  485     245.920  80.210  49.030  1.00  0.00            
ATOM   1539  C4B POPE  485     248.080  83.040  47.330  1.00  0.00            
ATOM   1540  NH3 POPE  486     214.830  55.740  64.390  1.00  0.00            
ATOM   1541  PO4 POPE  486     218.090  53.750  63.080  1.00  0.00            
ATOM   1542  GL1 POPE  486     217.860  51.600  59.040  1.00  0.00            
ATOM   1543  GL2 POPE  486     214.620  50.620  58.190  1.00  0.00            
ATOM   1544  C1A POPE  486     219.160  49.920  55.100  1.00  0.00            
ATOM   1545  D2A POPE  486     219.060  48.590  50.810  1.00  0.00            
ATOM   1546  C3A POPE  486     216.040  49.610  47.170  1.00  0.00            
ATOM   1547  C4A POPE  486     212.790  50.460  45.230  1.00  0.00            
ATOM   1548  C1B POPE  486     213.320  54.600  55.900  1.00  0.00            
ATOM   1549  C2B POPE  486     210.230  58.090  54.780  1.00  0.00            
ATOM   1550  C3B POPE  486     208.010  61.090  50.790  1.00  0.00            
ATOM   1551  C4B POPE  486     209.770  63.460  47.170  1.00  0.00            
ATOM   1552  NH3 POPE  487     251.110  21.290  67.340  1.00  0.00            
ATOM   1553  PO4 POPE  487     254.580  18.620  67.150  1.00  0.00            
ATOM   1554  GL1 POPE  487     251.990  17.150  63.840  1.00  0.00            
ATOM   1555  GL2 POPE  487     253.970  14.900  63.020  1.00  0.00            
ATOM   1556  C1A POPE  487     248.780  16.720  60.040  1.00  0.00            
ATOM   1557  D2A POPE  487     246.680  19.180  56.800  1.00  0.00            
ATOM   1558  C3A POPE  487     249.250  18.230  53.590  1.00  0.00            
ATOM   1559  C4A POPE  487     250.800  16.100  50.540  1.00  0.00            
ATOM   1560  C1B POPE  487     252.390  13.880  58.450  1.00  0.00            
ATOM   1561  C2B POPE  487     251.840  13.430  54.330  1.00  0.00            
ATOM   1562  C3B POPE  487     249.120  11.540  52.230  1.00  0.00            
ATOM   1563  C4B POPE  487     248.350   8.810  49.150  1.00  0.00            
ATOM   1564  NH3 POPE  488     102.790 142.180  65.600  1.00  0.00            
ATOM   1565  PO4 POPE  488     101.100 145.900  65.740  1.00  0.00            
ATOM   1566  GL1 POPE  488     101.240 146.310  61.250  1.00  0.00            
ATOM   1567  GL2 POPE  488     101.830 149.630  60.630  1.00  0.00            
ATOM   1568  C1A POPE  488     100.800 145.780  58.050  1.00  0.00            
ATOM   1569  D2A POPE  488     100.320 148.070  52.780  1.00  0.00            
ATOM   1570  C3A POPE  488     102.820 145.780  49.970  1.00  0.00            
ATOM   1571  C4A POPE  488     104.330 143.620  46.180  1.00  0.00            
ATOM   1572  C1B POPE  488     101.790 150.450  56.820  1.00  0.00            
ATOM   1573  C2B POPE  488     105.050 149.890  53.390  1.00  0.00            
ATOM   1574  C3B POPE  488     106.810 149.090  49.910  1.00  0.00            
ATOM   1575  C4B POPE  488     107.450 148.420  45.390  1.00  0.00            
ATOM   1576  NH3 POPE  489     189.020 102.540  63.210  1.00  0.00            
ATOM   1577  PO4 POPE  489     193.690  99.400  63.280  1.00  0.00            
ATOM   1578  GL1 POPE  489     192.240 101.020  59.240  1.00  0.00            
ATOM   1579  GL2 POPE  489     189.250 101.990  57.750  1.00  0.00            
ATOM   1580  C1A POPE  489     193.990 102.210  55.240  1.00  0.00            
ATOM   1581  D2A POPE  489     194.750 103.700  51.260  1.00  0.00            
ATOM   1582  C3A POPE  489     192.780 102.840  48.190  1.00  0.00            
ATOM   1583  C4A POPE  489     189.980 101.870  45.190  1.00  0.00            
ATOM   1584  C1B POPE  489     186.950 100.490  55.620  1.00  0.00            
ATOM   1585  C2B POPE  489     185.810 100.880  50.650  1.00  0.00            
ATOM   1586  C3B POPE  489     187.280 105.000  48.700  1.00  0.00            
ATOM   1587  C4B POPE  489     189.240 106.550  46.260  1.00  0.00            
ATOM   1588  NH3 POPE  490     161.630 289.290  69.710  1.00  0.00            
ATOM   1589  PO4 POPE  490     162.760 286.610  67.600  1.00  0.00            
ATOM   1590  GL1 POPE  490     163.300 285.020  63.660  1.00  0.00            
ATOM   1591  GL2 POPE  490     167.370 284.770  63.420  1.00  0.00            
ATOM   1592  C1A POPE  490     162.390 287.700  59.640  1.00  0.00            
ATOM   1593  D2A POPE  490     161.100 291.820  57.420  1.00  0.00            
ATOM   1594  C3A POPE  490     159.210 291.430  53.450  1.00  0.00            
ATOM   1595  C4A POPE  490     160.050 292.810  50.860  1.00  0.00            
ATOM   1596  C1B POPE  490     168.030 285.960  58.900  1.00  0.00            
ATOM   1597  C2B POPE  490     166.170 288.690  55.940  1.00  0.00            
ATOM   1598  C3B POPE  490     164.780 290.320  52.040  1.00  0.00            
ATOM   1599  C4B POPE  490     162.340 288.980  48.650  1.00  0.00            
ATOM   1600  NH3 POPE  491      76.910 243.520  74.190  1.00  0.00            
ATOM   1601  PO4 POPE  491      72.400 241.890  73.790  1.00  0.00            
ATOM   1602  GL1 POPE  491      72.300 244.900  70.940  1.00  0.00            
ATOM   1603  GL2 POPE  491      70.900 248.080  71.240  1.00  0.00            
ATOM   1604  C1A POPE  491      73.890 245.670  66.530  1.00  0.00            
ATOM   1605  D2A POPE  491      73.070 246.900  61.350  1.00  0.00            
ATOM   1606  C3A POPE  491      74.060 249.970  58.670  1.00  0.00            
ATOM   1607  C4A POPE  491      75.510 249.550  54.060  1.00  0.00            
ATOM   1608  C1B POPE  491      68.690 249.750  68.440  1.00  0.00            
ATOM   1609  C2B POPE  491      66.890 248.660  64.330  1.00  0.00            
ATOM   1610  C3B POPE  491      66.910 248.500  59.660  1.00  0.00            
ATOM   1611  C4B POPE  491      64.800 251.090  56.810  1.00  0.00            
ATOM   1612  NH3 POPE  492     157.570 120.240  63.450  1.00  0.00            
ATOM   1613  PO4 POPE  492     158.740 115.870  64.600  1.00  0.00            
ATOM   1614  GL1 POPE  492     160.990 116.600  59.660  1.00  0.00            
ATOM   1615  GL2 POPE  492     158.420 117.920  58.820  1.00  0.00            
ATOM   1616  C1A POPE  492     162.880 113.440  57.580  1.00  0.00            
ATOM   1617  D2A POPE  492     163.920 113.440  52.760  1.00  0.00            
ATOM   1618  C3A POPE  492     164.520 112.980  49.240  1.00  0.00            
ATOM   1619  C4A POPE  492     164.250 112.840  44.080  1.00  0.00            
ATOM   1620  C1B POPE  492     158.430 112.560  58.950  1.00  0.00            
ATOM   1621  C2B POPE  492     159.360 110.310  55.250  1.00  0.00            
ATOM   1622  C3B POPE  492     159.190 112.490  50.240  1.00  0.00            
ATOM   1623  C4B POPE  492     158.900 113.350  45.790  1.00  0.00            
ATOM   1624  NH3 POPE  493      82.780   4.440  77.250  1.00  0.00            
ATOM   1625  PO4 POPE  493      83.480   8.600  77.080  1.00  0.00            
ATOM   1626  GL1 POPE  493      80.290   8.910  73.840  1.00  0.00            
ATOM   1627  GL2 POPE  493      82.140   7.510  72.040  1.00  0.00            
ATOM   1628  C1A POPE  493      78.790  11.440  71.650  1.00  0.00            
ATOM   1629  D2A POPE  493      75.920  12.890  69.510  1.00  0.00            
ATOM   1630  C3A POPE  493      77.210  12.040  65.880  1.00  0.00            
ATOM   1631  C4A POPE  493      78.180  13.360  60.960  1.00  0.00            
ATOM   1632  C1B POPE  493      83.940   5.310  68.700  1.00  0.00            
ATOM   1633  C2B POPE  493      84.630   5.990  65.270  1.00  0.00            
ATOM   1634  C3B POPE  493      84.460   5.600  60.880  1.00  0.00            
ATOM   1635  C4B POPE  493      86.380   6.780  58.120  1.00  0.00            
ATOM   1636  NH3 POPE  494       0.310  89.920  63.660  1.00  0.00            
ATOM   1637  PO4 POPE  494       4.640  87.790  63.480  1.00  0.00            
ATOM   1638  GL1 POPE  494       4.910  86.820  59.380  1.00  0.00            
ATOM   1639  GL2 POPE  494       8.050  88.600  57.230  1.00  0.00            
ATOM   1640  C1A POPE  494       2.200  84.720  56.840  1.00  0.00            
ATOM   1641  D2A POPE  494       1.930  84.080  53.450  1.00  0.00            
ATOM   1642  C3A POPE  494       1.510  81.330  50.330  1.00  0.00            
ATOM   1643  C4A POPE  494       1.350  77.520  49.750  1.00  0.00            
ATOM   1644  C1B POPE  494       5.480  87.180  54.120  1.00  0.00            
ATOM   1645  C2B POPE  494       3.690  87.210  49.720  1.00  0.00            
ATOM   1646  C3B POPE  494       5.920  85.510  45.690  1.00  0.00            
ATOM   1647  C4B POPE  494       7.770  82.260  42.840  1.00  0.00            
ATOM   1648  NH3 POPE  495     239.650 142.130  67.980  1.00  0.00            
ATOM   1649  PO4 POPE  495     244.380 143.770  66.530  1.00  0.00            
ATOM   1650  GL1 POPE  495     246.350 143.710  62.070  1.00  0.00            
ATOM   1651  GL2 POPE  495     249.870 143.240  61.570  1.00  0.00            
ATOM   1652  C1A POPE  495     243.880 145.120  59.140  1.00  0.00            
ATOM   1653  D2A POPE  495     245.500 145.590  54.460  1.00  0.00            
ATOM   1654  C3A POPE  495     243.690 143.070  51.740  1.00  0.00            
ATOM   1655  C4A POPE  495     241.500 140.400  49.070  1.00  0.00            
ATOM   1656  C1B POPE  495     248.940 143.720  57.460  1.00  0.00            
ATOM   1657  C2B POPE  495     246.540 140.780  55.230  1.00  0.00            
ATOM   1658  C3B POPE  495     246.760 138.860  51.420  1.00  0.00            
ATOM   1659  C4B POPE  495     246.900 139.510  46.720  1.00  0.00            
ATOM   1660  NH3 POPE  496     210.010  89.530  62.890  1.00  0.00            
ATOM   1661  PO4 POPE  496     210.280  93.820  61.000  1.00  0.00            
ATOM   1662  GL1 POPE  496     209.300  90.760  58.250  1.00  0.00            
ATOM   1663  GL2 POPE  496     207.850  88.930  56.980  1.00  0.00            
ATOM   1664  C1A POPE  496     207.690  91.260  53.060  1.00  0.00            
ATOM   1665  D2A POPE  496     204.100  93.620  51.040  1.00  0.00            
ATOM   1666  C3A POPE  496     205.380  95.370  46.910  1.00  0.00            
ATOM   1667  C4A POPE  496     209.140  96.960  46.910  1.00  0.00            
ATOM   1668  C1B POPE  496     204.220  87.220  54.060  1.00  0.00            
ATOM   1669  C2B POPE  496     202.790  84.500  51.590  1.00  0.00            
ATOM   1670  C3B POPE  496     203.310  84.240  47.570  1.00  0.00            
ATOM   1671  C4B POPE  496     200.760  82.440  43.890  1.00  0.00            
ATOM   1672  NH3 POPE  497      62.960 142.130  64.520  1.00  0.00            
ATOM   1673  PO4 POPE  497      58.630 139.280  63.410  1.00  0.00            
ATOM   1674  GL1 POPE  497      59.350 140.390  59.500  1.00  0.00            
ATOM   1675  GL2 POPE  497      61.990 142.350  59.090  1.00  0.00            
ATOM   1676  C1A POPE  497      60.020 140.020  55.430  1.00  0.00            
ATOM   1677  D2A POPE  497      63.560 141.720  53.280  1.00  0.00            
ATOM   1678  C3A POPE  497      65.860 142.930  49.140  1.00  0.00            
ATOM   1679  C4A POPE  497      68.820 143.970  45.910  1.00  0.00            
ATOM   1680  C1B POPE  497      60.430 145.470  55.800  1.00  0.00            
ATOM   1681  C2B POPE  497      60.340 145.880  51.590  1.00  0.00            
ATOM   1682  C3B POPE  497      61.200 144.630  47.320  1.00  0.00            
ATOM   1683  C4B POPE  497      61.270 145.990  43.610  1.00  0.00            
ATOM   1684  NH3 POPE  498     151.130 216.970  69.810  1.00  0.00            
ATOM   1685  PO4 POPE  498     155.050 219.350  69.140  1.00  0.00            
ATOM   1686  GL1 POPE  498     154.380 220.550  65.410  1.00  0.00            
ATOM   1687  GL2 POPE  498     151.390 219.370  64.930  1.00  0.00            
ATOM   1688  C1A POPE  498     155.630 220.270  61.360  1.00  0.00            
ATOM   1689  D2A POPE  498     155.640 219.980  55.840  1.00  0.00            
ATOM   1690  C3A POPE  498     159.150 218.230  54.510  1.00  0.00            
ATOM   1691  C4A POPE  498     161.620 215.250  53.960  1.00  0.00            
ATOM   1692  C1B POPE  498     151.320 217.320  61.780  1.00  0.00            
ATOM   1693  C2B POPE  498     153.060 216.070  57.420  1.00  0.00            
ATOM   1694  C3B POPE  498     154.740 215.720  54.020  1.00  0.00            
ATOM   1695  C4B POPE  498     156.590 216.620  50.130  1.00  0.00            
ATOM   1696  NH3 POPE  499      87.450 164.710  62.700  1.00  0.00            
ATOM   1697  PO4 POPE  499      90.090 168.250  64.830  1.00  0.00            
ATOM   1698  GL1 POPE  499      90.710 169.670  61.660  1.00  0.00            
ATOM   1699  GL2 POPE  499      88.610 172.380  60.740  1.00  0.00            
ATOM   1700  C1A POPE  499      92.540 170.190  58.240  1.00  0.00            
ATOM   1701  D2A POPE  499      97.200 168.390  57.320  1.00  0.00            
ATOM   1702  C3A POPE  499      98.650 168.430  52.360  1.00  0.00            
ATOM   1703  C4A POPE  499     100.370 171.180  49.500  1.00  0.00            
ATOM   1704  C1B POPE  499      87.860 172.150  56.680  1.00  0.00            
ATOM   1705  C2B POPE  499      88.330 168.450  55.000  1.00  0.00            
ATOM   1706  C3B POPE  499      89.420 166.460  50.920  1.00  0.00            
ATOM   1707  C4B POPE  499      91.630 166.370  46.750  1.00  0.00            
ATOM   1708  NH3 POPE  500     120.700 113.790  66.270  1.00  0.00            
ATOM   1709  PO4 POPE  500     121.710 117.800  63.470  1.00  0.00            
ATOM   1710  GL1 POPE  500     118.970 116.790  60.240  1.00  0.00            
ATOM   1711  GL2 POPE  500     118.780 113.360  61.170  1.00  0.00            
ATOM   1712  C1A POPE  500     117.860 115.690  56.160  1.00  0.00            
ATOM   1713  D2A POPE  500     115.880 114.740  52.580  1.00  0.00            
ATOM   1714  C3A POPE  500     114.360 117.740  49.640  1.00  0.00            
ATOM   1715  C4A POPE  500     112.850 118.170  45.360  1.00  0.00            
ATOM   1716  C1B POPE  500     118.810 110.890  58.210  1.00  0.00            
ATOM   1717  C2B POPE  500     117.560 110.680  54.220  1.00  0.00            
ATOM   1718  C3B POPE  500     118.730 110.210  50.390  1.00  0.00            
ATOM   1719  C4B POPE  500     116.690 110.340  46.040  1.00  0.00            
ATOM   1720  NH3 POPE  501      80.730  88.520  66.500  1.00  0.00            
ATOM   1721  PO4 POPE  501      79.630  84.240  68.460  1.00  0.00            
ATOM   1722  GL1 POPE  501      79.680  82.890  64.440  1.00  0.00            
ATOM   1723  GL2 POPE  501      79.070  79.710  64.040  1.00  0.00            
ATOM   1724  C1A POPE  501      77.370  82.550  60.880  1.00  0.00            
ATOM   1725  D2A POPE  501      72.850  82.700  58.550  1.00  0.00            
ATOM   1726  C3A POPE  501      73.790  85.120  55.080  1.00  0.00            
ATOM   1727  C4A POPE  501      73.210  85.130  50.600  1.00  0.00            
ATOM   1728  C1B POPE  501      82.340  79.830  62.290  1.00  0.00            
ATOM   1729  C2B POPE  501      84.460  78.080  58.440  1.00  0.00            
ATOM   1730  C3B POPE  501      84.990  80.210  54.390  1.00  0.00            
ATOM   1731  C4B POPE  501      86.370  81.460  49.990  1.00  0.00            
ATOM   1732  NH3 POPE  502     244.920 223.980  73.610  1.00  0.00            
ATOM   1733  PO4 POPE  502     245.070 228.460  73.030  1.00  0.00            
ATOM   1734  GL1 POPE  502     244.430 226.350  68.400  1.00  0.00            
ATOM   1735  GL2 POPE  502     241.990 227.540  67.220  1.00  0.00            
ATOM   1736  C1A POPE  502     244.810 223.460  65.490  1.00  0.00            
ATOM   1737  D2A POPE  502     244.880 219.140  65.100  1.00  0.00            
ATOM   1738  C3A POPE  502     247.790 216.580  62.140  1.00  0.00            
ATOM   1739  C4A POPE  502     250.650 219.650  59.230  1.00  0.00            
ATOM   1740  C1B POPE  502     242.440 227.380  62.730  1.00  0.00            
ATOM   1741  C2B POPE  502     242.370 227.280  59.400  1.00  0.00            
ATOM   1742  C3B POPE  502     241.380 226.960  56.160  1.00  0.00            
ATOM   1743  C4B POPE  502     239.790 223.490  52.740  1.00  0.00            
ATOM   1744  NH3 POPE  503     102.780 202.520  73.640  1.00  0.00            
ATOM   1745  PO4 POPE  503     104.590 200.860  69.760  1.00  0.00            
ATOM   1746  GL1 POPE  503     104.400 202.930  66.270  1.00  0.00            
ATOM   1747  GL2 POPE  503     101.730 204.340  65.600  1.00  0.00            
ATOM   1748  C1A POPE  503     104.940 201.690  62.660  1.00  0.00            
ATOM   1749  D2A POPE  503     103.050 197.750  61.010  1.00  0.00            
ATOM   1750  C3A POPE  503     104.110 197.690  57.210  1.00  0.00            
ATOM   1751  C4A POPE  503     105.900 199.520  53.690  1.00  0.00            
ATOM   1752  C1B POPE  503     101.980 205.680  61.490  1.00  0.00            
ATOM   1753  C2B POPE  503     101.200 205.420  57.200  1.00  0.00            
ATOM   1754  C3B POPE  503     103.770 205.730  53.360  1.00  0.00            
ATOM   1755  C4B POPE  503     106.550 203.160  50.530  1.00  0.00            
ATOM   1756  NH3 POPE  504     108.230  81.010  70.360  1.00  0.00            
ATOM   1757  PO4 POPE  504     106.980  78.850  66.830  1.00  0.00            
ATOM   1758  GL1 POPE  504     108.800  76.820  64.430  1.00  0.00            
ATOM   1759  GL2 POPE  504     106.690  74.360  62.290  1.00  0.00            
ATOM   1760  C1A POPE  504     111.720  75.600  61.410  1.00  0.00            
ATOM   1761  D2A POPE  504     114.570  74.850  59.090  1.00  0.00            
ATOM   1762  C3A POPE  504     117.560  70.450  58.880  1.00  0.00            
ATOM   1763  C4A POPE  504     121.560  70.450  60.570  1.00  0.00            
ATOM   1764  C1B POPE  504     105.770  70.630  60.120  1.00  0.00            
ATOM   1765  C2B POPE  504     105.150  69.660  55.810  1.00  0.00            
ATOM   1766  C3B POPE  504     104.820  73.540  54.090  1.00  0.00            
ATOM   1767  C4B POPE  504     106.740  77.870  54.060  1.00  0.00            
ATOM   1768  NH3 POPE  505     285.920 270.700  74.220  1.00  0.00            
ATOM   1769  PO4 POPE  505     289.730 272.570  71.920  1.00  0.00            
ATOM   1770  GL1 POPE  505     292.690 271.350  68.620  1.00  0.00            
ATOM   1771  GL2 POPE  505     295.240 268.360  67.290  1.00  0.00            
ATOM   1772  C1A POPE  505     292.880 272.340  65.080  1.00  0.00            
ATOM   1773  D2A POPE  505     292.320 269.990  60.620  1.00  0.00            
ATOM   1774  C3A POPE  505     295.820 267.850  58.470  1.00  0.00            
ATOM   1775  C4A POPE  505     296.360 264.310  58.820  1.00  0.00            
ATOM   1776  C1B POPE  505     296.680 266.350  64.910  1.00  0.00            
ATOM   1777  C2B POPE  505     300.220 267.290  60.790  1.00  0.00            
ATOM   1778  C3B POPE  505     300.890 269.500  56.790  1.00  0.00            
ATOM   1779  C4B POPE  505     300.290 272.160  53.330  1.00  0.00            
ATOM   1780  NH3 POPE  506      68.340   0.250  75.380  1.00  0.00            
ATOM   1781  PO4 POPE  506      64.950   2.400  75.380  1.00  0.00            
ATOM   1782  GL1 POPE  506      64.390   1.480  70.360  1.00  0.00            
ATOM   1783  GL2 POPE  506      65.620  -1.350  70.740  1.00  0.00            
ATOM   1784  C1A POPE  506      62.380  -1.800  66.910  1.00  0.00            
ATOM   1785  D2A POPE  506      62.170  -2.100  62.480  1.00  0.00            
ATOM   1786  C3A POPE  506      58.400  -3.110  60.250  1.00  0.00            
ATOM   1787  C4A POPE  506      57.580  -5.040  56.550  1.00  0.00            
ATOM   1788  C1B POPE  506      66.700  -0.360  66.320  1.00  0.00            
ATOM   1789  C2B POPE  506      67.810  -1.600  62.330  1.00  0.00            
ATOM   1790  C3B POPE  506      67.580  -0.650  57.940  1.00  0.00            
ATOM   1791  C4B POPE  506      70.460  -0.200  55.350  1.00  0.00            
ATOM   1792  NH3 POPE  507     116.240 231.950  76.890  1.00  0.00            
ATOM   1793  PO4 POPE  507     116.570 235.620  72.810  1.00  0.00            
ATOM   1794  GL1 POPE  507     114.940 236.440  68.250  1.00  0.00            
ATOM   1795  GL2 POPE  507     112.110 237.860  67.500  1.00  0.00            
ATOM   1796  C1A POPE  507     115.530 235.180  64.380  1.00  0.00            
ATOM   1797  D2A POPE  507     118.780 234.890  61.830  1.00  0.00            
ATOM   1798  C3A POPE  507     118.260 235.100  58.380  1.00  0.00            
ATOM   1799  C4A POPE  507     119.320 236.750  53.770  1.00  0.00            
ATOM   1800  C1B POPE  507     111.400 239.190  63.690  1.00  0.00            
ATOM   1801  C2B POPE  507     109.600 240.280  60.060  1.00  0.00            
ATOM   1802  C3B POPE  507     105.830 242.510  58.680  1.00  0.00            
ATOM   1803  C4B POPE  507     102.980 242.500  53.830  1.00  0.00            
ATOM   1804  NH3 POPE  508     184.120  85.230  62.950  1.00  0.00            
ATOM   1805  PO4 POPE  508     184.190  90.170  63.460  1.00  0.00            
ATOM   1806  GL1 POPE  508     186.330  89.270  60.440  1.00  0.00            
ATOM   1807  GL2 POPE  508     184.870  86.960  57.910  1.00  0.00            
ATOM   1808  C1A POPE  508     189.380  89.350  57.560  1.00  0.00            
ATOM   1809  D2A POPE  508     188.330  90.420  53.150  1.00  0.00            
ATOM   1810  C3A POPE  508     191.460  89.860  50.050  1.00  0.00            
ATOM   1811  C4A POPE  508     195.810  89.650  49.330  1.00  0.00            
ATOM   1812  C1B POPE  508     186.070  84.930  53.870  1.00  0.00            
ATOM   1813  C2B POPE  508     188.320  84.520  50.020  1.00  0.00            
ATOM   1814  C3B POPE  508     190.840  82.870  46.250  1.00  0.00            
ATOM   1815  C4B POPE  508     192.000  82.750  41.720  1.00  0.00            
ATOM   1816  NH3 POPE  509     284.490  83.620  64.750  1.00  0.00            
ATOM   1817  PO4 POPE  509     287.580  86.180  64.230  1.00  0.00            
ATOM   1818  GL1 POPE  509     286.580  84.590  60.470  1.00  0.00            
ATOM   1819  GL2 POPE  509     288.310  86.490  59.300  1.00  0.00            
ATOM   1820  C1A POPE  509     284.130  84.350  56.620  1.00  0.00            
ATOM   1821  D2A POPE  509     284.490  86.910  52.050  1.00  0.00            
ATOM   1822  C3A POPE  509     284.890  84.620  48.860  1.00  0.00            
ATOM   1823  C4A POPE  509     285.160  83.930  44.120  1.00  0.00            
ATOM   1824  C1B POPE  509     288.590  86.550  54.690  1.00  0.00            
ATOM   1825  C2B POPE  509     289.700  85.230  49.870  1.00  0.00            
ATOM   1826  C3B POPE  509     287.380  88.240  46.070  1.00  0.00            
ATOM   1827  C4B POPE  509     286.400  88.790  42.130  1.00  0.00            
ATOM   1828  NH3 POPE  510     161.580  81.000  66.600  1.00  0.00            
ATOM   1829  PO4 POPE  510     156.680  79.600  65.190  1.00  0.00            
ATOM   1830  GL1 POPE  510     154.890  79.430  61.210  1.00  0.00            
ATOM   1831  GL2 POPE  510     152.750  80.500  60.460  1.00  0.00            
ATOM   1832  C1A POPE  510     156.070  79.120  56.850  1.00  0.00            
ATOM   1833  D2A POPE  510     154.820  75.870  54.090  1.00  0.00            
ATOM   1834  C3A POPE  510     156.380  71.990  54.920  1.00  0.00            
ATOM   1835  C4A POPE  510     160.850  71.540  56.430  1.00  0.00            
ATOM   1836  C1B POPE  510     150.710  79.660  56.280  1.00  0.00            
ATOM   1837  C2B POPE  510     149.300  80.390  52.860  1.00  0.00            
ATOM   1838  C3B POPE  510     146.590  77.900  51.150  1.00  0.00            
ATOM   1839  C4B POPE  510     142.400  80.610  49.190  1.00  0.00            
ATOM   1840  NH3 POPE  511       5.700  49.760  66.530  1.00  0.00            
ATOM   1841  PO4 POPE  511       4.410  45.200  66.690  1.00  0.00            
ATOM   1842  GL1 POPE  511       5.100  43.860  62.990  1.00  0.00            
ATOM   1843  GL2 POPE  511       3.510  46.760  62.130  1.00  0.00            
ATOM   1844  C1A POPE  511       2.580  42.370  59.240  1.00  0.00            
ATOM   1845  D2A POPE  511       2.170  40.870  55.440  1.00  0.00            
ATOM   1846  C3A POPE  511      -0.990  42.240  53.200  1.00  0.00            
ATOM   1847  C4A POPE  511      -5.590  44.130  54.950  1.00  0.00            
ATOM   1848  C1B POPE  511       4.010  47.070  57.560  1.00  0.00            
ATOM   1849  C2B POPE  511       2.320  47.570  53.180  1.00  0.00            
ATOM   1850  C3B POPE  511       4.290  47.710  48.930  1.00  0.00            
ATOM   1851  C4B POPE  511       1.740  48.000  44.910  1.00  0.00            
ATOM   1852  NH3 POPE  512      12.040 212.390  72.600  1.00  0.00            
ATOM   1853  PO4 POPE  512       7.230 213.140  72.840  1.00  0.00            
ATOM   1854  GL1 POPE  512       8.950 212.400  68.650  1.00  0.00            
ATOM   1855  GL2 POPE  512       6.160 214.420  68.330  1.00  0.00            
ATOM   1856  C1A POPE  512       9.920 212.280  64.680  1.00  0.00            
ATOM   1857  D2A POPE  512       8.820 213.600  60.400  1.00  0.00            
ATOM   1858  C3A POPE  512       9.180 213.640  55.770  1.00  0.00            
ATOM   1859  C4A POPE  512       8.770 211.560  52.180  1.00  0.00            
ATOM   1860  C1B POPE  512       7.460 216.210  65.190  1.00  0.00            
ATOM   1861  C2B POPE  512       7.350 218.980  61.090  1.00  0.00            
ATOM   1862  C3B POPE  512       8.980 218.250  57.410  1.00  0.00            
ATOM   1863  C4B POPE  512       7.380 217.790  53.350  1.00  0.00            
ATOM   1864  NH3 POPE  513     241.270 234.650  71.860  1.00  0.00            
ATOM   1865  PO4 POPE  513     245.490 233.360  72.220  1.00  0.00            
ATOM   1866  GL1 POPE  513     244.040 231.770  68.840  1.00  0.00            
ATOM   1867  GL2 POPE  513     246.410 231.200  66.510  1.00  0.00            
ATOM   1868  C1A POPE  513     241.930 231.860  64.820  1.00  0.00            
ATOM   1869  D2A POPE  513     238.750 230.540  61.420  1.00  0.00            
ATOM   1870  C3A POPE  513     238.150 231.150  56.890  1.00  0.00            
ATOM   1871  C4A POPE  513     237.850 232.360  51.790  1.00  0.00            
ATOM   1872  C1B POPE  513     247.230 227.890  63.660  1.00  0.00            
ATOM   1873  C2B POPE  513     248.160 226.060  59.260  1.00  0.00            
ATOM   1874  C3B POPE  513     251.200 223.960  58.070  1.00  0.00            
ATOM   1875  C4B POPE  513     253.290 224.060  54.650  1.00  0.00            
ATOM   1876  NH3 POPE  514     273.220 218.870  73.380  1.00  0.00            
ATOM   1877  PO4 POPE  514     277.030 221.740  73.030  1.00  0.00            
ATOM   1878  GL1 POPE  514     275.480 223.300  69.610  1.00  0.00            
ATOM   1879  GL2 POPE  514     277.650 226.100  69.690  1.00  0.00            
ATOM   1880  C1A POPE  514     273.770 224.180  65.030  1.00  0.00            
ATOM   1881  D2A POPE  514     272.240 228.280  62.720  1.00  0.00            
ATOM   1882  C3A POPE  514     271.800 227.630  58.080  1.00  0.00            
ATOM   1883  C4A POPE  514     270.590 227.210  53.010  1.00  0.00            
ATOM   1884  C1B POPE  514     279.320 224.310  65.660  1.00  0.00            
ATOM   1885  C2B POPE  514     280.550 223.680  61.550  1.00  0.00            
ATOM   1886  C3B POPE  514     279.920 219.920  58.650  1.00  0.00            
ATOM   1887  C4B POPE  514     282.110 217.470  54.900  1.00  0.00            
ATOM   1888  NH3 POPE  515     223.120  81.950  62.100  1.00  0.00            
ATOM   1889  PO4 POPE  515     218.360  81.430  62.960  1.00  0.00            
ATOM   1890  GL1 POPE  515     220.310  79.570  58.680  1.00  0.00            
ATOM   1891  GL2 POPE  515     218.420  79.430  56.660  1.00  0.00            
ATOM   1892  C1A POPE  515     222.940  77.060  55.570  1.00  0.00            
ATOM   1893  D2A POPE  515     223.540  76.340  51.240  1.00  0.00            
ATOM   1894  C3A POPE  515     225.980  72.560  50.330  1.00  0.00            
ATOM   1895  C4A POPE  515     225.710  68.830  47.090  1.00  0.00            
ATOM   1896  C1B POPE  515     218.820  76.140  53.190  1.00  0.00            
ATOM   1897  C2B POPE  515     218.290  75.660  48.550  1.00  0.00            
ATOM   1898  C3B POPE  515     217.620  76.770  43.800  1.00  0.00            
ATOM   1899  C4B POPE  515     215.710  75.320  40.830  1.00  0.00            
ATOM   1900  NH3 POPE  516     235.520 189.770  73.600  1.00  0.00            
ATOM   1901  PO4 POPE  516     231.450 188.360  72.470  1.00  0.00            
ATOM   1902  GL1 POPE  516     231.480 191.430  69.620  1.00  0.00            
ATOM   1903  GL2 POPE  516     230.250 194.020  69.470  1.00  0.00            
ATOM   1904  C1A POPE  516     233.500 189.990  65.170  1.00  0.00            
ATOM   1905  D2A POPE  516     233.730 190.260  60.510  1.00  0.00            
ATOM   1906  C3A POPE  516     236.130 191.990  56.920  1.00  0.00            
ATOM   1907  C4A POPE  516     239.100 193.230  54.200  1.00  0.00            
ATOM   1908  C1B POPE  516     230.410 195.510  65.640  1.00  0.00            
ATOM   1909  C2B POPE  516     233.060 194.500  62.860  1.00  0.00            
ATOM   1910  C3B POPE  516     238.300 195.080  62.560  1.00  0.00            
ATOM   1911  C4B POPE  516     241.750 198.870  60.640  1.00  0.00            
ATOM   1912  NH3 POPE  517      73.650 203.890  67.470  1.00  0.00            
ATOM   1913  PO4 POPE  517      75.560 207.570  68.520  1.00  0.00            
ATOM   1914  GL1 POPE  517      75.750 208.190  64.680  1.00  0.00            
ATOM   1915  GL2 POPE  517      79.570 207.280  65.240  1.00  0.00            
ATOM   1916  C1A POPE  517      76.800 210.320  61.800  1.00  0.00            
ATOM   1917  D2A POPE  517      76.930 211.170  57.330  1.00  0.00            
ATOM   1918  C3A POPE  517      75.990 213.960  53.700  1.00  0.00            
ATOM   1919  C4A POPE  517      73.900 217.240  52.590  1.00  0.00            
ATOM   1920  C1B POPE  517      81.320 207.080  61.000  1.00  0.00            
ATOM   1921  C2B POPE  517      80.990 204.380  57.540  1.00  0.00            
ATOM   1922  C3B POPE  517      79.960 203.690  53.340  1.00  0.00            
ATOM   1923  C4B POPE  517      76.750 205.010  50.500  1.00  0.00            
ATOM   1924  NH3 POPE  518     229.970 183.350  71.600  1.00  0.00            
ATOM   1925  PO4 POPE  518     226.530 187.020  72.540  1.00  0.00            
ATOM   1926  GL1 POPE  518     227.460 188.750  68.750  1.00  0.00            
ATOM   1927  GL2 POPE  518     227.920 186.030  67.520  1.00  0.00            
ATOM   1928  C1A POPE  518     227.760 191.100  65.690  1.00  0.00            
ATOM   1929  D2A POPE  518     227.840 192.710  62.660  1.00  0.00            
ATOM   1930  C3A POPE  518     228.950 190.370  59.690  1.00  0.00            
ATOM   1931  C4A POPE  518     230.710 191.840  55.910  1.00  0.00            
ATOM   1932  C1B POPE  518     229.520 186.710  63.100  1.00  0.00            
ATOM   1933  C2B POPE  518     228.550 185.420  59.090  1.00  0.00            
ATOM   1934  C3B POPE  518     228.320 187.190  54.870  1.00  0.00            
ATOM   1935  C4B POPE  518     225.550 189.940  53.120  1.00  0.00            
ATOM   1936  NH3 POPE  519     274.010  28.970  67.580  1.00  0.00            
ATOM   1937  PO4 POPE  519     273.080  24.230  66.950  1.00  0.00            
ATOM   1938  GL1 POPE  519     271.330  23.410  62.760  1.00  0.00            
ATOM   1939  GL2 POPE  519     268.970  23.630  62.000  1.00  0.00            
ATOM   1940  C1A POPE  519     272.130  21.700  58.300  1.00  0.00            
ATOM   1941  D2A POPE  519     269.590  20.550  54.620  1.00  0.00            
ATOM   1942  C3A POPE  519     268.260  21.320  49.700  1.00  0.00            
ATOM   1943  C4A POPE  519     267.520  18.160  46.150  1.00  0.00            
ATOM   1944  C1B POPE  519     268.160  24.460  57.640  1.00  0.00            
ATOM   1945  C2B POPE  519     266.760  24.660  54.130  1.00  0.00            
ATOM   1946  C3B POPE  519     266.630  26.160  50.670  1.00  0.00            
ATOM   1947  C4B POPE  519     266.160  27.400  46.210  1.00  0.00            
ATOM   1948  NH3 POPE  520      10.350  88.390  67.170  1.00  0.00            
ATOM   1949  PO4 POPE  520      11.960  91.070  64.090  1.00  0.00            
ATOM   1950  GL1 POPE  520      12.860  88.670  59.460  1.00  0.00            
ATOM   1951  GL2 POPE  520      15.200  89.660  58.600  1.00  0.00            
ATOM   1952  C1A POPE  520      12.450  88.650  54.230  1.00  0.00            
ATOM   1953  D2A POPE  520       9.340  88.170  51.120  1.00  0.00            
ATOM   1954  C3A POPE  520       7.170  90.060  48.310  1.00  0.00            
ATOM   1955  C4A POPE  520       2.800  88.950  45.100  1.00  0.00            
ATOM   1956  C1B POPE  520      17.160  90.940  55.060  1.00  0.00            
ATOM   1957  C2B POPE  520      17.150  92.210  51.310  1.00  0.00            
ATOM   1958  C3B POPE  520      19.470  95.300  49.100  1.00  0.00            
ATOM   1959  C4B POPE  520      20.250  98.130  46.000  1.00  0.00            
ATOM   1960  NH3 POPE  521     193.690 117.830  66.910  1.00  0.00            
ATOM   1961  PO4 POPE  521     189.950 115.860  66.690  1.00  0.00            
ATOM   1962  GL1 POPE  521     187.900 117.340  62.850  1.00  0.00            
ATOM   1963  GL2 POPE  521     187.500 115.260  60.720  1.00  0.00            
ATOM   1964  C1A POPE  521     187.030 119.460  58.790  1.00  0.00            
ATOM   1965  D2A POPE  521     188.930 119.730  55.430  1.00  0.00            
ATOM   1966  C3A POPE  521     186.920 118.850  51.480  1.00  0.00            
ATOM   1967  C4A POPE  521     187.420 121.710  47.430  1.00  0.00            
ATOM   1968  C1B POPE  521     187.880 114.670  57.130  1.00  0.00            
ATOM   1969  C2B POPE  521     189.180 113.670  53.380  1.00  0.00            
ATOM   1970  C3B POPE  521     190.080 113.160  48.820  1.00  0.00            
ATOM   1971  C4B POPE  521     192.610 110.050  46.260  1.00  0.00            
ATOM   1972  NH3 POPE  522       7.540 135.380  63.170  1.00  0.00            
ATOM   1973  PO4 POPE  522       9.250 131.830  64.450  1.00  0.00            
ATOM   1974  GL1 POPE  522      10.810 132.610  60.160  1.00  0.00            
ATOM   1975  GL2 POPE  522      13.000 134.770  59.830  1.00  0.00            
ATOM   1976  C1A POPE  522      11.020 129.370  57.620  1.00  0.00            
ATOM   1977  D2A POPE  522      14.290 126.600  58.480  1.00  0.00            
ATOM   1978  C3A POPE  522      16.450 127.400  55.290  1.00  0.00            
ATOM   1979  C4A POPE  522      14.950 129.310  52.470  1.00  0.00            
ATOM   1980  C1B POPE  522      15.560 132.750  55.690  1.00  0.00            
ATOM   1981  C2B POPE  522      18.590 134.310  53.270  1.00  0.00            
ATOM   1982  C3B POPE  522      20.030 133.550  49.880  1.00  0.00            
ATOM   1983  C4B POPE  522      22.260 130.570  47.190  1.00  0.00            
ATOM   1984  NH3 POPE  523     152.120 280.820  69.690  1.00  0.00            
ATOM   1985  PO4 POPE  523     155.420 278.730  69.450  1.00  0.00            
ATOM   1986  GL1 POPE  523     156.610 275.490  65.810  1.00  0.00            
ATOM   1987  GL2 POPE  523     154.710 272.380  65.620  1.00  0.00            
ATOM   1988  C1A POPE  523     158.260 276.220  62.580  1.00  0.00            
ATOM   1989  D2A POPE  523     159.440 277.690  58.610  1.00  0.00            
ATOM   1990  C3A POPE  523     156.020 278.200  54.790  1.00  0.00            
ATOM   1991  C4A POPE  523     157.210 278.560  50.530  1.00  0.00            
ATOM   1992  C1B POPE  523     156.250 271.370  62.090  1.00  0.00            
ATOM   1993  C2B POPE  523     157.300 273.030  59.190  1.00  0.00            
ATOM   1994  C3B POPE  523     156.590 273.140  54.400  1.00  0.00            
ATOM   1995  C4B POPE  523     159.170 273.160  50.950  1.00  0.00            
ATOM   1996  NH3 POPE  524      11.880 153.820  64.520  1.00  0.00            
ATOM   1997  PO4 POPE  524      10.560 148.700  64.820  1.00  0.00            
ATOM   1998  GL1 POPE  524      10.850 149.580  61.360  1.00  0.00            
ATOM   1999  GL2 POPE  524      11.100 152.700  59.940  1.00  0.00            
ATOM   2000  C1A POPE  524      11.280 148.050  56.540  1.00  0.00            
ATOM   2001  D2A POPE  524      12.650 147.050  53.170  1.00  0.00            
ATOM   2002  C3A POPE  524      13.360 150.190  49.930  1.00  0.00            
ATOM   2003  C4A POPE  524      12.500 152.550  46.890  1.00  0.00            
ATOM   2004  C1B POPE  524      10.170 154.750  56.800  1.00  0.00            
ATOM   2005  C2B POPE  524       7.880 157.010  53.320  1.00  0.00            
ATOM   2006  C3B POPE  524       5.240 156.060  50.080  1.00  0.00            
ATOM   2007  C4B POPE  524       3.020 151.770  48.860  1.00  0.00            
ATOM   2008  NH3 POPE  525      92.300 277.250  73.280  1.00  0.00            
ATOM   2009  PO4 POPE  525      94.250 281.310  73.080  1.00  0.00            
ATOM   2010  GL1 POPE  525      92.010 280.870  69.230  1.00  0.00            
ATOM   2011  GL2 POPE  525      89.410 279.300  67.660  1.00  0.00            
ATOM   2012  C1A POPE  525      91.120 283.280  65.500  1.00  0.00            
ATOM   2013  D2A POPE  525      93.580 286.160  63.370  1.00  0.00            
ATOM   2014  C3A POPE  525      93.020 288.910  59.320  1.00  0.00            
ATOM   2015  C4A POPE  525      91.180 288.870  56.270  1.00  0.00            
ATOM   2016  C1B POPE  525      89.000 279.770  63.220  1.00  0.00            
ATOM   2017  C2B POPE  525      89.120 278.170  59.380  1.00  0.00            
ATOM   2018  C3B POPE  525      88.690 276.100  55.650  1.00  0.00            
ATOM   2019  C4B POPE  525      90.330 271.920  54.820  1.00  0.00            
ATOM   2020  NH3 POPE  526     274.940 200.630  75.470  1.00  0.00            
ATOM   2021  PO4 POPE  526     270.110 201.720  74.290  1.00  0.00            
ATOM   2022  GL1 POPE  526     269.510 200.690  70.420  1.00  0.00            
ATOM   2023  GL2 POPE  526     269.790 204.260  69.160  1.00  0.00            
ATOM   2024  C1A POPE  526     267.690 198.250  67.260  1.00  0.00            
ATOM   2025  D2A POPE  526     264.720 198.970  63.500  1.00  0.00            
ATOM   2026  C3A POPE  526     264.960 197.920  59.170  1.00  0.00            
ATOM   2027  C4A POPE  526     265.810 195.090  55.910  1.00  0.00            
ATOM   2028  C1B POPE  526     269.900 202.370  64.940  1.00  0.00            
ATOM   2029  C2B POPE  526     266.760 203.210  62.070  1.00  0.00            
ATOM   2030  C3B POPE  526     264.880 203.580  59.110  1.00  0.00            
ATOM   2031  C4B POPE  526     265.720 202.980  55.230  1.00  0.00            
ATOM   2032  NH3 POPE  527     117.480 167.890  69.960  1.00  0.00            
ATOM   2033  PO4 POPE  527     117.120 163.210  68.680  1.00  0.00            
ATOM   2034  GL1 POPE  527     117.820 164.970  64.210  1.00  0.00            
ATOM   2035  GL2 POPE  527     115.490 167.550  62.620  1.00  0.00            
ATOM   2036  C1A POPE  527     119.460 165.490  59.780  1.00  0.00            
ATOM   2037  D2A POPE  527     122.300 164.910  57.060  1.00  0.00            
ATOM   2038  C3A POPE  527     121.920 161.870  53.970  1.00  0.00            
ATOM   2039  C4A POPE  527     122.660 162.970  49.750  1.00  0.00            
ATOM   2040  C1B POPE  527     115.920 167.970  57.720  1.00  0.00            
ATOM   2041  C2B POPE  527     119.680 168.990  55.730  1.00  0.00            
ATOM   2042  C3B POPE  527     120.600 171.290  50.670  1.00  0.00            
ATOM   2043  C4B POPE  527     123.200 172.620  47.050  1.00  0.00            
ATOM   2044  NH3 POPE  528     179.380 131.570  70.100  1.00  0.00            
ATOM   2045  PO4 POPE  528     179.600 129.870  66.110  1.00  0.00            
ATOM   2046  GL1 POPE  528     178.340 129.290  62.370  1.00  0.00            
ATOM   2047  GL2 POPE  528     179.960 127.040  60.700  1.00  0.00            
ATOM   2048  C1A POPE  528     177.970 130.180  57.750  1.00  0.00            
ATOM   2049  D2A POPE  528     176.690 130.100  52.870  1.00  0.00            
ATOM   2050  C3A POPE  528     176.010 134.830  50.990  1.00  0.00            
ATOM   2051  C4A POPE  528     175.840 134.720  46.550  1.00  0.00            
ATOM   2052  C1B POPE  528     178.520 124.030  57.910  1.00  0.00            
ATOM   2053  C2B POPE  528     180.880 124.830  53.950  1.00  0.00            
ATOM   2054  C3B POPE  528     183.360 124.020  50.300  1.00  0.00            
ATOM   2055  C4B POPE  528     182.940 123.090  46.150  1.00  0.00            
ATOM   2056  NH3 POPE  529     130.330 234.040  69.740  1.00  0.00            
ATOM   2057  PO4 POPE  529     129.700 238.330  70.560  1.00  0.00            
ATOM   2058  GL1 POPE  529     130.120 237.570  66.140  1.00  0.00            
ATOM   2059  GL2 POPE  529     131.490 239.850  65.450  1.00  0.00            
ATOM   2060  C1A POPE  529     129.490 234.400  62.830  1.00  0.00            
ATOM   2061  D2A POPE  529     129.260 232.790  58.200  1.00  0.00            
ATOM   2062  C3A POPE  529     130.090 233.990  54.200  1.00  0.00            
ATOM   2063  C4A POPE  529     132.330 231.180  51.340  1.00  0.00            
ATOM   2064  C1B POPE  529     133.000 242.420  62.060  1.00  0.00            
ATOM   2065  C2B POPE  529     134.110 241.400  58.130  1.00  0.00            
ATOM   2066  C3B POPE  529     136.300 240.290  55.030  1.00  0.00            
ATOM   2067  C4B POPE  529     137.270 241.320  50.700  1.00  0.00            
ATOM   2068  NH3 POPE  530      60.420 197.550  66.510  1.00  0.00            
ATOM   2069  PO4 POPE  530      56.350 196.580  67.200  1.00  0.00            
ATOM   2070  GL1 POPE  530      56.500 194.320  64.160  1.00  0.00            
ATOM   2071  GL2 POPE  530      54.050 193.890  62.490  1.00  0.00            
ATOM   2072  C1A POPE  530      57.850 190.660  61.880  1.00  0.00            
ATOM   2073  D2A POPE  530      58.530 187.900  58.280  1.00  0.00            
ATOM   2074  C3A POPE  530      55.130 185.850  55.920  1.00  0.00            
ATOM   2075  C4A POPE  530      50.990 184.190  53.490  1.00  0.00            
ATOM   2076  C1B POPE  530      55.280 193.120  58.130  1.00  0.00            
ATOM   2077  C2B POPE  530      55.890 191.240  54.210  1.00  0.00            
ATOM   2078  C3B POPE  530      57.320 189.830  50.860  1.00  0.00            
ATOM   2079  C4B POPE  530      60.680 187.790  48.960  1.00  0.00            
ATOM   2080  NH3 POPE  531     143.140 107.920  61.530  1.00  0.00            
ATOM   2081  PO4 POPE  531     144.480 111.370  63.790  1.00  0.00            
ATOM   2082  GL1 POPE  531     143.750 112.200  59.560  1.00  0.00            
ATOM   2083  GL2 POPE  531     145.960 114.060  58.940  1.00  0.00            
ATOM   2084  C1A POPE  531     141.920 110.700  55.170  1.00  0.00            
ATOM   2085  D2A POPE  531     144.240 110.040  52.120  1.00  0.00            
ATOM   2086  C3A POPE  531     145.200 107.070  49.770  1.00  0.00            
ATOM   2087  C4A POPE  531     148.200 104.330  47.250  1.00  0.00            
ATOM   2088  C1B POPE  531     148.150 110.730  55.410  1.00  0.00            
ATOM   2089  C2B POPE  531     149.030 110.610  51.100  1.00  0.00            
ATOM   2090  C3B POPE  531     149.570 109.250  47.010  1.00  0.00            
ATOM   2091  C4B POPE  531     151.070 109.000  42.970  1.00  0.00            
ATOM   2092  NH3 POPE  532      87.790 199.460  71.310  1.00  0.00            
ATOM   2093  PO4 POPE  532      87.700 196.240  67.610  1.00  0.00            
ATOM   2094  GL1 POPE  532      88.870 197.740  64.040  1.00  0.00            
ATOM   2095  GL2 POPE  532      92.640 195.840  63.400  1.00  0.00            
ATOM   2096  C1A POPE  532      88.110 196.050  59.910  1.00  0.00            
ATOM   2097  D2A POPE  532      89.210 197.100  54.590  1.00  0.00            
ATOM   2098  C3A POPE  532      86.020 198.200  53.160  1.00  0.00            
ATOM   2099  C4A POPE  532      83.030 200.560  54.920  1.00  0.00            
ATOM   2100  C1B POPE  532      93.650 196.300  58.210  1.00  0.00            
ATOM   2101  C2B POPE  532      93.500 195.120  53.570  1.00  0.00            
ATOM   2102  C3B POPE  532      92.630 197.170  49.620  1.00  0.00            
ATOM   2103  C4B POPE  532      89.130 196.920  45.680  1.00  0.00            
ATOM   2104  NH3 POPE  533      60.720  23.050  71.160  1.00  0.00            
ATOM   2105  PO4 POPE  533      56.660  22.550  71.530  1.00  0.00            
ATOM   2106  GL1 POPE  533      57.510  21.520  67.800  1.00  0.00            
ATOM   2107  GL2 POPE  533      58.190  18.640  67.710  1.00  0.00            
ATOM   2108  C1A POPE  533      57.750  21.750  63.130  1.00  0.00            
ATOM   2109  D2A POPE  533      60.700  20.510  60.590  1.00  0.00            
ATOM   2110  C3A POPE  533      60.120  21.650  57.650  1.00  0.00            
ATOM   2111  C4A POPE  533      61.490  20.620  52.950  1.00  0.00            
ATOM   2112  C1B POPE  533      59.540  16.030  63.710  1.00  0.00            
ATOM   2113  C2B POPE  533      60.340  14.310  60.580  1.00  0.00            
ATOM   2114  C3B POPE  533      62.610  16.660  58.210  1.00  0.00            
ATOM   2115  C4B POPE  533      66.850  15.390  56.200  1.00  0.00            
ATOM   2116  NH3 POPE  534      26.760 259.510  73.010  1.00  0.00            
ATOM   2117  PO4 POPE  534      23.410 259.200  70.830  1.00  0.00            
ATOM   2118  GL1 POPE  534      24.560 262.220  68.790  1.00  0.00            
ATOM   2119  GL2 POPE  534      27.150 261.040  68.020  1.00  0.00            
ATOM   2120  C1A POPE  534      21.150 262.700  65.160  1.00  0.00            
ATOM   2121  D2A POPE  534      17.800 264.120  61.410  1.00  0.00            
ATOM   2122  C3A POPE  534      13.700 264.710  62.040  1.00  0.00            
ATOM   2123  C4A POPE  534      10.550 263.650  65.600  1.00  0.00            
ATOM   2124  C1B POPE  534      26.350 263.390  64.500  1.00  0.00            
ATOM   2125  C2B POPE  534      26.690 264.020  59.760  1.00  0.00            
ATOM   2126  C3B POPE  534      28.830 263.080  55.670  1.00  0.00            
ATOM   2127  C4B POPE  534      31.780 260.500  54.040  1.00  0.00            
ATOM   2128  NH3 POPE  535      99.150  46.280  72.450  1.00  0.00            
ATOM   2129  PO4 POPE  535     102.350  46.880  73.840  1.00  0.00            
ATOM   2130  GL1 POPE  535     102.360  44.380  69.450  1.00  0.00            
ATOM   2131  GL2 POPE  535     102.150  41.520  68.860  1.00  0.00            
ATOM   2132  C1A POPE  535     102.880  44.710  64.960  1.00  0.00            
ATOM   2133  D2A POPE  535     106.250  44.200  61.790  1.00  0.00            
ATOM   2134  C3A POPE  535     104.330  44.690  57.180  1.00  0.00            
ATOM   2135  C4A POPE  535     103.260  45.020  53.580  1.00  0.00            
ATOM   2136  C1B POPE  535     103.520  40.030  64.700  1.00  0.00            
ATOM   2137  C2B POPE  535     103.120  40.600  60.540  1.00  0.00            
ATOM   2138  C3B POPE  535     100.850  40.890  56.800  1.00  0.00            
ATOM   2139  C4B POPE  535      97.280  41.640  54.730  1.00  0.00            
ATOM   2140  NH3 POPE  536     161.560 238.950  68.100  1.00  0.00            
ATOM   2141  PO4 POPE  536     165.250 237.800  67.480  1.00  0.00            
ATOM   2142  GL1 POPE  536     165.330 236.470  63.800  1.00  0.00            
ATOM   2143  GL2 POPE  536     164.140 238.840  63.030  1.00  0.00            
ATOM   2144  C1A POPE  536     167.400 234.430  60.700  1.00  0.00            
ATOM   2145  D2A POPE  536     166.130 234.150  57.160  1.00  0.00            
ATOM   2146  C3A POPE  536     166.750 234.990  51.890  1.00  0.00            
ATOM   2147  C4A POPE  536     166.880 232.400  48.490  1.00  0.00            
ATOM   2148  C1B POPE  536     164.430 239.170  58.810  1.00  0.00            
ATOM   2149  C2B POPE  536     163.440 238.160  54.800  1.00  0.00            
ATOM   2150  C3B POPE  536     162.260 234.430  52.990  1.00  0.00            
ATOM   2151  C4B POPE  536     162.180 232.630  49.690  1.00  0.00            
ATOM   2152  NH3 POPE  537     136.130 231.510  71.250  1.00  0.00            
ATOM   2153  PO4 POPE  537     135.190 227.220  72.240  1.00  0.00            
ATOM   2154  GL1 POPE  537     133.830 227.380  68.230  1.00  0.00            
ATOM   2155  GL2 POPE  537     132.080 229.330  68.290  1.00  0.00            
ATOM   2156  C1A POPE  537     132.600 225.090  63.200  1.00  0.00            
ATOM   2157  D2A POPE  537     130.380 223.850  59.760  1.00  0.00            
ATOM   2158  C3A POPE  537     131.390 224.680  54.780  1.00  0.00            
ATOM   2159  C4A POPE  537     132.680 225.750  50.780  1.00  0.00            
ATOM   2160  C1B POPE  537     130.540 229.510  63.600  1.00  0.00            
ATOM   2161  C2B POPE  537     125.890 229.300  60.710  1.00  0.00            
ATOM   2162  C3B POPE  537     124.490 228.210  57.010  1.00  0.00            
ATOM   2163  C4B POPE  537     125.480 225.400  54.280  1.00  0.00            
ATOM   2164  NH3 POPE  538      70.890 116.850  66.180  1.00  0.00            
ATOM   2165  PO4 POPE  538      71.480 120.700  69.400  1.00  0.00            
ATOM   2166  GL1 POPE  538      73.440 121.000  65.330  1.00  0.00            
ATOM   2167  GL2 POPE  538      70.840 120.780  63.260  1.00  0.00            
ATOM   2168  C1A POPE  538      74.140 124.300  60.830  1.00  0.00            
ATOM   2169  D2A POPE  538      73.210 124.200  57.570  1.00  0.00            
ATOM   2170  C3A POPE  538      74.620 127.940  55.790  1.00  0.00            
ATOM   2171  C4A POPE  538      78.270 129.770  52.320  1.00  0.00            
ATOM   2172  C1B POPE  538      71.650 119.180  58.710  1.00  0.00            
ATOM   2173  C2B POPE  538      71.100 118.230  54.520  1.00  0.00            
ATOM   2174  C3B POPE  538      74.190 118.210  51.340  1.00  0.00            
ATOM   2175  C4B POPE  538      75.490 120.980  47.860  1.00  0.00            
ATOM   2176  NH3 POPE  539     236.320 138.260  68.280  1.00  0.00            
ATOM   2177  PO4 POPE  539     233.000 140.080  69.890  1.00  0.00            
ATOM   2178  GL1 POPE  539     231.990 139.020  65.300  1.00  0.00            
ATOM   2179  GL2 POPE  539     233.830 137.150  64.080  1.00  0.00            
ATOM   2180  C1A POPE  539     231.360 140.430  61.250  1.00  0.00            
ATOM   2181  D2A POPE  539     232.810 139.690  57.830  1.00  0.00            
ATOM   2182  C3A POPE  539     237.270 139.820  55.720  1.00  0.00            
ATOM   2183  C4A POPE  539     241.570 139.130  54.100  1.00  0.00            
ATOM   2184  C1B POPE  539     230.170 135.780  60.570  1.00  0.00            
ATOM   2185  C2B POPE  539     227.250 133.320  58.130  1.00  0.00            
ATOM   2186  C3B POPE  539     226.260 129.920  55.690  1.00  0.00            
ATOM   2187  C4B POPE  539     226.290 129.390  51.590  1.00  0.00            
ATOM   2188  NH3 POPE  540      84.510  75.240  70.590  1.00  0.00            
ATOM   2189  PO4 POPE  540      89.430  72.940  71.380  1.00  0.00            
ATOM   2190  GL1 POPE  540      88.330  72.130  66.710  1.00  0.00            
ATOM   2191  GL2 POPE  540      90.070  73.350  64.140  1.00  0.00            
ATOM   2192  C1A POPE  540      85.200  69.610  66.390  1.00  0.00            
ATOM   2193  D2A POPE  540      84.330  65.700  65.330  1.00  0.00            
ATOM   2194  C3A POPE  540      81.050  65.860  62.930  1.00  0.00            
ATOM   2195  C4A POPE  540      80.060  64.980  59.520  1.00  0.00            
ATOM   2196  C1B POPE  540      88.300  74.900  60.480  1.00  0.00            
ATOM   2197  C2B POPE  540      88.380  75.780  55.650  1.00  0.00            
ATOM   2198  C3B POPE  540      85.220  76.550  51.160  1.00  0.00            
ATOM   2199  C4B POPE  540      85.800  73.690  47.440  1.00  0.00            
ATOM   2200  NH3 POPE  541       1.740  24.240  66.660  1.00  0.00            
ATOM   2201  PO4 POPE  541      -3.390  25.290  66.160  1.00  0.00            
ATOM   2202  GL1 POPE  541      -2.020  26.790  62.050  1.00  0.00            
ATOM   2203  GL2 POPE  541       0.990  25.720  62.310  1.00  0.00            
ATOM   2204  C1A POPE  541      -1.510  28.990  58.490  1.00  0.00            
ATOM   2205  D2A POPE  541      -1.360  27.570  54.050  1.00  0.00            
ATOM   2206  C3A POPE  541      -4.130  27.550  49.730  1.00  0.00            
ATOM   2207  C4A POPE  541      -5.360  23.850  46.520  1.00  0.00            
ATOM   2208  C1B POPE  541      -1.040  23.970  58.590  1.00  0.00            
ATOM   2209  C2B POPE  541      -1.110  22.410  54.460  1.00  0.00            
ATOM   2210  C3B POPE  541      -5.510  22.840  52.250  1.00  0.00            
ATOM   2211  C4B POPE  541      -8.670  25.930  51.720  1.00  0.00            
ATOM   2212  NH3 POPE  542      30.780  82.430  66.150  1.00  0.00            
ATOM   2213  PO4 POPE  542      27.400  86.210  66.440  1.00  0.00            
ATOM   2214  GL1 POPE  542      29.140  85.830  62.060  1.00  0.00            
ATOM   2215  GL2 POPE  542      32.140  85.430  62.280  1.00  0.00            
ATOM   2216  C1A POPE  542      28.510  85.830  58.080  1.00  0.00            
ATOM   2217  D2A POPE  542      29.890  83.570  54.480  1.00  0.00            
ATOM   2218  C3A POPE  542      30.990  85.200  52.020  1.00  0.00            
ATOM   2219  C4A POPE  542      30.080  86.730  48.060  1.00  0.00            
ATOM   2220  C1B POPE  542      33.290  86.440  58.930  1.00  0.00            
ATOM   2221  C2B POPE  542      34.740  86.430  55.150  1.00  0.00            
ATOM   2222  C3B POPE  542      36.180  85.410  52.180  1.00  0.00            
ATOM   2223  C4B POPE  542      34.500  83.960  48.530  1.00  0.00            
ATOM   2224  NH3 POPE  543      34.710 191.640  68.020  1.00  0.00            
ATOM   2225  PO4 POPE  543      32.470 187.220  67.810  1.00  0.00            
ATOM   2226  GL1 POPE  543      34.520 187.570  64.760  1.00  0.00            
ATOM   2227  GL2 POPE  543      34.350 189.280  61.650  1.00  0.00            
ATOM   2228  C1A POPE  543      38.780 186.380  62.680  1.00  0.00            
ATOM   2229  D2A POPE  543      39.130 189.960  59.070  1.00  0.00            
ATOM   2230  C3A POPE  543      37.250 192.250  55.520  1.00  0.00            
ATOM   2231  C4A POPE  543      34.130 192.540  51.290  1.00  0.00            
ATOM   2232  C1B POPE  543      31.380 189.710  58.910  1.00  0.00            
ATOM   2233  C2B POPE  543      31.640 189.780  55.110  1.00  0.00            
ATOM   2234  C3B POPE  543      34.140 187.300  52.080  1.00  0.00            
ATOM   2235  C4B POPE  543      37.740 184.280  49.540  1.00  0.00            
ATOM   2236  NH3 POPE  544     208.460 206.650  71.040  1.00  0.00            
ATOM   2237  PO4 POPE  544     213.340 206.780  71.500  1.00  0.00            
ATOM   2238  GL1 POPE  544     212.290 207.710  67.530  1.00  0.00            
ATOM   2239  GL2 POPE  544     213.170 204.650  65.590  1.00  0.00            
ATOM   2240  C1A POPE  544     211.740 209.140  63.420  1.00  0.00            
ATOM   2241  D2A POPE  544     213.380 210.440  59.690  1.00  0.00            
ATOM   2242  C3A POPE  544     213.040 209.860  55.280  1.00  0.00            
ATOM   2243  C4A POPE  544     214.610 209.520  50.890  1.00  0.00            
ATOM   2244  C1B POPE  544     211.300 204.430  61.170  1.00  0.00            
ATOM   2245  C2B POPE  544     209.220 207.340  58.400  1.00  0.00            
ATOM   2246  C3B POPE  544     209.090 211.860  57.540  1.00  0.00            
ATOM   2247  C4B POPE  544     208.520 214.330  54.700  1.00  0.00            
ATOM   2248  NH3 POPE  545     231.460 283.390  73.490  1.00  0.00            
ATOM   2249  PO4 POPE  545     231.600 286.870  71.390  1.00  0.00            
ATOM   2250  GL1 POPE  545     231.810 286.710  66.570  1.00  0.00            
ATOM   2251  GL2 POPE  545     235.900 287.100  66.970  1.00  0.00            
ATOM   2252  C1A POPE  545     234.530 283.390  64.010  1.00  0.00            
ATOM   2253  D2A POPE  545     236.180 283.910  60.020  1.00  0.00            
ATOM   2254  C3A POPE  545     239.380 286.080  57.140  1.00  0.00            
ATOM   2255  C4A POPE  545     240.730 285.990  52.360  1.00  0.00            
ATOM   2256  C1B POPE  545     239.550 285.630  63.640  1.00  0.00            
ATOM   2257  C2B POPE  545     242.080 283.310  60.800  1.00  0.00            
ATOM   2258  C3B POPE  545     239.960 281.010  57.090  1.00  0.00            
ATOM   2259  C4B POPE  545     237.350 282.880  52.910  1.00  0.00            
ATOM   2260  NH3 POPE  546     128.040  87.620  68.700  1.00  0.00            
ATOM   2261  PO4 POPE  546     129.680  83.950  70.160  1.00  0.00            
ATOM   2262  GL1 POPE  546     130.820  83.120  66.480  1.00  0.00            
ATOM   2263  GL2 POPE  546     130.650  80.210  65.060  1.00  0.00            
ATOM   2264  C1A POPE  546     129.880  84.560  62.670  1.00  0.00            
ATOM   2265  D2A POPE  546     128.480  82.650  57.820  1.00  0.00            
ATOM   2266  C3A POPE  546     126.220  77.180  57.780  1.00  0.00            
ATOM   2267  C4A POPE  546     124.230  75.000  59.280  1.00  0.00            
ATOM   2268  C1B POPE  546     131.060  78.670  60.940  1.00  0.00            
ATOM   2269  C2B POPE  546     131.360  78.930  55.620  1.00  0.00            
ATOM   2270  C3B POPE  546     133.490  78.070  51.680  1.00  0.00            
ATOM   2271  C4B POPE  546     132.460  77.160  46.560  1.00  0.00            
ATOM   2272  NH3 POPE  547     166.840  83.780  64.930  1.00  0.00            
ATOM   2273  PO4 POPE  547     166.060  78.950  65.010  1.00  0.00            
ATOM   2274  GL1 POPE  547     164.270  80.870  60.850  1.00  0.00            
ATOM   2275  GL2 POPE  547     160.310  80.600  61.270  1.00  0.00            
ATOM   2276  C1A POPE  547     164.010  84.220  57.450  1.00  0.00            
ATOM   2277  D2A POPE  547     163.620  84.840  53.070  1.00  0.00            
ATOM   2278  C3A POPE  547     161.020  80.380  50.560  1.00  0.00            
ATOM   2279  C4A POPE  547     160.030  76.160  52.260  1.00  0.00            
ATOM   2280  C1B POPE  547     158.970  82.980  57.560  1.00  0.00            
ATOM   2281  C2B POPE  547     158.350  83.880  52.960  1.00  0.00            
ATOM   2282  C3B POPE  547     154.920  84.980  49.890  1.00  0.00            
ATOM   2283  C4B POPE  547     150.940  81.290  47.780  1.00  0.00            
ATOM   2284  NH3 POPE  548     242.190 251.140  74.440  1.00  0.00            
ATOM   2285  PO4 POPE  548     244.330 255.090  73.770  1.00  0.00            
ATOM   2286  GL1 POPE  548     242.220 254.470  70.340  1.00  0.00            
ATOM   2287  GL2 POPE  548     239.300 252.940  69.640  1.00  0.00            
ATOM   2288  C1A POPE  548     244.240 252.480  66.200  1.00  0.00            
ATOM   2289  D2A POPE  548     246.070 252.770  62.950  1.00  0.00            
ATOM   2290  C3A POPE  548     245.250 250.020  58.920  1.00  0.00            
ATOM   2291  C4A POPE  548     244.650 248.720  54.390  1.00  0.00            
ATOM   2292  C1B POPE  548     239.760 254.290  65.660  1.00  0.00            
ATOM   2293  C2B POPE  548     239.250 255.520  61.280  1.00  0.00            
ATOM   2294  C3B POPE  548     239.810 258.890  58.220  1.00  0.00            
ATOM   2295  C4B POPE  548     239.660 262.290  54.770  1.00  0.00            
ATOM   2296  NH3 POPE  549      65.760 227.770  72.740  1.00  0.00            
ATOM   2297  PO4 POPE  549      67.400 231.420  73.320  1.00  0.00            
ATOM   2298  GL1 POPE  549      68.390 233.660  70.000  1.00  0.00            
ATOM   2299  GL2 POPE  549      71.010 233.920  68.780  1.00  0.00            
ATOM   2300  C1A POPE  549      67.640 234.070  64.780  1.00  0.00            
ATOM   2301  D2A POPE  549      70.590 232.980  61.730  1.00  0.00            
ATOM   2302  C3A POPE  549      72.210 233.190  57.470  1.00  0.00            
ATOM   2303  C4A POPE  549      76.840 233.520  56.630  1.00  0.00            
ATOM   2304  C1B POPE  549      73.970 235.360  65.670  1.00  0.00            
ATOM   2305  C2B POPE  549      75.430 240.100  64.090  1.00  0.00            
ATOM   2306  C3B POPE  549      75.830 242.910  60.230  1.00  0.00            
ATOM   2307  C4B POPE  549      74.910 245.040  57.100  1.00  0.00            
ATOM   2308  NH3 POPE  550      74.720 231.240  70.580  1.00  0.00            
ATOM   2309  PO4 POPE  550      78.660 229.190  70.430  1.00  0.00            
ATOM   2310  GL1 POPE  550      77.130 230.970  66.080  1.00  0.00            
ATOM   2311  GL2 POPE  550      73.300 230.080  65.680  1.00  0.00            
ATOM   2312  C1A POPE  550      75.980 232.620  61.670  1.00  0.00            
ATOM   2313  D2A POPE  550      75.100 236.240  60.650  1.00  0.00            
ATOM   2314  C3A POPE  550      74.350 238.290  56.740  1.00  0.00            
ATOM   2315  C4A POPE  550      71.600 240.210  54.700  1.00  0.00            
ATOM   2316  C1B POPE  550      73.150 228.140  61.890  1.00  0.00            
ATOM   2317  C2B POPE  550      71.140 228.360  59.180  1.00  0.00            
ATOM   2318  C3B POPE  550      67.050 226.490  57.810  1.00  0.00            
ATOM   2319  C4B POPE  550      64.430 223.290  58.220  1.00  0.00            
ATOM   2320  NH3 POPE  551     145.350 190.480  68.490  1.00  0.00            
ATOM   2321  PO4 POPE  551     146.250 193.930  67.830  1.00  0.00            
ATOM   2322  GL1 POPE  551     149.510 193.090  64.400  1.00  0.00            
ATOM   2323  GL2 POPE  551     146.670 190.780  63.860  1.00  0.00            
ATOM   2324  C1A POPE  551     152.080 192.050  62.280  1.00  0.00            
ATOM   2325  D2A POPE  551     156.620 192.940  61.570  1.00  0.00            
ATOM   2326  C3A POPE  551     159.070 189.880  59.460  1.00  0.00            
ATOM   2327  C4A POPE  551     162.360 188.770  58.040  1.00  0.00            
ATOM   2328  C1B POPE  551     147.290 190.270  59.230  1.00  0.00            
ATOM   2329  C2B POPE  551     148.050 191.520  55.570  1.00  0.00            
ATOM   2330  C3B POPE  551     151.450 190.380  51.980  1.00  0.00            
ATOM   2331  C4B POPE  551     155.520 190.980  50.970  1.00  0.00            
ATOM   2332  NH3 POPE  552      53.640 278.010  74.180  1.00  0.00            
ATOM   2333  PO4 POPE  552      56.450 280.690  71.350  1.00  0.00            
ATOM   2334  GL1 POPE  552      57.530 280.260  66.760  1.00  0.00            
ATOM   2335  GL2 POPE  552      60.300 278.660  67.170  1.00  0.00            
ATOM   2336  C1A POPE  552      56.280 281.910  62.710  1.00  0.00            
ATOM   2337  D2A POPE  552      56.370 281.480  58.680  1.00  0.00            
ATOM   2338  C3A POPE  552      60.760 281.980  55.770  1.00  0.00            
ATOM   2339  C4A POPE  552      64.870 282.270  57.300  1.00  0.00            
ATOM   2340  C1B POPE  552      60.890 279.410  62.990  1.00  0.00            
ATOM   2341  C2B POPE  552      59.610 277.350  58.930  1.00  0.00            
ATOM   2342  C3B POPE  552      60.850 275.340  55.120  1.00  0.00            
ATOM   2343  C4B POPE  552      63.130 273.540  51.150  1.00  0.00            
ATOM   2344  NH3 POPE  553     130.480 195.870  74.310  1.00  0.00            
ATOM   2345  PO4 POPE  553     134.300 197.170  71.500  1.00  0.00            
ATOM   2346  GL1 POPE  553     135.390 195.930  66.630  1.00  0.00            
ATOM   2347  GL2 POPE  553     138.780 197.150  65.490  1.00  0.00            
ATOM   2348  C1A POPE  553     132.860 195.370  63.140  1.00  0.00            
ATOM   2349  D2A POPE  553     132.530 194.590  59.810  1.00  0.00            
ATOM   2350  C3A POPE  553     133.330 195.580  55.290  1.00  0.00            
ATOM   2351  C4A POPE  553     132.060 198.250  52.810  1.00  0.00            
ATOM   2352  C1B POPE  553     136.420 198.320  61.040  1.00  0.00            
ATOM   2353  C2B POPE  553     136.540 199.570  57.430  1.00  0.00            
ATOM   2354  C3B POPE  553     138.760 200.780  53.110  1.00  0.00            
ATOM   2355  C4B POPE  553     140.380 199.760  48.040  1.00  0.00            
ATOM   2356  NH3 POPE  554      99.790 263.610  72.450  1.00  0.00            
ATOM   2357  PO4 POPE  554     103.280 260.170  73.340  1.00  0.00            
ATOM   2358  GL1 POPE  554     104.010 261.380  69.340  1.00  0.00            
ATOM   2359  GL2 POPE  554     102.470 260.740  68.120  1.00  0.00            
ATOM   2360  C1A POPE  554     105.990 264.680  66.500  1.00  0.00            
ATOM   2361  D2A POPE  554     104.340 265.820  61.820  1.00  0.00            
ATOM   2362  C3A POPE  554     106.400 264.840  57.760  1.00  0.00            
ATOM   2363  C4A POPE  554     106.460 261.430  54.070  1.00  0.00            
ATOM   2364  C1B POPE  554     101.630 262.040  64.120  1.00  0.00            
ATOM   2365  C2B POPE  554      99.720 263.600  60.390  1.00  0.00            
ATOM   2366  C3B POPE  554     101.850 262.830  56.510  1.00  0.00            
ATOM   2367  C4B POPE  554     101.800 262.270  51.760  1.00  0.00            
ATOM   2368  NH3 POPE  555     113.140 261.580  70.810  1.00  0.00            
ATOM   2369  PO4 POPE  555     117.650 263.130  71.530  1.00  0.00            
ATOM   2370  GL1 POPE  555     116.450 265.220  67.460  1.00  0.00            
ATOM   2371  GL2 POPE  555     113.210 265.290  65.820  1.00  0.00            
ATOM   2372  C1A POPE  555     117.960 266.690  63.310  1.00  0.00            
ATOM   2373  D2A POPE  555     119.430 269.350  60.870  1.00  0.00            
ATOM   2374  C3A POPE  555     121.020 267.990  57.820  1.00  0.00            
ATOM   2375  C4A POPE  555     121.810 268.950  53.230  1.00  0.00            
ATOM   2376  C1B POPE  555     113.350 268.060  62.530  1.00  0.00            
ATOM   2377  C2B POPE  555     110.800 269.560  58.600  1.00  0.00            
ATOM   2378  C3B POPE  555     107.720 269.880  56.100  1.00  0.00            
ATOM   2379  C4B POPE  555     104.840 273.020  55.470  1.00  0.00            
ATOM   2380  NH3 POPE  556     279.040 203.610  72.350  1.00  0.00            
ATOM   2381  PO4 POPE  556     280.290 208.040  72.230  1.00  0.00            
ATOM   2382  GL1 POPE  556     282.560 209.430  68.290  1.00  0.00            
ATOM   2383  GL2 POPE  556     284.760 211.410  66.950  1.00  0.00            
ATOM   2384  C1A POPE  556     284.530 206.690  64.100  1.00  0.00            
ATOM   2385  D2A POPE  556     284.030 206.750  58.910  1.00  0.00            
ATOM   2386  C3A POPE  556     286.330 205.020  55.270  1.00  0.00            
ATOM   2387  C4A POPE  556     286.930 199.900  53.920  1.00  0.00            
ATOM   2388  C1B POPE  556     282.650 211.500  63.570  1.00  0.00            
ATOM   2389  C2B POPE  556     279.160 211.160  61.600  1.00  0.00            
ATOM   2390  C3B POPE  556     278.440 209.850  57.880  1.00  0.00            
ATOM   2391  C4B POPE  556     279.270 211.220  53.850  1.00  0.00            
ATOM   2392  NH3 POPE  557     144.910 274.640  72.070  1.00  0.00            
ATOM   2393  PO4 POPE  557     142.310 276.930  69.750  1.00  0.00            
ATOM   2394  GL1 POPE  557     145.100 273.740  67.040  1.00  0.00            
ATOM   2395  GL2 POPE  557     148.760 272.240  66.690  1.00  0.00            
ATOM   2396  C1A POPE  557     145.550 271.680  63.490  1.00  0.00            
ATOM   2397  D2A POPE  557     144.380 270.940  58.360  1.00  0.00            
ATOM   2398  C3A POPE  557     142.340 274.230  55.170  1.00  0.00            
ATOM   2399  C4A POPE  557     138.840 274.210  53.600  1.00  0.00            
ATOM   2400  C1B POPE  557     150.900 270.850  62.680  1.00  0.00            
ATOM   2401  C2B POPE  557     152.350 270.790  58.350  1.00  0.00            
ATOM   2402  C3B POPE  557     154.730 267.540  56.980  1.00  0.00            
ATOM   2403  C4B POPE  557     156.660 263.740  57.290  1.00  0.00            
ATOM   2404  NH3 POPE  558     172.050 286.800  72.870  1.00  0.00            
ATOM   2405  PO4 POPE  558     172.380 282.980  71.340  1.00  0.00            
ATOM   2406  GL1 POPE  558     173.160 284.450  67.390  1.00  0.00            
ATOM   2407  GL2 POPE  558     172.140 282.620  65.300  1.00  0.00            
ATOM   2408  C1A POPE  558     174.700 286.900  63.610  1.00  0.00            
ATOM   2409  D2A POPE  558     176.910 285.370  59.350  1.00  0.00            
ATOM   2410  C3A POPE  558     175.830 286.230  55.520  1.00  0.00            
ATOM   2411  C4A POPE  558     174.510 285.790  51.600  1.00  0.00            
ATOM   2412  C1B POPE  558     172.130 283.240  60.830  1.00  0.00            
ATOM   2413  C2B POPE  558     172.640 282.070  56.100  1.00  0.00            
ATOM   2414  C3B POPE  558     170.350 281.990  51.690  1.00  0.00            
ATOM   2415  C4B POPE  558     168.210 280.980  46.990  1.00  0.00            
ATOM   2416  NH3 POPE  559     105.370 256.700  70.350  1.00  0.00            
ATOM   2417  PO4 POPE  559     108.040 261.080  72.210  1.00  0.00            
ATOM   2418  GL1 POPE  559     109.520 261.450  67.320  1.00  0.00            
ATOM   2419  GL2 POPE  559     107.220 259.250  65.800  1.00  0.00            
ATOM   2420  C1A POPE  559     111.640 261.320  64.040  1.00  0.00            
ATOM   2421  D2A POPE  559     115.170 262.240  62.190  1.00  0.00            
ATOM   2422  C3A POPE  559     116.060 265.410  58.450  1.00  0.00            
ATOM   2423  C4A POPE  559     116.900 268.740  55.340  1.00  0.00            
ATOM   2424  C1B POPE  559     106.150 261.100  62.220  1.00  0.00            
ATOM   2425  C2B POPE  559     107.500 259.270  59.210  1.00  0.00            
ATOM   2426  C3B POPE  559     107.730 256.280  56.790  1.00  0.00            
ATOM   2427  C4B POPE  559     107.930 252.790  54.110  1.00  0.00            
ATOM   2428  NH3 POPE  560     288.690 137.730  64.130  1.00  0.00            
ATOM   2429  PO4 POPE  560     284.470 136.660  61.900  1.00  0.00            
ATOM   2430  GL1 POPE  560     286.380 137.370  59.200  1.00  0.00            
ATOM   2431  GL2 POPE  560     286.730 141.060  58.770  1.00  0.00            
ATOM   2432  C1A POPE  560     288.100 136.040  55.350  1.00  0.00            
ATOM   2433  D2A POPE  560     285.330 135.620  50.980  1.00  0.00            
ATOM   2434  C3A POPE  560     286.230 131.660  48.070  1.00  0.00            
ATOM   2435  C4A POPE  560     288.210 131.320  43.950  1.00  0.00            
ATOM   2436  C1B POPE  560     289.910 140.270  56.150  1.00  0.00            
ATOM   2437  C2B POPE  560     292.020 142.490  53.080  1.00  0.00            
ATOM   2438  C3B POPE  560     292.810 142.260  49.180  1.00  0.00            
ATOM   2439  C4B POPE  560     292.060 138.090  47.660  1.00  0.00            
ATOM   2440  NH3 POPE  561     112.010 107.120  67.910  1.00  0.00            
ATOM   2441  PO4 POPE  561     114.020 102.350  68.240  1.00  0.00            
ATOM   2442  GL1 POPE  561     113.360  99.400  64.040  1.00  0.00            
ATOM   2443  GL2 POPE  561     116.940  97.540  64.150  1.00  0.00            
ATOM   2444  C1A POPE  561     114.220  98.610  59.680  1.00  0.00            
ATOM   2445  D2A POPE  561     115.600  97.080  56.040  1.00  0.00            
ATOM   2446  C3A POPE  561     116.850  93.210  56.970  1.00  0.00            
ATOM   2447  C4A POPE  561     115.510  88.650  57.940  1.00  0.00            
ATOM   2448  C1B POPE  561     118.070  94.920  61.300  1.00  0.00            
ATOM   2449  C2B POPE  561     119.630  90.940  61.360  1.00  0.00            
ATOM   2450  C3B POPE  561     123.630  89.060  60.160  1.00  0.00            
ATOM   2451  C4B POPE  561     128.250  87.600  59.350  1.00  0.00            
ATOM   2452  NH3 POPE  562     197.470 274.200  67.730  1.00  0.00            
ATOM   2453  PO4 POPE  562     196.670 277.430  69.450  1.00  0.00            
ATOM   2454  GL1 POPE  562     196.100 280.360  66.760  1.00  0.00            
ATOM   2455  GL2 POPE  562     195.000 276.820  64.610  1.00  0.00            
ATOM   2456  C1A POPE  562     195.400 282.310  62.100  1.00  0.00            
ATOM   2457  D2A POPE  562     196.870 281.770  57.520  1.00  0.00            
ATOM   2458  C3A POPE  562     198.290 279.410  54.540  1.00  0.00            
ATOM   2459  C4A POPE  562     198.020 279.980  50.320  1.00  0.00            
ATOM   2460  C1B POPE  562     192.810 278.380  61.550  1.00  0.00            
ATOM   2461  C2B POPE  562     192.100 280.050  57.770  1.00  0.00            
ATOM   2462  C3B POPE  562     191.310 283.160  54.960  1.00  0.00            
ATOM   2463  C4B POPE  562     188.990 282.840  50.620  1.00  0.00            
ATOM   2464  NH3 POPE  563     147.590 244.630  68.310  1.00  0.00            
ATOM   2465  PO4 POPE  563     148.020 240.870  67.570  1.00  0.00            
ATOM   2466  GL1 POPE  563     146.920 241.660  64.070  1.00  0.00            
ATOM   2467  GL2 POPE  563     145.880 245.090  63.660  1.00  0.00            
ATOM   2468  C1A POPE  563     145.870 241.320  60.320  1.00  0.00            
ATOM   2469  D2A POPE  563     145.040 242.080  56.780  1.00  0.00            
ATOM   2470  C3A POPE  563     144.580 239.800  53.710  1.00  0.00            
ATOM   2471  C4A POPE  563     142.390 238.430  49.510  1.00  0.00            
ATOM   2472  C1B POPE  563     144.940 247.180  59.490  1.00  0.00            
ATOM   2473  C2B POPE  563     143.610 247.640  55.380  1.00  0.00            
ATOM   2474  C3B POPE  563     139.570 248.570  52.210  1.00  0.00            
ATOM   2475  C4B POPE  563     137.320 248.500  48.570  1.00  0.00            
ATOM   2476  NH3 POPE  564     172.920 107.940  63.740  1.00  0.00            
ATOM   2477  PO4 POPE  564     177.870 106.800  64.570  1.00  0.00            
ATOM   2478  GL1 POPE  564     178.100 106.910  59.970  1.00  0.00            
ATOM   2479  GL2 POPE  564     175.850 108.750  59.930  1.00  0.00            
ATOM   2480  C1A POPE  564     178.890 108.040  55.650  1.00  0.00            
ATOM   2481  D2A POPE  564     177.900 110.280  51.690  1.00  0.00            
ATOM   2482  C3A POPE  564     181.050 111.130  50.180  1.00  0.00            
ATOM   2483  C4A POPE  564     181.810 113.850  46.820  1.00  0.00            
ATOM   2484  C1B POPE  564     174.910 110.550  56.530  1.00  0.00            
ATOM   2485  C2B POPE  564     172.560 112.620  53.310  1.00  0.00            
ATOM   2486  C3B POPE  564     168.790 111.410  51.210  1.00  0.00            
ATOM   2487  C4B POPE  564     167.110 108.490  47.790  1.00  0.00            
ATOM   2488  NH3 POPE  565     120.210 245.340  74.020  1.00  0.00            
ATOM   2489  PO4 POPE  565     118.570 244.780  69.740  1.00  0.00            
ATOM   2490  GL1 POPE  565     118.890 242.530  66.200  1.00  0.00            
ATOM   2491  GL2 POPE  565     121.540 244.260  65.070  1.00  0.00            
ATOM   2492  C1A POPE  565     116.710 239.630  63.370  1.00  0.00            
ATOM   2493  D2A POPE  565     114.530 237.400  59.960  1.00  0.00            
ATOM   2494  C3A POPE  565     113.530 232.870  60.110  1.00  0.00            
ATOM   2495  C4A POPE  565     111.550 228.610  60.610  1.00  0.00            
ATOM   2496  C1B POPE  565     124.020 245.940  62.160  1.00  0.00            
ATOM   2497  C2B POPE  565     125.860 243.860  58.590  1.00  0.00            
ATOM   2498  C3B POPE  565     127.660 240.630  55.600  1.00  0.00            
ATOM   2499  C4B POPE  565     130.700 238.680  54.850  1.00  0.00            
ATOM   2500  NH3 POPE  566     227.790 101.710  62.210  1.00  0.00            
ATOM   2501  PO4 POPE  566     223.210 100.140  62.900  1.00  0.00            
ATOM   2502  GL1 POPE  566     223.470 101.900  59.090  1.00  0.00            
ATOM   2503  GL2 POPE  566     221.330 100.290  58.180  1.00  0.00            
ATOM   2504  C1A POPE  566     226.030 104.220  55.980  1.00  0.00            
ATOM   2505  D2A POPE  566     225.260 103.800  51.870  1.00  0.00            
ATOM   2506  C3A POPE  566     226.690 104.940  47.680  1.00  0.00            
ATOM   2507  C4A POPE  566     226.130 106.320  43.240  1.00  0.00            
ATOM   2508  C1B POPE  566     221.430 103.180  54.640  1.00  0.00            
ATOM   2509  C2B POPE  566     219.250 103.740  49.540  1.00  0.00            
ATOM   2510  C3B POPE  566     221.350 103.050  45.400  1.00  0.00            
ATOM   2511  C4B POPE  566     220.720 104.560  42.610  1.00  0.00            
ATOM   2512  NH3 POPE  567     134.120 254.430  72.930  1.00  0.00            
ATOM   2513  PO4 POPE  567     134.640 250.970  70.170  1.00  0.00            
ATOM   2514  GL1 POPE  567     131.230 249.680  66.710  1.00  0.00            
ATOM   2515  GL2 POPE  567     131.970 245.600  66.360  1.00  0.00            
ATOM   2516  C1A POPE  567     131.400 250.510  62.360  1.00  0.00            
ATOM   2517  D2A POPE  567     131.440 250.950  58.380  1.00  0.00            
ATOM   2518  C3A POPE  567     130.540 249.740  53.520  1.00  0.00            
ATOM   2519  C4A POPE  567     129.720 246.600  50.480  1.00  0.00            
ATOM   2520  C1B POPE  567     135.130 246.570  63.430  1.00  0.00            
ATOM   2521  C2B POPE  567     135.660 246.350  58.750  1.00  0.00            
ATOM   2522  C3B POPE  567     135.020 249.540  55.110  1.00  0.00            
ATOM   2523  C4B POPE  567     135.520 252.390  50.840  1.00  0.00            
ATOM   2524  NH3 POPE  568      28.940 223.630  70.100  1.00  0.00            
ATOM   2525  PO4 POPE  568      26.380 226.720  71.870  1.00  0.00            
ATOM   2526  GL1 POPE  568      26.350 225.410  66.280  1.00  0.00            
ATOM   2527  GL2 POPE  568      26.970 228.370  63.590  1.00  0.00            
ATOM   2528  C1A POPE  568      27.340 223.850  62.310  1.00  0.00            
ATOM   2529  D2A POPE  568      26.860 222.240  59.110  1.00  0.00            
ATOM   2530  C3A POPE  568      28.870 222.540  54.490  1.00  0.00            
ATOM   2531  C4A POPE  568      32.940 223.240  53.710  1.00  0.00            
ATOM   2532  C1B POPE  568      25.750 227.280  58.710  1.00  0.00            
ATOM   2533  C2B POPE  568      25.680 226.490  54.360  1.00  0.00            
ATOM   2534  C3B POPE  568      24.770 230.660  52.720  1.00  0.00            
ATOM   2535  C4B POPE  568      22.370 234.750  53.680  1.00  0.00            
ATOM   2536  NH3 POPE  569     206.360  96.090  64.710  1.00  0.00            
ATOM   2537  PO4 POPE  569     202.940  94.980  66.610  1.00  0.00            
ATOM   2538  GL1 POPE  569     201.650  96.960  61.880  1.00  0.00            
ATOM   2539  GL2 POPE  569     198.480  98.930  60.760  1.00  0.00            
ATOM   2540  C1A POPE  569     202.960  97.250  57.690  1.00  0.00            
ATOM   2541  D2A POPE  569     200.590  95.230  54.010  1.00  0.00            
ATOM   2542  C3A POPE  569     200.260  90.610  52.800  1.00  0.00            
ATOM   2543  C4A POPE  569     202.550  89.020  49.360  1.00  0.00            
ATOM   2544  C1B POPE  569     196.830  98.000  57.010  1.00  0.00            
ATOM   2545  C2B POPE  569     196.910  98.580  52.820  1.00  0.00            
ATOM   2546  C3B POPE  569     196.340  99.000  48.720  1.00  0.00            
ATOM   2547  C4B POPE  569     195.400 100.090  44.940  1.00  0.00            
ATOM   2548  NH3 POPE  570     227.330 256.610  70.310  1.00  0.00            
ATOM   2549  PO4 POPE  570     227.500 261.500  72.140  1.00  0.00            
ATOM   2550  GL1 POPE  570     228.380 262.290  67.380  1.00  0.00            
ATOM   2551  GL2 POPE  570     232.020 259.550  67.840  1.00  0.00            
ATOM   2552  C1A POPE  570     227.450 262.910  62.780  1.00  0.00            
ATOM   2553  D2A POPE  570     227.140 263.240  57.490  1.00  0.00            
ATOM   2554  C3A POPE  570     230.750 261.910  55.970  1.00  0.00            
ATOM   2555  C4A POPE  570     234.520 264.560  55.540  1.00  0.00            
ATOM   2556  C1B POPE  570     229.650 258.160  63.620  1.00  0.00            
ATOM   2557  C2B POPE  570     227.560 257.890  59.400  1.00  0.00            
ATOM   2558  C3B POPE  570     226.250 258.170  55.410  1.00  0.00            
ATOM   2559  C4B POPE  570     225.180 257.950  51.350  1.00  0.00            
ATOM   2560  NH3 POPE  571     255.740 270.910  71.610  1.00  0.00            
ATOM   2561  PO4 POPE  571     259.660 272.190  69.990  1.00  0.00            
ATOM   2562  GL1 POPE  571     256.310 272.360  66.540  1.00  0.00            
ATOM   2563  GL2 POPE  571     252.510 271.950  67.060  1.00  0.00            
ATOM   2564  C1A POPE  571     257.630 273.530  62.020  1.00  0.00            
ATOM   2565  D2A POPE  571     258.560 274.210  57.090  1.00  0.00            
ATOM   2566  C3A POPE  571     256.500 273.590  53.000  1.00  0.00            
ATOM   2567  C4A POPE  571     259.600 272.640  49.330  1.00  0.00            
ATOM   2568  C1B POPE  571     252.820 272.310  62.870  1.00  0.00            
ATOM   2569  C2B POPE  571     253.400 272.330  58.660  1.00  0.00            
ATOM   2570  C3B POPE  571     252.080 271.980  54.200  1.00  0.00            
ATOM   2571  C4B POPE  571     252.240 274.180  49.770  1.00  0.00            
ATOM   2572  NH3 POPE  572     119.220 224.980  77.030  1.00  0.00            
ATOM   2573  PO4 POPE  572     115.960 227.470  75.090  1.00  0.00            
ATOM   2574  GL1 POPE  572     117.450 227.240  70.880  1.00  0.00            
ATOM   2575  GL2 POPE  572     115.580 224.600  67.630  1.00  0.00            
ATOM   2576  C1A POPE  572     119.000 227.630  67.630  1.00  0.00            
ATOM   2577  D2A POPE  572     123.920 227.740  67.650  1.00  0.00            
ATOM   2578  C3A POPE  572     125.730 224.630  63.890  1.00  0.00            
ATOM   2579  C4A POPE  572     125.210 223.320  60.020  1.00  0.00            
ATOM   2580  C1B POPE  572     115.630 224.220  63.460  1.00  0.00            
ATOM   2581  C2B POPE  572     115.460 222.960  59.200  1.00  0.00            
ATOM   2582  C3B POPE  572     116.090 221.690  55.840  1.00  0.00            
ATOM   2583  C4B POPE  572     112.900 221.290  52.680  1.00  0.00            
ATOM   2584  NH3 POPE  573      36.940  16.760  69.130  1.00  0.00            
ATOM   2585  PO4 POPE  573      35.780  21.050  69.650  1.00  0.00            
ATOM   2586  GL1 POPE  573      38.050  23.420  66.670  1.00  0.00            
ATOM   2587  GL2 POPE  573      37.380  20.300  64.840  1.00  0.00            
ATOM   2588  C1A POPE  573      36.750  26.890  63.740  1.00  0.00            
ATOM   2589  D2A POPE  573      36.520  29.300  59.410  1.00  0.00            
ATOM   2590  C3A POPE  573      36.730  33.480  56.080  1.00  0.00            
ATOM   2591  C4A POPE  573      35.170  34.730  52.160  1.00  0.00            
ATOM   2592  C1B POPE  573      38.200  22.840  61.190  1.00  0.00            
ATOM   2593  C2B POPE  573      37.280  22.930  58.260  1.00  0.00            
ATOM   2594  C3B POPE  573      36.430  25.760  55.890  1.00  0.00            
ATOM   2595  C4B POPE  573      34.660  29.190  54.180  1.00  0.00            
ATOM   2596  NH3 POPE  574       0.390 231.930  71.340  1.00  0.00            
ATOM   2597  PO4 POPE  574       4.640 233.230  71.910  1.00  0.00            
ATOM   2598  GL1 POPE  574       4.400 232.470  66.910  1.00  0.00            
ATOM   2599  GL2 POPE  574       5.880 229.960  65.800  1.00  0.00            
ATOM   2600  C1A POPE  574       1.990 232.500  63.180  1.00  0.00            
ATOM   2601  D2A POPE  574       0.240 232.580  58.870  1.00  0.00            
ATOM   2602  C3A POPE  574      -3.780 232.830  58.180  1.00  0.00            
ATOM   2603  C4A POPE  574      -5.680 235.960  56.020  1.00  0.00            
ATOM   2604  C1B POPE  574       4.980 228.600  61.080  1.00  0.00            
ATOM   2605  C2B POPE  574       5.280 229.550  57.090  1.00  0.00            
ATOM   2606  C3B POPE  574       3.370 228.380  54.260  1.00  0.00            
ATOM   2607  C4B POPE  574      -0.800 227.130  53.390  1.00  0.00            
ATOM   2608  NH3 POPE  575     139.310 258.900  71.090  1.00  0.00            
ATOM   2609  PO4 POPE  575     139.620 254.260  72.420  1.00  0.00            
ATOM   2610  GL1 POPE  575     136.960 255.250  67.670  1.00  0.00            
ATOM   2611  GL2 POPE  575     134.690 257.500  67.410  1.00  0.00            
ATOM   2612  C1A POPE  575     137.270 254.500  64.480  1.00  0.00            
ATOM   2613  D2A POPE  575     136.190 251.740  60.700  1.00  0.00            
ATOM   2614  C3A POPE  575     134.980 254.010  56.530  1.00  0.00            
ATOM   2615  C4A POPE  575     132.320 255.420  52.780  1.00  0.00            
ATOM   2616  C1B POPE  575     135.640 258.910  62.970  1.00  0.00            
ATOM   2617  C2B POPE  575     137.710 257.800  59.990  1.00  0.00            
ATOM   2618  C3B POPE  575     138.760 258.060  56.030  1.00  0.00            
ATOM   2619  C4B POPE  575     141.350 259.210  52.450  1.00  0.00            
ATOM   2620  NH3 POPE  576     286.100 106.710  62.900  1.00  0.00            
ATOM   2621  PO4 POPE  576     287.790 103.800  63.660  1.00  0.00            
ATOM   2622  GL1 POPE  576     285.280 101.880  61.100  1.00  0.00            
ATOM   2623  GL2 POPE  576     283.070 103.520  60.290  1.00  0.00            
ATOM   2624  C1A POPE  576     282.180  99.190  57.580  1.00  0.00            
ATOM   2625  D2A POPE  576     281.770  98.550  53.470  1.00  0.00            
ATOM   2626  C3A POPE  576     280.890 100.520  48.880  1.00  0.00            
ATOM   2627  C4A POPE  576     279.710 101.880  44.900  1.00  0.00            
ATOM   2628  C1B POPE  576     282.260 103.650  55.410  1.00  0.00            
ATOM   2629  C2B POPE  576     281.130 104.590  52.390  1.00  0.00            
ATOM   2630  C3B POPE  576     277.280 104.860  50.160  1.00  0.00            
ATOM   2631  C4B POPE  576     274.270 102.230  46.550  1.00  0.00            
ATOM   2632  NH3 POPE  577      42.690 244.900  71.710  1.00  0.00            
ATOM   2633  PO4 POPE  577      44.140 247.380  74.350  1.00  0.00            
ATOM   2634  GL1 POPE  577      45.290 249.500  69.930  1.00  0.00            
ATOM   2635  GL2 POPE  577      48.040 250.120  68.830  1.00  0.00            
ATOM   2636  C1A POPE  577      44.870 252.680  66.710  1.00  0.00            
ATOM   2637  D2A POPE  577      44.760 254.980  64.240  1.00  0.00            
ATOM   2638  C3A POPE  577      49.150 256.890  62.980  1.00  0.00            
ATOM   2639  C4A POPE  577      50.840 256.950  59.050  1.00  0.00            
ATOM   2640  C1B POPE  577      49.830 251.850  65.410  1.00  0.00            
ATOM   2641  C2B POPE  577      51.690 252.850  61.790  1.00  0.00            
ATOM   2642  C3B POPE  577      55.350 254.280  60.130  1.00  0.00            
ATOM   2643  C4B POPE  577      56.010 257.820  57.020  1.00  0.00            
ATOM   2644  NH3 POPE  578      48.190 100.380  64.300  1.00  0.00            
ATOM   2645  PO4 POPE  578      45.740 104.060  65.280  1.00  0.00            
ATOM   2646  GL1 POPE  578      47.380 104.800  61.440  1.00  0.00            
ATOM   2647  GL2 POPE  578      47.740 102.490  59.270  1.00  0.00            
ATOM   2648  C1A POPE  578      49.310 107.580  58.170  1.00  0.00            
ATOM   2649  D2A POPE  578      48.590 112.020  57.280  1.00  0.00            
ATOM   2650  C3A POPE  578      46.740 116.170  55.120  1.00  0.00            
ATOM   2651  C4A POPE  578      45.200 116.750  50.880  1.00  0.00            
ATOM   2652  C1B POPE  578      49.630 101.270  55.160  1.00  0.00            
ATOM   2653  C2B POPE  578      50.120 101.460  51.010  1.00  0.00            
ATOM   2654  C3B POPE  578      47.700  99.580  47.900  1.00  0.00            
ATOM   2655  C4B POPE  578      43.450  99.500  47.160  1.00  0.00            
ATOM   2656  NH3 POPE  579     108.110  59.130  71.640  1.00  0.00            
ATOM   2657  PO4 POPE  579     104.010  61.590  71.700  1.00  0.00            
ATOM   2658  GL1 POPE  579     102.860  60.580  68.520  1.00  0.00            
ATOM   2659  GL2 POPE  579     104.790  57.920  67.200  1.00  0.00            
ATOM   2660  C1A POPE  579      99.720  57.830  67.120  1.00  0.00            
ATOM   2661  D2A POPE  579      99.640  54.480  64.420  1.00  0.00            
ATOM   2662  C3A POPE  579     102.910  53.350  60.760  1.00  0.00            
ATOM   2663  C4A POPE  579     104.800  56.630  58.930  1.00  0.00            
ATOM   2664  C1B POPE  579     102.930  58.640  63.430  1.00  0.00            
ATOM   2665  C2B POPE  579     101.100  60.270  60.110  1.00  0.00            
ATOM   2666  C3B POPE  579     100.560  61.290  55.970  1.00  0.00            
ATOM   2667  C4B POPE  579     100.590  60.930  51.670  1.00  0.00            
ATOM   2668  NH3 POPE  580       1.560 104.120  61.980  1.00  0.00            
ATOM   2669  PO4 POPE  580      -0.470 108.290  62.110  1.00  0.00            
ATOM   2670  GL1 POPE  580      -2.500 105.560  58.770  1.00  0.00            
ATOM   2671  GL2 POPE  580      -4.630 105.400  56.890  1.00  0.00            
ATOM   2672  C1A POPE  580      -0.860 104.350  53.540  1.00  0.00            
ATOM   2673  D2A POPE  580      -1.170 101.040  49.530  1.00  0.00            
ATOM   2674  C3A POPE  580       0.900 101.890  45.410  1.00  0.00            
ATOM   2675  C4A POPE  580       3.210 104.690  42.000  1.00  0.00            
ATOM   2676  C1B POPE  580      -4.490 107.900  52.780  1.00  0.00            
ATOM   2677  C2B POPE  580      -6.950 107.120  49.200  1.00  0.00            
ATOM   2678  C3B POPE  580      -8.710 106.040  45.420  1.00  0.00            
ATOM   2679  C4B POPE  580      -8.350 102.640  41.400  1.00  0.00            
ATOM   2680  NH3 POPE  581     203.370 154.870  67.330  1.00  0.00            
ATOM   2681  PO4 POPE  581     204.940 158.300  68.910  1.00  0.00            
ATOM   2682  GL1 POPE  581     204.030 159.490  64.690  1.00  0.00            
ATOM   2683  GL2 POPE  581     202.080 162.680  63.450  1.00  0.00            
ATOM   2684  C1A POPE  581     204.900 160.280  60.610  1.00  0.00            
ATOM   2685  D2A POPE  581     205.470 161.900  55.760  1.00  0.00            
ATOM   2686  C3A POPE  581     204.970 166.360  53.660  1.00  0.00            
ATOM   2687  C4A POPE  581     206.690 169.290  52.240  1.00  0.00            
ATOM   2688  C1B POPE  581     201.150 164.030  59.300  1.00  0.00            
ATOM   2689  C2B POPE  581     200.170 164.690  55.430  1.00  0.00            
ATOM   2690  C3B POPE  581     198.850 165.830  51.510  1.00  0.00            
ATOM   2691  C4B POPE  581     197.460 165.790  47.260  1.00  0.00            
ATOM   2692  NH3 POPE  582     137.900 273.520  70.390  1.00  0.00            
ATOM   2693  PO4 POPE  582     141.280 271.400  70.590  1.00  0.00            
ATOM   2694  GL1 POPE  582     140.150 272.900  66.310  1.00  0.00            
ATOM   2695  GL2 POPE  582     136.630 274.670  65.460  1.00  0.00            
ATOM   2696  C1A POPE  582     140.730 271.910  61.940  1.00  0.00            
ATOM   2697  D2A POPE  582     138.480 272.950  58.930  1.00  0.00            
ATOM   2698  C3A POPE  582     139.860 277.800  58.070  1.00  0.00            
ATOM   2699  C4A POPE  582     140.950 281.390  58.140  1.00  0.00            
ATOM   2700  C1B POPE  582     135.630 270.790  64.120  1.00  0.00            
ATOM   2701  C2B POPE  582     136.660 267.260  61.620  1.00  0.00            
ATOM   2702  C3B POPE  582     136.560 264.320  57.380  1.00  0.00            
ATOM   2703  C4B POPE  582     137.930 262.650  54.130  1.00  0.00            
ATOM   2704  NH3 POPE  583      45.320 114.640  62.270  1.00  0.00            
ATOM   2705  PO4 POPE  583      42.140 111.800  64.300  1.00  0.00            
ATOM   2706  GL1 POPE  583      42.340 110.900  60.800  1.00  0.00            
ATOM   2707  GL2 POPE  583      43.760 108.330  60.050  1.00  0.00            
ATOM   2708  C1A POPE  583      43.440 111.960  55.590  1.00  0.00            
ATOM   2709  D2A POPE  583      46.700 111.630  52.830  1.00  0.00            
ATOM   2710  C3A POPE  583      49.700 113.820  51.190  1.00  0.00            
ATOM   2711  C4A POPE  583      52.670 112.330  48.070  1.00  0.00            
ATOM   2712  C1B POPE  583      45.290 106.650  55.910  1.00  0.00            
ATOM   2713  C2B POPE  583      43.760 107.050  52.150  1.00  0.00            
ATOM   2714  C3B POPE  583      45.040 109.030  48.610  1.00  0.00            
ATOM   2715  C4B POPE  583      47.770 112.340  46.370  1.00  0.00            
ATOM   2716  NH3 POPE  584     193.660   0.460  67.050  1.00  0.00            
ATOM   2717  PO4 POPE  584     197.590   1.900  66.120  1.00  0.00            
ATOM   2718  GL1 POPE  584     195.400   0.450  62.140  1.00  0.00            
ATOM   2719  GL2 POPE  584     191.620  -0.670  62.600  1.00  0.00            
ATOM   2720  C1A POPE  584     194.610  -0.900  58.380  1.00  0.00            
ATOM   2721  D2A POPE  584     194.990  -0.180  54.100  1.00  0.00            
ATOM   2722  C3A POPE  584     199.350  -1.540  53.460  1.00  0.00            
ATOM   2723  C4A POPE  584     203.400  -1.770  54.000  1.00  0.00            
ATOM   2724  C1B POPE  584     189.490  -0.950  59.860  1.00  0.00            
ATOM   2725  C2B POPE  584     190.060  -3.640  55.610  1.00  0.00            
ATOM   2726  C3B POPE  584     191.730  -4.440  51.680  1.00  0.00            
ATOM   2727  C4B POPE  584     195.890  -4.640  50.470  1.00  0.00            
ATOM   2728  NH3 POPE  585     263.010 239.630  75.070  1.00  0.00            
ATOM   2729  PO4 POPE  585     261.140 237.060  73.250  1.00  0.00            
ATOM   2730  GL1 POPE  585     260.480 235.720  69.750  1.00  0.00            
ATOM   2731  GL2 POPE  585     259.020 237.910  68.250  1.00  0.00            
ATOM   2732  C1A POPE  585     261.230 233.670  65.890  1.00  0.00            
ATOM   2733  D2A POPE  585     261.840 232.390  61.340  1.00  0.00            
ATOM   2734  C3A POPE  585     264.020 235.200  57.900  1.00  0.00            
ATOM   2735  C4A POPE  585     266.420 235.740  55.280  1.00  0.00            
ATOM   2736  C1B POPE  585     256.160 234.520  66.110  1.00  0.00            
ATOM   2737  C2B POPE  585     255.140 232.810  61.690  1.00  0.00            
ATOM   2738  C3B POPE  585     254.690 230.310  58.100  1.00  0.00            
ATOM   2739  C4B POPE  585     252.060 228.880  55.380  1.00  0.00            
ATOM   2740  NH3 POPE  586     177.490 220.630  65.650  1.00  0.00            
ATOM   2741  PO4 POPE  586     182.430 221.560  64.300  1.00  0.00            
ATOM   2742  GL1 POPE  586     182.950 221.120  61.290  1.00  0.00            
ATOM   2743  GL2 POPE  586     180.200 220.370  59.700  1.00  0.00            
ATOM   2744  C1A POPE  586     185.640 220.700  57.990  1.00  0.00            
ATOM   2745  D2A POPE  586     185.260 221.300  53.190  1.00  0.00            
ATOM   2746  C3A POPE  586     182.880 225.070  52.890  1.00  0.00            
ATOM   2747  C4A POPE  586     178.790 225.610  51.760  1.00  0.00            
ATOM   2748  C1B POPE  586     180.200 220.730  55.750  1.00  0.00            
ATOM   2749  C2B POPE  586     180.290 220.340  51.480  1.00  0.00            
ATOM   2750  C3B POPE  586     177.750 222.140  48.390  1.00  0.00            
ATOM   2751  C4B POPE  586     174.980 221.240  44.940  1.00  0.00            
ATOM   2752  NH3 POPE  587     265.830 142.070  64.800  1.00  0.00            
ATOM   2753  PO4 POPE  587     262.960 142.550  62.000  1.00  0.00            
ATOM   2754  GL1 POPE  587     260.740 143.580  59.100  1.00  0.00            
ATOM   2755  GL2 POPE  587     257.990 143.460  58.070  1.00  0.00            
ATOM   2756  C1A POPE  587     261.090 143.930  54.430  1.00  0.00            
ATOM   2757  D2A POPE  587     259.580 145.230  50.490  1.00  0.00            
ATOM   2758  C3A POPE  587     255.720 146.390  48.460  1.00  0.00            
ATOM   2759  C4A POPE  587     252.020 148.120  45.870  1.00  0.00            
ATOM   2760  C1B POPE  587     255.420 144.830  53.710  1.00  0.00            
ATOM   2761  C2B POPE  587     250.770 146.190  52.040  1.00  0.00            
ATOM   2762  C3B POPE  587     247.720 144.940  49.300  1.00  0.00            
ATOM   2763  C4B POPE  587     244.470 145.040  47.130  1.00  0.00            
ATOM   2764  NH3 POPE  588     282.080   9.950  69.850  1.00  0.00            
ATOM   2765  PO4 POPE  588     278.860  12.420  67.680  1.00  0.00            
ATOM   2766  GL1 POPE  588     278.690  13.990  62.570  1.00  0.00            
ATOM   2767  GL2 POPE  588     277.050  16.740  61.830  1.00  0.00            
ATOM   2768  C1A POPE  588     278.920  12.080  58.100  1.00  0.00            
ATOM   2769  D2A POPE  588     279.850   8.750  54.280  1.00  0.00            
ATOM   2770  C3A POPE  588     279.890   4.150  52.950  1.00  0.00            
ATOM   2771  C4A POPE  588     281.420  -0.990  51.210  1.00  0.00            
ATOM   2772  C1B POPE  588     275.750  19.140  59.080  1.00  0.00            
ATOM   2773  C2B POPE  588     273.470  18.110  55.050  1.00  0.00            
ATOM   2774  C3B POPE  588     270.410  15.600  53.490  1.00  0.00            
ATOM   2775  C4B POPE  588     266.980  15.750  50.980  1.00  0.00            
ATOM   2776  NH3 POPE  589     173.880 275.550  68.720  1.00  0.00            
ATOM   2777  PO4 POPE  589     174.850 279.580  68.810  1.00  0.00            
ATOM   2778  GL1 POPE  589     172.780 277.740  64.300  1.00  0.00            
ATOM   2779  GL2 POPE  589     170.340 275.860  64.790  1.00  0.00            
ATOM   2780  C1A POPE  589     172.360 277.320  60.510  1.00  0.00            
ATOM   2781  D2A POPE  589     172.800 275.700  57.500  1.00  0.00            
ATOM   2782  C3A POPE  589     174.540 276.910  54.540  1.00  0.00            
ATOM   2783  C4A POPE  589     178.190 276.990  52.390  1.00  0.00            
ATOM   2784  C1B POPE  589     168.190 274.100  61.620  1.00  0.00            
ATOM   2785  C2B POPE  589     167.890 275.070  58.030  1.00  0.00            
ATOM   2786  C3B POPE  589     168.840 276.090  53.730  1.00  0.00            
ATOM   2787  C4B POPE  589     168.370 275.130  49.190  1.00  0.00            
ATOM   2788  NH3 POPE  590       2.020  80.520  65.650  1.00  0.00            
ATOM   2789  PO4 POPE  590       3.880  77.870  67.810  1.00  0.00            
ATOM   2790  GL1 POPE  590       3.770  76.260  63.330  1.00  0.00            
ATOM   2791  GL2 POPE  590       6.720  76.880  60.970  1.00  0.00            
ATOM   2792  C1A POPE  590       2.260  75.510  59.540  1.00  0.00            
ATOM   2793  D2A POPE  590       0.290  71.350  57.860  1.00  0.00            
ATOM   2794  C3A POPE  590      -2.420  71.720  54.240  1.00  0.00            
ATOM   2795  C4A POPE  590      -1.650  69.260  50.430  1.00  0.00            
ATOM   2796  C1B POPE  590       6.590  77.460  57.360  1.00  0.00            
ATOM   2797  C2B POPE  590       5.600  77.340  52.980  1.00  0.00            
ATOM   2798  C3B POPE  590       6.300  75.290  48.490  1.00  0.00            
ATOM   2799  C4B POPE  590       8.010  72.050  46.530  1.00  0.00            
ATOM   2800  NH3 POPE  591     261.030  10.800  71.570  1.00  0.00            
ATOM   2801  PO4 POPE  591     263.580  12.810  69.330  1.00  0.00            
ATOM   2802  GL1 POPE  591     261.300  12.220  65.250  1.00  0.00            
ATOM   2803  GL2 POPE  591     261.230   9.520  62.410  1.00  0.00            
ATOM   2804  C1A POPE  591     259.050  14.540  63.180  1.00  0.00            
ATOM   2805  D2A POPE  591     257.310  18.050  61.150  1.00  0.00            
ATOM   2806  C3A POPE  591     259.280  18.140  57.910  1.00  0.00            
ATOM   2807  C4A POPE  591     259.350  17.430  53.630  1.00  0.00            
ATOM   2808  C1B POPE  591     257.120  10.080  61.130  1.00  0.00            
ATOM   2809  C2B POPE  591     254.310   8.540  57.070  1.00  0.00            
ATOM   2810  C3B POPE  591     255.010   9.940  53.050  1.00  0.00            
ATOM   2811  C4B POPE  591     253.220  11.320  49.890  1.00  0.00            
ATOM   2812  NH3 POPE  592     257.040 204.180  74.880  1.00  0.00            
ATOM   2813  PO4 POPE  592     261.420 204.720  73.000  1.00  0.00            
ATOM   2814  GL1 POPE  592     263.080 206.880  70.070  1.00  0.00            
ATOM   2815  GL2 POPE  592     266.230 207.870  69.700  1.00  0.00            
ATOM   2816  C1A POPE  592     262.700 211.100  67.340  1.00  0.00            
ATOM   2817  D2A POPE  592     261.040 214.070  63.900  1.00  0.00            
ATOM   2818  C3A POPE  592     259.910 216.990  59.970  1.00  0.00            
ATOM   2819  C4A POPE  592     263.910 218.370  57.010  1.00  0.00            
ATOM   2820  C1B POPE  592     266.240 207.600  65.800  1.00  0.00            
ATOM   2821  C2B POPE  592     264.310 208.650  62.720  1.00  0.00            
ATOM   2822  C3B POPE  592     264.780 208.640  58.030  1.00  0.00            
ATOM   2823  C4B POPE  592     262.710 211.390  54.830  1.00  0.00            
ATOM   2824  NH3 POPE  593      62.530 249.010  76.160  1.00  0.00            
ATOM   2825  PO4 POPE  593      65.580 248.750  73.820  1.00  0.00            
ATOM   2826  GL1 POPE  593      63.240 247.470  70.950  1.00  0.00            
ATOM   2827  GL2 POPE  593      66.150 245.900  69.960  1.00  0.00            
ATOM   2828  C1A POPE  593      62.320 245.870  66.770  1.00  0.00            
ATOM   2829  D2A POPE  593      62.620 243.900  62.890  1.00  0.00            
ATOM   2830  C3A POPE  593      62.640 246.640  60.760  1.00  0.00            
ATOM   2831  C4A POPE  593      62.810 246.750  56.450  1.00  0.00            
ATOM   2832  C1B POPE  593      69.160 244.880  66.870  1.00  0.00            
ATOM   2833  C2B POPE  593      69.650 243.110  63.680  1.00  0.00            
ATOM   2834  C3B POPE  593      70.600 242.190  59.160  1.00  0.00            
ATOM   2835  C4B POPE  593      70.440 246.050  56.810  1.00  0.00            
ATOM   2836  NH3 POPE  594     180.830 244.570  68.660  1.00  0.00            
ATOM   2837  PO4 POPE  594     182.780 240.840  68.100  1.00  0.00            
ATOM   2838  GL1 POPE  594     184.100 242.590  64.290  1.00  0.00            
ATOM   2839  GL2 POPE  594     181.720 245.240  63.600  1.00  0.00            
ATOM   2840  C1A POPE  594     186.210 245.060  61.420  1.00  0.00            
ATOM   2841  D2A POPE  594     186.180 246.190  56.750  1.00  0.00            
ATOM   2842  C3A POPE  594     184.260 244.970  54.180  1.00  0.00            
ATOM   2843  C4A POPE  594     181.560 247.460  51.330  1.00  0.00            
ATOM   2844  C1B POPE  594     181.970 247.340  60.130  1.00  0.00            
ATOM   2845  C2B POPE  594     182.620 249.950  55.950  1.00  0.00            
ATOM   2846  C3B POPE  594     181.200 254.200  54.330  1.00  0.00            
ATOM   2847  C4B POPE  594     179.110 258.560  54.960  1.00  0.00            
ATOM   2848  NH3 POPE  595     129.980 123.800  63.080  1.00  0.00            
ATOM   2849  PO4 POPE  595     129.470 128.070  61.230  1.00  0.00            
ATOM   2850  GL1 POPE  595     130.390 127.170  57.000  1.00  0.00            
ATOM   2851  GL2 POPE  595     131.180 124.560  57.280  1.00  0.00            
ATOM   2852  C1A POPE  595     130.920 128.030  52.340  1.00  0.00            
ATOM   2853  D2A POPE  595     129.780 127.400  47.900  1.00  0.00            
ATOM   2854  C3A POPE  595     128.160 130.910  45.220  1.00  0.00            
ATOM   2855  C4A POPE  595     130.070 133.300  42.640  1.00  0.00            
ATOM   2856  C1B POPE  595     133.330 123.160  53.790  1.00  0.00            
ATOM   2857  C2B POPE  595     133.190 123.460  50.130  1.00  0.00            
ATOM   2858  C3B POPE  595     133.050 123.500  46.240  1.00  0.00            
ATOM   2859  C4B POPE  595     133.720 123.140  41.470  1.00  0.00            
ATOM   2860  NH3 POPE  596     203.030  29.440  65.680  1.00  0.00            
ATOM   2861  PO4 POPE  596     198.370  31.770  68.120  1.00  0.00            
ATOM   2862  GL1 POPE  596     197.390  32.200  63.590  1.00  0.00            
ATOM   2863  GL2 POPE  596     199.310  30.610  62.500  1.00  0.00            
ATOM   2864  C1A POPE  596     194.780  33.390  59.840  1.00  0.00            
ATOM   2865  D2A POPE  596     195.110  33.860  54.980  1.00  0.00            
ATOM   2866  C3A POPE  596     194.540  31.060  52.420  1.00  0.00            
ATOM   2867  C4A POPE  596     192.370  32.340  48.520  1.00  0.00            
ATOM   2868  C1B POPE  596     199.000  31.780  58.060  1.00  0.00            
ATOM   2869  C2B POPE  596     199.760  31.850  53.880  1.00  0.00            
ATOM   2870  C3B POPE  596     199.620  32.840  50.160  1.00  0.00            
ATOM   2871  C4B POPE  596     198.980  33.210  45.920  1.00  0.00            
ATOM   2872  NH3 POPE  597      39.710 268.860  72.510  1.00  0.00            
ATOM   2873  PO4 POPE  597      38.220 273.570  70.380  1.00  0.00            
ATOM   2874  GL1 POPE  597      41.410 272.960  66.950  1.00  0.00            
ATOM   2875  GL2 POPE  597      43.660 275.900  67.010  1.00  0.00            
ATOM   2876  C1A POPE  597      41.870 272.030  63.380  1.00  0.00            
ATOM   2877  D2A POPE  597      44.780 272.620  61.010  1.00  0.00            
ATOM   2878  C3A POPE  597      43.890 273.170  56.850  1.00  0.00            
ATOM   2879  C4A POPE  597      43.070 272.930  52.880  1.00  0.00            
ATOM   2880  C1B POPE  597      41.160 277.020  63.380  1.00  0.00            
ATOM   2881  C2B POPE  597      42.250 276.620  59.920  1.00  0.00            
ATOM   2882  C3B POPE  597      40.870 276.800  56.000  1.00  0.00            
ATOM   2883  C4B POPE  597      41.820 278.860  52.080  1.00  0.00            
ATOM   2884  NH3 POPE  598     133.570 217.080  70.540  1.00  0.00            
ATOM   2885  PO4 POPE  598     130.940 213.940  68.210  1.00  0.00            
ATOM   2886  GL1 POPE  598     129.420 216.040  64.850  1.00  0.00            
ATOM   2887  GL2 POPE  598     132.570 218.120  65.650  1.00  0.00            
ATOM   2888  C1A POPE  598     129.700 215.500  61.140  1.00  0.00            
ATOM   2889  D2A POPE  598     133.200 215.160  58.610  1.00  0.00            
ATOM   2890  C3A POPE  598     133.330 213.930  54.390  1.00  0.00            
ATOM   2891  C4A POPE  598     134.990 212.020  51.290  1.00  0.00            
ATOM   2892  C1B POPE  598     135.390 215.620  62.580  1.00  0.00            
ATOM   2893  C2B POPE  598     137.170 211.950  60.330  1.00  0.00            
ATOM   2894  C3B POPE  598     136.760 209.900  56.030  1.00  0.00            
ATOM   2895  C4B POPE  598     139.170 210.760  53.190  1.00  0.00            
ATOM   2896  NH3 POPE  599      21.910 187.410  69.100  1.00  0.00            
ATOM   2897  PO4 POPE  599      24.410 191.150  68.390  1.00  0.00            
ATOM   2898  GL1 POPE  599      24.760 192.800  64.090  1.00  0.00            
ATOM   2899  GL2 POPE  599      22.630 192.700  61.890  1.00  0.00            
ATOM   2900  C1A POPE  599      26.930 193.910  59.790  1.00  0.00            
ATOM   2901  D2A POPE  599      27.550 193.460  55.240  1.00  0.00            
ATOM   2902  C3A POPE  599      24.510 192.110  52.220  1.00  0.00            
ATOM   2903  C4A POPE  599      24.140 188.320  49.870  1.00  0.00            
ATOM   2904  C1B POPE  599      21.910 192.020  57.280  1.00  0.00            
ATOM   2905  C2B POPE  599      21.450 189.520  54.400  1.00  0.00            
ATOM   2906  C3B POPE  599      19.410 186.480  51.790  1.00  0.00            
ATOM   2907  C4B POPE  599      16.700 187.180  47.660  1.00  0.00            
ATOM   2908  NH3 POPE  600     101.510 269.840  72.800  1.00  0.00            
ATOM   2909  PO4 POPE  600      98.930 267.610  75.390  1.00  0.00            
ATOM   2910  GL1 POPE  600      97.960 267.450  70.230  1.00  0.00            
ATOM   2911  GL2 POPE  600     100.980 265.860  68.120  1.00  0.00            
ATOM   2912  C1A POPE  600      97.050 270.810  67.660  1.00  0.00            
ATOM   2913  D2A POPE  600      96.220 273.870  65.790  1.00  0.00            
ATOM   2914  C3A POPE  600      97.080 275.610  62.090  1.00  0.00            
ATOM   2915  C4A POPE  600      95.450 278.090  58.590  1.00  0.00            
ATOM   2916  C1B POPE  600      99.330 266.560  64.310  1.00  0.00            
ATOM   2917  C2B POPE  600      95.800 265.380  61.660  1.00  0.00            
ATOM   2918  C3B POPE  600      94.580 263.060  58.120  1.00  0.00            
ATOM   2919  C4B POPE  600      92.690 259.960  55.850  1.00  0.00            
ATOM   2920  NH3 POPE  601     233.150 120.120  65.030  1.00  0.00            
ATOM   2921  PO4 POPE  601     237.810 118.700  66.790  1.00  0.00            
ATOM   2922  GL1 POPE  601     238.160 119.680  62.290  1.00  0.00            
ATOM   2923  GL2 POPE  601     240.330 117.380  60.160  1.00  0.00            
ATOM   2924  C1A POPE  601     236.070 120.960  58.840  1.00  0.00            
ATOM   2925  D2A POPE  601     233.750 120.700  54.960  1.00  0.00            
ATOM   2926  C3A POPE  601     235.540 121.690  51.340  1.00  0.00            
ATOM   2927  C4A POPE  601     236.290 121.800  47.460  1.00  0.00            
ATOM   2928  C1B POPE  601     240.200 115.690  55.280  1.00  0.00            
ATOM   2929  C2B POPE  601     240.680 117.020  51.440  1.00  0.00            
ATOM   2930  C3B POPE  601     238.510 117.780  48.070  1.00  0.00            
ATOM   2931  C4B POPE  601     237.740 118.410  43.450  1.00  0.00            
ATOM   2932  NH3 POPE  602     207.240 197.710  69.540  1.00  0.00            
ATOM   2933  PO4 POPE  602     207.810 201.150  73.030  1.00  0.00            
ATOM   2934  GL1 POPE  602     208.190 202.410  67.560  1.00  0.00            
ATOM   2935  GL2 POPE  602     206.460 204.830  66.630  1.00  0.00            
ATOM   2936  C1A POPE  602     208.800 200.810  63.710  1.00  0.00            
ATOM   2937  D2A POPE  602     207.110 200.150  59.190  1.00  0.00            
ATOM   2938  C3A POPE  602     210.850 201.280  56.280  1.00  0.00            
ATOM   2939  C4A POPE  602     213.550 199.550  53.530  1.00  0.00            
ATOM   2940  C1B POPE  602     207.020 207.890  62.880  1.00  0.00            
ATOM   2941  C2B POPE  602     204.880 209.900  60.430  1.00  0.00            
ATOM   2942  C3B POPE  602     202.330 212.720  57.550  1.00  0.00            
ATOM   2943  C4B POPE  602     200.760 216.070  54.010  1.00  0.00            
ATOM   2944  NH3 POPE  603     156.770  20.960  71.120  1.00  0.00            
ATOM   2945  PO4 POPE  603     160.510  21.480  69.520  1.00  0.00            
ATOM   2946  GL1 POPE  603     159.360  23.040  65.420  1.00  0.00            
ATOM   2947  GL2 POPE  603     161.560  24.140  65.100  1.00  0.00            
ATOM   2948  C1A POPE  603     155.710  23.060  61.970  1.00  0.00            
ATOM   2949  D2A POPE  603     152.490  20.960  60.880  1.00  0.00            
ATOM   2950  C3A POPE  603     150.950  20.490  57.040  1.00  0.00            
ATOM   2951  C4A POPE  603     150.360  21.780  51.740  1.00  0.00            
ATOM   2952  C1B POPE  603     160.410  24.190  60.650  1.00  0.00            
ATOM   2953  C2B POPE  603     157.720  21.860  57.570  1.00  0.00            
ATOM   2954  C3B POPE  603     154.860  22.460  54.430  1.00  0.00            
ATOM   2955  C4B POPE  603     151.230  25.110  55.470  1.00  0.00            
ATOM   2956  NH3 POPE  604     122.500  47.390  72.920  1.00  0.00            
ATOM   2957  PO4 POPE  604     120.320  43.610  73.310  1.00  0.00            
ATOM   2958  GL1 POPE  604     119.250  40.730  69.970  1.00  0.00            
ATOM   2959  GL2 POPE  604     119.030  37.150  69.340  1.00  0.00            
ATOM   2960  C1A POPE  604     118.620  40.010  65.660  1.00  0.00            
ATOM   2961  D2A POPE  604     117.670  38.740  61.440  1.00  0.00            
ATOM   2962  C3A POPE  604     120.790  38.920  57.700  1.00  0.00            
ATOM   2963  C4A POPE  604     122.550  40.440  53.780  1.00  0.00            
ATOM   2964  C1B POPE  604     117.570  35.040  65.120  1.00  0.00            
ATOM   2965  C2B POPE  604     114.040  32.250  63.700  1.00  0.00            
ATOM   2966  C3B POPE  604     111.640  31.640  60.410  1.00  0.00            
ATOM   2967  C4B POPE  604     109.440  29.480  56.520  1.00  0.00            
ATOM   2968  NH3 POPE  605     227.650 277.740  68.320  1.00  0.00            
ATOM   2969  PO4 POPE  605     229.070 282.450  68.330  1.00  0.00            
ATOM   2970  GL1 POPE  605     229.460 282.300  64.210  1.00  0.00            
ATOM   2971  GL2 POPE  605     227.300 284.130  63.270  1.00  0.00            
ATOM   2972  C1A POPE  605     231.860 280.900  60.810  1.00  0.00            
ATOM   2973  D2A POPE  605     233.840 281.350  56.530  1.00  0.00            
ATOM   2974  C3A POPE  605     232.780 281.080  52.800  1.00  0.00            
ATOM   2975  C4A POPE  605     229.690 277.920  50.610  1.00  0.00            
ATOM   2976  C1B POPE  605     229.530 286.050  60.930  1.00  0.00            
ATOM   2977  C2B POPE  605     229.140 284.800  55.860  1.00  0.00            
ATOM   2978  C3B POPE  605     230.670 285.840  51.920  1.00  0.00            
ATOM   2979  C4B POPE  605     229.830 282.560  48.230  1.00  0.00            
ATOM   2980  NH3 POPE  606     233.630 205.850  78.000  1.00  0.00            
ATOM   2981  PO4 POPE  606     236.810 204.070  75.660  1.00  0.00            
ATOM   2982  GL1 POPE  606     235.100 204.340  72.670  1.00  0.00            
ATOM   2983  GL2 POPE  606     237.030 205.690  71.130  1.00  0.00            
ATOM   2984  C1A POPE  606     232.780 201.670  69.370  1.00  0.00            
ATOM   2985  D2A POPE  606     230.000 201.350  66.390  1.00  0.00            
ATOM   2986  C3A POPE  606     227.350 205.830  66.570  1.00  0.00            
ATOM   2987  C4A POPE  606     227.220 210.590  65.470  1.00  0.00            
ATOM   2988  C1B POPE  606     241.580 206.360  70.810  1.00  0.00            
ATOM   2989  C2B POPE  606     245.680 207.190  68.900  1.00  0.00            
ATOM   2990  C3B POPE  606     248.970 209.270  68.300  1.00  0.00            
ATOM   2991  C4B POPE  606     252.480 211.320  70.910  1.00  0.00            
ATOM   2992  NH3 POPE  607      93.190  24.610  75.050  1.00  0.00            
ATOM   2993  PO4 POPE  607      94.700  28.800  73.720  1.00  0.00            
ATOM   2994  GL1 POPE  607      94.130  30.500  69.680  1.00  0.00            
ATOM   2995  GL2 POPE  607      90.970  31.780  67.300  1.00  0.00            
ATOM   2996  C1A POPE  607      95.970  31.130  66.090  1.00  0.00            
ATOM   2997  D2A POPE  607      99.010  34.350  63.370  1.00  0.00            
ATOM   2998  C3A POPE  607      98.800  38.600  61.830  1.00  0.00            
ATOM   2999  C4A POPE  607      99.300  43.920  60.410  1.00  0.00            
ATOM   3000  C1B POPE  607      91.140  31.920  62.660  1.00  0.00            
ATOM   3001  C2B POPE  607      91.680  31.890  58.190  1.00  0.00            
ATOM   3002  C3B POPE  607      88.120  35.140  56.300  1.00  0.00            
ATOM   3003  C4B POPE  607      86.750  39.260  55.510  1.00  0.00            
ATOM   3004  NH3 POPE  608      51.210  15.830  75.070  1.00  0.00            
ATOM   3005  PO4 POPE  608      50.510  18.330  72.520  1.00  0.00            
ATOM   3006  GL1 POPE  608      51.120  20.910  69.360  1.00  0.00            
ATOM   3007  GL2 POPE  608      48.730  21.040  67.820  1.00  0.00            
ATOM   3008  C1A POPE  608      53.170  23.210  65.470  1.00  0.00            
ATOM   3009  D2A POPE  608      53.030  25.430  61.890  1.00  0.00            
ATOM   3010  C3A POPE  608      50.290  22.520  58.590  1.00  0.00            
ATOM   3011  C4A POPE  608      46.260  22.220  55.790  1.00  0.00            
ATOM   3012  C1B POPE  608      48.430  20.810  63.190  1.00  0.00            
ATOM   3013  C2B POPE  608      46.180  18.510  61.320  1.00  0.00            
ATOM   3014  C3B POPE  608      46.280  17.520  57.090  1.00  0.00            
ATOM   3015  C4B POPE  608      44.290  18.720  52.860  1.00  0.00            
ATOM   3016  NH3 POPE  609      19.830 279.110  71.250  1.00  0.00            
ATOM   3017  PO4 POPE  609      23.840 281.780  70.260  1.00  0.00            
ATOM   3018  GL1 POPE  609      23.440 281.140  66.330  1.00  0.00            
ATOM   3019  GL2 POPE  609      20.750 279.900  66.300  1.00  0.00            
ATOM   3020  C1A POPE  609      23.310 279.870  61.650  1.00  0.00            
ATOM   3021  D2A POPE  609      22.520 278.030  57.340  1.00  0.00            
ATOM   3022  C3A POPE  609      26.120 280.340  54.340  1.00  0.00            
ATOM   3023  C4A POPE  609      29.220 282.120  51.630  1.00  0.00            
ATOM   3024  C1B POPE  609      21.000 275.910  64.020  1.00  0.00            
ATOM   3025  C2B POPE  609      22.230 273.380  60.190  1.00  0.00            
ATOM   3026  C3B POPE  609      21.800 273.880  55.290  1.00  0.00            
ATOM   3027  C4B POPE  609      23.710 272.450  51.350  1.00  0.00            
ATOM   3028  NH3 POPE  610      66.590 235.750  75.020  1.00  0.00            
ATOM   3029  PO4 POPE  610      66.750 239.940  75.620  1.00  0.00            
ATOM   3030  GL1 POPE  610      66.120 240.860  71.150  1.00  0.00            
ATOM   3031  GL2 POPE  610      67.360 238.460  69.350  1.00  0.00            
ATOM   3032  C1A POPE  610      65.300 241.880  66.240  1.00  0.00            
ATOM   3033  D2A POPE  610      65.750 240.830  61.510  1.00  0.00            
ATOM   3034  C3A POPE  610      65.440 242.820  58.080  1.00  0.00            
ATOM   3035  C4A POPE  610      66.490 241.280  54.270  1.00  0.00            
ATOM   3036  C1B POPE  610      70.480 238.690  66.420  1.00  0.00            
ATOM   3037  C2B POPE  610      70.460 238.150  62.020  1.00  0.00            
ATOM   3038  C3B POPE  610      69.340 237.280  58.150  1.00  0.00            
ATOM   3039  C4B POPE  610      69.020 234.830  54.040  1.00  0.00            
ATOM   3040  NH3 POPE  611     185.880  82.270  70.530  1.00  0.00            
ATOM   3041  PO4 POPE  611     187.060  82.180  65.700  1.00  0.00            
ATOM   3042  GL1 POPE  611     187.270  81.450  61.260  1.00  0.00            
ATOM   3043  GL2 POPE  611     185.530  82.250  58.410  1.00  0.00            
ATOM   3044  C1A POPE  611     190.010  84.340  58.000  1.00  0.00            
ATOM   3045  D2A POPE  611     192.550  86.540  54.230  1.00  0.00            
ATOM   3046  C3A POPE  611     193.280  85.200  49.630  1.00  0.00            
ATOM   3047  C4A POPE  611     193.530  87.340  45.590  1.00  0.00            
ATOM   3048  C1B POPE  611     185.490  79.250  54.320  1.00  0.00            
ATOM   3049  C2B POPE  611     186.550  80.430  51.480  1.00  0.00            
ATOM   3050  C3B POPE  611     187.030  77.960  47.680  1.00  0.00            
ATOM   3051  C4B POPE  611     184.540  78.030  43.630  1.00  0.00            
ATOM   3052  NH3 POPE  612     166.010 184.900  72.570  1.00  0.00            
ATOM   3053  PO4 POPE  612     163.450 188.630  71.870  1.00  0.00            
ATOM   3054  GL1 POPE  612     162.720 188.410  66.510  1.00  0.00            
ATOM   3055  GL2 POPE  612     163.940 186.220  66.310  1.00  0.00            
ATOM   3056  C1A POPE  612     162.170 190.770  63.170  1.00  0.00            
ATOM   3057  D2A POPE  612     160.650 194.670  61.090  1.00  0.00            
ATOM   3058  C3A POPE  612     160.080 194.260  56.330  1.00  0.00            
ATOM   3059  C4A POPE  612     159.320 191.890  53.970  1.00  0.00            
ATOM   3060  C1B POPE  612     165.570 187.370  61.860  1.00  0.00            
ATOM   3061  C2B POPE  612     168.020 187.320  57.950  1.00  0.00            
ATOM   3062  C3B POPE  612     167.180 185.060  54.340  1.00  0.00            
ATOM   3063  C4B POPE  612     169.140 181.710  50.860  1.00  0.00            
ATOM   3064  NH3 POPE  613     157.200  50.840  68.010  1.00  0.00            
ATOM   3065  PO4 POPE  613     154.540  46.570  69.290  1.00  0.00            
ATOM   3066  GL1 POPE  613     154.560  47.990  64.500  1.00  0.00            
ATOM   3067  GL2 POPE  613     157.410  46.990  64.270  1.00  0.00            
ATOM   3068  C1A POPE  613     151.550  46.870  60.910  1.00  0.00            
ATOM   3069  D2A POPE  613     146.900  48.170  59.990  1.00  0.00            
ATOM   3070  C3A POPE  613     145.090  45.280  56.870  1.00  0.00            
ATOM   3071  C4A POPE  613     142.140  44.540  53.630  1.00  0.00            
ATOM   3072  C1B POPE  613     157.130  46.270  59.260  1.00  0.00            
ATOM   3073  C2B POPE  613     158.010  45.400  53.920  1.00  0.00            
ATOM   3074  C3B POPE  613     158.710  43.830  49.660  1.00  0.00            
ATOM   3075  C4B POPE  613     156.140  42.990  46.410  1.00  0.00            
ATOM   3076  NH3 POPE  614     273.020  88.570  64.650  1.00  0.00            
ATOM   3077  PO4 POPE  614     273.750  91.000  61.360  1.00  0.00            
ATOM   3078  GL1 POPE  614     275.750  92.530  57.520  1.00  0.00            
ATOM   3079  GL2 POPE  614     277.730  94.710  58.780  1.00  0.00            
ATOM   3080  C1A POPE  614     275.470  92.010  53.170  1.00  0.00            
ATOM   3081  D2A POPE  614     275.980  88.130  50.660  1.00  0.00            
ATOM   3082  C3A POPE  614     271.450  86.200  49.370  1.00  0.00            
ATOM   3083  C4A POPE  614     270.020  84.290  46.510  1.00  0.00            
ATOM   3084  C1B POPE  614     279.660  93.890  54.890  1.00  0.00            
ATOM   3085  C2B POPE  614     279.840  95.320  50.280  1.00  0.00            
ATOM   3086  C3B POPE  614     282.160  95.830  46.030  1.00  0.00            
ATOM   3087  C4B POPE  614     281.160  97.550  42.380  1.00  0.00            
ATOM   3088  NH3 POPE  615     233.330   6.330  65.980  1.00  0.00            
ATOM   3089  PO4 POPE  615     233.010  11.950  66.170  1.00  0.00            
ATOM   3090  GL1 POPE  615     233.680   9.040  61.580  1.00  0.00            
ATOM   3091  GL2 POPE  615     231.730   6.830  61.750  1.00  0.00            
ATOM   3092  C1A POPE  615     233.760   9.270  57.200  1.00  0.00            
ATOM   3093  D2A POPE  615     232.860  11.120  52.390  1.00  0.00            
ATOM   3094  C3A POPE  615     232.200  14.250  50.800  1.00  0.00            
ATOM   3095  C4A POPE  615     230.590  16.690  47.380  1.00  0.00            
ATOM   3096  C1B POPE  615     229.190   4.370  60.080  1.00  0.00            
ATOM   3097  C2B POPE  615     228.230   3.890  56.480  1.00  0.00            
ATOM   3098  C3B POPE  615     228.400   3.400  51.420  1.00  0.00            
ATOM   3099  C4B POPE  615     229.780   2.650  47.970  1.00  0.00            
ATOM   3100  NH3 POPE  616     213.130 174.680  70.660  1.00  0.00            
ATOM   3101  PO4 POPE  616     218.410 172.860  71.490  1.00  0.00            
ATOM   3102  GL1 POPE  616     219.930 169.820  68.270  1.00  0.00            
ATOM   3103  GL2 POPE  616     222.880 169.990  68.310  1.00  0.00            
ATOM   3104  C1A POPE  616     220.220 168.880  63.670  1.00  0.00            
ATOM   3105  D2A POPE  616     220.640 170.910  59.100  1.00  0.00            
ATOM   3106  C3A POPE  616     221.000 169.570  55.050  1.00  0.00            
ATOM   3107  C4A POPE  616     216.830 168.640  53.370  1.00  0.00            
ATOM   3108  C1B POPE  616     223.590 174.490  67.710  1.00  0.00            
ATOM   3109  C2B POPE  616     224.950 177.140  64.610  1.00  0.00            
ATOM   3110  C3B POPE  616     223.890 177.480  60.280  1.00  0.00            
ATOM   3111  C4B POPE  616     222.250 175.240  56.600  1.00  0.00            
ATOM   3112  NH3 POPE  617     258.540 194.950  71.840  1.00  0.00            
ATOM   3113  PO4 POPE  617     256.090 198.890  73.630  1.00  0.00            
ATOM   3114  GL1 POPE  617     256.200 201.630  70.670  1.00  0.00            
ATOM   3115  GL2 POPE  617     258.590 203.360  68.550  1.00  0.00            
ATOM   3116  C1A POPE  617     254.030 202.230  66.920  1.00  0.00            
ATOM   3117  D2A POPE  617     250.700 202.010  63.370  1.00  0.00            
ATOM   3118  C3A POPE  617     250.460 204.590  59.330  1.00  0.00            
ATOM   3119  C4A POPE  617     247.970 206.870  56.080  1.00  0.00            
ATOM   3120  C1B POPE  617     258.780 206.620  67.040  1.00  0.00            
ATOM   3121  C2B POPE  617     258.950 208.590  63.270  1.00  0.00            
ATOM   3122  C3B POPE  617     259.760 207.260  59.280  1.00  0.00            
ATOM   3123  C4B POPE  617     261.380 205.380  55.090  1.00  0.00            
ATOM   3124  NH3 POPE  618      23.530  63.170  69.180  1.00  0.00            
ATOM   3125  PO4 POPE  618      19.870  63.760  67.920  1.00  0.00            
ATOM   3126  GL1 POPE  618      20.120  62.890  63.400  1.00  0.00            
ATOM   3127  GL2 POPE  618      17.840  60.260  61.420  1.00  0.00            
ATOM   3128  C1A POPE  618      23.400  64.130  60.340  1.00  0.00            
ATOM   3129  D2A POPE  618      27.570  63.720  57.610  1.00  0.00            
ATOM   3130  C3A POPE  618      29.000  64.500  54.480  1.00  0.00            
ATOM   3131  C4A POPE  618      31.110  63.130  50.740  1.00  0.00            
ATOM   3132  C1B POPE  618      20.410  61.910  57.190  1.00  0.00            
ATOM   3133  C2B POPE  618      23.560  64.620  54.990  1.00  0.00            
ATOM   3134  C3B POPE  618      26.070  62.360  51.290  1.00  0.00            
ATOM   3135  C4B POPE  618      28.020  58.830  48.540  1.00  0.00            
ATOM   3136  NH3 POPE  619     259.060  39.380  67.590  1.00  0.00            
ATOM   3137  PO4 POPE  619     257.270  35.560  68.280  1.00  0.00            
ATOM   3138  GL1 POPE  619     260.730  34.710  65.510  1.00  0.00            
ATOM   3139  GL2 POPE  619     260.740  37.140  62.980  1.00  0.00            
ATOM   3140  C1A POPE  619     263.560  32.430  62.030  1.00  0.00            
ATOM   3141  D2A POPE  619     264.100  33.580  57.540  1.00  0.00            
ATOM   3142  C3A POPE  619     267.410  35.860  56.270  1.00  0.00            
ATOM   3143  C4A POPE  619     270.000  34.930  53.580  1.00  0.00            
ATOM   3144  C1B POPE  619     261.830  37.960  58.630  1.00  0.00            
ATOM   3145  C2B POPE  619     263.480  38.520  54.660  1.00  0.00            
ATOM   3146  C3B POPE  619     264.330  34.810  51.960  1.00  0.00            
ATOM   3147  C4B POPE  619     264.420  31.510  48.290  1.00  0.00            
ATOM   3148  NH3 POPE  620     231.280 144.780  71.540  1.00  0.00            
ATOM   3149  PO4 POPE  620     236.090 145.600  68.840  1.00  0.00            
ATOM   3150  GL1 POPE  620     235.910 146.080  64.890  1.00  0.00            
ATOM   3151  GL2 POPE  620     235.650 142.090  64.060  1.00  0.00            
ATOM   3152  C1A POPE  620     238.340 148.680  61.410  1.00  0.00            
ATOM   3153  D2A POPE  620     238.370 147.970  57.580  1.00  0.00            
ATOM   3154  C3A POPE  620     236.960 150.340  53.910  1.00  0.00            
ATOM   3155  C4A POPE  620     237.100 150.560  49.200  1.00  0.00            
ATOM   3156  C1B POPE  620     236.630 143.480  60.100  1.00  0.00            
ATOM   3157  C2B POPE  620     235.520 144.490  55.790  1.00  0.00            
ATOM   3158  C3B POPE  620     234.380 146.670  50.990  1.00  0.00            
ATOM   3159  C4B POPE  620     231.180 148.380  48.260  1.00  0.00            
ATOM   3160  NH3 POPE  621      50.500  37.670  73.390  1.00  0.00            
ATOM   3161  PO4 POPE  621      47.680  39.760  70.750  1.00  0.00            
ATOM   3162  GL1 POPE  621      48.770  41.520  67.010  1.00  0.00            
ATOM   3163  GL2 POPE  621      50.430  44.570  66.440  1.00  0.00            
ATOM   3164  C1A POPE  621      46.370  42.980  61.930  1.00  0.00            
ATOM   3165  D2A POPE  621      44.760  44.710  58.010  1.00  0.00            
ATOM   3166  C3A POPE  621      47.500  42.690  54.810  1.00  0.00            
ATOM   3167  C4A POPE  621      50.360  39.450  52.040  1.00  0.00            
ATOM   3168  C1B POPE  621      50.770  46.910  63.250  1.00  0.00            
ATOM   3169  C2B POPE  621      53.850  47.500  59.580  1.00  0.00            
ATOM   3170  C3B POPE  621      55.380  47.650  55.890  1.00  0.00            
ATOM   3171  C4B POPE  621      56.690  49.170  51.210  1.00  0.00            
ATOM   3172  NH3 POPE  622     198.430 258.490  68.440  1.00  0.00            
ATOM   3173  PO4 POPE  622     195.180 256.560  69.790  1.00  0.00            
ATOM   3174  GL1 POPE  622     195.780 254.520  65.920  1.00  0.00            
ATOM   3175  GL2 POPE  622     197.770 251.990  64.460  1.00  0.00            
ATOM   3176  C1A POPE  622     195.360 254.680  61.310  1.00  0.00            
ATOM   3177  D2A POPE  622     197.020 252.370  57.920  1.00  0.00            
ATOM   3178  C3A POPE  622     195.590 251.090  54.360  1.00  0.00            
ATOM   3179  C4A POPE  622     192.420 252.740  51.890  1.00  0.00            
ATOM   3180  C1B POPE  622     200.770 250.920  61.550  1.00  0.00            
ATOM   3181  C2B POPE  622     202.510 251.500  56.960  1.00  0.00            
ATOM   3182  C3B POPE  622     204.180 247.840  54.410  1.00  0.00            
ATOM   3183  C4B POPE  622     208.380 247.230  53.130  1.00  0.00            
ATOM   3184  NH3 POPE  623     270.390 208.100  73.460  1.00  0.00            
ATOM   3185  PO4 POPE  623     273.810 205.630  74.400  1.00  0.00            
ATOM   3186  GL1 POPE  623     274.030 207.280  69.830  1.00  0.00            
ATOM   3187  GL2 POPE  623     277.480 206.890  68.110  1.00  0.00            
ATOM   3188  C1A POPE  623     273.980 204.860  65.540  1.00  0.00            
ATOM   3189  D2A POPE  623     273.760 203.900  60.660  1.00  0.00            
ATOM   3190  C3A POPE  623     269.630 205.150  57.860  1.00  0.00            
ATOM   3191  C4A POPE  623     269.120 207.620  54.330  1.00  0.00            
ATOM   3192  C1B POPE  623     278.610 207.030  64.430  1.00  0.00            
ATOM   3193  C2B POPE  623     279.630 205.880  60.610  1.00  0.00            
ATOM   3194  C3B POPE  623     277.680 203.210  57.550  1.00  0.00            
ATOM   3195  C4B POPE  623     272.980 202.170  55.690  1.00  0.00            
ATOM   3196  NH3 POPE  624     193.660  50.930  66.160  1.00  0.00            
ATOM   3197  PO4 POPE  624     197.660  52.360  68.030  1.00  0.00            
ATOM   3198  GL1 POPE  624     197.710  51.720  62.990  1.00  0.00            
ATOM   3199  GL2 POPE  624     199.500  52.700  59.930  1.00  0.00            
ATOM   3200  C1A POPE  624     194.830  52.400  59.470  1.00  0.00            
ATOM   3201  D2A POPE  624     193.810  49.910  55.850  1.00  0.00            
ATOM   3202  C3A POPE  624     195.280  51.280  51.090  1.00  0.00            
ATOM   3203  C4A POPE  624     193.470  54.030  47.620  1.00  0.00            
ATOM   3204  C1B POPE  624     199.080  52.890  55.000  1.00  0.00            
ATOM   3205  C2B POPE  624     200.570  51.750  52.650  1.00  0.00            
ATOM   3206  C3B POPE  624     200.340  52.740  48.290  1.00  0.00            
ATOM   3207  C4B POPE  624     197.790  53.520  45.640  1.00  0.00            
ATOM   3208  NH3 POPE  625     137.780  94.640  65.320  1.00  0.00            
ATOM   3209  PO4 POPE  625     134.890  98.830  64.200  1.00  0.00            
ATOM   3210  GL1 POPE  625     135.930 102.030  61.410  1.00  0.00            
ATOM   3211  GL2 POPE  625     133.230 102.940  60.120  1.00  0.00            
ATOM   3212  C1A POPE  625     136.280 101.650  56.440  1.00  0.00            
ATOM   3213  D2A POPE  625     137.880 105.390  52.780  1.00  0.00            
ATOM   3214  C3A POPE  625     140.030 106.420  48.910  1.00  0.00            
ATOM   3215  C4A POPE  625     142.070 108.200  45.500  1.00  0.00            
ATOM   3216  C1B POPE  625     130.070 100.350  57.780  1.00  0.00            
ATOM   3217  C2B POPE  625     131.160 100.250  54.120  1.00  0.00            
ATOM   3218  C3B POPE  625     130.280 103.540  50.910  1.00  0.00            
ATOM   3219  C4B POPE  625     127.160 102.290  46.780  1.00  0.00            
ATOM   3220  NH3 POPE  626      83.220 242.100  72.130  1.00  0.00            
ATOM   3221  PO4 POPE  626      79.990 239.280  71.560  1.00  0.00            
ATOM   3222  GL1 POPE  626      79.470 241.210  67.400  1.00  0.00            
ATOM   3223  GL2 POPE  626      83.020 242.290  67.240  1.00  0.00            
ATOM   3224  C1A POPE  626      80.330 240.650  62.690  1.00  0.00            
ATOM   3225  D2A POPE  626      81.320 242.610  57.930  1.00  0.00            
ATOM   3226  C3A POPE  626      77.530 241.560  54.810  1.00  0.00            
ATOM   3227  C4A POPE  626      74.320 244.240  51.990  1.00  0.00            
ATOM   3228  C1B POPE  626      84.100 243.680  63.030  1.00  0.00            
ATOM   3229  C2B POPE  626      85.730 245.620  59.840  1.00  0.00            
ATOM   3230  C3B POPE  626      85.000 246.130  55.050  1.00  0.00            
ATOM   3231  C4B POPE  626      84.580 249.870  52.810  1.00  0.00            
ATOM   3232  NH3 POPE  627     199.390 198.740  70.690  1.00  0.00            
ATOM   3233  PO4 POPE  627     198.010 202.920  68.890  1.00  0.00            
ATOM   3234  GL1 POPE  627     198.850 201.150  65.640  1.00  0.00            
ATOM   3235  GL2 POPE  627     198.190 203.460  63.080  1.00  0.00            
ATOM   3236  C1A POPE  627     199.760 199.020  62.460  1.00  0.00            
ATOM   3237  D2A POPE  627     202.970 197.110  59.160  1.00  0.00            
ATOM   3238  C3A POPE  627     205.250 197.850  55.480  1.00  0.00            
ATOM   3239  C4A POPE  627     208.240 198.060  53.000  1.00  0.00            
ATOM   3240  C1B POPE  627     200.000 202.870  58.860  1.00  0.00            
ATOM   3241  C2B POPE  627     202.100 201.620  57.020  1.00  0.00            
ATOM   3242  C3B POPE  627     205.520 202.900  54.010  1.00  0.00            
ATOM   3243  C4B POPE  627     209.550 204.900  53.650  1.00  0.00            
ATOM   3244  NH3 POPE  628     275.560 267.480  75.170  1.00  0.00            
ATOM   3245  PO4 POPE  628     277.360 266.780  71.070  1.00  0.00            
ATOM   3246  GL1 POPE  628     277.540 266.380  67.260  1.00  0.00            
ATOM   3247  GL2 POPE  628     279.040 270.030  66.450  1.00  0.00            
ATOM   3248  C1A POPE  628     275.930 266.170  63.860  1.00  0.00            
ATOM   3249  D2A POPE  628     277.320 266.150  59.750  1.00  0.00            
ATOM   3250  C3A POPE  628     274.140 266.120  56.730  1.00  0.00            
ATOM   3251  C4A POPE  628     272.490 269.980  56.310  1.00  0.00            
ATOM   3252  C1B POPE  628     278.590 269.940  62.480  1.00  0.00            
ATOM   3253  C2B POPE  628     277.940 273.940  60.840  1.00  0.00            
ATOM   3254  C3B POPE  628     279.050 276.240  58.240  1.00  0.00            
ATOM   3255  C4B POPE  628     279.730 277.720  54.360  1.00  0.00            
ATOM   3256  NH3 POPE  629      23.360 174.490  67.120  1.00  0.00            
ATOM   3257  PO4 POPE  629      18.600 175.940  66.310  1.00  0.00            
ATOM   3258  GL1 POPE  629      17.710 176.320  62.530  1.00  0.00            
ATOM   3259  GL2 POPE  629      15.670 179.040  61.510  1.00  0.00            
ATOM   3260  C1A POPE  629      19.780 175.620  59.350  1.00  0.00            
ATOM   3261  D2A POPE  629      19.280 172.230  57.070  1.00  0.00            
ATOM   3262  C3A POPE  629      22.110 168.870  56.830  1.00  0.00            
ATOM   3263  C4A POPE  629      25.360 166.590  55.390  1.00  0.00            
ATOM   3264  C1B POPE  629      17.570 180.190  56.620  1.00  0.00            
ATOM   3265  C2B POPE  629      20.380 182.130  54.940  1.00  0.00            
ATOM   3266  C3B POPE  629      23.280 183.160  52.010  1.00  0.00            
ATOM   3267  C4B POPE  629      25.960 183.370  48.010  1.00  0.00            
ATOM   3268  NH3 POPE  630     121.410 197.160  68.670  1.00  0.00            
ATOM   3269  PO4 POPE  630     123.590 193.480  67.170  1.00  0.00            
ATOM   3270  GL1 POPE  630     125.180 193.420  63.590  1.00  0.00            
ATOM   3271  GL2 POPE  630     127.580 194.530  64.770  1.00  0.00            
ATOM   3272  C1A POPE  630     124.840 194.330  59.580  1.00  0.00            
ATOM   3273  D2A POPE  630     123.620 196.020  55.310  1.00  0.00            
ATOM   3274  C3A POPE  630     123.780 195.530  51.280  1.00  0.00            
ATOM   3275  C4A POPE  630     127.310 193.430  49.580  1.00  0.00            
ATOM   3276  C1B POPE  630     128.180 197.420  61.700  1.00  0.00            
ATOM   3277  C2B POPE  630     129.020 197.150  57.470  1.00  0.00            
ATOM   3278  C3B POPE  630     128.260 194.210  54.420  1.00  0.00            
ATOM   3279  C4B POPE  630     124.540 190.870  54.250  1.00  0.00            
ATOM   3280  NH3 POPE  631      41.310 175.160  69.310  1.00  0.00            
ATOM   3281  PO4 POPE  631      44.340 173.170  66.920  1.00  0.00            
ATOM   3282  GL1 POPE  631      44.560 171.950  62.860  1.00  0.00            
ATOM   3283  GL2 POPE  631      48.360 170.950  61.890  1.00  0.00            
ATOM   3284  C1A POPE  631      44.770 172.930  58.330  1.00  0.00            
ATOM   3285  D2A POPE  631      47.170 176.250  55.450  1.00  0.00            
ATOM   3286  C3A POPE  631      46.210 175.340  50.660  1.00  0.00            
ATOM   3287  C4A POPE  631      49.890 173.430  49.770  1.00  0.00            
ATOM   3288  C1B POPE  631      49.800 171.420  58.640  1.00  0.00            
ATOM   3289  C2B POPE  631      47.670 171.250  54.130  1.00  0.00            
ATOM   3290  C3B POPE  631      45.930 170.070  50.690  1.00  0.00            
ATOM   3291  C4B POPE  631      47.840 167.320  49.050  1.00  0.00            
ATOM   3292  NH3 POPE  632      94.540  63.500  72.770  1.00  0.00            
ATOM   3293  PO4 POPE  632      98.510  61.920  72.050  1.00  0.00            
ATOM   3294  GL1 POPE  632      99.100  64.140  67.980  1.00  0.00            
ATOM   3295  GL2 POPE  632      99.130  67.510  66.010  1.00  0.00            
ATOM   3296  C1A POPE  632     100.830  62.700  64.750  1.00  0.00            
ATOM   3297  D2A POPE  632      98.340  64.030  62.060  1.00  0.00            
ATOM   3298  C3A POPE  632      96.030  61.660  58.510  1.00  0.00            
ATOM   3299  C4A POPE  632      95.520  60.750  54.780  1.00  0.00            
ATOM   3300  C1B POPE  632      96.990  68.960  63.950  1.00  0.00            
ATOM   3301  C2B POPE  632      94.920  72.180  62.420  1.00  0.00            
ATOM   3302  C3B POPE  632      91.100  71.460  59.450  1.00  0.00            
ATOM   3303  C4B POPE  632      87.240  69.760  61.530  1.00  0.00            
ATOM   3304  NH3 POPE  633     108.830 175.050  66.800  1.00  0.00            
ATOM   3305  PO4 POPE  633     105.000 175.010  66.120  1.00  0.00            
ATOM   3306  GL1 POPE  633     102.200 175.530  63.840  1.00  0.00            
ATOM   3307  GL2 POPE  633     101.600 178.530  61.530  1.00  0.00            
ATOM   3308  C1A POPE  633     103.760 174.460  58.710  1.00  0.00            
ATOM   3309  D2A POPE  633     105.590 174.070  54.620  1.00  0.00            
ATOM   3310  C3A POPE  633     107.920 177.290  51.940  1.00  0.00            
ATOM   3311  C4A POPE  633     108.680 179.680  48.060  1.00  0.00            
ATOM   3312  C1B POPE  633      97.340 177.950  57.920  1.00  0.00            
ATOM   3313  C2B POPE  633      96.860 177.630  53.090  1.00  0.00            
ATOM   3314  C3B POPE  633      99.350 177.190  50.650  1.00  0.00            
ATOM   3315  C4B POPE  633      98.850 180.950  48.080  1.00  0.00            
ATOM   3316  NH3 POPE  634     193.610  44.580  65.810  1.00  0.00            
ATOM   3317  PO4 POPE  634     190.300  46.360  63.500  1.00  0.00            
ATOM   3318  GL1 POPE  634     190.380  44.150  60.210  1.00  0.00            
ATOM   3319  GL2 POPE  634     187.300  43.470  58.400  1.00  0.00            
ATOM   3320  C1A POPE  634     191.360  41.050  58.090  1.00  0.00            
ATOM   3321  D2A POPE  634     190.350  36.550  56.570  1.00  0.00            
ATOM   3322  C3A POPE  634     191.070  35.200  52.820  1.00  0.00            
ATOM   3323  C4A POPE  634     195.560  35.930  50.350  1.00  0.00            
ATOM   3324  C1B POPE  634     184.660  46.950  58.730  1.00  0.00            
ATOM   3325  C2B POPE  634     181.670  47.380  54.470  1.00  0.00            
ATOM   3326  C3B POPE  634     180.640  48.300  50.700  1.00  0.00            
ATOM   3327  C4B POPE  634     179.400  46.440  46.810  1.00  0.00            
ATOM   3328  NH3 POPE  635     276.310 107.210  65.390  1.00  0.00            
ATOM   3329  PO4 POPE  635     274.040 103.960  64.180  1.00  0.00            
ATOM   3330  GL1 POPE  635     273.350 103.860  59.540  1.00  0.00            
ATOM   3331  GL2 POPE  635     272.080 101.420  57.970  1.00  0.00            
ATOM   3332  C1A POPE  635     274.080 107.930  57.530  1.00  0.00            
ATOM   3333  D2A POPE  635     276.590 109.220  54.240  1.00  0.00            
ATOM   3334  C3A POPE  635     274.800 110.320  50.070  1.00  0.00            
ATOM   3335  C4A POPE  635     271.840 108.110  46.860  1.00  0.00            
ATOM   3336  C1B POPE  635     272.380 100.640  53.720  1.00  0.00            
ATOM   3337  C2B POPE  635     270.320 100.820  49.590  1.00  0.00            
ATOM   3338  C3B POPE  635     268.970 103.830  46.440  1.00  0.00            
ATOM   3339  C4B POPE  635     267.050 106.700  43.520  1.00  0.00            
ATOM   3340  NH3 POPE  636     179.020  78.190  65.710  1.00  0.00            
ATOM   3341  PO4 POPE  636     183.270  79.930  63.640  1.00  0.00            
ATOM   3342  GL1 POPE  636     182.980  77.790  59.840  1.00  0.00            
ATOM   3343  GL2 POPE  636     185.380  77.240  58.920  1.00  0.00            
ATOM   3344  C1A POPE  636     180.950  78.210  54.820  1.00  0.00            
ATOM   3345  D2A POPE  636     181.520  78.100  50.760  1.00  0.00            
ATOM   3346  C3A POPE  636     182.540  80.570  48.020  1.00  0.00            
ATOM   3347  C4A POPE  636     186.060  82.730  45.080  1.00  0.00            
ATOM   3348  C1B POPE  636     185.090  74.730  55.000  1.00  0.00            
ATOM   3349  C2B POPE  636     184.570  74.470  50.340  1.00  0.00            
ATOM   3350  C3B POPE  636     181.600  75.310  46.770  1.00  0.00            
ATOM   3351  C4B POPE  636     178.740  78.680  44.600  1.00  0.00            
ATOM   3352  NH3 POPE  637     266.730 149.810  66.170  1.00  0.00            
ATOM   3353  PO4 POPE  637     268.840 146.960  65.070  1.00  0.00            
ATOM   3354  GL1 POPE  637     267.310 144.830  60.680  1.00  0.00            
ATOM   3355  GL2 POPE  637     267.540 141.540  59.780  1.00  0.00            
ATOM   3356  C1A POPE  637     265.130 144.910  56.630  1.00  0.00            
ATOM   3357  D2A POPE  637     266.380 143.710  52.260  1.00  0.00            
ATOM   3358  C3A POPE  637     264.390 143.650  48.770  1.00  0.00            
ATOM   3359  C4A POPE  637     264.250 142.980  44.410  1.00  0.00            
ATOM   3360  C1B POPE  637     270.350 143.010  55.420  1.00  0.00            
ATOM   3361  C2B POPE  637     272.100 144.040  52.350  1.00  0.00            
ATOM   3362  C3B POPE  637     273.100 140.820  49.580  1.00  0.00            
ATOM   3363  C4B POPE  637     274.430 140.820  45.000  1.00  0.00            
ATOM   3364  NH3 POPE  638     102.270 288.040  78.350  1.00  0.00            
ATOM   3365  PO4 POPE  638      99.140 285.620  78.290  1.00  0.00            
ATOM   3366  GL1 POPE  638      99.900 285.550  72.590  1.00  0.00            
ATOM   3367  GL2 POPE  638      97.780 283.530  70.840  1.00  0.00            
ATOM   3368  C1A POPE  638     101.970 287.470  68.830  1.00  0.00            
ATOM   3369  D2A POPE  638     102.540 289.440  64.320  1.00  0.00            
ATOM   3370  C3A POPE  638     102.930 286.660  59.900  1.00  0.00            
ATOM   3371  C4A POPE  638     103.990 282.250  58.670  1.00  0.00            
ATOM   3372  C1B POPE  638      96.300 282.210  66.550  1.00  0.00            
ATOM   3373  C2B POPE  638      95.370 278.880  65.920  1.00  0.00            
ATOM   3374  C3B POPE  638      92.600 276.440  63.460  1.00  0.00            
ATOM   3375  C4B POPE  638      88.110 274.190  63.250  1.00  0.00            
ATOM   3376  NH3 POPE  639     265.720 279.190  69.180  1.00  0.00            
ATOM   3377  PO4 POPE  639     263.890 275.880  66.870  1.00  0.00            
ATOM   3378  GL1 POPE  639     264.380 273.150  64.100  1.00  0.00            
ATOM   3379  GL2 POPE  639     261.610 270.520  63.790  1.00  0.00            
ATOM   3380  C1A POPE  639     263.280 272.500  59.510  1.00  0.00            
ATOM   3381  D2A POPE  639     263.550 269.250  56.570  1.00  0.00            
ATOM   3382  C3A POPE  639     266.270 271.060  52.390  1.00  0.00            
ATOM   3383  C4A POPE  639     268.660 269.460  49.310  1.00  0.00            
ATOM   3384  C1B POPE  639     263.180 267.320  61.000  1.00  0.00            
ATOM   3385  C2B POPE  639     261.730 264.160  57.420  1.00  0.00            
ATOM   3386  C3B POPE  639     260.820 261.120  54.500  1.00  0.00            
ATOM   3387  C4B POPE  639     259.850 257.800  51.980  1.00  0.00            
ATOM   3388  NH3 POPE  640     156.790 270.160  69.820  1.00  0.00            
ATOM   3389  PO4 POPE  640     159.510 267.020  69.210  1.00  0.00            
ATOM   3390  GL1 POPE  640     160.090 265.480  65.800  1.00  0.00            
ATOM   3391  GL2 POPE  640     159.620 262.030  65.180  1.00  0.00            
ATOM   3392  C1A POPE  640     158.340 265.900  61.460  1.00  0.00            
ATOM   3393  D2A POPE  640     159.750 268.080  57.720  1.00  0.00            
ATOM   3394  C3A POPE  640     158.490 265.870  53.270  1.00  0.00            
ATOM   3395  C4A POPE  640     158.330 261.630  52.060  1.00  0.00            
ATOM   3396  C1B POPE  640     162.760 260.050  63.690  1.00  0.00            
ATOM   3397  C2B POPE  640     166.860 258.170  61.710  1.00  0.00            
ATOM   3398  C3B POPE  640     168.330 256.030  57.990  1.00  0.00            
ATOM   3399  C4B POPE  640     170.780 252.850  55.920  1.00  0.00            
ATOM   3400  NH3 POPE  641      92.240  76.810  67.700  1.00  0.00            
ATOM   3401  PO4 POPE  641      88.730  78.700  66.420  1.00  0.00            
ATOM   3402  GL1 POPE  641      90.530  78.870  62.120  1.00  0.00            
ATOM   3403  GL2 POPE  641      93.430  77.830  62.920  1.00  0.00            
ATOM   3404  C1A POPE  641      89.460  80.090  58.100  1.00  0.00            
ATOM   3405  D2A POPE  641      90.650  81.260  54.630  1.00  0.00            
ATOM   3406  C3A POPE  641      90.070  78.370  52.190  1.00  0.00            
ATOM   3407  C4A POPE  641      88.530  78.260  46.920  1.00  0.00            
ATOM   3408  C1B POPE  641      93.040  75.690  58.830  1.00  0.00            
ATOM   3409  C2B POPE  641      94.420  75.580  53.830  1.00  0.00            
ATOM   3410  C3B POPE  641      96.120  73.040  50.270  1.00  0.00            
ATOM   3411  C4B POPE  641      96.980  72.880  46.310  1.00  0.00            
ATOM   3412  NH3 POPE  642      65.870 114.010  71.520  1.00  0.00            
ATOM   3413  PO4 POPE  642      66.310 114.140  66.750  1.00  0.00            
ATOM   3414  GL1 POPE  642      66.980 114.220  62.120  1.00  0.00            
ATOM   3415  GL2 POPE  642      69.810 112.380  62.500  1.00  0.00            
ATOM   3416  C1A POPE  642      67.120 117.590  59.450  1.00  0.00            
ATOM   3417  D2A POPE  642      65.310 120.010  56.510  1.00  0.00            
ATOM   3418  C3A POPE  642      64.080 124.660  55.600  1.00  0.00            
ATOM   3419  C4A POPE  642      61.350 126.440  52.430  1.00  0.00            
ATOM   3420  C1B POPE  642      71.970 107.730  61.850  1.00  0.00            
ATOM   3421  C2B POPE  642      74.160 105.260  58.840  1.00  0.00            
ATOM   3422  C3B POPE  642      73.510 104.950  54.840  1.00  0.00            
ATOM   3423  C4B POPE  642      74.990 106.170  50.750  1.00  0.00            
ATOM   3424  NH3 POPE  643     110.670 127.810  66.830  1.00  0.00            
ATOM   3425  PO4 POPE  643     108.750 129.820  62.910  1.00  0.00            
ATOM   3426  GL1 POPE  643     106.960 132.330  59.500  1.00  0.00            
ATOM   3427  GL2 POPE  643     108.800 134.480  60.350  1.00  0.00            
ATOM   3428  C1A POPE  643     106.600 134.360  55.200  1.00  0.00            
ATOM   3429  D2A POPE  643     105.340 136.700  51.150  1.00  0.00            
ATOM   3430  C3A POPE  643     107.390 137.020  46.910  1.00  0.00            
ATOM   3431  C4A POPE  643     105.390 134.880  43.620  1.00  0.00            
ATOM   3432  C1B POPE  643     108.850 138.120  57.460  1.00  0.00            
ATOM   3433  C2B POPE  643     109.640 137.620  53.460  1.00  0.00            
ATOM   3434  C3B POPE  643     110.980 138.730  50.440  1.00  0.00            
ATOM   3435  C4B POPE  643     111.390 140.490  46.570  1.00  0.00            
ATOM   3436  NH3 POPE  644     234.440 272.580  72.610  1.00  0.00            
ATOM   3437  PO4 POPE  644     238.750 272.450  71.930  1.00  0.00            
ATOM   3438  GL1 POPE  644     241.820 271.180  68.720  1.00  0.00            
ATOM   3439  GL2 POPE  644     244.220 273.130  68.580  1.00  0.00            
ATOM   3440  C1A POPE  644     239.870 270.310  64.180  1.00  0.00            
ATOM   3441  D2A POPE  644     239.630 270.330  59.360  1.00  0.00            
ATOM   3442  C3A POPE  644     238.800 268.080  55.670  1.00  0.00            
ATOM   3443  C4A POPE  644     240.770 266.110  51.660  1.00  0.00            
ATOM   3444  C1B POPE  644     244.070 273.400  63.980  1.00  0.00            
ATOM   3445  C2B POPE  644     244.350 272.330  60.400  1.00  0.00            
ATOM   3446  C3B POPE  644     245.240 273.610  56.240  1.00  0.00            
ATOM   3447  C4B POPE  644     248.730 276.240  54.370  1.00  0.00            
ATOM   3448  NH3 POPE  645     130.680 256.730  70.170  1.00  0.00            
ATOM   3449  PO4 POPE  645     128.900 252.630  70.610  1.00  0.00            
ATOM   3450  GL1 POPE  645     128.490 255.270  66.410  1.00  0.00            
ATOM   3451  GL2 POPE  645     131.280 254.590  64.810  1.00  0.00            
ATOM   3452  C1A POPE  645     127.890 255.450  61.010  1.00  0.00            
ATOM   3453  D2A POPE  645     125.730 254.470  56.820  1.00  0.00            
ATOM   3454  C3A POPE  645     122.070 255.120  56.140  1.00  0.00            
ATOM   3455  C4A POPE  645     118.810 254.330  54.190  1.00  0.00            
ATOM   3456  C1B POPE  645     132.750 255.590  61.100  1.00  0.00            
ATOM   3457  C2B POPE  645     130.500 255.710  57.370  1.00  0.00            
ATOM   3458  C3B POPE  645     127.960 258.770  55.590  1.00  0.00            
ATOM   3459  C4B POPE  645     124.430 259.250  54.710  1.00  0.00            
ATOM   3460  NH3 POPE  646      11.010 198.670  76.310  1.00  0.00            
ATOM   3461  PO4 POPE  646       7.280 198.260  72.190  1.00  0.00            
ATOM   3462  GL1 POPE  646       8.440 196.930  68.420  1.00  0.00            
ATOM   3463  GL2 POPE  646       9.940 200.530  68.110  1.00  0.00            
ATOM   3464  C1A POPE  646       8.230 195.920  63.630  1.00  0.00            
ATOM   3465  D2A POPE  646       5.880 193.380  60.160  1.00  0.00            
ATOM   3466  C3A POPE  646       4.320 194.460  55.800  1.00  0.00            
ATOM   3467  C4A POPE  646       3.800 193.910  52.340  1.00  0.00            
ATOM   3468  C1B POPE  646       7.950 200.600  64.860  1.00  0.00            
ATOM   3469  C2B POPE  646       7.690 199.610  60.150  1.00  0.00            
ATOM   3470  C3B POPE  646       9.500 198.600  54.980  1.00  0.00            
ATOM   3471  C4B POPE  646       8.220 195.920  51.810  1.00  0.00            
ATOM   3472  NH3 POPE  647      43.950  11.410  70.370  1.00  0.00            
ATOM   3473  PO4 POPE  647      39.930  13.250  70.320  1.00  0.00            
ATOM   3474  GL1 POPE  647      39.160  14.190  65.470  1.00  0.00            
ATOM   3475  GL2 POPE  647      36.360  13.630  64.020  1.00  0.00            
ATOM   3476  C1A POPE  647      39.980  16.510  62.400  1.00  0.00            
ATOM   3477  D2A POPE  647      41.390  15.050  57.820  1.00  0.00            
ATOM   3478  C3A POPE  647      43.010  11.960  55.620  1.00  0.00            
ATOM   3479  C4A POPE  647      45.560  13.530  51.360  1.00  0.00            
ATOM   3480  C1B POPE  647      36.660  13.340  59.560  1.00  0.00            
ATOM   3481  C2B POPE  647      37.870  13.040  55.290  1.00  0.00            
ATOM   3482  C3B POPE  647      40.650  14.500  52.190  1.00  0.00            
ATOM   3483  C4B POPE  647      38.860  15.700  48.390  1.00  0.00            
ATOM   3484  NH3 POPE  648     102.420 123.590  64.990  1.00  0.00            
ATOM   3485  PO4 POPE  648      99.090 127.100  64.440  1.00  0.00            
ATOM   3486  GL1 POPE  648      96.910 128.740  60.950  1.00  0.00            
ATOM   3487  GL2 POPE  648      97.650 131.980  61.620  1.00  0.00            
ATOM   3488  C1A POPE  648      96.110 130.130  56.710  1.00  0.00            
ATOM   3489  D2A POPE  648      97.130 131.300  52.060  1.00  0.00            
ATOM   3490  C3A POPE  648      99.880 128.460  50.160  1.00  0.00            
ATOM   3491  C4A POPE  648     101.920 127.790  45.700  1.00  0.00            
ATOM   3492  C1B POPE  648      97.370 135.090  58.560  1.00  0.00            
ATOM   3493  C2B POPE  648      95.310 135.490  54.750  1.00  0.00            
ATOM   3494  C3B POPE  648      93.600 135.500  50.620  1.00  0.00            
ATOM   3495  C4B POPE  648      94.600 135.830  46.410  1.00  0.00            
ATOM   3496  NH3 POPE  649     185.640  68.310  65.260  1.00  0.00            
ATOM   3497  PO4 POPE  649     186.180  63.570  65.670  1.00  0.00            
ATOM   3498  GL1 POPE  649     187.800  60.590  63.260  1.00  0.00            
ATOM   3499  GL2 POPE  649     190.600  61.090  62.190  1.00  0.00            
ATOM   3500  C1A POPE  649     184.440  60.210  59.890  1.00  0.00            
ATOM   3501  D2A POPE  649     184.530  58.350  55.720  1.00  0.00            
ATOM   3502  C3A POPE  649     185.160  54.750  54.960  1.00  0.00            
ATOM   3503  C4A POPE  649     185.910  50.290  54.820  1.00  0.00            
ATOM   3504  C1B POPE  649     188.690  60.640  57.890  1.00  0.00            
ATOM   3505  C2B POPE  649     188.220  62.010  53.150  1.00  0.00            
ATOM   3506  C3B POPE  649     189.070  61.820  48.800  1.00  0.00            
ATOM   3507  C4B POPE  649     191.000  57.570  45.900  1.00  0.00            
ATOM   3508  NH3 POPE  650      23.580  19.060  68.740  1.00  0.00            
ATOM   3509  PO4 POPE  650      27.290  21.310  70.910  1.00  0.00            
ATOM   3510  GL1 POPE  650      29.050  22.770  66.690  1.00  0.00            
ATOM   3511  GL2 POPE  650      32.950  22.110  66.180  1.00  0.00            
ATOM   3512  C1A POPE  650      28.290  20.210  62.610  1.00  0.00            
ATOM   3513  D2A POPE  650      29.490  17.010  59.580  1.00  0.00            
ATOM   3514  C3A POPE  650      28.830  18.420  55.340  1.00  0.00            
ATOM   3515  C4A POPE  650      28.100  17.850  51.190  1.00  0.00            
ATOM   3516  C1B POPE  650      33.020  22.660  62.570  1.00  0.00            
ATOM   3517  C2B POPE  650      32.510  21.930  58.080  1.00  0.00            
ATOM   3518  C3B POPE  650      33.990  22.200  54.700  1.00  0.00            
ATOM   3519  C4B POPE  650      35.980  23.770  51.450  1.00  0.00            
ATOM   3520  NH3 POPE  651      85.810  57.820  72.490  1.00  0.00            
ATOM   3521  PO4 POPE  651      81.350  60.040  70.620  1.00  0.00            
ATOM   3522  GL1 POPE  651      82.910  58.340  66.720  1.00  0.00            
ATOM   3523  GL2 POPE  651      81.260  56.380  65.640  1.00  0.00            
ATOM   3524  C1A POPE  651      86.490  56.390  63.930  1.00  0.00            
ATOM   3525  D2A POPE  651      87.660  57.690  60.220  1.00  0.00            
ATOM   3526  C3A POPE  651      86.410  57.990  55.800  1.00  0.00            
ATOM   3527  C4A POPE  651      85.510  60.440  52.070  1.00  0.00            
ATOM   3528  C1B POPE  651      82.190  55.300  61.370  1.00  0.00            
ATOM   3529  C2B POPE  651      82.620  55.200  57.360  1.00  0.00            
ATOM   3530  C3B POPE  651      83.760  54.480  52.480  1.00  0.00            
ATOM   3531  C4B POPE  651      87.870  54.310  52.440  1.00  0.00            
ATOM   3532  NH3 POPE  652     217.580 264.730  71.010  1.00  0.00            
ATOM   3533  PO4 POPE  652     218.650 260.280  71.410  1.00  0.00            
ATOM   3534  GL1 POPE  652     216.450 260.830  68.110  1.00  0.00            
ATOM   3535  GL2 POPE  652     218.040 262.430  65.730  1.00  0.00            
ATOM   3536  C1A POPE  652     213.990 259.010  64.480  1.00  0.00            
ATOM   3537  D2A POPE  652     210.170 258.220  62.130  1.00  0.00            
ATOM   3538  C3A POPE  652     210.760 255.740  58.290  1.00  0.00            
ATOM   3539  C4A POPE  652     212.330 256.820  53.850  1.00  0.00            
ATOM   3540  C1B POPE  652     215.280 263.620  62.830  1.00  0.00            
ATOM   3541  C2B POPE  652     215.430 268.270  61.170  1.00  0.00            
ATOM   3542  C3B POPE  652     216.340 270.630  57.280  1.00  0.00            
ATOM   3543  C4B POPE  652     218.220 274.660  56.190  1.00  0.00            
ATOM   3544  NH3 POPE  653     204.860 220.340  70.770  1.00  0.00            
ATOM   3545  PO4 POPE  653     205.640 224.870  71.070  1.00  0.00            
ATOM   3546  GL1 POPE  653     208.640 224.520  68.620  1.00  0.00            
ATOM   3547  GL2 POPE  653     209.180 227.810  68.210  1.00  0.00            
ATOM   3548  C1A POPE  653     207.980 222.520  65.060  1.00  0.00            
ATOM   3549  D2A POPE  653     206.780 223.350  60.610  1.00  0.00            
ATOM   3550  C3A POPE  653     205.770 220.350  58.080  1.00  0.00            
ATOM   3551  C4A POPE  653     205.110 216.610  56.810  1.00  0.00            
ATOM   3552  C1B POPE  653     211.060 226.870  65.100  1.00  0.00            
ATOM   3553  C2B POPE  653     211.750 224.610  62.370  1.00  0.00            
ATOM   3554  C3B POPE  653     211.370 222.340  58.370  1.00  0.00            
ATOM   3555  C4B POPE  653     208.130 223.330  55.310  1.00  0.00            
ATOM   3556  NH3 POPE  654      49.670 185.020  66.580  1.00  0.00            
ATOM   3557  PO4 POPE  654      54.230 187.020  68.290  1.00  0.00            
ATOM   3558  GL1 POPE  654      54.040 187.870  64.460  1.00  0.00            
ATOM   3559  GL2 POPE  654      53.700 185.190  63.200  1.00  0.00            
ATOM   3560  C1A POPE  654      53.050 188.920  59.800  1.00  0.00            
ATOM   3561  D2A POPE  654      51.710 190.510  55.270  1.00  0.00            
ATOM   3562  C3A POPE  654      52.700 188.190  51.360  1.00  0.00            
ATOM   3563  C4A POPE  654      51.240 189.260  47.640  1.00  0.00            
ATOM   3564  C1B POPE  654      52.930 182.700  59.460  1.00  0.00            
ATOM   3565  C2B POPE  654      50.640 180.440  56.650  1.00  0.00            
ATOM   3566  C3B POPE  654      51.140 179.010  51.790  1.00  0.00            
ATOM   3567  C4B POPE  654      50.190 178.350  48.590  1.00  0.00            
ATOM   3568  NH3 POPE  655      17.490  82.890  64.440  1.00  0.00            
ATOM   3569  PO4 POPE  655      18.000  79.110  65.580  1.00  0.00            
ATOM   3570  GL1 POPE  655      17.420  77.220  62.100  1.00  0.00            
ATOM   3571  GL2 POPE  655      16.900  79.610  60.710  1.00  0.00            
ATOM   3572  C1A POPE  655      15.390  75.000  58.270  1.00  0.00            
ATOM   3573  D2A POPE  655      14.430  74.650  54.270  1.00  0.00            
ATOM   3574  C3A POPE  655      16.950  73.030  51.520  1.00  0.00            
ATOM   3575  C4A POPE  655      17.430  69.510  49.010  1.00  0.00            
ATOM   3576  C1B POPE  655      15.760  81.060  56.860  1.00  0.00            
ATOM   3577  C2B POPE  655      15.150  79.750  53.160  1.00  0.00            
ATOM   3578  C3B POPE  655      16.840  77.650  48.990  1.00  0.00            
ATOM   3579  C4B POPE  655      15.630  73.990  46.640  1.00  0.00            
ATOM   3580  NH3 POPE  656     244.910  55.950  71.100  1.00  0.00            
ATOM   3581  PO4 POPE  656     240.460  57.750  69.480  1.00  0.00            
ATOM   3582  GL1 POPE  656     240.100  58.200  64.980  1.00  0.00            
ATOM   3583  GL2 POPE  656     237.050  58.840  62.860  1.00  0.00            
ATOM   3584  C1A POPE  656     242.140  60.530  62.370  1.00  0.00            
ATOM   3585  D2A POPE  656     244.310  64.300  59.330  1.00  0.00            
ATOM   3586  C3A POPE  656     242.280  63.170  55.550  1.00  0.00            
ATOM   3587  C4A POPE  656     240.150  59.940  52.460  1.00  0.00            
ATOM   3588  C1B POPE  656     239.060  55.070  61.700  1.00  0.00            
ATOM   3589  C2B POPE  656     240.370  53.170  57.740  1.00  0.00            
ATOM   3590  C3B POPE  656     240.670  51.190  54.070  1.00  0.00            
ATOM   3591  C4B POPE  656     240.060  50.690  50.030  1.00  0.00            
ATOM   3592  NH3 POPE  657     280.760 278.470  68.460  1.00  0.00            
ATOM   3593  PO4 POPE  657     284.360 276.630  69.570  1.00  0.00            
ATOM   3594  GL1 POPE  657     285.410 277.200  65.450  1.00  0.00            
ATOM   3595  GL2 POPE  657     287.600 274.270  65.670  1.00  0.00            
ATOM   3596  C1A POPE  657     283.610 277.250  61.160  1.00  0.00            
ATOM   3597  D2A POPE  657     283.520 278.300  57.310  1.00  0.00            
ATOM   3598  C3A POPE  657     284.070 275.180  54.420  1.00  0.00            
ATOM   3599  C4A POPE  657     280.820 273.140  51.940  1.00  0.00            
ATOM   3600  C1B POPE  657     288.520 275.180  62.340  1.00  0.00            
ATOM   3601  C2B POPE  657     288.650 273.840  58.500  1.00  0.00            
ATOM   3602  C3B POPE  657     289.140 272.920  53.700  1.00  0.00            
ATOM   3603  C4B POPE  657     291.140 274.860  49.520  1.00  0.00            
ATOM   3604  NH3 POPE  658     161.880  17.460  72.520  1.00  0.00            
ATOM   3605  PO4 POPE  658     158.900  16.320  70.750  1.00  0.00            
ATOM   3606  GL1 POPE  658     156.900  16.210  66.870  1.00  0.00            
ATOM   3607  GL2 POPE  658     154.940  13.380  66.990  1.00  0.00            
ATOM   3608  C1A POPE  658     156.830  17.550  62.460  1.00  0.00            
ATOM   3609  D2A POPE  658     156.470  16.620  58.050  1.00  0.00            
ATOM   3610  C3A POPE  658     158.080  17.430  54.250  1.00  0.00            
ATOM   3611  C4A POPE  658     161.760  19.260  53.700  1.00  0.00            
ATOM   3612  C1B POPE  658     154.570  12.850  61.820  1.00  0.00            
ATOM   3613  C2B POPE  658     154.080  12.300  57.110  1.00  0.00            
ATOM   3614  C3B POPE  658     151.220  11.540  54.940  1.00  0.00            
ATOM   3615  C4B POPE  658     148.020  11.720  51.290  1.00  0.00            
ATOM   3616  NH3 POPE  659     279.420 121.690  61.750  1.00  0.00            
ATOM   3617  PO4 POPE  659     277.790 124.800  64.480  1.00  0.00            
ATOM   3618  GL1 POPE  659     277.620 126.540  60.250  1.00  0.00            
ATOM   3619  GL2 POPE  659     275.090 128.100  58.480  1.00  0.00            
ATOM   3620  C1A POPE  659     278.860 126.710  56.150  1.00  0.00            
ATOM   3621  D2A POPE  659     276.690 124.110  52.380  1.00  0.00            
ATOM   3622  C3A POPE  659     276.400 126.730  48.660  1.00  0.00            
ATOM   3623  C4A POPE  659     277.550 131.570  48.340  1.00  0.00            
ATOM   3624  C1B POPE  659     273.060 127.210  54.740  1.00  0.00            
ATOM   3625  C2B POPE  659     271.890 124.900  50.820  1.00  0.00            
ATOM   3626  C3B POPE  659     272.250 124.010  46.430  1.00  0.00            
ATOM   3627  C4B POPE  659     270.520 121.390  43.180  1.00  0.00            
ATOM   3628  NH3 POPE  660      45.450  27.990  71.050  1.00  0.00            
ATOM   3629  PO4 POPE  660      47.870  24.900  71.270  1.00  0.00            
ATOM   3630  GL1 POPE  660      48.980  26.520  67.110  1.00  0.00            
ATOM   3631  GL2 POPE  660      51.450  28.200  66.180  1.00  0.00            
ATOM   3632  C1A POPE  660      47.060  25.480  63.190  1.00  0.00            
ATOM   3633  D2A POPE  660      45.710  25.480  59.310  1.00  0.00            
ATOM   3634  C3A POPE  660      49.080  26.500  55.820  1.00  0.00            
ATOM   3635  C4A POPE  660      48.290  30.710  53.150  1.00  0.00            
ATOM   3636  C1B POPE  660      50.270  29.800  61.700  1.00  0.00            
ATOM   3637  C2B POPE  660      53.190  29.130  57.730  1.00  0.00            
ATOM   3638  C3B POPE  660      57.130  27.760  55.630  1.00  0.00            
ATOM   3639  C4B POPE  660      58.630  24.500  53.780  1.00  0.00            
ATOM   3640  NH3 POPE  661     273.020 279.230  69.130  1.00  0.00            
ATOM   3641  PO4 POPE  661     269.540 282.040  68.740  1.00  0.00            
ATOM   3642  GL1 POPE  661     270.040 280.840  65.640  1.00  0.00            
ATOM   3643  GL2 POPE  661     269.820 282.980  63.090  1.00  0.00            
ATOM   3644  C1A POPE  661     271.170 278.370  61.850  1.00  0.00            
ATOM   3645  D2A POPE  661     269.180 278.520  57.430  1.00  0.00            
ATOM   3646  C3A POPE  661     270.280 279.700  52.950  1.00  0.00            
ATOM   3647  C4A POPE  661     272.380 283.500  51.530  1.00  0.00            
ATOM   3648  C1B POPE  661     269.280 283.610  58.580  1.00  0.00            
ATOM   3649  C2B POPE  661     267.740 283.920  54.990  1.00  0.00            
ATOM   3650  C3B POPE  661     267.900 286.180  50.430  1.00  0.00            
ATOM   3651  C4B POPE  661     271.470 286.170  47.780  1.00  0.00            
ATOM   3652  NH3 POPE  662      68.470  23.620  74.840  1.00  0.00            
ATOM   3653  PO4 POPE  662      65.040  26.290  72.520  1.00  0.00            
ATOM   3654  GL1 POPE  662      65.350  25.380  69.390  1.00  0.00            
ATOM   3655  GL2 POPE  662      67.210  22.500  68.970  1.00  0.00            
ATOM   3656  C1A POPE  662      65.270  25.880  65.520  1.00  0.00            
ATOM   3657  D2A POPE  662      67.010  27.990  62.370  1.00  0.00            
ATOM   3658  C3A POPE  662      64.440  27.680  58.360  1.00  0.00            
ATOM   3659  C4A POPE  662      61.880  29.370  56.580  1.00  0.00            
ATOM   3660  C1B POPE  662      68.660  22.370  64.440  1.00  0.00            
ATOM   3661  C2B POPE  662      70.450  23.800  60.590  1.00  0.00            
ATOM   3662  C3B POPE  662      69.790  26.390  56.920  1.00  0.00            
ATOM   3663  C4B POPE  662      68.090  28.250  53.910  1.00  0.00            
ATOM   3664  NH3 POPE  663     180.330 202.990  67.450  1.00  0.00            
ATOM   3665  PO4 POPE  663     177.060 205.740  68.160  1.00  0.00            
ATOM   3666  GL1 POPE  663     174.580 206.140  65.620  1.00  0.00            
ATOM   3667  GL2 POPE  663     171.920 203.730  65.100  1.00  0.00            
ATOM   3668  C1A POPE  663     173.680 207.290  61.120  1.00  0.00            
ATOM   3669  D2A POPE  663     176.320 211.600  58.180  1.00  0.00            
ATOM   3670  C3A POPE  663     174.960 212.520  54.170  1.00  0.00            
ATOM   3671  C4A POPE  663     174.020 212.310  50.120  1.00  0.00            
ATOM   3672  C1B POPE  663     173.650 202.180  61.680  1.00  0.00            
ATOM   3673  C2B POPE  663     174.660 198.950  58.940  1.00  0.00            
ATOM   3674  C3B POPE  663     177.190 198.910  57.250  1.00  0.00            
ATOM   3675  C4B POPE  663     179.040 195.120  57.910  1.00  0.00            
ATOM   3676  NH3 POPE  664      14.740  17.350  68.960  1.00  0.00            
ATOM   3677  PO4 POPE  664      18.880  20.360  68.050  1.00  0.00            
ATOM   3678  GL1 POPE  664      18.440  17.190  65.110  1.00  0.00            
ATOM   3679  GL2 POPE  664      21.130  15.660  65.550  1.00  0.00            
ATOM   3680  C1A POPE  664      18.040  16.930  61.100  1.00  0.00            
ATOM   3681  D2A POPE  664      19.180  16.580  57.350  1.00  0.00            
ATOM   3682  C3A POPE  664      21.200  17.680  53.830  1.00  0.00            
ATOM   3683  C4A POPE  664      22.830  19.250  51.400  1.00  0.00            
ATOM   3684  C1B POPE  664      19.840  12.910  63.240  1.00  0.00            
ATOM   3685  C2B POPE  664      20.410  12.310  59.430  1.00  0.00            
ATOM   3686  C3B POPE  664      21.820  12.880  54.570  1.00  0.00            
ATOM   3687  C4B POPE  664      24.440  14.390  51.310  1.00  0.00            
ATOM   3688  NH3 POPE  665     178.230 141.640  64.330  1.00  0.00            
ATOM   3689  PO4 POPE  665     176.640 137.790  64.490  1.00  0.00            
ATOM   3690  GL1 POPE  665     175.860 139.950  59.980  1.00  0.00            
ATOM   3691  GL2 POPE  665     171.840 140.960  59.160  1.00  0.00            
ATOM   3692  C1A POPE  665     175.300 141.200  55.340  1.00  0.00            
ATOM   3693  D2A POPE  665     177.820 139.130  52.950  1.00  0.00            
ATOM   3694  C3A POPE  665     178.620 139.090  48.330  1.00  0.00            
ATOM   3695  C4A POPE  665     180.970 136.850  44.900  1.00  0.00            
ATOM   3696  C1B POPE  665     170.800 143.390  55.300  1.00  0.00            
ATOM   3697  C2B POPE  665     171.440 142.590  51.170  1.00  0.00            
ATOM   3698  C3B POPE  665     171.340 145.040  46.690  1.00  0.00            
ATOM   3699  C4B POPE  665     172.340 146.920  43.540  1.00  0.00            
ATOM   3700  NH3 POPE  666      24.160 200.400  68.380  1.00  0.00            
ATOM   3701  PO4 POPE  666      29.040 200.050  67.100  1.00  0.00            
ATOM   3702  GL1 POPE  666      29.470 198.280  63.060  1.00  0.00            
ATOM   3703  GL2 POPE  666      25.350 197.670  63.410  1.00  0.00            
ATOM   3704  C1A POPE  666      27.510 199.680  59.420  1.00  0.00            
ATOM   3705  D2A POPE  666      28.790 199.860  54.980  1.00  0.00            
ATOM   3706  C3A POPE  666      26.720 201.780  52.110  1.00  0.00            
ATOM   3707  C4A POPE  666      23.690 202.580  49.400  1.00  0.00            
ATOM   3708  C1B POPE  666      22.640 197.490  58.910  1.00  0.00            
ATOM   3709  C2B POPE  666      23.090 196.780  54.690  1.00  0.00            
ATOM   3710  C3B POPE  666      23.210 197.880  50.820  1.00  0.00            
ATOM   3711  C4B POPE  666      19.830 196.780  48.040  1.00  0.00            
ATOM   3712  NH3 POPE  667     154.830  29.750  71.110  1.00  0.00            
ATOM   3713  PO4 POPE  667     158.140  30.300  69.460  1.00  0.00            
ATOM   3714  GL1 POPE  667     159.400  29.050  65.960  1.00  0.00            
ATOM   3715  GL2 POPE  667     161.140  31.100  65.390  1.00  0.00            
ATOM   3716  C1A POPE  667     157.460  27.540  62.270  1.00  0.00            
ATOM   3717  D2A POPE  667     155.770  26.600  58.390  1.00  0.00            
ATOM   3718  C3A POPE  667     154.250  28.840  55.460  1.00  0.00            
ATOM   3719  C4A POPE  667     155.500  30.720  51.860  1.00  0.00            
ATOM   3720  C1B POPE  667     159.410  32.290  61.630  1.00  0.00            
ATOM   3721  C2B POPE  667     159.250  30.380  58.280  1.00  0.00            
ATOM   3722  C3B POPE  667     159.480  27.780  55.150  1.00  0.00            
ATOM   3723  C4B POPE  667     159.370  24.360  53.060  1.00  0.00            
ATOM   3724  NH3 POPE  668     273.770 187.370  73.120  1.00  0.00            
ATOM   3725  PO4 POPE  668     274.240 181.960  71.100  1.00  0.00            
ATOM   3726  GL1 POPE  668     275.610 185.840  68.850  1.00  0.00            
ATOM   3727  GL2 POPE  668     272.380 186.080  68.490  1.00  0.00            
ATOM   3728  C1A POPE  668     276.220 187.410  64.490  1.00  0.00            
ATOM   3729  D2A POPE  668     274.950 187.750  61.280  1.00  0.00            
ATOM   3730  C3A POPE  668     277.560 186.240  57.820  1.00  0.00            
ATOM   3731  C4A POPE  668     280.320 186.330  54.510  1.00  0.00            
ATOM   3732  C1B POPE  668     271.030 185.420  65.070  1.00  0.00            
ATOM   3733  C2B POPE  668     270.880 184.910  61.130  1.00  0.00            
ATOM   3734  C3B POPE  668     271.240 186.760  57.480  1.00  0.00            
ATOM   3735  C4B POPE  668     272.400 190.640  54.340  1.00  0.00            
ATOM   3736  NH3 POPE  669     245.450 168.310  69.980  1.00  0.00            
ATOM   3737  PO4 POPE  669     241.140 170.780  71.560  1.00  0.00            
ATOM   3738  GL1 POPE  669     240.500 167.280  69.080  1.00  0.00            
ATOM   3739  GL2 POPE  669     240.780 169.270  66.060  1.00  0.00            
ATOM   3740  C1A POPE  669     241.090 164.440  64.610  1.00  0.00            
ATOM   3741  D2A POPE  669     242.040 159.790  62.850  1.00  0.00            
ATOM   3742  C3A POPE  669     241.370 158.080  58.270  1.00  0.00            
ATOM   3743  C4A POPE  669     239.450 154.320  58.190  1.00  0.00            
ATOM   3744  C1B POPE  669     238.290 171.720  63.440  1.00  0.00            
ATOM   3745  C2B POPE  669     237.570 172.030  59.620  1.00  0.00            
ATOM   3746  C3B POPE  669     237.080 174.430  56.050  1.00  0.00            
ATOM   3747  C4B POPE  669     235.540 178.590  54.550  1.00  0.00            
ATOM   3748  NH3 POPE  670     108.620  99.190  67.480  1.00  0.00            
ATOM   3749  PO4 POPE  670     105.040 101.640  66.880  1.00  0.00            
ATOM   3750  GL1 POPE  670     105.120  99.740  63.270  1.00  0.00            
ATOM   3751  GL2 POPE  670     103.070  98.100  63.500  1.00  0.00            
ATOM   3752  C1A POPE  670     105.570 100.440  59.350  1.00  0.00            
ATOM   3753  D2A POPE  670     107.080  97.340  56.340  1.00  0.00            
ATOM   3754  C3A POPE  670     107.840  98.330  52.370  1.00  0.00            
ATOM   3755  C4A POPE  670     108.790 100.460  49.650  1.00  0.00            
ATOM   3756  C1B POPE  670     104.070  94.970  60.540  1.00  0.00            
ATOM   3757  C2B POPE  670     103.160  94.160  56.380  1.00  0.00            
ATOM   3758  C3B POPE  670     103.660  95.430  52.120  1.00  0.00            
ATOM   3759  C4B POPE  670     104.180  99.390  49.520  1.00  0.00            
ATOM   3760  NH3 POPE  671     227.470  84.990  63.770  1.00  0.00            
ATOM   3761  PO4 POPE  671     224.320  87.140  62.470  1.00  0.00            
ATOM   3762  GL1 POPE  671     225.390  84.920  59.000  1.00  0.00            
ATOM   3763  GL2 POPE  671     229.510  85.850  58.630  1.00  0.00            
ATOM   3764  C1A POPE  671     222.600  84.060  55.270  1.00  0.00            
ATOM   3765  D2A POPE  671     222.270  84.600  51.600  1.00  0.00            
ATOM   3766  C3A POPE  671     221.750  80.920  49.080  1.00  0.00            
ATOM   3767  C4A POPE  671     221.800  78.050  45.160  1.00  0.00            
ATOM   3768  C1B POPE  671     228.340  85.500  54.710  1.00  0.00            
ATOM   3769  C2B POPE  671     227.220  87.440  51.220  1.00  0.00            
ATOM   3770  C3B POPE  671     225.080  85.940  47.760  1.00  0.00            
ATOM   3771  C4B POPE  671     224.560  82.260  44.390  1.00  0.00            
ATOM   3772  NH3 POPE  672     266.370 198.340  74.110  1.00  0.00            
ATOM   3773  PO4 POPE  672     263.130 195.330  73.070  1.00  0.00            
ATOM   3774  GL1 POPE  672     263.730 198.020  69.940  1.00  0.00            
ATOM   3775  GL2 POPE  672     260.460 198.870  69.200  1.00  0.00            
ATOM   3776  C1A POPE  672     264.740 202.390  67.470  1.00  0.00            
ATOM   3777  D2A POPE  672     262.140 204.220  63.970  1.00  0.00            
ATOM   3778  C3A POPE  672     257.440 203.580  61.900  1.00  0.00            
ATOM   3779  C4A POPE  672     254.600 202.480  58.630  1.00  0.00            
ATOM   3780  C1B POPE  672     258.140 198.990  64.860  1.00  0.00            
ATOM   3781  C2B POPE  672     255.110 198.640  61.450  1.00  0.00            
ATOM   3782  C3B POPE  672     255.870 197.790  57.740  1.00  0.00            
ATOM   3783  C4B POPE  672     257.850 198.110  53.970  1.00  0.00            
ATOM   3784  NH3 POPE  673     173.460 209.980  69.210  1.00  0.00            
ATOM   3785  PO4 POPE  673     169.910 206.380  68.790  1.00  0.00            
ATOM   3786  GL1 POPE  673     168.540 207.590  64.480  1.00  0.00            
ATOM   3787  GL2 POPE  673     166.920 204.960  63.110  1.00  0.00            
ATOM   3788  C1A POPE  673     169.350 210.230  61.100  1.00  0.00            
ATOM   3789  D2A POPE  673     171.360 208.840  56.920  1.00  0.00            
ATOM   3790  C3A POPE  673     174.730 207.670  54.960  1.00  0.00            
ATOM   3791  C4A POPE  673     177.460 208.610  51.990  1.00  0.00            
ATOM   3792  C1B POPE  673     167.360 205.590  58.860  1.00  0.00            
ATOM   3793  C2B POPE  673     166.370 206.720  55.000  1.00  0.00            
ATOM   3794  C3B POPE  673     167.750 205.920  50.050  1.00  0.00            
ATOM   3795  C4B POPE  673     169.690 205.960  45.940  1.00  0.00            
ATOM   3796  NH3 POPE  674     263.370   4.580  66.950  1.00  0.00            
ATOM   3797  PO4 POPE  674     260.370   8.050  67.160  1.00  0.00            
ATOM   3798  GL1 POPE  674     259.290   5.300  64.020  1.00  0.00            
ATOM   3799  GL2 POPE  674     258.050   2.970  65.570  1.00  0.00            
ATOM   3800  C1A POPE  674     255.840   5.690  61.470  1.00  0.00            
ATOM   3801  D2A POPE  674     252.150   4.480  59.910  1.00  0.00            
ATOM   3802  C3A POPE  674     252.610   3.810  55.280  1.00  0.00            
ATOM   3803  C4A POPE  674     249.580   1.820  53.220  1.00  0.00            
ATOM   3804  C1B POPE  674     258.750   1.480  60.880  1.00  0.00            
ATOM   3805  C2B POPE  674     258.030   3.240  57.260  1.00  0.00            
ATOM   3806  C3B POPE  674     257.410   5.380  53.190  1.00  0.00            
ATOM   3807  C4B POPE  674     259.550   4.350  48.540  1.00  0.00            
ATOM   3808  NH3 POPE  675     203.560 235.720  70.290  1.00  0.00            
ATOM   3809  PO4 POPE  675     205.830 239.140  70.460  1.00  0.00            
ATOM   3810  GL1 POPE  675     202.960 240.930  66.760  1.00  0.00            
ATOM   3811  GL2 POPE  675     201.260 243.750  66.560  1.00  0.00            
ATOM   3812  C1A POPE  675     202.770 241.320  62.680  1.00  0.00            
ATOM   3813  D2A POPE  675     201.110 239.260  59.960  1.00  0.00            
ATOM   3814  C3A POPE  675     203.380 237.660  55.770  1.00  0.00            
ATOM   3815  C4A POPE  675     206.630 238.010  53.220  1.00  0.00            
ATOM   3816  C1B POPE  675     204.110 245.410  64.490  1.00  0.00            
ATOM   3817  C2B POPE  675     205.680 248.180  60.120  1.00  0.00            
ATOM   3818  C3B POPE  675     207.340 250.650  56.620  1.00  0.00            
ATOM   3819  C4B POPE  675     209.970 252.680  52.010  1.00  0.00            
ATOM   3820  NH3 POPE  676     280.010  76.050  68.010  1.00  0.00            
ATOM   3821  PO4 POPE  676     279.730  80.030  65.370  1.00  0.00            
ATOM   3822  GL1 POPE  676     280.490  78.210  62.900  1.00  0.00            
ATOM   3823  GL2 POPE  676     276.860  78.670  61.310  1.00  0.00            
ATOM   3824  C1A POPE  676     281.950  76.990  59.550  1.00  0.00            
ATOM   3825  D2A POPE  676     283.080  78.190  56.350  1.00  0.00            
ATOM   3826  C3A POPE  676     281.580  80.440  52.870  1.00  0.00            
ATOM   3827  C4A POPE  676     280.160  84.420  52.180  1.00  0.00            
ATOM   3828  C1B POPE  676     274.090  78.500  58.130  1.00  0.00            
ATOM   3829  C2B POPE  676     273.060  77.450  53.690  1.00  0.00            
ATOM   3830  C3B POPE  676     274.290  78.420  49.140  1.00  0.00            
ATOM   3831  C4B POPE  676     273.780  76.670  44.690  1.00  0.00            
ATOM   3832  NH3 POPE  677     177.990  73.150  65.760  1.00  0.00            
ATOM   3833  PO4 POPE  677     181.130  70.420  66.310  1.00  0.00            
ATOM   3834  GL1 POPE  677     180.740  70.000  62.600  1.00  0.00            
ATOM   3835  GL2 POPE  677     180.260  72.650  60.940  1.00  0.00            
ATOM   3836  C1A POPE  677     179.210  67.550  59.550  1.00  0.00            
ATOM   3837  D2A POPE  677     177.940  64.490  56.470  1.00  0.00            
ATOM   3838  C3A POPE  677     178.980  64.080  51.760  1.00  0.00            
ATOM   3839  C4A POPE  677     180.790  65.380  48.960  1.00  0.00            
ATOM   3840  C1B POPE  677     180.300  72.560  57.780  1.00  0.00            
ATOM   3841  C2B POPE  677     180.110  73.420  52.770  1.00  0.00            
ATOM   3842  C3B POPE  677     179.800  71.960  49.550  1.00  0.00            
ATOM   3843  C4B POPE  677     179.140  68.960  46.220  1.00  0.00            
ATOM   3844  NH3 POPE  678      81.320  65.090  69.840  1.00  0.00            
ATOM   3845  PO4 POPE  678      77.060  64.860  70.890  1.00  0.00            
ATOM   3846  GL1 POPE  678      75.350  64.210  66.730  1.00  0.00            
ATOM   3847  GL2 POPE  678      78.460  61.450  66.800  1.00  0.00            
ATOM   3848  C1A POPE  678      75.610  62.890  61.930  1.00  0.00            
ATOM   3849  D2A POPE  678      75.470  62.720  58.150  1.00  0.00            
ATOM   3850  C3A POPE  678      79.160  62.400  55.100  1.00  0.00            
ATOM   3851  C4A POPE  678      80.490  58.380  53.300  1.00  0.00            
ATOM   3852  C1B POPE  678      81.950  61.190  63.460  1.00  0.00            
ATOM   3853  C2B POPE  678      82.940  61.170  59.030  1.00  0.00            
ATOM   3854  C3B POPE  678      83.900  63.380  55.290  1.00  0.00            
ATOM   3855  C4B POPE  678      86.450  66.650  52.280  1.00  0.00            
ATOM   3856  NH3 POPE  679      11.820  38.570  68.730  1.00  0.00            
ATOM   3857  PO4 POPE  679       8.690  36.710  66.250  1.00  0.00            
ATOM   3858  GL1 POPE  679       8.750  33.690  63.690  1.00  0.00            
ATOM   3859  GL2 POPE  679       8.870  30.850  65.030  1.00  0.00            
ATOM   3860  C1A POPE  679      10.880  33.690  60.370  1.00  0.00            
ATOM   3861  D2A POPE  679      11.210  34.560  56.630  1.00  0.00            
ATOM   3862  C3A POPE  679      14.140  32.650  54.100  1.00  0.00            
ATOM   3863  C4A POPE  679      15.550  31.590  49.950  1.00  0.00            
ATOM   3864  C1B POPE  679       9.660  26.920  62.470  1.00  0.00            
ATOM   3865  C2B POPE  679       9.580  25.380  58.060  1.00  0.00            
ATOM   3866  C3B POPE  679       7.860  23.740  54.030  1.00  0.00            
ATOM   3867  C4B POPE  679       9.020  22.300  49.940  1.00  0.00            
ATOM   3868  NH3 POPE  680     260.620 258.880  74.350  1.00  0.00            
ATOM   3869  PO4 POPE  680     257.590 260.550  77.170  1.00  0.00            
ATOM   3870  GL1 POPE  680     256.280 260.560  73.210  1.00  0.00            
ATOM   3871  GL2 POPE  680     253.890 260.900  70.230  1.00  0.00            
ATOM   3872  C1A POPE  680     258.070 263.920  69.730  1.00  0.00            
ATOM   3873  D2A POPE  680     256.630 267.650  68.280  1.00  0.00            
ATOM   3874  C3A POPE  680     256.050 268.250  64.120  1.00  0.00            
ATOM   3875  C4A POPE  680     257.560 268.880  59.640  1.00  0.00            
ATOM   3876  C1B POPE  680     256.750 259.070  67.900  1.00  0.00            
ATOM   3877  C2B POPE  680     256.750 257.470  63.550  1.00  0.00            
ATOM   3878  C3B POPE  680     252.990 256.410  60.060  1.00  0.00            
ATOM   3879  C4B POPE  680     248.290 255.940  59.910  1.00  0.00            
ATOM   3880  NH3 POPE  681      49.270 192.750  73.520  1.00  0.00            
ATOM   3881  PO4 POPE  681      44.850 192.870  72.570  1.00  0.00            
ATOM   3882  GL1 POPE  681      43.710 190.280  68.760  1.00  0.00            
ATOM   3883  GL2 POPE  681      42.930 192.250  66.090  1.00  0.00            
ATOM   3884  C1A POPE  681      43.550 187.010  64.650  1.00  0.00            
ATOM   3885  D2A POPE  681      46.500 184.570  63.060  1.00  0.00            
ATOM   3886  C3A POPE  681      46.600 182.330  58.110  1.00  0.00            
ATOM   3887  C4A POPE  681      46.520 181.500  53.560  1.00  0.00            
ATOM   3888  C1B POPE  681      43.250 191.490  61.410  1.00  0.00            
ATOM   3889  C2B POPE  681      45.070 190.950  57.030  1.00  0.00            
ATOM   3890  C3B POPE  681      47.250 191.880  54.020  1.00  0.00            
ATOM   3891  C4B POPE  681      48.770 194.210  50.280  1.00  0.00            
ATOM   3892  NH3 POPE  682     191.060 210.040  66.280  1.00  0.00            
ATOM   3893  PO4 POPE  682     188.870 213.810  64.730  1.00  0.00            
ATOM   3894  GL1 POPE  682     190.130 213.220  60.890  1.00  0.00            
ATOM   3895  GL2 POPE  682     192.230 211.420  61.030  1.00  0.00            
ATOM   3896  C1A POPE  682     189.900 213.360  57.160  1.00  0.00            
ATOM   3897  D2A POPE  682     187.950 216.290  54.840  1.00  0.00            
ATOM   3898  C3A POPE  682     188.900 217.050  50.450  1.00  0.00            
ATOM   3899  C4A POPE  682     189.270 217.660  46.400  1.00  0.00            
ATOM   3900  C1B POPE  682     194.280 210.940  58.270  1.00  0.00            
ATOM   3901  C2B POPE  682     194.650 212.910  54.630  1.00  0.00            
ATOM   3902  C3B POPE  682     193.760 216.360  52.830  1.00  0.00            
ATOM   3903  C4B POPE  682     193.640 218.380  48.650  1.00  0.00            
ATOM   3904  NH3 POPE  683     223.490 143.840  69.070  1.00  0.00            
ATOM   3905  PO4 POPE  683     226.990 146.480  71.130  1.00  0.00            
ATOM   3906  GL1 POPE  683     226.880 146.730  66.940  1.00  0.00            
ATOM   3907  GL2 POPE  683     225.560 145.840  64.520  1.00  0.00            
ATOM   3908  C1A POPE  683     227.990 150.510  63.270  1.00  0.00            
ATOM   3909  D2A POPE  683     229.540 153.180  60.160  1.00  0.00            
ATOM   3910  C3A POPE  683     228.360 154.920  56.560  1.00  0.00            
ATOM   3911  C4A POPE  683     226.580 155.900  51.810  1.00  0.00            
ATOM   3912  C1B POPE  683     228.300 143.940  62.390  1.00  0.00            
ATOM   3913  C2B POPE  683     230.270 144.090  58.430  1.00  0.00            
ATOM   3914  C3B POPE  683     230.660 142.390  54.200  1.00  0.00            
ATOM   3915  C4B POPE  683     233.290 139.650  51.930  1.00  0.00            
ATOM   3916  NH3 POPE  684     147.360  82.830  67.440  1.00  0.00            
ATOM   3917  PO4 POPE  684     145.160  86.320  66.350  1.00  0.00            
ATOM   3918  GL1 POPE  684     143.320  87.960  62.440  1.00  0.00            
ATOM   3919  GL2 POPE  684     142.760  85.150  59.690  1.00  0.00            
ATOM   3920  C1A POPE  684     145.640  89.220  58.660  1.00  0.00            
ATOM   3921  D2A POPE  684     149.460  89.580  55.610  1.00  0.00            
ATOM   3922  C3A POPE  684     149.310  91.220  50.440  1.00  0.00            
ATOM   3923  C4A POPE  684     147.440  91.110  46.900  1.00  0.00            
ATOM   3924  C1B POPE  684     140.440  85.050  56.560  1.00  0.00            
ATOM   3925  C2B POPE  684     137.720  82.100  54.810  1.00  0.00            
ATOM   3926  C3B POPE  684     137.450  80.560  50.700  1.00  0.00            
ATOM   3927  C4B POPE  684     137.950  78.020  46.980  1.00  0.00            
ATOM   3928  NH3 POPE  685      89.950  89.050  67.930  1.00  0.00            
ATOM   3929  PO4 POPE  685      94.430  91.260  66.420  1.00  0.00            
ATOM   3930  GL1 POPE  685      92.370  88.540  62.670  1.00  0.00            
ATOM   3931  GL2 POPE  685      89.080  87.730  62.020  1.00  0.00            
ATOM   3932  C1A POPE  685      94.050  89.590  58.870  1.00  0.00            
ATOM   3933  D2A POPE  685      95.110  91.810  55.960  1.00  0.00            
ATOM   3934  C3A POPE  685      97.100  88.650  53.530  1.00  0.00            
ATOM   3935  C4A POPE  685      98.150  89.760  49.640  1.00  0.00            
ATOM   3936  C1B POPE  685      88.640  90.530  59.050  1.00  0.00            
ATOM   3937  C2B POPE  685      89.820  92.260  55.220  1.00  0.00            
ATOM   3938  C3B POPE  685      93.870  93.170  50.640  1.00  0.00            
ATOM   3939  C4B POPE  685      97.200  95.350  48.590  1.00  0.00            
ATOM   3940  NH3 POPE  686     236.730 277.520  69.530  1.00  0.00            
ATOM   3941  PO4 POPE  686     240.690 276.860  70.410  1.00  0.00            
ATOM   3942  GL1 POPE  686     239.920 274.720  66.290  1.00  0.00            
ATOM   3943  GL2 POPE  686     237.080 273.170  66.810  1.00  0.00            
ATOM   3944  C1A POPE  686     239.310 274.770  62.380  1.00  0.00            
ATOM   3945  D2A POPE  686     240.710 275.250  58.270  1.00  0.00            
ATOM   3946  C3A POPE  686     240.160 276.770  54.440  1.00  0.00            
ATOM   3947  C4A POPE  686     236.860 277.650  53.030  1.00  0.00            
ATOM   3948  C1B POPE  686     234.980 271.790  62.390  1.00  0.00            
ATOM   3949  C2B POPE  686     235.650 273.250  59.330  1.00  0.00            
ATOM   3950  C3B POPE  686     236.700 272.940  55.570  1.00  0.00            
ATOM   3951  C4B POPE  686     239.950 272.760  51.660  1.00  0.00            
ATOM   3952  NH3 POPE  687      99.180 207.370  68.630  1.00  0.00            
ATOM   3953  PO4 POPE  687      99.700 210.220  70.030  1.00  0.00            
ATOM   3954  GL1 POPE  687     101.130 211.810  66.600  1.00  0.00            
ATOM   3955  GL2 POPE  687     101.420 209.670  64.260  1.00  0.00            
ATOM   3956  C1A POPE  687     100.450 214.090  62.600  1.00  0.00            
ATOM   3957  D2A POPE  687     100.460 216.070  58.980  1.00  0.00            
ATOM   3958  C3A POPE  687     101.930 218.540  55.870  1.00  0.00            
ATOM   3959  C4A POPE  687     103.250 217.060  52.030  1.00  0.00            
ATOM   3960  C1B POPE  687     102.600 210.370  60.280  1.00  0.00            
ATOM   3961  C2B POPE  687     104.740 208.950  57.330  1.00  0.00            
ATOM   3962  C3B POPE  687     105.960 210.230  54.060  1.00  0.00            
ATOM   3963  C4B POPE  687     107.810 213.150  52.860  1.00  0.00            
ATOM   3964  NH3 POPE  688     105.070 251.810  72.100  1.00  0.00            
ATOM   3965  PO4 POPE  688     102.330 254.290  73.490  1.00  0.00            
ATOM   3966  GL1 POPE  688     100.600 255.240  69.360  1.00  0.00            
ATOM   3967  GL2 POPE  688     102.530 253.430  67.770  1.00  0.00            
ATOM   3968  C1A POPE  688      97.710 256.760  66.100  1.00  0.00            
ATOM   3969  D2A POPE  688      96.940 260.500  63.150  1.00  0.00            
ATOM   3970  C3A POPE  688      92.610 261.490  62.580  1.00  0.00            
ATOM   3971  C4A POPE  688      89.100 262.390  58.760  1.00  0.00            
ATOM   3972  C1B POPE  688     102.340 256.880  64.370  1.00  0.00            
ATOM   3973  C2B POPE  688     103.200 256.700  58.990  1.00  0.00            
ATOM   3974  C3B POPE  688     102.600 257.840  54.640  1.00  0.00            
ATOM   3975  C4B POPE  688     105.530 256.620  51.250  1.00  0.00            
ATOM   3976  NH3 POPE  689     225.680  13.180  64.860  1.00  0.00            
ATOM   3977  PO4 POPE  689     228.380   9.190  65.070  1.00  0.00            
ATOM   3978  GL1 POPE  689     226.990   8.870  61.240  1.00  0.00            
ATOM   3979  GL2 POPE  689     224.800   6.420  60.710  1.00  0.00            
ATOM   3980  C1A POPE  689     228.900   8.470  57.990  1.00  0.00            
ATOM   3981  D2A POPE  689     229.630   7.730  54.110  1.00  0.00            
ATOM   3982  C3A POPE  689     232.940   5.410  53.520  1.00  0.00            
ATOM   3983  C4A POPE  689     235.040   3.540  51.140  1.00  0.00            
ATOM   3984  C1B POPE  689     224.270   7.160  56.690  1.00  0.00            
ATOM   3985  C2B POPE  689     220.410   6.790  53.720  1.00  0.00            
ATOM   3986  C3B POPE  689     217.270   5.290  50.110  1.00  0.00            
ATOM   3987  C4B POPE  689     212.960   2.300  48.700  1.00  0.00            
ATOM   3988  NH3 POPE  690     266.690 252.900  72.590  1.00  0.00            
ATOM   3989  PO4 POPE  690     263.180 254.680  74.050  1.00  0.00            
ATOM   3990  GL1 POPE  690     261.850 255.420  70.530  1.00  0.00            
ATOM   3991  GL2 POPE  690     258.930 256.340  70.830  1.00  0.00            
ATOM   3992  C1A POPE  690     260.840 254.870  66.480  1.00  0.00            
ATOM   3993  D2A POPE  690     259.300 252.950  63.060  1.00  0.00            
ATOM   3994  C3A POPE  690     258.450 255.090  59.660  1.00  0.00            
ATOM   3995  C4A POPE  690     256.750 256.710  56.320  1.00  0.00            
ATOM   3996  C1B POPE  690     254.010 254.910  67.320  1.00  0.00            
ATOM   3997  C2B POPE  690     250.770 254.410  64.110  1.00  0.00            
ATOM   3998  C3B POPE  690     249.960 251.500  60.160  1.00  0.00            
ATOM   3999  C4B POPE  690     249.790 248.460  57.180  1.00  0.00            
ATOM   4000  NH3 POPE  691     102.040 281.050  80.020  1.00  0.00            
ATOM   4001  PO4 POPE  691     102.700 282.630  76.500  1.00  0.00            
ATOM   4002  GL1 POPE  691     104.640 282.310  72.480  1.00  0.00            
ATOM   4003  GL2 POPE  691     102.280 280.630  70.980  1.00  0.00            
ATOM   4004  C1A POPE  691     106.690 283.540  68.110  1.00  0.00            
ATOM   4005  D2A POPE  691     105.620 284.180  63.520  1.00  0.00            
ATOM   4006  C3A POPE  691     108.210 286.780  61.010  1.00  0.00            
ATOM   4007  C4A POPE  691     111.940 285.530  59.560  1.00  0.00            
ATOM   4008  C1B POPE  691     101.860 282.260  68.070  1.00  0.00            
ATOM   4009  C2B POPE  691      99.880 285.060  64.540  1.00  0.00            
ATOM   4010  C3B POPE  691      98.400 284.010  59.710  1.00  0.00            
ATOM   4011  C4B POPE  691      96.730 286.560  56.290  1.00  0.00            
ATOM   4012  NH3 POPE  692      63.670 212.930  72.390  1.00  0.00            
ATOM   4013  PO4 POPE  692      65.940 216.290  70.060  1.00  0.00            
ATOM   4014  GL1 POPE  692      62.690 216.100  66.630  1.00  0.00            
ATOM   4015  GL2 POPE  692      65.010 215.210  63.760  1.00  0.00            
ATOM   4016  C1A POPE  692      60.230 213.800  63.320  1.00  0.00            
ATOM   4017  D2A POPE  692      56.130 213.550  62.930  1.00  0.00            
ATOM   4018  C3A POPE  692      53.780 211.990  59.560  1.00  0.00            
ATOM   4019  C4A POPE  692      51.170 214.520  57.670  1.00  0.00            
ATOM   4020  C1B POPE  692      63.450 215.980  60.100  1.00  0.00            
ATOM   4021  C2B POPE  692      62.360 213.090  57.400  1.00  0.00            
ATOM   4022  C3B POPE  692      60.990 212.740  53.630  1.00  0.00            
ATOM   4023  C4B POPE  692      57.880 214.360  51.480  1.00  0.00            
ATOM   4024  NH3 POPE  693     247.190 217.230  77.940  1.00  0.00            
ATOM   4025  PO4 POPE  693     251.780 218.060  77.470  1.00  0.00            
ATOM   4026  GL1 POPE  693     253.970 218.490  73.530  1.00  0.00            
ATOM   4027  GL2 POPE  693     256.720 219.780  72.350  1.00  0.00            
ATOM   4028  C1A POPE  693     254.220 216.460  69.140  1.00  0.00            
ATOM   4029  D2A POPE  693     254.480 212.190  66.460  1.00  0.00            
ATOM   4030  C3A POPE  693     255.980 212.190  62.400  1.00  0.00            
ATOM   4031  C4A POPE  693     258.630 212.530  59.290  1.00  0.00            
ATOM   4032  C1B POPE  693     258.990 220.300  68.640  1.00  0.00            
ATOM   4033  C2B POPE  693     260.350 222.950  64.640  1.00  0.00            
ATOM   4034  C3B POPE  693     261.260 222.420  60.350  1.00  0.00            
ATOM   4035  C4B POPE  693     262.580 223.270  56.980  1.00  0.00            
ATOM   4036  NH3 POPE  694     166.890  99.600  64.430  1.00  0.00            
ATOM   4037  PO4 POPE  694     162.880  98.560  62.170  1.00  0.00            
ATOM   4038  GL1 POPE  694     161.110  96.370  59.170  1.00  0.00            
ATOM   4039  GL2 POPE  694     161.240  92.920  59.150  1.00  0.00            
ATOM   4040  C1A POPE  694     163.520  96.200  55.170  1.00  0.00            
ATOM   4041  D2A POPE  694     160.950  98.060  50.440  1.00  0.00            
ATOM   4042  C3A POPE  694     159.750  99.150  46.270  1.00  0.00            
ATOM   4043  C4A POPE  694     160.040 103.970  44.860  1.00  0.00            
ATOM   4044  C1B POPE  694     158.740  93.060  55.710  1.00  0.00            
ATOM   4045  C2B POPE  694     155.850  92.660  52.530  1.00  0.00            
ATOM   4046  C3B POPE  694     153.980  91.160  48.920  1.00  0.00            
ATOM   4047  C4B POPE  694     151.530  87.530  47.500  1.00  0.00            
ATOM   4048  NH3 POPE  695     144.480   0.980  71.250  1.00  0.00            
ATOM   4049  PO4 POPE  695     149.080   1.980  71.040  1.00  0.00            
ATOM   4050  GL1 POPE  695     148.280   2.590  65.950  1.00  0.00            
ATOM   4051  GL2 POPE  695     145.540   3.990  64.560  1.00  0.00            
ATOM   4052  C1A POPE  695     148.140  -0.010  62.740  1.00  0.00            
ATOM   4053  D2A POPE  695     146.660  -1.270  58.660  1.00  0.00            
ATOM   4054  C3A POPE  695     147.030  -0.720  55.290  1.00  0.00            
ATOM   4055  C4A POPE  695     149.830  -1.000  52.080  1.00  0.00            
ATOM   4056  C1B POPE  695     141.740   6.300  62.560  1.00  0.00            
ATOM   4057  C2B POPE  695     137.140   5.370  61.640  1.00  0.00            
ATOM   4058  C3B POPE  695     133.260   5.340  58.760  1.00  0.00            
ATOM   4059  C4B POPE  695     130.620   8.140  56.470  1.00  0.00            
ATOM   4060  NH3 POPE  696      25.600 231.680  74.940  1.00  0.00            
ATOM   4061  PO4 POPE  696      22.190 232.680  72.830  1.00  0.00            
ATOM   4062  GL1 POPE  696      21.760 232.370  67.510  1.00  0.00            
ATOM   4063  GL2 POPE  696      22.930 230.020  66.280  1.00  0.00            
ATOM   4064  C1A POPE  696      20.460 233.750  63.510  1.00  0.00            
ATOM   4065  D2A POPE  696      19.060 233.610  58.890  1.00  0.00            
ATOM   4066  C3A POPE  696      15.690 230.800  57.460  1.00  0.00            
ATOM   4067  C4A POPE  696      12.660 228.070  53.930  1.00  0.00            
ATOM   4068  C1B POPE  696      21.850 228.340  62.210  1.00  0.00            
ATOM   4069  C2B POPE  696      18.430 226.890  60.550  1.00  0.00            
ATOM   4070  C3B POPE  696      16.170 225.780  56.790  1.00  0.00            
ATOM   4071  C4B POPE  696      16.040 224.710  52.940  1.00  0.00            
ATOM   4072  NH3 POPE  697     191.580 188.380  67.680  1.00  0.00            
ATOM   4073  PO4 POPE  697     187.660 191.850  67.360  1.00  0.00            
ATOM   4074  GL1 POPE  697     189.480 191.590  64.020  1.00  0.00            
ATOM   4075  GL2 POPE  697     191.680 193.550  64.220  1.00  0.00            
ATOM   4076  C1A POPE  697     187.590 187.880  60.800  1.00  0.00            
ATOM   4077  D2A POPE  697     184.480 184.150  60.270  1.00  0.00            
ATOM   4078  C3A POPE  697     181.980 184.920  56.960  1.00  0.00            
ATOM   4079  C4A POPE  697     183.520 184.840  52.120  1.00  0.00            
ATOM   4080  C1B POPE  697     194.070 191.220  61.380  1.00  0.00            
ATOM   4081  C2B POPE  697     193.400 191.000  57.680  1.00  0.00            
ATOM   4082  C3B POPE  697     197.020 191.320  54.550  1.00  0.00            
ATOM   4083  C4B POPE  697     199.970 191.640  50.250  1.00  0.00            
ATOM   4084  NH3 POPE  698     219.990 155.420  70.060  1.00  0.00            
ATOM   4085  PO4 POPE  698     214.710 156.900  68.760  1.00  0.00            
ATOM   4086  GL1 POPE  698     216.080 156.190  64.910  1.00  0.00            
ATOM   4087  GL2 POPE  698     218.140 155.060  65.140  1.00  0.00            
ATOM   4088  C1A POPE  698     218.450 158.860  62.150  1.00  0.00            
ATOM   4089  D2A POPE  698     218.270 161.220  58.190  1.00  0.00            
ATOM   4090  C3A POPE  698     215.530 160.140  55.150  1.00  0.00            
ATOM   4091  C4A POPE  698     214.050 159.960  51.610  1.00  0.00            
ATOM   4092  C1B POPE  698     218.740 151.990  61.610  1.00  0.00            
ATOM   4093  C2B POPE  698     220.610 149.260  58.190  1.00  0.00            
ATOM   4094  C3B POPE  698     223.450 148.100  55.020  1.00  0.00            
ATOM   4095  C4B POPE  698     224.570 149.400  50.810  1.00  0.00            
ATOM   4096  NH3 POPE  699     235.940 215.980  79.580  1.00  0.00            
ATOM   4097  PO4 POPE  699     234.570 213.650  76.210  1.00  0.00            
ATOM   4098  GL1 POPE  699     236.090 212.910  71.190  1.00  0.00            
ATOM   4099  GL2 POPE  699     233.630 214.240  69.210  1.00  0.00            
ATOM   4100  C1A POPE  699     238.450 211.400  67.820  1.00  0.00            
ATOM   4101  D2A POPE  699     236.420 208.650  65.710  1.00  0.00            
ATOM   4102  C3A POPE  699     236.340 203.790  66.340  1.00  0.00            
ATOM   4103  C4A POPE  699     238.550 200.430  68.540  1.00  0.00            
ATOM   4104  C1B POPE  699     231.810 217.980  66.520  1.00  0.00            
ATOM   4105  C2B POPE  699     232.470 216.580  62.200  1.00  0.00            
ATOM   4106  C3B POPE  699     234.590 213.930  58.800  1.00  0.00            
ATOM   4107  C4B POPE  699     236.940 210.030  57.610  1.00  0.00            
ATOM   4108  NH3 POPE  700      17.970  44.060  68.990  1.00  0.00            
ATOM   4109  PO4 POPE  700      21.160  41.740  71.570  1.00  0.00            
ATOM   4110  GL1 POPE  700      20.460  39.010  67.930  1.00  0.00            
ATOM   4111  GL2 POPE  700      17.450  39.640  67.010  1.00  0.00            
ATOM   4112  C1A POPE  700      22.210  36.790  64.050  1.00  0.00            
ATOM   4113  D2A POPE  700      22.660  32.870  61.830  1.00  0.00            
ATOM   4114  C3A POPE  700      22.860  28.780  62.050  1.00  0.00            
ATOM   4115  C4A POPE  700      22.630  24.810  59.970  1.00  0.00            
ATOM   4116  C1B POPE  700      17.200  38.840  63.150  1.00  0.00            
ATOM   4117  C2B POPE  700      19.700  37.610  59.650  1.00  0.00            
ATOM   4118  C3B POPE  700      21.170  35.460  56.570  1.00  0.00            
ATOM   4119  C4B POPE  700      19.080  33.900  52.710  1.00  0.00            
ATOM   4120  NH3 POPE  701     143.530   6.470  74.510  1.00  0.00            
ATOM   4121  PO4 POPE  701     140.090  10.940  73.730  1.00  0.00            
ATOM   4122  GL1 POPE  701     139.490   9.260  69.730  1.00  0.00            
ATOM   4123  GL2 POPE  701     140.840   9.630  68.740  1.00  0.00            
ATOM   4124  C1A POPE  701     138.120   5.810  66.140  1.00  0.00            
ATOM   4125  D2A POPE  701     139.790   1.540  64.130  1.00  0.00            
ATOM   4126  C3A POPE  701     143.090   1.390  61.370  1.00  0.00            
ATOM   4127  C4A POPE  701     145.590   5.050  59.240  1.00  0.00            
ATOM   4128  C1B POPE  701     140.590  10.530  64.440  1.00  0.00            
ATOM   4129  C2B POPE  701     138.440  10.030  61.190  1.00  0.00            
ATOM   4130  C3B POPE  701     137.810   8.150  57.020  1.00  0.00            
ATOM   4131  C4B POPE  701     138.760   9.410  52.940  1.00  0.00            
ATOM   4132  NH3 POPE  702      82.960 198.280  66.640  1.00  0.00            
ATOM   4133  PO4 POPE  702      81.660 202.400  66.070  1.00  0.00            
ATOM   4134  GL1 POPE  702      83.970 202.510  62.420  1.00  0.00            
ATOM   4135  GL2 POPE  702      83.890 199.670  62.080  1.00  0.00            
ATOM   4136  C1A POPE  702      88.290 202.410  61.700  1.00  0.00            
ATOM   4137  D2A POPE  702      90.460 205.280  60.760  1.00  0.00            
ATOM   4138  C3A POPE  702      90.570 206.630  56.710  1.00  0.00            
ATOM   4139  C4A POPE  702      93.230 206.870  52.790  1.00  0.00            
ATOM   4140  C1B POPE  702      85.960 199.700  58.510  1.00  0.00            
ATOM   4141  C2B POPE  702      87.700 202.080  55.750  1.00  0.00            
ATOM   4142  C3B POPE  702      89.730 202.510  52.190  1.00  0.00            
ATOM   4143  C4B POPE  702      88.690 201.370  47.590  1.00  0.00            
ATOM   4144  NH3 POPE  703     211.740 225.510  72.230  1.00  0.00            
ATOM   4145  PO4 POPE  703     211.040 221.410  71.850  1.00  0.00            
ATOM   4146  GL1 POPE  703     212.980 222.380  67.720  1.00  0.00            
ATOM   4147  GL2 POPE  703     213.850 219.550  67.080  1.00  0.00            
ATOM   4148  C1A POPE  703     216.350 222.590  64.680  1.00  0.00            
ATOM   4149  D2A POPE  703     215.530 223.020  60.050  1.00  0.00            
ATOM   4150  C3A POPE  703     217.400 224.500  56.260  1.00  0.00            
ATOM   4151  C4A POPE  703     218.400 228.820  56.940  1.00  0.00            
ATOM   4152  C1B POPE  703     210.900 218.770  63.160  1.00  0.00            
ATOM   4153  C2B POPE  703     210.760 217.140  58.280  1.00  0.00            
ATOM   4154  C3B POPE  703     213.610 214.960  55.520  1.00  0.00            
ATOM   4155  C4B POPE  703     217.470 212.500  56.150  1.00  0.00            
ATOM   4156  NH3 POPE  704     253.820 223.020  75.410  1.00  0.00            
ATOM   4157  PO4 POPE  704     257.860 225.590  74.340  1.00  0.00            
ATOM   4158  GL1 POPE  704     257.700 224.860  70.240  1.00  0.00            
ATOM   4159  GL2 POPE  704     260.830 225.150  69.930  1.00  0.00            
ATOM   4160  C1A POPE  704     255.290 224.240  66.880  1.00  0.00            
ATOM   4161  D2A POPE  704     254.460 220.820  65.090  1.00  0.00            
ATOM   4162  C3A POPE  704     257.380 217.310  64.650  1.00  0.00            
ATOM   4163  C4A POPE  704     258.690 215.060  67.910  1.00  0.00            
ATOM   4164  C1B POPE  704     262.110 227.360  65.830  1.00  0.00            
ATOM   4165  C2B POPE  704     262.820 227.150  61.620  1.00  0.00            
ATOM   4166  C3B POPE  704     263.600 228.220  57.900  1.00  0.00            
ATOM   4167  C4B POPE  704     266.170 229.730  55.870  1.00  0.00            
ATOM   4168  NH3 POPE  705     260.400  24.220  68.100  1.00  0.00            
ATOM   4169  PO4 POPE  705     263.700  27.340  68.480  1.00  0.00            
ATOM   4170  GL1 POPE  705     261.340  28.720  64.610  1.00  0.00            
ATOM   4171  GL2 POPE  705     257.820  27.850  65.300  1.00  0.00            
ATOM   4172  C1A POPE  705     260.040  27.960  59.990  1.00  0.00            
ATOM   4173  D2A POPE  705     259.150  29.310  56.760  1.00  0.00            
ATOM   4174  C3A POPE  705     257.880  26.760  53.180  1.00  0.00            
ATOM   4175  C4A POPE  705     255.480  28.660  49.640  1.00  0.00            
ATOM   4176  C1B POPE  705     255.700  26.570  61.520  1.00  0.00            
ATOM   4177  C2B POPE  705     254.510  26.320  57.210  1.00  0.00            
ATOM   4178  C3B POPE  705     252.960  26.560  53.170  1.00  0.00            
ATOM   4179  C4B POPE  705     250.520  28.710  50.230  1.00  0.00            
ATOM   4180  NH3 POPE  706     152.250  50.710  67.950  1.00  0.00            
ATOM   4181  PO4 POPE  706     153.420  54.010  70.510  1.00  0.00            
ATOM   4182  GL1 POPE  706     154.480  54.770  66.690  1.00  0.00            
ATOM   4183  GL2 POPE  706     152.500  56.210  65.050  1.00  0.00            
ATOM   4184  C1A POPE  706     155.330  53.260  62.870  1.00  0.00            
ATOM   4185  D2A POPE  706     155.280  50.690  59.160  1.00  0.00            
ATOM   4186  C3A POPE  706     158.830  50.930  56.270  1.00  0.00            
ATOM   4187  C4A POPE  706     158.670  51.790  52.140  1.00  0.00            
ATOM   4188  C1B POPE  706     150.740  56.430  61.650  1.00  0.00            
ATOM   4189  C2B POPE  706     150.910  54.680  57.170  1.00  0.00            
ATOM   4190  C3B POPE  706     153.890  53.320  54.540  1.00  0.00            
ATOM   4191  C4B POPE  706     154.430  52.550  49.650  1.00  0.00            
ATOM   4192  NH3 POPE  707      40.400 194.840  73.520  1.00  0.00            
ATOM   4193  PO4 POPE  707      39.340 194.090  69.060  1.00  0.00            
ATOM   4194  GL1 POPE  707      38.650 196.170  65.130  1.00  0.00            
ATOM   4195  GL2 POPE  707      38.500 199.280  65.100  1.00  0.00            
ATOM   4196  C1A POPE  707      41.490 195.680  62.930  1.00  0.00            
ATOM   4197  D2A POPE  707      46.090 195.650  62.420  1.00  0.00            
ATOM   4198  C3A POPE  707      48.450 198.840  61.570  1.00  0.00            
ATOM   4199  C4A POPE  707      48.780 199.560  58.240  1.00  0.00            
ATOM   4200  C1B POPE  707      38.700 199.420  60.820  1.00  0.00            
ATOM   4201  C2B POPE  707      37.840 198.760  56.050  1.00  0.00            
ATOM   4202  C3B POPE  707      40.050 202.250  53.920  1.00  0.00            
ATOM   4203  C4B POPE  707      41.570 206.470  53.180  1.00  0.00            
ATOM   4204  NH3 POPE  708     249.940 161.960  67.600  1.00  0.00            
ATOM   4205  PO4 POPE  708     245.780 160.050  66.690  1.00  0.00            
ATOM   4206  GL1 POPE  708     246.140 164.540  65.440  1.00  0.00            
ATOM   4207  GL2 POPE  708     247.010 167.780  65.370  1.00  0.00            
ATOM   4208  C1A POPE  708     244.730 163.690  60.850  1.00  0.00            
ATOM   4209  D2A POPE  708     243.160 162.180  56.490  1.00  0.00            
ATOM   4210  C3A POPE  708     245.590 163.600  52.640  1.00  0.00            
ATOM   4211  C4A POPE  708     249.030 161.150  51.760  1.00  0.00            
ATOM   4212  C1B POPE  708     248.090 167.600  60.250  1.00  0.00            
ATOM   4213  C2B POPE  708     245.080 166.850  57.000  1.00  0.00            
ATOM   4214  C3B POPE  708     243.940 168.410  53.300  1.00  0.00            
ATOM   4215  C4B POPE  708     241.710 168.410  49.930  1.00  0.00            
ATOM   4216  NH3 POPE  709     185.880 231.450  71.750  1.00  0.00            
ATOM   4217  PO4 POPE  709     187.430 230.900  67.180  1.00  0.00            
ATOM   4218  GL1 POPE  709     189.640 229.480  62.920  1.00  0.00            
ATOM   4219  GL2 POPE  709     188.300 226.080  62.510  1.00  0.00            
ATOM   4220  C1A POPE  709     192.760 230.130  60.730  1.00  0.00            
ATOM   4221  D2A POPE  709     193.390 233.510  56.590  1.00  0.00            
ATOM   4222  C3A POPE  709     195.710 231.660  53.790  1.00  0.00            
ATOM   4223  C4A POPE  709     197.810 233.700  50.210  1.00  0.00            
ATOM   4224  C1B POPE  709     189.880 223.930  59.000  1.00  0.00            
ATOM   4225  C2B POPE  709     189.600 223.900  53.970  1.00  0.00            
ATOM   4226  C3B POPE  709     188.340 222.180  49.060  1.00  0.00            
ATOM   4227  C4B POPE  709     187.550 222.090  45.790  1.00  0.00            
ATOM   4228  NH3 POPE  710     104.490 115.260  66.820  1.00  0.00            
ATOM   4229  PO4 POPE  710     100.270 114.060  67.790  1.00  0.00            
ATOM   4230  GL1 POPE  710     100.880 113.700  63.220  1.00  0.00            
ATOM   4231  GL2 POPE  710     100.530 109.750  63.370  1.00  0.00            
ATOM   4232  C1A POPE  710      98.350 113.080  59.510  1.00  0.00            
ATOM   4233  D2A POPE  710      95.920 113.600  55.260  1.00  0.00            
ATOM   4234  C3A POPE  710      96.010 110.110  52.490  1.00  0.00            
ATOM   4235  C4A POPE  710      97.580 106.100  53.180  1.00  0.00            
ATOM   4236  C1B POPE  710     102.310 110.870  58.710  1.00  0.00            
ATOM   4237  C2B POPE  710     101.380 111.000  53.950  1.00  0.00            
ATOM   4238  C3B POPE  710     101.490 107.710  50.720  1.00  0.00            
ATOM   4239  C4B POPE  710     100.750 103.130  50.780  1.00  0.00            
ATOM   4240  NH3 POPE  711     111.110 271.600  75.520  1.00  0.00            
ATOM   4241  PO4 POPE  711     109.590 275.510  76.740  1.00  0.00            
ATOM   4242  GL1 POPE  711     109.070 278.210  73.820  1.00  0.00            
ATOM   4243  GL2 POPE  711     108.840 276.250  71.980  1.00  0.00            
ATOM   4244  C1A POPE  711     109.270 281.790  72.570  1.00  0.00            
ATOM   4245  D2A POPE  711     111.940 284.470  71.540  1.00  0.00            
ATOM   4246  C3A POPE  711     113.720 286.560  68.520  1.00  0.00            
ATOM   4247  C4A POPE  711     112.880 289.350  64.110  1.00  0.00            
ATOM   4248  C1B POPE  711     106.490 278.210  69.180  1.00  0.00            
ATOM   4249  C2B POPE  711     105.060 278.890  64.980  1.00  0.00            
ATOM   4250  C3B POPE  711     106.440 277.200  59.760  1.00  0.00            
ATOM   4251  C4B POPE  711     107.910 279.360  55.920  1.00  0.00            
ATOM   4252  NH3 POPE  712     176.330 177.770  66.370  1.00  0.00            
ATOM   4253  PO4 POPE  712     177.190 174.090  68.550  1.00  0.00            
ATOM   4254  GL1 POPE  712     175.500 172.970  64.990  1.00  0.00            
ATOM   4255  GL2 POPE  712     173.050 173.730  64.740  1.00  0.00            
ATOM   4256  C1A POPE  712     176.650 174.440  60.620  1.00  0.00            
ATOM   4257  D2A POPE  712     179.940 172.560  58.230  1.00  0.00            
ATOM   4258  C3A POPE  712     181.810 175.040  55.090  1.00  0.00            
ATOM   4259  C4A POPE  712     185.460 174.360  52.610  1.00  0.00            
ATOM   4260  C1B POPE  712     172.440 171.760  60.200  1.00  0.00            
ATOM   4261  C2B POPE  712     169.060 172.510  58.720  1.00  0.00            
ATOM   4262  C3B POPE  712     166.710 175.020  55.270  1.00  0.00            
ATOM   4263  C4B POPE  712     167.560 177.210  51.660  1.00  0.00            
ATOM   4264  NH3 POPE  713      81.820 151.350  69.680  1.00  0.00            
ATOM   4265  PO4 POPE  713      78.880 153.260  66.760  1.00  0.00            
ATOM   4266  GL1 POPE  713      79.550 153.610  62.460  1.00  0.00            
ATOM   4267  GL2 POPE  713      77.960 154.210  59.620  1.00  0.00            
ATOM   4268  C1A POPE  713      83.620 155.760  59.270  1.00  0.00            
ATOM   4269  D2A POPE  713      82.810 156.060  54.260  1.00  0.00            
ATOM   4270  C3A POPE  713      84.640 156.290  50.740  1.00  0.00            
ATOM   4271  C4A POPE  713      87.130 157.470  47.070  1.00  0.00            
ATOM   4272  C1B POPE  713      80.140 152.120  56.360  1.00  0.00            
ATOM   4273  C2B POPE  713      82.020 151.690  52.280  1.00  0.00            
ATOM   4274  C3B POPE  713      82.220 152.350  48.110  1.00  0.00            
ATOM   4275  C4B POPE  713      79.970 149.570  45.830  1.00  0.00            
ATOM   4276  NH3 POPE  714     114.330  12.590  75.440  1.00  0.00            
ATOM   4277  PO4 POPE  714     117.200  16.180  75.130  1.00  0.00            
ATOM   4278  GL1 POPE  714     118.810  13.200  72.370  1.00  0.00            
ATOM   4279  GL2 POPE  714     120.740  11.480  70.790  1.00  0.00            
ATOM   4280  C1A POPE  714     115.790  11.960  68.790  1.00  0.00            
ATOM   4281  D2A POPE  714     114.220  10.190  64.950  1.00  0.00            
ATOM   4282  C3A POPE  714     110.720   8.310  62.010  1.00  0.00            
ATOM   4283  C4A POPE  714     108.530   9.420  58.990  1.00  0.00            
ATOM   4284  C1B POPE  714     120.700  14.330  67.670  1.00  0.00            
ATOM   4285  C2B POPE  714     122.460  15.610  63.780  1.00  0.00            
ATOM   4286  C3B POPE  714     123.690  15.170  59.210  1.00  0.00            
ATOM   4287  C4B POPE  714     124.120  13.970  55.480  1.00  0.00            
ATOM   4288  NH3 POPE  715      87.400 133.620  64.390  1.00  0.00            
ATOM   4289  PO4 POPE  715      85.680 137.470  65.590  1.00  0.00            
ATOM   4290  GL1 POPE  715      88.320 139.030  62.480  1.00  0.00            
ATOM   4291  GL2 POPE  715      87.530 142.060  60.560  1.00  0.00            
ATOM   4292  C1A POPE  715      89.290 137.690  58.340  1.00  0.00            
ATOM   4293  D2A POPE  715      89.950 136.120  54.120  1.00  0.00            
ATOM   4294  C3A POPE  715      88.600 137.810  49.870  1.00  0.00            
ATOM   4295  C4A POPE  715      90.000 136.990  47.120  1.00  0.00            
ATOM   4296  C1B POPE  715      86.320 144.760  57.390  1.00  0.00            
ATOM   4297  C2B POPE  715      86.280 147.210  52.940  1.00  0.00            
ATOM   4298  C3B POPE  715      84.700 147.680  48.690  1.00  0.00            
ATOM   4299  C4B POPE  715      84.670 147.600  44.940  1.00  0.00            
ATOM   4300  NH3 POPE  716      58.090 138.610  68.360  1.00  0.00            
ATOM   4301  PO4 POPE  716      53.450 137.760  66.250  1.00  0.00            
ATOM   4302  GL1 POPE  716      52.560 137.650  62.000  1.00  0.00            
ATOM   4303  GL2 POPE  716      54.280 139.390  59.880  1.00  0.00            
ATOM   4304  C1A POPE  716      49.860 136.340  59.000  1.00  0.00            
ATOM   4305  D2A POPE  716      50.500 137.960  54.740  1.00  0.00            
ATOM   4306  C3A POPE  716      49.550 141.420  52.000  1.00  0.00            
ATOM   4307  C4A POPE  716      47.660 144.210  49.620  1.00  0.00            
ATOM   4308  C1B POPE  716      55.230 139.560  55.770  1.00  0.00            
ATOM   4309  C2B POPE  716      53.710 138.430  50.590  1.00  0.00            
ATOM   4310  C3B POPE  716      50.870 138.750  47.290  1.00  0.00            
ATOM   4311  C4B POPE  716      48.690 141.300  45.070  1.00  0.00            
ATOM   4312  NH3 POPE  717     189.910  35.810  74.520  1.00  0.00            
ATOM   4313  PO4 POPE  717     189.240  35.200  69.090  1.00  0.00            
ATOM   4314  GL1 POPE  717     189.390  34.870  65.350  1.00  0.00            
ATOM   4315  GL2 POPE  717     186.490  34.470  63.750  1.00  0.00            
ATOM   4316  C1A POPE  717     189.990  36.920  61.420  1.00  0.00            
ATOM   4317  D2A POPE  717     186.160  37.390  59.120  1.00  0.00            
ATOM   4318  C3A POPE  717     186.350  38.620  55.030  1.00  0.00            
ATOM   4319  C4A POPE  717     188.100  40.520  52.500  1.00  0.00            
ATOM   4320  C1B POPE  717     188.530  32.010  60.220  1.00  0.00            
ATOM   4321  C2B POPE  717     190.500  31.500  56.360  1.00  0.00            
ATOM   4322  C3B POPE  717     189.390  30.440  52.840  1.00  0.00            
ATOM   4323  C4B POPE  717     186.740  29.830  49.290  1.00  0.00            
ATOM   4324  NH3 POPE  718      28.410 181.280  69.090  1.00  0.00            
ATOM   4325  PO4 POPE  718      32.310 180.890  68.990  1.00  0.00            
ATOM   4326  GL1 POPE  718      32.160 180.050  65.210  1.00  0.00            
ATOM   4327  GL2 POPE  718      29.870 182.720  64.070  1.00  0.00            
ATOM   4328  C1A POPE  718      32.440 179.830  60.380  1.00  0.00            
ATOM   4329  D2A POPE  718      34.320 178.030  56.660  1.00  0.00            
ATOM   4330  C3A POPE  718      32.520 178.170  51.890  1.00  0.00            
ATOM   4331  C4A POPE  718      29.430 180.210  52.630  1.00  0.00            
ATOM   4332  C1B POPE  718      27.660 180.550  61.210  1.00  0.00            
ATOM   4333  C2B POPE  718      26.360 177.290  57.700  1.00  0.00            
ATOM   4334  C3B POPE  718      26.970 175.980  53.340  1.00  0.00            
ATOM   4335  C4B POPE  718      25.770 178.020  50.490  1.00  0.00            
ATOM   4336  NH3 POPE  719     212.290 230.680  72.370  1.00  0.00            
ATOM   4337  PO4 POPE  719     213.220 234.690  73.240  1.00  0.00            
ATOM   4338  GL1 POPE  719     214.390 234.010  69.020  1.00  0.00            
ATOM   4339  GL2 POPE  719     212.640 231.260  67.710  1.00  0.00            
ATOM   4340  C1A POPE  719     216.330 234.220  65.060  1.00  0.00            
ATOM   4341  D2A POPE  719     216.220 233.240  60.520  1.00  0.00            
ATOM   4342  C3A POPE  719     214.030 232.300  57.450  1.00  0.00            
ATOM   4343  C4A POPE  719     214.850 231.100  53.660  1.00  0.00            
ATOM   4344  C1B POPE  719     212.120 231.610  63.480  1.00  0.00            
ATOM   4345  C2B POPE  719     210.110 230.100  59.860  1.00  0.00            
ATOM   4346  C3B POPE  719     207.200 228.320  57.170  1.00  0.00            
ATOM   4347  C4B POPE  719     205.550 228.760  53.250  1.00  0.00            
ATOM   4348  NH3 POPE  720     269.660 108.130  67.010  1.00  0.00            
ATOM   4349  PO4 POPE  720     266.820 108.070  63.940  1.00  0.00            
ATOM   4350  GL1 POPE  720     266.370 109.130  60.630  1.00  0.00            
ATOM   4351  GL2 POPE  720     263.720 107.090  58.320  1.00  0.00            
ATOM   4352  C1A POPE  720     266.270 113.620  58.750  1.00  0.00            
ATOM   4353  D2A POPE  720     269.760 115.120  56.320  1.00  0.00            
ATOM   4354  C3A POPE  720     272.430 118.330  58.400  1.00  0.00            
ATOM   4355  C4A POPE  720     274.730 122.220  57.150  1.00  0.00            
ATOM   4356  C1B POPE  720     263.380 105.750  53.860  1.00  0.00            
ATOM   4357  C2B POPE  720     260.880 106.230  49.610  1.00  0.00            
ATOM   4358  C3B POPE  720     256.610 106.050  47.900  1.00  0.00            
ATOM   4359  C4B POPE  720     252.010 104.870  46.490  1.00  0.00            
ATOM   4360  NH3 POPE  721      37.930 203.390  68.600  1.00  0.00            
ATOM   4361  PO4 POPE  721      42.100 201.980  68.940  1.00  0.00            
ATOM   4362  GL1 POPE  721      41.120 203.290  64.570  1.00  0.00            
ATOM   4363  GL2 POPE  721      44.000 203.520  63.940  1.00  0.00            
ATOM   4364  C1A POPE  721      37.150 204.110  62.010  1.00  0.00            
ATOM   4365  D2A POPE  721      36.890 203.830  57.670  1.00  0.00            
ATOM   4366  C3A POPE  721      36.900 206.160  55.390  1.00  0.00            
ATOM   4367  C4A POPE  721      35.930 205.970  51.450  1.00  0.00            
ATOM   4368  C1B POPE  721      43.620 200.110  61.300  1.00  0.00            
ATOM   4369  C2B POPE  721      42.580 199.450  57.360  1.00  0.00            
ATOM   4370  C3B POPE  721      42.490 197.550  52.890  1.00  0.00            
ATOM   4371  C4B POPE  721      38.540 196.010  51.860  1.00  0.00            
ATOM   4372  NH3 POPE  722     112.340 226.530  71.340  1.00  0.00            
ATOM   4373  PO4 POPE  722     110.390 223.410  69.220  1.00  0.00            
ATOM   4374  GL1 POPE  722     109.490 222.060  64.750  1.00  0.00            
ATOM   4375  GL2 POPE  722     106.330 222.210  64.730  1.00  0.00            
ATOM   4376  C1A POPE  722     110.390 221.800  60.170  1.00  0.00            
ATOM   4377  D2A POPE  722     110.290 224.250  57.190  1.00  0.00            
ATOM   4378  C3A POPE  722     113.180 226.180  55.620  1.00  0.00            
ATOM   4379  C4A POPE  722     114.500 227.270  52.170  1.00  0.00            
ATOM   4380  C1B POPE  722     102.460 223.800  62.930  1.00  0.00            
ATOM   4381  C2B POPE  722     101.410 223.220  58.760  1.00  0.00            
ATOM   4382  C3B POPE  722     100.420 224.910  55.330  1.00  0.00            
ATOM   4383  C4B POPE  722     100.170 227.460  52.040  1.00  0.00            
ATOM   4384  NH3 POPE  723     249.630 145.210  67.110  1.00  0.00            
ATOM   4385  PO4 POPE  723     253.120 145.380  65.050  1.00  0.00            
ATOM   4386  GL1 POPE  723     254.200 147.600  60.950  1.00  0.00            
ATOM   4387  GL2 POPE  723     253.700 150.870  61.880  1.00  0.00            
ATOM   4388  C1A POPE  723     253.040 148.190  56.720  1.00  0.00            
ATOM   4389  D2A POPE  723     252.560 150.980  53.010  1.00  0.00            
ATOM   4390  C3A POPE  723     249.960 153.600  53.770  1.00  0.00            
ATOM   4391  C4A POPE  723     247.210 156.110  50.910  1.00  0.00            
ATOM   4392  C1B POPE  723     253.030 153.050  58.500  1.00  0.00            
ATOM   4393  C2B POPE  723     256.140 154.820  55.820  1.00  0.00            
ATOM   4394  C3B POPE  723     258.300 157.040  52.060  1.00  0.00            
ATOM   4395  C4B POPE  723     257.240 157.370  47.570  1.00  0.00            
ATOM   4396  NH3 POPE  724      33.250  43.190  71.860  1.00  0.00            
ATOM   4397  PO4 POPE  724      32.300  46.630  69.790  1.00  0.00            
ATOM   4398  GL1 POPE  724      32.930  45.290  66.210  1.00  0.00            
ATOM   4399  GL2 POPE  724      31.720  41.190  66.630  1.00  0.00            
ATOM   4400  C1A POPE  724      33.090  45.960  62.490  1.00  0.00            
ATOM   4401  D2A POPE  724      32.040  46.140  57.940  1.00  0.00            
ATOM   4402  C3A POPE  724      28.740  47.290  54.910  1.00  0.00            
ATOM   4403  C4A POPE  724      26.990  44.130  51.790  1.00  0.00            
ATOM   4404  C1B POPE  724      34.050  39.910  62.980  1.00  0.00            
ATOM   4405  C2B POPE  724      33.810  41.160  58.530  1.00  0.00            
ATOM   4406  C3B POPE  724      33.690  40.290  54.470  1.00  0.00            
ATOM   4407  C4B POPE  724      31.750  41.280  50.010  1.00  0.00            
ATOM   4408  NH3 POPE  725     140.790 120.880  58.910  1.00  0.00            
ATOM   4409  PO4 POPE  725     140.980 117.030  60.780  1.00  0.00            
ATOM   4410  GL1 POPE  725     141.740 116.100  57.030  1.00  0.00            
ATOM   4411  GL2 POPE  725     139.020 114.320  56.350  1.00  0.00            
ATOM   4412  C1A POPE  725     145.480 115.270  54.110  1.00  0.00            
ATOM   4413  D2A POPE  725     147.190 115.140  50.080  1.00  0.00            
ATOM   4414  C3A POPE  725     151.260 115.630  49.170  1.00  0.00            
ATOM   4415  C4A POPE  725     155.300 115.430  49.180  1.00  0.00            
ATOM   4416  C1B POPE  725     139.880 116.080  51.760  1.00  0.00            
ATOM   4417  C2B POPE  725     141.730 118.200  48.740  1.00  0.00            
ATOM   4418  C3B POPE  725     142.760 117.980  44.120  1.00  0.00            
ATOM   4419  C4B POPE  725     145.380 117.760  41.130  1.00  0.00            
ATOM   4420  NH3 POPE  726     185.940 119.840  66.740  1.00  0.00            
ATOM   4421  PO4 POPE  726     181.100 121.730  66.030  1.00  0.00            
ATOM   4422  GL1 POPE  726     183.960 122.310  62.410  1.00  0.00            
ATOM   4423  GL2 POPE  726     182.500 119.510  61.330  1.00  0.00            
ATOM   4424  C1A POPE  726     183.500 124.060  58.370  1.00  0.00            
ATOM   4425  D2A POPE  726     185.000 122.350  54.920  1.00  0.00            
ATOM   4426  C3A POPE  726     187.990 123.650  52.520  1.00  0.00            
ATOM   4427  C4A POPE  726     191.060 122.020  51.170  1.00  0.00            
ATOM   4428  C1B POPE  726     183.020 115.410  58.790  1.00  0.00            
ATOM   4429  C2B POPE  726     183.180 115.100  54.440  1.00  0.00            
ATOM   4430  C3B POPE  726     184.970 114.440  51.280  1.00  0.00            
ATOM   4431  C4B POPE  726     186.270 115.510  46.150  1.00  0.00            
ATOM   4432  NH3 POPE  727     102.370 161.680  66.630  1.00  0.00            
ATOM   4433  PO4 POPE  727     105.070 160.060  63.920  1.00  0.00            
ATOM   4434  GL1 POPE  727     104.310 158.290  59.440  1.00  0.00            
ATOM   4435  GL2 POPE  727     106.120 156.940  55.620  1.00  0.00            
ATOM   4436  C1A POPE  727     104.020 161.970  55.250  1.00  0.00            
ATOM   4437  D2A POPE  727     102.950 165.170  52.500  1.00  0.00            
ATOM   4438  C3A POPE  727      99.280 164.810  48.710  1.00  0.00            
ATOM   4439  C4A POPE  727      96.070 165.090  44.840  1.00  0.00            
ATOM   4440  C1B POPE  727     101.410 155.550  54.650  1.00  0.00            
ATOM   4441  C2B POPE  727     100.040 152.920  51.970  1.00  0.00            
ATOM   4442  C3B POPE  727     102.430 150.990  48.580  1.00  0.00            
ATOM   4443  C4B POPE  727     101.790 148.330  44.360  1.00  0.00            
ATOM   4444  NH3 POPE  728      47.550  15.200  70.660  1.00  0.00            
ATOM   4445  PO4 POPE  728      52.060  12.960  70.700  1.00  0.00            
ATOM   4446  GL1 POPE  728      51.970  15.930  67.690  1.00  0.00            
ATOM   4447  GL2 POPE  728      49.330  15.920  66.010  1.00  0.00            
ATOM   4448  C1A POPE  728      54.110  18.370  64.680  1.00  0.00            
ATOM   4449  D2A POPE  728      54.290  19.660  60.740  1.00  0.00            
ATOM   4450  C3A POPE  728      52.370  17.710  56.790  1.00  0.00            
ATOM   4451  C4A POPE  728      54.390  15.070  53.540  1.00  0.00            
ATOM   4452  C1B POPE  728      50.420  15.820  61.010  1.00  0.00            
ATOM   4453  C2B POPE  728      49.940  13.360  55.980  1.00  0.00            
ATOM   4454  C3B POPE  728      47.470  10.080  54.410  1.00  0.00            
ATOM   4455  C4B POPE  728      44.660   7.540  51.550  1.00  0.00            
ATOM   4456  NH3 POPE  729      49.320  55.640  69.740  1.00  0.00            
ATOM   4457  PO4 POPE  729      54.150  56.590  69.920  1.00  0.00            
ATOM   4458  GL1 POPE  729      52.800  55.420  65.700  1.00  0.00            
ATOM   4459  GL2 POPE  729      55.730  54.830  65.340  1.00  0.00            
ATOM   4460  C1A POPE  729      51.090  56.540  61.860  1.00  0.00            
ATOM   4461  D2A POPE  729      50.620  57.090  57.910  1.00  0.00            
ATOM   4462  C3A POPE  729      47.750  55.070  55.600  1.00  0.00            
ATOM   4463  C4A POPE  729      46.410  51.230  53.930  1.00  0.00            
ATOM   4464  C1B POPE  729      57.350  55.740  62.830  1.00  0.00            
ATOM   4465  C2B POPE  729      55.560  55.650  58.630  1.00  0.00            
ATOM   4466  C3B POPE  729      55.070  57.150  55.130  1.00  0.00            
ATOM   4467  C4B POPE  729      55.090  58.800  50.390  1.00  0.00            
ATOM   4468  NH3 POPE  730      69.710 219.650  70.580  1.00  0.00            
ATOM   4469  PO4 POPE  730      68.980 224.200  70.490  1.00  0.00            
ATOM   4470  GL1 POPE  730      67.390 222.550  66.460  1.00  0.00            
ATOM   4471  GL2 POPE  730      68.230 219.390  65.500  1.00  0.00            
ATOM   4472  C1A POPE  730      67.620 223.400  62.640  1.00  0.00            
ATOM   4473  D2A POPE  730      71.190 223.280  58.570  1.00  0.00            
ATOM   4474  C3A POPE  730      68.290 222.060  55.100  1.00  0.00            
ATOM   4475  C4A POPE  730      65.020 220.570  52.970  1.00  0.00            
ATOM   4476  C1B POPE  730      70.660 217.830  61.910  1.00  0.00            
ATOM   4477  C2B POPE  730      74.750 218.920  58.340  1.00  0.00            
ATOM   4478  C3B POPE  730      74.110 222.310  54.370  1.00  0.00            
ATOM   4479  C4B POPE  730      72.400 225.640  53.810  1.00  0.00            
ATOM   4480  NH3 POPE  731     281.890  67.790  68.570  1.00  0.00            
ATOM   4481  PO4 POPE  731     285.110  68.500  65.440  1.00  0.00            
ATOM   4482  GL1 POPE  731     282.870  67.000  61.860  1.00  0.00            
ATOM   4483  GL2 POPE  731     285.110  65.540  61.290  1.00  0.00            
ATOM   4484  C1A POPE  731     281.810  66.830  57.710  1.00  0.00            
ATOM   4485  D2A POPE  731     280.620  65.190  53.320  1.00  0.00            
ATOM   4486  C3A POPE  731     283.370  64.810  49.870  1.00  0.00            
ATOM   4487  C4A POPE  731     284.690  62.950  45.800  1.00  0.00            
ATOM   4488  C1B POPE  731     287.600  64.970  58.370  1.00  0.00            
ATOM   4489  C2B POPE  731     290.260  62.470  55.550  1.00  0.00            
ATOM   4490  C3B POPE  731     292.180  60.780  51.050  1.00  0.00            
ATOM   4491  C4B POPE  731     294.020  60.120  46.670  1.00  0.00            
ATOM   4492  NH3 POPE  732     136.760 205.880  67.820  1.00  0.00            
ATOM   4493  PO4 POPE  732     141.090 207.860  69.130  1.00  0.00            
ATOM   4494  GL1 POPE  732     142.710 206.050  65.170  1.00  0.00            
ATOM   4495  GL2 POPE  732     143.500 203.450  65.400  1.00  0.00            
ATOM   4496  C1A POPE  732     144.710 205.270  61.210  1.00  0.00            
ATOM   4497  D2A POPE  732     142.690 203.480  57.750  1.00  0.00            
ATOM   4498  C3A POPE  732     144.370 202.150  54.790  1.00  0.00            
ATOM   4499  C4A POPE  732     144.380 198.860  52.110  1.00  0.00            
ATOM   4500  C1B POPE  732     145.900 200.620  61.610  1.00  0.00            
ATOM   4501  C2B POPE  732     146.440 198.970  57.830  1.00  0.00            
ATOM   4502  C3B POPE  732     148.380 196.450  54.170  1.00  0.00            
ATOM   4503  C4B POPE  732     147.720 193.520  50.940  1.00  0.00            
ATOM   4504  NH3 POPE  733     241.580  90.320  65.080  1.00  0.00            
ATOM   4505  PO4 POPE  733     244.990  91.200  62.270  1.00  0.00            
ATOM   4506  GL1 POPE  733     245.220  90.820  58.480  1.00  0.00            
ATOM   4507  GL2 POPE  733     242.110  92.360  56.540  1.00  0.00            
ATOM   4508  C1A POPE  733     247.100  91.960  55.240  1.00  0.00            
ATOM   4509  D2A POPE  733     249.760  90.860  51.520  1.00  0.00            
ATOM   4510  C3A POPE  733     250.600  94.730  48.310  1.00  0.00            
ATOM   4511  C4A POPE  733     251.420  98.320  45.320  1.00  0.00            
ATOM   4512  C1B POPE  733     241.190  92.380  52.770  1.00  0.00            
ATOM   4513  C2B POPE  733     241.270  91.970  48.300  1.00  0.00            
ATOM   4514  C3B POPE  733     243.220  90.530  45.030  1.00  0.00            
ATOM   4515  C4B POPE  733     247.530  91.120  43.320  1.00  0.00            
ATOM   4516  NH3 POPE  734      30.190 215.580  69.130  1.00  0.00            
ATOM   4517  PO4 POPE  734      31.860 218.800  68.080  1.00  0.00            
ATOM   4518  GL1 POPE  734      31.080 222.030  65.140  1.00  0.00            
ATOM   4519  GL2 POPE  734      35.330 221.900  62.970  1.00  0.00            
ATOM   4520  C1A POPE  734      31.840 221.170  60.320  1.00  0.00            
ATOM   4521  D2A POPE  734      32.190 218.150  57.090  1.00  0.00            
ATOM   4522  C3A POPE  734      34.520 215.540  54.920  1.00  0.00            
ATOM   4523  C4A POPE  734      36.880 215.520  51.650  1.00  0.00            
ATOM   4524  C1B POPE  734      35.930 223.720  58.520  1.00  0.00            
ATOM   4525  C2B POPE  734      37.560 224.880  52.960  1.00  0.00            
ATOM   4526  C3B POPE  734      40.010 224.290  50.160  1.00  0.00            
ATOM   4527  C4B POPE  734      44.340 222.450  48.150  1.00  0.00            
ATOM   4528  NH3 POPE  735      29.740 268.520  72.180  1.00  0.00            
ATOM   4529  PO4 POPE  735      25.920 267.240  70.610  1.00  0.00            
ATOM   4530  GL1 POPE  735      25.120 268.020  66.230  1.00  0.00            
ATOM   4531  GL2 POPE  735      22.560 271.110  65.640  1.00  0.00            
ATOM   4532  C1A POPE  735      26.400 269.280  61.840  1.00  0.00            
ATOM   4533  D2A POPE  735      27.300 271.630  58.850  1.00  0.00            
ATOM   4534  C3A POPE  735      27.330 271.230  54.280  1.00  0.00            
ATOM   4535  C4A POPE  735      31.740 272.070  53.300  1.00  0.00            
ATOM   4536  C1B POPE  735      25.900 274.690  64.080  1.00  0.00            
ATOM   4537  C2B POPE  735      27.170 276.380  59.960  1.00  0.00            
ATOM   4538  C3B POPE  735      27.790 275.960  55.920  1.00  0.00            
ATOM   4539  C4B POPE  735      26.860 276.780  51.040  1.00  0.00            
ATOM   4540  NH3 POPE  736     240.620 114.550  65.900  1.00  0.00            
ATOM   4541  PO4 POPE  736     244.230 114.400  66.910  1.00  0.00            
ATOM   4542  GL1 POPE  736     244.520 114.950  62.130  1.00  0.00            
ATOM   4543  GL2 POPE  736     242.420 111.890  61.670  1.00  0.00            
ATOM   4544  C1A POPE  736     244.680 115.280  58.100  1.00  0.00            
ATOM   4545  D2A POPE  736     244.880 114.420  53.820  1.00  0.00            
ATOM   4546  C3A POPE  736     247.010 112.260  50.240  1.00  0.00            
ATOM   4547  C4A POPE  736     248.190 109.190  48.470  1.00  0.00            
ATOM   4548  C1B POPE  736     241.440 110.550  56.940  1.00  0.00            
ATOM   4549  C2B POPE  736     240.510 111.600  52.310  1.00  0.00            
ATOM   4550  C3B POPE  736     242.690 113.160  48.360  1.00  0.00            
ATOM   4551  C4B POPE  736     242.070 115.750  45.110  1.00  0.00            
ATOM   4552  NH3 POPE  737     223.680 197.280  73.890  1.00  0.00            
ATOM   4553  PO4 POPE  737     228.200 196.970  73.350  1.00  0.00            
ATOM   4554  GL1 POPE  737     225.570 195.760  69.610  1.00  0.00            
ATOM   4555  GL2 POPE  737     224.000 192.750  69.020  1.00  0.00            
ATOM   4556  C1A POPE  737     225.410 196.040  65.170  1.00  0.00            
ATOM   4557  D2A POPE  737     226.390 196.370  59.530  1.00  0.00            
ATOM   4558  C3A POPE  737     231.350 196.500  58.000  1.00  0.00            
ATOM   4559  C4A POPE  737     235.910 197.070  58.250  1.00  0.00            
ATOM   4560  C1B POPE  737     223.150 189.330  64.930  1.00  0.00            
ATOM   4561  C2B POPE  737     224.670 188.000  61.410  1.00  0.00            
ATOM   4562  C3B POPE  737     224.330 191.720  58.810  1.00  0.00            
ATOM   4563  C4B POPE  737     225.150 194.230  54.870  1.00  0.00            
ATOM   4564  NH3 POPE  738      44.750  43.350  68.420  1.00  0.00            
ATOM   4565  PO4 POPE  738      41.460  40.410  70.440  1.00  0.00            
ATOM   4566  GL1 POPE  738      41.670  39.330  66.690  1.00  0.00            
ATOM   4567  GL2 POPE  738      44.030  39.690  64.680  1.00  0.00            
ATOM   4568  C1A POPE  738      39.790  36.560  64.010  1.00  0.00            
ATOM   4569  D2A POPE  738      40.320  34.350  58.910  1.00  0.00            
ATOM   4570  C3A POPE  738      41.860  34.920  55.930  1.00  0.00            
ATOM   4571  C4A POPE  738      43.450  32.670  53.000  1.00  0.00            
ATOM   4572  C1B POPE  738      44.000  38.300  59.870  1.00  0.00            
ATOM   4573  C2B POPE  738      42.860  40.240  57.010  1.00  0.00            
ATOM   4574  C3B POPE  738      41.740  43.150  54.010  1.00  0.00            
ATOM   4575  C4B POPE  738      43.270  44.310  50.150  1.00  0.00            
ATOM   4576  NH3 POPE  739      72.070 253.100  72.230  1.00  0.00            
ATOM   4577  PO4 POPE  739      74.770 248.800  75.090  1.00  0.00            
ATOM   4578  GL1 POPE  739      75.260 249.810  70.060  1.00  0.00            
ATOM   4579  GL2 POPE  739      78.210 251.570  67.530  1.00  0.00            
ATOM   4580  C1A POPE  739      73.230 251.180  66.780  1.00  0.00            
ATOM   4581  D2A POPE  739      72.000 251.430  62.560  1.00  0.00            
ATOM   4582  C3A POPE  739      74.470 254.940  61.030  1.00  0.00            
ATOM   4583  C4A POPE  739      75.400 259.090  60.060  1.00  0.00            
ATOM   4584  C1B POPE  739      76.960 250.170  63.260  1.00  0.00            
ATOM   4585  C2B POPE  739      78.680 251.700  59.390  1.00  0.00            
ATOM   4586  C3B POPE  739      80.580 252.110  56.460  1.00  0.00            
ATOM   4587  C4B POPE  739      79.910 251.500  51.870  1.00  0.00            
ATOM   4588  NH3 POPE  740     201.580 123.300  65.080  1.00  0.00            
ATOM   4589  PO4 POPE  740     200.810 118.110  63.920  1.00  0.00            
ATOM   4590  GL1 POPE  740     201.550 115.570  59.970  1.00  0.00            
ATOM   4591  GL2 POPE  740     204.500 113.990  59.200  1.00  0.00            
ATOM   4592  C1A POPE  740     199.860 113.260  57.280  1.00  0.00            
ATOM   4593  D2A POPE  740     200.360 114.150  52.450  1.00  0.00            
ATOM   4594  C3A POPE  740     202.760 112.020  49.950  1.00  0.00            
ATOM   4595  C4A POPE  740     205.430 110.220  46.840  1.00  0.00            
ATOM   4596  C1B POPE  740     204.170 116.430  55.920  1.00  0.00            
ATOM   4597  C2B POPE  740     204.510 116.390  51.260  1.00  0.00            
ATOM   4598  C3B POPE  740     204.370 115.640  47.320  1.00  0.00            
ATOM   4599  C4B POPE  740     201.670 116.310  43.950  1.00  0.00            
ATOM   4600  NH3 POPE  741      75.940 140.750  64.490  1.00  0.00            
ATOM   4601  PO4 POPE  741      71.890 142.290  64.150  1.00  0.00            
ATOM   4602  GL1 POPE  741      72.060 143.740  60.300  1.00  0.00            
ATOM   4603  GL2 POPE  741      74.860 141.270  59.730  1.00  0.00            
ATOM   4604  C1A POPE  741      71.060 147.210  56.270  1.00  0.00            
ATOM   4605  D2A POPE  741      72.800 149.200  52.440  1.00  0.00            
ATOM   4606  C3A POPE  741      72.480 153.370  50.150  1.00  0.00            
ATOM   4607  C4A POPE  741      72.100 157.340  48.140  1.00  0.00            
ATOM   4608  C1B POPE  741      73.530 142.560  55.630  1.00  0.00            
ATOM   4609  C2B POPE  741      74.060 143.050  51.530  1.00  0.00            
ATOM   4610  C3B POPE  741      72.050 140.810  47.880  1.00  0.00            
ATOM   4611  C4B POPE  741      69.240 138.680  45.440  1.00  0.00            
ATOM   4612  NH3 POPE  742       4.110 130.430  64.550  1.00  0.00            
ATOM   4613  PO4 POPE  742       2.650 135.610  63.290  1.00  0.00            
ATOM   4614  GL1 POPE  742       4.680 133.520  59.820  1.00  0.00            
ATOM   4615  GL2 POPE  742       6.030 130.470  59.670  1.00  0.00            
ATOM   4616  C1A POPE  742       8.300 134.390  56.390  1.00  0.00            
ATOM   4617  D2A POPE  742      10.780 133.770  53.330  1.00  0.00            
ATOM   4618  C3A POPE  742      10.520 134.350  49.250  1.00  0.00            
ATOM   4619  C4A POPE  742      10.790 139.030  46.590  1.00  0.00            
ATOM   4620  C1B POPE  742       6.930 129.630  54.940  1.00  0.00            
ATOM   4621  C2B POPE  742      10.370 128.990  51.530  1.00  0.00            
ATOM   4622  C3B POPE  742      10.910 130.220  47.030  1.00  0.00            
ATOM   4623  C4B POPE  742       8.430 131.420  43.690  1.00  0.00            
ATOM   4624  NH3 POPE  743     285.500 208.300  72.800  1.00  0.00            
ATOM   4625  PO4 POPE  743     284.050 203.870  71.720  1.00  0.00            
ATOM   4626  GL1 POPE  743     286.280 201.690  68.490  1.00  0.00            
ATOM   4627  GL2 POPE  743     289.170 199.030  68.380  1.00  0.00            
ATOM   4628  C1A POPE  743     285.330 201.350  64.160  1.00  0.00            
ATOM   4629  D2A POPE  743     287.290 201.440  58.930  1.00  0.00            
ATOM   4630  C3A POPE  743     291.290 202.470  56.120  1.00  0.00            
ATOM   4631  C4A POPE  743     294.060 203.260  52.400  1.00  0.00            
ATOM   4632  C1B POPE  743     290.700 200.760  64.650  1.00  0.00            
ATOM   4633  C2B POPE  743     291.310 200.070  60.730  1.00  0.00            
ATOM   4634  C3B POPE  743     294.180 198.660  58.310  1.00  0.00            
ATOM   4635  C4B POPE  743     295.970 199.400  55.030  1.00  0.00            
ATOM   4636  NH3 POPE  744     185.140 204.270  68.420  1.00  0.00            
ATOM   4637  PO4 POPE  744     185.050 200.260  67.740  1.00  0.00            
ATOM   4638  GL1 POPE  744     184.550 197.670  63.790  1.00  0.00            
ATOM   4639  GL2 POPE  744     186.070 195.520  63.050  1.00  0.00            
ATOM   4640  C1A POPE  744     183.400 196.320  59.420  1.00  0.00            
ATOM   4641  D2A POPE  744     184.900 194.420  55.910  1.00  0.00            
ATOM   4642  C3A POPE  744     181.990 193.290  53.530  1.00  0.00            
ATOM   4643  C4A POPE  744     177.150 191.890  52.560  1.00  0.00            
ATOM   4644  C1B POPE  744     188.160 192.950  59.350  1.00  0.00            
ATOM   4645  C2B POPE  744     189.300 193.350  54.380  1.00  0.00            
ATOM   4646  C3B POPE  744     193.030 193.810  51.910  1.00  0.00            
ATOM   4647  C4B POPE  744     195.150 190.450  49.490  1.00  0.00            
ATOM   4648  NH3 POPE  745     228.540 155.800  73.790  1.00  0.00            
ATOM   4649  PO4 POPE  745     224.280 155.320  72.150  1.00  0.00            
ATOM   4650  GL1 POPE  745     225.620 156.910  68.440  1.00  0.00            
ATOM   4651  GL2 POPE  745     223.310 157.890  66.540  1.00  0.00            
ATOM   4652  C1A POPE  745     227.860 160.070  65.530  1.00  0.00            
ATOM   4653  D2A POPE  745     228.120 162.170  61.400  1.00  0.00            
ATOM   4654  C3A POPE  745     228.110 161.070  57.060  1.00  0.00            
ATOM   4655  C4A POPE  745     226.460 160.300  53.710  1.00  0.00            
ATOM   4656  C1B POPE  745     223.280 160.080  62.210  1.00  0.00            
ATOM   4657  C2B POPE  745     222.930 161.980  58.330  1.00  0.00            
ATOM   4658  C3B POPE  745     224.940 165.670  55.380  1.00  0.00            
ATOM   4659  C4B POPE  745     227.710 168.090  52.360  1.00  0.00            
ATOM   4660  NH3 POPE  746     131.560  79.640  70.270  1.00  0.00            
ATOM   4661  PO4 POPE  746     135.520  81.220  70.560  1.00  0.00            
ATOM   4662  GL1 POPE  746     135.330  79.370  67.130  1.00  0.00            
ATOM   4663  GL2 POPE  746     138.110  81.510  66.120  1.00  0.00            
ATOM   4664  C1A POPE  746     133.640  75.930  64.450  1.00  0.00            
ATOM   4665  D2A POPE  746     135.620  71.830  63.150  1.00  0.00            
ATOM   4666  C3A POPE  746     140.250  71.240  61.400  1.00  0.00            
ATOM   4667  C4A POPE  746     140.200  68.230  58.320  1.00  0.00            
ATOM   4668  C1B POPE  746     134.950  81.780  63.020  1.00  0.00            
ATOM   4669  C2B POPE  746     134.230  81.880  59.250  1.00  0.00            
ATOM   4670  C3B POPE  746     133.030  84.010  55.840  1.00  0.00            
ATOM   4671  C4B POPE  746     131.080  88.560  55.560  1.00  0.00            
ATOM   4672  NH3 POPE  747       9.960  55.310  67.590  1.00  0.00            
ATOM   4673  PO4 POPE  747      13.460  57.990  67.140  1.00  0.00            
ATOM   4674  GL1 POPE  747      12.830  59.060  63.240  1.00  0.00            
ATOM   4675  GL2 POPE  747      11.800  56.320  61.840  1.00  0.00            
ATOM   4676  C1A POPE  747       8.820  59.970  60.150  1.00  0.00            
ATOM   4677  D2A POPE  747       6.560  60.140  56.440  1.00  0.00            
ATOM   4678  C3A POPE  747       5.040  62.690  53.400  1.00  0.00            
ATOM   4679  C4A POPE  747       3.170  65.590  50.910  1.00  0.00            
ATOM   4680  C1B POPE  747      12.220  57.150  57.610  1.00  0.00            
ATOM   4681  C2B POPE  747      14.320  54.900  53.490  1.00  0.00            
ATOM   4682  C3B POPE  747      16.200  52.420  51.250  1.00  0.00            
ATOM   4683  C4B POPE  747      19.610  53.400  48.810  1.00  0.00            
ATOM   4684  NH3 POPE  748     216.370   2.980  66.810  1.00  0.00            
ATOM   4685  PO4 POPE  748     215.340  -1.080  66.510  1.00  0.00            
ATOM   4686  GL1 POPE  748     212.870  -1.950  63.710  1.00  0.00            
ATOM   4687  GL2 POPE  748     211.990  -5.710  62.890  1.00  0.00            
ATOM   4688  C1A POPE  748     211.030  -1.730  60.590  1.00  0.00            
ATOM   4689  D2A POPE  748     211.790  -5.030  56.750  1.00  0.00            
ATOM   4690  C3A POPE  748     209.770  -6.070  54.370  1.00  0.00            
ATOM   4691  C4A POPE  748     208.190  -4.740  50.850  1.00  0.00            
ATOM   4692  C1B POPE  748     209.110  -8.500  59.760  1.00  0.00            
ATOM   4693  C2B POPE  748     207.790 -10.790  55.910  1.00  0.00            
ATOM   4694  C3B POPE  748     210.110 -12.620  52.180  1.00  0.00            
ATOM   4695  C4B POPE  748     213.870 -14.410  50.000  1.00  0.00            
ATOM   4696  NH3 POPE  749      77.280  92.700  66.010  1.00  0.00            
ATOM   4697  PO4 POPE  749      82.640  93.690  66.470  1.00  0.00            
ATOM   4698  GL1 POPE  749      81.240  92.160  62.620  1.00  0.00            
ATOM   4699  GL2 POPE  749      82.110  88.880  61.740  1.00  0.00            
ATOM   4700  C1A POPE  749      80.830  92.880  58.940  1.00  0.00            
ATOM   4701  D2A POPE  749      81.390  91.490  55.230  1.00  0.00            
ATOM   4702  C3A POPE  749      81.010  90.640  52.040  1.00  0.00            
ATOM   4703  C4A POPE  749      79.200  89.800  49.030  1.00  0.00            
ATOM   4704  C1B POPE  749      83.880  88.490  58.410  1.00  0.00            
ATOM   4705  C2B POPE  749      85.500  89.450  53.920  1.00  0.00            
ATOM   4706  C3B POPE  749      88.570  90.600  50.660  1.00  0.00            
ATOM   4707  C4B POPE  749      90.140  89.340  47.690  1.00  0.00            
ATOM   4708  NH3 POPE  750     213.460 284.790  67.410  1.00  0.00            
ATOM   4709  PO4 POPE  750     213.690 280.100  67.750  1.00  0.00            
ATOM   4710  GL1 POPE  750     210.280 279.860  64.200  1.00  0.00            
ATOM   4711  GL2 POPE  750     211.070 275.880  63.700  1.00  0.00            
ATOM   4712  C1A POPE  750     210.120 278.370  59.440  1.00  0.00            
ATOM   4713  D2A POPE  750     213.120 276.420  55.830  1.00  0.00            
ATOM   4714  C3A POPE  750     214.800 273.200  52.640  1.00  0.00            
ATOM   4715  C4A POPE  750     214.450 270.880  49.140  1.00  0.00            
ATOM   4716  C1B POPE  750     208.500 273.840  60.330  1.00  0.00            
ATOM   4717  C2B POPE  750     207.500 275.140  55.740  1.00  0.00            
ATOM   4718  C3B POPE  750     206.110 275.550  52.190  1.00  0.00            
ATOM   4719  C4B POPE  750     203.930 271.830  51.380  1.00  0.00            
ATOM   4720  NH3 POPE  751     115.820 286.310  74.150  1.00  0.00            
ATOM   4721  PO4 POPE  751     116.090 282.110  77.100  1.00  0.00            
ATOM   4722  GL1 POPE  751     116.270 280.720  73.930  1.00  0.00            
ATOM   4723  GL2 POPE  751     113.940 278.630  73.110  1.00  0.00            
ATOM   4724  C1A POPE  751     116.560 281.950  69.300  1.00  0.00            
ATOM   4725  D2A POPE  751     116.160 284.200  64.810  1.00  0.00            
ATOM   4726  C3A POPE  751     114.050 281.940  63.160  1.00  0.00            
ATOM   4727  C4A POPE  751     113.090 279.600  58.980  1.00  0.00            
ATOM   4728  C1B POPE  751     112.300 278.750  68.910  1.00  0.00            
ATOM   4729  C2B POPE  751     111.180 282.180  67.030  1.00  0.00            
ATOM   4730  C3B POPE  751     110.250 284.890  65.180  1.00  0.00            
ATOM   4731  C4B POPE  751     107.870 288.160  66.340  1.00  0.00            
ATOM   4732  NH3 POPE  752     187.460 166.150  68.990  1.00  0.00            
ATOM   4733  PO4 POPE  752     190.290 169.610  70.290  1.00  0.00            
ATOM   4734  GL1 POPE  752     191.180 168.370  65.580  1.00  0.00            
ATOM   4735  GL2 POPE  752     192.120 165.170  65.930  1.00  0.00            
ATOM   4736  C1A POPE  752     195.330 167.450  63.350  1.00  0.00            
ATOM   4737  D2A POPE  752     198.080 168.310  59.550  1.00  0.00            
ATOM   4738  C3A POPE  752     197.590 169.540  55.820  1.00  0.00            
ATOM   4739  C4A POPE  752     197.510 170.630  51.850  1.00  0.00            
ATOM   4740  C1B POPE  752     191.540 163.600  61.890  1.00  0.00            
ATOM   4741  C2B POPE  752     190.300 163.790  57.380  1.00  0.00            
ATOM   4742  C3B POPE  752     190.070 164.900  53.670  1.00  0.00            
ATOM   4743  C4B POPE  752     187.400 166.840  51.030  1.00  0.00            
ATOM   4744  NH3 POPE  753     181.710  61.240  65.810  1.00  0.00            
ATOM   4745  PO4 POPE  753     181.100  64.710  66.220  1.00  0.00            
ATOM   4746  GL1 POPE  753     182.440  65.180  62.560  1.00  0.00            
ATOM   4747  GL2 POPE  753     180.180  62.960  61.220  1.00  0.00            
ATOM   4748  C1A POPE  753     183.430  64.770  57.780  1.00  0.00            
ATOM   4749  D2A POPE  753     183.300  63.220  53.720  1.00  0.00            
ATOM   4750  C3A POPE  753     184.250  62.440  48.500  1.00  0.00            
ATOM   4751  C4A POPE  753     185.250  65.180  45.260  1.00  0.00            
ATOM   4752  C1B POPE  753     179.780  60.270  58.140  1.00  0.00            
ATOM   4753  C2B POPE  753     179.660  59.800  53.740  1.00  0.00            
ATOM   4754  C3B POPE  753     180.660  57.680  51.410  1.00  0.00            
ATOM   4755  C4B POPE  753     182.000  53.730  50.760  1.00  0.00            
ATOM   4756  NH3 POPE  754     136.350  42.730  72.620  1.00  0.00            
ATOM   4757  PO4 POPE  754     133.370  39.250  72.390  1.00  0.00            
ATOM   4758  GL1 POPE  754     134.000  35.990  69.890  1.00  0.00            
ATOM   4759  GL2 POPE  754     137.350  33.500  68.040  1.00  0.00            
ATOM   4760  C1A POPE  754     132.530  37.570  66.090  1.00  0.00            
ATOM   4761  D2A POPE  754     131.820  42.700  66.010  1.00  0.00            
ATOM   4762  C3A POPE  754     132.850  45.850  63.840  1.00  0.00            
ATOM   4763  C4A POPE  754     135.790  48.400  65.570  1.00  0.00            
ATOM   4764  C1B POPE  754     133.970  32.960  64.960  1.00  0.00            
ATOM   4765  C2B POPE  754     131.450  31.520  61.500  1.00  0.00            
ATOM   4766  C3B POPE  754     128.580  31.000  58.320  1.00  0.00            
ATOM   4767  C4B POPE  754     125.150  30.760  56.010  1.00  0.00            
ATOM   4768  NH3 POPE  755     117.810  39.900  75.200  1.00  0.00            
ATOM   4769  PO4 POPE  755     115.480  36.700  72.860  1.00  0.00            
ATOM   4770  GL1 POPE  755     113.700  38.270  68.970  1.00  0.00            
ATOM   4771  GL2 POPE  755     110.910  40.410  68.500  1.00  0.00            
ATOM   4772  C1A POPE  755     112.120  36.060  66.210  1.00  0.00            
ATOM   4773  D2A POPE  755     109.550  34.570  64.350  1.00  0.00            
ATOM   4774  C3A POPE  755     106.770  31.120  62.800  1.00  0.00            
ATOM   4775  C4A POPE  755     102.320  31.180  61.120  1.00  0.00            
ATOM   4776  C1B POPE  755     108.520  39.600  64.890  1.00  0.00            
ATOM   4777  C2B POPE  755     108.250  38.220  61.130  1.00  0.00            
ATOM   4778  C3B POPE  755     110.020  40.220  58.290  1.00  0.00            
ATOM   4779  C4B POPE  755     114.260  39.800  56.880  1.00  0.00            
ATOM   4780  NH3 POPE  756      24.010 112.280  66.030  1.00  0.00            
ATOM   4781  PO4 POPE  756      21.220 115.830  65.330  1.00  0.00            
ATOM   4782  GL1 POPE  756      19.440 117.080  60.840  1.00  0.00            
ATOM   4783  GL2 POPE  756      22.880 117.010  59.730  1.00  0.00            
ATOM   4784  C1A POPE  756      19.420 117.330  56.190  1.00  0.00            
ATOM   4785  D2A POPE  756      18.810 116.790  52.270  1.00  0.00            
ATOM   4786  C3A POPE  756      20.420 120.580  49.390  1.00  0.00            
ATOM   4787  C4A POPE  756      21.740 124.670  47.700  1.00  0.00            
ATOM   4788  C1B POPE  756      25.080 114.130  56.700  1.00  0.00            
ATOM   4789  C2B POPE  756      26.210 113.650  52.820  1.00  0.00            
ATOM   4790  C3B POPE  756      28.000 111.060  49.520  1.00  0.00            
ATOM   4791  C4B POPE  756      28.430 109.690  45.360  1.00  0.00            
ATOM   4792  NH3 POPE  757     137.440 193.140  71.140  1.00  0.00            
ATOM   4793  PO4 POPE  757     134.060 191.120  68.860  1.00  0.00            
ATOM   4794  GL1 POPE  757     133.560 190.920  64.870  1.00  0.00            
ATOM   4795  GL2 POPE  757     130.670 190.660  63.770  1.00  0.00            
ATOM   4796  C1A POPE  757     136.280 187.760  63.170  1.00  0.00            
ATOM   4797  D2A POPE  757     137.930 186.100  59.440  1.00  0.00            
ATOM   4798  C3A POPE  757     135.590 185.630  56.120  1.00  0.00            
ATOM   4799  C4A POPE  757     131.630 185.190  56.630  1.00  0.00            
ATOM   4800  C1B POPE  757     128.730 191.800  60.760  1.00  0.00            
ATOM   4801  C2B POPE  757     129.070 190.020  57.030  1.00  0.00            
ATOM   4802  C3B POPE  757     131.560 189.580  53.150  1.00  0.00            
ATOM   4803  C4B POPE  757     132.690 192.830  51.520  1.00  0.00            
ATOM   4804  NH3 POPE  758     192.000 164.560  71.290  1.00  0.00            
ATOM   4805  PO4 POPE  758     196.030 164.220  69.790  1.00  0.00            
ATOM   4806  GL1 POPE  758     197.630 163.470  65.790  1.00  0.00            
ATOM   4807  GL2 POPE  758     199.120 166.140  66.340  1.00  0.00            
ATOM   4808  C1A POPE  758     196.520 162.820  61.570  1.00  0.00            
ATOM   4809  D2A POPE  758     195.590 164.490  58.720  1.00  0.00            
ATOM   4810  C3A POPE  758     194.680 163.510  54.390  1.00  0.00            
ATOM   4811  C4A POPE  758     192.020 159.830  52.060  1.00  0.00            
ATOM   4812  C1B POPE  758     198.720 170.920  64.460  1.00  0.00            
ATOM   4813  C2B POPE  758     198.160 174.500  62.370  1.00  0.00            
ATOM   4814  C3B POPE  758     198.750 173.340  58.120  1.00  0.00            
ATOM   4815  C4B POPE  758     198.070 174.780  54.980  1.00  0.00            
ATOM   4816  NH3 POPE  759      27.810  11.530  70.700  1.00  0.00            
ATOM   4817  PO4 POPE  759      23.600  13.440  69.170  1.00  0.00            
ATOM   4818  GL1 POPE  759      25.880  14.280  66.130  1.00  0.00            
ATOM   4819  GL2 POPE  759      26.970  16.620  65.770  1.00  0.00            
ATOM   4820  C1A POPE  759      24.530  14.710  61.480  1.00  0.00            
ATOM   4821  D2A POPE  759      25.170  15.340  57.260  1.00  0.00            
ATOM   4822  C3A POPE  759      28.710  13.240  56.160  1.00  0.00            
ATOM   4823  C4A POPE  759      32.640  11.610  53.690  1.00  0.00            
ATOM   4824  C1B POPE  759      31.380  16.720  64.400  1.00  0.00            
ATOM   4825  C2B POPE  759      34.250  17.810  61.300  1.00  0.00            
ATOM   4826  C3B POPE  759      37.330  18.430  58.280  1.00  0.00            
ATOM   4827  C4B POPE  759      41.840  20.160  58.690  1.00  0.00            
ATOM   4828  NH3 POPE  760     187.080 140.900  65.260  1.00  0.00            
ATOM   4829  PO4 POPE  760     183.380 141.770  66.130  1.00  0.00            
ATOM   4830  GL1 POPE  760     182.940 141.620  61.760  1.00  0.00            
ATOM   4831  GL2 POPE  760     185.290 140.800  60.110  1.00  0.00            
ATOM   4832  C1A POPE  760     181.020 140.710  57.640  1.00  0.00            
ATOM   4833  D2A POPE  760     180.480 143.040  54.390  1.00  0.00            
ATOM   4834  C3A POPE  760     184.180 144.530  51.440  1.00  0.00            
ATOM   4835  C4A POPE  760     188.360 146.750  49.910  1.00  0.00            
ATOM   4836  C1B POPE  760     186.620 141.180  55.290  1.00  0.00            
ATOM   4837  C2B POPE  760     187.420 141.220  51.070  1.00  0.00            
ATOM   4838  C3B POPE  760     186.230 143.020  46.770  1.00  0.00            
ATOM   4839  C4B POPE  760     184.690 146.440  45.450  1.00  0.00            
ATOM   4840  NH3 POPE  761     257.330 186.120  73.950  1.00  0.00            
ATOM   4841  PO4 POPE  761     259.370 180.800  73.920  1.00  0.00            
ATOM   4842  GL1 POPE  761     258.190 181.880  70.150  1.00  0.00            
ATOM   4843  GL2 POPE  761     256.580 179.910  67.880  1.00  0.00            
ATOM   4844  C1A POPE  761     258.790 183.020  64.830  1.00  0.00            
ATOM   4845  D2A POPE  761     258.250 184.950  62.850  1.00  0.00            
ATOM   4846  C3A POPE  761     254.610 182.870  60.960  1.00  0.00            
ATOM   4847  C4A POPE  761     254.640 180.340  57.650  1.00  0.00            
ATOM   4848  C1B POPE  761     252.400 180.000  65.220  1.00  0.00            
ATOM   4849  C2B POPE  761     251.400 177.470  61.360  1.00  0.00            
ATOM   4850  C3B POPE  761     250.230 175.570  57.740  1.00  0.00            
ATOM   4851  C4B POPE  761     250.400 173.900  53.240  1.00  0.00            
ATOM   4852  NH3 POPE  762     290.840  29.230  65.740  1.00  0.00            
ATOM   4853  PO4 POPE  762     295.430  28.930  66.700  1.00  0.00            
ATOM   4854  GL1 POPE  762     295.220  30.640  63.100  1.00  0.00            
ATOM   4855  GL2 POPE  762     292.330  32.170  61.980  1.00  0.00            
ATOM   4856  C1A POPE  762     298.100  29.840  60.130  1.00  0.00            
ATOM   4857  D2A POPE  762     299.880  29.930  56.570  1.00  0.00            
ATOM   4858  C3A POPE  762     302.320  27.870  53.810  1.00  0.00            
ATOM   4859  C4A POPE  762     303.440  27.790  49.430  1.00  0.00            
ATOM   4860  C1B POPE  762     289.810  33.470  59.330  1.00  0.00            
ATOM   4861  C2B POPE  762     288.280  33.290  55.410  1.00  0.00            
ATOM   4862  C3B POPE  762     288.370  32.100  51.700  1.00  0.00            
ATOM   4863  C4B POPE  762     290.660  33.250  47.670  1.00  0.00            
ATOM   4864  NH3 POPE  763     193.450 266.500  69.620  1.00  0.00            
ATOM   4865  PO4 POPE  763     197.120 268.620  68.080  1.00  0.00            
ATOM   4866  GL1 POPE  763     196.560 270.270  64.130  1.00  0.00            
ATOM   4867  GL2 POPE  763     198.430 268.440  63.000  1.00  0.00            
ATOM   4868  C1A POPE  763     195.060 272.600  61.750  1.00  0.00            
ATOM   4869  D2A POPE  763     192.380 271.100  57.340  1.00  0.00            
ATOM   4870  C3A POPE  763     193.330 268.290  53.590  1.00  0.00            
ATOM   4871  C4A POPE  763     190.830 264.100  52.920  1.00  0.00            
ATOM   4872  C1B POPE  763     195.700 267.130  60.150  1.00  0.00            
ATOM   4873  C2B POPE  763     196.330 264.960  56.700  1.00  0.00            
ATOM   4874  C3B POPE  763     195.650 262.090  53.850  1.00  0.00            
ATOM   4875  C4B POPE  763     191.880 257.700  51.620  1.00  0.00            
ATOM   4876  NH3 POPE  764     259.970  99.050  63.820  1.00  0.00            
ATOM   4877  PO4 POPE  764     264.330  97.770  62.770  1.00  0.00            
ATOM   4878  GL1 POPE  764     262.610  99.660  58.910  1.00  0.00            
ATOM   4879  GL2 POPE  764     261.870 102.380  59.150  1.00  0.00            
ATOM   4880  C1A POPE  764     263.230  99.000  54.090  1.00  0.00            
ATOM   4881  D2A POPE  764     261.900  98.660  49.640  1.00  0.00            
ATOM   4882  C3A POPE  764     264.540  96.210  47.230  1.00  0.00            
ATOM   4883  C4A POPE  764     266.670  98.980  46.200  1.00  0.00            
ATOM   4884  C1B POPE  764     259.200 102.610  56.100  1.00  0.00            
ATOM   4885  C2B POPE  764     258.490 102.180  51.990  1.00  0.00            
ATOM   4886  C3B POPE  764     258.860 101.830  47.480  1.00  0.00            
ATOM   4887  C4B POPE  764     259.570 103.590  43.740  1.00  0.00            
ATOM   4888  NH3 POPE  765     204.180 192.140  75.450  1.00  0.00            
ATOM   4889  PO4 POPE  765     202.160 189.340  73.500  1.00  0.00            
ATOM   4890  GL1 POPE  765     204.490 189.140  69.890  1.00  0.00            
ATOM   4891  GL2 POPE  765     204.980 186.390  68.550  1.00  0.00            
ATOM   4892  C1A POPE  765     205.070 191.230  66.510  1.00  0.00            
ATOM   4893  D2A POPE  765     207.380 190.510  63.580  1.00  0.00            
ATOM   4894  C3A POPE  765     207.870 186.810  61.260  1.00  0.00            
ATOM   4895  C4A POPE  765     206.590 182.620  62.460  1.00  0.00            
ATOM   4896  C1B POPE  765     203.610 186.480  64.390  1.00  0.00            
ATOM   4897  C2B POPE  765     202.730 187.030  59.680  1.00  0.00            
ATOM   4898  C3B POPE  765     201.870 188.460  54.990  1.00  0.00            
ATOM   4899  C4B POPE  765     199.270 186.920  52.200  1.00  0.00            
ATOM   4900  NH3 POPE  766      74.810 165.230  66.570  1.00  0.00            
ATOM   4901  PO4 POPE  766      78.090 162.080  64.480  1.00  0.00            
ATOM   4902  GL1 POPE  766      75.210 162.300  62.250  1.00  0.00            
ATOM   4903  GL2 POPE  766      75.210 165.470  61.450  1.00  0.00            
ATOM   4904  C1A POPE  766      75.670 161.800  57.890  1.00  0.00            
ATOM   4905  D2A POPE  766      76.360 162.110  53.560  1.00  0.00            
ATOM   4906  C3A POPE  766      77.950 159.220  49.480  1.00  0.00            
ATOM   4907  C4A POPE  766      81.410 157.390  46.840  1.00  0.00            
ATOM   4908  C1B POPE  766      76.640 168.090  58.230  1.00  0.00            
ATOM   4909  C2B POPE  766      77.130 171.050  54.820  1.00  0.00            
ATOM   4910  C3B POPE  766      74.770 172.760  51.600  1.00  0.00            
ATOM   4911  C4B POPE  766      72.100 170.730  48.720  1.00  0.00            
ATOM   4912  NH3 POPE  767     256.810 290.250  68.860  1.00  0.00            
ATOM   4913  PO4 POPE  767     260.970 291.670  69.290  1.00  0.00            
ATOM   4914  GL1 POPE  767     262.370 290.220  64.460  1.00  0.00            
ATOM   4915  GL2 POPE  767     263.360 293.300  62.210  1.00  0.00            
ATOM   4916  C1A POPE  767     261.600 288.330  60.640  1.00  0.00            
ATOM   4917  D2A POPE  767     263.420 286.060  57.230  1.00  0.00            
ATOM   4918  C3A POPE  767     262.280 287.870  53.220  1.00  0.00            
ATOM   4919  C4A POPE  767     263.010 285.530  49.300  1.00  0.00            
ATOM   4920  C1B POPE  767     262.280 296.580  59.850  1.00  0.00            
ATOM   4921  C2B POPE  767     260.390 298.840  57.160  1.00  0.00            
ATOM   4922  C3B POPE  767     260.600 301.430  53.350  1.00  0.00            
ATOM   4923  C4B POPE  767     257.600 304.620  51.130  1.00  0.00            
ATOM   4924  NH3 POPE  768      21.990  28.820  71.260  1.00  0.00            
ATOM   4925  PO4 POPE  768      23.120  32.040  72.170  1.00  0.00            
ATOM   4926  GL1 POPE  768      21.480  33.390  67.850  1.00  0.00            
ATOM   4927  GL2 POPE  768      22.330  31.210  66.530  1.00  0.00            
ATOM   4928  C1A POPE  768      18.280  34.280  64.720  1.00  0.00            
ATOM   4929  D2A POPE  768      16.000  33.900  60.610  1.00  0.00            
ATOM   4930  C3A POPE  768      17.620  32.010  57.730  1.00  0.00            
ATOM   4931  C4A POPE  768      22.420  30.350  57.360  1.00  0.00            
ATOM   4932  C1B POPE  768      18.360  29.390  63.980  1.00  0.00            
ATOM   4933  C2B POPE  768      18.000  27.490  60.490  1.00  0.00            
ATOM   4934  C3B POPE  768      19.110  26.210  56.640  1.00  0.00            
ATOM   4935  C4B POPE  768      20.420  28.510  52.950  1.00  0.00            
ATOM   4936  NH3 POPE  769     140.560  66.130  69.330  1.00  0.00            
ATOM   4937  PO4 POPE  769     142.920  63.010  70.980  1.00  0.00            
ATOM   4938  GL1 POPE  769     141.420  61.700  66.320  1.00  0.00            
ATOM   4939  GL2 POPE  769     140.730  63.190  63.800  1.00  0.00            
ATOM   4940  C1A POPE  769     141.000  58.650  61.930  1.00  0.00            
ATOM   4941  D2A POPE  769     141.660  55.200  57.960  1.00  0.00            
ATOM   4942  C3A POPE  769     146.040  51.790  56.610  1.00  0.00            
ATOM   4943  C4A POPE  769     148.400  52.070  52.040  1.00  0.00            
ATOM   4944  C1B POPE  769     140.160  63.200  60.130  1.00  0.00            
ATOM   4945  C2B POPE  769     138.970  63.480  55.340  1.00  0.00            
ATOM   4946  C3B POPE  769     135.150  64.000  53.050  1.00  0.00            
ATOM   4947  C4B POPE  769     132.400  65.650  50.020  1.00  0.00            
ATOM   4948  NH3 POPE  770      53.050  70.980  66.920  1.00  0.00            
ATOM   4949  PO4 POPE  770      52.560  75.040  64.580  1.00  0.00            
ATOM   4950  GL1 POPE  770      54.570  72.090  62.020  1.00  0.00            
ATOM   4951  GL2 POPE  770      56.660  69.520  63.750  1.00  0.00            
ATOM   4952  C1A POPE  770      56.290  73.610  58.240  1.00  0.00            
ATOM   4953  D2A POPE  770      56.570  77.820  56.250  1.00  0.00            
ATOM   4954  C3A POPE  770      56.260  77.610  52.200  1.00  0.00            
ATOM   4955  C4A POPE  770      54.340  75.090  48.970  1.00  0.00            
ATOM   4956  C1B POPE  770      60.620  70.970  61.490  1.00  0.00            
ATOM   4957  C2B POPE  770      62.600  70.450  57.960  1.00  0.00            
ATOM   4958  C3B POPE  770      63.540  70.950  53.620  1.00  0.00            
ATOM   4959  C4B POPE  770      65.880  72.780  50.280  1.00  0.00            
ATOM   4960  NH3 POPE  771     282.760 267.150  69.610  1.00  0.00            
ATOM   4961  PO4 POPE  771     286.050 265.230  71.740  1.00  0.00            
ATOM   4962  GL1 POPE  771     287.620 264.950  67.560  1.00  0.00            
ATOM   4963  GL2 POPE  771     290.630 266.110  67.370  1.00  0.00            
ATOM   4964  C1A POPE  771     286.540 264.550  62.970  1.00  0.00            
ATOM   4965  D2A POPE  771     286.650 261.770  59.080  1.00  0.00            
ATOM   4966  C3A POPE  771     289.550 259.990  56.490  1.00  0.00            
ATOM   4967  C4A POPE  771     292.400 262.890  55.310  1.00  0.00            
ATOM   4968  C1B POPE  771     291.590 265.600  63.680  1.00  0.00            
ATOM   4969  C2B POPE  771     290.330 265.560  59.130  1.00  0.00            
ATOM   4970  C3B POPE  771     291.550 268.630  55.520  1.00  0.00            
ATOM   4971  C4B POPE  771     292.720 266.980  51.410  1.00  0.00            
ATOM   4972  NH3 POPE  772     179.490  92.810  62.620  1.00  0.00            
ATOM   4973  PO4 POPE  772     175.920  95.470  63.580  1.00  0.00            
ATOM   4974  GL1 POPE  772     176.480  95.560  58.570  1.00  0.00            
ATOM   4975  GL2 POPE  772     173.160  93.950  58.170  1.00  0.00            
ATOM   4976  C1A POPE  772     177.740  92.470  55.360  1.00  0.00            
ATOM   4977  D2A POPE  772     176.090  90.440  52.060  1.00  0.00            
ATOM   4978  C3A POPE  772     179.570  89.600  49.540  1.00  0.00            
ATOM   4979  C4A POPE  772     181.010  86.800  46.960  1.00  0.00            
ATOM   4980  C1B POPE  772     174.080  95.750  53.720  1.00  0.00            
ATOM   4981  C2B POPE  772     174.760  94.760  49.050  1.00  0.00            
ATOM   4982  C3B POPE  772     176.730  91.930  45.620  1.00  0.00            
ATOM   4983  C4B POPE  772     174.410  91.480  41.290  1.00  0.00            
ATOM   4984  NH3 POPE  773     193.060  94.270  64.550  1.00  0.00            
ATOM   4985  PO4 POPE  773     197.530  95.200  64.590  1.00  0.00            
ATOM   4986  GL1 POPE  773     197.040  94.080  61.040  1.00  0.00            
ATOM   4987  GL2 POPE  773     193.760  94.790  59.740  1.00  0.00            
ATOM   4988  C1A POPE  773     199.450  92.460  58.470  1.00  0.00            
ATOM   4989  D2A POPE  773     204.120  92.880  56.580  1.00  0.00            
ATOM   4990  C3A POPE  773     206.400  95.950  54.920  1.00  0.00            
ATOM   4991  C4A POPE  773     207.150  97.360  51.630  1.00  0.00            
ATOM   4992  C1B POPE  773     194.700  92.620  56.490  1.00  0.00            
ATOM   4993  C2B POPE  773     195.800  93.400  52.660  1.00  0.00            
ATOM   4994  C3B POPE  773     198.780  94.540  49.210  1.00  0.00            
ATOM   4995  C4B POPE  773     201.180  92.940  46.180  1.00  0.00            
ATOM   4996  NH3 POPE  774     181.010 156.180  66.310  1.00  0.00            
ATOM   4997  PO4 POPE  774     184.000 159.880  67.120  1.00  0.00            
ATOM   4998  GL1 POPE  774     184.330 159.310  63.080  1.00  0.00            
ATOM   4999  GL2 POPE  774     182.040 161.720  62.170  1.00  0.00            
ATOM   5000  C1A POPE  774     182.870 157.050  59.180  1.00  0.00            
ATOM   5001  D2A POPE  774     182.970 156.930  54.980  1.00  0.00            
ATOM   5002  C3A POPE  774     182.680 159.910  52.850  1.00  0.00            
ATOM   5003  C4A POPE  774     178.650 162.380  52.050  1.00  0.00            
ATOM   5004  C1B POPE  774     182.980 162.250  57.470  1.00  0.00            
ATOM   5005  C2B POPE  774     183.940 164.570  53.740  1.00  0.00            
ATOM   5006  C3B POPE  774     182.710 164.600  49.890  1.00  0.00            
ATOM   5007  C4B POPE  774     184.320 167.900  46.870  1.00  0.00            
ATOM   5008  NH3 POPE  775     180.070 110.720  62.950  1.00  0.00            
ATOM   5009  PO4 POPE  775     184.780 111.000  63.100  1.00  0.00            
ATOM   5010  GL1 POPE  775     185.010 109.480  59.420  1.00  0.00            
ATOM   5011  GL2 POPE  775     186.380 105.970  59.720  1.00  0.00            
ATOM   5012  C1A POPE  775     183.480 109.460  55.050  1.00  0.00            
ATOM   5013  D2A POPE  775     183.460 106.920  51.570  1.00  0.00            
ATOM   5014  C3A POPE  775     182.770 106.430  47.580  1.00  0.00            
ATOM   5015  C4A POPE  775     182.890 109.290  45.590  1.00  0.00            
ATOM   5016  C1B POPE  775     186.940 106.110  55.000  1.00  0.00            
ATOM   5017  C2B POPE  775     189.900 103.460  52.890  1.00  0.00            
ATOM   5018  C3B POPE  775     190.730  99.620  51.220  1.00  0.00            
ATOM   5019  C4B POPE  775     188.980  97.540  48.060  1.00  0.00            
ATOM   5020  NH3 POPE  776      54.240 248.870  72.140  1.00  0.00            
ATOM   5021  PO4 POPE  776      55.330 251.620  75.280  1.00  0.00            
ATOM   5022  GL1 POPE  776      55.400 253.310  70.860  1.00  0.00            
ATOM   5023  GL2 POPE  776      58.360 253.900  68.910  1.00  0.00            
ATOM   5024  C1A POPE  776      52.390 255.860  69.680  1.00  0.00            
ATOM   5025  D2A POPE  776      50.620 259.250  67.070  1.00  0.00            
ATOM   5026  C3A POPE  776      54.500 261.290  66.560  1.00  0.00            
ATOM   5027  C4A POPE  776      57.790 259.170  65.000  1.00  0.00            
ATOM   5028  C1B POPE  776      58.850 254.410  64.640  1.00  0.00            
ATOM   5029  C2B POPE  776      59.370 256.950  61.000  1.00  0.00            
ATOM   5030  C3B POPE  776      61.560 255.080  57.730  1.00  0.00            
ATOM   5031  C4B POPE  776      59.870 256.660  54.130  1.00  0.00            
ATOM   5032  NH3 POPE  777     275.660 160.990  65.300  1.00  0.00            
ATOM   5033  PO4 POPE  777     272.010 163.330  65.050  1.00  0.00            
ATOM   5034  GL1 POPE  777     272.080 162.060  60.630  1.00  0.00            
ATOM   5035  GL2 POPE  777     272.070 158.680  62.280  1.00  0.00            
ATOM   5036  C1A POPE  777     276.170 162.370  57.340  1.00  0.00            
ATOM   5037  D2A POPE  777     278.950 160.700  54.060  1.00  0.00            
ATOM   5038  C3A POPE  777     280.000 156.710  53.350  1.00  0.00            
ATOM   5039  C4A POPE  777     279.790 154.660  49.140  1.00  0.00            
ATOM   5040  C1B POPE  777     271.930 157.980  57.740  1.00  0.00            
ATOM   5041  C2B POPE  777     274.130 159.360  53.370  1.00  0.00            
ATOM   5042  C3B POPE  777     276.050 160.610  49.670  1.00  0.00            
ATOM   5043  C4B POPE  777     278.880 158.990  47.680  1.00  0.00            
ATOM   5044  NH3 POPE  778     258.810 239.560  77.160  1.00  0.00            
ATOM   5045  PO4 POPE  778     258.610 235.230  77.200  1.00  0.00            
ATOM   5046  GL1 POPE  778     261.100 232.080  73.410  1.00  0.00            
ATOM   5047  GL2 POPE  778     258.770 230.580  71.500  1.00  0.00            
ATOM   5048  C1A POPE  778     263.470 230.570  70.250  1.00  0.00            
ATOM   5049  D2A POPE  778     266.150 231.020  66.150  1.00  0.00            
ATOM   5050  C3A POPE  778     269.970 231.960  65.000  1.00  0.00            
ATOM   5051  C4A POPE  778     274.400 233.620  65.910  1.00  0.00            
ATOM   5052  C1B POPE  778     258.140 229.430  68.020  1.00  0.00            
ATOM   5053  C2B POPE  778     257.030 228.000  63.400  1.00  0.00            
ATOM   5054  C3B POPE  778     258.590 227.030  59.660  1.00  0.00            
ATOM   5055  C4B POPE  778     257.520 225.850  56.420  1.00  0.00            
ATOM   5056  NH3 POPE  779      41.380 219.170  69.560  1.00  0.00            
ATOM   5057  PO4 POPE  779      40.820 215.190  71.790  1.00  0.00            
ATOM   5058  GL1 POPE  779      39.940 213.830  67.360  1.00  0.00            
ATOM   5059  GL2 POPE  779      43.020 214.970  67.030  1.00  0.00            
ATOM   5060  C1A POPE  779      40.140 212.550  63.390  1.00  0.00
[truncated: 5,298,305 more chars]
