# Supplementary material for: Membrane transporter dimerization driven by differential lipid solvation energetics of dissociated and associated states
Source: eLife. 2021 Apr 7;10:e63288. doi: 10.7554/eLife.63288 (PMC8116059; doi:10.7554/eLife.63288)
Supplement: Figure 2—source data 2. — This folder contains initial/final configurations (PDB files) for GROMACS coarse-grained simulations of CLC-ec1 monomers and dimers in mixtures of 2:1 POPE/POPG alongside the corresponding parameter files (MDP/TPR format). [file elife-63288-fig2-data2.zip › Figure2-source-data/monomer-100PO_0DL/traj_trr_last_frame.pdb]

REMARK    GENERATED BY TRJCONV
TITLE     Martini system t= 7386000.00000 step= 369300000
REMARK    THIS IS A SIMULATION BOX
CRYST1  290.236  290.236   94.155  90.00  90.00  90.00 P 1           1
MODEL        1
ATOM      1  BB  THR     1     134.390 121.960  32.260  1.00  0.00            
ATOM      2  SC1 THR     1     135.090 122.660  33.940  1.00  0.00            
ATOM      3  BB  PRO     2     136.140 118.820  30.950  1.00  0.00            
ATOM      4  SC1 PRO     2     136.130 118.460  29.080  1.00  0.00            
ATOM      5  BB  LEU     3     137.700 118.610  34.370  1.00  0.00            
ATOM      6  SC1 LEU     3     136.350 117.470  36.360  1.00  0.00            
ATOM      7  BB  ALA     4     141.120 119.010  32.790  1.00  0.00            
ATOM      8  BB  ILE     5     140.630 122.680  33.700  1.00  0.00            
ATOM      9  SC1 ILE     5     139.870 124.780  33.590  1.00  0.00            
ATOM     10  BB  LEU     6     139.110 121.750  37.030  1.00  0.00            
ATOM     11  SC1 LEU     6     137.170 122.080  38.800  1.00  0.00            
ATOM     12  BB  PHE     7     142.180 119.550  37.170  1.00  0.00            
ATOM     13  SC1 PHE     7     144.140 118.280  39.480  1.00  0.00            
ATOM     14  SC2 PHE     7     141.860 118.280  40.200  1.00  0.00            
ATOM     15  SC3 PHE     7     143.600 117.620  41.720  1.00  0.00            
ATOM     16  BB  MET     8     144.550 122.320  36.260  1.00  0.00            
ATOM     17  SC1 MET     8     146.480 122.760  34.720  1.00  0.00            
ATOM     18  BB  ALA     9     142.590 124.850  38.240  1.00  0.00            
ATOM     19  BB  ALA    10     143.410 122.950  41.470  1.00  0.00            
ATOM     20  BB  VAL    11     147.100 122.570  40.430  1.00  0.00            
ATOM     21  SC1 VAL    11     148.240 121.760  41.860  1.00  0.00            
ATOM     22  BB  VAL    12     147.570 126.270  39.750  1.00  0.00            
ATOM     23  SC1 VAL    12     147.210 127.650  38.350  1.00  0.00            
ATOM     24  BB  GLY    13     145.760 127.570  42.810  1.00  0.00            
ATOM     25  BB  THR    14     148.480 126.010  44.830  1.00  0.00            
ATOM     26  SC1 THR    14     149.420 124.960  46.170  1.00  0.00            
ATOM     27  BB  LEU    15     151.150 127.320  42.350  1.00  0.00            
ATOM     28  SC1 LEU    15     153.240 126.100  41.270  1.00  0.00            
ATOM     29  BB  VAL    16     149.380 130.430  43.590  1.00  0.00            
ATOM     30  SC1 VAL    16     149.520 132.400  43.270  1.00  0.00            
ATOM     31  BB  GLY    17     149.700 129.920  47.390  1.00  0.00            
ATOM     32  BB  LEU    18     153.130 128.380  47.100  1.00  0.00            
ATOM     33  SC1 LEU    18     153.780 125.810  47.160  1.00  0.00            
ATOM     34  BB  ALA    19     154.340 131.660  45.680  1.00  0.00            
ATOM     35  BB  ALA    20     152.090 133.790  47.820  1.00  0.00            
ATOM     36  BB  VAL    21     153.980 132.760  51.000  1.00  0.00            
ATOM     37  SC1 VAL    21     153.530 130.940  51.700  1.00  0.00            
ATOM     38  BB  ALA    22     157.360 133.070  49.390  1.00  0.00            
ATOM     39  BB  PHE    23     157.260 136.810  48.700  1.00  0.00            
ATOM     40  SC1 PHE    23     155.390 136.600  46.150  1.00  0.00            
ATOM     41  SC2 PHE    23     155.720 138.970  46.400  1.00  0.00            
ATOM     42  SC3 PHE    23     155.780 137.970  44.220  1.00  0.00            
ATOM     43  BB  ASP    24     155.230 136.880  51.890  1.00  0.00            
ATOM     44  SC1 ASP    24     153.360 136.880  53.630  1.00  0.00            
ATOM     45  BB  LYS    25     158.320 135.830  53.980  1.00  0.00            
ATOM     46  SC1 LYS    25     157.780 135.640  56.310  1.00  0.00            
ATOM     47  SC2 LYS    25     155.900 137.050  57.870  1.00  0.00            
ATOM     48  BB  GLY    26     160.920 137.760  52.030  1.00  0.00            
ATOM     49  BB  VAL    27     158.990 140.960  51.860  1.00  0.00            
ATOM     50  SC1 VAL    27     157.630 141.860  50.690  1.00  0.00            
ATOM     51  BB  ALA    28     158.420 140.620  55.580  1.00  0.00            
ATOM     52  BB  TRP    29     162.140 140.020  56.180  1.00  0.00            
ATOM     53  SC1 TRP    29     163.270 137.980  57.230  1.00  0.00            
ATOM     54  SC2 TRP    29     165.060 136.700  57.130  1.00  0.00            
ATOM     55  SC3 TRP    29     161.970 136.480  58.840  1.00  0.00            
ATOM     56  SC4 TRP    29     164.220 134.830  58.550  1.00  0.00            
ATOM     57  BB  LEU    30     163.220 142.790  53.840  1.00  0.00            
ATOM     58  SC1 LEU    30     165.620 143.790  53.350  1.00  0.00            
ATOM     59  BB  GLN    31     161.400 144.620  56.620  1.00  0.00            
ATOM     60  SC1 GLN    31     159.800 145.640  58.580  1.00  0.00            
ATOM     61  BB  ASN    32     163.410 142.880  59.370  1.00  0.00            
ATOM     62  SC1 ASN    32     164.200 142.000  61.570  1.00  0.00            
ATOM     63  BB  GLN    33     166.810 143.950  58.030  1.00  0.00            
ATOM     64  SC1 GLN    33     167.490 141.420  56.790  1.00  0.00            
ATOM     65  BB  ARG    34     166.150 147.460  56.770  1.00  0.00            
ATOM     66  SC1 ARG    34     164.200 148.440  56.030  1.00  0.00            
ATOM     67  SC2 ARG    34     162.710 151.340  57.080  1.00  0.00            
ATOM     68  BB  MET    35     165.450 147.690  60.490  1.00  0.00            
ATOM     69  SC1 MET    35     162.710 148.010  61.220  1.00  0.00            
ATOM     70  BB  GLY    36     168.360 145.330  61.060  1.00  0.00            
ATOM     71  BB  ALA    37     171.270 147.080  59.430  1.00  0.00            
ATOM     72  BB  LEU    38     170.140 150.540  60.610  1.00  0.00            
ATOM     73  SC1 LEU    38     168.780 150.810  58.350  1.00  0.00            
ATOM     74  BB  VAL    39     170.790 148.930  63.970  1.00  0.00            
ATOM     75  SC1 VAL    39     170.200 148.210  65.740  1.00  0.00            
ATOM     76  BB  HIS    40     174.420 148.750  62.890  1.00  0.00            
ATOM     77  SC1 HIS    40     175.920 147.950  63.830  1.00  0.00            
ATOM     78  SC2 HIS    40     177.260 146.850  64.690  1.00  0.00            
ATOM     79  SC3 HIS    40     178.740 147.350  63.190  1.00  0.00            
ATOM     80  BB  THR    41     173.940 152.460  62.190  1.00  0.00            
ATOM     81  SC1 THR    41     174.710 152.750  60.420  1.00  0.00            
ATOM     82  BB  ALA    42     172.040 152.990  65.450  1.00  0.00            
ATOM     83  BB  ASP    43     174.240 155.790  66.670  1.00  0.00            
ATOM     84  SC1 ASP    43     174.760 155.240  69.110  1.00  0.00            
ATOM     85  BB  ASN    44     174.950 157.800  63.490  1.00  0.00            
ATOM     86  SC1 ASN    44     177.190 157.090  62.650  1.00  0.00            
ATOM     87  BB  TYR    45     171.530 159.530  63.710  1.00  0.00            
ATOM     88  SC1 TYR    45     168.740 161.690  63.480  1.00  0.00            
ATOM     89  SC2 TYR    45     170.660 162.690  64.510  1.00  0.00            
ATOM     90  SC3 TYR    45     168.550 164.780  63.630  1.00  0.00            
ATOM     91  BB  PRO    46     172.250 161.060  60.280  1.00  0.00            
ATOM     92  SC1 PRO    46     170.990 162.080  59.300  1.00  0.00            
ATOM     93  BB  LEU    47     173.810 157.810  59.160  1.00  0.00            
ATOM     94  SC1 LEU    47     175.760 156.740  57.710  1.00  0.00            
ATOM     95  BB  LEU    48     170.700 156.190  60.510  1.00  0.00            
ATOM     96  SC1 LEU    48     169.020 154.970  62.160  1.00  0.00            
ATOM     97  BB  LEU    49     168.310 158.050  58.180  1.00  0.00            
ATOM     98  SC1 LEU    49     166.500 159.390  59.560  1.00  0.00            
ATOM     99  BB  THR    50     170.840 158.140  55.300  1.00  0.00            
ATOM    100  SC1 THR    50     172.220 158.650  54.010  1.00  0.00            
ATOM    101  BB  VAL    51     170.890 154.340  55.400  1.00  0.00            
ATOM    102  SC1 VAL    51     172.850 153.950  55.480  1.00  0.00            
ATOM    103  BB  ALA    52     167.140 154.470  55.590  1.00  0.00            
ATOM    104  BB  PHE    53     167.340 156.060  52.190  1.00  0.00            
ATOM    105  SC1 PHE    53     169.140 158.280  50.210  1.00  0.00            
ATOM    106  SC2 PHE    53     167.510 159.560  51.420  1.00  0.00            
ATOM    107  SC3 PHE    53     167.820 159.940  49.070  1.00  0.00            
ATOM    108  BB  LEU    54     170.240 153.860  51.020  1.00  0.00            
ATOM    109  SC1 LEU    54     172.630 154.380  49.990  1.00  0.00            
ATOM    110  BB  CYS    55     168.950 150.310  51.150  1.00  0.00            
ATOM    111  SC1 CYS    55     169.140 149.610  53.440  1.00  0.00            
ATOM    112  BB  SER    56     165.360 151.440  50.320  1.00  0.00            
ATOM    113  SC1 SER    56     164.720 151.960  52.090  1.00  0.00            
ATOM    114  BB  ALA    57     166.260 153.220  47.070  1.00  0.00            
ATOM    115  BB  VAL    58     168.930 150.630  46.450  1.00  0.00            
ATOM    116  SC1 VAL    58     170.600 149.660  46.970  1.00  0.00            
ATOM    117  BB  LEU    59     166.270 147.920  46.730  1.00  0.00            
ATOM    118  SC1 LEU    59     166.470 146.800  49.120  1.00  0.00            
ATOM    119  BB  ALA    60     164.050 150.350  44.760  1.00  0.00            
ATOM    120  BB  MET    61     166.230 150.800  41.790  1.00  0.00            
ATOM    121  SC1 MET    61     169.150 151.010  41.580  1.00  0.00            
ATOM    122  BB  PHE    62     166.480 147.090  42.160  1.00  0.00            
ATOM    123  SC1 PHE    62     168.870 145.270  40.550  1.00  0.00            
ATOM    124  SC2 PHE    62     169.620 145.740  42.780  1.00  0.00            
ATOM    125  SC3 PHE    62     170.850 144.210  41.400  1.00  0.00            
ATOM    126  BB  GLY    63     162.750 147.000  41.750  1.00  0.00            
ATOM    127  BB  TYR    64     163.160 149.510  38.860  1.00  0.00            
ATOM    128  SC1 TYR    64     160.340 150.410  37.840  1.00  0.00            
ATOM    129  SC2 TYR    64     160.950 151.140  40.040  1.00  0.00            
ATOM    130  SC3 TYR    64     160.080 153.480  38.200  1.00  0.00            
ATOM    131  BB  PHE    65     166.060 148.470  36.650  1.00  0.00            
ATOM    132  SC1 PHE    65     169.530 148.550  37.670  1.00  0.00            
ATOM    133  SC2 PHE    65     169.260 148.100  35.330  1.00  0.00            
ATOM    134  SC3 PHE    65     171.450 148.150  36.300  1.00  0.00            
ATOM    135  BB  LEU    66     165.260 144.790  36.680  1.00  0.00            
ATOM    136  SC1 LEU    66     165.320 143.040  38.670  1.00  0.00            
ATOM    137  BB  VAL    67     162.060 145.760  35.190  1.00  0.00            
ATOM    138  SC1 VAL    67     160.520 145.410  36.430  1.00  0.00            
ATOM    139  BB  ARG    68     163.690 148.120  32.690  1.00  0.00            
ATOM    140  SC1 ARG    68     163.370 148.700  30.320  1.00  0.00            
ATOM    141  SC2 ARG    68     161.870 148.660  27.520  1.00  0.00            
ATOM    142  BB  LYS    69     166.190 145.390  32.160  1.00  0.00            
ATOM    143  SC1 LYS    69     168.660 144.560  31.790  1.00  0.00            
ATOM    144  SC2 LYS    69     170.710 144.220  29.650  1.00  0.00            
ATOM    145  BB  TYR    70     164.020 142.420  31.410  1.00  0.00            
ATOM    146  SC1 TYR    70     165.280 142.690  28.540  1.00  0.00            
ATOM    147  SC2 TYR    70     163.430 144.200  28.370  1.00  0.00            
ATOM    148  SC3 TYR    70     165.900 145.150  26.760  1.00  0.00            
ATOM    149  BB  ALA    71     160.310 143.040  31.940  1.00  0.00            
ATOM    150  BB  PRO    72     158.680 146.440  31.030  1.00  0.00            
ATOM    151  SC1 PRO    72     159.070 148.010  32.020  1.00  0.00            
ATOM    152  BB  GLU    73     155.060 145.470  31.560  1.00  0.00            
ATOM    153  SC1 GLU    73     154.000 147.620  31.680  1.00  0.00            
ATOM    154  BB  ALA    74     155.950 144.570  35.090  1.00  0.00            
ATOM    155  BB  GLY    75     155.630 148.190  36.250  1.00  0.00            
ATOM    156  BB  GLY    76     152.550 149.340  38.290  1.00  0.00            
ATOM    157  BB  SER    77     149.850 147.030  39.540  1.00  0.00            
ATOM    158  SC1 SER    77     148.060 147.740  39.840  1.00  0.00            
ATOM    159  BB  GLY    78     150.060 144.750  36.580  1.00  0.00            
ATOM    160  BB  ILE    79     146.570 143.720  37.190  1.00  0.00            
ATOM    161  SC1 ILE    79     145.250 141.860  37.590  1.00  0.00            
ATOM    162  BB  PRO    80     145.690 146.340  34.580  1.00  0.00            
ATOM    163  SC1 PRO    80     146.520 148.040  34.770  1.00  0.00            
ATOM    164  BB  GLU    81     147.690 144.080  32.300  1.00  0.00            
ATOM    165  SC1 GLU    81     150.380 143.230  31.590  1.00  0.00            
ATOM    166  BB  ILE    82     146.020 140.800  33.300  1.00  0.00            
ATOM    167  SC1 ILE    82     145.650 138.540  34.270  1.00  0.00            
ATOM    168  BB  GLU    83     143.060 143.040  32.460  1.00  0.00            
ATOM    169  SC1 GLU    83     141.300 144.460  32.590  1.00  0.00            
ATOM    170  BB  GLY    84     144.200 143.540  28.860  1.00  0.00            
ATOM    171  BB  ALA    85     145.810 140.110  28.690  1.00  0.00            
ATOM    172  BB  LEU    86     142.410 138.470  29.320  1.00  0.00            
ATOM    173  SC1 LEU    86     141.820 137.510  31.720  1.00  0.00            
ATOM    174  BB  GLU    87     140.870 139.600  26.030  1.00  0.00            
ATOM    175  SC1 GLU    87     139.850 142.450  24.960  1.00  0.00            
ATOM    176  BB  ASP    88     143.940 139.970  23.750  1.00  0.00            
ATOM    177  SC1 ASP    88     143.160 138.620  21.740  1.00  0.00            
ATOM    178  BB  GLN    89     144.670 143.670  24.230  1.00  0.00            
ATOM    179  SC1 GLN    89     143.430 145.530  23.340  1.00  0.00            
ATOM    180  BB  ARG    90     147.880 142.720  26.120  1.00  0.00            
ATOM    181  SC1 ARG    90     148.530 145.030  27.210  1.00  0.00            
ATOM    182  SC2 ARG    90     152.080 145.710  27.190  1.00  0.00            
ATOM    183  BB  PRO    91     151.120 140.770  26.790  1.00  0.00            
ATOM    184  SC1 PRO    91     151.930 140.440  25.090  1.00  0.00            
ATOM    185  BB  VAL    92     151.530 137.710  29.010  1.00  0.00            
ATOM    186  SC1 VAL    92     150.370 136.680  30.270  1.00  0.00            
ATOM    187  BB  ARG    93     155.320 137.630  29.190  1.00  0.00            
ATOM    188  SC1 ARG    93     156.390 137.600  26.820  1.00  0.00            
ATOM    189  SC2 ARG    93     155.540 135.850  24.200  1.00  0.00            
ATOM    190  BB  TRP    94     155.690 134.640  31.350  1.00  0.00            
ATOM    191  SC1 TRP    94     155.100 132.930  29.480  1.00  0.00            
ATOM    192  SC2 TRP    94     156.180 131.120  28.830  1.00  0.00            
ATOM    193  SC3 TRP    94     153.530 133.040  27.470  1.00  0.00            
ATOM    194  SC4 TRP    94     154.980 130.790  26.660  1.00  0.00            
ATOM    195  BB  TRP    95     159.160 133.910  32.510  1.00  0.00            
ATOM    196  SC1 TRP    95     159.750 131.410  32.390  1.00  0.00            
ATOM    197  SC2 TRP    95     159.760 129.670  31.060  1.00  0.00            
ATOM    198  SC3 TRP    95     160.230 130.110  34.530  1.00  0.00            
ATOM    199  SC4 TRP    95     160.430 127.950  32.750  1.00  0.00            
ATOM    200  BB  ARG    96     160.250 137.560  32.100  1.00  0.00            
ATOM    201  SC1 ARG    96     162.800 137.680  31.610  1.00  0.00            
ATOM    202  SC2 ARG    96     164.380 137.690  28.760  1.00  0.00            
ATOM    203  BB  VAL    97     157.420 138.860  34.290  1.00  0.00            
ATOM    204  SC1 VAL    97     156.290 139.930  33.020  1.00  0.00            
ATOM    205  BB  LEU    98     157.530 136.110  37.010  1.00  0.00            
ATOM    206  SC1 LEU    98     156.870 133.560  37.270  1.00  0.00            
ATOM    207  BB  PRO    99     161.220 136.500  37.840  1.00  0.00            
ATOM    208  SC1 PRO    99     162.370 135.480  36.710  1.00  0.00            
ATOM    209  BB  VAL   100     160.780 140.090  37.000  1.00  0.00            
ATOM    210  SC1 VAL   100     162.350 140.730  35.930  1.00  0.00            
ATOM    211  BB  LYS   101     157.700 140.340  39.140  1.00  0.00            
ATOM    212  SC1 LYS   101     155.410 140.660  38.590  1.00  0.00            
ATOM    213  SC2 LYS   101     153.660 143.020  38.680  1.00  0.00            
ATOM    214  BB  PHE   102     159.410 138.350  41.800  1.00  0.00            
ATOM    215  SC1 PHE   102     159.880 135.930  44.010  1.00  0.00            
ATOM    216  SC2 PHE   102     158.910 135.090  41.970  1.00  0.00            
ATOM    217  SC3 PHE   102     158.490 133.970  44.050  1.00  0.00            
ATOM    218  BB  PHE   103     162.740 139.850  42.900  1.00  0.00            
ATOM    219  SC1 PHE   103     165.370 141.930  43.480  1.00  0.00            
ATOM    220  SC2 PHE   103     166.000 139.780  42.590  1.00  0.00            
ATOM    221  SC3 PHE   103     167.690 141.390  43.170  1.00  0.00            
ATOM    222  BB  GLY   104     161.270 142.990  41.260  1.00  0.00            
ATOM    223  BB  GLY   105     158.460 143.110  43.710  1.00  0.00            
ATOM    224  BB  LEU   106     160.660 142.180  46.570  1.00  0.00            
ATOM    225  SC1 LEU   106     160.440 139.630  47.230  1.00  0.00            
ATOM    226  BB  GLY   107     162.510 145.430  46.480  1.00  0.00            
ATOM    227  BB  THR   108     159.590 147.870  46.040  1.00  0.00            
ATOM    228  SC1 THR   108     159.220 148.540  44.250  1.00  0.00            
ATOM    229  BB  LEU   109     157.810 146.020  48.770  1.00  0.00            
ATOM    230  SC1 LEU   109     155.760 145.180  47.320  1.00  0.00            
ATOM    231  BB  GLY   110     161.180 144.830  50.200  1.00  0.00            
ATOM    232  BB  GLY   111     161.720 148.600  50.540  1.00  0.00            
ATOM    233  BB  GLY   112     159.240 150.240  52.840  1.00  0.00            
ATOM    234  BB  MET   113     157.360 151.380  49.800  1.00  0.00            
ATOM    235  SC1 MET   113     158.630 152.110  48.300  1.00  0.00            
ATOM    236  BB  VAL   114     153.670 152.190  49.780  1.00  0.00            
ATOM    237  SC1 VAL   114     153.970 154.050  49.120  1.00  0.00            
ATOM    238  BB  LEU   115     153.250 149.190  47.600  1.00  0.00            
ATOM    239  SC1 LEU   115     154.900 150.000  45.690  1.00  0.00            
ATOM    240  BB  GLY   116     150.890 146.270  48.080  1.00  0.00            
ATOM    241  BB  ARG   117     151.680 142.630  47.590  1.00  0.00            
ATOM    242  SC1 ARG   117     151.900 140.520  48.840  1.00  0.00            
ATOM    243  SC2 ARG   117     150.290 139.940  51.790  1.00  0.00            
ATOM    244  BB  GLU   118     148.390 142.400  45.650  1.00  0.00            
ATOM    245  SC1 GLU   118     146.940 142.910  48.140  1.00  0.00            
ATOM    246  BB  GLY   119     149.810 143.920  42.540  1.00  0.00            
ATOM    247  BB  PRO   120     152.420 141.140  42.830  1.00  0.00            
ATOM    248  SC1 PRO   120     154.050 142.010  43.280  1.00  0.00            
ATOM    249  BB  THR   121     150.390 138.030  43.530  1.00  0.00            
ATOM    250  SC1 THR   121     150.310 137.200  45.290  1.00  0.00            
ATOM    251  BB  VAL   122     147.760 138.860  40.970  1.00  0.00            
ATOM    252  SC1 VAL   122     146.790 140.370  41.860  1.00  0.00            
ATOM    253  BB  GLN   123     150.140 139.400  38.030  1.00  0.00            
ATOM    254  SC1 GLN   123     150.300 140.030  35.700  1.00  0.00            
ATOM    255  BB  ILE   124     152.250 136.870  39.730  1.00  0.00            
ATOM    256  SC1 ILE   124     153.740 135.220  40.770  1.00  0.00            
ATOM    257  BB  GLY   125     149.020 134.880  39.530  1.00  0.00            
ATOM    258  BB  GLY   126     147.970 135.160  35.930  1.00  0.00            
ATOM    259  BB  ASN   127     151.230 134.300  34.420  1.00  0.00            
ATOM    260  SC1 ASN   127     153.210 135.770  34.820  1.00  0.00            
ATOM    261  BB  ILE   128     151.340 131.370  36.830  1.00  0.00            
ATOM    262  SC1 ILE   128     151.860 130.160  38.550  1.00  0.00            
ATOM    263  BB  GLY   129     148.320 130.290  34.820  1.00  0.00            
ATOM    264  BB  ARG   130     149.720 131.500  31.600  1.00  0.00            
ATOM    265  SC1 ARG   130     149.320 131.130  29.240  1.00  0.00            
ATOM    266  SC2 ARG   130     149.000 131.360  25.930  1.00  0.00            
ATOM    267  BB  MET   131     152.730 129.360  32.390  1.00  0.00            
ATOM    268  SC1 MET   131     155.160 130.090  33.540  1.00  0.00            
ATOM    269  BB  VAL   132     150.960 126.030  33.070  1.00  0.00            
ATOM    270  SC1 VAL   132     150.690 125.970  35.050  1.00  0.00            
ATOM    271  BB  LEU   133     148.300 125.950  30.310  1.00  0.00            
ATOM    272  SC1 LEU   133     145.960 127.140  29.960  1.00  0.00            
ATOM    273  BB  ASP   134     150.980 126.820  27.700  1.00  0.00            
ATOM    274  SC1 ASP   134     151.460 126.510  25.210  1.00  0.00            
ATOM    275  BB  ILE   135     153.670 124.540  29.160  1.00  0.00            
ATOM    276  SC1 ILE   135     155.510 125.830  29.810  1.00  0.00            
ATOM    277  BB  PHE   136     151.480 121.430  28.630  1.00  0.00            
ATOM    278  SC1 PHE   136     149.900 121.580  31.490  1.00  0.00            
ATOM    279  SC2 PHE   136     151.060 119.490  31.250  1.00  0.00            
ATOM    280  SC3 PHE   136     150.190 120.140  33.390  1.00  0.00            
ATOM    281  BB  ARG   137     148.620 122.050  26.160  1.00  0.00            
ATOM    282  SC1 ARG   137     148.820 122.990  23.880  1.00  0.00            
ATOM    283  SC2 ARG   137     146.530 121.560  21.500  1.00  0.00            
ATOM    284  BB  LEU   138     145.450 122.850  28.120  1.00  0.00            
ATOM    285  SC1 LEU   138     143.610 122.410  29.970  1.00  0.00            
ATOM    286  BB  LYS   139     143.150 123.380  25.150  1.00  0.00            
ATOM    287  SC1 LYS   139     141.780 121.780  23.950  1.00  0.00            
ATOM    288  SC2 LYS   139     140.450 121.720  21.320  1.00  0.00            
ATOM    289  BB  GLY   140     140.680 126.230  25.170  1.00  0.00            
ATOM    290  BB  ASP   141     138.860 129.640  25.530  1.00  0.00            
ATOM    291  SC1 ASP   141     138.990 131.670  23.990  1.00  0.00            
ATOM    292  BB  GLU   142     137.740 128.910  29.030  1.00  0.00            
ATOM    293  SC1 GLU   142     136.070 126.800  29.220  1.00  0.00            
ATOM    294  BB  ALA   143     141.230 127.580  29.710  1.00  0.00            
ATOM    295  BB  ARG   144     143.190 130.590  28.420  1.00  0.00            
ATOM    296  SC1 ARG   144     143.570 131.820  26.210  1.00  0.00            
ATOM    297  SC2 ARG   144     142.630 134.980  25.160  1.00  0.00            
ATOM    298  BB  HIS   145     140.890 132.910  30.250  1.00  0.00            
ATOM    299  SC1 HIS   145     139.340 133.570  29.250  1.00  0.00            
ATOM    300  SC2 HIS   145     137.890 134.110  28.100  1.00  0.00            
ATOM    301  SC3 HIS   145     137.780 136.060  29.030  1.00  0.00            
ATOM    302  BB  THR   146     140.060 130.690  33.220  1.00  0.00            
ATOM    303  SC1 THR   146     139.220 129.610  34.610  1.00  0.00            
ATOM    304  BB  LEU   147     143.780 129.850  33.510  1.00  0.00            
ATOM    305  SC1 LEU   147     144.170 127.390  34.420  1.00  0.00            
ATOM    306  BB  LEU   148     144.740 133.490  33.610  1.00  0.00            
ATOM    307  SC1 LEU   148     145.540 133.960  31.130  1.00  0.00            
ATOM    308  BB  ALA   149     141.750 134.440  35.700  1.00  0.00            
ATOM    309  BB  THR   150     142.630 131.470  37.990  1.00  0.00            
ATOM    310  SC1 THR   150     142.720 129.550  38.320  1.00  0.00            
ATOM    311  BB  GLY   151     146.080 132.850  38.670  1.00  0.00            
ATOM    312  BB  ALA   152     144.330 136.170  39.120  1.00  0.00            
ATOM    313  BB  ALA   153     141.440 135.160  41.310  1.00  0.00            
ATOM    314  BB  ALA   154     143.910 132.760  42.940  1.00  0.00            
ATOM    315  BB  GLY   155     146.090 135.790  43.110  1.00  0.00            
ATOM    316  BB  LEU   156     143.660 138.000  44.950  1.00  0.00            
ATOM    317  SC1 LEU   156     142.100 139.670  46.290  1.00  0.00            
ATOM    318  BB  ALA   157     143.210 134.900  47.090  1.00  0.00            
ATOM    319  BB  ALA   158     146.640 134.630  48.640  1.00  0.00            
ATOM    320  BB  ALA   159     146.950 138.380  48.680  1.00  0.00            
ATOM    321  BB  PHE   160     144.560 139.160  51.510  1.00  0.00            
ATOM    322  SC1 PHE   160     143.120 142.590  51.880  1.00  0.00            
ATOM    323  SC2 PHE   160     142.590 140.900  53.500  1.00  0.00            
ATOM    324  SC3 PHE   160     142.300 143.220  54.040  1.00  0.00            
ATOM    325  BB  ASN   161     143.250 135.750  52.420  1.00  0.00            
ATOM    326  SC1 ASN   161     143.510 135.560  54.900  1.00  0.00            
ATOM    327  BB  ALA   162     140.130 136.300  50.510  1.00  0.00            
ATOM    328  BB  PRO   163     138.580 133.490  48.330  1.00  0.00            
ATOM    329  SC1 PRO   163     138.660 131.900  49.370  1.00  0.00            
ATOM    330  BB  LEU   164     135.430 135.530  47.690  1.00  0.00            
ATOM    331  SC1 LEU   164     132.840 135.000  47.860  1.00  0.00            
ATOM    332  BB  ALA   165     137.060 138.810  46.500  1.00  0.00            
ATOM    333  BB  GLY   166     139.070 136.240  44.570  1.00  0.00            
ATOM    334  BB  ILE   167     135.970 135.330  42.740  1.00  0.00            
ATOM    335  SC1 ILE   167     134.520 134.060  41.970  1.00  0.00            
ATOM    336  BB  LEU   168     134.270 138.710  42.620  1.00  0.00            
ATOM    337  SC1 LEU   168     132.590 138.950  44.660  1.00  0.00            
ATOM    338  BB  PHE   169     136.860 140.580  40.500  1.00  0.00            
ATOM    339  SC1 PHE   169     139.830 141.770  40.210  1.00  0.00            
ATOM    340  SC2 PHE   169     139.710 139.880  41.690  1.00  0.00            
ATOM    341  SC3 PHE   169     141.820 140.940  41.270  1.00  0.00            
ATOM    342  BB  ILE   170     136.510 137.640  38.200  1.00  0.00            
ATOM    343  SC1 ILE   170     138.140 136.460  37.550  1.00  0.00            
ATOM    344  BB  ILE   171     132.760 138.290  38.230  1.00  0.00            
ATOM    345  SC1 ILE   171     131.820 136.430  38.750  1.00  0.00            
ATOM    346  BB  GLU   172     133.260 141.980  38.330  1.00  0.00            
ATOM    347  SC1 GLU   172     132.240 143.340  40.460  1.00  0.00            
ATOM    348  BB  GLU   173     136.460 143.220  36.820  1.00  0.00            
ATOM    349  SC1 GLU   173     135.290 143.810  34.060  1.00  0.00            
ATOM    350  BB  MET   174     139.330 140.960  35.670  1.00  0.00            
ATOM    351  SC1 MET   174     141.410 139.550  35.760  1.00  0.00            
ATOM    352  BB  ARG   175     136.770 139.540  33.200  1.00  0.00            
ATOM    353  SC1 ARG   175     134.260 138.890  33.800  1.00  0.00            
ATOM    354  SC2 ARG   175     131.000 140.300  33.460  1.00  0.00            
ATOM    355  BB  PRO   176     136.700 140.710  29.500  1.00  0.00            
ATOM    356  SC1 PRO   176     138.290 141.750  29.390  1.00  0.00            
ATOM    357  BB  GLN   177     133.350 142.460  29.170  1.00  0.00            
ATOM    358  SC1 GLN   177     131.980 144.410  30.000  1.00  0.00            
ATOM    359  BB  PHE   178     132.840 141.720  25.450  1.00  0.00            
ATOM    360  SC1 PHE   178     135.310 143.820  25.310  1.00  0.00            
ATOM    361  SC2 PHE   178     133.330 145.180  25.220  1.00  0.00            
ATOM    362  SC3 PHE   178     135.310 146.010  26.290  1.00  0.00            
ATOM    363  BB  ARG   179     133.060 138.130  24.350  1.00  0.00            
ATOM    364  SC1 ARG   179     135.490 137.510  24.510  1.00  0.00            
ATOM    365  SC2 ARG   179     138.540 136.670  22.850  1.00  0.00            
ATOM    366  BB  TYR   180     130.360 135.880  25.880  1.00  0.00            
ATOM    367  SC1 TYR   180     127.750 134.490  26.690  1.00  0.00            
ATOM    368  SC2 TYR   180     127.140 136.280  25.210  1.00  0.00            
ATOM    369  SC3 TYR   180     125.550 136.330  27.870  1.00  0.00            
ATOM    370  BB  THR   181     132.740 135.300  28.840  1.00  0.00            
ATOM    371  SC1 THR   181     133.190 137.030  29.620  1.00  0.00            
ATOM    372  BB  LEU   182     133.380 131.640  29.590  1.00  0.00            
ATOM    373  SC1 LEU   182     130.950 131.340  30.610  1.00  0.00            
ATOM    374  BB  ILE   183     135.550 132.240  32.680  1.00  0.00            
ATOM    375  SC1 ILE   183     136.010 134.400  33.390  1.00  0.00            
ATOM    376  BB  SER   184     134.110 129.130  34.430  1.00  0.00            
ATOM    377  SC1 SER   184     134.560 127.420  33.600  1.00  0.00            
ATOM    378  BB  ILE   185     133.390 129.860  38.070  1.00  0.00            
ATOM    379  SC1 ILE   185     132.950 131.840  38.050  1.00  0.00            
ATOM    380  BB  LYS   186     133.560 126.170  38.600  1.00  0.00            
ATOM    381  SC1 LYS   186     132.460 124.070  37.880  1.00  0.00            
ATOM    382  SC2 LYS   186     130.760 124.220  35.350  1.00  0.00            
ATOM    383  BB  ALA   187     137.230 126.460  37.820  1.00  0.00            
ATOM    384  BB  VAL   188     138.260 129.730  39.530  1.00  0.00            
ATOM    385  SC1 VAL   188     138.080 131.720  39.470  1.00  0.00            
ATOM    386  BB  PHE   189     136.150 128.660  42.560  1.00  0.00            
ATOM    387  SC1 PHE   189     135.170 130.680  45.410  1.00  0.00            
ATOM    388  SC2 PHE   189     134.500 128.380  45.550  1.00  0.00            
ATOM    389  SC3 PHE   189     134.440 129.770  47.510  1.00  0.00            
ATOM    390  BB  ILE   190     138.630 125.860  43.190  1.00  0.00            
ATOM    391  SC1 ILE   190     138.890 123.720  43.630  1.00  0.00            
ATOM    392  BB  GLY   191     142.060 127.470  42.790  1.00  0.00            
ATOM    393  BB  VAL   192     140.680 130.130  45.090  1.00  0.00            
ATOM    394  SC1 VAL   192     139.580 131.430  44.040  1.00  0.00            
ATOM    395  BB  ILE   193     139.880 127.210  47.530  1.00  0.00            
ATOM    396  SC1 ILE   193     138.400 126.950  48.770  1.00  0.00            
ATOM    397  BB  MET   194     143.290 125.900  46.600  1.00  0.00            
ATOM    398  SC1 MET   194     144.630 124.070  48.020  1.00  0.00            
ATOM    399  BB  SER   195     145.610 128.770  47.510  1.00  0.00            
ATOM    400  SC1 SER   195     145.340 130.520  46.700  1.00  0.00            
ATOM    401  BB  THR   196     143.470 129.320  50.550  1.00  0.00            
ATOM    402  SC1 THR   196     143.310 131.190  51.050  1.00  0.00            
ATOM    403  BB  ILE   197     145.020 126.180  51.920  1.00  0.00            
ATOM    404  SC1 ILE   197     144.670 124.610  53.200  1.00  0.00            
ATOM    405  BB  MET   198     148.610 126.730  50.830  1.00  0.00            
ATOM    406  SC1 MET   198     151.470 125.970  51.310  1.00  0.00            
ATOM    407  BB  TYR   199     148.430 130.150  52.320  1.00  0.00            
ATOM    408  SC1 TYR   199     147.420 132.850  53.020  1.00  0.00            
ATOM    409  SC2 TYR   199     149.650 132.800  53.910  1.00  0.00            
ATOM    410  SC3 TYR   199     148.590 135.680  53.510  1.00  0.00            
ATOM    411  BB  ARG   200     146.550 129.290  55.520  1.00  0.00            
ATOM    412  SC1 ARG   200     144.530 130.640  56.160  1.00  0.00            
ATOM    413  SC2 ARG   200     142.670 131.850  58.390  1.00  0.00            
ATOM    414  BB  ILE   201     148.620 126.170  56.370  1.00  0.00            
ATOM    415  SC1 ILE   201     149.040 124.290  55.180  1.00  0.00            
ATOM    416  BB  PHE   202     151.220 128.930  56.750  1.00  0.00            
ATOM    417  SC1 PHE   202     153.510 126.640  57.450  1.00  0.00            
ATOM    418  SC2 PHE   202     154.110 127.870  55.480  1.00  0.00            
ATOM    419  SC3 PHE   202     155.600 126.210  56.360  1.00  0.00            
ATOM    420  BB  ASN   203     149.100 131.290  58.810  1.00  0.00            
ATOM    421  SC1 ASN   203     147.990 133.530  58.680  1.00  0.00            
ATOM    422  BB  HIS   204     146.780 129.500  61.180  1.00  0.00            
ATOM    423  SC1 HIS   204     147.550 127.710  61.240  1.00  0.00            
ATOM    424  SC2 HIS   204     148.310 125.930  61.190  1.00  0.00            
ATOM    425  SC3 HIS   204     150.290 126.710  60.830  1.00  0.00            
ATOM    426  BB  GLU   205     144.110 131.290  63.270  1.00  0.00            
ATOM    427  SC1 GLU   205     141.420 130.890  62.940  1.00  0.00            
ATOM    428  BB  VAL   206     145.950 134.660  63.230  1.00  0.00            
ATOM    429  SC1 VAL   206     147.850 134.290  63.740  1.00  0.00            
ATOM    430  BB  ALA   207     143.650 136.230  60.720  1.00  0.00            
ATOM    431  BB  LEU   208     145.940 138.700  58.970  1.00  0.00            
ATOM    432  SC1 LEU   208     145.930 139.070  56.340  1.00  0.00            
ATOM    433  BB  ILE   209     145.360 142.210  60.270  1.00  0.00            
ATOM    434  SC1 ILE   209     145.740 143.300  58.640  1.00  0.00            
ATOM    435  BB  ASP   210     143.120 141.780  63.270  1.00  0.00            
ATOM    436  SC1 ASP   210     143.660 139.800  64.780  1.00  0.00            
ATOM    437  BB  VAL   211     140.700 144.510  64.180  1.00  0.00            
ATOM    438  SC1 VAL   211     140.540 146.110  65.370  1.00  0.00            
ATOM    439  BB  GLY   212     138.600 142.450  66.570  1.00  0.00            
ATOM    440  BB  LYS   213     134.810 142.600  66.790  1.00  0.00            
ATOM    441  SC1 LYS   213     134.790 141.190  68.740  1.00  0.00            
ATOM    442  SC2 LYS   213     134.700 140.300  71.410  1.00  0.00            
ATOM    443  BB  LEU   214     133.950 146.140  65.870  1.00  0.00            
ATOM    444  SC1 LEU   214     135.490 146.600  63.770  1.00  0.00            
ATOM    445  BB  SER   215     130.950 148.030  67.170  1.00  0.00            
ATOM    446  SC1 SER   215     131.390 149.730  68.030  1.00  0.00            
ATOM    447  BB  ASP   216     127.630 146.990  65.690  1.00  0.00            
ATOM    448  SC1 ASP   216     126.480 145.840  67.650  1.00  0.00            
ATOM    449  BB  ALA   217     125.850 149.290  63.280  1.00  0.00            
ATOM    450  BB  PRO   218     122.320 150.470  64.110  1.00  0.00            
ATOM    451  SC1 PRO   218     121.780 149.310  65.510  1.00  0.00            
ATOM    452  BB  LEU   219     120.060 151.650  61.270  1.00  0.00            
ATOM    453  SC1 LEU   219     120.270 150.110  59.130  1.00  0.00            
ATOM    454  BB  ASN   220     119.590 154.810  63.280  1.00  0.00            
ATOM    455  SC1 ASN   220     120.010 154.510  65.720  1.00  0.00            
ATOM    456  BB  THR   221     123.120 155.590  62.200  1.00  0.00            
ATOM    457  SC1 THR   221     124.540 154.900  63.330  1.00  0.00            
ATOM    458  BB  LEU   222     122.690 154.350  58.670  1.00  0.00            
ATOM    459  SC1 LEU   222     122.480 153.230  56.280  1.00  0.00            
ATOM    460  BB  TRP   223     122.740 158.010  57.700  1.00  0.00            
ATOM    461  SC1 TRP   223     120.450 158.560  58.810  1.00  0.00            
ATOM    462  SC2 TRP   223     119.530 158.890  60.780  1.00  0.00            
ATOM    463  SC3 TRP   223     118.310 158.920  57.470  1.00  0.00            
ATOM    464  SC4 TRP   223     117.180 159.220  60.010  1.00  0.00            
ATOM    465  BB  LEU   224     126.130 159.670  57.540  1.00  0.00            
ATOM    466  SC1 LEU   224     127.630 161.520  58.700  1.00  0.00            
ATOM    467  BB  TYR   225     127.200 156.340  56.120  1.00  0.00            
ATOM    468  SC1 TYR   225     127.400 155.730  59.350  1.00  0.00            
ATOM    469  SC2 TYR   225     128.730 154.400  57.860  1.00  0.00            
ATOM    470  SC3 TYR   225     128.580 153.210  60.720  1.00  0.00            
ATOM    471  BB  LEU   226     125.910 158.060  53.010  1.00  0.00            
ATOM    472  SC1 LEU   226     123.540 157.840  51.840  1.00  0.00            
ATOM    473  BB  ILE   227     127.810 161.060  54.030  1.00  0.00            
ATOM    474  SC1 ILE   227     128.500 163.120  53.760  1.00  0.00            
ATOM    475  BB  LEU   228     131.040 158.990  54.070  1.00  0.00            
ATOM    476  SC1 LEU   228     133.650 158.840  54.470  1.00  0.00            
ATOM    477  BB  GLY   229     129.480 157.520  50.930  1.00  0.00            
ATOM    478  BB  ILE   230     129.520 160.820  49.190  1.00  0.00            
ATOM    479  SC1 ILE   230     128.680 162.430  48.060  1.00  0.00            
ATOM    480  BB  ILE   231     132.920 161.910  50.290  1.00  0.00            
ATOM    481  SC1 ILE   231     133.340 163.040  52.110  1.00  0.00            
ATOM    482  BB  PHE   232     134.780 158.920  48.910  1.00  0.00            
ATOM    483  SC1 PHE   232     137.570 159.790  50.720  1.00  0.00            
ATOM    484  SC2 PHE   232     136.920 157.550  51.320  1.00  0.00            
ATOM    485  SC3 PHE   232     139.250 158.110  51.090  1.00  0.00            
ATOM    486  BB  GLY   233     132.810 159.070  45.750  1.00  0.00            
ATOM    487  BB  ILE   234     133.370 162.700  45.200  1.00  0.00            
ATOM    488  SC1 ILE   234     132.070 164.290  45.070  1.00  0.00            
ATOM    489  BB  PHE   235     137.060 162.140  45.900  1.00  0.00            
ATOM    490  SC1 PHE   235     139.740 160.840  47.090  1.00  0.00            
ATOM    491  SC2 PHE   235     139.550 163.200  47.460  1.00  0.00            
ATOM    492  SC3 PHE   235     141.650 162.100  47.820  1.00  0.00            
ATOM    493  BB  GLY   236     137.120 158.770  44.190  1.00  0.00            
ATOM    494  BB  PRO   237     137.590 160.440  40.800  1.00  0.00            
ATOM    495  SC1 PRO   237     136.440 161.900  40.440  1.00  0.00            
ATOM    496  BB  ILE   238     140.140 162.920  42.320  1.00  0.00            
ATOM    497  SC1 ILE   238     139.500 164.870  42.860  1.00  0.00            
ATOM    498  BB  PHE   239     142.300 159.750  42.710  1.00  0.00            
ATOM    499  SC1 PHE   239     144.000 159.210  45.460  1.00  0.00            
ATOM    500  SC2 PHE   239     143.430 157.180  44.330  1.00  0.00            
ATOM    501  SC3 PHE   239     145.610 157.440  45.280  1.00  0.00            
ATOM    502  BB  ASN   240     141.840 159.730  38.940  1.00  0.00            
ATOM    503  SC1 ASN   240     142.440 158.600  36.790  1.00  0.00            
ATOM    504  BB  LYS   241     142.720 163.390  38.460  1.00  0.00            
ATOM    505  SC1 LYS   241     142.720 163.680  35.960  1.00  0.00            
ATOM    506  SC2 LYS   241     143.440 163.370  33.200  1.00  0.00            
ATOM    507  BB  TRP   242     146.130 163.200  40.150  1.00  0.00            
ATOM    508  SC1 TRP   242     145.210 164.490  42.300  1.00  0.00            
ATOM    509  SC2 TRP   242     144.150 166.360  42.770  1.00  0.00            
ATOM    510  SC3 TRP   242     145.000 163.470  44.630  1.00  0.00            
ATOM    511  SC4 TRP   242     143.620 165.850  45.160  1.00  0.00            
ATOM    512  BB  VAL   243     147.140 159.630  39.390  1.00  0.00            
ATOM    513  SC1 VAL   243     146.620 157.990  40.410  1.00  0.00            
ATOM    514  BB  LEU   244     147.130 160.050  35.580  1.00  0.00            
ATOM    515  SC1 LEU   244     147.720 157.610  34.720  1.00  0.00            
ATOM    516  BB  GLY   245     148.240 163.670  36.060  1.00  0.00            
ATOM    517  BB  MET   246     151.070 162.170  38.030  1.00  0.00            
ATOM    518  SC1 MET   246     152.430 162.780  40.750  1.00  0.00            
ATOM    519  BB  GLN   247     152.200 159.930  35.200  1.00  0.00            
ATOM    520  SC1 GLN   247     153.460 157.340  33.820  1.00  0.00            
ATOM    521  BB  ASP   248     152.960 162.820  32.840  1.00  0.00            
ATOM    522  SC1 ASP   248     153.550 163.410  30.430  1.00  0.00            
ATOM    523  BB  LEU   249     154.180 164.550  35.980  1.00  0.00            
ATOM    524  SC1 LEU   249     154.060 166.240  38.020  1.00  0.00            
ATOM    525  BB  LEU   250     156.240 161.370  36.200  1.00  0.00            
ATOM    526  SC1 LEU   250     157.770 161.620  38.350  1.00  0.00            
ATOM    527  BB  HIS   251     156.950 160.760  32.530  1.00  0.00            
ATOM    528  SC1 HIS   251     156.770 159.690  30.910  1.00  0.00            
ATOM    529  SC2 HIS   251     156.470 158.770  29.230  1.00  0.00            
ATOM    530  SC3 HIS   251     157.830 157.180  29.780  1.00  0.00            
ATOM    531  BB  ARG   252     158.800 164.050  32.930  1.00  0.00            
ATOM    532  SC1 ARG   252     157.340 166.330  32.470  1.00  0.00            
ATOM    533  SC2 ARG   252     155.480 167.680  30.050  1.00  0.00            
ATOM    534  BB  VAL   253     161.850 163.060  34.950  1.00  0.00            
ATOM    535  SC1 VAL   253     162.580 163.850  36.630  1.00  0.00            
ATOM    536  BB  HIS   254     161.640 159.610  33.380  1.00  0.00            
ATOM    537  SC1 HIS   254     160.450 158.600  34.550  1.00  0.00            
ATOM    538  SC2 HIS   254     159.490 157.560  35.860  1.00  0.00            
ATOM    539  SC3 HIS   254     158.470 156.420  34.330  1.00  0.00            
ATOM    540  BB  GLY   255     162.170 161.290  30.030  1.00  0.00            
ATOM    541  BB  GLY   256     162.760 157.790  28.750  1.00  0.00            
ATOM    542  BB  ASN   257     166.140 157.080  30.290  1.00  0.00            
ATOM    543  SC1 ASN   257     168.310 158.290  29.990  1.00  0.00            
ATOM    544  BB  ILE   258     167.100 153.940  32.200  1.00  0.00            
ATOM    545  SC1 ILE   258     166.700 151.800  32.260  1.00  0.00            
ATOM    546  BB  THR   259     169.380 156.260  34.210  1.00  0.00            
ATOM    547  SC1 THR   259     171.130 156.410  33.360  1.00  0.00            
ATOM    548  BB  LYS   260     167.110 158.760  35.990  1.00  0.00            
ATOM    549  SC1 LYS   260     166.470 160.730  34.550  1.00  0.00            
ATOM    550  SC2 LYS   260     166.710 162.400  32.290  1.00  0.00            
ATOM    551  BB  TRP   261     164.330 156.190  36.180  1.00  0.00            
ATOM    552  SC1 TRP   261     163.040 154.840  34.370  1.00  0.00            
ATOM    553  SC2 TRP   261     162.090 154.990  32.390  1.00  0.00            
ATOM    554  SC3 TRP   261     162.710 152.330  34.630  1.00  0.00            
ATOM    555  SC4 TRP   261     161.470 152.580  32.140  1.00  0.00            
ATOM    556  BB  VAL   262     165.850 153.630  38.480  1.00  0.00            
ATOM    557  SC1 VAL   262     167.340 152.900  37.350  1.00  0.00            
ATOM    558  BB  LEU   263     167.430 156.740  40.090  1.00  0.00            
ATOM    559  SC1 LEU   263     169.980 156.050  40.320  1.00  0.00            
ATOM    560  BB  MET   264     163.870 158.080  40.010  1.00  0.00            
ATOM    561  SC1 MET   264     162.130 159.640  39.780  1.00  0.00            
ATOM    562  BB  GLY   265     162.630 155.310  42.210  1.00  0.00            
ATOM    563  BB  GLY   266     166.190 155.220  43.560  1.00  0.00            
ATOM    564  BB  ALA   267     165.040 158.540  45.030  1.00  0.00            
ATOM    565  BB  ILE   268     161.430 157.670  45.850  1.00  0.00            
ATOM    566  SC1 ILE   268     159.700 158.290  44.660  1.00  0.00            
ATOM    567  BB  GLY   269     162.400 154.180  46.850  1.00  0.00            
ATOM    568  BB  GLY   270     164.710 156.220  49.130  1.00  0.00            
ATOM    569  BB  LEU   271     162.440 159.190  49.970  1.00  0.00            
ATOM    570  SC1 LEU   271     162.810 161.740  50.570  1.00  0.00            
ATOM    571  BB  CYS   272     160.080 156.350  50.790  1.00  0.00            
ATOM    572  SC1 CYS   272     158.340 156.530  49.150  1.00  0.00            
ATOM    573  BB  GLY   273     161.770 154.970  53.870  1.00  0.00            
ATOM    574  BB  LEU   274     163.170 158.350  54.700  1.00  0.00            
ATOM    575  SC1 LEU   274     164.540 160.600  55.010  1.00  0.00            
ATOM    576  BB  LEU   275     159.510 158.890  55.760  1.00  0.00            
ATOM    577  SC1 LEU   275     158.350 160.080  53.700  1.00  0.00            
ATOM    578  BB  GLY   276     159.880 155.420  57.110  1.00  0.00            
ATOM    579  BB  PHE   277     161.820 157.300  59.830  1.00  0.00            
ATOM    580  SC1 PHE   277     162.130 154.160  61.520  1.00  0.00            
ATOM    581  SC2 PHE   277     164.220 154.970  60.650  1.00  0.00            
ATOM    582  SC3 PHE   277     164.100 152.800  61.690  1.00  0.00            
ATOM    583  BB  VAL   278     160.310 160.790  60.050  1.00  0.00            
ATOM    584  SC1 VAL   278     161.220 162.250  59.020  1.00  0.00            
ATOM    585  BB  ALA   279     156.960 159.280  58.740  1.00  0.00            
ATOM    586  BB  PRO   280     156.010 155.600  59.410  1.00  0.00            
ATOM    587  SC1 PRO   280     156.680 154.830  61.010  1.00  0.00            
ATOM    588  BB  ALA   281     152.280 155.870  58.970  1.00  0.00            
ATOM    589  BB  THR   282     153.180 158.010  56.000  1.00  0.00            
ATOM    590  SC1 THR   282     153.560 159.830  55.420  1.00  0.00            
ATOM    591  BB  SER   283     154.770 155.130  54.110  1.00  0.00            
ATOM    592  SC1 SER   283     156.620 155.650  53.820  1.00  0.00            
ATOM    593  BB  GLY   284     154.820 151.280  53.810  1.00  0.00            
ATOM    594  BB  GLY   285     152.220 148.770  52.660  1.00  0.00            
ATOM    595  BB  GLY   286     149.650 149.860  55.130  1.00  0.00            
ATOM    596  BB  PHE   287     148.990 146.430  56.710  1.00  0.00            
ATOM    597  SC1 PHE   287     148.930 143.860  54.580  1.00  0.00            
ATOM    598  SC2 PHE   287     147.240 145.510  54.160  1.00  0.00            
ATOM    599  SC3 PHE   287     147.080 143.340  53.140  1.00  0.00            
ATOM    600  BB  ASN   288     150.290 147.580  60.010  1.00  0.00            
ATOM    601  SC1 ASN   288     150.340 146.990  62.440  1.00  0.00            
ATOM    602  BB  LEU   289     148.490 150.930  60.040  1.00  0.00            
ATOM    603  SC1 LEU   289     147.920 153.520  60.000  1.00  0.00            
ATOM    604  BB  ILE   290     145.070 149.360  59.380  1.00  0.00            
ATOM    605  SC1 ILE   290     144.340 148.370  57.390  1.00  0.00            
ATOM    606  BB  PRO   291     144.630 147.930  62.890  1.00  0.00            
ATOM    607  SC1 PRO   291     145.560 146.280  63.090  1.00  0.00            
ATOM    608  BB  ILE   292     146.210 151.130  64.210  1.00  0.00            
ATOM    609  SC1 ILE   292     148.300 150.350  64.900  1.00  0.00            
ATOM    610  BB  ALA   293     143.470 153.550  63.170  1.00  0.00            
ATOM    611  BB  THR   294     140.410 151.360  63.630  1.00  0.00            
ATOM    612  SC1 THR   294     140.240 149.780  62.500  1.00  0.00            
ATOM    613  BB  ALA   295     141.650 151.150  67.230  1.00  0.00            
ATOM    614  BB  GLY   296     141.090 154.970  67.370  1.00  0.00            
ATOM    615  BB  ASN   297     144.570 155.320  68.670  1.00  0.00            
ATOM    616  SC1 ASN   297     146.100 153.350  68.800  1.00  0.00            
ATOM    617  BB  PHE   298     145.090 158.070  66.040  1.00  0.00            
ATOM    618  SC1 PHE   298     148.010 156.400  64.930  1.00  0.00            
ATOM    619  SC2 PHE   298     148.050 158.770  64.540  1.00  0.00            
ATOM    620  SC3 PHE   298     149.210 157.280  63.050  1.00  0.00            
ATOM    621  BB  SER   299     144.760 161.880  66.620  1.00  0.00            
ATOM    622  SC1 SER   299     146.520 162.370  67.310  1.00  0.00            
ATOM    623  BB  MET   300     142.800 164.200  64.420  1.00  0.00            
ATOM    624  SC1 MET   300     139.720 165.220  63.520  1.00  0.00            
ATOM    625  BB  GLY   301     146.100 165.950  63.610  1.00  0.00            
ATOM    626  BB  MET   302     148.090 163.070  62.210  1.00  0.00            
ATOM    627  SC1 MET   302     150.380 163.280  63.910  1.00  0.00            
ATOM    628  BB  LEU   303     144.810 161.400  61.160  1.00  0.00            
ATOM    629  SC1 LEU   303     144.190 158.830  61.180  1.00  0.00            
ATOM    630  BB  VAL   304     144.930 163.960  58.290  1.00  0.00            
ATOM    631  SC1 VAL   304     144.120 165.780  58.110  1.00  0.00            
ATOM    632  BB  PHE   305     148.700 164.180  58.450  1.00  0.00            
ATOM    633  SC1 PHE   305     150.670 166.670  56.750  1.00  0.00            
ATOM    634  SC2 PHE   305     151.750 164.630  57.390  1.00  0.00            
ATOM    635  SC3 PHE   305     152.700 165.990  55.660  1.00  0.00            
ATOM    636  BB  ILE   306     148.400 160.570  57.450  1.00  0.00            
ATOM    637  SC1 ILE   306     148.340 158.930  58.620  1.00  0.00            
ATOM    638  BB  PHE   307     145.640 160.810  54.920  1.00  0.00            
ATOM    639  SC1 PHE   307     142.740 162.200  54.230  1.00  0.00            
ATOM    640  SC2 PHE   307     143.370 160.410  52.760  1.00  0.00            
ATOM    641  SC3 PHE   307     141.310 161.600  52.400  1.00  0.00            
ATOM    642  BB  VAL   308     147.140 163.980  53.400  1.00  0.00            
ATOM    643  SC1 VAL   308     146.730 165.830  54.040  1.00  0.00            
ATOM    644  BB  ALA   309     150.640 162.630  53.010  1.00  0.00            
ATOM    645  BB  ARG   310     149.670 158.970  52.200  1.00  0.00            
ATOM    646  SC1 ARG   310     148.160 157.120  52.750  1.00  0.00            
ATOM    647  SC2 ARG   310     149.950 154.680  54.300  1.00  0.00            
ATOM    648  BB  VAL   311     147.570 160.320  49.360  1.00  0.00            
ATOM    649  SC1 VAL   311     146.150 161.640  48.870  1.00  0.00            
ATOM    650  BB  ILE   312     150.920 161.700  48.160  1.00  0.00            
ATOM    651  SC1 ILE   312     152.490 163.230  47.280  1.00  0.00            
ATOM    652  BB  THR   313     153.290 158.820  48.790  1.00  0.00            
ATOM    653  SC1 THR   313     154.160 158.820  50.540  1.00  0.00            
ATOM    654  BB  THR   314     150.480 156.680  47.340  1.00  0.00            
ATOM    655  SC1 THR   314     149.150 155.450  48.030  1.00  0.00            
ATOM    656  BB  LEU   315     150.880 158.480  44.070  1.00  0.00            
ATOM    657  SC1 LEU   315     149.220 160.550  44.060  1.00  0.00            
ATOM    658  BB  LEU   316     154.510 158.920  44.400  1.00  0.00            
ATOM    659  SC1 LEU   316     155.890 161.090  43.760  1.00  0.00            
ATOM    660  BB  CYS   317     154.880 155.200  44.390  1.00  0.00            
ATOM    661  SC1 CYS   317     156.940 154.050  43.970  1.00  0.00            
ATOM    662  BB  PHE   318     152.130 153.990  42.100  1.00  0.00            
ATOM    663  SC1 PHE   318     149.360 152.400  40.790  1.00  0.00            
ATOM    664  SC2 PHE   318     148.840 154.060  42.440  1.00  0.00            
ATOM    665  SC3 PHE   318     147.120 152.590  41.620  1.00  0.00            
ATOM    666  BB  SER   319     152.260 156.830  39.510  1.00  0.00            
ATOM    667  SC1 SER   319     150.760 156.440  38.330  1.00  0.00            
ATOM    668  BB  SER   320     155.900 156.290  38.810  1.00  0.00            
ATOM    669  SC1 SER   320     157.220 157.080  40.000  1.00  0.00            
ATOM    670  BB  GLY   321     154.980 152.980  37.360  1.00  0.00            
ATOM    671  BB  ALA   322     156.240 151.110  40.390  1.00  0.00            
ATOM    672  BB  PRO   323     156.130 147.260  40.200  1.00  0.00            
ATOM    673  SC1 PRO   323     157.660 146.130  40.120  1.00  0.00            
ATOM    674  BB  GLY   324     153.550 146.800  42.950  1.00  0.00            
ATOM    675  BB  GLY   325     149.980 146.660  44.110  1.00  0.00            
ATOM    676  BB  ILE   326     148.060 149.720  45.230  1.00  0.00            
ATOM    677  SC1 ILE   326     149.520 151.260  45.840  1.00  0.00            
ATOM    678  BB  PHE   327     145.080 147.620  46.220  1.00  0.00            
ATOM    679  SC1 PHE   327     144.850 144.810  43.850  1.00  0.00            
ATOM    680  SC2 PHE   327     144.380 146.920  42.820  1.00  0.00            
ATOM    681  SC3 PHE   327     144.270 144.910  41.520  1.00  0.00            
ATOM    682  BB  ALA   328     146.750 147.260  49.630  1.00  0.00            
ATOM    683  BB  PRO   329     147.300 151.100  50.050  1.00  0.00            
ATOM    684  SC1 PRO   329     149.070 151.460  50.640  1.00  0.00            
ATOM    685  BB  MET   330     143.770 152.070  49.070  1.00  0.00            
ATOM    686  SC1 MET   330     144.070 152.620  46.050  1.00  0.00            
ATOM    687  BB  LEU   331     142.500 150.310  52.220  1.00  0.00            
ATOM    688  SC1 LEU   331     143.640 148.050  53.010  1.00  0.00            
ATOM    689  BB  ALA   332     144.990 152.480  54.180  1.00  0.00            
ATOM    690  BB  LEU   333     143.510 155.330  52.140  1.00  0.00            
ATOM    691  SC1 LEU   333     143.890 156.540  49.810  1.00  0.00            
ATOM    692  BB  GLY   334     140.280 153.700  53.190  1.00  0.00            
ATOM    693  BB  THR   335     140.430 153.310  56.940  1.00  0.00            
ATOM    694  SC1 THR   335     141.350 152.210  58.250  1.00  0.00            
ATOM    695  BB  VAL   336     142.300 156.560  57.060  1.00  0.00            
ATOM    696  SC1 VAL   336     144.230 156.100  57.300  1.00  0.00            
ATOM    697  BB  LEU   337     139.370 158.620  56.000  1.00  0.00            
ATOM    698  SC1 LEU   337     138.070 160.920  55.910  1.00  0.00            
ATOM    699  BB  GLY   338     137.370 155.870  57.660  1.00  0.00            
ATOM    700  BB  THR   339     138.150 156.880  61.260  1.00  0.00            
ATOM    701  SC1 THR   339     139.590 156.300  62.450  1.00  0.00            
ATOM    702  BB  ALA   340     138.700 160.610  60.610  1.00  0.00            
ATOM    703  BB  PHE   341     135.030 160.560  59.620  1.00  0.00            
ATOM    704  SC1 PHE   341     134.080 162.570  57.190  1.00  0.00            
ATOM    705  SC2 PHE   341     132.600 162.820  59.060  1.00  0.00            
ATOM    706  SC3 PHE   341     132.180 164.030  57.030  1.00  0.00            
ATOM    707  BB  GLY   342     134.900 158.430  62.800  1.00  0.00            
ATOM    708  BB  MET   343     136.380 160.660  65.460  1.00  0.00            
ATOM    709  SC1 MET   343     140.010 159.680  65.970  1.00  0.00            
ATOM    710  BB  VAL   344     134.330 163.130  63.500  1.00  0.00            
ATOM    711  SC1 VAL   344     134.130 165.120  63.460  1.00  0.00            
ATOM    712  BB  ALA   345     131.100 161.150  63.540  1.00  0.00            
ATOM    713  BB  VAL   346     131.390 160.970  67.380  1.00  0.00            
ATOM    714  SC1 VAL   346     132.270 159.320  68.080  1.00  0.00            
ATOM    715  BB  GLU   347     131.020 164.750  67.750  1.00  0.00            
ATOM    716  SC1 GLU   347     131.600 166.060  70.350  1.00  0.00            
ATOM    717  BB  LEU   348     128.200 164.510  65.250  1.00  0.00            
ATOM    718  SC1 LEU   348     127.450 164.480  62.710  1.00  0.00            
ATOM    719  BB  PHE   349     125.560 161.960  66.170  1.00  0.00            
ATOM    720  SC1 PHE   349     125.540 159.970  63.310  1.00  0.00            
ATOM    721  SC2 PHE   349     126.970 158.960  64.960  1.00  0.00            
ATOM    722  SC3 PHE   349     127.390 158.600  62.620  1.00  0.00            
ATOM    723  BB  PRO   350     126.700 161.360  69.760  1.00  0.00            
ATOM    724  SC1 PRO   350     127.790 162.430  70.880  1.00  0.00            
ATOM    725  BB  GLN   351     123.570 159.290  70.700  1.00  0.00            
ATOM    726  SC1 GLN   351     122.730 158.970  73.200  1.00  0.00            
ATOM    727  BB  TYR   352     124.800 156.420  68.590  1.00  0.00            
ATOM    728  SC1 TYR   352     124.950 153.250  70.220  1.00  0.00            
ATOM    729  SC2 TYR   352     124.680 153.610  67.860  1.00  0.00            
ATOM    730  SC3 TYR   352     126.550 151.220  68.490  1.00  0.00            
ATOM    731  BB  HIS   353     128.020 157.090  70.420  1.00  0.00            
ATOM    732  SC1 HIS   353     127.600 156.980  72.320  1.00  0.00            
ATOM    733  SC2 HIS   353     127.030 156.910  74.170  1.00  0.00            
ATOM    734  SC3 HIS   353     128.190 158.660  74.670  1.00  0.00            
ATOM    735  BB  LEU   354     129.750 155.370  67.550  1.00  0.00            
ATOM    736  SC1 LEU   354     129.470 154.220  65.180  1.00  0.00            
ATOM    737  BB  GLU   355     133.390 154.510  68.000  1.00  0.00            
ATOM    738  SC1 GLU   355     135.030 153.420  69.950  1.00  0.00            
ATOM    739  BB  ALA   356     135.140 155.830  64.910  1.00  0.00            
ATOM    740  BB  GLY   357     135.940 152.270  64.140  1.00  0.00            
ATOM    741  BB  THR   358     132.620 151.310  62.580  1.00  0.00            
ATOM    742  SC1 THR   358     131.780 149.550  62.460  1.00  0.00            
ATOM    743  BB  PHE   359     133.220 154.240  60.140  1.00  0.00            
ATOM    744  SC1 PHE   359     131.330 156.810  60.450  1.00  0.00            
ATOM    745  SC2 PHE   359     132.230 156.560  58.240  1.00  0.00            
ATOM    746  SC3 PHE   359     130.880 158.470  58.780  1.00  0.00            
ATOM    747  BB  ALA   360     136.720 153.120  59.700  1.00  0.00            
ATOM    748  BB  ILE   361     135.700 149.540  58.920  1.00  0.00            
ATOM    749  SC1 ILE   361     134.910 147.390  58.620  1.00  0.00            
ATOM    750  BB  ALA   362     132.920 151.410  57.120  1.00  0.00            
ATOM    751  BB  GLY   363     135.400 153.130  54.750  1.00  0.00            
ATOM    752  BB  MET   364     137.850 150.340  54.470  1.00  0.00            
ATOM    753  SC1 MET   364     139.490 148.590  55.880  1.00  0.00            
ATOM    754  BB  GLY   365     136.710 149.450  50.970  1.00  0.00            
ATOM    755  BB  ALA   366     135.090 152.730  50.170  1.00  0.00            
ATOM    756  BB  LEU   367     138.200 153.610  48.230  1.00  0.00            
ATOM    757  SC1 LEU   367     139.990 155.120  46.990  1.00  0.00            
ATOM    758  BB  LEU   368     138.230 150.450  46.140  1.00  0.00            
ATOM    759  SC1 LEU   368     140.160 148.790  46.870  1.00  0.00            
ATOM    760  BB  ALA   369     134.730 151.350  45.360  1.00  0.00            
ATOM    761  BB  ALA   370     135.200 154.970  44.290  1.00  0.00            
ATOM    762  BB  SER   371     138.490 154.610  42.380  1.00  0.00            
ATOM    763  SC1 SER   371     138.180 155.780  40.850  1.00  0.00            
ATOM    764  BB  ILE   372     139.070 151.000  41.420  1.00  0.00            
ATOM    765  SC1 ILE   372     141.350 150.430  42.040  1.00  0.00            
ATOM    766  BB  ARG   373     135.310 150.920  41.230  1.00  0.00            
ATOM    767  SC1 ARG   373     134.320 152.960  39.420  1.00  0.00            
ATOM    768  SC2 ARG   373     133.010 153.270  36.630  1.00  0.00            
ATOM    769  BB  ALA   374     134.500 147.410  42.280  1.00  0.00            
ATOM    770  BB  PRO   375     132.160 147.640  45.270  1.00  0.00            
ATOM    771  SC1 PRO   375     130.500 148.450  45.740  1.00  0.00            
ATOM    772  BB  LEU   376     130.810 144.020  45.160  1.00  0.00            
ATOM    773  SC1 LEU   376     128.700 142.420  45.120  1.00  0.00            
ATOM    774  BB  THR   377     134.500 143.230  45.600  1.00  0.00            
ATOM    775  SC1 THR   377     135.740 143.340  44.100  1.00  0.00            
ATOM    776  BB  GLY   378     135.600 145.590  48.260  1.00  0.00            
ATOM    777  BB  ILE   379     132.640 144.830  50.460  1.00  0.00            
ATOM    778  SC1 ILE   379     130.620 145.400  49.760  1.00  0.00            
ATOM    779  BB  ILE   380     133.040 141.070  50.780  1.00  0.00            
ATOM    780  SC1 ILE   380     131.500 139.820  49.600  1.00  0.00            
ATOM    781  BB  LEU   381     136.680 141.850  50.380  1.00  0.00            
ATOM    782  SC1 LEU   381     139.170 141.020  50.000  1.00  0.00            
ATOM    783  BB  VAL   382     136.950 143.750  53.620  1.00  0.00            
ATOM    784  SC1 VAL   382     136.390 145.650  53.890  1.00  0.00            
ATOM    785  BB  LEU   383     134.120 141.610  54.950  1.00  0.00            
ATOM    786  SC1 LEU   383     132.740 143.560  56.100  1.00  0.00            
ATOM    787  BB  GLU   384     136.340 138.510  54.620  1.00  0.00            
ATOM    788  SC1 GLU   384     136.290 136.600  53.690  1.00  0.00            
ATOM    789  BB  MET   385     138.800 140.800  56.470  1.00  0.00            
ATOM    790  SC1 MET   385     141.080 140.610  58.600  1.00  0.00            
ATOM    791  BB  THR   386     136.920 142.750  59.080  1.00  0.00            
ATOM    792  SC1 THR   386     137.510 143.340  60.840  1.00  0.00            
ATOM    793  BB  ASP   387     134.830 139.580  59.080  1.00  0.00            
ATOM    794  SC1 ASP   387     134.600 137.110  59.650  1.00  0.00            
ATOM    795  BB  ASN   388     132.330 141.590  61.110  1.00  0.00            
ATOM    796  SC1 ASN   388     132.150 143.850  62.170  1.00  0.00            
ATOM    797  BB  TYR   389     129.360 140.830  59.010  1.00  0.00            
ATOM    798  SC1 TYR   389     130.050 138.100  58.010  1.00  0.00            
ATOM    799  SC2 TYR   389     129.590 139.660  56.240  1.00  0.00            
ATOM    800  SC3 TYR   389     131.440 137.330  55.350  1.00  0.00            
ATOM    801  BB  GLN   390     126.900 142.980  61.090  1.00  0.00            
ATOM    802  SC1 GLN   390     126.320 142.600  62.980  1.00  0.00            
ATOM    803  BB  LEU   391     128.170 146.140  59.340  1.00  0.00            
ATOM    804  SC1 LEU   391     130.290 147.510  58.540  1.00  0.00            
ATOM    805  BB  ILE   392     127.430 145.020  55.790  1.00  0.00            
ATOM    806  SC1 ILE   392     128.540 144.050  54.060  1.00  0.00            
ATOM    807  BB  LEU   393     124.570 147.520  55.080  1.00  0.00            
ATOM    808  SC1 LEU   393     123.190 146.350  53.140  1.00  0.00            
ATOM    809  BB  PRO   394     126.720 150.160  56.780  1.00  0.00            
ATOM    810  SC1 PRO   394     125.650 150.440  58.320  1.00  0.00            
ATOM    811  BB  MET   395     129.180 148.740  54.230  1.00  0.00            
ATOM    812  SC1 MET   395     132.210 148.900  53.380  1.00  0.00            
ATOM    813  BB  ILE   396     127.080 148.630  51.080  1.00  0.00            
ATOM    814  SC1 ILE   396     126.450 147.380  49.510  1.00  0.00            
ATOM    815  BB  ILE   397     125.860 152.140  51.990  1.00  0.00            
ATOM    816  SC1 ILE   397     123.760 152.260  51.390  1.00  0.00            
ATOM    817  BB  THR   398     129.340 153.640  52.250  1.00  0.00            
ATOM    818  SC1 THR   398     130.530 153.890  53.770  1.00  0.00            
ATOM    819  BB  GLY   399     130.630 152.070  49.000  1.00  0.00            
ATOM    820  BB  LEU   400     127.170 152.190  47.290  1.00  0.00            
ATOM    821  SC1 LEU   400     126.340 151.300  44.940  1.00  0.00            
ATOM    822  BB  GLY   401     127.410 155.860  47.930  1.00  0.00            
ATOM    823  BB  ALA   402     131.000 155.410  46.760  1.00  0.00            
ATOM    824  BB  THR   403     130.320 154.170  43.270  1.00  0.00            
ATOM    825  SC1 THR   403     130.440 152.430  42.390  1.00  0.00            
ATOM    826  BB  LEU   404     127.410 156.600  42.790  1.00  0.00            
ATOM    827  SC1 LEU   404     125.030 157.740  42.510  1.00  0.00            
ATOM    828  BB  LEU   405     129.780 159.560  43.250  1.00  0.00            
ATOM    829  SC1 LEU   405     128.440 161.850  43.320  1.00  0.00            
ATOM    830  BB  ALA   406     132.690 158.180  41.290  1.00  0.00            
ATOM    831  BB  GLN   407     130.670 157.750  38.160  1.00  0.00            
ATOM    832  SC1 GLN   407     128.860 155.350  38.130  1.00  0.00            
ATOM    833  BB  PHE   408     128.540 160.770  38.520  1.00  0.00            
ATOM    834  SC1 PHE   408     125.410 159.200  37.900  1.00  0.00            
ATOM    835  SC2 PHE   408     125.280 161.270  39.090  1.00  0.00            
ATOM    836  SC3 PHE   408     123.330 160.400  38.010  1.00  0.00            
ATOM    837  BB  THR   409     131.500 163.110  38.670  1.00  0.00            
ATOM    838  SC1 THR   409     131.760 163.910  40.430  1.00  0.00            
ATOM    839  BB  GLY   410     133.410 161.370  35.980  1.00  0.00            
ATOM    840  BB  GLY   411     135.140 158.390  37.610  1.00  0.00            
ATOM    841  BB  LYS   412     137.500 156.210  35.580  1.00  0.00            
ATOM    842  SC1 LYS   412     138.250 156.830  33.260  1.00  0.00            
ATOM    843  SC2 LYS   412     139.980 159.280  32.400  1.00  0.00            
ATOM    844  BB  PRO   413     138.290 152.700  36.720  1.00  0.00            
ATOM    845  SC1 PRO   413     137.450 151.120  36.070  1.00  0.00            
ATOM    846  BB  LEU   414     141.760 153.490  38.190  1.00  0.00            
ATOM    847  SC1 LEU   414     142.870 154.770  40.220  1.00  0.00            
ATOM    848  BB  TYR   415     142.560 150.190  36.350  1.00  0.00            
ATOM    849  SC1 TYR   415     141.170 147.420  36.290  1.00  0.00            
ATOM    850  SC2 TYR   415     142.640 147.740  38.160  1.00  0.00            
ATOM    851  SC3 TYR   415     141.790 144.790  37.800  1.00  0.00            
ATOM    852  BB  SER   416     141.360 151.000  32.790  1.00  0.00            
ATOM    853  SC1 SER   416     140.980 149.600  31.500  1.00  0.00            
ATOM    854  BB  ALA   417     142.790 154.490  33.220  1.00  0.00            
ATOM    855  BB  ILE   418     146.330 152.860  33.780  1.00  0.00            
ATOM    856  SC1 ILE   418     146.890 152.820  35.980  1.00  0.00            
ATOM    857  BB  LEU   419     145.280 150.720  30.780  1.00  0.00            
ATOM    858  SC1 LEU   419     145.290 148.190  30.000  1.00  0.00            
ATOM    859  BB  ALA   420     145.450 153.610  28.310  1.00  0.00            
ATOM    860  BB  ARG   421     148.470 154.410  30.610  1.00  0.00            
ATOM    861  SC1 ARG   421     150.070 156.300  30.210  1.00  0.00            
ATOM    862  SC2 ARG   421     151.490 159.130  28.970  1.00  0.00            
ATOM    863  BB  THR   422     149.910 150.910  29.950  1.00  0.00            
ATOM    864  SC1 THR   422     149.730 149.400  31.160  1.00  0.00            
ATOM    865  BB  LEU   423     149.590 150.690  26.110  1.00  0.00            
ATOM    866  SC1 LEU   423     147.180 149.830  25.420  1.00  0.00            
ATOM    867  BB  ALA   424     151.130 154.130  25.710  1.00  0.00            
ATOM    868  BB  LYS   425     153.620 153.710  28.620  1.00  0.00            
ATOM    869  SC1 LYS   425     154.530 153.530  30.830  1.00  0.00            
ATOM    870  SC2 LYS   425     156.350 151.880  32.670  1.00  0.00            
ATOM    871  BB  GLN   426     154.410 150.350  27.010  1.00  0.00            
ATOM    872  SC1 GLN   426     156.040 148.390  27.380  1.00  0.00            
ATOM    873  BB  GLU   427     155.910 152.520  24.140  1.00  0.00            
ATOM    874  SC1 GLU   427     158.160 150.060  23.390  1.00  0.00            
ATOM    875  BB  ALA   428     155.250 156.110  25.280  1.00  0.00            
ATOM    876  BB  GLU   429     158.920 156.840  25.040  1.00  0.00            
ATOM    877  SC1 GLU   429     159.500 159.690  24.300  1.00  0.00            
ATOM    878  BB  GLN   430     160.610 153.740  26.440  1.00  0.00            
ATOM    879  SC1 GLN   430     159.140 152.620  27.810  1.00  0.00            
ATOM    880  NH3 POPE  431     170.870 283.100  58.390  1.00  0.00            
ATOM    881  PO4 POPE  431     171.290 279.420  58.180  1.00  0.00            
ATOM    882  GL1 POPE  431     172.780 279.130  55.140  1.00  0.00            
ATOM    883  GL2 POPE  431     173.030 282.300  53.920  1.00  0.00            
ATOM    884  C1A POPE  431     175.260 278.410  51.480  1.00  0.00            
ATOM    885  D2A POPE  431     177.300 279.590  48.240  1.00  0.00            
ATOM    886  C3A POPE  431     176.260 277.850  44.280  1.00  0.00            
ATOM    887  C4A POPE  431     179.470 274.900  42.920  1.00  0.00            
ATOM    888  C1B POPE  431     169.350 281.260  51.020  1.00  0.00            
ATOM    889  C2B POPE  431     166.680 281.120  48.510  1.00  0.00            
ATOM    890  C3B POPE  431     168.100 282.470  44.860  1.00  0.00            
ATOM    891  C4B POPE  431     169.150 283.950  39.970  1.00  0.00            
ATOM    892  NH3 POPE  432     280.810 166.110  61.200  1.00  0.00            
ATOM    893  PO4 POPE  432     280.120 161.110  60.810  1.00  0.00            
ATOM    894  GL1 POPE  432     280.990 161.100  57.400  1.00  0.00            
ATOM    895  GL2 POPE  432     278.820 161.090  55.510  1.00  0.00            
ATOM    896  C1A POPE  432     282.250 159.790  52.760  1.00  0.00            
ATOM    897  D2A POPE  432     285.080 158.980  49.340  1.00  0.00            
ATOM    898  C3A POPE  432     284.710 161.310  45.400  1.00  0.00            
ATOM    899  C4A POPE  432     282.680 164.070  42.380  1.00  0.00            
ATOM    900  C1B POPE  432     276.340 160.970  51.720  1.00  0.00            
ATOM    901  C2B POPE  432     276.190 160.270  46.760  1.00  0.00            
ATOM    902  C3B POPE  432     278.320 159.840  42.880  1.00  0.00            
ATOM    903  C4B POPE  432     280.270 159.390  38.660  1.00  0.00            
ATOM    904  NH3 POPE  433     280.000  42.990  67.530  1.00  0.00            
ATOM    905  PO4 POPE  433     282.810  39.880  68.620  1.00  0.00            
ATOM    906  GL1 POPE  433     284.730  41.040  64.580  1.00  0.00            
ATOM    907  GL2 POPE  433     282.180  42.400  62.690  1.00  0.00            
ATOM    908  C1A POPE  433     287.130  44.070  62.890  1.00  0.00            
ATOM    909  D2A POPE  433     289.460  42.140  59.400  1.00  0.00            
ATOM    910  C3A POPE  433     287.800  39.060  55.800  1.00  0.00            
ATOM    911  C4A POPE  433     286.730  38.930  51.400  1.00  0.00            
ATOM    912  C1B POPE  433     280.570  44.580  59.670  1.00  0.00            
ATOM    913  C2B POPE  433     281.220  46.730  55.920  1.00  0.00            
ATOM    914  C3B POPE  433     282.160  46.500  51.780  1.00  0.00            
ATOM    915  C4B POPE  433     279.760  44.770  48.660  1.00  0.00            
ATOM    916  NH3 POPE  434     221.110 102.030  64.100  1.00  0.00            
ATOM    917  PO4 POPE  434     219.320 102.790  60.460  1.00  0.00            
ATOM    918  GL1 POPE  434     217.570 103.600  56.140  1.00  0.00            
ATOM    919  GL2 POPE  434     217.730 100.590  54.520  1.00  0.00            
ATOM    920  C1A POPE  434     217.020 105.430  52.490  1.00  0.00            
ATOM    921  D2A POPE  434     215.900 103.430  49.470  1.00  0.00            
ATOM    922  C3A POPE  434     216.300 107.690  46.480  1.00  0.00            
ATOM    923  C4A POPE  434     213.610 109.760  43.360  1.00  0.00            
ATOM    924  C1B POPE  434     213.080 101.650  53.620  1.00  0.00            
ATOM    925  C2B POPE  434     211.000  97.780  52.150  1.00  0.00            
ATOM    926  C3B POPE  434     208.200  96.160  48.580  1.00  0.00            
ATOM    927  C4B POPE  434     205.960  96.770  45.720  1.00  0.00            
ATOM    928  NH3 POPE  435     201.120 271.580  62.300  1.00  0.00            
ATOM    929  PO4 POPE  435     204.940 269.480  61.690  1.00  0.00            
ATOM    930  GL1 POPE  435     206.310 270.530  57.890  1.00  0.00            
ATOM    931  GL2 POPE  435     209.980 269.870  57.070  1.00  0.00            
ATOM    932  C1A POPE  435     205.540 268.150  53.560  1.00  0.00            
ATOM    933  D2A POPE  435     202.900 264.470  52.300  1.00  0.00            
ATOM    934  C3A POPE  435     199.060 265.610  49.830  1.00  0.00            
ATOM    935  C4A POPE  435     198.560 267.200  45.700  1.00  0.00            
ATOM    936  C1B POPE  435     211.310 268.020  52.610  1.00  0.00            
ATOM    937  C2B POPE  435     212.720 267.700  48.890  1.00  0.00            
ATOM    938  C3B POPE  435     211.730 271.420  45.630  1.00  0.00            
ATOM    939  C4B POPE  435     215.350 271.310  42.040  1.00  0.00            
ATOM    940  NH3 POPE  436      18.680 199.030  63.040  1.00  0.00            
ATOM    941  PO4 POPE  436      19.480 203.650  61.040  1.00  0.00            
ATOM    942  GL1 POPE  436      17.390 203.710  57.700  1.00  0.00            
ATOM    943  GL2 POPE  436      13.310 202.290  56.980  1.00  0.00            
ATOM    944  C1A POPE  436      16.630 201.150  53.980  1.00  0.00            
ATOM    945  D2A POPE  436      15.180 200.090  50.360  1.00  0.00            
ATOM    946  C3A POPE  436      16.230 202.530  47.120  1.00  0.00            
ATOM    947  C4A POPE  436      16.040 202.610  42.720  1.00  0.00            
ATOM    948  C1B POPE  436      12.170 203.430  53.260  1.00  0.00            
ATOM    949  C2B POPE  436      10.970 203.170  48.540  1.00  0.00            
ATOM    950  C3B POPE  436      10.530 202.580  44.240  1.00  0.00            
ATOM    951  C4B POPE  436      11.630 204.400  40.640  1.00  0.00            
ATOM    952  NH3 POPE  437       6.720  28.320  68.180  1.00  0.00            
ATOM    953  PO4 POPE  437       6.530  24.430  69.000  1.00  0.00            
ATOM    954  GL1 POPE  437       8.360  24.880  64.490  1.00  0.00            
ATOM    955  GL2 POPE  437      11.300  27.270  63.780  1.00  0.00            
ATOM    956  C1A POPE  437       8.350  25.640  59.790  1.00  0.00            
ATOM    957  D2A POPE  437       9.400  24.910  55.440  1.00  0.00            
ATOM    958  C3A POPE  437      11.420  28.260  52.290  1.00  0.00            
ATOM    959  C4A POPE  437      14.390  29.670  49.450  1.00  0.00            
ATOM    960  C1B POPE  437      13.470  27.140  60.580  1.00  0.00            
ATOM    961  C2B POPE  437      15.790  30.320  58.950  1.00  0.00            
ATOM    962  C3B POPE  437      17.450  30.520  54.580  1.00  0.00            
ATOM    963  C4B POPE  437      19.220  31.330  50.750  1.00  0.00            
ATOM    964  NH3 POPE  438     210.880 284.450  66.880  1.00  0.00            
ATOM    965  PO4 POPE  438     212.410 288.160  63.600  1.00  0.00            
ATOM    966  GL1 POPE  438     213.770 286.520  59.280  1.00  0.00            
ATOM    967  GL2 POPE  438     211.900 283.790  57.620  1.00  0.00            
ATOM    968  C1A POPE  438     212.120 289.140  55.900  1.00  0.00            
ATOM    969  D2A POPE  438     212.440 290.480  51.590  1.00  0.00            
ATOM    970  C3A POPE  438     215.130 290.170  47.460  1.00  0.00            
ATOM    971  C4A POPE  438     218.960 288.570  45.020  1.00  0.00            
ATOM    972  C1B POPE  438     211.330 284.510  54.030  1.00  0.00            
ATOM    973  C2B POPE  438     212.570 284.600  49.580  1.00  0.00            
ATOM    974  C3B POPE  438     215.490 284.710  45.950  1.00  0.00            
ATOM    975  C4B POPE  438     214.550 286.960  42.100  1.00  0.00            
ATOM    976  NH3 POPE  439     172.980  80.350  61.920  1.00  0.00            
ATOM    977  PO4 POPE  439     174.560  84.720  62.840  1.00  0.00            
ATOM    978  GL1 POPE  439     174.440  85.850  59.140  1.00  0.00            
ATOM    979  GL2 POPE  439     172.310  89.020  60.110  1.00  0.00            
ATOM    980  C1A POPE  439     174.630  89.640  56.250  1.00  0.00            
ATOM    981  D2A POPE  439     171.870  91.200  52.620  1.00  0.00            
ATOM    982  C3A POPE  439     168.940  93.410  55.060  1.00  0.00            
ATOM    983  C4A POPE  439     167.490  94.660  59.690  1.00  0.00            
ATOM    984  C1B POPE  439     169.680  88.830  56.250  1.00  0.00            
ATOM    985  C2B POPE  439     168.350  86.840  52.370  1.00  0.00            
ATOM    986  C3B POPE  439     167.730  85.430  47.200  1.00  0.00            
ATOM    987  C4B POPE  439     170.090  85.080  43.610  1.00  0.00            
ATOM    988  NH3 POPE  440      31.880 244.620  59.640  1.00  0.00            
ATOM    989  PO4 POPE  440      32.570 240.370  62.160  1.00  0.00            
ATOM    990  GL1 POPE  440      31.670 239.700  58.110  1.00  0.00            
ATOM    991  GL2 POPE  440      34.530 238.790  55.270  1.00  0.00            
ATOM    992  C1A POPE  440      29.890 238.710  53.930  1.00  0.00            
ATOM    993  D2A POPE  440      28.760 235.950  52.110  1.00  0.00            
ATOM    994  C3A POPE  440      25.880 233.580  54.110  1.00  0.00            
ATOM    995  C4A POPE  440      24.930 229.590  55.700  1.00  0.00            
ATOM    996  C1B POPE  440      34.300 239.830  51.270  1.00  0.00            
ATOM    997  C2B POPE  440      32.230 239.090  47.110  1.00  0.00            
ATOM    998  C3B POPE  440      29.020 236.280  46.930  1.00  0.00            
ATOM    999  C4B POPE  440      25.180 235.020  44.770  1.00  0.00            
ATOM   1000  NH3 POPE  441      95.170  94.380  66.780  1.00  0.00            
ATOM   1001  PO4 POPE  441      92.970  93.900  62.680  1.00  0.00            
ATOM   1002  GL1 POPE  441      92.880  94.150  59.180  1.00  0.00            
ATOM   1003  GL2 POPE  441      90.040  92.720  58.010  1.00  0.00            
ATOM   1004  C1A POPE  441      96.180  96.690  55.970  1.00  0.00            
ATOM   1005  D2A POPE  441      96.810  98.740  52.550  1.00  0.00            
ATOM   1006  C3A POPE  441      93.430  98.440  49.640  1.00  0.00            
ATOM   1007  C4A POPE  441      89.910  99.640  46.670  1.00  0.00            
ATOM   1008  C1B POPE  441      88.720  91.950  53.710  1.00  0.00            
ATOM   1009  C2B POPE  441      88.260  89.330  49.570  1.00  0.00            
ATOM   1010  C3B POPE  441      88.030  88.060  45.340  1.00  0.00            
ATOM   1011  C4B POPE  441      89.000  89.950  41.940  1.00  0.00            
ATOM   1012  NH3 POPE  442       3.030 175.850  63.330  1.00  0.00            
ATOM   1013  PO4 POPE  442       5.340 179.760  62.540  1.00  0.00            
ATOM   1014  GL1 POPE  442       3.800 178.480  58.330  1.00  0.00            
ATOM   1015  GL2 POPE  442       1.370 179.730  56.590  1.00  0.00            
ATOM   1016  C1A POPE  442       2.010 175.400  54.850  1.00  0.00            
ATOM   1017  D2A POPE  442       3.750 173.440  51.050  1.00  0.00            
ATOM   1018  C3A POPE  442       1.720 173.700  47.340  1.00  0.00            
ATOM   1019  C4A POPE  442      -2.590 174.410  45.150  1.00  0.00            
ATOM   1020  C1B POPE  442       4.360 180.370  53.430  1.00  0.00            
ATOM   1021  C2B POPE  442       7.460 182.570  51.150  1.00  0.00            
ATOM   1022  C3B POPE  442       7.970 184.590  47.760  1.00  0.00            
ATOM   1023  C4B POPE  442       7.860 185.750  43.230  1.00  0.00            
ATOM   1024  NH3 POPE  443     195.540  11.450  59.990  1.00  0.00            
ATOM   1025  PO4 POPE  443     196.260   7.340  60.340  1.00  0.00            
ATOM   1026  GL1 POPE  443     199.780   6.620  57.570  1.00  0.00            
ATOM   1027  GL2 POPE  443     202.990   6.010  57.110  1.00  0.00            
ATOM   1028  C1A POPE  443     199.760   6.070  52.710  1.00  0.00            
ATOM   1029  D2A POPE  443     201.070   2.970  49.200  1.00  0.00            
ATOM   1030  C3A POPE  443     201.810   4.750  44.660  1.00  0.00            
ATOM   1031  C4A POPE  443     203.390   7.180  41.030  1.00  0.00            
ATOM   1032  C1B POPE  443     204.230   5.170  53.520  1.00  0.00            
ATOM   1033  C2B POPE  443     207.630   2.270  50.490  1.00  0.00            
ATOM   1034  C3B POPE  443     210.900   2.920  47.010  1.00  0.00            
ATOM   1035  C4B POPE  443     211.300   6.370  45.000  1.00  0.00            
ATOM   1036  NH3 POPE  444      67.870  14.060  69.900  1.00  0.00            
ATOM   1037  PO4 POPE  444      70.220  11.910  68.660  1.00  0.00            
ATOM   1038  GL1 POPE  444      70.380  11.670  64.530  1.00  0.00            
ATOM   1039  GL2 POPE  444      67.220  12.870  64.520  1.00  0.00            
ATOM   1040  C1A POPE  444      71.800  14.430  61.300  1.00  0.00            
ATOM   1041  D2A POPE  444      72.110  17.150  58.050  1.00  0.00            
ATOM   1042  C3A POPE  444      71.600  16.170  54.770  1.00  0.00            
ATOM   1043  C4A POPE  444      70.280  13.100  50.750  1.00  0.00            
ATOM   1044  C1B POPE  444      66.640  13.290  59.920  1.00  0.00            
ATOM   1045  C2B POPE  444      63.450  15.100  55.850  1.00  0.00            
ATOM   1046  C3B POPE  444      61.430  17.080  51.780  1.00  0.00            
ATOM   1047  C4B POPE  444      61.710  15.970  48.200  1.00  0.00            
ATOM   1048  NH3 POPE  445      36.800 246.180  59.220  1.00  0.00            
ATOM   1049  PO4 POPE  445      36.240 242.000  59.040  1.00  0.00            
ATOM   1050  GL1 POPE  445      33.910 243.630  55.100  1.00  0.00            
ATOM   1051  GL2 POPE  445      36.300 246.570  54.600  1.00  0.00            
ATOM   1052  C1A POPE  445      31.770 243.700  51.980  1.00  0.00            
ATOM   1053  D2A POPE  445      30.230 243.620  48.230  1.00  0.00            
ATOM   1054  C3A POPE  445      28.030 245.330  46.730  1.00  0.00            
ATOM   1055  C4A POPE  445      28.130 248.180  44.810  1.00  0.00            
ATOM   1056  C1B POPE  445      35.750 246.270  51.480  1.00  0.00            
ATOM   1057  C2B POPE  445      38.390 247.640  48.210  1.00  0.00            
ATOM   1058  C3B POPE  445      38.460 248.600  44.170  1.00  0.00            
ATOM   1059  C4B POPE  445      37.490 247.250  40.950  1.00  0.00            
ATOM   1060  NH3 POPE  446      99.390  40.170  64.070  1.00  0.00            
ATOM   1061  PO4 POPE  446      96.210  37.540  64.620  1.00  0.00            
ATOM   1062  GL1 POPE  446      95.770  39.140  60.640  1.00  0.00            
ATOM   1063  GL2 POPE  446      99.040  39.710  58.820  1.00  0.00            
ATOM   1064  C1A POPE  446      95.940  37.250  55.830  1.00  0.00            
ATOM   1065  D2A POPE  446      96.270  36.840  51.370  1.00  0.00            
ATOM   1066  C3A POPE  446      93.470  33.760  49.530  1.00  0.00            
ATOM   1067  C4A POPE  446      92.110  29.770  49.440  1.00  0.00            
ATOM   1068  C1B POPE  446     100.330  38.640  54.070  1.00  0.00            
ATOM   1069  C2B POPE  446     100.610  39.370  49.550  1.00  0.00            
ATOM   1070  C3B POPE  446      98.870  40.640  46.170  1.00  0.00            
ATOM   1071  C4B POPE  446      99.820  42.910  41.890  1.00  0.00            
ATOM   1072  NH3 POPE  447      31.590 264.640  64.960  1.00  0.00            
ATOM   1073  PO4 POPE  447      27.580 264.620  64.470  1.00  0.00            
ATOM   1074  GL1 POPE  447      28.070 266.590  60.530  1.00  0.00            
ATOM   1075  GL2 POPE  447      25.960 268.960  60.050  1.00  0.00            
ATOM   1076  C1A POPE  447      31.420 266.550  57.990  1.00  0.00            
ATOM   1077  D2A POPE  447      32.000 265.740  53.510  1.00  0.00            
ATOM   1078  C3A POPE  447      33.550 264.210  48.460  1.00  0.00            
ATOM   1079  C4A POPE  447      31.060 262.270  44.530  1.00  0.00            
ATOM   1080  C1B POPE  447      28.960 270.980  57.420  1.00  0.00            
ATOM   1081  C2B POPE  447      28.470 271.290  53.250  1.00  0.00            
ATOM   1082  C3B POPE  447      31.270 270.260  51.230  1.00  0.00            
ATOM   1083  C4B POPE  447      31.750 271.200  46.020  1.00  0.00            
ATOM   1084  NH3 POPE  448      12.780 165.030  63.280  1.00  0.00            
ATOM   1085  PO4 POPE  448      16.400 168.570  63.450  1.00  0.00            
ATOM   1086  GL1 POPE  448      16.810 167.320  59.650  1.00  0.00            
ATOM   1087  GL2 POPE  448      13.890 168.420  58.710  1.00  0.00            
ATOM   1088  C1A POPE  448      15.590 164.100  56.640  1.00  0.00            
ATOM   1089  D2A POPE  448      15.620 159.740  54.540  1.00  0.00            
ATOM   1090  C3A POPE  448      11.240 158.710  54.610  1.00  0.00            
ATOM   1091  C4A POPE  448       8.030 158.390  56.770  1.00  0.00            
ATOM   1092  C1B POPE  448      14.190 168.710  54.000  1.00  0.00            
ATOM   1093  C2B POPE  448      15.740 166.920  51.000  1.00  0.00            
ATOM   1094  C3B POPE  448      16.790 163.640  48.010  1.00  0.00            
ATOM   1095  C4B POPE  448      16.490 161.720  44.470  1.00  0.00            
ATOM   1096  NH3 POPE  449     160.080  34.520  60.230  1.00  0.00            
ATOM   1097  PO4 POPE  449     161.480  38.160  62.870  1.00  0.00            
ATOM   1098  GL1 POPE  449     162.960  38.160  58.490  1.00  0.00            
ATOM   1099  GL2 POPE  449     165.470  37.950  56.770  1.00  0.00            
ATOM   1100  C1A POPE  449     163.310  40.430  53.220  1.00  0.00            
ATOM   1101  D2A POPE  449     162.070  39.080  50.010  1.00  0.00            
ATOM   1102  C3A POPE  449     160.630  41.100  45.900  1.00  0.00            
ATOM   1103  C4A POPE  449     159.550  44.450  41.860  1.00  0.00            
ATOM   1104  C1B POPE  449     164.530  35.430  52.110  1.00  0.00            
ATOM   1105  C2B POPE  449     163.540  34.950  47.710  1.00  0.00            
ATOM   1106  C3B POPE  449     162.050  36.170  44.490  1.00  0.00            
ATOM   1107  C4B POPE  449     160.610  38.020  39.450  1.00  0.00            
ATOM   1108  NH3 POPE  450     276.150  20.350  70.070  1.00  0.00            
ATOM   1109  PO4 POPE  450     273.800  17.560  66.970  1.00  0.00            
ATOM   1110  GL1 POPE  450     273.680  18.620  63.090  1.00  0.00            
ATOM   1111  GL2 POPE  450     271.640  16.250  60.970  1.00  0.00            
ATOM   1112  C1A POPE  450     274.590  19.600  58.120  1.00  0.00            
ATOM   1113  D2A POPE  450     274.720  20.720  53.040  1.00  0.00            
ATOM   1114  C3A POPE  450     277.350  19.250  50.630  1.00  0.00            
ATOM   1115  C4A POPE  450     277.220  15.140  47.790  1.00  0.00            
ATOM   1116  C1B POPE  450     276.010  14.430  58.960  1.00  0.00            
ATOM   1117  C2B POPE  450     280.130  12.240  57.970  1.00  0.00            
ATOM   1118  C3B POPE  450     281.550  10.630  54.490  1.00  0.00            
ATOM   1119  C4B POPE  450     281.080  10.730  49.400  1.00  0.00            
ATOM   1120  NH3 POPE  451     211.170  54.200  67.810  1.00  0.00            
ATOM   1121  PO4 POPE  451     215.360  56.560  66.180  1.00  0.00            
ATOM   1122  GL1 POPE  451     215.020  59.360  63.590  1.00  0.00            
ATOM   1123  GL2 POPE  451     213.890  62.050  64.280  1.00  0.00            
ATOM   1124  C1A POPE  451     216.940  61.240  60.040  1.00  0.00            
ATOM   1125  D2A POPE  451     218.260  64.410  57.640  1.00  0.00            
ATOM   1126  C3A POPE  451     220.410  68.390  59.090  1.00  0.00            
ATOM   1127  C4A POPE  451     221.300  70.820  62.890  1.00  0.00            
ATOM   1128  C1B POPE  451     211.760  60.080  60.230  1.00  0.00            
ATOM   1129  C2B POPE  451     210.010  60.560  56.180  1.00  0.00            
ATOM   1130  C3B POPE  451     208.330  60.540  52.670  1.00  0.00            
ATOM   1131  C4B POPE  451     209.960  59.410  49.780  1.00  0.00            
ATOM   1132  NH3 POPE  452     214.940  86.190  63.280  1.00  0.00            
ATOM   1133  PO4 POPE  452     212.290  89.790  64.640  1.00  0.00            
ATOM   1134  GL1 POPE  452     209.440  90.400  61.130  1.00  0.00            
ATOM   1135  GL2 POPE  452     210.040  87.290  60.590  1.00  0.00            
ATOM   1136  C1A POPE  452     207.170  90.150  57.630  1.00  0.00            
ATOM   1137  D2A POPE  452     208.370  89.760  53.460  1.00  0.00            
ATOM   1138  C3A POPE  452     210.210  92.010  51.440  1.00  0.00            
ATOM   1139  C4A POPE  452     212.790  91.790  48.540  1.00  0.00            
ATOM   1140  C1B POPE  452     210.970  86.100  55.670  1.00  0.00            
ATOM   1141  C2B POPE  452     211.610  86.730  50.480  1.00  0.00            
ATOM   1142  C3B POPE  452     210.630  87.590  46.980  1.00  0.00            
ATOM   1143  C4B POPE  452     211.730  89.730  43.460  1.00  0.00            
ATOM   1144  NH3 POPE  453     157.160 121.340  64.490  1.00  0.00            
ATOM   1145  PO4 POPE  453     159.140 117.920  65.690  1.00  0.00            
ATOM   1146  GL1 POPE  453     160.170 118.780  61.380  1.00  0.00            
ATOM   1147  GL2 POPE  453     162.460 117.640  60.600  1.00  0.00            
ATOM   1148  C1A POPE  453     158.640 120.040  58.180  1.00  0.00            
ATOM   1149  D2A POPE  453     158.400 122.110  54.400  1.00  0.00            
ATOM   1150  C3A POPE  453     161.270 123.630  50.760  1.00  0.00            
ATOM   1151  C4A POPE  453     160.040 124.180  47.180  1.00  0.00            
ATOM   1152  C1B POPE  453     161.990 116.620  55.920  1.00  0.00            
ATOM   1153  C2B POPE  453     160.760 114.260  52.530  1.00  0.00            
ATOM   1154  C3B POPE  453     160.450 110.970  49.700  1.00  0.00            
ATOM   1155  C4B POPE  453     160.190 107.350  46.120  1.00  0.00            
ATOM   1156  NH3 POPE  454      71.110 133.040  65.010  1.00  0.00            
ATOM   1157  PO4 POPE  454      75.190 135.410  63.570  1.00  0.00            
ATOM   1158  GL1 POPE  454      71.770 133.610  59.560  1.00  0.00            
ATOM   1159  GL2 POPE  454      69.040 134.810  60.460  1.00  0.00            
ATOM   1160  C1A POPE  454      70.610 134.180  54.530  1.00  0.00            
ATOM   1161  D2A POPE  454      68.090 135.970  51.020  1.00  0.00            
ATOM   1162  C3A POPE  454      68.650 136.940  46.740  1.00  0.00            
ATOM   1163  C4A POPE  454      67.710 137.160  42.580  1.00  0.00            
ATOM   1164  C1B POPE  454      67.410 137.340  56.930  1.00  0.00            
ATOM   1165  C2B POPE  454      68.520 139.960  53.420  1.00  0.00            
ATOM   1166  C3B POPE  454      69.300 141.040  49.090  1.00  0.00            
ATOM   1167  C4B POPE  454      66.590 142.100  45.170  1.00  0.00            
ATOM   1168  NH3 POPE  455     143.590  80.160  68.140  1.00  0.00            
ATOM   1169  PO4 POPE  455     141.460  76.770  68.100  1.00  0.00            
ATOM   1170  GL1 POPE  455     142.360  75.850  63.570  1.00  0.00            
ATOM   1171  GL2 POPE  455     142.620  73.460  61.520  1.00  0.00            
ATOM   1172  C1A POPE  455     140.250  77.070  58.260  1.00  0.00            
ATOM   1173  D2A POPE  455     139.790  78.910  53.660  1.00  0.00            
ATOM   1174  C3A POPE  455     142.120  80.280  50.160  1.00  0.00            
ATOM   1175  C4A POPE  455     139.660  79.960  45.990  1.00  0.00            
ATOM   1176  C1B POPE  455     144.770  73.340  57.450  1.00  0.00            
ATOM   1177  C2B POPE  455     143.870  75.050  53.710  1.00  0.00            
ATOM   1178  C3B POPE  455     146.360  77.490  50.270  1.00  0.00            
ATOM   1179  C4B POPE  455     145.190  79.180  46.200  1.00  0.00            
ATOM   1180  NH3 POPE  456     119.100 197.610  67.330  1.00  0.00            
ATOM   1181  PO4 POPE  456     117.180 194.740  67.040  1.00  0.00            
ATOM   1182  GL1 POPE  456     120.570 193.770  63.660  1.00  0.00            
ATOM   1183  GL2 POPE  456     119.820 192.210  62.370  1.00  0.00            
ATOM   1184  C1A POPE  456     123.320 196.190  61.670  1.00  0.00            
ATOM   1185  D2A POPE  456     127.960 196.170  62.270  1.00  0.00            
ATOM   1186  C3A POPE  456     129.460 196.520  58.210  1.00  0.00            
ATOM   1187  C4A POPE  456     132.750 198.060  56.960  1.00  0.00            
ATOM   1188  C1B POPE  456     121.700 193.870  57.810  1.00  0.00            
ATOM   1189  C2B POPE  456     120.080 196.130  54.870  1.00  0.00            
ATOM   1190  C3B POPE  456     118.310 198.480  50.980  1.00  0.00            
ATOM   1191  C4B POPE  456     116.770 200.760  47.790  1.00  0.00            
ATOM   1192  NH3 POPE  457     148.320 224.480  64.510  1.00  0.00            
ATOM   1193  PO4 POPE  457     152.220 222.120  65.560  1.00  0.00            
ATOM   1194  GL1 POPE  457     151.660 221.060  61.770  1.00  0.00            
ATOM   1195  GL2 POPE  457     154.170 221.310  59.040  1.00  0.00            
ATOM   1196  C1A POPE  457     149.320 220.220  57.530  1.00  0.00            
ATOM   1197  D2A POPE  457     148.530 218.080  54.390  1.00  0.00            
ATOM   1198  C3A POPE  457     146.310 219.380  50.910  1.00  0.00            
ATOM   1199  C4A POPE  457     141.510 219.610  48.180  1.00  0.00            
ATOM   1200  C1B POPE  457     154.120 219.750  55.810  1.00  0.00            
ATOM   1201  C2B POPE  457     154.900 216.880  52.090  1.00  0.00            
ATOM   1202  C3B POPE  457     155.360 215.490  47.560  1.00  0.00            
ATOM   1203  C4B POPE  457     157.830 214.150  44.120  1.00  0.00            
ATOM   1204  NH3 POPE  458     124.440  81.230  65.070  1.00  0.00            
ATOM   1205  PO4 POPE  458     122.580  85.420  66.600  1.00  0.00            
ATOM   1206  GL1 POPE  458     120.630  86.300  63.440  1.00  0.00            
ATOM   1207  GL2 POPE  458     121.580  88.890  62.420  1.00  0.00            
ATOM   1208  C1A POPE  458     118.940  82.840  60.810  1.00  0.00            
ATOM   1209  D2A POPE  458     114.930  81.630  58.670  1.00  0.00            
ATOM   1210  C3A POPE  458     114.050  83.250  54.940  1.00  0.00            
ATOM   1211  C4A POPE  458     113.060  88.230  55.390  1.00  0.00            
ATOM   1212  C1B POPE  458     120.630  90.020  58.460  1.00  0.00            
ATOM   1213  C2B POPE  458     120.410  92.220  54.940  1.00  0.00            
ATOM   1214  C3B POPE  458     123.940  92.400  52.200  1.00  0.00            
ATOM   1215  C4B POPE  458     126.960  92.730  47.720  1.00  0.00            
ATOM   1216  NH3 POPE  459      40.400 149.510  61.520  1.00  0.00            
ATOM   1217  PO4 POPE  459      38.710 153.200  63.280  1.00  0.00            
ATOM   1218  GL1 POPE  459      37.750 153.790  59.530  1.00  0.00            
ATOM   1219  GL2 POPE  459      35.200 153.290  58.580  1.00  0.00            
ATOM   1220  C1A POPE  459      38.580 153.210  54.880  1.00  0.00            
ATOM   1221  D2A POPE  459      38.960 151.570  51.840  1.00  0.00            
ATOM   1222  C3A POPE  459      39.260 153.700  48.250  1.00  0.00            
ATOM   1223  C4A POPE  459      35.820 155.580  45.520  1.00  0.00            
ATOM   1224  C1B POPE  459      33.570 152.600  55.210  1.00  0.00            
ATOM   1225  C2B POPE  459      33.450 153.480  50.930  1.00  0.00            
ATOM   1226  C3B POPE  459      32.610 152.320  47.120  1.00  0.00            
ATOM   1227  C4B POPE  459      32.720 147.700  45.520  1.00  0.00            
ATOM   1228  NH3 POPE  460      95.040 167.160  66.840  1.00  0.00            
ATOM   1229  PO4 POPE  460      91.280 166.100  64.310  1.00  0.00            
ATOM   1230  GL1 POPE  460      92.210 164.860  60.320  1.00  0.00            
ATOM   1231  GL2 POPE  460      88.940 163.500  59.600  1.00  0.00            
ATOM   1232  C1A POPE  460      94.090 162.610  57.070  1.00  0.00            
ATOM   1233  D2A POPE  460      96.920 161.480  53.180  1.00  0.00            
ATOM   1234  C3A POPE  460      95.760 163.600  49.630  1.00  0.00            
ATOM   1235  C4A POPE  460      92.900 164.820  45.430  1.00  0.00            
ATOM   1236  C1B POPE  460      88.880 160.570  56.540  1.00  0.00            
ATOM   1237  C2B POPE  460      88.290 159.260  52.610  1.00  0.00            
ATOM   1238  C3B POPE  460      87.500 155.840  49.860  1.00  0.00            
ATOM   1239  C4B POPE  460      86.560 152.010  47.670  1.00  0.00            
ATOM   1240  NH3 POPE  461      96.440 172.740  68.870  1.00  0.00            
ATOM   1241  PO4 POPE  461      98.910 168.320  69.840  1.00  0.00            
ATOM   1242  GL1 POPE  461      99.410 168.900  64.900  1.00  0.00            
ATOM   1243  GL2 POPE  461     100.450 166.580  63.750  1.00  0.00            
ATOM   1244  C1A POPE  461      99.670 170.700  60.250  1.00  0.00            
ATOM   1245  D2A POPE  461      99.560 170.180  54.710  1.00  0.00            
ATOM   1246  C3A POPE  461      97.500 170.720  50.380  1.00  0.00            
ATOM   1247  C4A POPE  461      97.370 167.960  47.680  1.00  0.00            
ATOM   1248  C1B POPE  461      99.720 162.780  62.050  1.00  0.00            
ATOM   1249  C2B POPE  461     102.270 160.010  59.760  1.00  0.00            
ATOM   1250  C3B POPE  461     105.110 157.370  60.990  1.00  0.00            
ATOM   1251  C4B POPE  461     107.050 154.210  59.520  1.00  0.00            
ATOM   1252  NH3 POPE  462     266.410  11.840  64.110  1.00  0.00            
ATOM   1253  PO4 POPE  462     271.170  12.880  64.300  1.00  0.00            
ATOM   1254  GL1 POPE  462     273.280  10.680  61.200  1.00  0.00            
ATOM   1255  GL2 POPE  462     273.490   7.560  59.740  1.00  0.00            
ATOM   1256  C1A POPE  462     275.960  10.420  56.040  1.00  0.00            
ATOM   1257  D2A POPE  462     276.600   9.370  51.910  1.00  0.00            
ATOM   1258  C3A POPE  462     274.780   9.540  47.460  1.00  0.00            
ATOM   1259  C4A POPE  462     272.180  12.140  44.480  1.00  0.00            
ATOM   1260  C1B POPE  462     278.160   6.800  59.070  1.00  0.00            
ATOM   1261  C2B POPE  462     279.730   6.110  54.340  1.00  0.00            
ATOM   1262  C3B POPE  462     280.450   5.550  50.330  1.00  0.00            
ATOM   1263  C4B POPE  462     281.510   6.960  46.170  1.00  0.00            
ATOM   1264  NH3 POPE  463     125.850  43.940  64.450  1.00  0.00            
ATOM   1265  PO4 POPE  463     122.450  46.000  65.900  1.00  0.00            
ATOM   1266  GL1 POPE  463     121.670  46.540  61.590  1.00  0.00            
ATOM   1267  GL2 POPE  463     121.880  43.160  60.350  1.00  0.00            
ATOM   1268  C1A POPE  463     123.470  46.100  56.580  1.00  0.00            
ATOM   1269  D2A POPE  463     122.760  45.410  51.320  1.00  0.00            
ATOM   1270  C3A POPE  463     125.330  45.110  48.140  1.00  0.00            
ATOM   1271  C4A POPE  463     127.370  41.730  46.130  1.00  0.00            
ATOM   1272  C1B POPE  463     124.230  40.410  57.360  1.00  0.00            
ATOM   1273  C2B POPE  463     123.620  41.480  54.800  1.00  0.00            
ATOM   1274  C3B POPE  463     124.890  40.200  51.010  1.00  0.00            
ATOM   1275  C4B POPE  463     124.440  38.120  48.320  1.00  0.00            
ATOM   1276  NH3 POPE  464     235.980 233.760  69.300  1.00  0.00            
ATOM   1277  PO4 POPE  464     236.520 229.960  65.820  1.00  0.00            
ATOM   1278  GL1 POPE  464     237.510 232.050  61.940  1.00  0.00            
ATOM   1279  GL2 POPE  464     240.180 233.200  60.810  1.00  0.00            
ATOM   1280  C1A POPE  464     236.160 234.750  58.030  1.00  0.00            
ATOM   1281  D2A POPE  464     235.670 239.200  57.100  1.00  0.00            
ATOM   1282  C3A POPE  464     236.600 238.480  53.820  1.00  0.00            
ATOM   1283  C4A POPE  464     235.720 238.760  49.620  1.00  0.00            
ATOM   1284  C1B POPE  464     241.010 233.410  56.910  1.00  0.00            
ATOM   1285  C2B POPE  464     241.440 230.850  53.780  1.00  0.00            
ATOM   1286  C3B POPE  464     240.850 228.190  49.410  1.00  0.00            
ATOM   1287  C4B POPE  464     243.410 227.350  45.820  1.00  0.00            
ATOM   1288  NH3 POPE  465      69.430  63.030  64.350  1.00  0.00            
ATOM   1289  PO4 POPE  465      70.830  57.970  64.680  1.00  0.00            
ATOM   1290  GL1 POPE  465      68.440  54.720  63.540  1.00  0.00            
ATOM   1291  GL2 POPE  465      67.040  51.160  63.080  1.00  0.00            
ATOM   1292  C1A POPE  465      68.440  53.260  58.800  1.00  0.00            
ATOM   1293  D2A POPE  465      69.880  53.460  54.760  1.00  0.00            
ATOM   1294  C3A POPE  465      73.140  53.210  51.900  1.00  0.00            
ATOM   1295  C4A POPE  465      75.190  53.160  47.270  1.00  0.00            
ATOM   1296  C1B POPE  465      71.840  51.810  61.940  1.00  0.00            
ATOM   1297  C2B POPE  465      74.060  51.980  58.370  1.00  0.00            
ATOM   1298  C3B POPE  465      77.050  51.660  54.320  1.00  0.00            
ATOM   1299  C4B POPE  465      79.490  52.090  50.540  1.00  0.00            
ATOM   1300  NH3 POPE  466     228.520 161.600  66.150  1.00  0.00            
ATOM   1301  PO4 POPE  466     225.020 160.710  63.580  1.00  0.00            
ATOM   1302  GL1 POPE  466     223.400 161.430  59.000  1.00  0.00            
ATOM   1303  GL2 POPE  466     223.680 164.290  58.540  1.00  0.00            
ATOM   1304  C1A POPE  466     221.450 160.890  55.740  1.00  0.00            
ATOM   1305  D2A POPE  466     219.060 158.660  52.520  1.00  0.00            
ATOM   1306  C3A POPE  466     220.740 159.100  48.060  1.00  0.00            
ATOM   1307  C4A POPE  466     220.750 158.650  44.350  1.00  0.00            
ATOM   1308  C1B POPE  466     223.600 165.400  55.200  1.00  0.00            
ATOM   1309  C2B POPE  466     222.260 163.090  50.880  1.00  0.00            
ATOM   1310  C3B POPE  466     224.370 162.210  47.720  1.00  0.00            
ATOM   1311  C4B POPE  466     225.820 159.160  45.400  1.00  0.00            
ATOM   1312  NH3 POPE  467     230.310 191.620  62.760  1.00  0.00            
ATOM   1313  PO4 POPE  467     229.170 186.820  63.550  1.00  0.00            
ATOM   1314  GL1 POPE  467     228.070 182.840  60.790  1.00  0.00            
ATOM   1315  GL2 POPE  467     225.930 180.640  60.460  1.00  0.00            
ATOM   1316  C1A POPE  467     226.620 181.600  56.260  1.00  0.00            
ATOM   1317  D2A POPE  467     226.010 177.820  53.490  1.00  0.00            
ATOM   1318  C3A POPE  467     224.950 178.410  48.400  1.00  0.00            
ATOM   1319  C4A POPE  467     224.010 182.270  45.630  1.00  0.00            
ATOM   1320  C1B POPE  467     226.120 176.770  58.280  1.00  0.00            
ATOM   1321  C2B POPE  467     222.280 174.860  55.700  1.00  0.00            
ATOM   1322  C3B POPE  467     218.990 176.170  53.260  1.00  0.00            
ATOM   1323  C4B POPE  467     215.900 175.300  50.480  1.00  0.00            
ATOM   1324  NH3 POPE  468       4.440 239.270  63.000  1.00  0.00            
ATOM   1325  PO4 POPE  468       6.410 238.100  59.390  1.00  0.00            
ATOM   1326  GL1 POPE  468       6.540 235.750  55.760  1.00  0.00            
ATOM   1327  GL2 POPE  468       9.530 236.970  54.860  1.00  0.00            
ATOM   1328  C1A POPE  468       5.680 233.430  53.000  1.00  0.00            
ATOM   1329  D2A POPE  468       1.420 231.540  50.720  1.00  0.00            
ATOM   1330  C3A POPE  468      -0.880 232.680  47.060  1.00  0.00            
ATOM   1331  C4A POPE  468      -1.440 233.180  42.340  1.00  0.00            
ATOM   1332  C1B POPE  468       8.720 236.100  50.450  1.00  0.00            
ATOM   1333  C2B POPE  468      10.680 236.110  45.910  1.00  0.00            
ATOM   1334  C3B POPE  468      10.070 233.800  42.250  1.00  0.00            
ATOM   1335  C4B POPE  468       7.870 230.520  40.460  1.00  0.00            
ATOM   1336  NH3 POPE  469      94.150 106.770  66.650  1.00  0.00            
ATOM   1337  PO4 POPE  469      94.930 109.440  63.310  1.00  0.00            
ATOM   1338  GL1 POPE  469      96.070 109.270  58.900  1.00  0.00            
ATOM   1339  GL2 POPE  469      93.930 111.220  57.070  1.00  0.00            
ATOM   1340  C1A POPE  469      98.560 111.670  55.020  1.00  0.00            
ATOM   1341  D2A POPE  469      99.590 112.380  51.140  1.00  0.00            
ATOM   1342  C3A POPE  469      99.690 109.290  47.900  1.00  0.00            
ATOM   1343  C4A POPE  469     100.860 108.290  43.270  1.00  0.00            
ATOM   1344  C1B POPE  469      90.740 110.870  54.560  1.00  0.00            
ATOM   1345  C2B POPE  469      90.510 109.730  49.990  1.00  0.00            
ATOM   1346  C3B POPE  469      92.250 112.390  47.990  1.00  0.00            
ATOM   1347  C4B POPE  469      92.610 112.360  43.450  1.00  0.00            
ATOM   1348  NH3 POPE  470      22.860 288.670  64.510  1.00  0.00            
ATOM   1349  PO4 POPE  470      26.730 291.930  66.250  1.00  0.00            
ATOM   1350  GL1 POPE  470      26.300 291.790  61.730  1.00  0.00            
ATOM   1351  GL2 POPE  470      26.490 289.390  59.960  1.00  0.00            
ATOM   1352  C1A POPE  470      23.960 293.080  57.310  1.00  0.00            
ATOM   1353  D2A POPE  470      21.790 293.750  54.420  1.00  0.00            
ATOM   1354  C3A POPE  470      22.150 291.210  50.380  1.00  0.00            
ATOM   1355  C4A POPE  470      22.620 293.420  46.050  1.00  0.00            
ATOM   1356  C1B POPE  470      27.880 290.530  55.340  1.00  0.00            
ATOM   1357  C2B POPE  470      26.820 292.040  51.830  1.00  0.00            
ATOM   1358  C3B POPE  470      26.850 290.580  47.330  1.00  0.00            
ATOM   1359  C4B POPE  470      25.850 291.730  42.770  1.00  0.00            
ATOM   1360  NH3 POPE  471      36.880 285.390  69.710  1.00  0.00            
ATOM   1361  PO4 POPE  471      35.180 283.170  66.740  1.00  0.00            
ATOM   1362  GL1 POPE  471      34.070 283.120  62.020  1.00  0.00            
ATOM   1363  GL2 POPE  471      34.170 287.400  60.780  1.00  0.00            
ATOM   1364  C1A POPE  471      34.020 283.380  56.380  1.00  0.00            
ATOM   1365  D2A POPE  471      35.320 284.300  52.610  1.00  0.00            
ATOM   1366  C3A POPE  471      32.450 284.270  49.510  1.00  0.00            
ATOM   1367  C4A POPE  471      31.600 286.050  45.720  1.00  0.00            
ATOM   1368  C1B POPE  471      29.960 285.600  58.230  1.00  0.00            
ATOM   1369  C2B POPE  471      27.440 284.380  54.740  1.00  0.00            
ATOM   1370  C3B POPE  471      25.840 282.080  51.120  1.00  0.00            
ATOM   1371  C4B POPE  471      28.150 281.680  47.850  1.00  0.00            
ATOM   1372  NH3 POPE  472     241.410 184.570  63.920  1.00  0.00            
ATOM   1373  PO4 POPE  472     236.810 183.300  63.730  1.00  0.00            
ATOM   1374  GL1 POPE  472     238.220 185.240  59.590  1.00  0.00            
ATOM   1375  GL2 POPE  472     237.980 189.110  58.850  1.00  0.00            
ATOM   1376  C1A POPE  472     239.330 184.850  55.760  1.00  0.00            
ATOM   1377  D2A POPE  472     238.140 186.720  51.610  1.00  0.00            
ATOM   1378  C3A POPE  472     239.770 186.250  47.230  1.00  0.00            
ATOM   1379  C4A POPE  472     240.800 182.820  44.850  1.00  0.00            
ATOM   1380  C1B POPE  472     235.080 187.010  56.170  1.00  0.00            
ATOM   1381  C2B POPE  472     233.670 184.900  53.170  1.00  0.00            
ATOM   1382  C3B POPE  472     229.880 184.840  51.380  1.00  0.00            
ATOM   1383  C4B POPE  472     225.220 182.850  51.140  1.00  0.00            
ATOM   1384  NH3 POPE  473      12.650 139.210  64.770  1.00  0.00            
ATOM   1385  PO4 POPE  473      12.520 141.460  62.000  1.00  0.00            
ATOM   1386  GL1 POPE  473      12.260 144.410  57.870  1.00  0.00            
ATOM   1387  GL2 POPE  473      14.270 146.790  56.860  1.00  0.00            
ATOM   1388  C1A POPE  473      10.240 144.220  53.880  1.00  0.00            
ATOM   1389  D2A POPE  473       9.200 146.130  50.010  1.00  0.00            
ATOM   1390  C3A POPE  473       8.710 144.890  45.960  1.00  0.00            
ATOM   1391  C4A POPE  473      11.290 144.920  41.420  1.00  0.00            
ATOM   1392  C1B POPE  473      14.940 144.210  53.670  1.00  0.00            
ATOM   1393  C2B POPE  473      13.430 142.300  50.320  1.00  0.00            
ATOM   1394  C3B POPE  473      11.960 138.660  48.030  1.00  0.00            
ATOM   1395  C4B POPE  473      13.290 136.600  44.140  1.00  0.00            
ATOM   1396  NH3 POPE  474     123.570 132.630  64.300  1.00  0.00            
ATOM   1397  PO4 POPE  474     127.680 132.560  63.810  1.00  0.00            
ATOM   1398  GL1 POPE  474     126.120 131.570  60.060  1.00  0.00            
ATOM   1399  GL2 POPE  474     124.080 133.810  58.920  1.00  0.00            
ATOM   1400  C1A POPE  474     126.090 127.720  57.010  1.00  0.00            
ATOM   1401  D2A POPE  474     127.080 124.980  53.210  1.00  0.00            
ATOM   1402  C3A POPE  474     125.310 123.640  49.290  1.00  0.00            
ATOM   1403  C4A POPE  474     124.230 123.180  45.080  1.00  0.00            
ATOM   1404  C1B POPE  474     126.080 136.720  55.110  1.00  0.00            
ATOM   1405  C2B POPE  474     127.430 139.460  51.710  1.00  0.00            
ATOM   1406  C3B POPE  474     125.990 142.270  48.910  1.00  0.00            
ATOM   1407  C4B POPE  474     124.200 145.180  45.050  1.00  0.00            
ATOM   1408  NH3 POPE  475      64.630 169.850  64.480  1.00  0.00            
ATOM   1409  PO4 POPE  475      62.820 166.510  62.890  1.00  0.00            
ATOM   1410  GL1 POPE  475      63.030 167.720  60.010  1.00  0.00            
ATOM   1411  GL2 POPE  475      62.390 170.850  59.450  1.00  0.00            
ATOM   1412  C1A POPE  475      62.920 168.240  55.570  1.00  0.00            
ATOM   1413  D2A POPE  475      60.840 166.550  51.900  1.00  0.00            
ATOM   1414  C3A POPE  475      61.870 166.180  47.850  1.00  0.00            
ATOM   1415  C4A POPE  475      64.980 168.680  46.450  1.00  0.00            
ATOM   1416  C1B POPE  475      58.720 172.410  57.170  1.00  0.00            
ATOM   1417  C2B POPE  475      57.750 170.400  52.570  1.00  0.00            
ATOM   1418  C3B POPE  475      56.540 172.620  49.190  1.00  0.00            
ATOM   1419  C4B POPE  475      55.650 173.060  45.120  1.00  0.00            
ATOM   1420  NH3 POPE  476      76.540 153.960  70.960  1.00  0.00            
ATOM   1421  PO4 POPE  476      79.290 150.290  69.180  1.00  0.00            
ATOM   1422  GL1 POPE  476      81.950 148.570  66.040  1.00  0.00            
ATOM   1423  GL2 POPE  476      80.440 146.040  63.830  1.00  0.00            
ATOM   1424  C1A POPE  476      84.580 146.920  61.000  1.00  0.00            
ATOM   1425  D2A POPE  476      89.030 145.560  59.640  1.00  0.00            
ATOM   1426  C3A POPE  476      90.190 147.540  56.090  1.00  0.00            
ATOM   1427  C4A POPE  476      91.650 151.800  56.020  1.00  0.00            
ATOM   1428  C1B POPE  476      79.470 148.280  61.100  1.00  0.00            
ATOM   1429  C2B POPE  476      80.210 148.230  56.950  1.00  0.00            
ATOM   1430  C3B POPE  476      81.700 149.490  52.980  1.00  0.00            
ATOM   1431  C4B POPE  476      82.090 149.370  48.100  1.00  0.00            
ATOM   1432  NH3 POPE  477     175.550 261.080  59.050  1.00  0.00            
ATOM   1433  PO4 POPE  477     173.370 264.140  60.230  1.00  0.00            
ATOM   1434  GL1 POPE  477     171.390 264.820  57.280  1.00  0.00            
ATOM   1435  GL2 POPE  477     172.050 262.190  55.800  1.00  0.00            
ATOM   1436  C1A POPE  477     168.220 266.330  53.730  1.00  0.00            
ATOM   1437  D2A POPE  477     166.740 265.810  49.390  1.00  0.00            
ATOM   1438  C3A POPE  477     167.630 266.090  45.480  1.00  0.00            
ATOM   1439  C4A POPE  477     167.890 262.740  42.780  1.00  0.00            
ATOM   1440  C1B POPE  477     170.140 262.650  51.400  1.00  0.00            
ATOM   1441  C2B POPE  477     167.440 260.810  47.640  1.00  0.00            
ATOM   1442  C3B POPE  477     164.850 259.310  44.390  1.00  0.00            
ATOM   1443  C4B POPE  477     162.780 259.350  41.050  1.00  0.00            
ATOM   1444  NH3 POPE  478      46.020 130.290  67.820  1.00  0.00            
ATOM   1445  PO4 POPE  478      45.770 128.920  62.900  1.00  0.00            
ATOM   1446  GL1 POPE  478      46.280 127.840  57.440  1.00  0.00            
ATOM   1447  GL2 POPE  478      46.450 123.970  57.800  1.00  0.00            
ATOM   1448  C1A POPE  478      45.630 126.820  53.120  1.00  0.00            
ATOM   1449  D2A POPE  478      43.340 123.810  50.000  1.00  0.00            
ATOM   1450  C3A POPE  478      43.250 121.940  45.520  1.00  0.00            
ATOM   1451  C4A POPE  478      45.940 121.600  41.880  1.00  0.00            
ATOM   1452  C1B POPE  478      48.070 122.130  52.560  1.00  0.00            
ATOM   1453  C2B POPE  478      48.410 123.860  48.540  1.00  0.00            
ATOM   1454  C3B POPE  478      49.880 123.050  44.070  1.00  0.00            
ATOM   1455  C4B POPE  478      50.540 118.730  42.320  1.00  0.00            
ATOM   1456  NH3 POPE  479      65.940 178.160  65.830  1.00  0.00            
ATOM   1457  PO4 POPE  479      62.890 181.510  65.620  1.00  0.00            
ATOM   1458  GL1 POPE  479      63.820 181.410  62.460  1.00  0.00            
ATOM   1459  GL2 POPE  479      61.210 183.360  60.870  1.00  0.00            
ATOM   1460  C1A POPE  479      65.020 179.680  58.670  1.00  0.00            
ATOM   1461  D2A POPE  479      66.990 178.180  55.660  1.00  0.00            
ATOM   1462  C3A POPE  479      65.450 176.840  53.340  1.00  0.00            
ATOM   1463  C4A POPE  479      64.880 176.690  47.280  1.00  0.00            
ATOM   1464  C1B POPE  479      61.070 181.720  56.810  1.00  0.00            
ATOM   1465  C2B POPE  479      61.350 179.090  52.960  1.00  0.00            
ATOM   1466  C3B POPE  479      61.150 179.870  48.770  1.00  0.00            
ATOM   1467  C4B POPE  479      62.580 179.990  44.700  1.00  0.00            
ATOM   1468  NH3 POPE  480      61.430 136.710  62.810  1.00  0.00            
ATOM   1469  PO4 POPE  480      56.280 137.180  62.710  1.00  0.00            
ATOM   1470  GL1 POPE  480      56.550 140.150  60.240  1.00  0.00            
ATOM   1471  GL2 POPE  480      52.990 138.550  58.570  1.00  0.00            
ATOM   1472  C1A POPE  480      57.850 139.490  56.300  1.00  0.00            
ATOM   1473  D2A POPE  480      58.030 138.810  51.470  1.00  0.00            
ATOM   1474  C3A POPE  480      58.630 138.420  47.250  1.00  0.00            
ATOM   1475  C4A POPE  480      57.940 138.470  42.330  1.00  0.00            
ATOM   1476  C1B POPE  480      53.970 134.910  56.390  1.00  0.00            
ATOM   1477  C2B POPE  480      55.180 133.760  52.810  1.00  0.00            
ATOM   1478  C3B POPE  480      57.670 133.700  48.580  1.00  0.00            
ATOM   1479  C4B POPE  480      58.240 133.500  44.660  1.00  0.00            
ATOM   1480  NH3 POPE  481      32.080  89.870  62.780  1.00  0.00            
ATOM   1481  PO4 POPE  481      27.690  88.760  64.000  1.00  0.00            
ATOM   1482  GL1 POPE  481      25.320  87.450  59.720  1.00  0.00            
ATOM   1483  GL2 POPE  481      22.490  85.010  59.520  1.00  0.00            
ATOM   1484  C1A POPE  481      23.860  87.620  55.090  1.00  0.00            
ATOM   1485  D2A POPE  481      25.570  87.740  50.580  1.00  0.00            
ATOM   1486  C3A POPE  481      23.990  90.910  48.330  1.00  0.00            
ATOM   1487  C4A POPE  481      21.360  94.460  48.480  1.00  0.00            
ATOM   1488  C1B POPE  481      19.230  85.350  55.850  1.00  0.00            
ATOM   1489  C2B POPE  481      19.370  84.420  51.480  1.00  0.00            
ATOM   1490  C3B POPE  481      17.990  84.950  47.930  1.00  0.00            
ATOM   1491  C4B POPE  481      15.710  86.390  44.110  1.00  0.00            
ATOM   1492  NH3 POPE  482      77.800   4.150  66.610  1.00  0.00            
ATOM   1493  PO4 POPE  482      74.300   2.460  68.280  1.00  0.00            
ATOM   1494  GL1 POPE  482      75.460   1.310  63.240  1.00  0.00            
ATOM   1495  GL2 POPE  482      72.200  -0.330  61.310  1.00  0.00            
ATOM   1496  C1A POPE  482      75.970   2.220  58.860  1.00  0.00            
ATOM   1497  D2A POPE  482      78.610   5.130  56.260  1.00  0.00            
ATOM   1498  C3A POPE  482      77.730   7.650  53.640  1.00  0.00            
ATOM   1499  C4A POPE  482      74.510  10.890  50.690  1.00  0.00            
ATOM   1500  C1B POPE  482      72.750  -1.830  56.960  1.00  0.00            
ATOM   1501  C2B POPE  482      70.730  -1.550  52.930  1.00  0.00            
ATOM   1502  C3B POPE  482      66.750  -1.160  51.740  1.00  0.00            
ATOM   1503  C4B POPE  482      64.100   1.970  49.620  1.00  0.00            
ATOM   1504  NH3 POPE  483     247.040 278.580  64.500  1.00  0.00            
ATOM   1505  PO4 POPE  483     248.410 274.510  65.080  1.00  0.00            
ATOM   1506  GL1 POPE  483     246.600 274.280  61.080  1.00  0.00            
ATOM   1507  GL2 POPE  483     245.980 277.450  59.750  1.00  0.00            
ATOM   1508  C1A POPE  483     246.540 272.540  56.650  1.00  0.00            
ATOM   1509  D2A POPE  483     247.590 268.750  54.350  1.00  0.00            
ATOM   1510  C3A POPE  483     247.390 267.240  50.430  1.00  0.00            
ATOM   1511  C4A POPE  483     244.280 267.420  47.490  1.00  0.00            
ATOM   1512  C1B POPE  483     245.110 277.170  55.280  1.00  0.00            
ATOM   1513  C2B POPE  483     246.580 276.440  50.530  1.00  0.00            
ATOM   1514  C3B POPE  483     250.340 276.720  48.950  1.00  0.00            
ATOM   1515  C4B POPE  483     254.720 276.770  46.960  1.00  0.00            
ATOM   1516  NH3 POPE  484      80.610  76.940  62.520  1.00  0.00            
ATOM   1517  PO4 POPE  484      84.350  74.160  62.170  1.00  0.00            
ATOM   1518  GL1 POPE  484      82.530  75.390  57.890  1.00  0.00            
ATOM   1519  GL2 POPE  484      81.410  78.200  56.960  1.00  0.00            
ATOM   1520  C1A POPE  484      82.050  71.950  54.080  1.00  0.00            
ATOM   1521  D2A POPE  484      83.270  71.800  50.230  1.00  0.00            
ATOM   1522  C3A POPE  484      79.500  70.020  47.590  1.00  0.00            
ATOM   1523  C4A POPE  484      77.150  65.780  48.760  1.00  0.00            
ATOM   1524  C1B POPE  484      82.190  76.640  52.630  1.00  0.00            
ATOM   1525  C2B POPE  484      80.760  74.950  48.020  1.00  0.00            
ATOM   1526  C3B POPE  484      76.900  75.160  47.640  1.00  0.00            
ATOM   1527  C4B POPE  484      73.710  72.000  48.600  1.00  0.00            
ATOM   1528  NH3 POPE  485      65.170 253.600  65.760  1.00  0.00            
ATOM   1529  PO4 POPE  485      63.680 256.200  62.890  1.00  0.00            
ATOM   1530  GL1 POPE  485      62.510 255.450  59.010  1.00  0.00            
ATOM   1531  GL2 POPE  485      61.630 251.300  58.990  1.00  0.00            
ATOM   1532  C1A POPE  485      65.510 257.560  56.500  1.00  0.00            
ATOM   1533  D2A POPE  485      65.400 256.000  52.620  1.00  0.00            
ATOM   1534  C3A POPE  485      62.530 257.360  47.760  1.00  0.00            
ATOM   1535  C4A POPE  485      60.420 260.450  45.510  1.00  0.00            
ATOM   1536  C1B POPE  485      62.530 251.950  54.720  1.00  0.00            
ATOM   1537  C2B POPE  485      66.020 250.960  52.290  1.00  0.00            
ATOM   1538  C3B POPE  485      65.830 253.080  48.310  1.00  0.00            
ATOM   1539  C4B POPE  485      67.420 256.770  47.640  1.00  0.00            
ATOM   1540  NH3 POPE  486     114.290 176.070  67.090  1.00  0.00            
ATOM   1541  PO4 POPE  486     117.910 178.180  65.250  1.00  0.00            
ATOM   1542  GL1 POPE  486     115.200 180.520  63.090  1.00  0.00            
ATOM   1543  GL2 POPE  486     116.920 181.330  59.940  1.00  0.00            
ATOM   1544  C1A POPE  486     112.240 182.670  60.540  1.00  0.00            
ATOM   1545  D2A POPE  486     111.850 184.600  57.050  1.00  0.00            
ATOM   1546  C3A POPE  486     111.660 181.780  53.810  1.00  0.00            
ATOM   1547  C4A POPE  486     107.510 181.020  52.200  1.00  0.00            
ATOM   1548  C1B POPE  486     116.690 182.450  56.200  1.00  0.00            
ATOM   1549  C2B POPE  486     117.840 185.750  53.610  1.00  0.00            
ATOM   1550  C3B POPE  486     122.310 186.950  51.100  1.00  0.00            
ATOM   1551  C4B POPE  486     123.110 186.830  45.730  1.00  0.00            
ATOM   1552  NH3 POPE  487     171.190 174.170  70.290  1.00  0.00            
ATOM   1553  PO4 POPE  487     167.260 175.950  68.290  1.00  0.00            
ATOM   1554  GL1 POPE  487     167.870 174.750  63.440  1.00  0.00            
ATOM   1555  GL2 POPE  487     164.860 176.450  63.430  1.00  0.00            
ATOM   1556  C1A POPE  487     168.630 172.870  59.880  1.00  0.00            
ATOM   1557  D2A POPE  487     168.580 172.140  55.800  1.00  0.00            
ATOM   1558  C3A POPE  487     165.640 173.000  53.860  1.00  0.00            
ATOM   1559  C4A POPE  487     162.740 175.220  50.730  1.00  0.00            
ATOM   1560  C1B POPE  487     166.230 176.880  58.610  1.00  0.00            
ATOM   1561  C2B POPE  487     168.370 177.820  54.480  1.00  0.00            
ATOM   1562  C3B POPE  487     169.920 175.420  51.150  1.00  0.00            
ATOM   1563  C4B POPE  487     174.610 176.270  49.820  1.00  0.00            
ATOM   1564  NH3 POPE  488     279.680 121.980  66.520  1.00  0.00            
ATOM   1565  PO4 POPE  488     283.920 119.530  66.950  1.00  0.00            
ATOM   1566  GL1 POPE  488     282.670 117.960  63.460  1.00  0.00            
ATOM   1567  GL2 POPE  488     284.730 115.170  61.970  1.00  0.00            
ATOM   1568  C1A POPE  488     282.190 118.330  58.910  1.00  0.00            
ATOM   1569  D2A POPE  488     282.940 116.640  54.000  1.00  0.00            
ATOM   1570  C3A POPE  488     285.730 119.290  51.920  1.00  0.00            
ATOM   1571  C4A POPE  488     290.140 120.840  53.600  1.00  0.00            
ATOM   1572  C1B POPE  488     287.320 117.170  58.550  1.00  0.00            
ATOM   1573  C2B POPE  488     288.360 116.010  54.460  1.00  0.00            
ATOM   1574  C3B POPE  488     289.620 112.870  50.890  1.00  0.00            
ATOM   1575  C4B POPE  488     288.040 112.450  47.430  1.00  0.00            
ATOM   1576  NH3 POPE  489       0.100 125.830  62.400  1.00  0.00            
ATOM   1577  PO4 POPE  489      -2.790 128.940  63.060  1.00  0.00            
ATOM   1578  GL1 POPE  489      -2.140 131.180  59.250  1.00  0.00            
ATOM   1579  GL2 POPE  489       0.670 133.010  58.470  1.00  0.00            
ATOM   1580  C1A POPE  489      -4.060 131.260  55.550  1.00  0.00            
ATOM   1581  D2A POPE  489      -6.290 129.970  51.830  1.00  0.00            
ATOM   1582  C3A POPE  489      -6.170 132.400  47.770  1.00  0.00            
ATOM   1583  C4A POPE  489      -8.550 136.080  45.270  1.00  0.00            
ATOM   1584  C1B POPE  489       1.470 133.920  54.140  1.00  0.00            
ATOM   1585  C2B POPE  489       2.310 134.010  50.130  1.00  0.00            
ATOM   1586  C3B POPE  489       3.240 135.810  47.340  1.00  0.00            
ATOM   1587  C4B POPE  489       2.350 134.800  42.950  1.00  0.00            
ATOM   1588  NH3 POPE  490      82.600 174.100  67.870  1.00  0.00            
ATOM   1589  PO4 POPE  490      80.810 172.360  64.140  1.00  0.00            
ATOM   1590  GL1 POPE  490      79.390 172.200  60.580  1.00  0.00            
ATOM   1591  GL2 POPE  490      78.140 175.140  59.230  1.00  0.00            
ATOM   1592  C1A POPE  490      80.080 168.030  58.390  1.00  0.00            
ATOM   1593  D2A POPE  490      81.570 167.880  54.910  1.00  0.00            
ATOM   1594  C3A POPE  490      77.980 167.240  52.190  1.00  0.00            
ATOM   1595  C4A POPE  490      78.220 166.870  47.240  1.00  0.00            
ATOM   1596  C1B POPE  490      77.260 171.920  55.340  1.00  0.00            
ATOM   1597  C2B POPE  490      75.730 171.960  50.900  1.00  0.00            
ATOM   1598  C3B POPE  490      76.290 172.670  47.260  1.00  0.00            
ATOM   1599  C4B POPE  490      73.970 171.610  43.480  1.00  0.00            
ATOM   1600  NH3 POPE  491     163.160 287.020  60.530  1.00  0.00            
ATOM   1601  PO4 POPE  491     159.880 287.770  57.460  1.00  0.00            
ATOM   1602  GL1 POPE  491     158.340 288.560  54.460  1.00  0.00            
ATOM   1603  GL2 POPE  491     158.890 290.920  53.300  1.00  0.00            
ATOM   1604  C1A POPE  491     155.560 287.540  51.380  1.00  0.00            
ATOM   1605  D2A POPE  491     154.910 286.920  46.360  1.00  0.00            
ATOM   1606  C3A POPE  491     156.540 287.670  42.590  1.00  0.00            
ATOM   1607  C4A POPE  491     160.100 289.940  40.790  1.00  0.00            
ATOM   1608  C1B POPE  491     160.790 288.860  49.900  1.00  0.00            
ATOM   1609  C2B POPE  491     160.010 286.420  45.610  1.00  0.00            
ATOM   1610  C3B POPE  491     160.970 285.050  41.820  1.00  0.00            
ATOM   1611  C4B POPE  491     163.840 283.050  39.810  1.00  0.00            
ATOM   1612  NH3 POPE  492     219.710 250.020  65.570  1.00  0.00            
ATOM   1613  PO4 POPE  492     215.030 248.440  65.310  1.00  0.00            
ATOM   1614  GL1 POPE  492     214.320 251.800  62.800  1.00  0.00            
ATOM   1615  GL2 POPE  492     216.750 253.560  62.950  1.00  0.00            
ATOM   1616  C1A POPE  492     213.390 251.600  58.960  1.00  0.00            
ATOM   1617  D2A POPE  492     214.180 247.820  56.340  1.00  0.00            
ATOM   1618  C3A POPE  492     215.910 248.560  51.450  1.00  0.00            
ATOM   1619  C4A POPE  492     213.830 248.410  47.440  1.00  0.00            
ATOM   1620  C1B POPE  492     218.240 254.930  59.540  1.00  0.00            
ATOM   1621  C2B POPE  492     219.890 256.680  55.740  1.00  0.00            
ATOM   1622  C3B POPE  492     220.540 257.200  51.660  1.00  0.00            
ATOM   1623  C4B POPE  492     218.060 259.210  48.260  1.00  0.00            
ATOM   1624  NH3 POPE  493      76.660 175.640  63.920  1.00  0.00            
ATOM   1625  PO4 POPE  493      72.400 173.400  62.500  1.00  0.00            
ATOM   1626  GL1 POPE  493      71.090 174.000  57.180  1.00  0.00            
ATOM   1627  GL2 POPE  493      71.820 177.500  56.100  1.00  0.00            
ATOM   1628  C1A POPE  493      71.260 173.550  53.170  1.00  0.00            
ATOM   1629  D2A POPE  493      69.600 170.890  49.730  1.00  0.00            
ATOM   1630  C3A POPE  493      70.390 173.800  46.350  1.00  0.00            
ATOM   1631  C4A POPE  493      72.030 175.780  43.090  1.00  0.00            
ATOM   1632  C1B POPE  493      74.970 176.940  52.790  1.00  0.00            
ATOM   1633  C2B POPE  493      73.900 178.020  48.320  1.00  0.00            
ATOM   1634  C3B POPE  493      69.660 178.710  46.370  1.00  0.00            
ATOM   1635  C4B POPE  493      67.690 177.510  42.600  1.00  0.00            
ATOM   1636  NH3 POPE  494      86.070 259.130  65.240  1.00  0.00            
ATOM   1637  PO4 POPE  494      89.890 257.790  64.250  1.00  0.00            
ATOM   1638  GL1 POPE  494      89.150 259.230  60.510  1.00  0.00            
ATOM   1639  GL2 POPE  494      88.610 256.500  58.760  1.00  0.00            
ATOM   1640  C1A POPE  494      89.430 262.230  57.810  1.00  0.00            
ATOM   1641  D2A POPE  494      90.720 264.920  54.900  1.00  0.00            
ATOM   1642  C3A POPE  494      89.580 267.410  50.860  1.00  0.00            
ATOM   1643  C4A POPE  494      90.310 271.290  48.900  1.00  0.00            
ATOM   1644  C1B POPE  494      89.340 255.760  53.460  1.00  0.00            
ATOM   1645  C2B POPE  494      87.620 256.030  49.260  1.00  0.00            
ATOM   1646  C3B POPE  494      85.380 258.760  47.180  1.00  0.00            
ATOM   1647  C4B POPE  494      82.310 261.500  47.100  1.00  0.00            
ATOM   1648  NH3 POPE  495     236.970   8.370  62.890  1.00  0.00            
ATOM   1649  PO4 POPE  495     239.520  11.820  63.550  1.00  0.00            
ATOM   1650  GL1 POPE  495     239.850  11.300  59.790  1.00  0.00            
ATOM   1651  GL2 POPE  495     238.710   8.380  58.330  1.00  0.00            
ATOM   1652  C1A POPE  495     239.060  12.500  55.370  1.00  0.00            
ATOM   1653  D2A POPE  495     238.480  13.430  51.520  1.00  0.00            
ATOM   1654  C3A POPE  495     241.530  16.160  48.530  1.00  0.00            
ATOM   1655  C4A POPE  495     241.870  19.780  46.440  1.00  0.00            
ATOM   1656  C1B POPE  495     235.730   8.570  55.460  1.00  0.00            
ATOM   1657  C2B POPE  495     234.060  11.250  53.900  1.00  0.00            
ATOM   1658  C3B POPE  495     232.680  13.700  51.630  1.00  0.00            
ATOM   1659  C4B POPE  495     231.860  13.650  47.050  1.00  0.00            
ATOM   1660  NH3 POPE  496     183.930 141.750  66.570  1.00  0.00            
ATOM   1661  PO4 POPE  496     181.540 144.460  66.750  1.00  0.00            
ATOM   1662  GL1 POPE  496     183.970 145.350  63.260  1.00  0.00            
ATOM   1663  GL2 POPE  496     186.000 143.880  61.540  1.00  0.00            
ATOM   1664  C1A POPE  496     183.580 147.750  58.520  1.00  0.00            
ATOM   1665  D2A POPE  496     181.490 148.070  54.270  1.00  0.00            
ATOM   1666  C3A POPE  496     178.460 149.310  53.200  1.00  0.00            
ATOM   1667  C4A POPE  496     173.970 149.840  51.560  1.00  0.00            
ATOM   1668  C1B POPE  496     187.870 145.250  58.170  1.00  0.00            
ATOM   1669  C2B POPE  496     186.450 146.450  54.760  1.00  0.00            
ATOM   1670  C3B POPE  496     185.040 146.420  50.850  1.00  0.00            
ATOM   1671  C4B POPE  496     183.910 146.650  45.830  1.00  0.00            
ATOM   1672  NH3 POPE  497     266.070  27.670  64.270  1.00  0.00            
ATOM   1673  PO4 POPE  497     270.400  28.520  64.490  1.00  0.00            
ATOM   1674  GL1 POPE  497     270.160  27.490  59.940  1.00  0.00            
ATOM   1675  GL2 POPE  497     271.580  25.230  58.160  1.00  0.00            
ATOM   1676  C1A POPE  497     266.860  25.490  56.770  1.00  0.00            
ATOM   1677  D2A POPE  497     262.710  24.010  57.050  1.00  0.00            
ATOM   1678  C3A POPE  497     261.930  18.860  57.620  1.00  0.00            
ATOM   1679  C4A POPE  497     262.260  16.580  54.250  1.00  0.00            
ATOM   1680  C1B POPE  497     275.060  24.830  55.930  1.00  0.00            
ATOM   1681  C2B POPE  497     277.140  24.160  51.530  1.00  0.00            
ATOM   1682  C3B POPE  497     276.660  24.380  46.620  1.00  0.00            
ATOM   1683  C4B POPE  497     277.090  23.840  42.630  1.00  0.00            
ATOM   1684  NH3 POPE  498     200.460  96.400  63.380  1.00  0.00            
ATOM   1685  PO4 POPE  498     204.770  96.850  63.820  1.00  0.00            
ATOM   1686  GL1 POPE  498     204.770  97.770  59.340  1.00  0.00            
ATOM   1687  GL2 POPE  498     204.860 100.480  58.880  1.00  0.00            
ATOM   1688  C1A POPE  498     206.010  98.440  54.360  1.00  0.00            
ATOM   1689  D2A POPE  498     204.370  98.230  50.760  1.00  0.00            
ATOM   1690  C3A POPE  498     203.160 100.670  45.930  1.00  0.00            
ATOM   1691  C4A POPE  498     203.010  99.830  41.880  1.00  0.00            
ATOM   1692  C1B POPE  498     202.690 102.090  55.710  1.00  0.00            
ATOM   1693  C2B POPE  498     202.060 102.950  51.890  1.00  0.00            
ATOM   1694  C3B POPE  498     203.160 104.400  48.730  1.00  0.00            
ATOM   1695  C4B POPE  498     200.760 106.500  45.950  1.00  0.00            
ATOM   1696  NH3 POPE  499     287.430 257.420  63.920  1.00  0.00            
ATOM   1697  PO4 POPE  499     286.190 258.580  60.340  1.00  0.00            
ATOM   1698  GL1 POPE  499     284.390 258.640  57.410  1.00  0.00            
ATOM   1699  GL2 POPE  499     281.340 258.940  56.560  1.00  0.00            
ATOM   1700  C1A POPE  499     284.280 260.920  53.920  1.00  0.00            
ATOM   1701  D2A POPE  499     284.510 261.530  49.300  1.00  0.00            
ATOM   1702  C3A POPE  499     281.770 263.170  46.030  1.00  0.00            
ATOM   1703  C4A POPE  499     278.340 266.100  46.880  1.00  0.00            
ATOM   1704  C1B POPE  499     278.720 260.020  53.540  1.00  0.00            
ATOM   1705  C2B POPE  499     274.620 262.800  52.020  1.00  0.00            
ATOM   1706  C3B POPE  499     274.100 264.750  48.420  1.00  0.00            
ATOM   1707  C4B POPE  499     274.900 264.840  43.060  1.00  0.00            
ATOM   1708  NH3 POPE  500     266.570 218.660  59.380  1.00  0.00            
ATOM   1709  PO4 POPE  500     268.200 222.690  60.280  1.00  0.00            
ATOM   1710  GL1 POPE  500     268.300 222.650  56.590  1.00  0.00            
ATOM   1711  GL2 POPE  500     271.060 223.600  54.570  1.00  0.00            
ATOM   1712  C1A POPE  500     268.340 220.540  52.640  1.00  0.00            
ATOM   1713  D2A POPE  500     267.510 219.990  48.860  1.00  0.00            
ATOM   1714  C3A POPE  500     263.310 221.170  46.660  1.00  0.00            
ATOM   1715  C4A POPE  500     259.810 219.280  46.170  1.00  0.00            
ATOM   1716  C1B POPE  500     271.770 224.220  50.390  1.00  0.00            
ATOM   1717  C2B POPE  500     272.210 222.350  47.120  1.00  0.00            
ATOM   1718  C3B POPE  500     269.490 221.910  42.990  1.00  0.00            
ATOM   1719  C4B POPE  500     265.970 220.080  43.100  1.00  0.00            
ATOM   1720  NH3 POPE  501      53.290  22.190  64.310  1.00  0.00            
ATOM   1721  PO4 POPE  501      50.150  23.040  64.600  1.00  0.00            
ATOM   1722  GL1 POPE  501      50.680  23.760  60.250  1.00  0.00            
ATOM   1723  GL2 POPE  501      52.270  25.670  58.020  1.00  0.00            
ATOM   1724  C1A POPE  501      48.380  23.340  55.700  1.00  0.00            
ATOM   1725  D2A POPE  501      49.620  23.520  50.970  1.00  0.00            
ATOM   1726  C3A POPE  501      51.640  24.790  47.830  1.00  0.00            
ATOM   1727  C4A POPE  501      51.780  22.830  43.990  1.00  0.00            
ATOM   1728  C1B POPE  501      53.470  22.430  55.940  1.00  0.00            
ATOM   1729  C2B POPE  501      51.350  19.630  53.240  1.00  0.00            
ATOM   1730  C3B POPE  501      50.890  16.240  49.300  1.00  0.00            
ATOM   1731  C4B POPE  501      51.480  12.780  49.070  1.00  0.00            
ATOM   1732  NH3 POPE  502     151.820 254.820  63.690  1.00  0.00            
ATOM   1733  PO4 POPE  502     153.540 250.870  65.830  1.00  0.00            
ATOM   1734  GL1 POPE  502     150.630 250.500  61.280  1.00  0.00            
ATOM   1735  GL2 POPE  502     146.910 250.660  61.090  1.00  0.00            
ATOM   1736  C1A POPE  502     151.550 249.660  57.500  1.00  0.00            
ATOM   1737  D2A POPE  502     151.150 250.930  53.150  1.00  0.00            
ATOM   1738  C3A POPE  502     152.990 249.380  49.440  1.00  0.00            
ATOM   1739  C4A POPE  502     153.990 250.330  44.560  1.00  0.00            
ATOM   1740  C1B POPE  502     146.500 249.850  57.480  1.00  0.00            
ATOM   1741  C2B POPE  502     146.320 249.450  54.070  1.00  0.00            
ATOM   1742  C3B POPE  502     146.470 249.540  50.540  1.00  0.00            
ATOM   1743  C4B POPE  502     148.830 250.500  46.660  1.00  0.00            
ATOM   1744  NH3 POPE  503     287.830  30.720  65.770  1.00  0.00            
ATOM   1745  PO4 POPE  503     290.330  33.160  66.470  1.00  0.00            
ATOM   1746  GL1 POPE  503     290.010  33.280  61.670  1.00  0.00            
ATOM   1747  GL2 POPE  503     287.340  36.130  62.120  1.00  0.00            
ATOM   1748  C1A POPE  503     287.580  29.720  59.450  1.00  0.00            
ATOM   1749  D2A POPE  503     285.440  30.920  56.060  1.00  0.00            
ATOM   1750  C3A POPE  503     287.370  33.670  52.750  1.00  0.00            
ATOM   1751  C4A POPE  503     287.110  32.900  48.460  1.00  0.00            
ATOM   1752  C1B POPE  503     285.430  39.510  59.940  1.00  0.00            
ATOM   1753  C2B POPE  503     283.390  41.290  56.890  1.00  0.00            
ATOM   1754  C3B POPE  503     281.260  40.810  52.760  1.00  0.00            
ATOM   1755  C4B POPE  503     282.040  39.280  48.900  1.00  0.00            
ATOM   1756  NH3 POPE  504       0.730  43.800  69.190  1.00  0.00            
ATOM   1757  PO4 POPE  504      -1.670  39.830  68.550  1.00  0.00            
ATOM   1758  GL1 POPE  504      -0.300  39.240  64.550  1.00  0.00            
ATOM   1759  GL2 POPE  504       2.260  41.610  65.030  1.00  0.00            
ATOM   1760  C1A POPE  504       1.760  37.470  60.760  1.00  0.00            
ATOM   1761  D2A POPE  504       2.810  38.530  56.470  1.00  0.00            
ATOM   1762  C3A POPE  504       3.810  35.280  52.740  1.00  0.00            
ATOM   1763  C4A POPE  504       5.110  36.880  48.310  1.00  0.00            
ATOM   1764  C1B POPE  504       3.530  43.630  61.000  1.00  0.00            
ATOM   1765  C2B POPE  504       2.940  44.380  56.340  1.00  0.00            
ATOM   1766  C3B POPE  504       1.000  41.720  51.940  1.00  0.00            
ATOM   1767  C4B POPE  504       0.810  42.280  48.240  1.00  0.00            
ATOM   1768  NH3 POPE  505     166.880 235.260  63.580  1.00  0.00            
ATOM   1769  PO4 POPE  505     170.880 236.830  64.910  1.00  0.00            
ATOM   1770  GL1 POPE  505     171.440 235.950  60.560  1.00  0.00            
ATOM   1771  GL2 POPE  505     168.490 235.340  59.100  1.00  0.00            
ATOM   1772  C1A POPE  505     170.950 237.490  55.290  1.00  0.00            
ATOM   1773  D2A POPE  505     171.850 237.930  51.160  1.00  0.00            
ATOM   1774  C3A POPE  505     170.120 234.550  48.320  1.00  0.00            
ATOM   1775  C4A POPE  505     170.570 231.120  46.430  1.00  0.00            
ATOM   1776  C1B POPE  505     166.550 236.370  55.560  1.00  0.00            
ATOM   1777  C2B POPE  505     166.420 237.500  51.780  1.00  0.00            
ATOM   1778  C3B POPE  505     167.710 238.900  47.000  1.00  0.00            
ATOM   1779  C4B POPE  505     171.490 238.650  44.700  1.00  0.00            
ATOM   1780  NH3 POPE  506     179.290  65.030  66.180  1.00  0.00            
ATOM   1781  PO4 POPE  506     176.300  66.820  63.390  1.00  0.00            
ATOM   1782  GL1 POPE  506     177.110  66.530  59.070  1.00  0.00            
ATOM   1783  GL2 POPE  506     173.520  67.250  58.660  1.00  0.00            
ATOM   1784  C1A POPE  506     177.600  64.770  53.930  1.00  0.00            
ATOM   1785  D2A POPE  506     176.100  63.330  49.700  1.00  0.00            
ATOM   1786  C3A POPE  506     175.180  66.180  45.750  1.00  0.00            
ATOM   1787  C4A POPE  506     172.650  69.840  43.000  1.00  0.00            
ATOM   1788  C1B POPE  506     170.990  68.310  55.120  1.00  0.00            
ATOM   1789  C2B POPE  506     170.490  72.210  53.090  1.00  0.00            
ATOM   1790  C3B POPE  506     171.640  72.660  49.150  1.00  0.00            
ATOM   1791  C4B POPE  506     174.430  73.590  45.340  1.00  0.00            
ATOM   1792  NH3 POPE  507      99.840  92.900  64.930  1.00  0.00            
ATOM   1793  PO4 POPE  507     103.090  90.240  62.250  1.00  0.00            
ATOM   1794  GL1 POPE  507     104.090  90.240  57.790  1.00  0.00            
ATOM   1795  GL2 POPE  507     107.120  89.470  59.490  1.00  0.00            
ATOM   1796  C1A POPE  507     105.170  91.950  55.160  1.00  0.00            
ATOM   1797  D2A POPE  507     106.230  94.950  52.660  1.00  0.00            
ATOM   1798  C3A POPE  507     105.370  99.190  50.380  1.00  0.00            
ATOM   1799  C4A POPE  507     107.170 103.570  50.370  1.00  0.00            
ATOM   1800  C1B POPE  507     108.490  88.840  55.560  1.00  0.00            
ATOM   1801  C2B POPE  507     108.310  90.030  52.210  1.00  0.00            
ATOM   1802  C3B POPE  507     108.100  88.040  48.180  1.00  0.00            
ATOM   1803  C4B POPE  507     106.870  83.780  46.460  1.00  0.00            
ATOM   1804  NH3 POPE  508     113.440 252.260  62.810  1.00  0.00            
ATOM   1805  PO4 POPE  508     109.020 253.690  63.840  1.00  0.00            
ATOM   1806  GL1 POPE  508     109.670 253.640  59.010  1.00  0.00            
ATOM   1807  GL2 POPE  508     111.350 256.730  59.190  1.00  0.00            
ATOM   1808  C1A POPE  508     110.590 251.640  55.030  1.00  0.00            
ATOM   1809  D2A POPE  508     109.220 247.990  52.430  1.00  0.00            
ATOM   1810  C3A POPE  508     107.310 247.120  48.000  1.00  0.00            
ATOM   1811  C4A POPE  508     104.180 249.980  46.340  1.00  0.00            
ATOM   1812  C1B POPE  508     110.550 256.860  55.090  1.00  0.00            
ATOM   1813  C2B POPE  508     111.060 255.910  51.030  1.00  0.00            
ATOM   1814  C3B POPE  508     110.140 258.760  47.980  1.00  0.00            
ATOM   1815  C4B POPE  508     108.220 261.510  45.650  1.00  0.00            
ATOM   1816  NH3 POPE  509     226.110 253.070  69.490  1.00  0.00            
ATOM   1817  PO4 POPE  509     222.280 254.250  67.180  1.00  0.00            
ATOM   1818  GL1 POPE  509     222.170 253.430  62.880  1.00  0.00            
ATOM   1819  GL2 POPE  509     225.360 252.460  63.390  1.00  0.00            
ATOM   1820  C1A POPE  509     223.540 252.770  58.510  1.00  0.00            
ATOM   1821  D2A POPE  509     220.530 251.280  55.030  1.00  0.00            
ATOM   1822  C3A POPE  509     216.590 251.920  55.180  1.00  0.00            
ATOM   1823  C4A POPE  509     212.570 252.660  52.960  1.00  0.00            
ATOM   1824  C1B POPE  509     226.260 249.280  60.270  1.00  0.00            
ATOM   1825  C2B POPE  509     229.210 250.120  57.270  1.00  0.00            
ATOM   1826  C3B POPE  509     232.950 248.440  54.480  1.00  0.00            
ATOM   1827  C4B POPE  509     236.430 247.340  51.340  1.00  0.00            
ATOM   1828  NH3 POPE  510     151.460  21.020  59.110  1.00  0.00            
ATOM   1829  PO4 POPE  510     151.780  17.130  58.690  1.00  0.00            
ATOM   1830  GL1 POPE  510     149.690  16.030  55.050  1.00  0.00            
ATOM   1831  GL2 POPE  510     148.240  12.530  53.580  1.00  0.00            
ATOM   1832  C1A POPE  510     145.110  16.560  52.540  1.00  0.00            
ATOM   1833  D2A POPE  510     146.050  17.720  48.270  1.00  0.00            
ATOM   1834  C3A POPE  510     145.660  21.780  46.360  1.00  0.00            
ATOM   1835  C4A POPE  510     147.770  22.400  43.260  1.00  0.00            
ATOM   1836  C1B POPE  510     149.270  14.390  50.590  1.00  0.00            
ATOM   1837  C2B POPE  510     149.530  14.080  47.030  1.00  0.00            
ATOM   1838  C3B POPE  510     151.080  13.530  43.410  1.00  0.00            
ATOM   1839  C4B POPE  510     153.770  15.140  40.180  1.00  0.00            
ATOM   1840  NH3 POPE  511     137.510 239.490  66.440  1.00  0.00            
ATOM   1841  PO4 POPE  511     133.740 239.130  63.260  1.00  0.00            
ATOM   1842  GL1 POPE  511     134.150 241.200  59.440  1.00  0.00            
ATOM   1843  GL2 POPE  511     130.600 241.590  57.800  1.00  0.00            
ATOM   1844  C1A POPE  511     136.680 240.210  56.480  1.00  0.00            
ATOM   1845  D2A POPE  511     137.230 239.410  52.040  1.00  0.00            
ATOM   1846  C3A POPE  511     137.790 236.520  49.640  1.00  0.00            
ATOM   1847  C4A POPE  511     141.310 232.510  47.100  1.00  0.00            
ATOM   1848  C1B POPE  511     132.360 241.760  54.080  1.00  0.00            
ATOM   1849  C2B POPE  511     130.890 242.280  50.010  1.00  0.00            
ATOM   1850  C3B POPE  511     130.150 241.330  45.710  1.00  0.00            
ATOM   1851  C4B POPE  511     130.560 239.330  41.170  1.00  0.00            
ATOM   1852  NH3 POPE  512     253.730 125.840  63.820  1.00  0.00            
ATOM   1853  PO4 POPE  512     248.710 123.540  63.200  1.00  0.00            
ATOM   1854  GL1 POPE  512     251.290 123.980  59.780  1.00  0.00            
ATOM   1855  GL2 POPE  512     252.840 120.880  57.360  1.00  0.00            
ATOM   1856  C1A POPE  512     250.630 125.340  55.620  1.00  0.00            
ATOM   1857  D2A POPE  512     251.350 126.150  51.530  1.00  0.00            
ATOM   1858  C3A POPE  512     249.400 125.840  47.490  1.00  0.00            
ATOM   1859  C4A POPE  512     245.990 125.580  44.120  1.00  0.00            
ATOM   1860  C1B POPE  512     249.500 121.030  56.180  1.00  0.00            
ATOM   1861  C2B POPE  512     245.660 121.660  54.690  1.00  0.00            
ATOM   1862  C3B POPE  512     241.930 120.070  51.770  1.00  0.00            
ATOM   1863  C4B POPE  512     238.650 120.900  49.060  1.00  0.00            
ATOM   1864  NH3 POPE  513     259.670  52.700  67.980  1.00  0.00            
ATOM   1865  PO4 POPE  513     260.610  47.900  67.290  1.00  0.00            
ATOM   1866  GL1 POPE  513     261.780  44.850  63.890  1.00  0.00            
ATOM   1867  GL2 POPE  513     258.430  43.740  63.010  1.00  0.00            
ATOM   1868  C1A POPE  513     263.020  45.550  59.450  1.00  0.00            
ATOM   1869  D2A POPE  513     263.820  44.450  55.240  1.00  0.00            
ATOM   1870  C3A POPE  513     263.840  46.700  51.340  1.00  0.00            
ATOM   1871  C4A POPE  513     264.300  50.600  49.860  1.00  0.00            
ATOM   1872  C1B POPE  513     258.000  45.880  60.010  1.00  0.00            
ATOM   1873  C2B POPE  513     258.380  44.140  55.940  1.00  0.00            
ATOM   1874  C3B POPE  513     258.810  44.810  52.030  1.00  0.00            
ATOM   1875  C4B POPE  513     259.390  47.870  48.660  1.00  0.00            
ATOM   1876  NH3 POPE  514      25.810 195.930  69.430  1.00  0.00            
ATOM   1877  PO4 POPE  514      23.450 196.700  66.240  1.00  0.00            
ATOM   1878  GL1 POPE  514      24.110 197.990  61.110  1.00  0.00            
ATOM   1879  GL2 POPE  514      22.080 199.690  59.260  1.00  0.00            
ATOM   1880  C1A POPE  514      25.890 197.030  57.320  1.00  0.00            
ATOM   1881  D2A POPE  514      26.080 197.200  54.220  1.00  0.00            
ATOM   1882  C3A POPE  514      28.040 194.510  50.360  1.00  0.00            
ATOM   1883  C4A POPE  514      25.730 193.810  46.760  1.00  0.00            
ATOM   1884  C1B POPE  514      21.860 198.620  55.470  1.00  0.00            
ATOM   1885  C2B POPE  514      18.840 197.250  52.400  1.00  0.00            
ATOM   1886  C3B POPE  514      18.880 197.610  48.120  1.00  0.00            
ATOM   1887  C4B POPE  514      20.650 200.350  45.060  1.00  0.00            
ATOM   1888  NH3 POPE  515     283.790  76.380  72.610  1.00  0.00            
ATOM   1889  PO4 POPE  515     282.220  72.450  70.770  1.00  0.00            
ATOM   1890  GL1 POPE  515     282.460  70.120  66.400  1.00  0.00            
ATOM   1891  GL2 POPE  515     281.270  66.870  65.560  1.00  0.00            
ATOM   1892  C1A POPE  515     284.430  68.680  62.480  1.00  0.00            
ATOM   1893  D2A POPE  515     285.340  66.480  59.380  1.00  0.00            
ATOM   1894  C3A POPE  515     282.750  63.870  57.960  1.00  0.00            
ATOM   1895  C4A POPE  515     279.210  61.230  58.540  1.00  0.00            
ATOM   1896  C1B POPE  515     279.610  67.430  61.130  1.00  0.00            
ATOM   1897  C2B POPE  515     279.060  67.350  56.760  1.00  0.00            
ATOM   1898  C3B POPE  515     278.180  69.610  53.100  1.00  0.00            
ATOM   1899  C4B POPE  515     281.860  70.620  50.900  1.00  0.00            
ATOM   1900  NH3 POPE  516     257.400   3.610  67.000  1.00  0.00            
ATOM   1901  PO4 POPE  516     254.550   0.790  68.240  1.00  0.00            
ATOM   1902  GL1 POPE  516     255.260   1.460  63.320  1.00  0.00            
ATOM   1903  GL2 POPE  516     255.900  -0.960  61.200  1.00  0.00            
ATOM   1904  C1A POPE  516     253.690   3.350  59.590  1.00  0.00            
ATOM   1905  D2A POPE  516     252.500   5.430  55.740  1.00  0.00            
ATOM   1906  C3A POPE  516     254.150   3.420  51.930  1.00  0.00            
ATOM   1907  C4A POPE  516     252.970   1.180  48.110  1.00  0.00            
ATOM   1908  C1B POPE  516     257.200   0.060  56.640  1.00  0.00            
ATOM   1909  C2B POPE  516     258.970   2.240  54.500  1.00  0.00            
ATOM   1910  C3B POPE  516     258.500   4.380  49.900  1.00  0.00            
ATOM   1911  C4B POPE  516     255.860   4.290  45.440  1.00  0.00            
ATOM   1912  NH3 POPE  517      78.630 258.650  67.900  1.00  0.00            
ATOM   1913  PO4 POPE  517      77.710 260.970  64.700  1.00  0.00            
ATOM   1914  GL1 POPE  517      77.130 262.330  61.080  1.00  0.00            
ATOM   1915  GL2 POPE  517      80.330 261.820  59.840  1.00  0.00            
ATOM   1916  C1A POPE  517      74.750 262.590  58.660  1.00  0.00            
ATOM   1917  D2A POPE  517      71.610 263.910  55.950  1.00  0.00            
ATOM   1918  C3A POPE  517      74.960 265.870  52.880  1.00  0.00            
ATOM   1919  C4A POPE  517      75.940 267.890  48.520  1.00  0.00            
ATOM   1920  C1B POPE  517      78.980 259.910  56.410  1.00  0.00            
ATOM   1921  C2B POPE  517      76.000 260.540  54.410  1.00  0.00            
ATOM   1922  C3B POPE  517      72.900 260.220  52.400  1.00  0.00            
ATOM   1923  C4B POPE  517      69.870 259.530  53.390  1.00  0.00            
ATOM   1924  NH3 POPE  518     279.550  91.360  64.280  1.00  0.00            
ATOM   1925  PO4 POPE  518     277.770  95.730  65.140  1.00  0.00            
ATOM   1926  GL1 POPE  518     281.020  96.360  62.000  1.00  0.00            
ATOM   1927  GL2 POPE  518     280.390  93.220  58.850  1.00  0.00            
ATOM   1928  C1A POPE  518     284.400  97.550  59.880  1.00  0.00            
ATOM   1929  D2A POPE  518     289.480  96.180  59.900  1.00  0.00            
ATOM   1930  C3A POPE  518     292.860  94.860  57.410  1.00  0.00            
ATOM   1931  C4A POPE  518     293.930  90.710  56.430  1.00  0.00            
ATOM   1932  C1B POPE  518     280.380  93.760  54.570  1.00  0.00            
ATOM   1933  C2B POPE  518     277.210  93.660  51.170  1.00  0.00            
ATOM   1934  C3B POPE  518     274.670  96.360  48.670  1.00  0.00            
ATOM   1935  C4B POPE  518     271.510  95.910  46.140  1.00  0.00            
ATOM   1936  NH3 POPE  519      83.550 238.520  65.750  1.00  0.00            
ATOM   1937  PO4 POPE  519      87.490 240.980  64.920  1.00  0.00            
ATOM   1938  GL1 POPE  519      86.330 238.110  60.930  1.00  0.00            
ATOM   1939  GL2 POPE  519      89.180 239.770  59.250  1.00  0.00            
ATOM   1940  C1A POPE  519      85.510 236.150  57.170  1.00  0.00            
ATOM   1941  D2A POPE  519      85.690 236.170  53.300  1.00  0.00            
ATOM   1942  C3A POPE  519      82.340 236.490  50.180  1.00  0.00            
ATOM   1943  C4A POPE  519      78.610 234.420  49.260  1.00  0.00            
ATOM   1944  C1B POPE  519      89.460 238.890  54.610  1.00  0.00            
ATOM   1945  C2B POPE  519      87.560 239.490  49.970  1.00  0.00            
ATOM   1946  C3B POPE  519      85.440 237.790  45.730  1.00  0.00            
ATOM   1947  C4B POPE  519      83.180 237.560  41.500  1.00  0.00            
ATOM   1948  NH3 POPE  520     260.610 212.240  59.110  1.00  0.00            
ATOM   1949  PO4 POPE  520     263.680 214.580  57.860  1.00  0.00            
ATOM   1950  GL1 POPE  520     263.670 212.300  54.130  1.00  0.00            
ATOM   1951  GL2 POPE  520     265.860 209.650  52.660  1.00  0.00            
ATOM   1952  C1A POPE  520     263.040 211.760  49.280  1.00  0.00            
ATOM   1953  D2A POPE  520     260.570 212.730  45.520  1.00  0.00            
ATOM   1954  C3A POPE  520     258.560 214.090  41.560  1.00  0.00            
ATOM   1955  C4A POPE  520     255.000 213.160  39.250  1.00  0.00            
ATOM   1956  C1B POPE  520     267.910 210.570  48.760  1.00  0.00            
ATOM   1957  C2B POPE  520     269.560 212.190  45.550  1.00  0.00            
ATOM   1958  C3B POPE  520     273.330 213.970  43.440  1.00  0.00            
ATOM   1959  C4B POPE  520     275.450 213.820  38.530  1.00  0.00            
ATOM   1960  NH3 POPE  521      39.220   9.360  66.970  1.00  0.00            
ATOM   1961  PO4 POPE  521      44.430   9.890  68.830  1.00  0.00            
ATOM   1962  GL1 POPE  521      46.860  11.050  65.240  1.00  0.00            
ATOM   1963  GL2 POPE  521      49.890  11.360  63.610  1.00  0.00            
ATOM   1964  C1A POPE  521      45.000  12.820  61.560  1.00  0.00            
ATOM   1965  D2A POPE  521      44.460  14.410  57.300  1.00  0.00            
ATOM   1966  C3A POPE  521      41.970  11.990  54.530  1.00  0.00            
ATOM   1967  C4A POPE  521      41.910   7.820  54.070  1.00  0.00            
ATOM   1968  C1B POPE  521      49.310  14.700  59.910  1.00  0.00            
ATOM   1969  C2B POPE  521      49.110  15.340  55.280  1.00  0.00            
ATOM   1970  C3B POPE  521      47.340  14.180  52.060  1.00  0.00            
ATOM   1971  C4B POPE  521      46.920  14.010  47.060  1.00  0.00            
ATOM   1972  NH3 POPE  522     135.450  43.360  64.190  1.00  0.00            
ATOM   1973  PO4 POPE  522     136.740  38.050  63.570  1.00  0.00            
ATOM   1974  GL1 POPE  522     137.390  37.440  59.410  1.00  0.00            
ATOM   1975  GL2 POPE  522     140.360  38.140  56.860  1.00  0.00            
ATOM   1976  C1A POPE  522     136.860  36.010  54.870  1.00  0.00            
ATOM   1977  D2A POPE  522     136.930  33.460  52.150  1.00  0.00            
ATOM   1978  C3A POPE  522     139.240  35.240  48.910  1.00  0.00            
ATOM   1979  C4A POPE  522     140.460  37.950  45.990  1.00  0.00            
ATOM   1980  C1B POPE  522     140.520  39.050  53.040  1.00  0.00            
ATOM   1981  C2B POPE  522     142.980  38.240  49.970  1.00  0.00            
ATOM   1982  C3B POPE  522     145.510  37.780  45.920  1.00  0.00            
ATOM   1983  C4B POPE  522     149.630  40.930  45.680  1.00  0.00            
ATOM   1984  NH3 POPE  523       5.810  45.050  67.700  1.00  0.00            
ATOM   1985  PO4 POPE  523       4.710  41.270  69.740  1.00  0.00            
ATOM   1986  GL1 POPE  523       7.580  40.300  66.330  1.00  0.00            
ATOM   1987  GL2 POPE  523      11.160  40.560  65.800  1.00  0.00            
ATOM   1988  C1A POPE  523       6.280  39.610  61.360  1.00  0.00            
ATOM   1989  D2A POPE  523       6.900  41.670  56.760  1.00  0.00            
ATOM   1990  C3A POPE  523       5.920  40.870  52.620  1.00  0.00            
ATOM   1991  C4A POPE  523       6.010  41.520  48.080  1.00  0.00            
ATOM   1992  C1B POPE  523      11.170  40.690  62.170  1.00  0.00            
ATOM   1993  C2B POPE  523      10.920  38.860  58.450  1.00  0.00            
ATOM   1994  C3B POPE  523       8.760  37.320  54.220  1.00  0.00            
ATOM   1995  C4B POPE  523      10.430  37.710  49.900  1.00  0.00            
ATOM   1996  NH3 POPE  524     148.250  44.600  66.250  1.00  0.00            
ATOM   1997  PO4 POPE  524     145.480  43.850  62.790  1.00  0.00            
ATOM   1998  GL1 POPE  524     146.630  43.880  58.610  1.00  0.00            
ATOM   1999  GL2 POPE  524     143.770  41.280  58.400  1.00  0.00            
ATOM   2000  C1A POPE  524     150.430  43.050  56.230  1.00  0.00            
ATOM   2001  D2A POPE  524     151.750  39.750  53.440  1.00  0.00            
ATOM   2002  C3A POPE  524     148.920  38.200  50.700  1.00  0.00            
ATOM   2003  C4A POPE  524     147.640  34.340  49.610  1.00  0.00            
ATOM   2004  C1B POPE  524     141.080  43.510  55.950  1.00  0.00            
ATOM   2005  C2B POPE  524     138.100  43.640  52.260  1.00  0.00            
ATOM   2006  C3B POPE  524     139.530  42.630  48.640  1.00  0.00            
ATOM   2007  C4B POPE  524     140.120  42.830  44.220  1.00  0.00            
ATOM   2008  NH3 POPE  525      26.590  10.550  64.780  1.00  0.00            
ATOM   2009  PO4 POPE  525      28.330  13.790  67.030  1.00  0.00            
ATOM   2010  GL1 POPE  525      28.660  14.350  62.610  1.00  0.00            
ATOM   2011  GL2 POPE  525      26.140  16.180  62.340  1.00  0.00            
ATOM   2012  C1A POPE  525      30.920  14.920  58.520  1.00  0.00            
ATOM   2013  D2A POPE  525      31.030  12.890  54.680  1.00  0.00            
ATOM   2014  C3A POPE  525      33.220  14.460  51.340  1.00  0.00            
ATOM   2015  C4A POPE  525      31.000  15.570  48.660  1.00  0.00            
ATOM   2016  C1B POPE  525      25.880  15.070  58.340  1.00  0.00            
ATOM   2017  C2B POPE  525      26.010  13.860  54.540  1.00  0.00            
ATOM   2018  C3B POPE  525      26.640  13.700  50.310  1.00  0.00            
ATOM   2019  C4B POPE  525      26.280  15.350  45.800  1.00  0.00            
ATOM   2020  NH3 POPE  526     103.950  18.090  63.500  1.00  0.00            
ATOM   2021  PO4 POPE  526     100.780  15.530  64.630  1.00  0.00            
ATOM   2022  GL1 POPE  526      98.490  11.950  63.190  1.00  0.00            
ATOM   2023  GL2 POPE  526      99.720   8.780  63.790  1.00  0.00            
ATOM   2024  C1A POPE  526      98.120  11.910  57.950  1.00  0.00            
ATOM   2025  D2A POPE  526      96.700  11.880  53.840  1.00  0.00            
ATOM   2026  C3A POPE  526      97.820   9.630  50.060  1.00  0.00            
ATOM   2027  C4A POPE  526     101.620   7.770  46.950  1.00  0.00            
ATOM   2028  C1B POPE  526     101.980   8.280  59.440  1.00  0.00            
ATOM   2029  C2B POPE  526     100.530   8.400  55.250  1.00  0.00            
ATOM   2030  C3B POPE  526      99.910   5.550  51.690  1.00  0.00            
ATOM   2031  C4B POPE  526      98.630   3.250  48.610  1.00  0.00            
ATOM   2032  NH3 POPE  527     209.190  70.400  70.660  1.00  0.00            
ATOM   2033  PO4 POPE  527     212.730  69.540  69.550  1.00  0.00            
ATOM   2034  GL1 POPE  527     212.510  71.700  66.170  1.00  0.00            
ATOM   2035  GL2 POPE  527     208.260  71.900  65.920  1.00  0.00            
ATOM   2036  C1A POPE  527     211.790  75.530  62.490  1.00  0.00            
ATOM   2037  D2A POPE  527     213.040  75.040  58.150  1.00  0.00            
ATOM   2038  C3A POPE  527     215.520  77.220  55.040  1.00  0.00            
ATOM   2039  C4A POPE  527     216.960  75.370  51.920  1.00  0.00            
ATOM   2040  C1B POPE  527     211.020  70.930  61.390  1.00  0.00            
ATOM   2041  C2B POPE  527     211.740  68.800  57.320  1.00  0.00            
ATOM   2042  C3B POPE  527     215.860  67.980  54.820  1.00  0.00            
ATOM   2043  C4B POPE  527     216.210  66.610  50.930  1.00  0.00            
ATOM   2044  NH3 POPE  528      18.470  86.530  67.640  1.00  0.00            
ATOM   2045  PO4 POPE  528      18.650  83.510  65.200  1.00  0.00            
ATOM   2046  GL1 POPE  528      18.620  81.750  61.230  1.00  0.00            
ATOM   2047  GL2 POPE  528      21.140  79.220  61.540  1.00  0.00            
ATOM   2048  C1A POPE  528      20.180  80.590  56.410  1.00  0.00            
ATOM   2049  D2A POPE  528      17.180  79.380  53.500  1.00  0.00            
ATOM   2050  C3A POPE  528      17.080  76.520  50.730  1.00  0.00            
ATOM   2051  C4A POPE  528      17.530  76.080  46.000  1.00  0.00            
ATOM   2052  C1B POPE  528      23.290  77.200  58.360  1.00  0.00            
ATOM   2053  C2B POPE  528      24.890  78.250  54.200  1.00  0.00            
ATOM   2054  C3B POPE  528      23.530  79.510  50.730  1.00  0.00            
ATOM   2055  C4B POPE  528      19.900  80.320  49.040  1.00  0.00            
ATOM   2056  NH3 POPE  529       2.790  78.500  70.370  1.00  0.00            
ATOM   2057  PO4 POPE  529      -1.080  76.670  70.580  1.00  0.00            
ATOM   2058  GL1 POPE  529      -4.020  73.960  67.730  1.00  0.00            
ATOM   2059  GL2 POPE  529      -6.900  75.170  66.820  1.00  0.00            
ATOM   2060  C1A POPE  529      -3.710  73.700  63.530  1.00  0.00            
ATOM   2061  D2A POPE  529      -3.850  72.800  59.520  1.00  0.00            
ATOM   2062  C3A POPE  529      -4.700  75.780  55.580  1.00  0.00            
ATOM   2063  C4A POPE  529      -5.220  77.160  51.060  1.00  0.00            
ATOM   2064  C1B POPE  529      -5.880  78.480  62.850  1.00  0.00            
ATOM   2065  C2B POPE  529      -5.460  79.200  59.620  1.00  0.00            
ATOM   2066  C3B POPE  529      -8.800  79.500  55.880  1.00  0.00            
ATOM   2067  C4B POPE  529      -9.200  80.100  51.320  1.00  0.00            
ATOM   2068  NH3 POPE  530     223.190 267.080  64.730  1.00  0.00            
ATOM   2069  PO4 POPE  530     218.290 267.990  63.830  1.00  0.00            
ATOM   2070  GL1 POPE  530     220.460 267.790  60.770  1.00  0.00            
ATOM   2071  GL2 POPE  530     223.190 270.430  60.130  1.00  0.00            
ATOM   2072  C1A POPE  530     222.840 266.950  56.500  1.00  0.00            
ATOM   2073  D2A POPE  530     220.860 266.440  52.660  1.00  0.00            
ATOM   2074  C3A POPE  530     223.340 267.000  48.950  1.00  0.00            
ATOM   2075  C4A POPE  530     225.610 268.340  45.070  1.00  0.00            
ATOM   2076  C1B POPE  530     224.260 273.450  57.100  1.00  0.00            
ATOM   2077  C2B POPE  530     224.230 275.700  53.970  1.00  0.00            
ATOM   2078  C3B POPE  530     223.640 275.770  49.120  1.00  0.00            
ATOM   2079  C4B POPE  530     223.540 275.640  44.590  1.00  0.00            
ATOM   2080  NH3 POPE  531     247.340  32.040  63.960  1.00  0.00            
ATOM   2081  PO4 POPE  531     249.810  35.900  64.410  1.00  0.00            
ATOM   2082  GL1 POPE  531     247.140  37.250  61.240  1.00  0.00            
ATOM   2083  GL2 POPE  531     249.640  39.490  59.720  1.00  0.00            
ATOM   2084  C1A POPE  531     242.300  36.450  59.900  1.00  0.00            
ATOM   2085  D2A POPE  531     238.770  34.680  59.010  1.00  0.00            
ATOM   2086  C3A POPE  531     237.550  33.800  53.920  1.00  0.00            
ATOM   2087  C4A POPE  531     234.650  35.160  51.630  1.00  0.00            
ATOM   2088  C1B POPE  531     249.280  43.380  55.820  1.00  0.00            
ATOM   2089  C2B POPE  531     251.920  44.050  51.750  1.00  0.00            
ATOM   2090  C3B POPE  531     253.000  46.290  48.030  1.00  0.00            
ATOM   2091  C4B POPE  531     256.450  47.520  44.740  1.00  0.00            
ATOM   2092  NH3 POPE  532      66.430  76.210  64.140  1.00  0.00            
ATOM   2093  PO4 POPE  532      66.530  71.380  62.000  1.00  0.00            
ATOM   2094  GL1 POPE  532      64.930  70.150  58.810  1.00  0.00            
ATOM   2095  GL2 POPE  532      62.070  68.900  60.740  1.00  0.00            
ATOM   2096  C1A POPE  532      65.240  71.590  54.460  1.00  0.00            
ATOM   2097  D2A POPE  532      67.020  73.890  50.890  1.00  0.00            
ATOM   2098  C3A POPE  532      67.930  71.620  46.960  1.00  0.00            
ATOM   2099  C4A POPE  532      69.850  70.210  43.190  1.00  0.00            
ATOM   2100  C1B POPE  532      59.430  68.980  58.010  1.00  0.00            
ATOM   2101  C2B POPE  532      58.360  66.970  54.860  1.00  0.00            
ATOM   2102  C3B POPE  532      55.500  65.730  51.440  1.00  0.00            
ATOM   2103  C4B POPE  532      51.450  65.070  51.920  1.00  0.00            
ATOM   2104  NH3 POPE  533      59.450 191.500  65.290  1.00  0.00            
ATOM   2105  PO4 POPE  533      57.230 186.770  64.270  1.00  0.00            
ATOM   2106  GL1 POPE  533      55.350 184.940  60.420  1.00  0.00            
ATOM   2107  GL2 POPE  533      55.370 187.980  59.350  1.00  0.00            
ATOM   2108  C1A POPE  533      55.310 183.680  56.760  1.00  0.00            
ATOM   2109  D2A POPE  533      57.750 184.240  53.440  1.00  0.00            
ATOM   2110  C3A POPE  533      56.480 183.670  49.280  1.00  0.00            
ATOM   2111  C4A POPE  533      57.600 181.180  45.920  1.00  0.00            
ATOM   2112  C1B POPE  533      54.760 188.430  56.090  1.00  0.00            
ATOM   2113  C2B POPE  533      56.110 189.510  51.680  1.00  0.00            
ATOM   2114  C3B POPE  533      56.490 188.710  48.280  1.00  0.00            
ATOM   2115  C4B POPE  533      57.290 186.020  44.310  1.00  0.00            
ATOM   2116  NH3 POPE  534      73.790  86.700  64.960  1.00  0.00            
ATOM   2117  PO4 POPE  534      77.350  90.300  63.750  1.00  0.00            
ATOM   2118  GL1 POPE  534      76.010  86.630  60.260  1.00  0.00            
ATOM   2119  GL2 POPE  534      78.740  86.380  57.400  1.00  0.00            
ATOM   2120  C1A POPE  534      73.180  86.870  56.780  1.00  0.00            
ATOM   2121  D2A POPE  534      72.950  86.030  53.010  1.00  0.00            
ATOM   2122  C3A POPE  534      68.610  87.140  51.740  1.00  0.00            
ATOM   2123  C4A POPE  534      67.350  88.760  48.220  1.00  0.00            
ATOM   2124  C1B POPE  534      78.310  84.590  53.000  1.00  0.00            
ATOM   2125  C2B POPE  534      77.260  84.660  50.520  1.00  0.00            
ATOM   2126  C3B POPE  534      74.310  84.880  47.850  1.00  0.00            
ATOM   2127  C4B POPE  534      69.740  84.710  47.330  1.00  0.00            
ATOM   2128  NH3 POPE  535     245.600 192.850  62.480  1.00  0.00            
ATOM   2129  PO4 POPE  535     248.840 192.700  60.420  1.00  0.00            
ATOM   2130  GL1 POPE  535     251.410 189.400  57.480  1.00  0.00            
ATOM   2131  GL2 POPE  535     251.300 192.510  55.580  1.00  0.00            
ATOM   2132  C1A POPE  535     249.090 187.970  54.450  1.00  0.00            
ATOM   2133  D2A POPE  535     250.480 185.730  51.660  1.00  0.00            
ATOM   2134  C3A POPE  535     248.560 182.900  50.120  1.00  0.00            
ATOM   2135  C4A POPE  535     245.390 183.260  47.510  1.00  0.00            
ATOM   2136  C1B POPE  535     250.320 194.390  51.530  1.00  0.00            
ATOM   2137  C2B POPE  535     247.960 194.810  48.290  1.00  0.00            
ATOM   2138  C3B POPE  535     248.190 192.170  44.730  1.00  0.00            
ATOM   2139  C4B POPE  535     250.310 189.060  42.920  1.00  0.00            
ATOM   2140  NH3 POPE  536      27.340 219.450  60.230  1.00  0.00            
ATOM   2141  PO4 POPE  536      31.720 218.330  60.020  1.00  0.00            
ATOM   2142  GL1 POPE  536      32.930 218.720  56.330  1.00  0.00            
ATOM   2143  GL2 POPE  536      32.010 221.330  55.410  1.00  0.00            
ATOM   2144  C1A POPE  536      37.310 218.400  54.380  1.00  0.00            
ATOM   2145  D2A POPE  536      37.540 218.640  49.480  1.00  0.00            
ATOM   2146  C3A POPE  536      38.390 222.560  47.860  1.00  0.00            
ATOM   2147  C4A POPE  536      37.350 223.430  44.720  1.00  0.00            
ATOM   2148  C1B POPE  536      30.310 219.500  51.550  1.00  0.00            
ATOM   2149  C2B POPE  536      28.500 220.270  48.960  1.00  0.00            
ATOM   2150  C3B POPE  536      28.270 218.890  44.110  1.00  0.00            
ATOM   2151  C4B POPE  536      30.250 214.850  42.610  1.00  0.00            
ATOM   2152  NH3 POPE  537     234.570 278.940  67.850  1.00  0.00            
ATOM   2153  PO4 POPE  537     232.690 277.800  63.970  1.00  0.00            
ATOM   2154  GL1 POPE  537     234.760 278.120  60.480  1.00  0.00            
ATOM   2155  GL2 POPE  537     235.270 281.450  60.130  1.00  0.00            
ATOM   2156  C1A POPE  537     235.430 275.710  57.280  1.00  0.00            
ATOM   2157  D2A POPE  537     234.730 274.670  53.550  1.00  0.00            
ATOM   2158  C3A POPE  537     233.850 275.350  50.620  1.00  0.00            
ATOM   2159  C4A POPE  537     231.440 276.330  46.920  1.00  0.00            
ATOM   2160  C1B POPE  537     234.580 283.760  56.480  1.00  0.00            
ATOM   2161  C2B POPE  537     233.190 285.520  53.510  1.00  0.00            
ATOM   2162  C3B POPE  537     233.130 285.970  49.540  1.00  0.00            
ATOM   2163  C4B POPE  537     229.830 285.120  45.840  1.00  0.00            
ATOM   2164  NH3 POPE  538     266.860 122.800  65.630  1.00  0.00            
ATOM   2165  PO4 POPE  538     265.100 118.510  62.350  1.00  0.00            
ATOM   2166  GL1 POPE  538     265.960 118.070  57.740  1.00  0.00            
ATOM   2167  GL2 POPE  538     269.440 118.750  57.680  1.00  0.00            
ATOM   2168  C1A POPE  538     267.180 117.830  53.730  1.00  0.00            
ATOM   2169  D2A POPE  538     269.440 115.470  50.830  1.00  0.00            
ATOM   2170  C3A POPE  538     270.480 111.290  51.030  1.00  0.00            
ATOM   2171  C4A POPE  538     267.770 107.350  49.630  1.00  0.00            
ATOM   2172  C1B POPE  538     272.550 115.880  54.600  1.00  0.00            
ATOM   2173  C2B POPE  538     274.180 114.600  49.500  1.00  0.00            
ATOM   2174  C3B POPE  538     270.910 112.910  46.150  1.00  0.00            
ATOM   2175  C4B POPE  538     269.950 108.660  45.420  1.00  0.00            
ATOM   2176  NH3 POPE  539      99.760 284.120  69.100  1.00  0.00            
ATOM   2177  PO4 POPE  539      99.650 280.280  67.130  1.00  0.00            
ATOM   2178  GL1 POPE  539      98.750 278.830  62.440  1.00  0.00            
ATOM   2179  GL2 POPE  539      97.770 280.700  61.580  1.00  0.00            
ATOM   2180  C1A POPE  539      98.500 275.860  59.610  1.00  0.00            
ATOM   2181  D2A POPE  539     100.510 272.610  57.680  1.00  0.00            
ATOM   2182  C3A POPE  539     101.230 272.510  53.640  1.00  0.00            
ATOM   2183  C4A POPE  539      99.840 268.750  51.730  1.00  0.00            
ATOM   2184  C1B POPE  539      94.370 282.060  58.920  1.00  0.00            
ATOM   2185  C2B POPE  539      94.670 283.400  54.960  1.00  0.00            
ATOM   2186  C3B POPE  539      92.850 281.100  51.880  1.00  0.00            
ATOM   2187  C4B POPE  539      90.790 281.130  47.850  1.00  0.00            
ATOM   2188  NH3 POPE  540     252.540 102.220  63.740  1.00  0.00            
ATOM   2189  PO4 POPE  540     248.800 104.820  65.260  1.00  0.00            
ATOM   2190  GL1 POPE  540     249.390 105.630  60.280  1.00  0.00            
ATOM   2191  GL2 POPE  540     252.230 106.040  59.610  1.00  0.00            
ATOM   2192  C1A POPE  540     248.910 104.590  56.020  1.00  0.00            
ATOM   2193  D2A POPE  540     245.900 104.090  53.260  1.00  0.00            
ATOM   2194  C3A POPE  540     244.030 100.750  52.730  1.00  0.00            
ATOM   2195  C4A POPE  540     240.820  98.300  53.370  1.00  0.00            
ATOM   2196  C1B POPE  540     253.250 102.540  56.430  1.00  0.00            
ATOM   2197  C2B POPE  540     254.560 102.170  53.860  1.00  0.00            
ATOM   2198  C3B POPE  540     256.180 104.730  50.690  1.00  0.00            
ATOM   2199  C4B POPE  540     256.520 108.090  47.290  1.00  0.00            
ATOM   2200  NH3 POPE  541     274.990 253.200  63.610  1.00  0.00            
ATOM   2201  PO4 POPE  541     278.530 255.430  63.880  1.00  0.00            
ATOM   2202  GL1 POPE  541     277.390 256.380  59.570  1.00  0.00            
ATOM   2203  GL2 POPE  541     278.060 254.870  56.270  1.00  0.00            
ATOM   2204  C1A POPE  541     274.450 258.660  55.660  1.00  0.00            
ATOM   2205  D2A POPE  541     275.380 257.700  50.600  1.00  0.00            
ATOM   2206  C3A POPE  541     275.400 256.360  46.920  1.00  0.00            
ATOM   2207  C4A POPE  541     275.260 256.300  42.730  1.00  0.00            
ATOM   2208  C1B POPE  541     277.780 253.530  51.940  1.00  0.00            
ATOM   2209  C2B POPE  541     278.440 252.670  48.010  1.00  0.00            
ATOM   2210  C3B POPE  541     277.950 251.000  43.530  1.00  0.00            
ATOM   2211  C4B POPE  541     275.530 250.080  39.600  1.00  0.00            
ATOM   2212  NH3 POPE  542      84.610  50.300  63.710  1.00  0.00            
ATOM   2213  PO4 POPE  542      81.330  48.460  65.180  1.00  0.00            
ATOM   2214  GL1 POPE  542      83.030  45.700  60.760  1.00  0.00            
ATOM   2215  GL2 POPE  542      86.320  45.230  62.320  1.00  0.00            
ATOM   2216  C1A POPE  542      82.150  43.780  56.350  1.00  0.00            
ATOM   2217  D2A POPE  542      81.970  42.410  52.410  1.00  0.00            
ATOM   2218  C3A POPE  542      84.750  44.540  49.870  1.00  0.00            
ATOM   2219  C4A POPE  542      84.140  44.580  44.970  1.00  0.00            
ATOM   2220  C1B POPE  542      86.700  42.920  58.500  1.00  0.00            
ATOM   2221  C2B POPE  542      87.020  41.740  54.100  1.00  0.00            
ATOM   2222  C3B POPE  542      86.700  39.510  52.050  1.00  0.00            
ATOM   2223  C4B POPE  542      86.300  40.190  48.040  1.00  0.00            
ATOM   2224  NH3 POPE  543      67.760  46.640  69.430  1.00  0.00            
ATOM   2225  PO4 POPE  543      68.640  45.290  65.340  1.00  0.00            
ATOM   2226  GL1 POPE  543      70.030  46.970  61.690  1.00  0.00            
ATOM   2227  GL2 POPE  543      71.840  44.340  59.610  1.00  0.00            
ATOM   2228  C1A POPE  543      70.320  48.610  57.730  1.00  0.00            
ATOM   2229  D2A POPE  543      72.420  48.730  53.830  1.00  0.00            
ATOM   2230  C3A POPE  543      73.180  44.980  51.510  1.00  0.00            
ATOM   2231  C4A POPE  543      74.180  44.020  47.350  1.00  0.00            
ATOM   2232  C1B POPE  543      69.920  44.660  55.230  1.00  0.00            
ATOM   2233  C2B POPE  543      68.400  47.160  51.640  1.00  0.00            
ATOM   2234  C3B POPE  543      66.520  48.310  47.030  1.00  0.00            
ATOM   2235  C4B POPE  543      64.450  50.840  43.480  1.00  0.00            
ATOM   2236  NH3 POPE  544     122.930 234.800  61.560  1.00  0.00            
ATOM   2237  PO4 POPE  544     127.350 233.040  61.780  1.00  0.00            
ATOM   2238  GL1 POPE  544     126.600 234.130  58.370  1.00  0.00            
ATOM   2239  GL2 POPE  544     126.450 237.670  57.540  1.00  0.00            
ATOM   2240  C1A POPE  544     128.200 234.070  54.490  1.00  0.00            
ATOM   2241  D2A POPE  544     128.550 232.150  52.060  1.00  0.00            
ATOM   2242  C3A POPE  544     129.640 232.910  48.090  1.00  0.00            
ATOM   2243  C4A POPE  544     129.250 234.680  44.490  1.00  0.00            
ATOM   2244  C1B POPE  544     127.450 239.790  53.600  1.00  0.00            
ATOM   2245  C2B POPE  544     126.480 240.420  49.400  1.00  0.00            
ATOM   2246  C3B POPE  544     125.040 240.680  45.030  1.00  0.00            
ATOM   2247  C4B POPE  544     122.340 241.940  42.020  1.00  0.00            
ATOM   2248  NH3 POPE  545     197.630  71.900  63.930  1.00  0.00            
ATOM   2249  PO4 POPE  545     195.540  75.340  65.220  1.00  0.00            
ATOM   2250  GL1 POPE  545     198.710  76.630  61.200  1.00  0.00            
ATOM   2251  GL2 POPE  545     201.330  74.910  61.930  1.00  0.00            
ATOM   2252  C1A POPE  545     199.350  78.260  56.510  1.00  0.00            
ATOM   2253  D2A POPE  545     202.210  78.190  52.180  1.00  0.00            
ATOM   2254  C3A POPE  545     202.530  79.860  48.560  1.00  0.00            
ATOM   2255  C4A POPE  545     205.560  79.840  45.520  1.00  0.00            
ATOM   2256  C1B POPE  545     202.580  74.600  57.260  1.00  0.00            
ATOM   2257  C2B POPE  545     203.960  73.360  54.110  1.00  0.00            
ATOM   2258  C3B POPE  545     204.520  72.510  49.460  1.00  0.00            
ATOM   2259  C4B POPE  545     205.860  74.040  45.890  1.00  0.00            
ATOM   2260  NH3 POPE  546     193.850 161.360  65.990  1.00  0.00            
ATOM   2261  PO4 POPE  546     198.060 160.930  65.040  1.00  0.00            
ATOM   2262  GL1 POPE  546     199.360 159.000  61.720  1.00  0.00            
ATOM   2263  GL2 POPE  546     202.130 158.630  60.800  1.00  0.00            
ATOM   2264  C1A POPE  546     197.310 157.640  57.130  1.00  0.00            
ATOM   2265  D2A POPE  546     197.630 161.260  54.500  1.00  0.00            
ATOM   2266  C3A POPE  546     197.730 161.580  49.760  1.00  0.00            
ATOM   2267  C4A POPE  546     201.080 164.220  47.870  1.00  0.00            
ATOM   2268  C1B POPE  546     202.210 158.860  56.110  1.00  0.00            
ATOM   2269  C2B POPE  546     199.770 157.090  52.600  1.00  0.00            
ATOM   2270  C3B POPE  546     199.510 153.440  49.080  1.00  0.00            
ATOM   2271  C4B POPE  546     202.280 152.240  44.940  1.00  0.00            
ATOM   2272  NH3 POPE  547     243.070 199.640  68.040  1.00  0.00            
ATOM   2273  PO4 POPE  547     246.370 202.110  64.700  1.00  0.00            
ATOM   2274  GL1 POPE  547     245.890 203.700  60.990  1.00  0.00            
ATOM   2275  GL2 POPE  547     244.860 201.870  58.430  1.00  0.00            
ATOM   2276  C1A POPE  547     244.270 206.830  56.690  1.00  0.00            
ATOM   2277  D2A POPE  547     243.380 205.400  52.730  1.00  0.00            
ATOM   2278  C3A POPE  547     239.780 204.330  50.890  1.00  0.00            
ATOM   2279  C4A POPE  547     236.340 202.740  51.080  1.00  0.00            
ATOM   2280  C1B POPE  547     246.790 202.920  55.810  1.00  0.00            
ATOM   2281  C2B POPE  547     250.420 205.070  55.690  1.00  0.00            
ATOM   2282  C3B POPE  547     253.930 206.940  54.110  1.00  0.00            
ATOM   2283  C4B POPE  547     256.130 207.510  50.890  1.00  0.00            
ATOM   2284  NH3 POPE  548     282.380 147.420  61.000  1.00  0.00            
ATOM   2285  PO4 POPE  548     281.850 150.990  61.340  1.00  0.00            
ATOM   2286  GL1 POPE  548     283.360 151.070  56.810  1.00  0.00            
ATOM   2287  GL2 POPE  548     279.930 152.200  55.260  1.00  0.00            
ATOM   2288  C1A POPE  548     282.340 148.950  52.180  1.00  0.00            
ATOM   2289  D2A POPE  548     280.860 149.220  48.900  1.00  0.00            
ATOM   2290  C3A POPE  548     279.790 146.900  46.080  1.00  0.00            
ATOM   2291  C4A POPE  548     278.860 143.940  43.740  1.00  0.00            
ATOM   2292  C1B POPE  548     279.450 155.580  53.730  1.00  0.00            
ATOM   2293  C2B POPE  548     278.470 156.910  49.710  1.00  0.00            
ATOM   2294  C3B POPE  548     277.590 155.050  45.880  1.00  0.00            
ATOM   2295  C4B POPE  548     277.900 150.750  43.790  1.00  0.00            
ATOM   2296  NH3 POPE  549     135.850 281.910  61.910  1.00  0.00            
ATOM   2297  PO4 POPE  549     133.770 279.830  59.700  1.00  0.00            
ATOM   2298  GL1 POPE  549     131.610 279.470  56.690  1.00  0.00            
ATOM   2299  GL2 POPE  549     130.180 276.340  57.050  1.00  0.00            
ATOM   2300  C1A POPE  549     127.690 279.990  54.860  1.00  0.00            
ATOM   2301  D2A POPE  549     126.620 279.740  52.050  1.00  0.00            
ATOM   2302  C3A POPE  549     129.410 279.260  48.640  1.00  0.00            
ATOM   2303  C4A POPE  549     128.960 279.750  45.380  1.00  0.00            
ATOM   2304  C1B POPE  549     131.060 275.730  53.180  1.00  0.00            
ATOM   2305  C2B POPE  549     131.570 274.850  48.450  1.00  0.00            
ATOM   2306  C3B POPE  549     130.020 273.780  44.500  1.00  0.00            
ATOM   2307  C4B POPE  549     126.360 275.630  43.290  1.00  0.00            
ATOM   2308  NH3 POPE  550      44.420  74.640  65.200  1.00  0.00            
ATOM   2309  PO4 POPE  550      45.620  78.290  64.510  1.00  0.00            
ATOM   2310  GL1 POPE  550      44.030  80.190  61.190  1.00  0.00            
ATOM   2311  GL2 POPE  550      42.560  78.930  58.440  1.00  0.00            
ATOM   2312  C1A POPE  550      40.600  83.570  60.010  1.00  0.00            
ATOM   2313  D2A POPE  550      43.190  86.790  57.300  1.00  0.00            
ATOM   2314  C3A POPE  550      45.200  85.990  53.700  1.00  0.00            
ATOM   2315  C4A POPE  550      44.970  86.120  49.620  1.00  0.00            
ATOM   2316  C1B POPE  550      41.410  82.340  55.200  1.00  0.00            
ATOM   2317  C2B POPE  550      41.060  83.510  51.100  1.00  0.00            
ATOM   2318  C3B POPE  550      40.460  83.220  46.920  1.00  0.00            
ATOM   2319  C4B POPE  550      37.350  81.050  43.990  1.00  0.00            
ATOM   2320  NH3 POPE  551     235.340 193.020  63.160  1.00  0.00            
ATOM   2321  PO4 POPE  551     231.680 196.600  61.420  1.00  0.00            
ATOM   2322  GL1 POPE  551     232.210 195.260  58.840  1.00  0.00            
ATOM   2323  GL2 POPE  551     233.630 191.800  58.470  1.00  0.00            
ATOM   2324  C1A POPE  551     230.860 195.660  54.020  1.00  0.00            
ATOM   2325  D2A POPE  551     231.560 193.820  50.340  1.00  0.00            
ATOM   2326  C3A POPE  551     230.210 195.230  46.750  1.00  0.00            
ATOM   2327  C4A POPE  551     226.810 198.500  46.520  1.00  0.00            
ATOM   2328  C1B POPE  551     235.140 192.400  54.140  1.00  0.00            
ATOM   2329  C2B POPE  551     238.480 194.720  50.790  1.00  0.00            
ATOM   2330  C3B POPE  551     239.140 198.830  49.560  1.00  0.00            
ATOM   2331  C4B POPE  551     239.150 202.040  46.650  1.00  0.00            
ATOM   2332  NH3 POPE  552      53.850  11.880  66.610  1.00  0.00            
ATOM   2333  PO4 POPE  552      57.770  10.860  68.010  1.00  0.00            
ATOM   2334  GL1 POPE  552      57.340  10.110  63.680  1.00  0.00            
ATOM   2335  GL2 POPE  552      57.400   7.030  63.020  1.00  0.00            
ATOM   2336  C1A POPE  552      59.380   9.610  58.970  1.00  0.00            
ATOM   2337  D2A POPE  552      60.370   6.480  55.230  1.00  0.00            
ATOM   2338  C3A POPE  552      62.620   7.330  50.960  1.00  0.00            
ATOM   2339  C4A POPE  552      61.730   7.110  47.510  1.00  0.00            
ATOM   2340  C1B POPE  552      54.210   9.100  60.780  1.00  0.00            
ATOM   2341  C2B POPE  552      52.880  11.990  57.630  1.00  0.00            
ATOM   2342  C3B POPE  552      51.120  10.940  53.850  1.00  0.00            
ATOM   2343  C4B POPE  552      52.540   8.040  51.360  1.00  0.00            
ATOM   2344  NH3 POPE  553     229.550  71.170  72.700  1.00  0.00            
ATOM   2345  PO4 POPE  553     233.370  72.820  71.610  1.00  0.00            
ATOM   2346  GL1 POPE  553     231.420  71.550  67.820  1.00  0.00            
ATOM   2347  GL2 POPE  553     228.360  69.650  65.610  1.00  0.00            
ATOM   2348  C1A POPE  553     233.360  70.180  63.960  1.00  0.00            
ATOM   2349  D2A POPE  553     235.870  66.320  62.410  1.00  0.00            
ATOM   2350  C3A POPE  553     238.840  67.920  59.930  1.00  0.00            
ATOM   2351  C4A POPE  553     243.420  69.130  59.190  1.00  0.00            
ATOM   2352  C1B POPE  553     227.250  72.900  62.460  1.00  0.00            
ATOM   2353  C2B POPE  553     225.660  70.370  58.760  1.00  0.00            
ATOM   2354  C3B POPE  553     222.920  71.400  55.280  1.00  0.00            
ATOM   2355  C4B POPE  553     220.260  69.870  51.370  1.00  0.00            
ATOM   2356  NH3 POPE  554      44.700 231.030  61.880  1.00  0.00            
ATOM   2357  PO4 POPE  554      45.550 235.080  61.210  1.00  0.00            
ATOM   2358  GL1 POPE  554      44.620 235.990  57.340  1.00  0.00            
ATOM   2359  GL2 POPE  554      44.200 237.830  55.830  1.00  0.00            
ATOM   2360  C1A POPE  554      45.100 234.670  52.950  1.00  0.00            
ATOM   2361  D2A POPE  554      47.030 233.770  48.200  1.00  0.00            
ATOM   2362  C3A POPE  554      49.120 229.070  48.700  1.00  0.00            
ATOM   2363  C4A POPE  554      52.530 227.180  45.950  1.00  0.00            
ATOM   2364  C1B POPE  554      43.010 239.360  51.860  1.00  0.00            
ATOM   2365  C2B POPE  554      42.740 237.990  47.580  1.00  0.00            
ATOM   2366  C3B POPE  554      45.680 237.010  44.070  1.00  0.00            
ATOM   2367  C4B POPE  554      49.850 236.080  43.940  1.00  0.00            
ATOM   2368  NH3 POPE  555      64.230 186.220  64.690  1.00  0.00            
ATOM   2369  PO4 POPE  555      64.800 190.010  64.660  1.00  0.00            
ATOM   2370  GL1 POPE  555      62.870 190.380  60.890  1.00  0.00            
ATOM   2371  GL2 POPE  555      60.490 189.170  61.240  1.00  0.00            
ATOM   2372  C1A POPE  555      63.610 190.830  55.950  1.00  0.00            
ATOM   2373  D2A POPE  555      65.860 189.640  52.370  1.00  0.00            
ATOM   2374  C3A POPE  555      65.440 188.260  47.330  1.00  0.00            
ATOM   2375  C4A POPE  555      64.890 187.090  43.440  1.00  0.00            
ATOM   2376  C1B POPE  555      60.080 186.940  57.780  1.00  0.00            
ATOM   2377  C2B POPE  555      60.930 187.740  53.430  1.00  0.00            
ATOM   2378  C3B POPE  555      61.240 187.010  49.490  1.00  0.00            
ATOM   2379  C4B POPE  555      61.990 184.160  47.020  1.00  0.00            
ATOM   2380  NH3 POPE  556     192.260 113.420  62.580  1.00  0.00            
ATOM   2381  PO4 POPE  556     194.750 116.820  61.260  1.00  0.00            
ATOM   2382  GL1 POPE  556     192.200 117.820  57.710  1.00  0.00            
ATOM   2383  GL2 POPE  556     191.360 120.610  58.900  1.00  0.00            
ATOM   2384  C1A POPE  556     192.860 115.820  53.750  1.00  0.00            
ATOM   2385  D2A POPE  556     193.190 116.030  49.700  1.00  0.00            
ATOM   2386  C3A POPE  556     190.700 112.050  47.930  1.00  0.00            
ATOM   2387  C4A POPE  556     190.560 108.410  44.900  1.00  0.00            
ATOM   2388  C1B POPE  556     190.680 120.020  53.490  1.00  0.00            
ATOM   2389  C2B POPE  556     189.060 122.430  49.270  1.00  0.00            
ATOM   2390  C3B POPE  556     189.070 126.260  47.960  1.00  0.00            
ATOM   2391  C4B POPE  556     190.320 129.460  43.750  1.00  0.00            
ATOM   2392  NH3 POPE  557     140.030 266.610  62.590  1.00  0.00            
ATOM   2393  PO4 POPE  557     136.830 263.310  62.470  1.00  0.00            
ATOM   2394  GL1 POPE  557     132.940 264.200  60.450  1.00  0.00            
ATOM   2395  GL2 POPE  557     131.020 261.950  60.380  1.00  0.00            
ATOM   2396  C1A POPE  557     129.940 266.210  57.760  1.00  0.00            
ATOM   2397  D2A POPE  557     130.520 267.480  53.950  1.00  0.00            
ATOM   2398  C3A POPE  557     131.770 265.240  50.380  1.00  0.00            
ATOM   2399  C4A POPE  557     133.660 264.550  46.830  1.00  0.00            
ATOM   2400  C1B POPE  557     131.190 260.970  56.360  1.00  0.00            
ATOM   2401  C2B POPE  557     129.470 258.330  53.460  1.00  0.00            
ATOM   2402  C3B POPE  557     127.830 256.520  49.750  1.00  0.00            
ATOM   2403  C4B POPE  557     126.070 255.090  45.970  1.00  0.00            
ATOM   2404  NH3 POPE  558      46.020  14.730  69.500  1.00  0.00            
ATOM   2405  PO4 POPE  558      49.760  13.660  67.860  1.00  0.00            
ATOM   2406  GL1 POPE  558      47.650  16.100  64.120  1.00  0.00            
ATOM   2407  GL2 POPE  558      49.300  19.050  62.050  1.00  0.00            
ATOM   2408  C1A POPE  558      43.930  17.560  61.500  1.00  0.00            
ATOM   2409  D2A POPE  558      40.900  20.210  61.380  1.00  0.00            
ATOM   2410  C3A POPE  558      41.790  22.310  57.740  1.00  0.00            
ATOM   2411  C4A POPE  558      42.150  25.240  55.460  1.00  0.00            
ATOM   2412  C1B POPE  558      46.810  19.270  58.090  1.00  0.00            
ATOM   2413  C2B POPE  558      45.190  19.080  54.360  1.00  0.00            
ATOM   2414  C3B POPE  558      46.230  19.340  50.560  1.00  0.00            
ATOM   2415  C4B POPE  558      48.430  19.820  46.330  1.00  0.00            
ATOM   2416  NH3 POPE  559     178.480 288.190  59.810  1.00  0.00            
ATOM   2417  PO4 POPE  559     181.320 285.620  57.970  1.00  0.00            
ATOM   2418  GL1 POPE  559     183.070 283.420  54.700  1.00  0.00            
ATOM   2419  GL2 POPE  559     185.370 285.900  53.770  1.00  0.00            
ATOM   2420  C1A POPE  559     181.690 281.960  51.560  1.00  0.00            
ATOM   2421  D2A POPE  559     180.960 283.640  48.010  1.00  0.00            
ATOM   2422  C3A POPE  559     177.080 284.530  45.600  1.00  0.00            
ATOM   2423  C4A POPE  559     173.480 284.320  44.340  1.00  0.00            
ATOM   2424  C1B POPE  559     185.850 286.610  49.060  1.00  0.00            
ATOM   2425  C2B POPE  559     188.570 287.440  46.090  1.00  0.00            
ATOM   2426  C3B POPE  559     190.570 287.390  42.720  1.00  0.00            
ATOM   2427  C4B POPE  559     193.980 285.140  40.560  1.00  0.00            
ATOM   2428  NH3 POPE  560     150.920  53.420  65.540  1.00  0.00            
ATOM   2429  PO4 POPE  560     155.190  50.520  65.650  1.00  0.00            
ATOM   2430  GL1 POPE  560     153.330  52.070  61.730  1.00  0.00            
ATOM   2431  GL2 POPE  560     156.630  51.560  59.500  1.00  0.00            
ATOM   2432  C1A POPE  560     151.320  52.490  58.030  1.00  0.00            
ATOM   2433  D2A POPE  560     147.890  53.110  55.190  1.00  0.00            
ATOM   2434  C3A POPE  560     146.220  51.040  51.540  1.00  0.00            
ATOM   2435  C4A POPE  560     147.040  49.650  47.440  1.00  0.00            
ATOM   2436  C1B POPE  560     156.830  51.440  55.040  1.00  0.00            
ATOM   2437  C2B POPE  560     158.420  51.210  50.450  1.00  0.00            
ATOM   2438  C3B POPE  560     156.260  53.470  46.900  1.00  0.00            
ATOM   2439  C4B POPE  560     157.300  57.270  44.810  1.00  0.00            
ATOM   2440  NH3 POPE  561     274.630 201.110  56.380  1.00  0.00            
ATOM   2441  PO4 POPE  561     271.160 198.850  58.450  1.00  0.00            
ATOM   2442  GL1 POPE  561     272.070 197.150  54.450  1.00  0.00            
ATOM   2443  GL2 POPE  561     274.900 198.280  52.290  1.00  0.00            
ATOM   2444  C1A POPE  561     270.510 197.070  50.310  1.00  0.00            
ATOM   2445  D2A POPE  561     269.740 197.030  45.780  1.00  0.00            
ATOM   2446  C3A POPE  561     272.570 197.590  42.740  1.00  0.00            
ATOM   2447  C4A POPE  561     276.170 195.610  44.210  1.00  0.00            
ATOM   2448  C1B POPE  561     275.200 196.530  48.840  1.00  0.00            
ATOM   2449  C2B POPE  561     272.490 192.840  47.470  1.00  0.00            
ATOM   2450  C3B POPE  561     270.740 190.720  43.640  1.00  0.00            
ATOM   2451  C4B POPE  561     270.780 187.420  42.110  1.00  0.00            
ATOM   2452  NH3 POPE  562     152.580 277.780  58.530  1.00  0.00            
ATOM   2453  PO4 POPE  562     150.380 281.700  60.740  1.00  0.00            
ATOM   2454  GL1 POPE  562     148.640 280.990  57.210  1.00  0.00            
ATOM   2455  GL2 POPE  562     146.830 283.320  55.110  1.00  0.00            
ATOM   2456  C1A POPE  562     150.730 280.610  52.690  1.00  0.00            
ATOM   2457  D2A POPE  562     150.550 280.080  48.540  1.00  0.00            
ATOM   2458  C3A POPE  562     153.070 278.980  46.350  1.00  0.00            
ATOM   2459  C4A POPE  562     156.290 277.230  43.370  1.00  0.00            
ATOM   2460  C1B POPE  562     147.490 284.510  51.500  1.00  0.00            
ATOM   2461  C2B POPE  562     151.550 284.410  49.600  1.00  0.00            
ATOM   2462  C3B POPE  562     154.950 282.240  49.180  1.00  0.00            
ATOM   2463  C4B POPE  562     158.800 283.260  49.910  1.00  0.00            
ATOM   2464  NH3 POPE  563     278.710 286.800  65.570  1.00  0.00            
ATOM   2465  PO4 POPE  563     275.090 289.340  64.480  1.00  0.00            
ATOM   2466  GL1 POPE  563     273.370 291.470  61.370  1.00  0.00            
ATOM   2467  GL2 POPE  563     270.780 293.570  60.770  1.00  0.00            
ATOM   2468  C1A POPE  563     275.490 292.680  58.070  1.00  0.00            
ATOM   2469  D2A POPE  563     274.860 295.550  54.780  1.00  0.00            
ATOM   2470  C3A POPE  563     273.980 294.220  51.680  1.00  0.00            
ATOM   2471  C4A POPE  563     273.220 290.370  48.440  1.00  0.00            
ATOM   2472  C1B POPE  563     270.340 294.060  56.510  1.00  0.00            
ATOM   2473  C2B POPE  563     269.970 294.980  53.960  1.00  0.00            
ATOM   2474  C3B POPE  563     267.520 295.670  50.580  1.00  0.00            
ATOM   2475  C4B POPE  563     264.200 298.140  49.260  1.00  0.00            
ATOM   2476  NH3 POPE  564     160.010 136.900  63.600  1.00  0.00            
ATOM   2477  PO4 POPE  564     157.320 133.840  61.850  1.00  0.00            
ATOM   2478  GL1 POPE  564     158.180 131.240  58.280  1.00  0.00            
ATOM   2479  GL2 POPE  564     161.400 130.460  58.230  1.00  0.00            
ATOM   2480  C1A POPE  564     157.570 130.930  54.000  1.00  0.00            
ATOM   2481  D2A POPE  564     156.710 127.540  50.920  1.00  0.00            
ATOM   2482  C3A POPE  564     156.010 124.180  51.290  1.00  0.00            
ATOM   2483  C4A POPE  564     153.500 122.050  53.910  1.00  0.00            
ATOM   2484  C1B POPE  564     162.030 132.890  53.550  1.00  0.00            
ATOM   2485  C2B POPE  564     162.070 134.450  48.300  1.00  0.00            
ATOM   2486  C3B POPE  564     164.780 137.000  46.680  1.00  0.00            
ATOM   2487  C4B POPE  564     169.500 138.530  47.740  1.00  0.00            
ATOM   2488  NH3 POPE  565      91.830 271.270  68.990  1.00  0.00            
ATOM   2489  PO4 POPE  565      92.340 267.560  66.990  1.00  0.00            
ATOM   2490  GL1 POPE  565      94.000 267.850  62.770  1.00  0.00            
ATOM   2491  GL2 POPE  565      92.770 270.760  62.450  1.00  0.00            
ATOM   2492  C1A POPE  565      92.800 267.620  58.820  1.00  0.00            
ATOM   2493  D2A POPE  565      91.830 269.560  55.020  1.00  0.00            
ATOM   2494  C3A POPE  565      91.870 273.280  54.690  1.00  0.00            
ATOM   2495  C4A POPE  565      92.870 275.650  51.120  1.00  0.00            
ATOM   2496  C1B POPE  565      90.030 272.100  59.320  1.00  0.00            
ATOM   2497  C2B POPE  565      87.430 273.790  57.200  1.00  0.00            
ATOM   2498  C3B POPE  565      84.400 275.620  59.040  1.00  0.00            
ATOM   2499  C4B POPE  565      80.270 278.190  57.980  1.00  0.00            
ATOM   2500  NH3 POPE  566     121.860 106.310  69.090  1.00  0.00            
ATOM   2501  PO4 POPE  566     118.780 103.550  68.760  1.00  0.00            
ATOM   2502  GL1 POPE  566     118.720 105.950  64.910  1.00  0.00            
ATOM   2503  GL2 POPE  566     120.230 104.490  62.680  1.00  0.00            
ATOM   2504  C1A POPE  566     115.370 105.610  62.520  1.00  0.00            
ATOM   2505  D2A POPE  566     111.540 102.230  61.750  1.00  0.00            
ATOM   2506  C3A POPE  566     109.410 103.450  57.820  1.00  0.00            
ATOM   2507  C4A POPE  566     111.160 104.590  53.250  1.00  0.00            
ATOM   2508  C1B POPE  566     118.740 107.200  58.510  1.00  0.00            
ATOM   2509  C2B POPE  566     117.240 106.420  55.110  1.00  0.00            
ATOM   2510  C3B POPE  566     114.510 107.840  50.680  1.00  0.00            
ATOM   2511  C4B POPE  566     112.860 111.090  48.980  1.00  0.00            
ATOM   2512  NH3 POPE  567     259.420 156.920  61.860  1.00  0.00            
ATOM   2513  PO4 POPE  567     261.770 152.380  63.050  1.00  0.00            
ATOM   2514  GL1 POPE  567     261.360 152.940  59.080  1.00  0.00            
ATOM   2515  GL2 POPE  567     264.250 151.730  57.310  1.00  0.00            
ATOM   2516  C1A POPE  567     259.560 151.620  53.840  1.00  0.00            
ATOM   2517  D2A POPE  567     258.220 154.050  49.570  1.00  0.00            
ATOM   2518  C3A POPE  567     256.810 155.950  44.960  1.00  0.00            
ATOM   2519  C4A POPE  567     255.970 156.260  40.890  1.00  0.00            
ATOM   2520  C1B POPE  567     264.620 151.030  53.520  1.00  0.00            
ATOM   2521  C2B POPE  567     267.190 150.620  50.260  1.00  0.00            
ATOM   2522  C3B POPE  567     266.530 151.460  46.090  1.00  0.00            
ATOM   2523  C4B POPE  567     264.060 152.060  42.220  1.00  0.00            
ATOM   2524  NH3 POPE  568     247.690   1.060  69.240  1.00  0.00            
ATOM   2525  PO4 POPE  568     244.920   2.020  65.620  1.00  0.00            
ATOM   2526  GL1 POPE  568     244.460   4.460  62.220  1.00  0.00            
ATOM   2527  GL2 POPE  568     242.920   7.010  61.260  1.00  0.00            
ATOM   2528  C1A POPE  568     243.350   1.870  58.070  1.00  0.00            
ATOM   2529  D2A POPE  568     241.810  -0.830  54.330  1.00  0.00            
ATOM   2530  C3A POPE  568     240.270   2.120  51.080  1.00  0.00            
ATOM   2531  C4A POPE  568     241.000   5.200  47.910  1.00  0.00            
ATOM   2532  C1B POPE  568     244.600   7.230  56.550  1.00  0.00            
ATOM   2533  C2B POPE  568     245.980   9.000  52.760  1.00  0.00            
ATOM   2534  C3B POPE  568     249.380  10.760  49.940  1.00  0.00            
ATOM   2535  C4B POPE  568     253.030  13.620  50.480  1.00  0.00            
ATOM   2536  NH3 POPE  569      73.540  32.550  69.580  1.00  0.00            
ATOM   2537  PO4 POPE  569      76.210  35.360  66.230  1.00  0.00            
ATOM   2538  GL1 POPE  569      76.830  35.600  61.370  1.00  0.00            
ATOM   2539  GL2 POPE  569      79.040  35.030  61.190  1.00  0.00            
ATOM   2540  C1A POPE  569      75.230  34.050  57.310  1.00  0.00            
ATOM   2541  D2A POPE  569      73.930  32.790  53.610  1.00  0.00            
ATOM   2542  C3A POPE  569      74.140  33.670  49.370  1.00  0.00            
ATOM   2543  C4A POPE  569      73.570  35.270  44.870  1.00  0.00            
ATOM   2544  C1B POPE  569      80.730  33.050  57.350  1.00  0.00            
ATOM   2545  C2B POPE  569      79.300  32.320  54.420  1.00  0.00            
ATOM   2546  C3B POPE  569      77.620  30.580  50.880  1.00  0.00            
ATOM   2547  C4B POPE  569      73.330  28.580  49.890  1.00  0.00            
ATOM   2548  NH3 POPE  570      42.810 140.140  61.500  1.00  0.00            
ATOM   2549  PO4 POPE  570      38.050 139.110  61.020  1.00  0.00            
ATOM   2550  GL1 POPE  570      38.740 139.030  57.010  1.00  0.00            
ATOM   2551  GL2 POPE  570      40.580 140.980  55.780  1.00  0.00            
ATOM   2552  C1A POPE  570      35.840 136.610  54.510  1.00  0.00            
ATOM   2553  D2A POPE  570      32.050 134.490  53.560  1.00  0.00            
ATOM   2554  C3A POPE  570      31.290 133.210  49.360  1.00  0.00            
ATOM   2555  C4A POPE  570      33.280 132.650  45.490  1.00  0.00            
ATOM   2556  C1B POPE  570      36.690 143.350  54.120  1.00  0.00            
ATOM   2557  C2B POPE  570      32.850 144.200  53.230  1.00  0.00            
ATOM   2558  C3B POPE  570      31.010 143.430  49.410  1.00  0.00            
ATOM   2559  C4B POPE  570      32.140 143.100  44.900  1.00  0.00            
ATOM   2560  NH3 POPE  571     178.210 159.200  67.120  1.00  0.00            
ATOM   2561  PO4 POPE  571     182.820 159.550  66.970  1.00  0.00            
ATOM   2562  GL1 POPE  571     183.570 160.520  63.000  1.00  0.00            
ATOM   2563  GL2 POPE  571     181.850 158.530  61.640  1.00  0.00            
ATOM   2564  C1A POPE  571     184.970 161.380  59.280  1.00  0.00            
ATOM   2565  D2A POPE  571     185.300 159.080  56.300  1.00  0.00            
ATOM   2566  C3A POPE  571     187.010 161.840  54.540  1.00  0.00            
ATOM   2567  C4A POPE  571     187.640 161.530  49.470  1.00  0.00            
ATOM   2568  C1B POPE  571     180.960 157.410  56.960  1.00  0.00            
ATOM   2569  C2B POPE  571     181.560 156.630  53.260  1.00  0.00            
ATOM   2570  C3B POPE  571     181.650 153.110  51.840  1.00  0.00            
ATOM   2571  C4B POPE  571     181.030 150.570  48.540  1.00  0.00            
ATOM   2572  NH3 POPE  572      23.990 140.420  60.680  1.00  0.00            
ATOM   2573  PO4 POPE  572      27.350 143.210  62.530  1.00  0.00            
ATOM   2574  GL1 POPE  572      27.450 145.250  59.120  1.00  0.00            
ATOM   2575  GL2 POPE  572      27.370 148.770  59.520  1.00  0.00            
ATOM   2576  C1A POPE  572      27.830 143.680  56.040  1.00  0.00            
ATOM   2577  D2A POPE  572      26.450 141.610  51.280  1.00  0.00            
ATOM   2578  C3A POPE  572      29.130 138.760  50.040  1.00  0.00            
ATOM   2579  C4A POPE  572      32.530 137.490  46.620  1.00  0.00            
ATOM   2580  C1B POPE  572      27.050 148.790  54.770  1.00  0.00            
ATOM   2581  C2B POPE  572      24.830 147.460  51.450  1.00  0.00            
ATOM   2582  C3B POPE  572      23.480 148.420  46.800  1.00  0.00            
ATOM   2583  C4B POPE  572      24.070 144.910  43.520  1.00  0.00            
ATOM   2584  NH3 POPE  573     123.990 208.850  68.370  1.00  0.00            
ATOM   2585  PO4 POPE  573     124.020 213.820  66.880  1.00  0.00            
ATOM   2586  GL1 POPE  573     124.850 215.310  62.460  1.00  0.00            
ATOM   2587  GL2 POPE  573     126.540 212.820  60.370  1.00  0.00            
ATOM   2588  C1A POPE  573     128.370 217.110  60.020  1.00  0.00            
ATOM   2589  D2A POPE  573     127.700 217.100  55.220  1.00  0.00            
ATOM   2590  C3A POPE  573     128.990 214.090  52.540  1.00  0.00            
ATOM   2591  C4A POPE  573     130.420 211.200  49.140  1.00  0.00            
ATOM   2592  C1B POPE  573     125.990 212.060  55.870  1.00  0.00            
ATOM   2593  C2B POPE  573     125.490 209.740  52.090  1.00  0.00            
ATOM   2594  C3B POPE  573     124.580 207.370  48.820  1.00  0.00            
ATOM   2595  C4B POPE  573     121.350 205.070  48.340  1.00  0.00            
ATOM   2596  NH3 POPE  574      56.450  88.610  66.940  1.00  0.00            
ATOM   2597  PO4 POPE  574      57.140  86.000  63.420  1.00  0.00            
ATOM   2598  GL1 POPE  574      58.480  84.100  59.030  1.00  0.00            
ATOM   2599  GL2 POPE  574      61.730  82.920  58.910  1.00  0.00            
ATOM   2600  C1A POPE  574      59.410  85.010  54.710  1.00  0.00            
ATOM   2601  D2A POPE  574      56.060  85.140  51.470  1.00  0.00            
ATOM   2602  C3A POPE  574      58.000  86.220  47.720  1.00  0.00            
ATOM   2603  C4A POPE  574      62.980  87.990  46.850  1.00  0.00            
ATOM   2604  C1B POPE  574      62.280  81.220  55.500  1.00  0.00            
ATOM   2605  C2B POPE  574      64.020  79.410  51.300  1.00  0.00            
ATOM   2606  C3B POPE  574      65.860  77.850  48.760  1.00  0.00            
ATOM   2607  C4B POPE  574      63.970  74.930  47.030  1.00  0.00            
ATOM   2608  NH3 POPE  575      58.710 198.110  66.260  1.00  0.00            
ATOM   2609  PO4 POPE  575      60.600 195.510  62.690  1.00  0.00            
ATOM   2610  GL1 POPE  575      62.130 197.280  58.560  1.00  0.00            
ATOM   2611  GL2 POPE  575      65.380 198.230  57.990  1.00  0.00            
ATOM   2612  C1A POPE  575      62.410 197.330  54.290  1.00  0.00            
ATOM   2613  D2A POPE  575      63.180 200.140  51.830  1.00  0.00            
ATOM   2614  C3A POPE  575      62.640 198.820  47.540  1.00  0.00            
ATOM   2615  C4A POPE  575      61.000 197.430  43.170  1.00  0.00            
ATOM   2616  C1B POPE  575      64.070 202.070  56.330  1.00  0.00            
ATOM   2617  C2B POPE  575      63.930 204.870  52.970  1.00  0.00            
ATOM   2618  C3B POPE  575      62.360 206.250  49.480  1.00  0.00            
ATOM   2619  C4B POPE  575      58.560 207.860  47.560  1.00  0.00            
ATOM   2620  NH3 POPE  576     133.870  71.920  63.860  1.00  0.00            
ATOM   2621  PO4 POPE  576     136.410  67.060  65.570  1.00  0.00            
ATOM   2622  GL1 POPE  576     137.000  65.130  61.780  1.00  0.00            
ATOM   2623  GL2 POPE  576     134.830  62.970  60.320  1.00  0.00            
ATOM   2624  C1A POPE  576     139.070  65.950  57.470  1.00  0.00            
ATOM   2625  D2A POPE  576     139.830  66.130  52.970  1.00  0.00            
ATOM   2626  C3A POPE  576     140.890  62.970  50.720  1.00  0.00            
ATOM   2627  C4A POPE  576     141.020  61.400  47.020  1.00  0.00            
ATOM   2628  C1B POPE  576     135.930  61.810  56.090  1.00  0.00            
ATOM   2629  C2B POPE  576     137.160  59.610  52.800  1.00  0.00            
ATOM   2630  C3B POPE  576     140.750  58.120  50.330  1.00  0.00            
ATOM   2631  C4B POPE  576     141.760  56.950  45.790  1.00  0.00            
ATOM   2632  NH3 POPE  577     233.770 256.870  63.910  1.00  0.00            
ATOM   2633  PO4 POPE  577     229.870 254.340  64.640  1.00  0.00            
ATOM   2634  GL1 POPE  577     227.860 256.020  60.620  1.00  0.00            
ATOM   2635  GL2 POPE  577     226.270 258.640  59.270  1.00  0.00            
ATOM   2636  C1A POPE  577     229.080 255.230  56.870  1.00  0.00            
ATOM   2637  D2A POPE  577     227.350 252.230  53.540  1.00  0.00            
ATOM   2638  C3A POPE  577     223.560 252.330  51.550  1.00  0.00            
ATOM   2639  C4A POPE  577     220.480 250.590  49.750  1.00  0.00            
ATOM   2640  C1B POPE  577     224.810 257.250  55.430  1.00  0.00            
ATOM   2641  C2B POPE  577     226.250 256.890  51.600  1.00  0.00            
ATOM   2642  C3B POPE  577     224.570 256.600  48.520  1.00  0.00            
ATOM   2643  C4B POPE  577     220.110 254.590  47.000  1.00  0.00            
ATOM   2644  NH3 POPE  578       6.130 216.020  63.260  1.00  0.00            
ATOM   2645  PO4 POPE  578       5.540 219.770  60.240  1.00  0.00            
ATOM   2646  GL1 POPE  578       2.690 219.480  56.090  1.00  0.00            
ATOM   2647  GL2 POPE  578      -0.090 220.970  55.570  1.00  0.00            
ATOM   2648  C1A POPE  578       4.360 218.280  51.870  1.00  0.00            
ATOM   2649  D2A POPE  578       7.530 216.420  48.630  1.00  0.00            
ATOM   2650  C3A POPE  578      11.880 217.380  47.830  1.00  0.00            
ATOM   2651  C4A POPE  578      15.450 216.920  46.880  1.00  0.00            
ATOM   2652  C1B POPE  578       0.450 221.600  51.940  1.00  0.00            
ATOM   2653  C2B POPE  578       2.530 221.770  47.760  1.00  0.00            
ATOM   2654  C3B POPE  578       4.740 219.120  45.310  1.00  0.00            
ATOM   2655  C4B POPE  578       3.450 215.940  43.300  1.00  0.00            
ATOM   2656  NH3 POPE  579     258.690  98.970  64.460  1.00  0.00            
ATOM   2657  PO4 POPE  579     261.900  97.410  66.310  1.00  0.00            
ATOM   2658  GL1 POPE  579     264.030  97.800  62.530  1.00  0.00            
ATOM   2659  GL2 POPE  579     264.440  95.920  60.130  1.00  0.00            
ATOM   2660  C1A POPE  579     262.750 100.100  58.580  1.00  0.00            
ATOM   2661  D2A POPE  579     259.540 102.580  56.990  1.00  0.00            
ATOM   2662  C3A POPE  579     260.260 102.730  52.160  1.00  0.00            
ATOM   2663  C4A POPE  579     263.680 103.080  49.330  1.00  0.00            
ATOM   2664  C1B POPE  579     262.140  94.750  56.190  1.00  0.00            
ATOM   2665  C2B POPE  579     264.780  94.230  52.050  1.00  0.00            
ATOM   2666  C3B POPE  579     266.500  94.830  47.340  1.00  0.00            
ATOM   2667  C4B POPE  579     264.960  93.530  43.730  1.00  0.00            
ATOM   2668  NH3 POPE  580     143.000  95.450  68.100  1.00  0.00            
ATOM   2669  PO4 POPE  580     140.180  91.710  69.250  1.00  0.00            
ATOM   2670  GL1 POPE  580     140.430  92.630  64.730  1.00  0.00            
ATOM   2671  GL2 POPE  580     139.840  95.470  64.050  1.00  0.00            
ATOM   2672  C1A POPE  580     143.280  92.900  61.370  1.00  0.00            
ATOM   2673  D2A POPE  580     145.690  93.210  57.430  1.00  0.00            
ATOM   2674  C3A POPE  580     144.170  96.090  53.610  1.00  0.00            
ATOM   2675  C4A POPE  580     142.760  98.030  49.580  1.00  0.00            
ATOM   2676  C1B POPE  580     137.760  95.960  60.860  1.00  0.00            
ATOM   2677  C2B POPE  580     137.880  98.400  56.750  1.00  0.00            
ATOM   2678  C3B POPE  580     138.410  98.050  52.450  1.00  0.00            
ATOM   2679  C4B POPE  580     136.960  96.420  49.760  1.00  0.00            
ATOM   2680  NH3 POPE  581     141.710  20.410  59.720  1.00  0.00            
ATOM   2681  PO4 POPE  581     138.080  16.740  59.900  1.00  0.00            
ATOM   2682  GL1 POPE  581     136.830  17.590  56.000  1.00  0.00            
ATOM   2683  GL2 POPE  581     139.500  19.510  54.330  1.00  0.00            
ATOM   2684  C1A POPE  581     135.760  17.800  51.450  1.00  0.00            
ATOM   2685  D2A POPE  581     135.820  19.820  46.820  1.00  0.00            
ATOM   2686  C3A POPE  581     132.450  22.700  44.980  1.00  0.00            
ATOM   2687  C4A POPE  581     129.810  24.810  41.940  1.00  0.00            
ATOM   2688  C1B POPE  581     140.340  16.300  51.330  1.00  0.00            
ATOM   2689  C2B POPE  581     139.250  14.530  46.980  1.00  0.00            
ATOM   2690  C3B POPE  581     139.870  15.810  43.020  1.00  0.00            
ATOM   2691  C4B POPE  581     143.130  16.150  39.610  1.00  0.00            
ATOM   2692  NH3 POPE  582     184.860 119.440  64.300  1.00  0.00            
ATOM   2693  PO4 POPE  582     183.590 123.410  64.690  1.00  0.00            
ATOM   2694  GL1 POPE  582     182.860 121.770  60.100  1.00  0.00            
ATOM   2695  GL2 POPE  582     186.630 122.090  59.990  1.00  0.00            
ATOM   2696  C1A POPE  582     182.560 118.670  57.180  1.00  0.00            
ATOM   2697  D2A POPE  582     180.390 118.240  53.060  1.00  0.00            
ATOM   2698  C3A POPE  582     180.300 121.070  49.880  1.00  0.00            
ATOM   2699  C4A POPE  582     179.320 123.680  46.110  1.00  0.00            
ATOM   2700  C1B POPE  582     185.940 122.100  55.600  1.00  0.00            
ATOM   2701  C2B POPE  582     184.400 123.550  51.460  1.00  0.00            
ATOM   2702  C3B POPE  582     180.780 125.950  50.950  1.00  0.00            
ATOM   2703  C4B POPE  582     176.980 125.580  51.920  1.00  0.00            
ATOM   2704  NH3 POPE  583      29.830 229.110  59.770  1.00  0.00            
ATOM   2705  PO4 POPE  583      33.870 227.830  59.520  1.00  0.00            
ATOM   2706  GL1 POPE  583      34.670 227.620  55.930  1.00  0.00            
ATOM   2707  GL2 POPE  583      36.670 229.670  55.790  1.00  0.00            
ATOM   2708  C1A POPE  583      34.280 226.880  51.590  1.00  0.00            
ATOM   2709  D2A POPE  583      34.850 226.980  47.670  1.00  0.00            
ATOM   2710  C3A POPE  583      38.250 228.040  46.520  1.00  0.00            
ATOM   2711  C4A POPE  583      41.050 227.200  42.330  1.00  0.00            
ATOM   2712  C1B POPE  583      37.300 230.580  51.710  1.00  0.00            
ATOM   2713  C2B POPE  583      36.390 232.800  47.560  1.00  0.00            
ATOM   2714  C3B POPE  583      33.900 235.300  44.950  1.00  0.00            
ATOM   2715  C4B POPE  583      30.800 234.660  42.230  1.00  0.00            
ATOM   2716  NH3 POPE  584     157.160 247.310  65.380  1.00  0.00            
ATOM   2717  PO4 POPE  584     160.880 250.530  65.100  1.00  0.00            
ATOM   2718  GL1 POPE  584     159.500 251.520  61.970  1.00  0.00            
ATOM   2719  GL2 POPE  584     156.680 251.850  61.670  1.00  0.00            
ATOM   2720  C1A POPE  584     159.860 251.380  57.930  1.00  0.00            
ATOM   2721  D2A POPE  584     160.510 252.360  54.230  1.00  0.00            
ATOM   2722  C3A POPE  584     159.730 253.500  49.750  1.00  0.00            
ATOM   2723  C4A POPE  584     161.620 257.130  47.640  1.00  0.00            
ATOM   2724  C1B POPE  584     155.270 252.890  58.070  1.00  0.00            
ATOM   2725  C2B POPE  584     155.880 252.650  53.640  1.00  0.00            
ATOM   2726  C3B POPE  584     154.670 253.860  49.590  1.00  0.00            
ATOM   2727  C4B POPE  584     156.890 255.100  45.420  1.00  0.00            
ATOM   2728  NH3 POPE  585     185.570 201.630  64.480  1.00  0.00            
ATOM   2729  PO4 POPE  585     184.340 205.390  66.530  1.00  0.00            
ATOM   2730  GL1 POPE  585     184.430 206.810  61.750  1.00  0.00            
ATOM   2731  GL2 POPE  585     181.250 207.250  60.050  1.00  0.00            
ATOM   2732  C1A POPE  585     185.740 208.710  57.160  1.00  0.00            
ATOM   2733  D2A POPE  585     184.660 210.910  53.020  1.00  0.00            
ATOM   2734  C3A POPE  585     186.300 213.480  49.250  1.00  0.00            
ATOM   2735  C4A POPE  585     187.090 212.120  45.410  1.00  0.00            
ATOM   2736  C1B POPE  585     181.000 208.170  54.780  1.00  0.00            
ATOM   2737  C2B POPE  585     179.400 205.880  50.420  1.00  0.00            
ATOM   2738  C3B POPE  585     177.010 207.130  46.840  1.00  0.00            
ATOM   2739  C4B POPE  585     174.370 210.680  46.020  1.00  0.00            
ATOM   2740  NH3 POPE  586      35.070 205.650  64.750  1.00  0.00            
ATOM   2741  PO4 POPE  586      37.690 201.830  63.090  1.00  0.00            
ATOM   2742  GL1 POPE  586      35.970 202.160  59.260  1.00  0.00            
ATOM   2743  GL2 POPE  586      33.350 202.470  58.400  1.00  0.00            
ATOM   2744  C1A POPE  586      38.330 203.960  57.040  1.00  0.00            
ATOM   2745  D2A POPE  586      38.700 204.750  52.810  1.00  0.00            
ATOM   2746  C3A POPE  586      37.060 203.280  49.000  1.00  0.00            
ATOM   2747  C4A POPE  586      38.220 201.110  45.810  1.00  0.00            
ATOM   2748  C1B POPE  586      34.640 200.870  53.920  1.00  0.00            
ATOM   2749  C2B POPE  586      34.460 199.060  48.870  1.00  0.00            
ATOM   2750  C3B POPE  586      34.790 197.720  43.530  1.00  0.00            
ATOM   2751  C4B POPE  586      34.460 197.650  38.040  1.00  0.00            
ATOM   2752  NH3 POPE  587      97.750 200.020  62.990  1.00  0.00            
ATOM   2753  PO4 POPE  587      96.040 196.100  61.850  1.00  0.00            
ATOM   2754  GL1 POPE  587      96.850 191.810  59.680  1.00  0.00            
ATOM   2755  GL2 POPE  587      95.400 188.520  60.370  1.00  0.00            
ATOM   2756  C1A POPE  587      97.780 190.500  55.430  1.00  0.00            
ATOM   2757  D2A POPE  587      95.800 191.670  53.500  1.00  0.00            
ATOM   2758  C3A POPE  587      97.330 191.650  49.620  1.00  0.00            
ATOM   2759  C4A POPE  587     102.220 190.440  48.270  1.00  0.00            
ATOM   2760  C1B POPE  587      93.730 187.690  56.840  1.00  0.00            
ATOM   2761  C2B POPE  587      93.220 187.740  51.830  1.00  0.00            
ATOM   2762  C3B POPE  587      92.960 190.260  47.390  1.00  0.00            
ATOM   2763  C4B POPE  587      91.030 188.590  43.780  1.00  0.00            
ATOM   2764  NH3 POPE  588     185.890 251.920  59.730  1.00  0.00            
ATOM   2765  PO4 POPE  588     183.580 256.730  59.600  1.00  0.00            
ATOM   2766  GL1 POPE  588     183.210 255.640  56.120  1.00  0.00            
ATOM   2767  GL2 POPE  588     182.160 252.330  56.220  1.00  0.00            
ATOM   2768  C1A POPE  588     184.130 252.980  51.860  1.00  0.00            
ATOM   2769  D2A POPE  588     185.830 253.750  48.300  1.00  0.00            
ATOM   2770  C3A POPE  588     184.890 253.040  44.270  1.00  0.00            
ATOM   2771  C4A POPE  588     187.100 251.800  41.210  1.00  0.00            
ATOM   2772  C1B POPE  588     180.230 250.380  52.750  1.00  0.00            
ATOM   2773  C2B POPE  588     176.440 251.230  50.520  1.00  0.00            
ATOM   2774  C3B POPE  588     172.200 252.780  49.910  1.00  0.00            
ATOM   2775  C4B POPE  588     167.790 253.330  46.470  1.00  0.00            
ATOM   2776  NH3 POPE  589     120.560  90.580  67.540  1.00  0.00            
ATOM   2777  PO4 POPE  589     119.550  95.080  66.990  1.00  0.00            
ATOM   2778  GL1 POPE  589     117.710  97.610  64.200  1.00  0.00            
ATOM   2779  GL2 POPE  589     119.500 100.090  64.870  1.00  0.00            
ATOM   2780  C1A POPE  589     116.430 100.080  60.850  1.00  0.00            
ATOM   2781  D2A POPE  589     114.790 102.950  57.650  1.00  0.00            
ATOM   2782  C3A POPE  589     112.570 107.050  58.250  1.00  0.00            
ATOM   2783  C4A POPE  589     108.040 108.190  58.310  1.00  0.00            
ATOM   2784  C1B POPE  589     123.680  99.440  62.010  1.00  0.00            
ATOM   2785  C2B POPE  589     125.810  99.310  58.820  1.00  0.00            
ATOM   2786  C3B POPE  589     124.990 100.100  54.590  1.00  0.00            
ATOM   2787  C4B POPE  589     121.130 101.630  51.880  1.00  0.00            
ATOM   2788  NH3 POPE  590     162.650 214.980  70.650  1.00  0.00            
ATOM   2789  PO4 POPE  590     163.360 215.110  66.480  1.00  0.00            
ATOM   2790  GL1 POPE  590     165.720 213.030  62.800  1.00  0.00            
ATOM   2791  GL2 POPE  590     168.450 214.680  61.850  1.00  0.00            
ATOM   2792  C1A POPE  590     164.470 212.820  58.720  1.00  0.00            
ATOM   2793  D2A POPE  590     166.840 212.780  54.830  1.00  0.00            
ATOM   2794  C3A POPE  590     166.640 215.400  51.120  1.00  0.00            
ATOM   2795  C4A POPE  590     165.920 216.030  47.010  1.00  0.00            
ATOM   2796  C1B POPE  590     169.750 215.870  58.500  1.00  0.00            
ATOM   2797  C2B POPE  590     170.580 215.730  53.990  1.00  0.00            
ATOM   2798  C3B POPE  590     170.590 217.850  50.160  1.00  0.00            
ATOM   2799  C4B POPE  590     170.180 219.210  45.130  1.00  0.00            
ATOM   2800  NH3 POPE  591      44.470 275.970  66.860  1.00  0.00            
ATOM   2801  PO4 POPE  591      43.090 279.710  66.890  1.00  0.00            
ATOM   2802  GL1 POPE  591      43.180 278.780  62.420  1.00  0.00            
ATOM   2803  GL2 POPE  591      42.100 276.070  60.840  1.00  0.00            
ATOM   2804  C1A POPE  591      45.640 279.270  59.460  1.00  0.00            
ATOM   2805  D2A POPE  591      43.930 279.130  55.140  1.00  0.00            
ATOM   2806  C3A POPE  591      45.830 280.230  51.560  1.00  0.00            
ATOM   2807  C4A POPE  591      47.720 282.140  47.400  1.00  0.00            
ATOM   2808  C1B POPE  591      44.280 274.250  58.190  1.00  0.00            
ATOM   2809  C2B POPE  591      46.020 274.340  54.530  1.00  0.00            
ATOM   2810  C3B POPE  591      48.350 275.700  52.370  1.00  0.00            
ATOM   2811  C4B POPE  591      48.670 276.930  48.900  1.00  0.00            
ATOM   2812  NH3 POPE  592     278.830 144.680  64.840  1.00  0.00            
ATOM   2813  PO4 POPE  592     283.390 142.730  64.500  1.00  0.00            
ATOM   2814  GL1 POPE  592     284.320 142.300  59.630  1.00  0.00            
ATOM   2815  GL2 POPE  592     287.290 144.430  58.210  1.00  0.00            
ATOM   2816  C1A POPE  592     284.270 140.540  55.400  1.00  0.00            
ATOM   2817  D2A POPE  592     282.320 139.420  51.610  1.00  0.00            
ATOM   2818  C3A POPE  592     284.550 136.650  49.490  1.00  0.00            
ATOM   2819  C4A POPE  592     287.690 135.680  46.620  1.00  0.00            
ATOM   2820  C1B POPE  592     286.850 147.960  55.590  1.00  0.00            
ATOM   2821  C2B POPE  592     287.000 149.450  51.130  1.00  0.00            
ATOM   2822  C3B POPE  592     285.920 149.460  47.720  1.00  0.00            
ATOM   2823  C4B POPE  592     283.260 152.110  43.930  1.00  0.00            
ATOM   2824  NH3 POPE  593      83.340 183.140  66.110  1.00  0.00            
ATOM   2825  PO4 POPE  593      87.520 185.310  64.790  1.00  0.00            
ATOM   2826  GL1 POPE  593      87.030 186.090  60.310  1.00  0.00            
ATOM   2827  GL2 POPE  593      88.570 188.070  58.470  1.00  0.00            
ATOM   2828  C1A POPE  593      85.720 183.630  57.230  1.00  0.00            
ATOM   2829  D2A POPE  593      85.340 181.210  52.830  1.00  0.00            
ATOM   2830  C3A POPE  593      81.250 179.970  52.230  1.00  0.00            
ATOM   2831  C4A POPE  593      78.560 178.570  49.370  1.00  0.00            
ATOM   2832  C1B POPE  593      89.080 186.690  54.790  1.00  0.00            
ATOM   2833  C2B POPE  593      87.890 185.630  50.500  1.00  0.00            
ATOM   2834  C3B POPE  593      87.650 184.710  45.950  1.00  0.00            
ATOM   2835  C4B POPE  593      86.670 186.740  41.540  1.00  0.00            
ATOM   2836  NH3 POPE  594     193.630  25.800  59.920  1.00  0.00            
ATOM   2837  PO4 POPE  594     196.130  28.450  61.710  1.00  0.00            
ATOM   2838  GL1 POPE  594     196.580  29.690  57.410  1.00  0.00            
ATOM   2839  GL2 POPE  594     194.760  28.160  55.450  1.00  0.00            
ATOM   2840  C1A POPE  594     199.270  29.420  53.450  1.00  0.00            
ATOM   2841  D2A POPE  594     198.830  28.830  48.470  1.00  0.00            
ATOM   2842  C3A POPE  594     198.270  32.010  47.520  1.00  0.00            
ATOM   2843  C4A POPE  594     198.740  35.370  45.830  1.00  0.00            
ATOM   2844  C1B POPE  594     193.790  29.820  51.230  1.00  0.00            
ATOM   2845  C2B POPE  594     194.170  29.690  46.510  1.00  0.00            
ATOM   2846  C3B POPE  594     196.870  27.910  43.310  1.00  0.00            
ATOM   2847  C4B POPE  594     198.990  28.380  39.820  1.00  0.00            
ATOM   2848  NH3 POPE  595      80.840 268.230  67.550  1.00  0.00            
ATOM   2849  PO4 POPE  595      82.920 268.610  64.290  1.00  0.00            
ATOM   2850  GL1 POPE  595      86.740 268.430  61.720  1.00  0.00            
ATOM   2851  GL2 POPE  595      89.090 266.540  62.180  1.00  0.00            
ATOM   2852  C1A POPE  595      87.720 267.710  57.790  1.00  0.00            
ATOM   2853  D2A POPE  595      86.610 270.650  53.860  1.00  0.00            
ATOM   2854  C3A POPE  595      84.730 269.580  50.130  1.00  0.00            
ATOM   2855  C4A POPE  595      82.550 267.990  45.880  1.00  0.00            
ATOM   2856  C1B POPE  595      85.600 263.750  60.600  1.00  0.00            
ATOM   2857  C2B POPE  595      84.790 261.880  57.150  1.00  0.00            
ATOM   2858  C3B POPE  595      86.560 260.890  53.400  1.00  0.00            
ATOM   2859  C4B POPE  595      88.720 261.570  49.730  1.00  0.00            
ATOM   2860  NH3 POPE  596     181.900 262.580  61.120  1.00  0.00            
ATOM   2861  PO4 POPE  596     183.470 266.730  60.790  1.00  0.00            
ATOM   2862  GL1 POPE  596     183.240 266.210  56.080  1.00  0.00            
ATOM   2863  GL2 POPE  596     180.870 268.780  55.840  1.00  0.00            
ATOM   2864  C1A POPE  596     184.740 267.010  51.720  1.00  0.00            
ATOM   2865  D2A POPE  596     182.470 267.420  48.490  1.00  0.00            
ATOM   2866  C3A POPE  596     181.970 265.010  45.710  1.00  0.00            
ATOM   2867  C4A POPE  596     183.330 263.170  42.320  1.00  0.00            
ATOM   2868  C1B POPE  596     178.420 267.720  51.890  1.00  0.00            
ATOM   2869  C2B POPE  596     177.120 266.230  47.680  1.00  0.00            
ATOM   2870  C3B POPE  596     177.490 263.360  44.910  1.00  0.00            
ATOM   2871  C4B POPE  596     176.630 259.630  43.500  1.00  0.00            
ATOM   2872  NH3 POPE  597     254.190 171.440  63.570  1.00  0.00            
ATOM   2873  PO4 POPE  597     250.480 172.760  64.750  1.00  0.00            
ATOM   2874  GL1 POPE  597     249.930 173.140  59.870  1.00  0.00            
ATOM   2875  GL2 POPE  597     246.640 172.180  60.590  1.00  0.00            
ATOM   2876  C1A POPE  597     247.870 172.520  55.870  1.00  0.00            
ATOM   2877  D2A POPE  597     246.680 173.450  51.600  1.00  0.00            
ATOM   2878  C3A POPE  597     245.030 170.290  47.650  1.00  0.00            
ATOM   2879  C4A POPE  597     245.230 167.790  44.910  1.00  0.00            
ATOM   2880  C1B POPE  597     243.220 172.220  56.430  1.00  0.00            
ATOM   2881  C2B POPE  597     241.510 172.290  51.970  1.00  0.00            
ATOM   2882  C3B POPE  597     240.560 172.240  46.990  1.00  0.00            
ATOM   2883  C4B POPE  597     240.010 170.670  43.230  1.00  0.00            
ATOM   2884  NH3 POPE  598     164.220  25.860  61.550  1.00  0.00            
ATOM   2885  PO4 POPE  598     162.570  30.110  61.280  1.00  0.00            
ATOM   2886  GL1 POPE  598     161.770  31.200  56.880  1.00  0.00            
ATOM   2887  GL2 POPE  598     163.320  33.870  56.130  1.00  0.00            
ATOM   2888  C1A POPE  598     159.310  28.210  53.820  1.00  0.00            
ATOM   2889  D2A POPE  598     156.970  24.170  51.550  1.00  0.00            
ATOM   2890  C3A POPE  598     152.950  23.990  53.730  1.00  0.00            
ATOM   2891  C4A POPE  598     148.290  26.390  54.280  1.00  0.00            
ATOM   2892  C1B POPE  598     163.990  30.470  52.400  1.00  0.00            
ATOM   2893  C2B POPE  598     165.520  29.490  48.220  1.00  0.00            
ATOM   2894  C3B POPE  598     165.460  30.070  43.380  1.00  0.00            
ATOM   2895  C4B POPE  598     161.690  32.580  40.070  1.00  0.00            
ATOM   2896  NH3 POPE  599     219.430  67.540  73.200  1.00  0.00            
ATOM   2897  PO4 POPE  599     219.320  69.870  69.450  1.00  0.00            
ATOM   2898  GL1 POPE  599     217.060  69.260  65.260  1.00  0.00            
ATOM   2899  GL2 POPE  599     217.460  65.870  63.280  1.00  0.00            
ATOM   2900  C1A POPE  599     215.840  70.680  61.750  1.00  0.00            
ATOM   2901  D2A POPE  599     216.940  71.980  57.060  1.00  0.00            
ATOM   2902  C3A POPE  599     213.480  72.520  53.990  1.00  0.00            
ATOM   2903  C4A POPE  599     214.780  71.470  49.840  1.00  0.00            
ATOM   2904  C1B POPE  599     214.650  65.140  60.630  1.00  0.00            
ATOM   2905  C2B POPE  599     213.460  63.980  56.600  1.00  0.00            
ATOM   2906  C3B POPE  599     213.750  62.490  52.910  1.00  0.00            
ATOM   2907  C4B POPE  599     212.780  63.780  48.270  1.00  0.00            
ATOM   2908  NH3 POPE  600      78.590  95.790  64.580  1.00  0.00            
ATOM   2909  PO4 POPE  600      82.520  96.380  61.390  1.00  0.00            
ATOM   2910  GL1 POPE  600      80.310  94.800  58.550  1.00  0.00            
ATOM   2911  GL2 POPE  600      79.450  91.550  59.320  1.00  0.00            
ATOM   2912  C1A POPE  600      80.140  95.150  55.020  1.00  0.00            
ATOM   2913  D2A POPE  600      78.990  97.950  50.960  1.00  0.00            
ATOM   2914  C3A POPE  600      81.210  97.910  47.630  1.00  0.00            
ATOM   2915  C4A POPE  600      83.340  97.010  43.680  1.00  0.00            
ATOM   2916  C1B POPE  600      80.500  90.420  55.050  1.00  0.00            
ATOM   2917  C2B POPE  600      82.400  87.750  51.040  1.00  0.00            
ATOM   2918  C3B POPE  600      83.160  89.080  46.960  1.00  0.00            
ATOM   2919  C4B POPE  600      83.240  91.530  43.020  1.00  0.00            
ATOM   2920  NH3 POPE  601      12.050   6.150  69.300  1.00  0.00            
ATOM   2921  PO4 POPE  601      13.850   2.470  67.100  1.00  0.00            
ATOM   2922  GL1 POPE  601      14.000   1.520  62.740  1.00  0.00            
ATOM   2923  GL2 POPE  601      14.880  -1.380  62.450  1.00  0.00            
ATOM   2924  C1A POPE  601      13.200   1.230  58.680  1.00  0.00            
ATOM   2925  D2A POPE  601      13.530   0.960  54.750  1.00  0.00            
ATOM   2926  C3A POPE  601      13.560   3.700  52.080  1.00  0.00            
ATOM   2927  C4A POPE  601      12.880   3.290  48.710  1.00  0.00            
ATOM   2928  C1B POPE  601      14.710  -3.360  58.030  1.00  0.00            
ATOM   2929  C2B POPE  601      13.270  -4.360  54.130  1.00  0.00            
ATOM   2930  C3B POPE  601      14.530  -1.760  50.730  1.00  0.00            
ATOM   2931  C4B POPE  601      18.300  -3.120  49.140  1.00  0.00            
ATOM   2932  NH3 POPE  602     263.500  22.020  63.160  1.00  0.00            
ATOM   2933  PO4 POPE  602     267.770  22.800  64.800  1.00  0.00            
ATOM   2934  GL1 POPE  602     269.030  20.830  60.730  1.00  0.00            
ATOM   2935  GL2 POPE  602     266.310  21.530  59.180  1.00  0.00            
ATOM   2936  C1A POPE  602     270.350  20.540  56.160  1.00  0.00            
ATOM   2937  D2A POPE  602     270.390  23.500  53.350  1.00  0.00            
ATOM   2938  C3A POPE  602     271.740  22.120  49.190  1.00  0.00            
ATOM   2939  C4A POPE  602     273.020  18.090  47.840  1.00  0.00            
ATOM   2940  C1B POPE  602     265.770  21.280  54.300  1.00  0.00            
ATOM   2941  C2B POPE  602     266.320  21.040  50.170  1.00  0.00            
ATOM   2942  C3B POPE  602     267.920  18.070  47.090  1.00  0.00            
ATOM   2943  C4B POPE  602     266.880  13.500  46.030  1.00  0.00            
ATOM   2944  NH3 POPE  603     247.990 151.230  64.250  1.00  0.00            
ATOM   2945  PO4 POPE  603     244.100 150.050  62.080  1.00  0.00            
ATOM   2946  GL1 POPE  603     241.870 150.580  58.720  1.00  0.00            
ATOM   2947  GL2 POPE  603     239.340 152.540  58.760  1.00  0.00            
ATOM   2948  C1A POPE  603     241.270 150.070  54.240  1.00  0.00            
ATOM   2949  D2A POPE  603     238.820 147.870  50.500  1.00  0.00            
ATOM   2950  C3A POPE  603     237.670 143.570  50.260  1.00  0.00            
ATOM   2951  C4A POPE  603     238.900 140.660  45.860  1.00  0.00            
ATOM   2952  C1B POPE  603     236.260 150.930  56.110  1.00  0.00            
ATOM   2953  C2B POPE  603     235.770 151.440  52.010  1.00  0.00            
ATOM   2954  C3B POPE  603     235.380 149.670  47.570  1.00  0.00            
ATOM   2955  C4B POPE  603     235.680 148.200  43.990  1.00  0.00            
ATOM   2956  NH3 POPE  604      34.010 278.260  66.150  1.00  0.00            
ATOM   2957  PO4 POPE  604      38.670 275.830  65.370  1.00  0.00            
ATOM   2958  GL1 POPE  604      38.460 279.700  63.360  1.00  0.00            
ATOM   2959  GL2 POPE  604      36.230 278.430  61.750  1.00  0.00            
ATOM   2960  C1A POPE  604      39.680 280.880  58.900  1.00  0.00            
ATOM   2961  D2A POPE  604      38.730 281.410  54.740  1.00  0.00            
ATOM   2962  C3A POPE  604      41.180 278.890  50.460  1.00  0.00            
ATOM   2963  C4A POPE  604      38.900 275.470  47.810  1.00  0.00            
ATOM   2964  C1B POPE  604      35.290 277.770  57.420  1.00  0.00            
ATOM   2965  C2B POPE  604      34.590 278.360  53.410  1.00  0.00            
ATOM   2966  C3B POPE  604      35.060 280.030  49.700  1.00  0.00            
ATOM   2967  C4B POPE  604      32.770 281.030  45.240  1.00  0.00            
ATOM   2968  NH3 POPE  605     149.710 101.730  63.810  1.00  0.00            
ATOM   2969  PO4 POPE  605     146.350 104.880  64.690  1.00  0.00            
ATOM   2970  GL1 POPE  605     148.510 106.070  60.910  1.00  0.00            
ATOM   2971  GL2 POPE  605     151.560 108.030  61.070  1.00  0.00            
ATOM   2972  C1A POPE  605     150.160 104.610  56.990  1.00  0.00            
ATOM   2973  D2A POPE  605     150.050 103.990  53.150  1.00  0.00            
ATOM   2974  C3A POPE  605     151.150 102.400  49.120  1.00  0.00            
ATOM   2975  C4A POPE  605     155.330 101.860  47.470  1.00  0.00            
ATOM   2976  C1B POPE  605     153.330 108.570  56.740  1.00  0.00            
ATOM   2977  C2B POPE  605     153.060 108.070  52.820  1.00  0.00            
ATOM   2978  C3B POPE  605     151.530 107.310  49.340  1.00  0.00            
ATOM   2979  C4B POPE  605     147.310 106.400  48.330  1.00  0.00            
ATOM   2980  NH3 POPE  606     150.420 246.250  64.880  1.00  0.00            
ATOM   2981  PO4 POPE  606     153.620 243.700  65.140  1.00  0.00            
ATOM   2982  GL1 POPE  606     152.870 244.860  60.810  1.00  0.00            
ATOM   2983  GL2 POPE  606     154.790 247.680  61.030  1.00  0.00            
ATOM   2984  C1A POPE  606     153.220 242.810  56.240  1.00  0.00            
ATOM   2985  D2A POPE  606     156.650 241.090  53.440  1.00  0.00            
ATOM   2986  C3A POPE  606     158.900 242.940  50.440  1.00  0.00            
ATOM   2987  C4A POPE  606     161.130 245.380  47.340  1.00  0.00            
ATOM   2988  C1B POPE  606     155.970 247.700  56.030  1.00  0.00            
ATOM   2989  C2B POPE  606     155.360 245.630  52.490  1.00  0.00            
ATOM   2990  C3B POPE  606     155.580 245.060  47.750  1.00  0.00            
ATOM   2991  C4B POPE  606     155.350 243.510  43.990  1.00  0.00            
ATOM   2992  NH3 POPE  607     166.960 271.230  61.640  1.00  0.00            
ATOM   2993  PO4 POPE  607     170.590 273.400  59.500  1.00  0.00            
ATOM   2994  GL1 POPE  607     168.730 271.100  56.710  1.00  0.00            
ATOM   2995  GL2 POPE  607     165.340 269.910  55.760  1.00  0.00            
ATOM   2996  C1A POPE  607     167.840 271.340  52.190  1.00  0.00            
ATOM   2997  D2A POPE  607     168.070 271.020  47.080  1.00  0.00            
ATOM   2998  C3A POPE  607     171.780 269.280  45.000  1.00  0.00            
ATOM   2999  C4A POPE  607     175.240 267.860  43.070  1.00  0.00            
ATOM   3000  C1B POPE  607     164.030 268.480  51.610  1.00  0.00            
ATOM   3001  C2B POPE  607     162.740 269.320  46.940  1.00  0.00            
ATOM   3002  C3B POPE  607     164.290 269.170  42.530  1.00  0.00            
ATOM   3003  C4B POPE  607     163.700 270.020  38.010  1.00  0.00            
ATOM   3004  NH3 POPE  608     196.000 258.530  62.800  1.00  0.00            
ATOM   3005  PO4 POPE  608     191.990 255.960  63.410  1.00  0.00            
ATOM   3006  GL1 POPE  608     191.040 259.290  60.550  1.00  0.00            
ATOM   3007  GL2 POPE  608     193.590 260.540  58.970  1.00  0.00            
ATOM   3008  C1A POPE  608     189.220 258.690  56.320  1.00  0.00            
ATOM   3009  D2A POPE  608     186.240 261.620  54.750  1.00  0.00            
ATOM   3010  C3A POPE  608     184.680 259.740  52.350  1.00  0.00            
ATOM   3011  C4A POPE  608     187.770 256.910  51.530  1.00  0.00            
ATOM   3012  C1B POPE  608     195.800 260.830  55.080  1.00  0.00            
ATOM   3013  C2B POPE  608     196.020 261.430  50.830  1.00  0.00            
ATOM   3014  C3B POPE  608     195.400 263.590  47.300  1.00  0.00            
ATOM   3015  C4B POPE  608     196.670 262.610  42.590  1.00  0.00            
ATOM   3016  NH3 POPE  609     149.980 182.480  71.510  1.00  0.00            
ATOM   3017  PO4 POPE  609     148.470 178.330  71.110  1.00  0.00            
ATOM   3018  GL1 POPE  609     148.660 176.280  67.420  1.00  0.00            
ATOM   3019  GL2 POPE  609     146.120 176.350  66.850  1.00  0.00            
ATOM   3020  C1A POPE  609     149.130 176.640  62.590  1.00  0.00            
ATOM   3021  D2A POPE  609     151.900 175.890  58.860  1.00  0.00            
ATOM   3022  C3A POPE  609     148.600 174.150  56.130  1.00  0.00            
ATOM   3023  C4A POPE  609     148.830 170.740  53.570  1.00  0.00            
ATOM   3024  C1B POPE  609     144.540 174.510  62.880  1.00  0.00            
ATOM   3025  C2B POPE  609     143.740 175.290  58.290  1.00  0.00            
ATOM   3026  C3B POPE  609     139.410 174.560  54.440  1.00  0.00            
ATOM   3027  C4B POPE  609     138.450 177.560  50.960  1.00  0.00            
ATOM   3028  NH3 POPE  610     250.590 189.300  63.680  1.00  0.00            
ATOM   3029  PO4 POPE  610     254.850 188.700  61.250  1.00  0.00            
ATOM   3030  GL1 POPE  610     255.990 189.660  56.660  1.00  0.00            
ATOM   3031  GL2 POPE  610     257.680 191.910  57.260  1.00  0.00            
ATOM   3032  C1A POPE  610     254.120 189.160  53.100  1.00  0.00            
ATOM   3033  D2A POPE  610     252.810 189.920  47.830  1.00  0.00            
ATOM   3034  C3A POPE  610     252.750 193.440  46.390  1.00  0.00            
ATOM   3035  C4A POPE  610     250.640 196.610  44.260  1.00  0.00            
ATOM   3036  C1B POPE  610     256.370 193.490  53.250  1.00  0.00            
ATOM   3037  C2B POPE  610     257.030 193.990  48.960  1.00  0.00            
ATOM   3038  C3B POPE  610     259.090 194.060  45.050  1.00  0.00            
ATOM   3039  C4B POPE  610     262.050 192.740  42.110  1.00  0.00            
ATOM   3040  NH3 POPE  611     201.280 245.890  62.660  1.00  0.00            
ATOM   3041  PO4 POPE  611     205.390 248.800  63.060  1.00  0.00            
ATOM   3042  GL1 POPE  611     204.100 247.860  59.070  1.00  0.00            
ATOM   3043  GL2 POPE  611     205.250 243.760  58.680  1.00  0.00            
ATOM   3044  C1A POPE  611     203.730 246.720  54.450  1.00  0.00            
ATOM   3045  D2A POPE  611     202.200 245.830  49.940  1.00  0.00            
ATOM   3046  C3A POPE  611     205.860 245.980  48.090  1.00  0.00            
ATOM   3047  C4A POPE  611     209.240 247.230  46.880  1.00  0.00            
ATOM   3048  C1B POPE  611     204.690 241.360  54.800  1.00  0.00            
ATOM   3049  C2B POPE  611     203.890 241.010  51.070  1.00  0.00            
ATOM   3050  C3B POPE  611     203.760 239.890  46.500  1.00  0.00            
ATOM   3051  C4B POPE  611     202.210 237.710  43.480  1.00  0.00            
ATOM   3052  NH3 POPE  612     199.990  31.400  60.840  1.00  0.00            
ATOM   3053  PO4 POPE  612     203.840  30.080  63.200  1.00  0.00            
ATOM   3054  GL1 POPE  612     204.040  30.840  58.090  1.00  0.00            
ATOM   3055  GL2 POPE  612     202.720  28.250  57.610  1.00  0.00            
ATOM   3056  C1A POPE  612     204.120  32.010  53.390  1.00  0.00            
ATOM   3057  D2A POPE  612     202.690  33.430  49.200  1.00  0.00            
ATOM   3058  C3A POPE  612     203.690  34.350  44.190  1.00  0.00            
ATOM   3059  C4A POPE  612     206.230  34.030  40.780  1.00  0.00            
ATOM   3060  C1B POPE  612     203.910  26.540  54.100  1.00  0.00            
ATOM   3061  C2B POPE  612     203.550  27.600  50.010  1.00  0.00            
ATOM   3062  C3B POPE  612     205.570  29.070  46.290  1.00  0.00            
ATOM   3063  C4B POPE  612     205.370  27.020  41.670  1.00  0.00            
ATOM   3064  NH3 POPE  613     258.290  30.920  64.240  1.00  0.00            
ATOM   3065  PO4 POPE  613     262.570  31.930  65.510  1.00  0.00            
ATOM   3066  GL1 POPE  613     265.300  31.530  61.460  1.00  0.00            
ATOM   3067  GL2 POPE  613     264.980  35.180  61.790  1.00  0.00            
ATOM   3068  C1A POPE  613     264.140  29.450  57.100  1.00  0.00            
ATOM   3069  D2A POPE  613     263.470  28.790  52.500  1.00  0.00            
ATOM   3070  C3A POPE  613     267.250  26.190  51.230  1.00  0.00            
ATOM   3071  C4A POPE  613     267.910  24.900  46.820  1.00  0.00            
ATOM   3072  C1B POPE  613     264.300  35.160  57.960  1.00  0.00            
ATOM   3073  C2B POPE  613     264.710  34.230  54.770  1.00  0.00            
ATOM   3074  C3B POPE  613     265.770  35.020  50.600  1.00  0.00            
ATOM   3075  C4B POPE  613     265.030  33.540  45.550  1.00  0.00            
ATOM   3076  NH3 POPE  614     156.410 220.010  64.290  1.00  0.00            
ATOM   3077  PO4 POPE  614     159.790 221.940  65.530  1.00  0.00            
ATOM   3078  GL1 POPE  614     160.890 222.410  61.660  1.00  0.00            
ATOM   3079  GL2 POPE  614     158.590 222.710  60.050  1.00  0.00            
ATOM   3080  C1A POPE  614     162.750 223.320  57.820  1.00  0.00            
ATOM   3081  D2A POPE  614     163.240 223.080  54.050  1.00  0.00            
ATOM   3082  C3A POPE  614     160.140 225.840  52.410  1.00  0.00            
ATOM   3083  C4A POPE  614     160.550 228.030  48.920  1.00  0.00            
ATOM   3084  C1B POPE  614     157.980 224.950  56.760  1.00  0.00            
ATOM   3085  C2B POPE  614     155.780 223.750  53.200  1.00  0.00            
ATOM   3086  C3B POPE  614     155.990 225.260  49.290  1.00  0.00            
ATOM   3087  C4B POPE  614     157.420 225.980  45.330  1.00  0.00            
ATOM   3088  NH3 POPE  615     258.860 267.060  65.470  1.00  0.00            
ATOM   3089  PO4 POPE  615     261.720 269.820  65.480  1.00  0.00            
ATOM   3090  GL1 POPE  615     258.780 271.150  62.600  1.00  0.00            
ATOM   3091  GL2 POPE  615     256.010 269.860  62.640  1.00  0.00            
ATOM   3092  C1A POPE  615     261.280 273.060  58.850  1.00  0.00            
ATOM   3093  D2A POPE  615     263.080 271.920  54.540  1.00  0.00            
ATOM   3094  C3A POPE  615     263.410 274.300  50.600  1.00  0.00            
ATOM   3095  C4A POPE  615     266.160 277.010  48.550  1.00  0.00            
ATOM   3096  C1B POPE  615     254.090 267.460  58.860  1.00  0.00            
ATOM   3097  C2B POPE  615     252.300 266.620  55.520  1.00  0.00            
ATOM   3098  C3B POPE  615     252.400 268.450  51.650  1.00  0.00            
ATOM   3099  C4B POPE  615     251.060 268.480  47.400  1.00  0.00            
ATOM   3100  NH3 POPE  616      62.050 287.360  65.390  1.00  0.00            
ATOM   3101  PO4 POPE  616      67.090 288.990  64.730  1.00  0.00            
ATOM   3102  GL1 POPE  616      65.260 293.080  61.900  1.00  0.00            
ATOM   3103  GL2 POPE  616      61.800 293.320  63.720  1.00  0.00            
ATOM   3104  C1A POPE  616      66.610 294.810  57.240  1.00  0.00            
ATOM   3105  D2A POPE  616      65.190 294.630  53.810  1.00  0.00            
ATOM   3106  C3A POPE  616      68.680 293.680  51.080  1.00  0.00            
ATOM   3107  C4A POPE  616      68.780 290.860  47.870  1.00  0.00            
ATOM   3108  C1B POPE  616      61.110 293.200  59.290  1.00  0.00            
ATOM   3109  C2B POPE  616      60.620 291.970  54.990  1.00  0.00            
ATOM   3110  C3B POPE  616      60.250 289.830  50.750  1.00  0.00            
ATOM   3111  C4B POPE  616      60.680 288.060  46.260  1.00  0.00            
ATOM   3112  NH3 POPE  617       5.720  71.920  65.850  1.00  0.00            
ATOM   3113  PO4 POPE  617       9.780  70.650  64.080  1.00  0.00            
ATOM   3114  GL1 POPE  617      11.620  72.740  61.040  1.00  0.00            
ATOM   3115  GL2 POPE  617      11.420  68.920  59.390  1.00  0.00            
ATOM   3116  C1A POPE  617      10.160  72.810  56.070  1.00  0.00            
ATOM   3117  D2A POPE  617       9.360  73.500  52.150  1.00  0.00            
ATOM   3118  C3A POPE  617       8.580  72.420  47.090  1.00  0.00            
ATOM   3119  C4A POPE  617       7.810  69.120  44.700  1.00  0.00            
ATOM   3120  C1B POPE  617       8.640  67.990  55.350  1.00  0.00            
ATOM   3121  C2B POPE  617       6.910  64.860  52.400  1.00  0.00            
ATOM   3122  C3B POPE  617       5.170  65.800  48.850  1.00  0.00            
ATOM   3123  C4B POPE  617       2.820  69.660  47.400  1.00  0.00            
ATOM   3124  NH3 POPE  618     283.850 238.580  62.030  1.00  0.00            
ATOM   3125  PO4 POPE  618     281.420 241.340  60.550  1.00  0.00            
ATOM   3126  GL1 POPE  618     282.360 241.750  55.920  1.00  0.00            
ATOM   3127  GL2 POPE  618     279.840 239.850  54.580  1.00  0.00            
ATOM   3128  C1A POPE  618     281.500 242.910  51.280  1.00  0.00            
ATOM   3129  D2A POPE  618     282.510 243.340  46.620  1.00  0.00            
ATOM   3130  C3A POPE  618     279.640 240.270  44.850  1.00  0.00            
ATOM   3131  C4A POPE  618     276.460 241.070  42.110  1.00  0.00            
ATOM   3132  C1B POPE  618     282.290 237.180  52.410  1.00  0.00            
ATOM   3133  C2B POPE  618     283.550 238.280  49.050  1.00  0.00            
ATOM   3134  C3B POPE  618     284.590 238.070  44.570  1.00  0.00            
ATOM   3135  C4B POPE  618     287.960 238.090  41.120  1.00  0.00            
ATOM   3136  NH3 POPE  619     183.680 110.070  64.590  1.00  0.00            
ATOM   3137  PO4 POPE  619     186.440 114.680  64.540  1.00  0.00            
ATOM   3138  GL1 POPE  619     187.230 116.290  59.970  1.00  0.00            
ATOM   3139  GL2 POPE  619     188.630 113.230  59.740  1.00  0.00            
ATOM   3140  C1A POPE  619     187.190 117.420  55.500  1.00  0.00            
ATOM   3141  D2A POPE  619     185.220 118.860  51.720  1.00  0.00            
ATOM   3142  C3A POPE  619     183.870 116.870  49.370  1.00  0.00            
ATOM   3143  C4A POPE  619     180.570 116.140  47.810  1.00  0.00            
ATOM   3144  C1B POPE  619     187.100 111.060  56.010  1.00  0.00            
ATOM   3145  C2B POPE  619     187.250 107.790  52.370  1.00  0.00            
ATOM   3146  C3B POPE  619     187.500 107.380  48.410  1.00  0.00            
ATOM   3147  C4B POPE  619     187.480 104.600  44.890  1.00  0.00            
ATOM   3148  NH3 POPE  620     126.670 174.240  66.610  1.00  0.00            
ATOM   3149  PO4 POPE  620     124.250 171.510  69.560  1.00  0.00            
ATOM   3150  GL1 POPE  620     124.190 169.590  65.550  1.00  0.00            
ATOM   3151  GL2 POPE  620     122.780 173.040  64.340  1.00  0.00            
ATOM   3152  C1A POPE  620     125.890 169.830  61.950  1.00  0.00            
ATOM   3153  D2A POPE  620     126.850 166.560  57.780  1.00  0.00            
ATOM   3154  C3A POPE  620     125.420 167.410  53.280  1.00  0.00            
ATOM   3155  C4A POPE  620     123.400 169.840  49.790  1.00  0.00            
ATOM   3156  C1B POPE  620     123.820 174.550  59.950  1.00  0.00            
ATOM   3157  C2B POPE  620     120.290 173.790  56.810  1.00  0.00            
ATOM   3158  C3B POPE  620     120.270 170.860  53.280  1.00  0.00            
ATOM   3159  C4B POPE  620     118.520 170.230  47.750  1.00  0.00            
ATOM   3160  NH3 POPE  621       3.550 224.490  57.790  1.00  0.00            
ATOM   3161  PO4 POPE  621      -0.480 225.920  57.440  1.00  0.00            
ATOM   3162  GL1 POPE  621      -0.990 226.410  53.330  1.00  0.00            
ATOM   3163  GL2 POPE  621      -2.080 229.600  52.590  1.00  0.00            
ATOM   3164  C1A POPE  621      -3.570 224.200  50.610  1.00  0.00            
ATOM   3165  D2A POPE  621      -1.820 223.950  46.070  1.00  0.00            
ATOM   3166  C3A POPE  621       1.500 223.910  42.990  1.00  0.00            
ATOM   3167  C4A POPE  621       5.040 221.650  41.020  1.00  0.00            
ATOM   3168  C1B POPE  621      -2.930 228.580  48.580  1.00  0.00            
ATOM   3169  C2B POPE  621      -3.260 228.210  44.180  1.00  0.00            
ATOM   3170  C3B POPE  621      -4.110 228.650  39.940  1.00  0.00            
ATOM   3171  C4B POPE  621      -2.000 227.480  36.200  1.00  0.00            
ATOM   3172  NH3 POPE  622     110.250 162.530  71.170  1.00  0.00            
ATOM   3173  PO4 POPE  622     107.440 164.980  70.030  1.00  0.00            
ATOM   3174  GL1 POPE  622     108.800 163.640  66.300  1.00  0.00            
ATOM   3175  GL2 POPE  622     111.350 164.950  65.300  1.00  0.00            
ATOM   3176  C1A POPE  622     107.920 162.430  61.910  1.00  0.00            
ATOM   3177  D2A POPE  622     107.920 163.860  57.750  1.00  0.00            
ATOM   3178  C3A POPE  622     109.180 167.720  56.800  1.00  0.00            
ATOM   3179  C4A POPE  622     110.360 171.650  54.770  1.00  0.00            
ATOM   3180  C1B POPE  622     112.440 166.920  61.190  1.00  0.00            
ATOM   3181  C2B POPE  622     115.340 169.960  58.300  1.00  0.00            
ATOM   3182  C3B POPE  622     115.310 173.640  54.790  1.00  0.00            
ATOM   3183  C4B POPE  622     116.940 174.880  50.150  1.00  0.00            
ATOM   3184  NH3 POPE  623     127.160 203.660  68.940  1.00  0.00            
ATOM   3185  PO4 POPE  623     127.210 199.310  70.790  1.00  0.00            
ATOM   3186  GL1 POPE  623     129.380 199.090  66.410  1.00  0.00            
ATOM   3187  GL2 POPE  623     126.930 200.890  64.730  1.00  0.00            
ATOM   3188  C1A POPE  623     131.930 199.790  61.860  1.00  0.00            
ATOM   3189  D2A POPE  623     136.320 201.000  59.780  1.00  0.00            
ATOM   3190  C3A POPE  623     139.780 199.970  61.050  1.00  0.00            
ATOM   3191  C4A POPE  623     143.390 198.460  61.310  1.00  0.00            
ATOM   3192  C1B POPE  623     124.970 200.630  61.350  1.00  0.00            
ATOM   3193  C2B POPE  623     124.650 198.320  57.670  1.00  0.00            
ATOM   3194  C3B POPE  623     125.800 195.590  54.490  1.00  0.00            
ATOM   3195  C4B POPE  623     123.820 190.980  53.330  1.00  0.00            
ATOM   3196  NH3 POPE  624      56.260  42.680  67.150  1.00  0.00            
ATOM   3197  PO4 POPE  624      54.980  45.970  67.330  1.00  0.00            
ATOM   3198  GL1 POPE  624      54.630  44.150  62.620  1.00  0.00            
ATOM   3199  GL2 POPE  624      54.180  40.760  62.470  1.00  0.00            
ATOM   3200  C1A POPE  624      56.220  42.830  58.470  1.00  0.00            
ATOM   3201  D2A POPE  624      54.120  41.400  54.320  1.00  0.00            
ATOM   3202  C3A POPE  624      55.970  38.820  50.910  1.00  0.00            
ATOM   3203  C4A POPE  624      57.400  39.590  47.330  1.00  0.00            
ATOM   3204  C1B POPE  624      52.390  38.770  58.570  1.00  0.00            
ATOM   3205  C2B POPE  624      49.340  38.200  55.770  1.00  0.00            
ATOM   3206  C3B POPE  624      48.230  37.910  51.720  1.00  0.00            
ATOM   3207  C4B POPE  624      46.880  38.490  47.390  1.00  0.00            
ATOM   3208  NH3 POPE  625      20.060 226.950  63.880  1.00  0.00            
ATOM   3209  PO4 POPE  625      16.680 227.450  61.280  1.00  0.00            
ATOM   3210  GL1 POPE  625      17.020 226.710  57.990  1.00  0.00            
ATOM   3211  GL2 POPE  625      15.110 225.370  55.370  1.00  0.00            
ATOM   3212  C1A POPE  625      20.230 227.400  54.560  1.00  0.00            
ATOM   3213  D2A POPE  625      22.510 228.600  50.790  1.00  0.00            
ATOM   3214  C3A POPE  625      24.950 226.190  47.970  1.00  0.00            
ATOM   3215  C4A POPE  625      26.420 223.790  45.420  1.00  0.00            
ATOM   3216  C1B POPE  625      15.370 222.950  51.240  1.00  0.00            
ATOM   3217  C2B POPE  625      13.460 221.980  47.820  1.00  0.00            
ATOM   3218  C3B POPE  625      11.450 222.620  44.540  1.00  0.00            
ATOM   3219  C4B POPE  625       9.620 224.260  41.610  1.00  0.00            
ATOM   3220  NH3 POPE  626     269.980 167.600  61.000  1.00  0.00            
ATOM   3221  PO4 POPE  626     275.310 168.260  62.080  1.00  0.00            
ATOM   3222  GL1 POPE  626     276.980 167.430  58.010  1.00  0.00            
ATOM   3223  GL2 POPE  626     279.820 170.030  58.100  1.00  0.00            
ATOM   3224  C1A POPE  626     276.360 168.210  53.690  1.00  0.00            
ATOM   3225  D2A POPE  626     275.110 169.280  49.720  1.00  0.00            
ATOM   3226  C3A POPE  626     276.270 171.670  47.250  1.00  0.00            
ATOM   3227  C4A POPE  626     275.070 173.420  43.630  1.00  0.00            
ATOM   3228  C1B POPE  626     281.090 167.020  54.780  1.00  0.00            
ATOM   3229  C2B POPE  626     279.920 164.490  52.450  1.00  0.00            
ATOM   3230  C3B POPE  626     277.120 165.180  48.540  1.00  0.00            
ATOM   3231  C4B POPE  626     278.490 165.920  44.550  1.00  0.00            
ATOM   3232  NH3 POPE  627     219.310  39.720  63.500  1.00  0.00            
ATOM   3233  PO4 POPE  627     215.460  38.120  65.920  1.00  0.00            
ATOM   3234  GL1 POPE  627     214.190  40.000  61.410  1.00  0.00            
ATOM   3235  GL2 POPE  627     216.250  38.890  59.160  1.00  0.00            
ATOM   3236  C1A POPE  627     212.630  41.730  58.440  1.00  0.00            
ATOM   3237  D2A POPE  627     212.870  45.690  56.630  1.00  0.00            
ATOM   3238  C3A POPE  627     211.030  46.030  52.700  1.00  0.00            
ATOM   3239  C4A POPE  627     208.420  49.560  49.680  1.00  0.00            
ATOM   3240  C1B POPE  627     217.080  37.890  55.980  1.00  0.00            
ATOM   3241  C2B POPE  627     218.120  38.790  52.310  1.00  0.00            
ATOM   3242  C3B POPE  627     216.910  38.870  48.010  1.00  0.00            
ATOM   3243  C4B POPE  627     214.710  40.690  44.380  1.00  0.00            
ATOM   3244  NH3 POPE  628     219.560 124.690  62.820  1.00  0.00            
ATOM   3245  PO4 POPE  628     216.020 121.310  62.170  1.00  0.00            
ATOM   3246  GL1 POPE  628     214.980 119.910  58.080  1.00  0.00            
ATOM   3247  GL2 POPE  628     212.400 122.410  57.280  1.00  0.00            
ATOM   3248  C1A POPE  628     214.560 117.680  54.310  1.00  0.00            
ATOM   3249  D2A POPE  628     215.710 115.790  50.650  1.00  0.00            
ATOM   3250  C3A POPE  628     216.490 117.820  45.920  1.00  0.00            
ATOM   3251  C4A POPE  628     212.840 118.210  42.240  1.00  0.00            
ATOM   3252  C1B POPE  628     211.170 121.390  53.110  1.00  0.00            
ATOM   3253  C2B POPE  628     207.540 120.400  51.580  1.00  0.00            
ATOM   3254  C3B POPE  628     204.790 121.100  47.720  1.00  0.00            
ATOM   3255  C4B POPE  628     202.150 117.890  46.420  1.00  0.00            
ATOM   3256  NH3 POPE  629       0.360 187.420  61.640  1.00  0.00            
ATOM   3257  PO4 POPE  629       3.780 184.330  63.970  1.00  0.00            
ATOM   3258  GL1 POPE  629       3.950 183.530  59.260  1.00  0.00            
ATOM   3259  GL2 POPE  629       1.340 185.210  57.260  1.00  0.00            
ATOM   3260  C1A POPE  629       5.750 185.670  55.410  1.00  0.00            
ATOM   3261  D2A POPE  629       4.830 187.220  51.320  1.00  0.00            
ATOM   3262  C3A POPE  629       5.940 191.200  49.820  1.00  0.00            
ATOM   3263  C4A POPE  629       4.380 193.930  46.870  1.00  0.00            
ATOM   3264  C1B POPE  629       0.650 184.800  53.020  1.00  0.00            
ATOM   3265  C2B POPE  629       3.060 183.130  49.430  1.00  0.00            
ATOM   3266  C3B POPE  629       4.460 181.830  45.420  1.00  0.00            
ATOM   3267  C4B POPE  629       6.530 181.200  41.540  1.00  0.00            
ATOM   3268  NH3 POPE  630     254.930  60.540  70.100  1.00  0.00            
ATOM   3269  PO4 POPE  630     250.920  58.370  69.530  1.00  0.00            
ATOM   3270  GL1 POPE  630     250.520  58.100  65.530  1.00  0.00            
ATOM   3271  GL2 POPE  630     250.780  55.130  63.820  1.00  0.00            
ATOM   3272  C1A POPE  630     251.240  58.580  60.680  1.00  0.00            
ATOM   3273  D2A POPE  630     250.490  58.570  55.720  1.00  0.00            
ATOM   3274  C3A POPE  630     252.880  59.860  51.980  1.00  0.00            
ATOM   3275  C4A POPE  630     253.170  59.800  47.020  1.00  0.00            
ATOM   3276  C1B POPE  630     250.370  53.300  59.920  1.00  0.00            
ATOM   3277  C2B POPE  630     251.030  52.520  56.230  1.00  0.00            
ATOM   3278  C3B POPE  630     250.530  54.150  53.130  1.00  0.00            
ATOM   3279  C4B POPE  630     249.440  57.230  49.740  1.00  0.00            
ATOM   3280  NH3 POPE  631     211.300 224.030  63.740  1.00  0.00            
ATOM   3281  PO4 POPE  631     209.700 220.280  65.150  1.00  0.00            
ATOM   3282  GL1 POPE  631     211.430 220.740  60.260  1.00  0.00            
ATOM   3283  GL2 POPE  631     211.770 217.580  58.340  1.00  0.00            
ATOM   3284  C1A POPE  631     213.700 222.110  56.090  1.00  0.00            
ATOM   3285  D2A POPE  631     213.010 224.910  53.790  1.00  0.00            
ATOM   3286  C3A POPE  631     215.930 225.560  50.450  1.00  0.00            
ATOM   3287  C4A POPE  631     215.570 228.470  46.500  1.00  0.00            
ATOM   3288  C1B POPE  631     210.280 219.300  53.210  1.00  0.00            
ATOM   3289  C2B POPE  631     211.960 221.940  49.820  1.00  0.00            
ATOM   3290  C3B POPE  631     212.970 221.390  45.310  1.00  0.00            
ATOM   3291  C4B POPE  631     211.500 220.440  40.780  1.00  0.00            
ATOM   3292  NH3 POPE  632     226.520 212.770  69.740  1.00  0.00            
ATOM   3293  PO4 POPE  632     226.800 216.040  66.580  1.00  0.00            
ATOM   3294  GL1 POPE  632     226.740 218.630  61.250  1.00  0.00            
ATOM   3295  GL2 POPE  632     223.620 219.670  59.820  1.00  0.00            
ATOM   3296  C1A POPE  632     225.830 217.810  55.550  1.00  0.00            
ATOM   3297  D2A POPE  632     225.260 219.790  52.090  1.00  0.00            
ATOM   3298  C3A POPE  632     224.420 215.980  49.090  1.00  0.00            
ATOM   3299  C4A POPE  632     224.330 215.230  43.530  1.00  0.00            
ATOM   3300  C1B POPE  632     224.310 222.610  56.830  1.00  0.00            
ATOM   3301  C2B POPE  632     224.000 226.960  56.190  1.00  0.00            
ATOM   3302  C3B POPE  632     223.990 228.090  52.110  1.00  0.00            
ATOM   3303  C4B POPE  632     226.250 228.470  48.880  1.00  0.00            
ATOM   3304  NH3 POPE  633     287.520 240.720  58.930  1.00  0.00            
ATOM   3305  PO4 POPE  633     287.620 235.870  58.600  1.00  0.00            
ATOM   3306  GL1 POPE  633     286.990 237.180  54.950  1.00  0.00            
ATOM   3307  GL2 POPE  633     289.780 239.010  54.990  1.00  0.00            
ATOM   3308  C1A POPE  633     287.660 236.160  50.570  1.00  0.00            
ATOM   3309  D2A POPE  633     288.830 237.940  46.140  1.00  0.00            
ATOM   3310  C3A POPE  633     291.730 236.390  44.220  1.00  0.00            
ATOM   3311  C4A POPE  633     291.890 235.220  39.380  1.00  0.00            
ATOM   3312  C1B POPE  633     286.010 241.240  52.950  1.00  0.00            
ATOM   3313  C2B POPE  633     286.800 242.600  49.100  1.00  0.00            
ATOM   3314  C3B POPE  633     287.860 242.690  44.470  1.00  0.00            
ATOM   3315  C4B POPE  633     284.010 242.460  41.720  1.00  0.00            
ATOM   3316  NH3 POPE  634     157.020 202.640  64.480  1.00  0.00            
ATOM   3317  PO4 POPE  634     159.700 198.940  63.800  1.00  0.00            
ATOM   3318  GL1 POPE  634     160.080 201.770  60.840  1.00  0.00            
ATOM   3319  GL2 POPE  634     162.860 203.270  60.930  1.00  0.00            
ATOM   3320  C1A POPE  634     158.090 203.820  57.650  1.00  0.00            
ATOM   3321  D2A POPE  634     155.480 206.200  56.630  1.00  0.00            
ATOM   3322  C3A POPE  634     155.410 205.650  52.170  1.00  0.00            
ATOM   3323  C4A POPE  634     153.750 205.780  48.980  1.00  0.00            
ATOM   3324  C1B POPE  634     163.100 203.730  56.640  1.00  0.00            
ATOM   3325  C2B POPE  634     160.420 204.730  53.150  1.00  0.00            
ATOM   3326  C3B POPE  634     158.770 203.710  48.500  1.00  0.00            
ATOM   3327  C4B POPE  634     161.360 203.920  44.260  1.00  0.00            
ATOM   3328  NH3 POPE  635      11.390 121.110  62.890  1.00  0.00            
ATOM   3329  PO4 POPE  635       8.520 120.010  64.720  1.00  0.00            
ATOM   3330  GL1 POPE  635       7.580 119.900  60.050  1.00  0.00            
ATOM   3331  GL2 POPE  635       8.610 116.910  57.930  1.00  0.00            
ATOM   3332  C1A POPE  635       8.330 122.010  56.240  1.00  0.00            
ATOM   3333  D2A POPE  635       9.160 123.470  53.260  1.00  0.00            
ATOM   3334  C3A POPE  635       6.900 124.760  49.920  1.00  0.00            
ATOM   3335  C4A POPE  635       5.380 125.300  46.150  1.00  0.00            
ATOM   3336  C1B POPE  635       9.620 117.270  53.780  1.00  0.00            
ATOM   3337  C2B POPE  635       7.700 118.950  49.610  1.00  0.00            
ATOM   3338  C3B POPE  635       3.740 118.930  46.780  1.00  0.00            
ATOM   3339  C4B POPE  635       0.910 121.400  45.300  1.00  0.00            
ATOM   3340  NH3 POPE  636      79.060 166.610  64.040  1.00  0.00            
ATOM   3341  PO4 POPE  636      82.220 164.240  65.760  1.00  0.00            
ATOM   3342  GL1 POPE  636      80.840 162.410  61.590  1.00  0.00            
ATOM   3343  GL2 POPE  636      76.760 162.560  60.750  1.00  0.00            
ATOM   3344  C1A POPE  636      80.000 162.220  56.690  1.00  0.00            
ATOM   3345  D2A POPE  636      80.650 162.900  52.550  1.00  0.00            
ATOM   3346  C3A POPE  636      80.180 162.770  49.050  1.00  0.00            
ATOM   3347  C4A POPE  636      79.590 162.860  44.300  1.00  0.00            
ATOM   3348  C1B POPE  636      74.120 159.200  57.460  1.00  0.00            
ATOM   3349  C2B POPE  636      73.910 155.990  53.400  1.00  0.00            
ATOM   3350  C3B POPE  636      74.260 155.220  49.690  1.00  0.00            
ATOM   3351  C4B POPE  636      72.860 156.600  44.580  1.00  0.00            
ATOM   3352  NH3 POPE  637     252.960  52.520  73.920  1.00  0.00            
ATOM   3353  PO4 POPE  637     255.150  55.310  70.830  1.00  0.00            
ATOM   3354  GL1 POPE  637     254.950  55.770  66.990  1.00  0.00            
ATOM   3355  GL2 POPE  637     256.960  58.420  65.900  1.00  0.00            
ATOM   3356  C1A POPE  637     255.820  54.830  62.710  1.00  0.00            
ATOM   3357  D2A POPE  637     254.590  55.490  58.810  1.00  0.00            
ATOM   3358  C3A POPE  637     255.180  55.580  54.570  1.00  0.00            
ATOM   3359  C4A POPE  637     255.990  55.600  50.440  1.00  0.00            
ATOM   3360  C1B POPE  637     255.190  60.170  62.260  1.00  0.00            
ATOM   3361  C2B POPE  637     255.380  60.590  57.600  1.00  0.00            
ATOM   3362  C3B POPE  637     255.220  63.480  54.590  1.00  0.00            
ATOM   3363  C4B POPE  637     256.550  66.420  49.890  1.00  0.00            
ATOM   3364  NH3 POPE  638      35.070  68.800  65.090  1.00  0.00            
ATOM   3365  PO4 POPE  638      34.920  64.440  65.600  1.00  0.00            
ATOM   3366  GL1 POPE  638      34.170  65.850  60.870  1.00  0.00            
ATOM   3367  GL2 POPE  638      30.670  65.940  59.790  1.00  0.00            
ATOM   3368  C1A POPE  638      35.340  63.670  57.290  1.00  0.00            
ATOM   3369  D2A POPE  638      35.180  64.410  52.600  1.00  0.00            
ATOM   3370  C3A POPE  638      31.630  64.890  49.970  1.00  0.00            
ATOM   3371  C4A POPE  638      29.190  63.500  47.350  1.00  0.00            
ATOM   3372  C1B POPE  638      31.320  67.070  55.630  1.00  0.00            
ATOM   3373  C2B POPE  638      29.520  69.230  52.290  1.00  0.00            
ATOM   3374  C3B POPE  638      29.760  68.780  47.720  1.00  0.00            
ATOM   3375  C4B POPE  638      25.670  71.220  45.910  1.00  0.00            
ATOM   3376  NH3 POPE  639     144.740  27.150  66.010  1.00  0.00            
ATOM   3377  PO4 POPE  639     146.280  28.730  61.920  1.00  0.00            
ATOM   3378  GL1 POPE  639     148.900  30.320  57.960  1.00  0.00            
ATOM   3379  GL2 POPE  639     151.600  32.110  58.330  1.00  0.00            
ATOM   3380  C1A POPE  639     148.820  32.200  54.600  1.00  0.00            
ATOM   3381  D2A POPE  639     149.910  29.690  50.730  1.00  0.00            
ATOM   3382  C3A POPE  639     150.170  29.290  46.350  1.00  0.00            
ATOM   3383  C4A POPE  639     147.160  27.100  43.550  1.00  0.00            
ATOM   3384  C1B POPE  639     153.230  29.510  54.860  1.00  0.00            
ATOM   3385  C2B POPE  639     155.020  30.940  51.060  1.00  0.00            
ATOM   3386  C3B POPE  639     155.270  32.280  46.550  1.00  0.00            
ATOM   3387  C4B POPE  639     157.170  34.000  42.800  1.00  0.00            
ATOM   3388  NH3 POPE  640      26.260  10.650  70.870  1.00  0.00            
ATOM   3389  PO4 POPE  640      23.090  12.560  68.150  1.00  0.00            
ATOM   3390  GL1 POPE  640      22.460  13.490  63.720  1.00  0.00            
ATOM   3391  GL2 POPE  640      19.460  15.660  64.030  1.00  0.00            
ATOM   3392  C1A POPE  640      21.130  12.110  60.480  1.00  0.00            
ATOM   3393  D2A POPE  640      19.990   9.250  57.130  1.00  0.00            
ATOM   3394  C3A POPE  640      24.180   8.580  55.190  1.00  0.00            
ATOM   3395  C4A POPE  640      24.980   6.020  50.450  1.00  0.00            
ATOM   3396  C1B POPE  640      21.440  18.380  60.750  1.00  0.00            
ATOM   3397  C2B POPE  640      19.540  21.040  57.630  1.00  0.00            
ATOM   3398  C3B POPE  640      17.590  21.350  54.890  1.00  0.00            
ATOM   3399  C4B POPE  640      15.040  20.580  50.580  1.00  0.00            
ATOM   3400  NH3 POPE  641     157.210 103.300  67.210  1.00  0.00            
ATOM   3401  PO4 POPE  641     154.670 102.330  64.250  1.00  0.00            
ATOM   3402  GL1 POPE  641     154.590 103.790  60.620  1.00  0.00            
ATOM   3403  GL2 POPE  641     152.840 101.930  59.810  1.00  0.00            
ATOM   3404  C1A POPE  641     157.670 106.270  57.930  1.00  0.00            
ATOM   3405  D2A POPE  641     159.360 106.480  53.980  1.00  0.00            
ATOM   3406  C3A POPE  641     160.950 104.100  50.860  1.00  0.00            
ATOM   3407  C4A POPE  641     160.910 102.120  46.550  1.00  0.00            
ATOM   3408  C1B POPE  641     154.260 102.720  55.980  1.00  0.00            
ATOM   3409  C2B POPE  641     155.030 103.810  52.100  1.00  0.00            
ATOM   3410  C3B POPE  641     156.440 106.480  49.780  1.00  0.00            
ATOM   3411  C4B POPE  641     155.330 107.550  45.500  1.00  0.00            
ATOM   3412  NH3 POPE  642     236.940 108.790  61.470  1.00  0.00            
ATOM   3413  PO4 POPE  642     232.830 110.630  62.130  1.00  0.00            
ATOM   3414  GL1 POPE  642     231.250 113.550  58.600  1.00  0.00            
ATOM   3415  GL2 POPE  642     228.260 112.630  57.770  1.00  0.00            
ATOM   3416  C1A POPE  642     231.600 113.640  54.220  1.00  0.00            
ATOM   3417  D2A POPE  642     229.620 113.680  50.610  1.00  0.00            
ATOM   3418  C3A POPE  642     227.630 112.530  46.560  1.00  0.00            
ATOM   3419  C4A POPE  642     228.200 109.980  41.960  1.00  0.00            
ATOM   3420  C1B POPE  642     225.920 113.820  54.130  1.00  0.00            
ATOM   3421  C2B POPE  642     223.890 113.250  50.170  1.00  0.00            
ATOM   3422  C3B POPE  642     223.320 110.740  45.960  1.00  0.00            
ATOM   3423  C4B POPE  642     220.280 109.580  43.860  1.00  0.00            
ATOM   3424  NH3 POPE  643     265.700 196.940  59.130  1.00  0.00            
ATOM   3425  PO4 POPE  643     267.760 194.900  57.020  1.00  0.00            
ATOM   3426  GL1 POPE  643     267.120 191.560  53.870  1.00  0.00            
ATOM   3427  GL2 POPE  643     270.250 192.800  52.410  1.00  0.00            
ATOM   3428  C1A POPE  643     265.830 188.210  51.210  1.00  0.00            
ATOM   3429  D2A POPE  643     262.150 186.690  49.530  1.00  0.00            
ATOM   3430  C3A POPE  643     261.570 183.290  51.570  1.00  0.00            
ATOM   3431  C4A POPE  643     261.720 182.470  55.350  1.00  0.00            
ATOM   3432  C1B POPE  643     267.560 192.150  48.240  1.00  0.00            
ATOM   3433  C2B POPE  643     266.300 194.100  44.020  1.00  0.00            
ATOM   3434  C3B POPE  643     268.760 194.620  40.660  1.00  0.00            
ATOM   3435  C4B POPE  643     270.480 195.160  37.180  1.00  0.00            
ATOM   3436  NH3 POPE  644      35.680 260.340  63.440  1.00  0.00            
ATOM   3437  PO4 POPE  644      37.290 264.940  65.000  1.00  0.00            
ATOM   3438  GL1 POPE  644      37.210 264.420  60.450  1.00  0.00            
ATOM   3439  GL2 POPE  644      39.330 261.240  59.620  1.00  0.00            
ATOM   3440  C1A POPE  644      35.700 263.040  56.620  1.00  0.00            
ATOM   3441  D2A POPE  644      34.950 261.190  52.560  1.00  0.00            
ATOM   3442  C3A POPE  644      30.380 260.760  51.330  1.00  0.00            
ATOM   3443  C4A POPE  644      27.510 263.140  48.660  1.00  0.00            
ATOM   3444  C1B POPE  644      41.540 261.040  56.640  1.00  0.00            
ATOM   3445  C2B POPE  644      44.140 259.460  53.470  1.00  0.00            
ATOM   3446  C3B POPE  644      46.030 259.470  48.690  1.00  0.00            
ATOM   3447  C4B POPE  644      47.480 257.270  44.850  1.00  0.00            
ATOM   3448  NH3 POPE  645      72.210 192.970  62.430  1.00  0.00            
ATOM   3449  PO4 POPE  645      68.540 191.470  62.030  1.00  0.00            
ATOM   3450  GL1 POPE  645      68.800 192.160  57.900  1.00  0.00            
ATOM   3451  GL2 POPE  645      69.760 195.570  58.420  1.00  0.00            
ATOM   3452  C1A POPE  645      66.840 194.670  54.580  1.00  0.00            
ATOM   3453  D2A POPE  645      66.320 195.350  50.810  1.00  0.00            
ATOM   3454  C3A POPE  645      62.520 193.640  49.500  1.00  0.00            
ATOM   3455  C4A POPE  645      58.410 193.520  47.430  1.00  0.00            
ATOM   3456  C1B POPE  645      72.120 196.200  54.860  1.00  0.00            
ATOM   3457  C2B POPE  645      71.790 197.020  51.060  1.00  0.00            
ATOM   3458  C3B POPE  645      71.150 194.940  47.060  1.00  0.00            
ATOM   3459  C4B POPE  645      70.410 193.370  43.530  1.00  0.00            
ATOM   3460  NH3 POPE  646     273.970 215.310  60.470  1.00  0.00            
ATOM   3461  PO4 POPE  646     270.020 215.440  59.340  1.00  0.00            
ATOM   3462  GL1 POPE  646     270.890 217.330  55.540  1.00  0.00            
ATOM   3463  GL2 POPE  646     267.630 216.230  54.570  1.00  0.00            
ATOM   3464  C1A POPE  646     271.110 217.030  50.650  1.00  0.00            
ATOM   3465  D2A POPE  646     270.170 217.210  45.950  1.00  0.00            
ATOM   3466  C3A POPE  646     272.900 218.960  43.570  1.00  0.00            
ATOM   3467  C4A POPE  646     275.740 218.540  39.930  1.00  0.00            
ATOM   3468  C1B POPE  646     266.770 214.990  50.330  1.00  0.00            
ATOM   3469  C2B POPE  646     265.160 215.340  47.070  1.00  0.00            
ATOM   3470  C3B POPE  646     265.450 214.620  43.340  1.00  0.00            
ATOM   3471  C4B POPE  646     266.320 213.680  38.370  1.00  0.00            
ATOM   3472  NH3 POPE  647      51.030 251.700  63.220  1.00  0.00            
ATOM   3473  PO4 POPE  647      48.710 255.320  64.350  1.00  0.00            
ATOM   3474  GL1 POPE  647      47.590 256.520  60.610  1.00  0.00            
ATOM   3475  GL2 POPE  647      45.150 259.830  60.750  1.00  0.00            
ATOM   3476  C1A POPE  647      47.390 257.050  56.330  1.00  0.00            
ATOM   3477  D2A POPE  647      48.920 258.490  52.240  1.00  0.00            
ATOM   3478  C3A POPE  647      50.070 255.550  49.640  1.00  0.00            
ATOM   3479  C4A POPE  647      52.720 254.990  46.460  1.00  0.00            
ATOM   3480  C1B POPE  647      46.620 262.890  56.170  1.00  0.00            
ATOM   3481  C2B POPE  647      47.370 263.210  51.580  1.00  0.00            
ATOM   3482  C3B POPE  647      50.460 263.500  48.360  1.00  0.00            
ATOM   3483  C4B POPE  647      51.450 259.940  46.150  1.00  0.00            
ATOM   3484  NH3 POPE  648      94.610  50.870  64.110  1.00  0.00            
ATOM   3485  PO4 POPE  648      94.250  47.340  64.740  1.00  0.00            
ATOM   3486  GL1 POPE  648      93.700  47.900  60.160  1.00  0.00            
ATOM   3487  GL2 POPE  648      95.370  49.270  58.980  1.00  0.00            
ATOM   3488  C1A POPE  648      90.240  45.860  56.420  1.00  0.00            
ATOM   3489  D2A POPE  648      91.540  43.400  52.990  1.00  0.00            
ATOM   3490  C3A POPE  648      89.850  43.500  49.320  1.00  0.00            
ATOM   3491  C4A POPE  648      88.420  42.380  44.610  1.00  0.00            
ATOM   3492  C1B POPE  648      94.450  47.430  54.980  1.00  0.00            
ATOM   3493  C2B POPE  648      93.430  47.760  51.030  1.00  0.00            
ATOM   3494  C3B POPE  648      93.860  49.610  46.590  1.00  0.00            
ATOM   3495  C4B POPE  648      96.750  50.610  43.110  1.00  0.00            
ATOM   3496  NH3 POPE  649     240.290  96.420  65.790  1.00  0.00            
ATOM   3497  PO4 POPE  649     242.470  92.490  66.680  1.00  0.00            
ATOM   3498  GL1 POPE  649     240.580  92.140  62.680  1.00  0.00            
ATOM   3499  GL2 POPE  649     240.830  95.620  60.400  1.00  0.00            
ATOM   3500  C1A POPE  649     237.300  90.900  58.920  1.00  0.00            
ATOM   3501  D2A POPE  649     238.240  88.940  55.030  1.00  0.00            
ATOM   3502  C3A POPE  649     243.000  86.810  54.500  1.00  0.00            
ATOM   3503  C4A POPE  649     246.720  85.730  52.840  1.00  0.00            
ATOM   3504  C1B POPE  649     244.030  96.810  58.530  1.00  0.00            
ATOM   3505  C2B POPE  649     245.650  95.970  53.950  1.00  0.00            
ATOM   3506  C3B POPE  649     245.860  96.720  50.210  1.00  0.00            
ATOM   3507  C4B POPE  649     244.970  96.890  44.760  1.00  0.00            
ATOM   3508  NH3 POPE  650     108.500  13.970  65.580  1.00  0.00            
ATOM   3509  PO4 POPE  650     104.590  12.650  63.600  1.00  0.00            
ATOM   3510  GL1 POPE  650     102.920  13.220  60.460  1.00  0.00            
ATOM   3511  GL2 POPE  650     100.540  15.930  59.820  1.00  0.00            
ATOM   3512  C1A POPE  650     103.020  13.370  56.020  1.00  0.00            
ATOM   3513  D2A POPE  650     101.870  11.860  51.790  1.00  0.00            
ATOM   3514  C3A POPE  650     102.870  13.430  47.460  1.00  0.00            
ATOM   3515  C4A POPE  650     102.580  17.050  43.250  1.00  0.00            
ATOM   3516  C1B POPE  650      99.550  16.300  54.700  1.00  0.00            
ATOM   3517  C2B POPE  650      98.150  16.080  50.120  1.00  0.00            
ATOM   3518  C3B POPE  650      98.040  14.580  46.130  1.00  0.00            
ATOM   3519  C4B POPE  650      96.530  16.020  41.420  1.00  0.00            
ATOM   3520  NH3 POPE  651      45.630   0.680  66.190  1.00  0.00            
ATOM   3521  PO4 POPE  651      48.400  -2.210  64.820  1.00  0.00            
ATOM   3522  GL1 POPE  651      50.010  -1.060  61.840  1.00  0.00            
ATOM   3523  GL2 POPE  651      48.140   2.010  61.640  1.00  0.00            
ATOM   3524  C1A POPE  651      51.470  -1.030  58.040  1.00  0.00            
ATOM   3525  D2A POPE  651      52.830   0.590  55.120  1.00  0.00            
ATOM   3526  C3A POPE  651      55.290   4.020  54.100  1.00  0.00            
ATOM   3527  C4A POPE  651      57.500   6.280  50.030  1.00  0.00            
ATOM   3528  C1B POPE  651      46.910   1.630  56.950  1.00  0.00            
ATOM   3529  C2B POPE  651      45.260   3.300  52.690  1.00  0.00            
ATOM   3530  C3B POPE  651      43.510   5.770  49.640  1.00  0.00            
ATOM   3531  C4B POPE  651      40.520   6.680  45.490  1.00  0.00            
ATOM   3532  NH3 POPE  652     104.080 207.430  65.210  1.00  0.00            
ATOM   3533  PO4 POPE  652      99.780 208.280  63.890  1.00  0.00            
ATOM   3534  GL1 POPE  652     100.620 210.220  60.420  1.00  0.00            
ATOM   3535  GL2 POPE  652     104.230 210.370  60.540  1.00  0.00            
ATOM   3536  C1A POPE  652     100.810 209.340  56.470  1.00  0.00            
ATOM   3537  D2A POPE  652      99.960 207.330  51.820  1.00  0.00            
ATOM   3538  C3A POPE  652      98.770 203.900  50.010  1.00  0.00            
ATOM   3539  C4A POPE  652      96.930 199.480  49.380  1.00  0.00            
ATOM   3540  C1B POPE  652     108.610 210.340  58.090  1.00  0.00            
ATOM   3541  C2B POPE  652     111.260 208.790  54.880  1.00  0.00            
ATOM   3542  C3B POPE  652     112.600 208.240  50.460  1.00  0.00            
ATOM   3543  C4B POPE  652     115.100 210.470  47.480  1.00  0.00            
ATOM   3544  NH3 POPE  653     270.990 241.630  66.870  1.00  0.00            
ATOM   3545  PO4 POPE  653     270.970 244.270  63.620  1.00  0.00            
ATOM   3546  GL1 POPE  653     270.980 244.850  59.320  1.00  0.00            
ATOM   3547  GL2 POPE  653     267.720 245.210  58.260  1.00  0.00            
ATOM   3548  C1A POPE  653     272.010 245.170  54.840  1.00  0.00            
ATOM   3549  D2A POPE  653     273.290 244.880  50.230  1.00  0.00            
ATOM   3550  C3A POPE  653     270.880 244.640  45.800  1.00  0.00            
ATOM   3551  C4A POPE  653     266.930 243.730  44.860  1.00  0.00            
ATOM   3552  C1B POPE  653     265.900 245.600  54.640  1.00  0.00            
ATOM   3553  C2B POPE  653     265.040 248.150  51.050  1.00  0.00            
ATOM   3554  C3B POPE  653     263.470 246.250  47.580  1.00  0.00            
ATOM   3555  C4B POPE  653     261.750 242.540  44.720  1.00  0.00            
ATOM   3556  NH3 POPE  654     198.310 113.560  63.840  1.00  0.00            
ATOM   3557  PO4 POPE  654     197.190 109.700  64.250  1.00  0.00            
ATOM   3558  GL1 POPE  654     197.130 110.690  59.690  1.00  0.00            
ATOM   3559  GL2 POPE  654     194.910 112.850  58.360  1.00  0.00            
ATOM   3560  C1A POPE  654     198.360 110.310  56.060  1.00  0.00            
ATOM   3561  D2A POPE  654     195.630 111.890  51.870  1.00  0.00            
ATOM   3562  C3A POPE  654     195.610 111.880  47.420  1.00  0.00            
ATOM   3563  C4A POPE  654     192.930 114.170  44.280  1.00  0.00            
ATOM   3564  C1B POPE  654     192.880 111.520  55.830  1.00  0.00            
ATOM   3565  C2B POPE  654     190.350 111.750  52.620  1.00  0.00            
ATOM   3566  C3B POPE  654     188.450 115.080  51.160  1.00  0.00            
ATOM   3567  C4B POPE  654     188.240 117.370  47.030  1.00  0.00            
ATOM   3568  NH3 POPE  655     240.060 263.310  64.040  1.00  0.00            
ATOM   3569  PO4 POPE  655     238.630 259.740  63.660  1.00  0.00            
ATOM   3570  GL1 POPE  655     237.090 258.430  59.950  1.00  0.00            
ATOM   3571  GL2 POPE  655     236.120 261.780  58.620  1.00  0.00            
ATOM   3572  C1A POPE  655     237.210 256.530  54.960  1.00  0.00            
ATOM   3573  D2A POPE  655     238.500 256.890  50.310  1.00  0.00            
ATOM   3574  C3A POPE  655     238.980 255.070  46.650  1.00  0.00            
ATOM   3575  C4A POPE  655     239.460 251.630  43.750  1.00  0.00            
ATOM   3576  C1B POPE  655     236.630 261.360  54.420  1.00  0.00            
ATOM   3577  C2B POPE  655     238.020 261.740  50.370  1.00  0.00            
ATOM   3578  C3B POPE  655     240.190 263.680  47.320  1.00  0.00            
ATOM   3579  C4B POPE  655     244.240 263.500  44.220  1.00  0.00            
ATOM   3580  NH3 POPE  656     267.210 247.500  62.580  1.00  0.00            
ATOM   3581  PO4 POPE  656     263.240 244.940  63.480  1.00  0.00            
ATOM   3582  GL1 POPE  656     262.950 245.230  59.310  1.00  0.00            
ATOM   3583  GL2 POPE  656     263.140 248.730  58.820  1.00  0.00            
ATOM   3584  C1A POPE  656     260.990 246.490  54.870  1.00  0.00            
ATOM   3585  D2A POPE  656     259.090 247.410  50.380  1.00  0.00            
ATOM   3586  C3A POPE  656     256.640 248.450  46.610  1.00  0.00            
ATOM   3587  C4A POPE  656     253.730 247.210  42.820  1.00  0.00            
ATOM   3588  C1B POPE  656     263.750 250.500  54.900  1.00  0.00            
ATOM   3589  C2B POPE  656     266.450 253.340  51.380  1.00  0.00            
ATOM   3590  C3B POPE  656     268.760 253.910  47.620  1.00  0.00            
ATOM   3591  C4B POPE  656     267.890 253.490  42.810  1.00  0.00            
ATOM   3592  NH3 POPE  657      48.490  67.480  65.380  1.00  0.00            
ATOM   3593  PO4 POPE  657      48.030  71.430  66.470  1.00  0.00            
ATOM   3594  GL1 POPE  657      47.630  72.020  61.840  1.00  0.00            
ATOM   3595  GL2 POPE  657      48.600  75.290  61.780  1.00  0.00            
ATOM   3596  C1A POPE  657      47.110  71.290  56.580  1.00  0.00            
ATOM   3597  D2A POPE  657      48.120  74.240  53.320  1.00  0.00            
ATOM   3598  C3A POPE  657      51.270  74.200  50.640  1.00  0.00            
ATOM   3599  C4A POPE  657      52.210  77.330  48.090  1.00  0.00            
ATOM   3600  C1B POPE  657      46.340  76.480  57.360  1.00  0.00            
ATOM   3601  C2B POPE  657      43.820  76.920  54.200  1.00  0.00            
ATOM   3602  C3B POPE  657      39.810  78.220  50.790  1.00  0.00            
ATOM   3603  C4B POPE  657      36.430  75.580  48.810  1.00  0.00            
ATOM   3604  NH3 POPE  658     105.480  57.490  65.560  1.00  0.00            
ATOM   3605  PO4 POPE  658     107.550  56.050  61.280  1.00  0.00            
ATOM   3606  GL1 POPE  658     106.990  57.400  57.610  1.00  0.00            
ATOM   3607  GL2 POPE  658     105.980  60.150  58.720  1.00  0.00            
ATOM   3608  C1A POPE  658     105.150  58.600  53.790  1.00  0.00            
ATOM   3609  D2A POPE  658     105.030  57.860  49.090  1.00  0.00            
ATOM   3610  C3A POPE  658     100.790  56.880  47.150  1.00  0.00            
ATOM   3611  C4A POPE  658      97.590  55.620  44.060  1.00  0.00            
ATOM   3612  C1B POPE  658     108.530  61.930  54.810  1.00  0.00            
ATOM   3613  C2B POPE  658     109.990  65.450  51.700  1.00  0.00            
ATOM   3614  C3B POPE  658     112.650  65.450  47.590  1.00  0.00            
ATOM   3615  C4B POPE  658     111.030  67.080  45.190  1.00  0.00            
ATOM   3616  NH3 POPE  659     206.430 144.570  70.690  1.00  0.00            
ATOM   3617  PO4 POPE  659     206.530 145.570  67.090  1.00  0.00            
ATOM   3618  GL1 POPE  659     206.030 145.520  61.950  1.00  0.00            
ATOM   3619  GL2 POPE  659     209.520 146.610  61.500  1.00  0.00            
ATOM   3620  C1A POPE  659     206.540 146.540  57.150  1.00  0.00            
ATOM   3621  D2A POPE  659     205.490 146.550  52.730  1.00  0.00            
ATOM   3622  C3A POPE  659     206.360 145.960  48.210  1.00  0.00            
ATOM   3623  C4A POPE  659     207.630 142.420  45.700  1.00  0.00            
ATOM   3624  C1B POPE  659     211.480 149.210  57.680  1.00  0.00            
ATOM   3625  C2B POPE  659     210.670 148.860  53.800  1.00  0.00            
ATOM   3626  C3B POPE  659     212.650 149.310  50.280  1.00  0.00            
ATOM   3627  C4B POPE  659     213.360 150.340  46.470  1.00  0.00            
ATOM   3628  NH3 POPE  660       2.290 109.130  65.110  1.00  0.00            
ATOM   3629  PO4 POPE  660       0.240 110.690  61.870  1.00  0.00            
ATOM   3630  GL1 POPE  660       1.430 113.770  57.980  1.00  0.00            
ATOM   3631  GL2 POPE  660       3.650 116.130  58.300  1.00  0.00            
ATOM   3632  C1A POPE  660       3.200 112.570  53.820  1.00  0.00            
ATOM   3633  D2A POPE  660       3.770 111.530  49.340  1.00  0.00            
ATOM   3634  C3A POPE  660       5.090 114.420  45.890  1.00  0.00            
ATOM   3635  C4A POPE  660       7.360 116.520  44.050  1.00  0.00            
ATOM   3636  C1B POPE  660       4.640 117.900  55.140  1.00  0.00            
ATOM   3637  C2B POPE  660       3.320 117.090  51.390  1.00  0.00            
ATOM   3638  C3B POPE  660      -0.670 117.910  48.940  1.00  0.00            
ATOM   3639  C4B POPE  660      -0.620 117.040  44.160  1.00  0.00            
ATOM   3640  NH3 POPE  661     228.480 203.220  66.620  1.00  0.00            
ATOM   3641  PO4 POPE  661     228.170 201.150  62.120  1.00  0.00            
ATOM   3642  GL1 POPE  661     229.420 201.970  58.580  1.00  0.00            
ATOM   3643  GL2 POPE  661     233.190 201.090  58.620  1.00  0.00            
ATOM   3644  C1A POPE  661     230.870 205.660  56.720  1.00  0.00            
ATOM   3645  D2A POPE  661     231.340 207.180  52.380  1.00  0.00            
ATOM   3646  C3A POPE  661     231.620 205.020  49.370  1.00  0.00            
ATOM   3647  C4A POPE  661     228.400 203.820  45.640  1.00  0.00            
ATOM   3648  C1B POPE  661     230.910 201.510  53.640  1.00  0.00            
ATOM   3649  C2B POPE  661     231.170 199.110  49.720  1.00  0.00            
ATOM   3650  C3B POPE  661     231.820 199.980  45.530  1.00  0.00            
ATOM   3651  C4B POPE  661     235.190 200.630  43.500  1.00  0.00            
ATOM   3652  NH3 POPE  662      94.170 245.690  67.320  1.00  0.00            
ATOM   3653  PO4 POPE  662      91.010 248.940  68.800  1.00  0.00            
ATOM   3654  GL1 POPE  662      92.250 249.350  63.760  1.00  0.00            
ATOM   3655  GL2 POPE  662      91.740 246.120  63.140  1.00  0.00            
ATOM   3656  C1A POPE  662      90.680 250.610  59.560  1.00  0.00            
ATOM   3657  D2A POPE  662      86.830 251.620  57.090  1.00  0.00            
ATOM   3658  C3A POPE  662      86.620 250.270  53.160  1.00  0.00            
ATOM   3659  C4A POPE  662      86.200 250.410  48.370  1.00  0.00            
ATOM   3660  C1B POPE  662      89.530 245.030  59.060  1.00  0.00            
ATOM   3661  C2B POPE  662      88.040 244.020  54.440  1.00  0.00            
ATOM   3662  C3B POPE  662      86.490 245.000  49.940  1.00  0.00            
ATOM   3663  C4B POPE  662      86.440 243.020  46.160  1.00  0.00            
ATOM   3664  NH3 POPE  663     262.560 204.090  58.940  1.00  0.00            
ATOM   3665  PO4 POPE  663     261.620 200.430  57.380  1.00  0.00            
ATOM   3666  GL1 POPE  663     262.260 202.350  53.220  1.00  0.00            
ATOM   3667  GL2 POPE  663     264.830 204.080  53.270  1.00  0.00            
ATOM   3668  C1A POPE  663     262.260 201.680  49.160  1.00  0.00            
ATOM   3669  D2A POPE  663     262.660 202.720  45.620  1.00  0.00            
ATOM   3670  C3A POPE  663     258.570 201.950  42.810  1.00  0.00            
ATOM   3671  C4A POPE  663     256.670 203.890  39.870  1.00  0.00            
ATOM   3672  C1B POPE  663     266.030 204.310  49.600  1.00  0.00            
ATOM   3673  C2B POPE  663     267.770 200.990  46.430  1.00  0.00            
ATOM   3674  C3B POPE  663     267.260 199.220  42.180  1.00  0.00            
ATOM   3675  C4B POPE  663     270.550 200.480  38.390  1.00  0.00            
ATOM   3676  NH3 POPE  664     267.230  56.920  65.920  1.00  0.00            
ATOM   3677  PO4 POPE  664     262.300  57.000  67.340  1.00  0.00            
ATOM   3678  GL1 POPE  664     262.410  59.890  64.270  1.00  0.00            
ATOM   3679  GL2 POPE  664     261.840  63.800  64.330  1.00  0.00            
ATOM   3680  C1A POPE  664     259.970  59.940  59.810  1.00  0.00            
ATOM   3681  D2A POPE  664     259.410  59.100  55.140  1.00  0.00            
ATOM   3682  C3A POPE  664     257.890  60.740  51.360  1.00  0.00            
ATOM   3683  C4A POPE  664     257.540  62.160  47.350  1.00  0.00            
ATOM   3684  C1B POPE  664     262.500  64.360  60.490  1.00  0.00            
ATOM   3685  C2B POPE  664     265.440  65.090  57.430  1.00  0.00            
ATOM   3686  C3B POPE  664     265.460  65.410  52.970  1.00  0.00            
ATOM   3687  C4B POPE  664     266.810  66.130  49.250  1.00  0.00            
ATOM   3688  NH3 POPE  665       0.640 143.610  61.600  1.00  0.00            
ATOM   3689  PO4 POPE  665       3.930 141.860  61.470  1.00  0.00            
ATOM   3690  GL1 POPE  665       2.960 141.210  57.730  1.00  0.00            
ATOM   3691  GL2 POPE  665       4.410 137.610  57.900  1.00  0.00            
ATOM   3692  C1A POPE  665       4.220 143.360  53.900  1.00  0.00            
ATOM   3693  D2A POPE  665       2.920 144.660  48.880  1.00  0.00            
ATOM   3694  C3A POPE  665       4.930 147.530  46.590  1.00  0.00            
ATOM   3695  C4A POPE  665       4.500 150.870  43.220  1.00  0.00            
ATOM   3696  C1B POPE  665       3.700 138.040  53.940  1.00  0.00            
ATOM   3697  C2B POPE  665       2.370 139.390  51.350  1.00  0.00            
ATOM   3698  C3B POPE  665       0.910 140.040  47.300  1.00  0.00            
ATOM   3699  C4B POPE  665      -0.950 138.420  42.620  1.00  0.00            
ATOM   3700  NH3 POPE  666      94.460 280.260  65.280  1.00  0.00            
ATOM   3701  PO4 POPE  666      92.790 284.770  66.480  1.00  0.00            
ATOM   3702  GL1 POPE  666      94.430 287.150  63.040  1.00  0.00            
ATOM   3703  GL2 POPE  666      92.300 286.870  60.840  1.00  0.00            
ATOM   3704  C1A POPE  666      98.150 285.090  59.930  1.00  0.00            
ATOM   3705  D2A POPE  666      99.820 286.180  55.570  1.00  0.00            
ATOM   3706  C3A POPE  666      96.950 287.500  53.140  1.00  0.00            
ATOM   3707  C4A POPE  666      97.820 287.420  48.750  1.00  0.00            
ATOM   3708  C1B POPE  666      89.780 284.140  56.910  1.00  0.00            
ATOM   3709  C2B POPE  666      88.350 282.890  53.480  1.00  0.00            
ATOM   3710  C3B POPE  666      86.270 280.320  51.310  1.00  0.00            
ATOM   3711  C4B POPE  666      86.040 279.100  47.540  1.00  0.00            
ATOM   3712  NH3 POPE  667     133.400 249.310  64.270  1.00  0.00            
ATOM   3713  PO4 POPE  667     129.200 249.040  65.530  1.00  0.00            
ATOM   3714  GL1 POPE  667     128.310 252.460  62.920  1.00  0.00            
ATOM   3715  GL2 POPE  667     130.570 252.250  60.950  1.00  0.00            
ATOM   3716  C1A POPE  667     128.010 254.350  57.500  1.00  0.00            
ATOM   3717  D2A POPE  667     124.730 256.890  54.030  1.00  0.00            
ATOM   3718  C3A POPE  667     123.100 259.000  50.080  1.00  0.00            
ATOM   3719  C4A POPE  667     120.440 258.100  46.410  1.00  0.00            
ATOM   3720  C1B POPE  667     129.110 249.400  57.090  1.00  0.00            
ATOM   3721  C2B POPE  667     127.170 245.650  54.830  1.00  0.00            
ATOM   3722  C3B POPE  667     123.490 242.810  52.740  1.00  0.00            
ATOM   3723  C4B POPE  667     121.690 239.330  50.990  1.00  0.00            
ATOM   3724  NH3 POPE  668      47.690 185.200  63.240  1.00  0.00            
ATOM   3725  PO4 POPE  668      51.380 184.810  63.850  1.00  0.00            
ATOM   3726  GL1 POPE  668      50.700 182.400  59.390  1.00  0.00            
ATOM   3727  GL2 POPE  668      50.000 184.990  58.360  1.00  0.00            
ATOM   3728  C1A POPE  668      51.170 181.650  54.990  1.00  0.00            
ATOM   3729  D2A POPE  668      52.450 184.760  52.350  1.00  0.00            
ATOM   3730  C3A POPE  668      52.390 185.730  47.320  1.00  0.00            
ATOM   3731  C4A POPE  668      52.480 184.820  43.170  1.00  0.00            
ATOM   3732  C1B POPE  668      47.820 185.600  55.760  1.00  0.00            
ATOM   3733  C2B POPE  668      47.800 186.450  51.100  1.00  0.00            
ATOM   3734  C3B POPE  668      46.800 188.780  46.840  1.00  0.00            
ATOM   3735  C4B POPE  668      44.190 189.530  43.410  1.00  0.00            
ATOM   3736  NH3 POPE  669       2.100  68.370  69.100  1.00  0.00            
ATOM   3737  PO4 POPE  669       1.230  72.900  68.910  1.00  0.00            
ATOM   3738  GL1 POPE  669       1.190  74.920  65.230  1.00  0.00            
ATOM   3739  GL2 POPE  669       1.540  72.470  63.240  1.00  0.00            
ATOM   3740  C1A POPE  669      -0.760  77.500  61.860  1.00  0.00            
ATOM   3741  D2A POPE  669      -1.280  78.140  57.960  1.00  0.00            
ATOM   3742  C3A POPE  669       0.400  80.190  55.760  1.00  0.00            
ATOM   3743  C4A POPE  669       0.480  83.180  53.550  1.00  0.00            
ATOM   3744  C1B POPE  669       1.300  73.390  58.810  1.00  0.00            
ATOM   3745  C2B POPE  669       0.370  75.150  54.020  1.00  0.00            
ATOM   3746  C3B POPE  669       0.930  78.800  51.250  1.00  0.00            
ATOM   3747  C4B POPE  669       3.920  80.880  50.010  1.00  0.00            
ATOM   3748  NH3 POPE  670     246.110 270.320  64.510  1.00  0.00            
ATOM   3749  PO4 POPE  670     242.530 266.830  65.950  1.00  0.00            
ATOM   3750  GL1 POPE  670     243.320 266.390  61.510  1.00  0.00            
ATOM   3751  GL2 POPE  670     247.480 266.650  61.030  1.00  0.00            
ATOM   3752  C1A POPE  670     242.670 268.940  57.160  1.00  0.00            
ATOM   3753  D2A POPE  670     243.620 271.250  52.480  1.00  0.00            
ATOM   3754  C3A POPE  670     242.650 273.540  48.680  1.00  0.00            
ATOM   3755  C4A POPE  670     241.210 273.760  43.930  1.00  0.00            
ATOM   3756  C1B POPE  670     251.350 262.670  59.580  1.00  0.00            
ATOM   3757  C2B POPE  670     252.080 260.570  56.270  1.00  0.00            
ATOM   3758  C3B POPE  670     251.680 262.740  52.100  1.00  0.00            
ATOM   3759  C4B POPE  670     252.980 262.470  48.020  1.00  0.00            
ATOM   3760  NH3 POPE  671     209.720 149.420  67.480  1.00  0.00            
ATOM   3761  PO4 POPE  671     214.080 150.000  65.230  1.00  0.00            
ATOM   3762  GL1 POPE  671     210.740 151.990  62.570  1.00  0.00            
ATOM   3763  GL2 POPE  671     212.020 153.390  60.910  1.00  0.00            
ATOM   3764  C1A POPE  671     207.850 150.930  60.380  1.00  0.00            
ATOM   3765  D2A POPE  671     204.090 150.200  60.570  1.00  0.00            
ATOM   3766  C3A POPE  671     203.100 150.400  56.250  1.00  0.00            
ATOM   3767  C4A POPE  671     203.160 154.210  54.650  1.00  0.00            
ATOM   3768  C1B POPE  671     214.680 153.990  57.970  1.00  0.00            
ATOM   3769  C2B POPE  671     217.040 153.840  53.820  1.00  0.00            
ATOM   3770  C3B POPE  671     219.880 154.050  49.590  1.00  0.00            
ATOM   3771  C4B POPE  671     222.870 154.270  46.450  1.00  0.00            
ATOM   3772  NH3 POPE  672     201.140   7.360  62.130  1.00  0.00            
ATOM   3773  PO4 POPE  672     200.830  11.110  60.610  1.00  0.00            
ATOM   3774  GL1 POPE  672     200.780  11.850  56.680  1.00  0.00            
ATOM   3775  GL2 POPE  672     203.630  10.520  55.660  1.00  0.00            
ATOM   3776  C1A POPE  672     200.260  14.940  54.000  1.00  0.00            
ATOM   3777  D2A POPE  672     198.830  15.160  49.940  1.00  0.00            
ATOM   3778  C3A POPE  672     199.290  11.360  46.380  1.00  0.00            
ATOM   3779  C4A POPE  672     198.580   8.160  43.410  1.00  0.00            
ATOM   3780  C1B POPE  672     205.580  10.590  52.070  1.00  0.00            
ATOM   3781  C2B POPE  672     207.010   8.670  49.180  1.00  0.00            
ATOM   3782  C3B POPE  672     206.630   5.530  45.790  1.00  0.00            
ATOM   3783  C4B POPE  672     207.340   3.480  42.420  1.00  0.00            
ATOM   3784  NH3 POPE  673      83.050  10.780  67.790  1.00  0.00            
ATOM   3785  PO4 POPE  673      78.940   9.350  65.830  1.00  0.00            
ATOM   3786  GL1 POPE  673      75.230  10.000  63.060  1.00  0.00            
ATOM   3787  GL2 POPE  673      72.750   7.000  62.990  1.00  0.00            
ATOM   3788  C1A POPE  673      74.180   8.190  58.270  1.00  0.00            
ATOM   3789  D2A POPE  673      71.600   7.980  53.950  1.00  0.00            
ATOM   3790  C3A POPE  673      73.040   6.010  51.070  1.00  0.00            
ATOM   3791  C4A POPE  673      73.540   3.310  49.470  1.00  0.00            
ATOM   3792  C1B POPE  673      71.410   4.550  59.980  1.00  0.00            
ATOM   3793  C2B POPE  673      68.600   0.670  58.620  1.00  0.00            
ATOM   3794  C3B POPE  673      65.380  -0.960  58.360  1.00  0.00            
ATOM   3795  C4B POPE  673      61.460  -1.840  58.220  1.00  0.00            
ATOM   3796  NH3 POPE  674      29.000 179.890  63.060  1.00  0.00            
ATOM   3797  PO4 POPE  674      27.890 175.270  63.750  1.00  0.00            
ATOM   3798  GL1 POPE  674      27.060 173.630  58.690  1.00  0.00            
ATOM   3799  GL2 POPE  674      29.000 171.470  58.260  1.00  0.00            
ATOM   3800  C1A POPE  674      26.470 175.000  54.650  1.00  0.00            
ATOM   3801  D2A POPE  674      27.470 176.400  50.410  1.00  0.00            
ATOM   3802  C3A POPE  674      24.370 175.700  47.110  1.00  0.00            
ATOM   3803  C4A POPE  674      24.380 177.120  42.510  1.00  0.00            
ATOM   3804  C1B POPE  674      29.380 171.390  53.690  1.00  0.00            
ATOM   3805  C2B POPE  674      32.810 170.440  50.540  1.00  0.00            
ATOM   3806  C3B POPE  674      35.110 171.810  47.300  1.00  0.00            
ATOM   3807  C4B POPE  674      36.260 169.690  43.740  1.00  0.00            
ATOM   3808  NH3 POPE  675     163.450 119.820  65.370  1.00  0.00            
ATOM   3809  PO4 POPE  675     161.510 124.010  65.060  1.00  0.00            
ATOM   3810  GL1 POPE  675     163.270 123.210  61.810  1.00  0.00            
ATOM   3811  GL2 POPE  675     162.960 126.140  60.070  1.00  0.00            
ATOM   3812  C1A POPE  675     164.280 121.520  57.980  1.00  0.00            
ATOM   3813  D2A POPE  675     164.100 120.770  53.280  1.00  0.00            
ATOM   3814  C3A POPE  675     164.530 117.090  50.130  1.00  0.00            
ATOM   3815  C4A POPE  675     166.120 113.030  47.820  1.00  0.00            
ATOM   3816  C1B POPE  675     161.200 125.740  56.560  1.00  0.00            
ATOM   3817  C2B POPE  675     161.420 127.860  53.220  1.00  0.00            
ATOM   3818  C3B POPE  675     160.890 129.620  50.040  1.00  0.00            
ATOM   3819  C4B POPE  675     158.180 129.220  46.550  1.00  0.00            
ATOM   3820  NH3 POPE  676     132.710  87.840  64.670  1.00  0.00            
ATOM   3821  PO4 POPE  676     129.810  90.490  65.260  1.00  0.00            
ATOM   3822  GL1 POPE  676     128.560  89.590  60.600  1.00  0.00            
ATOM   3823  GL2 POPE  676     125.870  90.180  58.960  1.00  0.00            
ATOM   3824  C1A POPE  676     128.250  87.040  56.370  1.00  0.00            
ATOM   3825  D2A POPE  676     128.420  84.830  51.920  1.00  0.00            
ATOM   3826  C3A POPE  676     129.100  80.300  51.870  1.00  0.00            
ATOM   3827  C4A POPE  676     130.020  75.950  55.470  1.00  0.00            
ATOM   3828  C1B POPE  676     127.200  91.500  55.800  1.00  0.00            
ATOM   3829  C2B POPE  676     129.520  90.370  52.060  1.00  0.00            
ATOM   3830  C3B POPE  676     131.940  89.730  49.260  1.00  0.00            
ATOM   3831  C4B POPE  676     135.550  86.470  48.070  1.00  0.00            
ATOM   3832  NH3 POPE  677     158.570 273.570  59.110  1.00  0.00            
ATOM   3833  PO4 POPE  677     157.210 277.390  59.560  1.00  0.00            
ATOM   3834  GL1 POPE  677     156.910 276.980  55.710  1.00  0.00            
ATOM   3835  GL2 POPE  677     155.920 274.610  54.930  1.00  0.00            
ATOM   3836  C1A POPE  677     156.920 279.080  52.470  1.00  0.00            
ATOM   3837  D2A POPE  677     157.730 278.720  47.660  1.00  0.00            
ATOM   3838  C3A POPE  677     156.860 282.480  44.480  1.00  0.00            
ATOM   3839  C4A POPE  677     153.730 280.990  41.030  1.00  0.00            
ATOM   3840  C1B POPE  677     155.760 271.890  52.070  1.00  0.00            
ATOM   3841  C2B POPE  677     158.070 271.310  47.720  1.00  0.00            
ATOM   3842  C3B POPE  677     158.860 273.250  44.260  1.00  0.00            
ATOM   3843  C4B POPE  677     159.180 275.200  39.790  1.00  0.00            
ATOM   3844  NH3 POPE  678      59.130 127.590  64.290  1.00  0.00            
ATOM   3845  PO4 POPE  678      55.050 128.180  65.070  1.00  0.00            
ATOM   3846  GL1 POPE  678      55.570 128.190  60.390  1.00  0.00            
ATOM   3847  GL2 POPE  678      53.450 130.280  58.230  1.00  0.00            
ATOM   3848  C1A POPE  678      56.970 128.830  55.290  1.00  0.00            
ATOM   3849  D2A POPE  678      59.910 128.670  51.390  1.00  0.00            
ATOM   3850  C3A POPE  678      62.970 126.590  52.870  1.00  0.00            
ATOM   3851  C4A POPE  678      65.740 123.810  51.970  1.00  0.00            
ATOM   3852  C1B POPE  678      50.410 131.410  54.800  1.00  0.00            
ATOM   3853  C2B POPE  678      49.230 129.890  50.700  1.00  0.00            
ATOM   3854  C3B POPE  678      50.060 128.120  46.620  1.00  0.00            
ATOM   3855  C4B POPE  678      47.300 127.260  44.100  1.00  0.00            
ATOM   3856  NH3 POPE  679       5.150 116.760  62.990  1.00  0.00            
ATOM   3857  PO4 POPE  679       3.770 113.930  66.030  1.00  0.00            
ATOM   3858  GL1 POPE  679       6.140 111.000  62.050  1.00  0.00            
ATOM   3859  GL2 POPE  679       3.870 109.000  59.680  1.00  0.00            
ATOM   3860  C1A POPE  679       7.320 112.010  57.700  1.00  0.00            
ATOM   3861  D2A POPE  679       9.110 112.490  53.830  1.00  0.00            
ATOM   3862  C3A POPE  679       8.370 114.130  50.320  1.00  0.00            
ATOM   3863  C4A POPE  679      11.100 113.190  45.910  1.00  0.00            
ATOM   3864  C1B POPE  679       5.340 108.570  55.170  1.00  0.00            
ATOM   3865  C2B POPE  679       7.780 108.810  50.290  1.00  0.00            
ATOM   3866  C3B POPE  679       6.740 110.130  45.490  1.00  0.00            
ATOM   3867  C4B POPE  679       9.220 108.890  41.500  1.00  0.00            
ATOM   3868  NH3 POPE  680      77.450 273.170  69.280  1.00  0.00            
ATOM   3869  PO4 POPE  680      79.040 275.090  65.970  1.00  0.00            
ATOM   3870  GL1 POPE  680      76.240 277.580  62.080  1.00  0.00            
ATOM   3871  GL2 POPE  680      73.140 279.620  63.600  1.00  0.00            
ATOM   3872  C1A POPE  680      75.160 277.910  57.760  1.00  0.00            
ATOM   3873  D2A POPE  680      76.030 278.810  54.530  1.00  0.00            
ATOM   3874  C3A POPE  680      76.050 280.080  50.500  1.00  0.00            
ATOM   3875  C4A POPE  680      75.570 277.430  46.390  1.00  0.00            
ATOM   3876  C1B POPE  680      71.420 275.650  61.870  1.00  0.00            
ATOM   3877  C2B POPE  680      74.470 272.950  60.000  1.00  0.00            
ATOM   3878  C3B POPE  680      78.220 273.330  56.870  1.00  0.00            
ATOM   3879  C4B POPE  680      82.900 273.800  55.000  1.00  0.00            
ATOM   3880  NH3 POPE  681     248.110  40.620  65.750  1.00  0.00            
ATOM   3881  PO4 POPE  681     244.820  41.640  68.700  1.00  0.00            
ATOM   3882  GL1 POPE  681     243.660  42.060  64.440  1.00  0.00            
ATOM   3883  GL2 POPE  681     242.360  44.790  64.040  1.00  0.00            
ATOM   3884  C1A POPE  681     245.250  41.770  60.070  1.00  0.00            
ATOM   3885  D2A POPE  681     246.000  39.580  56.080  1.00  0.00            
ATOM   3886  C3A POPE  681     243.750  40.560  52.170  1.00  0.00            
ATOM   3887  C4A POPE  681     243.170  43.170  48.310  1.00  0.00            
ATOM   3888  C1B POPE  681     243.570  46.310  60.930  1.00  0.00            
ATOM   3889  C2B POPE  681     244.450  44.940  56.210  1.00  0.00            
ATOM   3890  C3B POPE  681     245.850  44.770  52.060  1.00  0.00            
ATOM   3891  C4B POPE  681     248.320  45.280  48.110  1.00  0.00            
ATOM   3892  NH3 POPE  682     139.110   6.760  59.570  1.00  0.00            
ATOM   3893  PO4 POPE  682     144.370   6.530  59.530  1.00  0.00            
ATOM   3894  GL1 POPE  682     146.180   4.970  55.360  1.00  0.00            
ATOM   3895  GL2 POPE  682     147.540   7.480  52.850  1.00  0.00            
ATOM   3896  C1A POPE  682     145.230   2.870  51.710  1.00  0.00            
ATOM   3897  D2A POPE  682     143.760  -0.340  48.350  1.00  0.00            
ATOM   3898  C3A POPE  682     144.340  -2.160  44.270  1.00  0.00            
ATOM   3899  C4A POPE  682     146.190  -4.330  41.230  1.00  0.00            
ATOM   3900  C1B POPE  682     147.370  10.180  49.060  1.00  0.00            
ATOM   3901  C2B POPE  682     147.250   9.930  44.780  1.00  0.00            
ATOM   3902  C3B POPE  682     147.220   6.500  42.860  1.00  0.00            
ATOM   3903  C4B POPE  682     149.680   2.960  40.600  1.00  0.00            
ATOM   3904  NH3 POPE  683     241.440   7.780  66.110  1.00  0.00            
ATOM   3905  PO4 POPE  683     240.310   4.260  64.200  1.00  0.00            
ATOM   3906  GL1 POPE  683     238.450   3.650  60.110  1.00  0.00            
ATOM   3907  GL2 POPE  683     234.870   3.330  60.850  1.00  0.00            
ATOM   3908  C1A POPE  683     239.650   4.470  55.310  1.00  0.00            
ATOM   3909  D2A POPE  683     241.170   7.820  52.320  1.00  0.00            
ATOM   3910  C3A POPE  683     237.690   8.770  50.090  1.00  0.00            
ATOM   3911  C4A POPE  683     233.520   8.920  47.850  1.00  0.00            
ATOM   3912  C1B POPE  683     234.450   3.670  56.250  1.00  0.00            
ATOM   3913  C2B POPE  683     235.670   3.910  52.470  1.00  0.00            
ATOM   3914  C3B POPE  683     235.740   4.660  48.670  1.00  0.00            
ATOM   3915  C4B POPE  683     238.310   8.410  44.710  1.00  0.00            
ATOM   3916  NH3 POPE  684      65.480  89.880  63.220  1.00  0.00            
ATOM   3917  PO4 POPE  684      63.320  93.000  62.950  1.00  0.00            
ATOM   3918  GL1 POPE  684      62.210  94.540  59.540  1.00  0.00            
ATOM   3919  GL2 POPE  684      60.190  92.640  58.300  1.00  0.00            
ATOM   3920  C1A POPE  684      62.020  98.390  57.480  1.00  0.00            
ATOM   3921  D2A POPE  684      62.800  98.720  53.920  1.00  0.00            
ATOM   3922  C3A POPE  684      59.490  99.900  51.430  1.00  0.00            
ATOM   3923  C4A POPE  684      57.110  99.360  54.030  1.00  0.00            
ATOM   3924  C1B POPE  684      61.330  93.260  53.160  1.00  0.00            
ATOM   3925  C2B POPE  684      61.690  92.690  49.510  1.00  0.00            
ATOM   3926  C3B POPE  684      65.000  93.060  46.800  1.00  0.00            
ATOM   3927  C4B POPE  684      68.920  93.430  46.350  1.00  0.00            
ATOM   3928  NH3 POPE  685      37.020  78.730  67.530  1.00  0.00            
ATOM   3929  PO4 POPE  685      40.280  76.450  67.660  1.00  0.00            
ATOM   3930  GL1 POPE  685      38.960  76.790  63.470  1.00  0.00            
ATOM   3931  GL2 POPE  685      40.940  75.680  61.550  1.00  0.00            
ATOM   3932  C1A POPE  685      36.900  78.630  60.490  1.00  0.00            
ATOM   3933  D2A POPE  685      38.920  77.920  55.900  1.00  0.00            
ATOM   3934  C3A POPE  685      38.840  74.060  53.040  1.00  0.00            
ATOM   3935  C4A POPE  685      40.220  71.350  49.580  1.00  0.00            
ATOM   3936  C1B POPE  685      42.180  73.720  57.680  1.00  0.00            
ATOM   3937  C2B POPE  685      43.800  72.040  52.600  1.00  0.00            
ATOM   3938  C3B POPE  685      47.290  70.810  49.990  1.00  0.00            
ATOM   3939  C4B POPE  685      49.760  72.720  46.360  1.00  0.00            
ATOM   3940  NH3 POPE  686     252.070 213.500  60.950  1.00  0.00            
ATOM   3941  PO4 POPE  686     248.910 211.010  62.940  1.00  0.00            
ATOM   3942  GL1 POPE  686     247.240 213.310  58.700  1.00  0.00            
ATOM   3943  GL2 POPE  686     249.090 213.970  56.390  1.00  0.00            
ATOM   3944  C1A POPE  686     244.130 212.140  55.240  1.00  0.00            
ATOM   3945  D2A POPE  686     242.500 214.070  51.610  1.00  0.00            
ATOM   3946  C3A POPE  686     244.700 212.680  47.810  1.00  0.00            
ATOM   3947  C4A POPE  686     248.980 211.280  46.400  1.00  0.00            
ATOM   3948  C1B POPE  686     251.670 216.100  53.810  1.00  0.00            
ATOM   3949  C2B POPE  686     251.740 216.920  49.990  1.00  0.00            
ATOM   3950  C3B POPE  686     251.600 216.070  45.650  1.00  0.00            
ATOM   3951  C4B POPE  686     250.060 214.180  41.950  1.00  0.00            
ATOM   3952  NH3 POPE  687     248.950  66.360  68.660  1.00  0.00            
ATOM   3953  PO4 POPE  687     250.430  63.000  67.260  1.00  0.00            
ATOM   3954  GL1 POPE  687     249.940  63.110  63.010  1.00  0.00            
ATOM   3955  GL2 POPE  687     247.180  61.150  61.740  1.00  0.00            
ATOM   3956  C1A POPE  687     252.560  64.180  59.520  1.00  0.00            
ATOM   3957  D2A POPE  687     252.880  67.130  58.570  1.00  0.00            
ATOM   3958  C3A POPE  687     254.450  68.430  53.710  1.00  0.00            
ATOM   3959  C4A POPE  687     252.980  70.090  50.550  1.00  0.00            
ATOM   3960  C1B POPE  687     246.110  60.650  57.060  1.00  0.00            
ATOM   3961  C2B POPE  687     245.770  58.270  53.530  1.00  0.00            
ATOM   3962  C3B POPE  687     243.790  58.540  49.050  1.00  0.00            
ATOM   3963  C4B POPE  687     242.330  60.780  44.860  1.00  0.00            
ATOM   3964  NH3 POPE  688     122.130 144.690  65.790  1.00  0.00            
ATOM   3965  PO4 POPE  688     121.320 141.710  62.620  1.00  0.00            
ATOM   3966  GL1 POPE  688     120.680 141.960  58.800  1.00  0.00            
ATOM   3967  GL2 POPE  688     123.220 142.600  56.490  1.00  0.00            
ATOM   3968  C1A POPE  688     118.650 145.990  56.780  1.00  0.00            
ATOM   3969  D2A POPE  688     118.750 149.820  53.850  1.00  0.00            
ATOM   3970  C3A POPE  688     119.970 148.870  50.320  1.00  0.00            
ATOM   3971  C4A POPE  688     121.750 149.980  46.840  1.00  0.00            
ATOM   3972  C1B POPE  688     123.030 141.400  53.000  1.00  0.00            
ATOM   3973  C2B POPE  688     121.450 144.160  49.180  1.00  0.00            
ATOM   3974  C3B POPE  688     118.500 142.120  46.750  1.00  0.00            
ATOM   3975  C4B POPE  688     114.230 140.590  45.950  1.00  0.00            
ATOM   3976  NH3 POPE  689     158.960  72.830  63.230  1.00  0.00            
ATOM   3977  PO4 POPE  689     161.410  75.110  60.620  1.00  0.00            
ATOM   3978  GL1 POPE  689     163.500  77.190  58.160  1.00  0.00            
ATOM   3979  GL2 POPE  689     165.530  80.470  58.600  1.00  0.00            
ATOM   3980  C1A POPE  689     163.460  78.250  53.750  1.00  0.00            
ATOM   3981  D2A POPE  689     161.020  77.410  49.910  1.00  0.00            
ATOM   3982  C3A POPE  689     161.010  80.030  47.450  1.00  0.00            
ATOM   3983  C4A POPE  689     159.070  83.950  47.500  1.00  0.00            
ATOM   3984  C1B POPE  689     167.860  81.730  54.440  1.00  0.00            
ATOM   3985  C2B POPE  689     170.380  82.170  50.690  1.00  0.00            
ATOM   3986  C3B POPE  689     173.500  82.810  47.200  1.00  0.00            
ATOM   3987  C4B POPE  689     175.620  78.300  47.090  1.00  0.00            
ATOM   3988  NH3 POPE  690      21.980  74.520  64.350  1.00  0.00            
ATOM   3989  PO4 POPE  690      17.660  75.020  67.120  1.00  0.00            
ATOM   3990  GL1 POPE  690      16.970  76.080  62.130  1.00  0.00            
ATOM   3991  GL2 POPE  690      14.230  77.240  60.890  1.00  0.00            
ATOM   3992  C1A POPE  690      17.920  76.060  57.590  1.00  0.00            
ATOM   3993  D2A POPE  690      14.690  74.660  54.740  1.00  0.00            
ATOM   3994  C3A POPE  690      16.350  71.790  51.980  1.00  0.00            
ATOM   3995  C4A POPE  690      18.630  70.840  48.760  1.00  0.00            
ATOM   3996  C1B POPE  690      15.000  80.960  58.330  1.00  0.00            
ATOM   3997  C2B POPE  690      14.830  83.820  54.430  1.00  0.00            
ATOM   3998  C3B POPE  690      13.580  82.220  50.450  1.00  0.00            
ATOM   3999  C4B POPE  690      13.480  79.020  47.740  1.00  0.00            
ATOM   4000  NH3 POPE  691      77.360 199.210  65.180  1.00  0.00            
ATOM   4001  PO4 POPE  691      78.650 203.310  63.330  1.00  0.00            
ATOM   4002  GL1 POPE  691      77.900 200.450  59.660  1.00  0.00            
ATOM   4003  GL2 POPE  691      80.300 198.740  57.020  1.00  0.00            
ATOM   4004  C1A POPE  691      75.510 199.560  55.640  1.00  0.00            
ATOM   4005  D2A POPE  691      76.400 198.670  52.080  1.00  0.00            
ATOM   4006  C3A POPE  691      74.810 198.830  47.270  1.00  0.00            
ATOM   4007  C4A POPE  691      72.530 200.140  42.820  1.00  0.00            
ATOM   4008  C1B POPE  691      81.170 200.430  51.470  1.00  0.00            
ATOM   4009  C2B POPE  691      83.580 199.150  49.170  1.00  0.00            
ATOM   4010  C3B POPE  691      85.310 198.170  46.790  1.00  0.00            
ATOM   4011  C4B POPE  691      86.720 196.060  43.480  1.00  0.00            
ATOM   4012  NH3 POPE  692     255.290 253.800  67.110  1.00  0.00            
ATOM   4013  PO4 POPE  692     254.470 249.760  66.190  1.00  0.00            
ATOM   4014  GL1 POPE  692     255.850 251.540  62.730  1.00  0.00            
ATOM   4015  GL2 POPE  692     258.320 250.830  62.010  1.00  0.00            
ATOM   4016  C1A POPE  692     255.330 254.240  58.530  1.00  0.00            
ATOM   4017  D2A POPE  692     255.020 258.970  59.640  1.00  0.00            
ATOM   4018  C3A POPE  692     256.200 263.070  57.020  1.00  0.00            
ATOM   4019  C4A POPE  692     256.280 262.160  52.220  1.00  0.00            
ATOM   4020  C1B POPE  692     254.790 249.360  58.380  1.00  0.00            
ATOM   4021  C2B POPE  692     252.740 251.360  55.080  1.00  0.00            
ATOM   4022  C3B POPE  692     249.760 251.040  52.480  1.00  0.00            
ATOM   4023  C4B POPE  692     248.080 252.250  47.510  1.00  0.00            
ATOM   4024  NH3 POPE  693      59.400 174.990  66.980  1.00  0.00            
ATOM   4025  PO4 POPE  693      55.550 177.360  68.060  1.00  0.00            
ATOM   4026  GL1 POPE  693      55.300 176.900  63.950  1.00  0.00            
ATOM   4027  GL2 POPE  693      54.210 179.220  61.550  1.00  0.00            
ATOM   4028  C1A POPE  693      57.640 175.960  60.870  1.00  0.00            
ATOM   4029  D2A POPE  693      61.410 176.180  57.840  1.00  0.00            
ATOM   4030  C3A POPE  693      65.970 174.300  58.310  1.00  0.00            
ATOM   4031  C4A POPE  693      66.850 172.070  55.430  1.00  0.00            
ATOM   4032  C1B POPE  693      55.980 179.080  57.320  1.00  0.00            
ATOM   4033  C2B POPE  693      55.730 179.720  52.980  1.00  0.00            
ATOM   4034  C3B POPE  693      55.970 177.670  48.960  1.00  0.00            
ATOM   4035  C4B POPE  693      58.860 176.320  46.230  1.00  0.00            
ATOM   4036  NH3 POPE  694      49.910  81.160  63.120  1.00  0.00            
ATOM   4037  PO4 POPE  694      53.670  78.450  63.040  1.00  0.00            
ATOM   4038  GL1 POPE  694      56.570  76.740  59.830  1.00  0.00            
ATOM   4039  GL2 POPE  694      56.670  79.580  57.680  1.00  0.00            
ATOM   4040  C1A POPE  694      56.720  73.400  57.440  1.00  0.00            
ATOM   4041  D2A POPE  694      55.480  70.760  53.170  1.00  0.00            
ATOM   4042  C3A POPE  694      57.970  69.430  49.920  1.00  0.00            
ATOM   4043  C4A POPE  694      56.210  67.360  45.450  1.00  0.00            
ATOM   4044  C1B POPE  694      56.180  80.980  54.260  1.00  0.00            
ATOM   4045  C2B POPE  694      59.070  81.320  50.350  1.00  0.00            
ATOM   4046  C3B POPE  694      60.390  79.120  46.640  1.00  0.00            
ATOM   4047  C4B POPE  694      59.830  76.330  44.130  1.00  0.00            
ATOM   4048  NH3 POPE  695      59.780 145.290  66.450  1.00  0.00            
ATOM   4049  PO4 POPE  695      62.010 141.690  64.610  1.00  0.00            
ATOM   4050  GL1 POPE  695      60.640 143.160  61.540  1.00  0.00            
ATOM   4051  GL2 POPE  695      59.660 145.940  61.320  1.00  0.00            
ATOM   4052  C1A POPE  695      59.590 143.670  57.410  1.00  0.00            
ATOM   4053  D2A POPE  695      57.500 145.100  55.520  1.00  0.00            
ATOM   4054  C3A POPE  695      59.400 143.550  51.170  1.00  0.00            
ATOM   4055  C4A POPE  695      60.930 143.510  46.990  1.00  0.00            
ATOM   4056  C1B POPE  695      59.360 148.310  58.910  1.00  0.00            
ATOM   4057  C2B POPE  695      61.320 147.910  55.250  1.00  0.00            
ATOM   4058  C3B POPE  695      62.530 147.600  51.030  1.00  0.00            
ATOM   4059  C4B POPE  695      61.030 148.100  47.580  1.00  0.00            
ATOM   4060  NH3 POPE  696     244.650 132.330  70.870  1.00  0.00            
ATOM   4061  PO4 POPE  696     243.490 133.480  66.610  1.00  0.00            
ATOM   4062  GL1 POPE  696     242.610 132.660  61.900  1.00  0.00            
ATOM   4063  GL2 POPE  696     244.060 130.320  60.530  1.00  0.00            
ATOM   4064  C1A POPE  696     240.470 133.560  57.610  1.00  0.00            
ATOM   4065  D2A POPE  696     239.700 134.400  52.630  1.00  0.00            
ATOM   4066  C3A POPE  696     238.540 130.810  49.340  1.00  0.00            
ATOM   4067  C4A POPE  696     236.760 129.120  45.020  1.00  0.00            
ATOM   4068  C1B POPE  696     244.590 130.390  56.530  1.00  0.00            
ATOM   4069  C2B POPE  696     242.820 130.530  52.650  1.00  0.00            
ATOM   4070  C3B POPE  696     243.910 128.100  48.070  1.00  0.00            
ATOM   4071  C4B POPE  696     241.810 129.810  44.480  1.00  0.00            
ATOM   4072  NH3 POPE  697     116.340 282.260  66.080  1.00  0.00            
ATOM   4073  PO4 POPE  697     113.070 285.060  64.640  1.00  0.00            
ATOM   4074  GL1 POPE  697     115.440 283.140  60.740  1.00  0.00            
ATOM   4075  GL2 POPE  697     112.530 280.190  61.090  1.00  0.00            
ATOM   4076  C1A POPE  697     114.580 283.100  57.190  1.00  0.00            
ATOM   4077  D2A POPE  697     114.320 282.730  53.660  1.00  0.00            
ATOM   4078  C3A POPE  697     111.720 282.410  50.140  1.00  0.00            
ATOM   4079  C4A POPE  697     111.600 280.780  45.510  1.00  0.00            
ATOM   4080  C1B POPE  697     112.520 278.160  57.850  1.00  0.00            
ATOM   4081  C2B POPE  697     112.720 277.680  53.460  1.00  0.00            
ATOM   4082  C3B POPE  697     113.760 277.100  49.080  1.00  0.00            
ATOM   4083  C4B POPE  697     111.240 275.400  46.260  1.00  0.00            
ATOM   4084  NH3 POPE  698     143.770 229.180  63.360  1.00  0.00            
ATOM   4085  PO4 POPE  698     147.000 228.700  62.670  1.00  0.00            
ATOM   4086  GL1 POPE  698     148.180 231.380  59.110  1.00  0.00            
ATOM   4087  GL2 POPE  698     147.980 229.570  56.870  1.00  0.00            
ATOM   4088  C1A POPE  698     146.840 235.060  56.650  1.00  0.00            
ATOM   4089  D2A POPE  698     144.920 239.130  53.860  1.00  0.00            
ATOM   4090  C3A POPE  698     149.060 241.740  52.670  1.00  0.00            
ATOM   4091  C4A POPE  698     150.340 245.510  51.640  1.00  0.00            
ATOM   4092  C1B POPE  698     147.000 226.990  53.560  1.00  0.00            
ATOM   4093  C2B POPE  698     146.030 224.380  51.000  1.00  0.00            
ATOM   4094  C3B POPE  698     143.290 223.970  47.860  1.00  0.00            
ATOM   4095  C4B POPE  698     139.410 224.430  44.920  1.00  0.00            
ATOM   4096  NH3 POPE  699     176.450 236.130  63.080  1.00  0.00            
ATOM   4097  PO4 POPE  699     175.580 231.680  62.480  1.00  0.00            
ATOM   4098  GL1 POPE  699     174.660 231.660  59.150  1.00  0.00            
ATOM   4099  GL2 POPE  699     173.310 228.560  59.730  1.00  0.00            
ATOM   4100  C1A POPE  699     171.150 232.350  56.740  1.00  0.00            
ATOM   4101  D2A POPE  699     169.250 228.550  54.500  1.00  0.00            
ATOM   4102  C3A POPE  699     169.920 227.830  50.190  1.00  0.00            
ATOM   4103  C4A POPE  699     170.910 223.550  48.140  1.00  0.00            
ATOM   4104  C1B POPE  699     175.060 228.090  55.500  1.00  0.00            
ATOM   4105  C2B POPE  699     174.420 225.300  51.840  1.00  0.00            
ATOM   4106  C3B POPE  699     175.720 223.130  48.140  1.00  0.00            
ATOM   4107  C4B POPE  699     175.030 223.260  44.200  1.00  0.00            
ATOM   4108  NH3 POPE  700      33.340  21.480  65.770  1.00  0.00            
ATOM   4109  PO4 POPE  700      35.970  20.030  68.750  1.00  0.00            
ATOM   4110  GL1 POPE  700      36.730  18.410  64.510  1.00  0.00            
ATOM   4111  GL2 POPE  700      33.370  16.730  63.180  1.00  0.00            
ATOM   4112  C1A POPE  700      38.630  15.440  62.770  1.00  0.00            
ATOM   4113  D2A POPE  700      40.270  14.290  58.940  1.00  0.00            
ATOM   4114  C3A POPE  700      40.720  17.160  56.270  1.00  0.00            
ATOM   4115  C4A POPE  700      40.420  19.810  53.600  1.00  0.00            
ATOM   4116  C1B POPE  700      35.430  16.760  58.670  1.00  0.00            
ATOM   4117  C2B POPE  700      36.090  15.180  55.580  1.00  0.00            
ATOM   4118  C3B POPE  700      38.820  15.590  51.460  1.00  0.00            
ATOM   4119  C4B POPE  700      42.740  15.100  50.570  1.00  0.00            
ATOM   4120  NH3 POPE  701       9.280 278.360  67.950  1.00  0.00            
ATOM   4121  PO4 POPE  701       9.920 282.530  65.470  1.00  0.00            
ATOM   4122  GL1 POPE  701      10.630 285.260  61.170  1.00  0.00            
ATOM   4123  GL2 POPE  701      10.120 288.340  60.670  1.00  0.00            
ATOM   4124  C1A POPE  701       9.110 284.810  57.180  1.00  0.00            
ATOM   4125  D2A POPE  701       8.830 287.780  53.580  1.00  0.00            
ATOM   4126  C3A POPE  701       9.410 290.260  50.630  1.00  0.00            
ATOM   4127  C4A POPE  701       9.580 291.260  45.370  1.00  0.00            
ATOM   4128  C1B POPE  701       8.250 290.400  57.690  1.00  0.00            
ATOM   4129  C2B POPE  701       8.810 293.530  55.300  1.00  0.00            
ATOM   4130  C3B POPE  701       9.200 295.980  50.880  1.00  0.00            
ATOM   4131  C4B POPE  701      10.370 297.160  46.830  1.00  0.00            
ATOM   4132  NH3 POPE  702      78.640 284.840  67.720  1.00  0.00            
ATOM   4133  PO4 POPE  702      78.770 288.920  66.730  1.00  0.00            
ATOM   4134  GL1 POPE  702      79.140 287.650  62.780  1.00  0.00            
ATOM   4135  GL2 POPE  702      80.160 291.120  62.460  1.00  0.00            
ATOM   4136  C1A POPE  702      78.080 288.000  58.970  1.00  0.00            
ATOM   4137  D2A POPE  702      78.300 289.810  55.450  1.00  0.00            
ATOM   4138  C3A POPE  702      75.310 291.770  53.770  1.00  0.00            
ATOM   4139  C4A POPE  702      72.030 293.360  55.550  1.00  0.00            
ATOM   4140  C1B POPE  702      81.100 292.840  59.340  1.00  0.00            
ATOM   4141  C2B POPE  702      83.040 295.930  57.950  1.00  0.00            
ATOM   4142  C3B POPE  702      85.530 299.030  58.520  1.00  0.00            
ATOM   4143  C4B POPE  702      88.500 301.540  59.080  1.00  0.00            
ATOM   4144  NH3 POPE  703      52.340 277.750  68.720  1.00  0.00            
ATOM   4145  PO4 POPE  703      48.490 279.080  65.080  1.00  0.00            
ATOM   4146  GL1 POPE  703      52.270 280.040  62.570  1.00  0.00            
ATOM   4147  GL2 POPE  703      56.090 279.290  63.090  1.00  0.00            
ATOM   4148  C1A POPE  703      52.290 281.970  58.450  1.00  0.00            
ATOM   4149  D2A POPE  703      53.260 285.610  55.060  1.00  0.00            
ATOM   4150  C3A POPE  703      52.920 286.080  50.870  1.00  0.00            
ATOM   4151  C4A POPE  703      51.400 288.410  46.780  1.00  0.00            
ATOM   4152  C1B POPE  703      56.200 278.460  58.650  1.00  0.00            
ATOM   4153  C2B POPE  703      55.950 280.920  54.340  1.00  0.00            
ATOM   4154  C3B POPE  703      56.790 280.350  50.750  1.00  0.00            
ATOM   4155  C4B POPE  703      58.450 275.690  49.430  1.00  0.00            
ATOM   4156  NH3 POPE  704      46.550  89.540  64.200  1.00  0.00            
ATOM   4157  PO4 POPE  704      50.510  86.160  64.630  1.00  0.00            
ATOM   4158  GL1 POPE  704      49.270  85.680  60.490  1.00  0.00            
ATOM   4159  GL2 POPE  704      46.320  84.260  59.790  1.00  0.00            
ATOM   4160  C1A POPE  704      49.680  86.230  56.240  1.00  0.00            
ATOM   4161  D2A POPE  704      50.920  84.740  52.820  1.00  0.00            
ATOM   4162  C3A POPE  704      49.780  82.720  49.790  1.00  0.00            
ATOM   4163  C4A POPE  704      45.430  81.140  47.530  1.00  0.00            
ATOM   4164  C1B POPE  704      46.000  81.390  56.330  1.00  0.00            
ATOM   4165  C2B POPE  704      46.280  81.100  52.670  1.00  0.00            
ATOM   4166  C3B POPE  704      46.960  77.290  49.960  1.00  0.00            
ATOM   4167  C4B POPE  704      43.390  74.850  48.830  1.00  0.00            
ATOM   4168  NH3 POPE  705      41.310 135.590  60.920  1.00  0.00            
ATOM   4169  PO4 POPE  705      43.720 137.650  57.470  1.00  0.00            
ATOM   4170  GL1 POPE  705      44.960 137.420  54.360  1.00  0.00            
ATOM   4171  GL2 POPE  705      47.840 135.900  55.110  1.00  0.00            
ATOM   4172  C1A POPE  705      46.550 139.710  50.800  1.00  0.00            
ATOM   4173  D2A POPE  705      50.080 142.090  49.620  1.00  0.00            
ATOM   4174  C3A POPE  705      50.810 145.380  47.630  1.00  0.00            
ATOM   4175  C4A POPE  705      52.450 146.030  44.480  1.00  0.00            
ATOM   4176  C1B POPE  705      47.350 134.550  51.080  1.00  0.00            
ATOM   4177  C2B POPE  705      47.780 132.860  46.920  1.00  0.00            
ATOM   4178  C3B POPE  705      48.950 132.930  42.820  1.00  0.00            
ATOM   4179  C4B POPE  705      50.870 132.160  39.160  1.00  0.00            
ATOM   4180  NH3 POPE  706      36.560 164.350  64.670  1.00  0.00            
ATOM   4181  PO4 POPE  706      34.140 160.540  65.430  1.00  0.00            
ATOM   4182  GL1 POPE  706      35.270 160.060  61.740  1.00  0.00            
ATOM   4183  GL2 POPE  706      34.570 161.720  60.250  1.00  0.00            
ATOM   4184  C1A POPE  706      37.490 158.650  58.170  1.00  0.00            
ATOM   4185  D2A POPE  706      40.660 159.020  56.260  1.00  0.00            
ATOM   4186  C3A POPE  706      39.130 162.110  52.720  1.00  0.00            
ATOM   4187  C4A POPE  706      39.910 163.470  49.700  1.00  0.00            
ATOM   4188  C1B POPE  706      36.380 164.070  56.780  1.00  0.00            
ATOM   4189  C2B POPE  706      36.340 166.420  52.960  1.00  0.00            
ATOM   4190  C3B POPE  706      36.360 167.020  48.870  1.00  0.00            
ATOM   4191  C4B POPE  706      34.710 165.210  45.270  1.00  0.00            
ATOM   4192  NH3 POPE  707      15.160  31.790  69.920  1.00  0.00            
ATOM   4193  PO4 POPE  707      12.150  27.990  69.180  1.00  0.00            
ATOM   4194  GL1 POPE  707      11.820  31.630  66.080  1.00  0.00            
ATOM   4195  GL2 POPE  707       9.010  32.150  65.820  1.00  0.00            
ATOM   4196  C1A POPE  707      10.970  31.650  61.150  1.00  0.00            
ATOM   4197  D2A POPE  707      10.280  29.790  57.340  1.00  0.00            
ATOM   4198  C3A POPE  707       8.360  31.970  54.850  1.00  0.00            
ATOM   4199  C4A POPE  707       7.710  32.920  50.220  1.00  0.00            
ATOM   4200  C1B POPE  707       4.820  31.240  62.760  1.00  0.00            
ATOM   4201  C2B POPE  707       1.920  28.850  60.930  1.00  0.00            
ATOM   4202  C3B POPE  707       4.970  28.640  57.870  1.00  0.00            
ATOM   4203  C4B POPE  707       5.290  27.550  53.770  1.00  0.00            
ATOM   4204  NH3 POPE  708      34.760 117.750  64.950  1.00  0.00            
ATOM   4205  PO4 POPE  708      38.240 117.180  66.560  1.00  0.00            
ATOM   4206  GL1 POPE  708      40.500 116.470  62.060  1.00  0.00            
ATOM   4207  GL2 POPE  708      41.210 118.780  60.630  1.00  0.00            
ATOM   4208  C1A POPE  708      43.100 114.260  58.450  1.00  0.00            
ATOM   4209  D2A POPE  708      43.520 110.020  58.200  1.00  0.00            
ATOM   4210  C3A POPE  708      45.960 108.090  55.020  1.00  0.00            
ATOM   4211  C4A POPE  708      46.970 106.920  51.540  1.00  0.00            
ATOM   4212  C1B POPE  708      39.710 117.240  56.450  1.00  0.00            
ATOM   4213  C2B POPE  708      39.540 113.840  53.600  1.00  0.00            
ATOM   4214  C3B POPE  708      39.070 112.610  48.590  1.00  0.00            
ATOM   4215  C4B POPE  708      40.660 112.310  44.320  1.00  0.00            
ATOM   4216  NH3 POPE  709      82.640   2.030  67.400  1.00  0.00            
ATOM   4217  PO4 POPE  709      86.710   0.810  66.960  1.00  0.00            
ATOM   4218  GL1 POPE  709      87.000  -0.030  62.130  1.00  0.00            
ATOM   4219  GL2 POPE  709      85.700   2.830  61.330  1.00  0.00            
ATOM   4220  C1A POPE  709      88.230  -1.230  58.100  1.00  0.00            
ATOM   4221  D2A POPE  709      87.130  -2.400  54.090  1.00  0.00            
ATOM   4222  C3A POPE  709      88.960  -0.410  50.680  1.00  0.00            
ATOM   4223  C4A POPE  709      89.560   2.320  46.780  1.00  0.00            
ATOM   4224  C1B POPE  709      87.330   3.650  57.860  1.00  0.00            
ATOM   4225  C2B POPE  709      86.390   3.290  53.940  1.00  0.00            
ATOM   4226  C3B POPE  709      85.770   4.550  49.330  1.00  0.00            
ATOM   4227  C4B POPE  709      83.040   6.960  46.190  1.00  0.00            
ATOM   4228  NH3 POPE  710     228.240  40.600  65.300  1.00  0.00            
ATOM   4229  PO4 POPE  710     231.180  44.820  65.450  1.00  0.00            
ATOM   4230  GL1 POPE  710     230.460  42.680  61.300  1.00  0.00            
ATOM   4231  GL2 POPE  710     229.730  44.940  60.510  1.00  0.00            
ATOM   4232  C1A POPE  710     230.600  39.550  57.190  1.00  0.00            
ATOM   4233  D2A POPE  710     232.200  38.790  53.680  1.00  0.00            
ATOM   4234  C3A POPE  710     233.780  40.290  49.990  1.00  0.00            
ATOM   4235  C4A POPE  710     237.350  39.150  46.670  1.00  0.00            
ATOM   4236  C1B POPE  710     228.300  44.780  56.720  1.00  0.00            
ATOM   4237  C2B POPE  710     229.660  43.780  52.430  1.00  0.00            
ATOM   4238  C3B POPE  710     229.500  42.520  47.670  1.00  0.00            
ATOM   4239  C4B POPE  710     228.850  45.590  43.750  1.00  0.00            
ATOM   4240  NH3 POPE  711     174.980 276.320  58.710  1.00  0.00            
ATOM   4241  PO4 POPE  711     178.660 275.620  59.170  1.00  0.00            
ATOM   4242  GL1 POPE  711     177.610 272.380  57.370  1.00  0.00            
ATOM   4243  GL2 POPE  711     174.000 272.220  55.940  1.00  0.00            
ATOM   4244  C1A POPE  711     178.060 272.420  52.900  1.00  0.00            
ATOM   4245  D2A POPE  711     174.880 270.700  48.690  1.00  0.00            
ATOM   4246  C3A POPE  711     173.350 274.170  46.340  1.00  0.00            
ATOM   4247  C4A POPE  711     172.640 274.640  42.720  1.00  0.00            
ATOM   4248  C1B POPE  711     172.670 274.410  52.350  1.00  0.00            
ATOM   4249  C2B POPE  711     169.430 276.110  49.390  1.00  0.00            
ATOM   4250  C3B POPE  711     168.550 276.720  44.830  1.00  0.00            
ATOM   4251  C4B POPE  711     167.020 278.580  41.500  1.00  0.00            
ATOM   4252  NH3 POPE  712     166.660 277.720  59.000  1.00  0.00            
ATOM   4253  PO4 POPE  712     163.390 273.810  59.910  1.00  0.00            
ATOM   4254  GL1 POPE  712     163.620 274.370  55.250  1.00  0.00            
ATOM   4255  GL2 POPE  712     160.630 271.700  54.750  1.00  0.00            
ATOM   4256  C1A POPE  712     165.220 277.240  52.060  1.00  0.00            
ATOM   4257  D2A POPE  712     162.570 279.440  49.930  1.00  0.00            
ATOM   4258  C3A POPE  712     162.740 281.220  45.020  1.00  0.00            
ATOM   4259  C4A POPE  712     162.180 278.310  42.490  1.00  0.00            
ATOM   4260  C1B POPE  712     160.050 275.020  51.460  1.00  0.00            
ATOM   4261  C2B POPE  712     162.360 274.280  47.830  1.00  0.00            
ATOM   4262  C3B POPE  712     163.880 273.910  44.220  1.00  0.00            
ATOM   4263  C4B POPE  712     167.770 272.740  41.960  1.00  0.00            
ATOM   4264  NH3 POPE  713     224.660 132.820  62.750  1.00  0.00            
ATOM   4265  PO4 POPE  713     221.400 131.560  60.520  1.00  0.00            
ATOM   4266  GL1 POPE  713     220.830 133.450  56.290  1.00  0.00            
ATOM   4267  GL2 POPE  713     222.670 135.770  57.140  1.00  0.00            
ATOM   4268  C1A POPE  713     221.890 132.830  52.540  1.00  0.00            
ATOM   4269  D2A POPE  713     221.650 132.270  47.750  1.00  0.00            
ATOM   4270  C3A POPE  713     224.770 133.950  44.820  1.00  0.00            
ATOM   4271  C4A POPE  713     227.620 133.500  41.790  1.00  0.00            
ATOM   4272  C1B POPE  713     222.650 138.110  52.910  1.00  0.00            
ATOM   4273  C2B POPE  713     224.720 135.730  49.870  1.00  0.00            
ATOM   4274  C3B POPE  713     227.360 138.210  45.710  1.00  0.00            
ATOM   4275  C4B POPE  713     230.660 139.470  43.090  1.00  0.00            
ATOM   4276  NH3 POPE  714      36.130 171.700  63.100  1.00  0.00            
ATOM   4277  PO4 POPE  714      32.010 172.110  62.610  1.00  0.00            
ATOM   4278  GL1 POPE  714      33.290 174.190  59.420  1.00  0.00            
ATOM   4279  GL2 POPE  714      31.520 177.320  58.520  1.00  0.00            
ATOM   4280  C1A POPE  714      34.360 174.590  55.170  1.00  0.00            
ATOM   4281  D2A POPE  714      33.280 175.580  50.890  1.00  0.00            
ATOM   4282  C3A POPE  714      30.940 174.570  48.040  1.00  0.00            
ATOM   4283  C4A POPE  714      27.720 173.620  43.960  1.00  0.00            
ATOM   4284  C1B POPE  714      31.180 178.360  55.090  1.00  0.00            
ATOM   4285  C2B POPE  714      29.930 181.050  50.690  1.00  0.00            
ATOM   4286  C3B POPE  714      32.040 180.130  48.040  1.00  0.00            
ATOM   4287  C4B POPE  714      34.850 177.470  46.520  1.00  0.00            
ATOM   4288  NH3 POPE  715     208.040 116.650  62.510  1.00  0.00            
ATOM   4289  PO4 POPE  715     208.230 119.810  59.390  1.00  0.00            
ATOM   4290  GL1 POPE  715     206.230 122.600  56.150  1.00  0.00            
ATOM   4291  GL2 POPE  715     206.650 126.280  56.220  1.00  0.00            
ATOM   4292  C1A POPE  715     203.230 124.110  52.550  1.00  0.00            
ATOM   4293  D2A POPE  715     202.120 124.880  48.030  1.00  0.00            
ATOM   4294  C3A POPE  715     200.850 124.040  43.830  1.00  0.00            
ATOM   4295  C4A POPE  715     201.180 120.700  41.330  1.00  0.00            
ATOM   4296  C1B POPE  715     208.260 125.650  52.340  1.00  0.00            
ATOM   4297  C2B POPE  715     207.810 125.780  48.210  1.00  0.00            
ATOM   4298  C3B POPE  715     204.540 127.760  45.270  1.00  0.00            
ATOM   4299  C4B POPE  715     203.650 128.970  41.190  1.00  0.00            
ATOM   4300  NH3 POPE  716      17.640  53.310  62.890  1.00  0.00            
ATOM   4301  PO4 POPE  716      18.790  57.640  61.750  1.00  0.00            
ATOM   4302  GL1 POPE  716      20.200  57.970  57.930  1.00  0.00            
ATOM   4303  GL2 POPE  716      24.130  59.310  57.270  1.00  0.00            
ATOM   4304  C1A POPE  716      19.110  59.420  54.790  1.00  0.00            
ATOM   4305  D2A POPE  716      17.580  62.280  52.610  1.00  0.00            
ATOM   4306  C3A POPE  716      16.390  61.240  48.430  1.00  0.00            
ATOM   4307  C4A POPE  716      18.410  60.190  44.470  1.00  0.00            
ATOM   4308  C1B POPE  716      24.160  55.740  53.960  1.00  0.00            
ATOM   4309  C2B POPE  716      26.950  53.500  51.090  1.00  0.00            
ATOM   4310  C3B POPE  716      30.080  55.210  47.260  1.00  0.00            
ATOM   4311  C4B POPE  716      33.410  55.200  43.990  1.00  0.00            
ATOM   4312  NH3 POPE  717     115.560 259.490  64.920  1.00  0.00            
ATOM   4313  PO4 POPE  717     113.980 256.930  63.130  1.00  0.00            
ATOM   4314  GL1 POPE  717     116.160 255.300  59.680  1.00  0.00            
ATOM   4315  GL2 POPE  717     114.860 252.970  58.260  1.00  0.00            
ATOM   4316  C1A POPE  717     119.910 256.850  56.930  1.00  0.00            
ATOM   4317  D2A POPE  717     123.770 257.350  59.380  1.00  0.00            
ATOM   4318  C3A POPE  717     126.920 259.210  58.040  1.00  0.00            
ATOM   4319  C4A POPE  717     126.740 263.100  55.850  1.00  0.00            
ATOM   4320  C1B POPE  717     115.060 254.920  54.460  1.00  0.00            
ATOM   4321  C2B POPE  717     115.590 253.570  50.200  1.00  0.00            
ATOM   4322  C3B POPE  717     117.300 253.200  46.240  1.00  0.00            
ATOM   4323  C4B POPE  717     121.280 251.340  43.700  1.00  0.00            
ATOM   4324  NH3 POPE  718     172.990  32.510  57.440  1.00  0.00            
ATOM   4325  PO4 POPE  718     176.320  33.850  59.490  1.00  0.00            
ATOM   4326  GL1 POPE  718     177.900  34.900  55.390  1.00  0.00            
ATOM   4327  GL2 POPE  718     175.860  33.560  53.840  1.00  0.00            
ATOM   4328  C1A POPE  718     179.830  35.100  50.420  1.00  0.00            
ATOM   4329  D2A POPE  718     177.930  34.640  46.080  1.00  0.00            
ATOM   4330  C3A POPE  718     178.330  37.300  41.950  1.00  0.00            
ATOM   4331  C4A POPE  718     176.960  41.630  40.330  1.00  0.00            
ATOM   4332  C1B POPE  718     174.630  33.010  49.730  1.00  0.00            
ATOM   4333  C2B POPE  718     173.340  35.010  45.660  1.00  0.00            
ATOM   4334  C3B POPE  718     170.280  38.040  43.120  1.00  0.00            
ATOM   4335  C4B POPE  718     168.860  41.970  40.690  1.00  0.00            
ATOM   4336  NH3 POPE  719      53.310 189.860  63.480  1.00  0.00            
ATOM   4337  PO4 POPE  719      49.550 188.890  61.130  1.00  0.00            
ATOM   4338  GL1 POPE  719      49.740 190.300  57.940  1.00  0.00            
ATOM   4339  GL2 POPE  719      48.300 193.180  57.000  1.00  0.00            
ATOM   4340  C1A POPE  719      50.320 189.920  53.330  1.00  0.00            
ATOM   4341  D2A POPE  719      51.290 189.990  49.370  1.00  0.00            
ATOM   4342  C3A POPE  719      51.950 189.900  44.730  1.00  0.00            
ATOM   4343  C4A POPE  719      54.170 189.960  40.800  1.00  0.00            
ATOM   4344  C1B POPE  719      46.190 197.410  56.050  1.00  0.00            
ATOM   4345  C2B POPE  719      46.160 199.880  53.270  1.00  0.00            
ATOM   4346  C3B POPE  719      47.340 201.760  48.840  1.00  0.00            
ATOM   4347  C4B POPE  719      50.370 201.690  45.870  1.00  0.00            
ATOM   4348  NH3 POPE  720      36.150  40.060  64.700  1.00  0.00            
ATOM   4349  PO4 POPE  720      39.810  39.420  61.240  1.00  0.00            
ATOM   4350  GL1 POPE  720      40.080  42.220  58.130  1.00  0.00            
ATOM   4351  GL2 POPE  720      39.540  44.830  60.740  1.00  0.00            
ATOM   4352  C1A POPE  720      40.760  43.680  53.720  1.00  0.00            
ATOM   4353  D2A POPE  720      40.590  45.610  49.740  1.00  0.00            
ATOM   4354  C3A POPE  720      39.660  42.600  46.060  1.00  0.00            
ATOM   4355  C4A POPE  720      38.320  38.510  45.020  1.00  0.00            
ATOM   4356  C1B POPE  720      36.060  45.340  57.130  1.00  0.00            
ATOM   4357  C2B POPE  720      35.010  49.070  55.290  1.00  0.00            
ATOM   4358  C3B POPE  720      35.910  51.210  51.630  1.00  0.00            
ATOM   4359  C4B POPE  720      35.400  55.350  48.380  1.00  0.00            
ATOM   4360  NH3 POPE  721     205.750  81.560  66.990  1.00  0.00            
ATOM   4361  PO4 POPE  721     207.150  76.550  67.120  1.00  0.00            
ATOM   4362  GL1 POPE  721     205.110  76.570  64.060  1.00  0.00            
ATOM   4363  GL2 POPE  721     202.630  79.110  64.310  1.00  0.00            
ATOM   4364  C1A POPE  721     206.610  75.260  60.840  1.00  0.00            
ATOM   4365  D2A POPE  721     207.700  74.470  56.750  1.00  0.00            
ATOM   4366  C3A POPE  721     208.820  73.570  52.820  1.00  0.00            
ATOM   4367  C4A POPE  721     210.540  74.320  49.040  1.00  0.00            
ATOM   4368  C1B POPE  721     203.710  79.350  60.090  1.00  0.00            
ATOM   4369  C2B POPE  721     205.200  78.880  55.770  1.00  0.00            
ATOM   4370  C3B POPE  721     207.060  77.910  51.170  1.00  0.00            
ATOM   4371  C4B POPE  721     209.930  79.260  47.430  1.00  0.00            
ATOM   4372  NH3 POPE  722     255.950 138.690  61.550  1.00  0.00            
ATOM   4373  PO4 POPE  722     257.880 135.290  60.640  1.00  0.00            
ATOM   4374  GL1 POPE  722     257.650 133.150  56.520  1.00  0.00            
ATOM   4375  GL2 POPE  722     259.110 129.450  56.820  1.00  0.00            
ATOM   4376  C1A POPE  722     257.660 133.600  52.130  1.00  0.00            
ATOM   4377  D2A POPE  722     256.030 134.870  48.160  1.00  0.00            
ATOM   4378  C3A POPE  722     256.820 133.950  43.980  1.00  0.00            
ATOM   4379  C4A POPE  722     255.600 134.430  38.850  1.00  0.00            
ATOM   4380  C1B POPE  722     257.040 128.860  53.780  1.00  0.00            
ATOM   4381  C2B POPE  722     254.240 130.300  50.680  1.00  0.00            
ATOM   4382  C3B POPE  722     252.620 131.240  46.650  1.00  0.00            
ATOM   4383  C4B POPE  722     255.590 129.100  42.970  1.00  0.00            
ATOM   4384  NH3 POPE  723     189.820 237.960  60.420  1.00  0.00            
ATOM   4385  PO4 POPE  723     193.390 236.700  62.020  1.00  0.00            
ATOM   4386  GL1 POPE  723     194.540 236.490  58.170  1.00  0.00            
ATOM   4387  GL2 POPE  723     195.890 239.530  57.520  1.00  0.00            
ATOM   4388  C1A POPE  723     192.190 236.640  53.900  1.00  0.00            
ATOM   4389  D2A POPE  723     191.550 235.760  49.560  1.00  0.00            
ATOM   4390  C3A POPE  723     191.010 231.460  48.100  1.00  0.00            
ATOM   4391  C4A POPE  723     189.840 227.790  48.940  1.00  0.00            
ATOM   4392  C1B POPE  723     196.670 237.830  54.160  1.00  0.00            
ATOM   4393  C2B POPE  723     197.420 237.160  50.090  1.00  0.00            
ATOM   4394  C3B POPE  723     201.960 236.440  49.040  1.00  0.00            
ATOM   4395  C4B POPE  723     205.150 234.690  46.820  1.00  0.00            
ATOM   4396  NH3 POPE  724      26.980 116.620  65.130  1.00  0.00            
ATOM   4397  PO4 POPE  724      31.090 114.590  67.200  1.00  0.00            
ATOM   4398  GL1 POPE  724      31.340 115.350  62.580  1.00  0.00            
ATOM   4399  GL2 POPE  724      31.940 113.400  61.190  1.00  0.00            
ATOM   4400  C1A POPE  724      31.560 116.390  57.460  1.00  0.00            
ATOM   4401  D2A POPE  724      34.900 117.490  54.190  1.00  0.00            
ATOM   4402  C3A POPE  724      37.020 117.240  50.040  1.00  0.00            
ATOM   4403  C4A POPE  724      40.110 117.660  47.940  1.00  0.00            
ATOM   4404  C1B POPE  724      32.900 112.110  56.800  1.00  0.00            
ATOM   4405  C2B POPE  724      34.430 112.440  53.280  1.00  0.00            
ATOM   4406  C3B POPE  724      33.410 114.040  48.320  1.00  0.00            
ATOM   4407  C4B POPE  724      30.400 113.890  44.510  1.00  0.00            
ATOM   4408  NH3 POPE  725     147.760 167.550  68.020  1.00  0.00            
ATOM   4409  PO4 POPE  725     143.860 166.860  68.800  1.00  0.00            
ATOM   4410  GL1 POPE  725     142.400 168.820  66.350  1.00  0.00            
ATOM   4411  GL2 POPE  725     142.160 171.340  66.170  1.00  0.00            
ATOM   4412  C1A POPE  725     142.700 169.420  61.790  1.00  0.00            
ATOM   4413  D2A POPE  725     140.310 170.820  57.930  1.00  0.00            
ATOM   4414  C3A POPE  725     142.110 168.430  53.950  1.00  0.00            
ATOM   4415  C4A POPE  725     143.730 165.990  50.380  1.00  0.00            
ATOM   4416  C1B POPE  725     138.870 173.380  63.790  1.00  0.00            
ATOM   4417  C2B POPE  725     139.010 175.760  60.220  1.00  0.00            
ATOM   4418  C3B POPE  725     139.130 178.140  57.110  1.00  0.00            
ATOM   4419  C4B POPE  725     142.730 178.850  54.430  1.00  0.00            
ATOM   4420  NH3 POPE  726     278.370 192.650  56.750  1.00  0.00            
ATOM   4421  PO4 POPE  726     276.320 196.700  57.200  1.00  0.00            
ATOM   4422  GL1 POPE  726     279.190 196.730  54.390  1.00  0.00            
ATOM   4423  GL2 POPE  726     282.380 197.860  55.910  1.00  0.00            
ATOM   4424  C1A POPE  726     279.430 196.680  50.570  1.00  0.00            
ATOM   4425  D2A POPE  726     280.460 196.410  46.520  1.00  0.00            
ATOM   4426  C3A POPE  726     283.490 194.700  44.050  1.00  0.00            
ATOM   4427  C4A POPE  726     286.600 193.040  42.100  1.00  0.00            
ATOM   4428  C1B POPE  726     284.730 197.020  52.100  1.00  0.00            
ATOM   4429  C2B POPE  726     285.900 197.940  47.840  1.00  0.00            
ATOM   4430  C3B POPE  726     287.780 197.770  43.510  1.00  0.00            
ATOM   4431  C4B POPE  726     290.620 200.990  41.760  1.00  0.00            
ATOM   4432  NH3 POPE  727     177.490 144.590  69.300  1.00  0.00            
ATOM   4433  PO4 POPE  727     177.310 141.700  66.050  1.00  0.00            
ATOM   4434  GL1 POPE  727     179.570 142.570  61.860  1.00  0.00            
ATOM   4435  GL2 POPE  727     178.080 139.500  58.960  1.00  0.00            
ATOM   4436  C1A POPE  727     182.020 143.360  57.750  1.00  0.00            
ATOM   4437  D2A POPE  727     185.280 140.840  56.730  1.00  0.00            
ATOM   4438  C3A POPE  727     187.690 142.030  52.610  1.00  0.00            
ATOM   4439  C4A POPE  727     191.640 141.220  51.780  1.00  0.00            
ATOM   4440  C1B POPE  727     180.250 139.190  54.860  1.00  0.00            
ATOM   4441  C2B POPE  727     182.420 142.400  52.470  1.00  0.00            
ATOM   4442  C3B POPE  727     180.080 145.400  49.470  1.00  0.00            
ATOM   4443  C4B POPE  727     179.050 146.750  44.970  1.00  0.00            
ATOM   4444  NH3 POPE  728       5.680 279.410  64.000  1.00  0.00            
ATOM   4445  PO4 POPE  728       3.630 276.410  63.620  1.00  0.00            
ATOM   4446  GL1 POPE  728       1.200 274.250  60.660  1.00  0.00            
ATOM   4447  GL2 POPE  728       0.570 271.440  61.930  1.00  0.00            
ATOM   4448  C1A POPE  728       0.820 275.580  57.140  1.00  0.00            
ATOM   4449  D2A POPE  728       1.130 277.220  53.030  1.00  0.00            
ATOM   4450  C3A POPE  728       0.140 274.360  49.350  1.00  0.00            
ATOM   4451  C4A POPE  728      -2.320 275.510  45.680  1.00  0.00            
ATOM   4452  C1B POPE  728      -1.230 271.180  57.230  1.00  0.00            
ATOM   4453  C2B POPE  728      -5.820 270.730  55.780  1.00  0.00            
ATOM   4454  C3B POPE  728      -8.680 269.670  52.650  1.00  0.00            
ATOM   4455  C4B POPE  728      -9.820 271.160  48.460  1.00  0.00            
ATOM   4456  NH3 POPE  729      15.400  70.670  63.560  1.00  0.00            
ATOM   4457  PO4 POPE  729      18.450  70.260  65.190  1.00  0.00            
ATOM   4458  GL1 POPE  729      19.320  71.920  60.870  1.00  0.00            
ATOM   4459  GL2 POPE  729      16.230  71.300  58.510  1.00  0.00            
ATOM   4460  C1A POPE  729      20.770  71.200  56.840  1.00  0.00            
ATOM   4461  D2A POPE  729      20.570  74.670  53.600  1.00  0.00            
ATOM   4462  C3A POPE  729      21.680  74.440  49.610  1.00  0.00            
ATOM   4463  C4A POPE  729      22.790  77.240  45.290  1.00  0.00            
ATOM   4464  C1B POPE  729      13.810  68.980  55.530  1.00  0.00            
ATOM   4465  C2B POPE  729      12.510  64.690  54.120  1.00  0.00            
ATOM   4466  C3B POPE  729      12.060  62.940  50.630  1.00  0.00            
ATOM   4467  C4B POPE  729       9.800  63.850  47.140  1.00  0.00            
ATOM   4468  NH3 POPE  730      89.300  73.990  60.860  1.00  0.00            
ATOM   4469  PO4 POPE  730      88.620  70.350  62.870  1.00  0.00            
ATOM   4470  GL1 POPE  730      85.860  71.480  57.800  1.00  0.00            
ATOM   4471  GL2 POPE  730      88.260  73.070  56.070  1.00  0.00            
ATOM   4472  C1A POPE  730      85.860  68.780  54.330  1.00  0.00            
ATOM   4473  D2A POPE  730      88.120  69.650  50.950  1.00  0.00            
ATOM   4474  C3A POPE  730      87.810  67.950  47.050  1.00  0.00            
ATOM   4475  C4A POPE  730      85.220  65.700  45.070  1.00  0.00            
ATOM   4476  C1B POPE  730      86.760  74.230  52.770  1.00  0.00            
ATOM   4477  C2B POPE  730      87.980  74.670  48.760  1.00  0.00            
ATOM   4478  C3B POPE  730      85.220  72.990  45.830  1.00  0.00            
ATOM   4479  C4B POPE  730      83.200  70.290  44.640  1.00  0.00            
ATOM   4480  NH3 POPE  731     286.620 223.110  60.520  1.00  0.00            
ATOM   4481  PO4 POPE  731     285.090 227.450  60.360  1.00  0.00            
ATOM   4482  GL1 POPE  731     284.860 226.180  56.130  1.00  0.00            
ATOM   4483  GL2 POPE  731     285.200 223.450  55.610  1.00  0.00            
ATOM   4484  C1A POPE  731     283.220 227.870  52.020  1.00  0.00            
ATOM   4485  D2A POPE  731     282.210 228.830  47.480  1.00  0.00            
ATOM   4486  C3A POPE  731     279.140 226.730  47.020  1.00  0.00            
ATOM   4487  C4A POPE  731     275.810 225.190  43.620  1.00  0.00            
ATOM   4488  C1B POPE  731     285.550 219.400  52.430  1.00  0.00            
ATOM   4489  C2B POPE  731     286.160 219.560  48.620  1.00  0.00            
ATOM   4490  C3B POPE  731     289.510 219.310  44.720  1.00  0.00            
ATOM   4491  C4B POPE  731     290.320 219.410  41.170  1.00  0.00            
ATOM   4492  NH3 POPE  732     234.300  64.150  66.800  1.00  0.00            
ATOM   4493  PO4 POPE  732     231.080  60.630  66.500  1.00  0.00            
ATOM   4494  GL1 POPE  732     234.020  59.480  63.400  1.00  0.00            
ATOM   4495  GL2 POPE  732     235.640  56.390  63.960  1.00  0.00            
ATOM   4496  C1A POPE  732     234.670  60.660  59.110  1.00  0.00            
ATOM   4497  D2A POPE  732     231.820  60.430  55.680  1.00  0.00            
ATOM   4498  C3A POPE  732     231.770  63.470  52.030  1.00  0.00            
ATOM   4499  C4A POPE  732     233.060  67.490  49.210  1.00  0.00            
ATOM   4500  C1B POPE  732     237.780  57.070  60.690  1.00  0.00            
ATOM   4501  C2B POPE  732     237.080  55.610  56.530  1.00  0.00            
ATOM   4502  C3B POPE  732     236.950  54.580  52.340  1.00  0.00            
ATOM   4503  C4B POPE  732     234.440  54.360  47.630  1.00  0.00            
ATOM   4504  NH3 POPE  733      26.660 286.410  67.880  1.00  0.00            
ATOM   4505  PO4 POPE  733      24.770 283.940  64.080  1.00  0.00            
ATOM   4506  GL1 POPE  733      22.400 282.910  60.490  1.00  0.00            
ATOM   4507  GL2 POPE  733      23.170 285.280  58.940  1.00  0.00            
ATOM   4508  C1A POPE  733      18.140 282.860  57.890  1.00  0.00            
ATOM   4509  D2A POPE  733      14.180 282.140  58.400  1.00  0.00            
ATOM   4510  C3A POPE  733      14.360 281.170  53.390  1.00  0.00            
ATOM   4511  C4A POPE  733      15.120 282.750  49.300  1.00  0.00            
ATOM   4512  C1B POPE  733      23.910 287.390  54.440  1.00  0.00            
ATOM   4513  C2B POPE  733      22.780 286.240  50.130  1.00  0.00            
ATOM   4514  C3B POPE  733      21.720 288.230  46.350  1.00  0.00            
ATOM   4515  C4B POPE  733      20.840 290.830  42.490  1.00  0.00            
ATOM   4516  NH3 POPE  734     233.590 143.280  63.530  1.00  0.00            
ATOM   4517  PO4 POPE  734     237.660 144.800  62.670  1.00  0.00            
ATOM   4518  GL1 POPE  734     234.870 146.380  59.240  1.00  0.00            
ATOM   4519  GL2 POPE  734     238.070 147.030  57.890  1.00  0.00            
ATOM   4520  C1A POPE  734     232.310 148.890  57.790  1.00  0.00            
ATOM   4521  D2A POPE  734     231.540 151.510  55.520  1.00  0.00            
ATOM   4522  C3A POPE  734     231.120 150.290  50.840  1.00  0.00            
ATOM   4523  C4A POPE  734     230.260 149.290  46.270  1.00  0.00            
ATOM   4524  C1B POPE  734     241.000 144.460  54.620  1.00  0.00            
ATOM   4525  C2B POPE  734     244.700 142.420  54.690  1.00  0.00            
ATOM   4526  C3B POPE  734     245.630 140.730  51.210  1.00  0.00            
ATOM   4527  C4B POPE  734     245.480 141.220  46.870  1.00  0.00            
ATOM   4528  NH3 POPE  735     257.870 241.770  66.420  1.00  0.00            
ATOM   4529  PO4 POPE  735     254.550 240.480  62.940  1.00  0.00            
ATOM   4530  GL1 POPE  735     255.500 238.590  59.920  1.00  0.00            
ATOM   4531  GL2 POPE  735     258.540 236.880  58.390  1.00  0.00            
ATOM   4532  C1A POPE  735     253.130 237.390  56.500  1.00  0.00            
ATOM   4533  D2A POPE  735     252.130 236.260  52.740  1.00  0.00            
ATOM   4534  C3A POPE  735     248.820 234.380  51.440  1.00  0.00            
ATOM   4535  C4A POPE  735     245.660 235.140  48.470  1.00  0.00            
ATOM   4536  C1B POPE  735     258.790 238.160  54.720  1.00  0.00            
ATOM   4537  C2B POPE  735     257.070 237.230  50.670  1.00  0.00            
ATOM   4538  C3B POPE  735     254.310 238.320  46.420  1.00  0.00            
ATOM   4539  C4B POPE  735     248.870 239.060  45.760  1.00  0.00            
ATOM   4540  NH3 POPE  736     138.650 118.390  66.380  1.00  0.00            
ATOM   4541  PO4 POPE  736     138.070 113.540  67.150  1.00  0.00            
ATOM   4542  GL1 POPE  736     136.950 110.250  65.000  1.00  0.00            
ATOM   4543  GL2 POPE  736     140.100 109.050  63.900  1.00  0.00            
ATOM   4544  C1A POPE  736     134.980 107.540  62.630  1.00  0.00            
ATOM   4545  D2A POPE  736     136.760 104.360  61.560  1.00  0.00            
ATOM   4546  C3A POPE  736     136.410 103.350  58.610  1.00  0.00            
ATOM   4547  C4A POPE  736     135.900 102.410  54.710  1.00  0.00            
ATOM   4548  C1B POPE  736     140.060 107.470  58.990  1.00  0.00            
ATOM   4549  C2B POPE  736     139.800 106.210  54.570  1.00  0.00            
ATOM   4550  C3B POPE  736     140.710 107.670  49.550  1.00  0.00            
ATOM   4551  C4B POPE  736     139.680 109.680  46.260  1.00  0.00            
ATOM   4552  NH3 POPE  737     180.700  32.400  61.000  1.00  0.00            
ATOM   4553  PO4 POPE  737     179.390  36.790  62.430  1.00  0.00            
ATOM   4554  GL1 POPE  737     178.590  38.410  58.720  1.00  0.00            
ATOM   4555  GL2 POPE  737     175.880  39.170  56.980  1.00  0.00            
ATOM   4556  C1A POPE  737     180.610  39.800  54.790  1.00  0.00            
ATOM   4557  D2A POPE  737     180.940  39.920  50.830  1.00  0.00            
ATOM   4558  C3A POPE  737     180.790  38.150  46.210  1.00  0.00            
ATOM   4559  C4A POPE  737     183.030  38.560  42.380  1.00  0.00            
ATOM   4560  C1B POPE  737     175.540  39.110  52.760  1.00  0.00            
ATOM   4561  C2B POPE  737     175.680  38.810  48.740  1.00  0.00            
ATOM   4562  C3B POPE  737     174.810  40.300  45.070  1.00  0.00            
ATOM   4563  C4B POPE  737     172.650  43.660  41.990  1.00  0.00            
ATOM   4564  NH3 POPE  738     112.140 166.800  70.080  1.00  0.00            
ATOM   4565  PO4 POPE  738     116.270 165.620  67.830  1.00  0.00            
ATOM   4566  GL1 POPE  738     117.490 166.780  64.460  1.00  0.00            
ATOM   4567  GL2 POPE  738     116.160 164.230  62.770  1.00  0.00            
ATOM   4568  C1A POPE  738     118.860 170.330  62.140  1.00  0.00            
ATOM   4569  D2A POPE  738     117.490 174.140  62.240  1.00  0.00            
ATOM   4570  C3A POPE  738     116.640 176.440  59.550  1.00  0.00            
ATOM   4571  C4A POPE  738     113.240 178.760  57.880  1.00  0.00            
ATOM   4572  C1B POPE  738     117.810 164.190  59.160  1.00  0.00            
ATOM   4573  C2B POPE  738     118.210 166.300  55.390  1.00  0.00            
ATOM   4574  C3B POPE  738     116.380 168.450  52.140  1.00  0.00            
ATOM   4575  C4B POPE  738     113.820 170.300  49.420  1.00  0.00            
ATOM   4576  NH3 POPE  739      53.990 150.830  62.330  1.00  0.00            
ATOM   4577  PO4 POPE  739      55.090 146.340  64.550  1.00  0.00            
ATOM   4578  GL1 POPE  739      54.220 144.760  60.470  1.00  0.00            
ATOM   4579  GL2 POPE  739      54.910 147.440  58.500  1.00  0.00            
ATOM   4580  C1A POPE  739      52.450 143.270  57.040  1.00  0.00            
ATOM   4581  D2A POPE  739      49.950 140.690  55.020  1.00  0.00            
ATOM   4582  C3A POPE  739      51.560 137.400  51.710  1.00  0.00            
ATOM   4583  C4A POPE  739      53.910 137.720  48.190  1.00  0.00            
ATOM   4584  C1B POPE  739      52.510 148.580  56.090  1.00  0.00            
ATOM   4585  C2B POPE  739      52.650 150.200  51.500  1.00  0.00            
ATOM   4586  C3B POPE  739      51.670 150.380  47.470  1.00  0.00            
ATOM   4587  C4B POPE  739      49.610 152.380  44.130  1.00  0.00            
ATOM   4588  NH3 POPE  740     194.870  80.440  64.030  1.00  0.00            
ATOM   4589  PO4 POPE  740     190.580  78.780  65.650  1.00  0.00            
ATOM   4590  GL1 POPE  740     190.780  77.430  61.140  1.00  0.00            
ATOM   4591  GL2 POPE  740     194.030  78.120  59.610  1.00  0.00            
ATOM   4592  C1A POPE  740     189.630  76.540  56.720  1.00  0.00            
ATOM   4593  D2A POPE  740     190.750  77.810  52.020  1.00  0.00            
ATOM   4594  C3A POPE  740     192.680  79.770  50.320  1.00  0.00            
ATOM   4595  C4A POPE  740     191.670  82.330  46.740  1.00  0.00            
ATOM   4596  C1B POPE  740     194.190  75.680  56.060  1.00  0.00            
ATOM   4597  C2B POPE  740     194.940  75.230  50.070  1.00  0.00            
ATOM   4598  C3B POPE  740     193.200  76.510  45.880  1.00  0.00            
ATOM   4599  C4B POPE  740     191.790  73.600  42.620  1.00  0.00            
ATOM   4600  NH3 POPE  741      83.110  30.520  69.060  1.00  0.00            
ATOM   4601  PO4 POPE  741      82.470  33.920  66.240  1.00  0.00            
ATOM   4602  GL1 POPE  741      84.400  32.750  63.370  1.00  0.00            
ATOM   4603  GL2 POPE  741      83.020  30.650  60.640  1.00  0.00            
ATOM   4604  C1A POPE  741      84.670  34.750  59.660  1.00  0.00            
ATOM   4605  D2A POPE  741      87.380  36.490  56.260  1.00  0.00            
ATOM   4606  C3A POPE  741      89.100  34.280  53.030  1.00  0.00            
ATOM   4607  C4A POPE  741      87.870  33.790  49.310  1.00  0.00            
ATOM   4608  C1B POPE  741      85.640  27.350  57.790  1.00  0.00            
ATOM   4609  C2B POPE  741      85.480  26.230  53.770  1.00  0.00            
ATOM   4610  C3B POPE  741      87.320  23.610  50.870  1.00  0.00            
ATOM   4611  C4B POPE  741      92.140  24.080  48.660  1.00  0.00            
ATOM   4612  NH3 POPE  742     267.770  69.060  68.270  1.00  0.00            
ATOM   4613  PO4 POPE  742     268.030  73.060  68.420  1.00  0.00            
ATOM   4614  GL1 POPE  742     268.230  73.200  64.470  1.00  0.00            
ATOM   4615  GL2 POPE  742     269.890  71.070  63.730  1.00  0.00            
ATOM   4616  C1A POPE  742     265.470  72.430  60.890  1.00  0.00            
ATOM   4617  D2A POPE  742     264.160  73.400  56.560  1.00  0.00            
ATOM   4618  C3A POPE  742     266.810  71.720  52.820  1.00  0.00            
ATOM   4619  C4A POPE  742     269.680  69.150  51.280  1.00  0.00            
ATOM   4620  C1B POPE  742     271.120  71.790  59.860  1.00  0.00            
ATOM   4621  C2B POPE  742     269.480  74.040  55.910  1.00  0.00            
ATOM   4622  C3B POPE  742     271.220  74.060  51.600  1.00  0.00            
ATOM   4623  C4B POPE  742     269.060  73.700  48.310  1.00  0.00            
ATOM   4624  NH3 POPE  743     190.130   6.750  59.150  1.00  0.00            
ATOM   4625  PO4 POPE  743     192.840   8.840  56.830  1.00  0.00            
ATOM   4626  GL1 POPE  743     196.220   9.460  54.440  1.00  0.00            
ATOM   4627  GL2 POPE  743     195.880  12.740  54.370  1.00  0.00            
ATOM   4628  C1A POPE  743     200.200  10.660  51.830  1.00  0.00            
ATOM   4629  D2A POPE  743     202.140   7.970  48.130  1.00  0.00            
ATOM   4630  C3A POPE  743     203.670   9.820  45.010  1.00  0.00            
ATOM   4631  C4A POPE  743     207.670  10.750  43.820  1.00  0.00            
ATOM   4632  C1B POPE  743     195.830  10.760  49.830  1.00  0.00            
ATOM   4633  C2B POPE  743     194.570  10.190  45.300  1.00  0.00            
ATOM   4634  C3B POPE  743     192.410   8.230  42.620  1.00  0.00            
ATOM   4635  C4B POPE  743     194.400   5.250  39.040  1.00  0.00            
ATOM   4636  NH3 POPE  744       4.390 201.830  62.230  1.00  0.00            
ATOM   4637  PO4 POPE  744       1.290 204.210  64.200  1.00  0.00            
ATOM   4638  GL1 POPE  744       0.870 203.920  59.500  1.00  0.00            
ATOM   4639  GL2 POPE  744       2.180 200.490  58.010  1.00  0.00            
ATOM   4640  C1A POPE  744      -0.900 205.620  55.640  1.00  0.00            
ATOM   4641  D2A POPE  744      -0.670 205.490  51.270  1.00  0.00            
ATOM   4642  C3A POPE  744      -3.570 206.540  48.780  1.00  0.00            
ATOM   4643  C4A POPE  744      -5.740 206.370  45.470  1.00  0.00            
ATOM   4644  C1B POPE  744       2.770 201.600  53.720  1.00  0.00            
ATOM   4645  C2B POPE  744      -1.630 200.550  50.590  1.00  0.00            
ATOM   4646  C3B POPE  744      -2.090 202.140  45.660  1.00  0.00            
ATOM   4647  C4B POPE  744      -3.480 203.670  41.320  1.00  0.00            
ATOM   4648  NH3 POPE  745     210.030   6.780  60.660  1.00  0.00            
ATOM   4649  PO4 POPE  745     213.540   5.930  62.680  1.00  0.00            
ATOM   4650  GL1 POPE  745     215.090   5.320  58.260  1.00  0.00            
ATOM   4651  GL2 POPE  745     212.130   4.790  56.120  1.00  0.00            
ATOM   4652  C1A POPE  745     215.470   6.070  52.680  1.00  0.00            
ATOM   4653  D2A POPE  745     215.350   5.010  47.310  1.00  0.00            
ATOM   4654  C3A POPE  745     218.890   3.510  45.330  1.00  0.00            
ATOM   4655  C4A POPE  745     221.000   1.280  41.640  1.00  0.00            
ATOM   4656  C1B POPE  745     208.660   2.100  55.260  1.00  0.00            
ATOM   4657  C2B POPE  745     205.150   0.190  54.530  1.00  0.00            
ATOM   4658  C3B POPE  745     202.770  -1.300  50.590  1.00  0.00            
ATOM   4659  C4B POPE  745     204.720   0.420  46.240  1.00  0.00            
ATOM   4660  NH3 POPE  746     189.090  54.430  68.490  1.00  0.00            
ATOM   4661  PO4 POPE  746     185.090  53.010  65.390  1.00  0.00            
ATOM   4662  GL1 POPE  746     185.680  51.620  61.810  1.00  0.00            
ATOM   4663  GL2 POPE  746     185.310  54.890  60.480  1.00  0.00            
ATOM   4664  C1A POPE  746     187.850  50.770  58.170  1.00  0.00            
ATOM   4665  D2A POPE  746     188.150  52.460  54.770  1.00  0.00            
ATOM   4666  C3A POPE  746     189.420  52.000  51.170  1.00  0.00            
ATOM   4667  C4A POPE  746     190.200  52.550  47.370  1.00  0.00            
ATOM   4668  C1B POPE  746     187.120  56.670  57.100  1.00  0.00            
ATOM   4669  C2B POPE  746     188.000  57.230  52.930  1.00  0.00            
ATOM   4670  C3B POPE  746     185.570  54.520  49.340  1.00  0.00            
ATOM   4671  C4B POPE  746     185.510  51.300  46.230  1.00  0.00            
ATOM   4672  NH3 POPE  747      53.030 213.740  63.470  1.00  0.00            
ATOM   4673  PO4 POPE  747      49.790 215.550  62.500  1.00  0.00            
ATOM   4674  GL1 POPE  747      50.940 215.960  58.180  1.00  0.00            
ATOM   4675  GL2 POPE  747      54.130 217.530  58.750  1.00  0.00            
ATOM   4676  C1A POPE  747      51.890 217.200  54.360  1.00  0.00            
ATOM   4677  D2A POPE  747      52.570 218.980  50.110  1.00  0.00            
ATOM   4678  C3A POPE  747      48.700 217.690  46.910  1.00  0.00            
ATOM   4679  C4A POPE  747      46.360 215.220  46.930  1.00  0.00            
ATOM   4680  C1B POPE  747      56.740 218.540  54.960  1.00  0.00            
ATOM   4681  C2B POPE  747      57.360 218.440  50.980  1.00  0.00            
ATOM   4682  C3B POPE  747      56.810 218.490  47.000  1.00  0.00            
ATOM   4683  C4B POPE  747      57.340 220.040  43.740  1.00  0.00            
ATOM   4684  NH3 POPE  748     103.370 219.690  64.430  1.00  0.00            
ATOM   4685  PO4 POPE  748     102.240 224.380  63.160  1.00  0.00            
ATOM   4686  GL1 POPE  748     104.920 221.940  60.310  1.00  0.00            
ATOM   4687  GL2 POPE  748     102.930 219.670  58.890  1.00  0.00            
ATOM   4688  C1A POPE  748     106.470 222.650  56.610  1.00  0.00            
ATOM   4689  D2A POPE  748     107.970 223.980  52.510  1.00  0.00            
ATOM   4690  C3A POPE  748     108.890 225.170  47.900  1.00  0.00            
ATOM   4691  C4A POPE  748     107.940 225.470  44.220  1.00  0.00            
ATOM   4692  C1B POPE  748     102.680 217.550  54.540  1.00  0.00            
ATOM   4693  C2B POPE  748      99.750 217.760  50.420  1.00  0.00            
ATOM   4694  C3B POPE  748     102.140 218.110  47.060  1.00  0.00            
ATOM   4695  C4B POPE  748     104.870 219.740  44.030  1.00  0.00            
ATOM   4696  NH3 POPE  749      44.390 258.760  67.060  1.00  0.00            
ATOM   4697  PO4 POPE  749      43.330 255.770  64.460  1.00  0.00            
ATOM   4698  GL1 POPE  749      42.180 254.340  61.220  1.00  0.00            
ATOM   4699  GL2 POPE  749      38.980 256.690  61.180  1.00  0.00            
ATOM   4700  C1A POPE  749      41.980 255.690  56.690  1.00  0.00            
ATOM   4701  D2A POPE  749      43.280 255.190  51.980  1.00  0.00            
ATOM   4702  C3A POPE  749      40.730 257.170  48.490  1.00  0.00            
ATOM   4703  C4A POPE  749      41.190 259.710  46.140  1.00  0.00            
ATOM   4704  C1B POPE  749      37.230 257.680  56.780  1.00  0.00            
ATOM   4705  C2B POPE  749      39.160 258.180  53.410  1.00  0.00            
ATOM   4706  C3B POPE  749      40.100 261.480  51.470  1.00  0.00            
ATOM   4707  C4B POPE  749      42.520 265.410  52.300  1.00  0.00            
ATOM   4708  NH3 POPE  750       5.310 271.330  63.690  1.00  0.00            
ATOM   4709  PO4 POPE  750       3.120 267.340  64.000  1.00  0.00            
ATOM   4710  GL1 POPE  750       3.860 267.810  59.760  1.00  0.00            
ATOM   4711  GL2 POPE  750       1.550 266.360  59.090  1.00  0.00            
ATOM   4712  C1A POPE  750       6.490 267.750  55.630  1.00  0.00            
ATOM   4713  D2A POPE  750       7.850 269.880  52.050  1.00  0.00            
ATOM   4714  C3A POPE  750       5.770 271.160  48.230  1.00  0.00            
ATOM   4715  C4A POPE  750       4.420 271.900  44.320  1.00  0.00            
ATOM   4716  C1B POPE  750       0.780 267.030  55.300  1.00  0.00            
ATOM   4717  C2B POPE  750      -1.650 269.860  52.430  1.00  0.00            
ATOM   4718  C3B POPE  750      -2.540 273.960  53.500  1.00  0.00            
ATOM   4719  C4B POPE  750      -3.350 279.270  54.060  1.00  0.00            
ATOM   4720  NH3 POPE  751     201.540  65.290  65.430  1.00  0.00            
ATOM   4721  PO4 POPE  751     200.430  61.470  67.390  1.00  0.00            
ATOM   4722  GL1 POPE  751     198.320  59.070  63.680  1.00  0.00            
ATOM   4723  GL2 POPE  751     195.850  61.080  63.290  1.00  0.00            
ATOM   4724  C1A POPE  751     195.010  57.140  60.350  1.00  0.00            
ATOM   4725  D2A POPE  751     196.630  56.740  55.800  1.00  0.00            
ATOM   4726  C3A POPE  751     199.920  59.360  54.370  1.00  0.00            
ATOM   4727  C4A POPE  751     200.160  59.800  49.650  1.00  0.00            
ATOM   4728  C1B POPE  751     195.600  61.530  58.010  1.00  0.00            
ATOM   4729  C2B POPE  751     197.550  63.430  54.650  1.00  0.00            
ATOM   4730  C3B POPE  751     197.780  65.880  51.940  1.00  0.00            
ATOM   4731  C4B POPE  751     197.980  65.060  48.380  1.00  0.00            
ATOM   4732  NH3 POPE  752      61.180  88.130  60.820  1.00  0.00            
ATOM   4733  PO4 POPE  752      63.190  85.440  62.900  1.00  0.00            
ATOM   4734  GL1 POPE  752      65.650  86.050  58.850  1.00  0.00            
ATOM   4735  GL2 POPE  752      63.700  87.190  56.230  1.00  0.00            
ATOM   4736  C1A POPE  752      67.070  83.940  55.220  1.00  0.00            
ATOM   4737  D2A POPE  752      68.290  82.030  51.020  1.00  0.00            
ATOM   4738  C3A POPE  752      68.880  77.850  52.850  1.00  0.00            
ATOM   4739  C4A POPE  752      68.510  74.870  56.160  1.00  0.00            
ATOM   4740  C1B POPE  752      64.370  84.740  51.480  1.00  0.00            
ATOM   4741  C2B POPE  752      64.130  82.220  47.350  1.00  0.00            
ATOM   4742  C3B POPE  752      65.840  84.310  44.000  1.00  0.00            
ATOM   4743  C4B POPE  752      66.440  83.020  40.220  1.00  0.00            
ATOM   4744  NH3 POPE  753      26.970  52.930  64.120  1.00  0.00            
ATOM   4745  PO4 POPE  753      28.620  56.580  64.160  1.00  0.00            
ATOM   4746  GL1 POPE  753      30.230  55.840  60.300  1.00  0.00            
ATOM   4747  GL2 POPE  753      31.720  52.490  61.500  1.00  0.00            
ATOM   4748  C1A POPE  753      28.880  57.380  56.420  1.00  0.00            
ATOM   4749  D2A POPE  753      27.800  59.140  51.900  1.00  0.00            
ATOM   4750  C3A POPE  753      25.470  57.890  48.260  1.00  0.00            
ATOM   4751  C4A POPE  753      22.270  56.870  45.340  1.00  0.00            
ATOM   4752  C1B POPE  753      32.460  52.840  56.770  1.00  0.00            
ATOM   4753  C2B POPE  753      31.870  53.880  52.580  1.00  0.00            
ATOM   4754  C3B POPE  753      31.410  50.680  48.050  1.00  0.00            
ATOM   4755  C4B POPE  753      27.430  49.490  46.570  1.00  0.00            
ATOM   4756  NH3 POPE  754     246.210 165.390  66.300  1.00  0.00            
ATOM   4757  PO4 POPE  754     243.380 164.050  64.640  1.00  0.00            
ATOM   4758  GL1 POPE  754     243.450 162.700  60.300  1.00  0.00            
ATOM   4759  GL2 POPE  754     239.640 161.820  59.510  1.00  0.00            
ATOM   4760  C1A POPE  754     243.870 162.120  56.360  1.00  0.00            
ATOM   4761  D2A POPE  754     240.630 162.380  53.490  1.00  0.00            
ATOM   4762  C3A POPE  754     239.920 161.100  49.460  1.00  0.00            
ATOM   4763  C4A POPE  754     238.160 160.480  45.540  1.00  0.00            
ATOM   4764  C1B POPE  754     236.740 161.310  56.230  1.00  0.00            
ATOM   4765  C2B POPE  754     235.730 160.400  52.870  1.00  0.00            
ATOM   4766  C3B POPE  754     234.640 159.370  48.490  1.00  0.00            
ATOM   4767  C4B POPE  754     232.930 159.150  44.540  1.00  0.00            
ATOM   4768  NH3 POPE  755     236.930  35.460  64.160  1.00  0.00            
ATOM   4769  PO4 POPE  755     235.850  30.700  63.630  1.00  0.00            
ATOM   4770  GL1 POPE  755     234.010  30.170  59.800  1.00  0.00            
ATOM   4771  GL2 POPE  755     235.410  26.900  59.020  1.00  0.00            
ATOM   4772  C1A POPE  755     231.230  29.070  57.010  1.00  0.00            
ATOM   4773  D2A POPE  755     230.040  28.750  53.140  1.00  0.00            
ATOM   4774  C3A POPE  755     226.600  27.640  52.310  1.00  0.00            
ATOM   4775  C4A POPE  755     223.160  25.980  50.030  1.00  0.00            
ATOM   4776  C1B POPE  755     236.290  28.390  54.950  1.00  0.00            
ATOM   4777  C2B POPE  755     234.820  29.440  50.750  1.00  0.00            
ATOM   4778  C3B POPE  755     232.180  28.130  47.560  1.00  0.00            
ATOM   4779  C4B POPE  755     233.740  26.500  44.890  1.00  0.00            
ATOM   4780  NH3 POPE  756     239.710 221.000  65.970  1.00  0.00            
ATOM   4781  PO4 POPE  756     238.570 224.000  62.540  1.00  0.00            
ATOM   4782  GL1 POPE  756     238.480 224.700  58.440  1.00  0.00            
ATOM   4783  GL2 POPE  756     238.230 227.630  59.020  1.00  0.00            
ATOM   4784  C1A POPE  756     237.420 226.790  53.730  1.00  0.00            
ATOM   4785  D2A POPE  756     236.170 226.540  48.570  1.00  0.00            
ATOM   4786  C3A POPE  756     232.150 230.330  47.870  1.00  0.00            
ATOM   4787  C4A POPE  756     229.060 231.190  46.150  1.00  0.00            
ATOM   4788  C1B POPE  756     236.830 230.340  56.550  1.00  0.00            
ATOM   4789  C2B POPE  756     236.440 232.310  53.030  1.00  0.00            
ATOM   4790  C3B POPE  756     237.130 233.540  48.660  1.00  0.00            
ATOM   4791  C4B POPE  756     236.230 231.300  45.240  1.00  0.00            
ATOM   4792  NH3 POPE  757     195.420 284.160  62.690  1.00  0.00            
ATOM   4793  PO4 POPE  757     198.930 282.500  63.180  1.00  0.00            
ATOM   4794  GL1 POPE  757     199.250 280.010  59.210  1.00  0.00            
ATOM   4795  GL2 POPE  757     199.170 282.890  57.850  1.00  0.00            
ATOM   4796  C1A POPE  757     199.810 277.190  54.770  1.00  0.00            
ATOM   4797  D2A POPE  757     200.470 274.690  51.490  1.00  0.00            
ATOM   4798  C3A POPE  757     203.560 276.850  48.400  1.00  0.00            
ATOM   4799  C4A POPE  757     206.720 279.820  46.480  1.00  0.00            
ATOM   4800  C1B POPE  757     197.060 282.110  53.730  1.00  0.00            
ATOM   4801  C2B POPE  757     194.440 281.710  50.140  1.00  0.00            
ATOM   4802  C3B POPE  757     195.210 283.620  46.940  1.00  0.00            
ATOM   4803  C4B POPE  757     197.490 282.250  42.980  1.00  0.00            
ATOM   4804  NH3 POPE  758      66.760  80.960  63.170  1.00  0.00            
ATOM   4805  PO4 POPE  758      71.770  82.510  64.250  1.00  0.00            
ATOM   4806  GL1 POPE  758      73.320  82.280  60.890  1.00  0.00            
ATOM   4807  GL2 POPE  758      70.200  82.710  59.260  1.00  0.00            
ATOM   4808  C1A POPE  758      75.350  82.010  56.390  1.00  0.00            
ATOM   4809  D2A POPE  758      77.780  79.170  53.550  1.00  0.00            
ATOM   4810  C3A POPE  758      77.770  80.240  48.700  1.00  0.00            
ATOM   4811  C4A POPE  758      79.730  78.510  44.590  1.00  0.00            
ATOM   4812  C1B POPE  758      70.720  80.050  56.830  1.00  0.00            
ATOM   4813  C2B POPE  758      72.940  80.590  52.600  1.00  0.00            
ATOM   4814  C3B POPE  758      72.350  80.540  48.230  1.00  0.00            
ATOM   4815  C4B POPE  758      68.820  79.930  45.090  1.00  0.00            
ATOM   4816  NH3 POPE  759     232.430  98.850  62.990  1.00  0.00            
ATOM   4817  PO4 POPE  759     229.160 102.110  62.190  1.00  0.00            
ATOM   4818  GL1 POPE  759     228.800 103.560  57.510  1.00  0.00            
ATOM   4819  GL2 POPE  759     226.980 106.750  56.890  1.00  0.00            
ATOM   4820  C1A POPE  759     228.900 104.220  52.630  1.00  0.00            
ATOM   4821  D2A POPE  759     230.550 104.350  48.550  1.00  0.00            
ATOM   4822  C3A POPE  759     233.990 103.010  45.770  1.00  0.00            
ATOM   4823  C4A POPE  759     235.770  99.110  46.160  1.00  0.00            
ATOM   4824  C1B POPE  759     227.710 109.360  53.060  1.00  0.00            
ATOM   4825  C2B POPE  759     227.150 108.390  48.900  1.00  0.00            
ATOM   4826  C3B POPE  759     225.980 106.080  45.160  1.00  0.00            
ATOM   4827  C4B POPE  759     224.190 104.180  41.970  1.00  0.00            
ATOM   4828  NH3 POPE  760     156.650  36.310  64.110  1.00  0.00            
ATOM   4829  PO4 POPE  760     155.170  34.180  60.950  1.00  0.00            
ATOM   4830  GL1 POPE  760     156.790  32.630  56.750  1.00  0.00            
ATOM   4831  GL2 POPE  760     154.910  34.710  54.880  1.00  0.00            
ATOM   4832  C1A POPE  760     159.020  33.180  53.320  1.00  0.00            
ATOM   4833  D2A POPE  760     158.730  34.300  49.230  1.00  0.00            
ATOM   4834  C3A POPE  760     157.530  37.040  46.830  1.00  0.00            
ATOM   4835  C4A POPE  760     154.340  38.850  43.840  1.00  0.00            
ATOM   4836  C1B POPE  760     153.060  35.160  50.910  1.00  0.00            
ATOM   4837  C2B POPE  760     151.450  35.520  46.710  1.00  0.00            
ATOM   4838  C3B POPE  760     151.470  33.760  43.560  1.00  0.00            
ATOM   4839  C4B POPE  760     149.640  32.720  40.020  1.00  0.00            
ATOM   4840  NH3 POPE  761      38.390 108.570  66.440  1.00  0.00            
ATOM   4841  PO4 POPE  761      34.630 104.980  67.090  1.00  0.00            
ATOM   4842  GL1 POPE  761      35.460 105.990  63.120  1.00  0.00            
ATOM   4843  GL2 POPE  761      34.990 109.160  61.260  1.00  0.00            
ATOM   4844  C1A POPE  761      36.920 104.750  59.220  1.00  0.00            
ATOM   4845  D2A POPE  761      36.560 102.910  54.570  1.00  0.00            
ATOM   4846  C3A POPE  761      36.860 104.370  49.720  1.00  0.00            
ATOM   4847  C4A POPE  761      39.780 107.890  47.800  1.00  0.00            
ATOM   4848  C1B POPE  761      33.080 107.460  57.930  1.00  0.00            
ATOM   4849  C2B POPE  761      33.580 107.100  53.120  1.00  0.00            
ATOM   4850  C3B POPE  761      33.480 109.060  49.360  1.00  0.00            
ATOM   4851  C4B POPE  761      35.590 109.800  45.390  1.00  0.00            
ATOM   4852  NH3 POPE  762      47.020 156.730  61.500  1.00  0.00            
ATOM   4853  PO4 POPE  762      49.310 152.060  63.570  1.00  0.00            
ATOM   4854  GL1 POPE  762      48.460 150.910  59.520  1.00  0.00            
ATOM   4855  GL2 POPE  762      49.070 153.670  57.130  1.00  0.00            
ATOM   4856  C1A POPE  762      47.670 146.930  56.070  1.00  0.00            
ATOM   4857  D2A POPE  762      48.900 145.800  52.890  1.00  0.00            
ATOM   4858  C3A POPE  762      53.130 145.280  52.650  1.00  0.00            
ATOM   4859  C4A POPE  762      54.880 142.190  52.840  1.00  0.00            
ATOM   4860  C1B POPE  762      48.010 151.530  53.230  1.00  0.00            
ATOM   4861  C2B POPE  762      47.390 149.390  50.230  1.00  0.00            
ATOM   4862  C3B POPE  762      47.390 147.970  44.970  1.00  0.00            
ATOM   4863  C4B POPE  762      48.600 146.340  41.180  1.00  0.00            
ATOM   4864  NH3 POPE  763     107.620 235.540  61.020  1.00  0.00            
ATOM   4865  PO4 POPE  763     110.150 238.080  63.410  1.00  0.00            
ATOM   4866  GL1 POPE  763     112.370 236.710  60.050  1.00  0.00            
ATOM   4867  GL2 POPE  763     110.940 237.580  57.720  1.00  0.00            
ATOM   4868  C1A POPE  763     116.190 240.230  57.500  1.00  0.00            
ATOM   4869  D2A POPE  763     115.660 240.090  52.560  1.00  0.00            
ATOM   4870  C3A POPE  763     117.400 240.010  48.170  1.00  0.00            
ATOM   4871  C4A POPE  763     120.680 237.890  45.520  1.00  0.00            
ATOM   4872  C1B POPE  763     111.700 241.780  57.970  1.00  0.00            
ATOM   4873  C2B POPE  763     112.240 244.850  54.320  1.00  0.00            
ATOM   4874  C3B POPE  763     114.170 244.070  50.480  1.00  0.00            
ATOM   4875  C4B POPE  763     111.860 244.070  46.160  1.00  0.00            
ATOM   4876  NH3 POPE  764     189.770 178.870  71.510  1.00  0.00            
ATOM   4877  PO4 POPE  764     188.950 173.590  70.460  1.00  0.00            
ATOM   4878  GL1 POPE  764     189.450 173.970  65.670  1.00  0.00            
ATOM   4879  GL2 POPE  764     189.880 170.410  64.330  1.00  0.00            
ATOM   4880  C1A POPE  764     189.340 173.850  60.720  1.00  0.00            
ATOM   4881  D2A POPE  764     188.380 175.350  55.600  1.00  0.00            
ATOM   4882  C3A POPE  764     188.240 175.080  50.910  1.00  0.00            
ATOM   4883  C4A POPE  764     188.810 173.040  46.910  1.00  0.00            
ATOM   4884  C1B POPE  764     189.970 168.400  61.030  1.00  0.00            
ATOM   4885  C2B POPE  764     190.090 170.800  57.200  1.00  0.00            
ATOM   4886  C3B POPE  764     191.020 170.610  52.930  1.00  0.00            
ATOM   4887  C4B POPE  764     191.190 168.900  49.120  1.00  0.00            
ATOM   4888  NH3 POPE  765     175.720 254.570  62.180  1.00  0.00            
ATOM   4889  PO4 POPE  765     172.660 256.560  59.440  1.00  0.00            
ATOM   4890  GL1 POPE  765     173.540 257.360  55.150  1.00  0.00            
ATOM   4891  GL2 POPE  765     176.690 259.930  54.420  1.00  0.00            
ATOM   4892  C1A POPE  765     175.320 256.010  51.390  1.00  0.00            
ATOM   4893  D2A POPE  765     175.870 255.790  46.610  1.00  0.00            
ATOM   4894  C3A POPE  765     172.180 255.160  45.210  1.00  0.00            
ATOM   4895  C4A POPE  765     168.690 256.850  43.010  1.00  0.00            
ATOM   4896  C1B POPE  765     179.690 257.840  52.480  1.00  0.00            
ATOM   4897  C2B POPE  765     180.040 254.740  49.400  1.00  0.00            
ATOM   4898  C3B POPE  765     179.510 251.750  46.050  1.00  0.00            
ATOM   4899  C4B POPE  765     178.790 248.310  43.330  1.00  0.00            
ATOM   4900  NH3 POPE  766     200.250 156.760  67.290  1.00  0.00            
ATOM   4901  PO4 POPE  766     204.020 159.080  65.680  1.00  0.00            
ATOM   4902  GL1 POPE  766     207.140 159.640  62.470  1.00  0.00            
ATOM   4903  GL2 POPE  766     207.980 156.170  61.660  1.00  0.00            
ATOM   4904  C1A POPE  766     206.760 160.280  58.080  1.00  0.00            
ATOM   4905  D2A POPE  766     207.460 159.410  53.450  1.00  0.00            
ATOM   4906  C3A POPE  766     205.690 157.160  50.870  1.00  0.00            
ATOM   4907  C4A POPE  766     204.480 154.280  48.920  1.00  0.00            
ATOM   4908  C1B POPE  766     205.650 155.000  58.550  1.00  0.00            
ATOM   4909  C2B POPE  766     207.670 152.880  56.130  1.00  0.00            
ATOM   4910  C3B POPE  766     206.700 151.630  52.110  1.00  0.00            
ATOM   4911  C4B POPE  766     209.530 153.220  47.860  1.00  0.00            
ATOM   4912  NH3 POPE  767     273.390   7.780  65.170  1.00  0.00            
ATOM   4913  PO4 POPE  767     269.200   7.810  63.380  1.00  0.00            
ATOM   4914  GL1 POPE  767     268.500   8.260  60.110  1.00  0.00            
ATOM   4915  GL2 POPE  767     268.300  11.810  58.950  1.00  0.00            
ATOM   4916  C1A POPE  767     266.280   7.940  55.330  1.00  0.00            
ATOM   4917  D2A POPE  767     265.000  12.350  53.530  1.00  0.00            
ATOM   4918  C3A POPE  767     267.690  14.630  51.850  1.00  0.00            
ATOM   4919  C4A POPE  767     269.940  17.520  51.770  1.00  0.00            
ATOM   4920  C1B POPE  767     270.930  10.660  55.450  1.00  0.00            
ATOM   4921  C2B POPE  767     269.990   9.260  52.110  1.00  0.00            
ATOM   4922  C3B POPE  767     269.130   9.160  47.860  1.00  0.00            
ATOM   4923  C4B POPE  767     265.650   8.340  44.360  1.00  0.00            
ATOM   4924  NH3 POPE  768      78.480  31.330  64.140  1.00  0.00            
ATOM   4925  PO4 POPE  768      81.710  28.030  65.060  1.00  0.00            
ATOM   4926  GL1 POPE  768      80.970  24.940  61.210  1.00  0.00            
ATOM   4927  GL2 POPE  768      79.180  22.800  61.690  1.00  0.00            
ATOM   4928  C1A POPE  768      82.620  23.360  57.010  1.00  0.00            
ATOM   4929  D2A POPE  768      79.810  20.870  54.310  1.00  0.00            
ATOM   4930  C3A POPE  768      78.250  21.970  50.520  1.00  0.00            
ATOM   4931  C4A POPE  768      78.400  25.900  47.470  1.00  0.00            
ATOM   4932  C1B POPE  768      77.510  24.840  57.570  1.00  0.00            
ATOM   4933  C2B POPE  768      75.260  24.940  53.250  1.00  0.00            
ATOM   4934  C3B POPE  768      70.620  25.100  52.190  1.00  0.00            
ATOM   4935  C4B POPE  768      68.570  22.220  48.840  1.00  0.00            
ATOM   4936  NH3 POPE  769     216.800 172.820  67.330  1.00  0.00            
ATOM   4937  PO4 POPE  769     221.440 174.620  69.450  1.00  0.00            
ATOM   4938  GL1 POPE  769     221.500 173.870  64.540  1.00  0.00            
ATOM   4939  GL2 POPE  769     224.360 174.460  62.470  1.00  0.00            
ATOM   4940  C1A POPE  769     220.400 172.870  59.810  1.00  0.00            
ATOM   4941  D2A POPE  769     220.450 168.580  58.110  1.00  0.00            
ATOM   4942  C3A POPE  769     219.910 168.840  53.780  1.00  0.00            
ATOM   4943  C4A POPE  769     220.410 167.820  49.610  1.00  0.00            
ATOM   4944  C1B POPE  769     221.630 177.470  60.800  1.00  0.00            
ATOM   4945  C2B POPE  769     221.850 179.490  56.390  1.00  0.00            
ATOM   4946  C3B POPE  769     221.780 179.780  52.310  1.00  0.00            
ATOM   4947  C4B POPE  769     219.860 177.050  48.240  1.00  0.00            
ATOM   4948  NH3 POPE  770     279.410 250.950  60.230  1.00  0.00            
ATOM   4949  PO4 POPE  770     283.690 249.330  59.080  1.00  0.00            
ATOM   4950  GL1 POPE  770     282.300 247.200  54.900  1.00  0.00            
ATOM   4951  GL2 POPE  770     279.450 249.390  55.080  1.00  0.00            
ATOM   4952  C1A POPE  770     284.640 247.540  51.160  1.00  0.00            
ATOM   4953  D2A POPE  770     285.480 247.490  46.930  1.00  0.00            
ATOM   4954  C3A POPE  770     287.870 248.690  43.360  1.00  0.00            
ATOM   4955  C4A POPE  770     286.980 250.450  39.920  1.00  0.00            
ATOM   4956  C1B POPE  770     281.790 251.020  51.400  1.00  0.00            
ATOM   4957  C2B POPE  770     283.330 252.630  48.150  1.00  0.00            
ATOM   4958  C3B POPE  770     283.480 252.060  44.020  1.00  0.00            
ATOM   4959  C4B POPE  770     281.900 251.540  39.390  1.00  0.00            
ATOM   4960  NH3 POPE  771      59.030  80.930  62.990  1.00  0.00            
ATOM   4961  PO4 POPE  771      62.430  79.010  64.260  1.00  0.00            
ATOM   4962  GL1 POPE  771      62.450  77.240  60.930  1.00  0.00            
ATOM   4963  GL2 POPE  771      65.240  78.740  59.050  1.00  0.00            
ATOM   4964  C1A POPE  771      61.370  73.930  57.930  1.00  0.00            
ATOM   4965  D2A POPE  771      60.200  71.670  53.800  1.00  0.00            
ATOM   4966  C3A POPE  771      59.890  74.480  50.270  1.00  0.00            
ATOM   4967  C4A POPE  771      56.670  76.630  48.550  1.00  0.00            
ATOM   4968  C1B POPE  771      64.260  76.500  55.070  1.00  0.00            
ATOM   4969  C2B POPE  771      59.440  77.100  54.110  1.00  0.00            
ATOM   4970  C3B POPE  771      56.110  75.930  53.570  1.00  0.00            
ATOM   4971  C4B POPE  771      51.900  79.140  52.610  1.00  0.00            
ATOM   4972  NH3 POPE  772     184.320   5.450  60.980  1.00  0.00            
ATOM   4973  PO4 POPE  772     185.380   8.450  58.240  1.00  0.00            
ATOM   4974  GL1 POPE  772     187.220   8.400  54.440  1.00  0.00            
ATOM   4975  GL2 POPE  772     185.860  11.410  54.100  1.00  0.00            
ATOM   4976  C1A POPE  772     189.950   8.100  51.010  1.00  0.00            
ATOM   4977  D2A POPE  772     191.250   6.270  47.190  1.00  0.00            
ATOM   4978  C3A POPE  772     193.380   1.520  47.930  1.00  0.00            
ATOM   4979  C4A POPE  772     193.850  -2.060  46.150  1.00  0.00            
ATOM   4980  C1B POPE  772     186.240  10.560  49.760  1.00  0.00            
ATOM   4981  C2B POPE  772     187.400  10.690  45.310  1.00  0.00            
ATOM   4982  C3B POPE  772     191.150  13.170  42.830  1.00  0.00            
ATOM   4983  C4B POPE  772     192.390  15.130  39.400  1.00  0.00            
ATOM   4984  NH3 POPE  773      52.260 180.870  66.100  1.00  0.00            
ATOM   4985  PO4 POPE  773      47.950 180.120  64.100  1.00  0.00            
ATOM   4986  GL1 POPE  773      45.800 181.410  60.900  1.00  0.00            
ATOM   4987  GL2 POPE  773      42.900 182.910  59.940  1.00  0.00            
ATOM   4988  C1A POPE  773      46.530 181.490  56.320  1.00  0.00            
ATOM   4989  D2A POPE  773      47.670 181.410  51.890  1.00  0.00            
ATOM   4990  C3A POPE  773      51.350 180.400  50.120  1.00  0.00            
ATOM   4991  C4A POPE  773      52.860 180.920  46.720  1.00  0.00            
ATOM   4992  C1B POPE  773      40.900 179.520  57.650  1.00  0.00            
ATOM   4993  C2B POPE  773      40.320 180.910  53.630  1.00  0.00            
ATOM   4994  C3B POPE  773      42.400 179.190  49.630  1.00  0.00            
ATOM   4995  C4B POPE  773      40.040 177.860  46.600  1.00  0.00            
ATOM   4996  NH3 POPE  774     269.990  83.210  67.230  1.00  0.00            
ATOM   4997  PO4 POPE  774     272.860  81.340  67.280  1.00  0.00            
ATOM   4998  GL1 POPE  774     273.190  82.810  62.790  1.00  0.00            
ATOM   4999  GL2 POPE  774     270.540  80.850  61.020  1.00  0.00            
ATOM   5000  C1A POPE  774     275.200  80.870  59.800  1.00  0.00            
ATOM   5001  D2A POPE  774     275.240  79.970  55.210  1.00  0.00            
ATOM   5002  C3A POPE  774     274.520  79.170  51.100  1.00  0.00            
ATOM   5003  C4A POPE  774     274.720  75.070  48.260  1.00  0.00            
ATOM   5004  C1B POPE  774     270.580  79.960  56.500  1.00  0.00            
ATOM   5005  C2B POPE  774     269.910  80.440  52.930  1.00  0.00            
ATOM   5006  C3B POPE  774     270.080  78.930  49.360  1.00  0.00            
ATOM   5007  C4B POPE  774     266.390  78.780  47.220  1.00  0.00            
ATOM   5008  NH3 POPE  775      24.890 249.690  59.730  1.00  0.00            
ATOM   5009  PO4 POPE  775      27.880 247.850  61.490  1.00  0.00            
ATOM   5010  GL1 POPE  775      29.240 248.780  57.070  1.00  0.00            
ATOM   5011  GL2 POPE  775      32.620 248.860  56.840  1.00  0.00            
ATOM   5012  C1A POPE  775      27.920 247.830  54.020  1.00  0.00            
ATOM   5013  D2A POPE  775      26.410 244.110  51.960  1.00  0.00            
ATOM   5014  C3A POPE  775      26.180 240.460  49.630  1.00  0.00            
ATOM   5015  C4A POPE  775      24.940 240.440  45.630  1.00  0.00            
ATOM   5016  C1B POPE  775      33.360 250.380  53.600  1.00  0.00            
ATOM   5017  C2B POPE  775      32.690 252.380  49.490  1.00  0.00            
ATOM   5018  C3B POPE  775      31.340 252.600  45.630  1.00  0.00            
ATOM   5019  C4B POPE  775      28.950 253.330  42.310  1.00  0.00            
ATOM   5020  NH3 POPE  776       6.210 257.770  61.140  1.00  0.00            
ATOM   5021  PO4 POPE  776       2.210 257.820  60.740  1.00  0.00            
ATOM   5022  GL1 POPE  776       3.360 257.000  56.310  1.00  0.00            
ATOM   5023  GL2 POPE  776       5.660 255.100  56.430  1.00  0.00            
ATOM   5024  C1A POPE  776       2.800 258.100  52.710  1.00  0.00            
ATOM   5025  D2A POPE  776       1.620 256.020  49.560  1.00  0.00            
ATOM   5026  C3A POPE  776       3.360 254.600  44.860  1.00  0.00            
ATOM   5027  C4A POPE  776       1.860 251.100  42.560  1.00  0.00            
ATOM   5028  C1B POPE  776       5.390 253.880  52.200  1.00  0.00            
ATOM   5029  C2B POPE  776       4.560 250.500  48.190  1.00  0.00            
ATOM   5030  C3B POPE  776       4.980 247.710  45.330  1.00  0.00            
ATOM   5031  C4B POPE  776       1.490 245.810  43.160  1.00  0.00            
ATOM   5032  NH3 POPE  777     285.430 166.820  63.090  1.00  0.00            
ATOM   5033  PO4 POPE  777     287.730 169.810  60.700  1.00  0.00            
ATOM   5034  GL1 POPE  777     286.930 167.690  57.710  1.00  0.00            
ATOM   5035  GL2 POPE  777     285.080 166.060  57.800  1.00  0.00            
ATOM   5036  C1A POPE  777     288.270 167.290  53.260  1.00  0.00            
ATOM   5037  D2A POPE  777     284.520 168.370  50.850  1.00  0.00            
ATOM   5038  C3A POPE  777     283.120 165.300  48.600  1.00  0.00            
ATOM   5039  C4A POPE  777     280.670 161.730  47.950  1.00  0.00            
ATOM   5040  C1B POPE  777     285.060 163.740  54.120  1.00  0.00            
ATOM   5041  C2B POPE  777     287.830 163.770  49.580  1.00  0.00            
ATOM   5042  C3B POPE  777     288.110 165.680  45.490  1.00  0.00            
ATOM   5043  C4B POPE  777     287.880 166.950  42.070  1.00  0.00            
ATOM   5044  NH3 POPE  778      87.120 198.640  62.550  1.00  0.00            
ATOM   5045  PO4 POPE  778      88.220 202.600  63.850  1.00  0.00            
ATOM   5046  GL1 POPE  778      88.350 203.140  59.430  1.00  0.00            
ATOM   5047  GL2 POPE  778      88.210 201.010  57.960  1.00  0.00            
ATOM   5048  C1A POPE  778      89.520 205.440  55.210  1.00  0.00            
ATOM   5049  D2A POPE  778      90.400 207.300  51.300  1.00  0.00            
ATOM   5050  C3A POPE  778      92.150 203.590  48.680  1.00  0.00            
ATOM   5051  C4A POPE  778      91.560 200.030  46.560  1.00  0.00            
ATOM   5052  C1B POPE  778      85.470 200.010  54.730  1.00  0.00            
ATOM   5053  C2B POPE  778      85.990 203.620  51.170  1.00  0.00            
ATOM   5054  C3B POPE  778      87.380 203.290  45.870  1.00  0.00            
ATOM   5055  C4B POPE  778      88.180 201.470  41.430  1.00  0.00            
ATOM   5056  NH3 POPE  779     244.900 207.100  64.720  1.00  0.00            
ATOM   5057  PO4 POPE  779     241.070 211.440  65.030  1.00  0.00            
ATOM   5058  GL1 POPE  779     239.150 211.840  61.040  1.00  0.00            
ATOM   5059  GL2 POPE  779     239.840 210.180  57.910  1.00  0.00            
ATOM   5060  C1A POPE  779     239.460 215.040  57.340  1.00  0.00
[truncated: 5,298,305 more chars]
