# Supplementary material for: Membrane transporter dimerization driven by differential lipid solvation energetics of dissociated and associated states
Source: eLife. 2021 Apr 7;10:e63288. doi: 10.7554/eLife.63288 (PMC8116059; doi:10.7554/eLife.63288)
Supplement: Figure 3—source data 3. — This folder contains initial/final configurations (PDB files) for GROMACS coarse-grained simulations of 2:1 POPE/POPG and 2:1 DLPE/DLPG pure membranes alongside the corresponding parameter files (MDP/TPR format). [file elife-63288-fig3-data3.zip]

Archive with 57 entries (44 files):
- Figure3-source-data/
- Figure3-source-data/.DS_Store
- __MACOSX/
- __MACOSX/Figure3-source-data/
- __MACOSX/Figure3-source-data/._.DS_Store
- Figure3-source-data/membrane-systems/
- Figure3-source-data/membrane-systems/70PO_30DL/
- Figure3-source-data/membrane-systems/70PO_30DL/last_frame.pdb
- __MACOSX/Figure3-source-data/membrane-systems/
- __MACOSX/Figure3-source-data/membrane-systems/70PO_30DL/
- __MACOSX/Figure3-source-data/membrane-systems/70PO_30DL/._last_frame.pdb
- Figure3-source-data/membrane-systems/70PO_30DL/step8_production.mdp
- __MACOSX/Figure3-source-data/membrane-systems/70PO_30DL/._step8_production.mdp
- Figure3-source-data/membrane-systems/70PO_30DL/topol.tpr
- __MACOSX/Figure3-source-data/membrane-systems/70PO_30DL/._topol.tpr
- Figure3-source-data/membrane-systems/70PO_30DL/frame_0.pdb
- __MACOSX/Figure3-source-data/membrane-systems/70PO_30DL/._frame_0.pdb
- __MACOSX/Figure3-source-data/membrane-systems/._70PO_30DL
- Figure3-source-data/membrane-systems/.DS_Store
- __MACOSX/Figure3-source-data/membrane-systems/._.DS_Store
- Figure3-source-data/membrane-systems/90PO_10DL/
- Figure3-source-data/membrane-systems/90PO_10DL/last_frame.pdb
- __MACOSX/Figure3-source-data/membrane-systems/90PO_10DL/
- __MACOSX/Figure3-source-data/membrane-systems/90PO_10DL/._last_frame.pdb
- Figure3-source-data/membrane-systems/90PO_10DL/step8_production.mdp
- __MACOSX/Figure3-source-data/membrane-systems/90PO_10DL/._step8_production.mdp
- Figure3-source-data/membrane-systems/90PO_10DL/topol.tpr
- __MACOSX/Figure3-source-data/membrane-systems/90PO_10DL/._topol.tpr
- Figure3-source-data/membrane-systems/90PO_10DL/frame_0.pdb
- __MACOSX/Figure3-source-data/membrane-systems/90PO_10DL/._frame_0.pdb
- __MACOSX/Figure3-source-data/membrane-systems/._90PO_10DL
- Figure3-source-data/membrane-systems/100PO_0DL/
- Figure3-source-data/membrane-systems/100PO_0DL/last_frame.pdb
- __MACOSX/Figure3-source-data/membrane-systems/100PO_0DL/
- __MACOSX/Figure3-source-data/membrane-systems/100PO_0DL/._last_frame.pdb
- Figure3-source-data/membrane-systems/100PO_0DL/step8_production.mdp
- __MACOSX/Figure3-source-data/membrane-systems/100PO_0DL/._step8_production.mdp
- Figure3-source-data/membrane-systems/100PO_0DL/topol.tpr
- __MACOSX/Figure3-source-data/membrane-systems/100PO_0DL/._topol.tpr
- Figure3-source-data/membrane-systems/100PO_0DL/frame_0.pdb
- __MACOSX/Figure3-source-data/membrane-systems/100PO_0DL/._frame_0.pdb
- __MACOSX/Figure3-source-data/membrane-systems/._100PO_0DL
- Figure3-source-data/membrane-systems/50PO_50DL/
- Figure3-source-data/membrane-systems/50PO_50DL/last_frame.pdb
- __MACOSX/Figure3-source-data/membrane-systems/50PO_50DL/
- __MACOSX/Figure3-source-data/membrane-systems/50PO_50DL/._last_frame.pdb
- Figure3-source-data/membrane-systems/50PO_50DL/step8_production.mdp
- __MACOSX/Figure3-source-data/membrane-systems/50PO_50DL/._step8_production.mdp
- Figure3-source-data/membrane-systems/50PO_50DL/topol.tpr
- __MACOSX/Figure3-source-data/membrane-systems/50PO_50DL/._topol.tpr
- Figure3-source-data/membrane-systems/50PO_50DL/frame_0.pdb
- __MACOSX/Figure3-source-data/membrane-systems/50PO_50DL/._frame_0.pdb
- __MACOSX/Figure3-source-data/membrane-systems/._50PO_50DL
- __MACOSX/Figure3-source-data/._membrane-systems
- Figure3-source-data/README
- __MACOSX/Figure3-source-data/._README
- __MACOSX/._Figure3-source-data
