# Supplementary material for: Membrane transporter dimerization driven by differential lipid solvation energetics of dissociated and associated states
Source: eLife. 2021 Apr 7;10:e63288. doi: 10.7554/eLife.63288 (PMC8116059; doi:10.7554/eLife.63288)
Supplement: Figure 3—source data 3. — This folder contains initial/final configurations (PDB files) for GROMACS coarse-grained simulations of 2:1 POPE/POPG and 2:1 DLPE/DLPG pure membranes alongside the corresponding parameter files (MDP/TPR format). [file elife-63288-fig3-data3.zip › Figure3-source-data/membrane-systems/70PO_30DL/last_frame.pdb]

REMARK    GENERATED BY TRJCONV
TITLE     Martini system t= 7839000.00000 step= 391950000
REMARK    THIS IS A SIMULATION BOX
CRYST1  195.071  195.071   74.846  90.00  90.00  90.00 P 1           1
MODEL        1
ATOM      1  NH3 DLPE    1      56.657 186.230  51.023  1.00  0.00            
ATOM      2  PO4 DLPE    1      52.803 184.669  52.739  1.00  0.00            
ATOM      3  GL1 DLPE    1      51.305 181.554  50.736  1.00  0.00            
ATOM      4  GL2 DLPE    1      54.327 181.286  48.301  1.00  0.00            
ATOM      5  C1A DLPE    1      49.621 182.060  46.634  1.00  0.00            
ATOM      6  C2A DLPE    1      48.482 185.614  43.466  1.00  0.00            
ATOM      7  C3A DLPE    1      47.729 189.367  43.206  1.00  0.00            
ATOM      8  C1B DLPE    1      53.579 180.917  43.790  1.00  0.00            
ATOM      9  C2B DLPE    1      51.399 181.308  39.801  1.00  0.00            
ATOM     10  C3B DLPE    1      49.733 180.437  36.473  1.00  0.00            
ATOM     11  NH3 DLPE    2       7.675 101.591  56.408  1.00  0.00            
ATOM     12  PO4 DLPE    2       4.892  99.304  57.123  1.00  0.00            
ATOM     13  GL1 DLPE    2       5.816  96.820  53.681  1.00  0.00            
ATOM     14  GL2 DLPE    2       6.624  99.153  51.289  1.00  0.00            
ATOM     15  C1A DLPE    2       8.882  95.046  51.160  1.00  0.00            
ATOM     16  C2A DLPE    2      13.364  94.943  50.730  1.00  0.00            
ATOM     17  C3A DLPE    2      15.272  91.384  50.635  1.00  0.00            
ATOM     18  C1B DLPE    2       5.365  96.449  47.869  1.00  0.00            
ATOM     19  C2B DLPE    2       5.070  95.017  43.580  1.00  0.00            
ATOM     20  C3B DLPE    2       3.841  96.838  40.123  1.00  0.00            
ATOM     21  NH3 DLPE    3      50.630 176.404  61.377  1.00  0.00            
ATOM     22  PO4 DLPE    3      52.119 175.488  57.499  1.00  0.00            
ATOM     23  GL1 DLPE    3      53.238 177.044  53.245  1.00  0.00            
ATOM     24  GL2 DLPE    3      55.408 176.786  51.150  1.00  0.00            
ATOM     25  C1A DLPE    3      50.624 177.277  48.629  1.00  0.00            
ATOM     26  C2A DLPE    3      49.939 177.099  44.349  1.00  0.00            
ATOM     27  C3A DLPE    3      50.108 176.434  39.688  1.00  0.00            
ATOM     28  C1B DLPE    3      54.766 175.703  46.623  1.00  0.00            
ATOM     29  C2B DLPE    3      53.994 176.157  42.133  1.00  0.00            
ATOM     30  C3B DLPE    3      56.088 174.775  38.842  1.00  0.00            
ATOM     31  NH3 DLPE    4     150.722  47.537  54.534  1.00  0.00            
ATOM     32  PO4 DLPE    4     147.524  44.757  55.879  1.00  0.00            
ATOM     33  GL1 DLPE    4     147.262  44.762  51.116  1.00  0.00            
ATOM     34  GL2 DLPE    4     144.766  45.589  48.639  1.00  0.00            
ATOM     35  C1A DLPE    4     149.109  43.670  47.160  1.00  0.00            
ATOM     36  C2A DLPE    4     150.957  44.033  43.844  1.00  0.00            
ATOM     37  C3A DLPE    4     150.963  41.185  41.181  1.00  0.00            
ATOM     38  C1B DLPE    4     144.660  48.891  44.940  1.00  0.00            
ATOM     39  C2B DLPE    4     141.314  52.506  45.741  1.00  0.00            
ATOM     40  C3B DLPE    4     137.510  52.671  47.724  1.00  0.00            
ATOM     41  NH3 DLPE    5     187.597  97.446  56.146  1.00  0.00            
ATOM     42  PO4 DLPE    5     185.371 101.974  54.339  1.00  0.00            
ATOM     43  GL1 DLPE    5     184.880 103.192  51.350  1.00  0.00            
ATOM     44  GL2 DLPE    5     187.672 103.910  49.760  1.00  0.00            
ATOM     45  C1A DLPE    5     184.711 103.869  45.767  1.00  0.00            
ATOM     46  C2A DLPE    5     183.445 104.162  41.403  1.00  0.00            
ATOM     47  C3A DLPE    5     183.501 107.262  37.432  1.00  0.00            
ATOM     48  C1B DLPE    5     188.869 101.129  46.235  1.00  0.00            
ATOM     49  C2B DLPE    5     190.660  97.363  44.754  1.00  0.00            
ATOM     50  C3B DLPE    5     189.324  93.424  43.022  1.00  0.00            
ATOM     51  NH3 DLPE    6     125.171 189.461  57.584  1.00  0.00            
ATOM     52  PO4 DLPE    6     127.732 193.187  58.241  1.00  0.00            
ATOM     53  GL1 DLPE    6     128.737 193.326  53.614  1.00  0.00            
ATOM     54  GL2 DLPE    6     127.347 189.948  53.185  1.00  0.00            
ATOM     55  C1A DLPE    6     127.340 194.126  49.413  1.00  0.00            
ATOM     56  C2A DLPE    6     124.620 193.135  46.192  1.00  0.00            
ATOM     57  C3A DLPE    6     126.465 191.299  43.554  1.00  0.00            
ATOM     58  C1B DLPE    6     127.564 188.724  49.423  1.00  0.00            
ATOM     59  C2B DLPE    6     129.495 186.981  44.679  1.00  0.00            
ATOM     60  C3B DLPE    6     129.876 184.273  40.707  1.00  0.00            
ATOM     61  NH3 DLPE    7     107.263  16.309  59.838  1.00  0.00            
ATOM     62  PO4 DLPE    7     107.388  19.283  56.030  1.00  0.00            
ATOM     63  GL1 DLPE    7     109.828  20.803  53.312  1.00  0.00            
ATOM     64  GL2 DLPE    7     110.943  22.677  53.480  1.00  0.00            
ATOM     65  C1A DLPE    7     111.216  18.917  49.546  1.00  0.00            
ATOM     66  C2A DLPE    7     112.351  17.006  46.549  1.00  0.00            
ATOM     67  C3A DLPE    7     116.448  14.019  44.912  1.00  0.00            
ATOM     68  C1B DLPE    7     111.457  23.671  49.336  1.00  0.00            
ATOM     69  C2B DLPE    7     108.605  26.131  47.221  1.00  0.00            
ATOM     70  C3B DLPE    7     107.256  24.655  43.000  1.00  0.00            
ATOM     71  NH3 DLPE    8     193.280 120.958  54.465  1.00  0.00            
ATOM     72  PO4 DLPE    8     192.884 125.156  54.625  1.00  0.00            
ATOM     73  GL1 DLPE    8     189.050 123.597  52.341  1.00  0.00            
ATOM     74  GL2 DLPE    8     186.417 126.730  52.093  1.00  0.00            
ATOM     75  C1A DLPE    8     186.107 122.017  48.392  1.00  0.00            
ATOM     76  C2A DLPE    8     185.241 124.205  44.194  1.00  0.00            
ATOM     77  C3A DLPE    8     184.273 124.299  39.775  1.00  0.00            
ATOM     78  C1B DLPE    8     186.626 127.176  48.018  1.00  0.00            
ATOM     79  C2B DLPE    8     189.750 126.250  45.847  1.00  0.00            
ATOM     80  C3B DLPE    8     193.609 124.121  48.158  1.00  0.00            
ATOM     81  NH3 DLPE    9     121.588 175.129  56.328  1.00  0.00            
ATOM     82  PO4 DLPE    9     123.649 172.420  53.980  1.00  0.00            
ATOM     83  GL1 DLPE    9     122.068 174.448  51.414  1.00  0.00            
ATOM     84  GL2 DLPE    9     122.496 177.515  51.546  1.00  0.00            
ATOM     85  C1A DLPE    9     120.385 176.172  47.030  1.00  0.00            
ATOM     86  C2A DLPE    9     119.630 176.930  43.743  1.00  0.00            
ATOM     87  C3A DLPE    9     120.647 179.183  40.127  1.00  0.00            
ATOM     88  C1B DLPE    9     123.025 180.795  48.277  1.00  0.00            
ATOM     89  C2B DLPE    9     120.666 181.663  44.470  1.00  0.00            
ATOM     90  C3B DLPE    9     116.821 180.942  43.816  1.00  0.00            
ATOM     91  NH3 DLPE   10      67.129 101.254  57.915  1.00  0.00            
ATOM     92  PO4 DLPE   10      64.438 105.050  55.597  1.00  0.00            
ATOM     93  GL1 DLPE   10      66.294 106.867  51.067  1.00  0.00            
ATOM     94  GL2 DLPE   10      68.527 110.511  51.013  1.00  0.00            
ATOM     95  C1A DLPE   10      67.779 107.898  46.258  1.00  0.00            
ATOM     96  C2A DLPE   10      67.517 107.348  42.270  1.00  0.00            
ATOM     97  C3A DLPE   10      67.182 108.578  38.699  1.00  0.00            
ATOM     98  C1B DLPE   10      68.909 113.126  46.930  1.00  0.00            
ATOM     99  C2B DLPE   10      69.873 116.276  43.958  1.00  0.00            
ATOM    100  C3B DLPE   10      70.927 117.719  40.026  1.00  0.00            
ATOM    101  NH3 DLPE   11      81.823 118.892  53.058  1.00  0.00            
ATOM    102  PO4 DLPE   11      77.113 121.268  53.963  1.00  0.00            
ATOM    103  GL1 DLPE   11      78.755 122.272  49.988  1.00  0.00            
ATOM    104  GL2 DLPE   11      77.631 125.236  50.098  1.00  0.00            
ATOM    105  C1A DLPE   11      80.967 120.963  46.883  1.00  0.00            
ATOM    106  C2A DLPE   11      81.098 122.891  43.368  1.00  0.00            
ATOM    107  C3A DLPE   11      78.623 123.845  40.875  1.00  0.00            
ATOM    108  C1B DLPE   11      76.492 124.512  45.650  1.00  0.00            
ATOM    109  C2B DLPE   11      74.506 126.096  40.985  1.00  0.00            
ATOM    110  C3B DLPE   11      70.841 127.522  38.706  1.00  0.00            
ATOM    111  NH3 DLPE   12     159.024  85.458  52.515  1.00  0.00            
ATOM    112  PO4 DLPE   12     162.477  83.540  53.978  1.00  0.00            
ATOM    113  GL1 DLPE   12     160.919  82.105  49.733  1.00  0.00            
ATOM    114  GL2 DLPE   12     158.154  82.263  48.807  1.00  0.00            
ATOM    115  C1A DLPE   12     158.939  79.893  44.176  1.00  0.00            
ATOM    116  C2A DLPE   12     158.306  77.556  40.043  1.00  0.00            
ATOM    117  C3A DLPE   12     155.931  75.400  36.792  1.00  0.00            
ATOM    118  C1B DLPE   12     157.309  84.463  44.581  1.00  0.00            
ATOM    119  C2B DLPE   12     156.548  86.954  42.307  1.00  0.00            
ATOM    120  C3B DLPE   12     157.610  91.744  41.726  1.00  0.00            
ATOM    121  NH3 DLPE   13     128.964 151.844  53.747  1.00  0.00            
ATOM    122  PO4 DLPE   13     129.933 149.010  57.038  1.00  0.00            
ATOM    123  GL1 DLPE   13     131.229 147.550  52.428  1.00  0.00            
ATOM    124  GL2 DLPE   13     132.006 150.270  49.657  1.00  0.00            
ATOM    125  C1A DLPE   13     129.498 144.917  49.403  1.00  0.00            
ATOM    126  C2A DLPE   13     130.279 144.497  45.033  1.00  0.00            
ATOM    127  C3A DLPE   13     132.240 141.814  42.861  1.00  0.00            
ATOM    128  C1B DLPE   13     130.483 149.316  46.987  1.00  0.00            
ATOM    129  C2B DLPE   13     129.039 149.468  42.292  1.00  0.00            
ATOM    130  C3B DLPE   13     129.913 147.112  38.761  1.00  0.00            
ATOM    131  NH3 DLPE   14      76.052 192.924  53.496  1.00  0.00            
ATOM    132  PO4 DLPE   14      74.929   1.950  55.808  1.00  0.00            
ATOM    133  GL1 DLPE   14      74.814   2.271  50.894  1.00  0.00            
ATOM    134  GL2 DLPE   14      75.822   5.412  49.635  1.00  0.00            
ATOM    135  C1A DLPE   14      74.433 195.009  47.558  1.00  0.00            
ATOM    136  C2A DLPE   14      71.694 193.150  46.502  1.00  0.00            
ATOM    137  C3A DLPE   14      71.803 190.610  43.850  1.00  0.00            
ATOM    138  C1B DLPE   14      76.437   3.815  45.352  1.00  0.00            
ATOM    139  C2B DLPE   14      75.138   1.276  42.180  1.00  0.00            
ATOM    140  C3B DLPE   14      71.445 195.044  41.905  1.00  0.00            
ATOM    141  NH3 DLPE   15      86.415  98.860  55.647  1.00  0.00            
ATOM    142  PO4 DLPE   15      85.271 101.816  53.811  1.00  0.00            
ATOM    143  GL1 DLPE   15      86.337 100.887  50.232  1.00  0.00            
ATOM    144  GL2 DLPE   15      89.253 102.544  47.707  1.00  0.00            
ATOM    145  C1A DLPE   15      85.938 100.399  45.396  1.00  0.00            
ATOM    146  C2A DLPE   15      89.676 102.485  41.951  1.00  0.00            
ATOM    147  C3A DLPE   15      90.646 105.353  38.987  1.00  0.00            
ATOM    148  C1B DLPE   15      91.202 105.904  45.559  1.00  0.00            
ATOM    149  C2B DLPE   15      96.225 107.129  44.916  1.00  0.00            
ATOM    150  C3B DLPE   15      98.815 107.186  41.589  1.00  0.00            
ATOM    151  NH3 DLPE   16     183.307 165.047  55.910  1.00  0.00            
ATOM    152  PO4 DLPE   16     180.053 166.530  54.293  1.00  0.00            
ATOM    153  GL1 DLPE   16     181.338 165.829  51.208  1.00  0.00            
ATOM    154  GL2 DLPE   16     180.099 163.992  48.314  1.00  0.00            
ATOM    155  C1A DLPE   16     181.636 168.726  48.515  1.00  0.00            
ATOM    156  C2A DLPE   16     182.523 167.379  44.362  1.00  0.00            
ATOM    157  C3A DLPE   16     183.896 164.151  40.336  1.00  0.00            
ATOM    158  C1B DLPE   16     179.491 163.313  43.654  1.00  0.00            
ATOM    159  C2B DLPE   16     178.276 164.333  39.453  1.00  0.00            
ATOM    160  C3B DLPE   16     177.509 168.245  35.981  1.00  0.00            
ATOM    161  NH3 DLPE   17      43.913  57.341  54.327  1.00  0.00            
ATOM    162  PO4 DLPE   17      45.803  53.382  53.197  1.00  0.00            
ATOM    163  GL1 DLPE   17      47.561  55.362  50.196  1.00  0.00            
ATOM    164  GL2 DLPE   17      46.415  57.818  49.513  1.00  0.00            
ATOM    165  C1A DLPE   17      48.411  54.697  45.261  1.00  0.00            
ATOM    166  C2A DLPE   17      52.143  55.651  42.654  1.00  0.00            
ATOM    167  C3A DLPE   17      53.969  54.406  39.414  1.00  0.00            
ATOM    168  C1B DLPE   17      44.669  58.611  44.564  1.00  0.00            
ATOM    169  C2B DLPE   17      40.431  56.084  43.244  1.00  0.00            
ATOM    170  C3B DLPE   17      38.699  53.971  39.671  1.00  0.00            
ATOM    171  NH3 DLPE   18     179.406  29.271  62.059  1.00  0.00            
ATOM    172  PO4 DLPE   18     179.480  31.673  57.496  1.00  0.00            
ATOM    173  GL1 DLPE   18     181.273  31.094  53.258  1.00  0.00            
ATOM    174  GL2 DLPE   18     184.318  32.987  52.886  1.00  0.00            
ATOM    175  C1A DLPE   18     179.872  32.328  48.408  1.00  0.00            
ATOM    176  C2A DLPE   18     179.404  32.758  43.856  1.00  0.00            
ATOM    177  C3A DLPE   18     179.670  35.313  40.105  1.00  0.00            
ATOM    178  C1B DLPE   18     182.772  36.411  51.062  1.00  0.00            
ATOM    179  C2B DLPE   18     181.848  36.233  46.481  1.00  0.00            
ATOM    180  C3B DLPE   18     181.910  38.109  43.130  1.00  0.00            
ATOM    181  NH3 DLPE   19     135.124 128.561  58.144  1.00  0.00            
ATOM    182  PO4 DLPE   19     132.240 131.440  55.670  1.00  0.00            
ATOM    183  GL1 DLPE   19     127.399 130.610  53.102  1.00  0.00            
ATOM    184  GL2 DLPE   19     124.400 132.558  51.063  1.00  0.00            
ATOM    185  C1A DLPE   19     127.789 129.657  48.341  1.00  0.00            
ATOM    186  C2A DLPE   19     127.692 130.195  43.676  1.00  0.00            
ATOM    187  C3A DLPE   19     127.872 133.333  39.497  1.00  0.00            
ATOM    188  C1B DLPE   19     123.318 133.252  46.714  1.00  0.00            
ATOM    189  C2B DLPE   19     123.751 132.681  42.437  1.00  0.00            
ATOM    190  C3B DLPE   19     121.936 132.762  38.713  1.00  0.00            
ATOM    191  NH3 DLPE   20     145.053 105.252  56.071  1.00  0.00            
ATOM    192  PO4 DLPE   20     149.021 109.182  56.359  1.00  0.00            
ATOM    193  GL1 DLPE   20     148.620 108.898  52.881  1.00  0.00            
ATOM    194  GL2 DLPE   20     145.241 108.443  52.419  1.00  0.00            
ATOM    195  C1A DLPE   20     149.077 108.858  48.030  1.00  0.00            
ATOM    196  C2A DLPE   20     149.638 111.703  45.088  1.00  0.00            
ATOM    197  C3A DLPE   20     149.446 112.437  41.037  1.00  0.00            
ATOM    198  C1B DLPE   20     141.718 108.024  49.068  1.00  0.00            
ATOM    199  C2B DLPE   20     140.309 107.845  44.581  1.00  0.00            
ATOM    200  C3B DLPE   20     140.310 109.557  40.979  1.00  0.00            
ATOM    201  NH3 DLPE   21     138.235  44.359  54.830  1.00  0.00            
ATOM    202  PO4 DLPE   21     136.965  49.158  56.721  1.00  0.00            
ATOM    203  GL1 DLPE   21     136.717  48.366  52.362  1.00  0.00            
ATOM    204  GL2 DLPE   21     139.544  45.616  50.203  1.00  0.00            
ATOM    205  C1A DLPE   21     135.245  48.105  49.319  1.00  0.00            
ATOM    206  C2A DLPE   21     135.204  45.176  44.955  1.00  0.00            
ATOM    207  C3A DLPE   21     135.846  42.815  41.972  1.00  0.00            
ATOM    208  C1B DLPE   21     139.749  47.369  46.172  1.00  0.00            
ATOM    209  C2B DLPE   21     139.198  49.056  42.997  1.00  0.00            
ATOM    210  C3B DLPE   21     139.150  51.554  40.663  1.00  0.00            
ATOM    211  NH3 DLPE   22      55.031  50.337  51.281  1.00  0.00            
ATOM    212  PO4 DLPE   22      57.997  47.007  52.085  1.00  0.00            
ATOM    213  GL1 DLPE   22      57.190  46.040  48.706  1.00  0.00            
ATOM    214  GL2 DLPE   22      54.453  47.137  47.617  1.00  0.00            
ATOM    215  C1A DLPE   22      57.410  46.590  43.954  1.00  0.00            
ATOM    216  C2A DLPE   22      56.626  46.473  40.108  1.00  0.00            
ATOM    217  C3A DLPE   22      54.850  48.852  37.651  1.00  0.00            
ATOM    218  C1B DLPE   22      53.120  45.549  44.481  1.00  0.00            
ATOM    219  C2B DLPE   22      52.098  47.153  42.098  1.00  0.00            
ATOM    220  C3B DLPE   22      49.772  46.847  38.230  1.00  0.00            
ATOM    221  NH3 DLPE   23      78.311  64.002  53.517  1.00  0.00            
ATOM    222  PO4 DLPE   23      82.566  62.285  50.841  1.00  0.00            
ATOM    223  GL1 DLPE   23      84.827  60.415  47.136  1.00  0.00            
ATOM    224  GL2 DLPE   23      82.379  56.905  47.257  1.00  0.00            
ATOM    225  C1A DLPE   23      86.177  58.717  43.971  1.00  0.00            
ATOM    226  C2A DLPE   23      84.410  58.529  39.568  1.00  0.00            
ATOM    227  C3A DLPE   23      85.822  57.895  33.768  1.00  0.00            
ATOM    228  C1B DLPE   23      80.268  59.779  44.341  1.00  0.00            
ATOM    229  C2B DLPE   23      78.792  60.983  39.753  1.00  0.00            
ATOM    230  C3B DLPE   23      80.463  61.326  36.769  1.00  0.00            
ATOM    231  NH3 DLPE   24      13.275  29.039  53.417  1.00  0.00            
ATOM    232  PO4 DLPE   24      13.531  33.665  55.095  1.00  0.00            
ATOM    233  GL1 DLPE   24      12.715  33.756  51.045  1.00  0.00            
ATOM    234  GL2 DLPE   24       8.763  32.947  50.679  1.00  0.00            
ATOM    235  C1A DLPE   24      14.561  32.827  48.350  1.00  0.00            
ATOM    236  C2A DLPE   24      18.325  33.194  46.900  1.00  0.00            
ATOM    237  C3A DLPE   24      22.188  33.351  45.836  1.00  0.00            
ATOM    238  C1B DLPE   24      10.177  32.133  46.460  1.00  0.00            
ATOM    239  C2B DLPE   24      11.430  32.621  43.639  1.00  0.00            
ATOM    240  C3B DLPE   24      10.342  33.511  40.477  1.00  0.00            
ATOM    241  NH3 DLPE   25     148.023 140.429  58.348  1.00  0.00            
ATOM    242  PO4 DLPE   25     143.643 141.236  57.600  1.00  0.00            
ATOM    243  GL1 DLPE   25     144.350 138.271  54.976  1.00  0.00            
ATOM    244  GL2 DLPE   25     146.881 138.423  52.774  1.00  0.00            
ATOM    245  C1A DLPE   25     142.230 135.033  52.390  1.00  0.00            
ATOM    246  C2A DLPE   25     141.385 130.971  51.704  1.00  0.00            
ATOM    247  C3A DLPE   25     141.709 127.846  48.721  1.00  0.00            
ATOM    248  C1B DLPE   25     149.581 140.033  50.007  1.00  0.00            
ATOM    249  C2B DLPE   25     151.857 139.810  46.418  1.00  0.00            
ATOM    250  C3B DLPE   25     150.865 143.317  44.807  1.00  0.00            
ATOM    251  NH3 DLPE   26     120.128 129.573  53.989  1.00  0.00            
ATOM    252  PO4 DLPE   26     123.905 128.205  56.325  1.00  0.00            
ATOM    253  GL1 DLPE   26     123.745 126.927  50.908  1.00  0.00            
ATOM    254  GL2 DLPE   26     124.675 123.503  51.968  1.00  0.00            
ATOM    255  C1A DLPE   26     123.264 128.425  46.455  1.00  0.00            
ATOM    256  C2A DLPE   26     122.308 126.863  42.147  1.00  0.00            
ATOM    257  C3A DLPE   26     124.698 128.812  38.738  1.00  0.00            
ATOM    258  C1B DLPE   26     122.702 122.654  47.879  1.00  0.00            
ATOM    259  C2B DLPE   26     123.477 122.134  43.577  1.00  0.00            
ATOM    260  C3B DLPE   26     125.186 123.619  39.292  1.00  0.00            
ATOM    261  NH3 DLPE   27      33.384 166.848  57.977  1.00  0.00            
ATOM    262  PO4 DLPE   27      29.731 170.444  58.028  1.00  0.00            
ATOM    263  GL1 DLPE   27      30.257 169.768  52.918  1.00  0.00            
ATOM    264  GL2 DLPE   27      30.118 167.613  52.111  1.00  0.00            
ATOM    265  C1A DLPE   27      30.288 171.040  48.156  1.00  0.00            
ATOM    266  C2A DLPE   27      31.455 173.062  44.576  1.00  0.00            
ATOM    267  C3A DLPE   27      33.333 174.201  41.384  1.00  0.00            
ATOM    268  C1B DLPE   27      30.065 166.141  48.112  1.00  0.00            
ATOM    269  C2B DLPE   27      30.394 167.835  44.333  1.00  0.00            
ATOM    270  C3B DLPE   27      32.191 166.143  39.960  1.00  0.00            
ATOM    271  NH3 DLPE   28      82.277  17.100  56.669  1.00  0.00            
ATOM    272  PO4 DLPE   28      84.918  20.208  57.652  1.00  0.00            
ATOM    273  GL1 DLPE   28      85.346  18.376  53.169  1.00  0.00            
ATOM    274  GL2 DLPE   28      82.463  17.923  51.768  1.00  0.00            
ATOM    275  C1A DLPE   28      86.643  16.652  48.759  1.00  0.00            
ATOM    276  C2A DLPE   28      87.162  16.379  44.074  1.00  0.00            
ATOM    277  C3A DLPE   28      86.643  12.412  41.902  1.00  0.00            
ATOM    278  C1B DLPE   28      81.814  18.674  47.048  1.00  0.00            
ATOM    279  C2B DLPE   28      81.985  18.339  42.921  1.00  0.00            
ATOM    280  C3B DLPE   28      83.978  16.117  40.271  1.00  0.00            
ATOM    281  NH3 DLPE   29     143.406 190.784  59.728  1.00  0.00            
ATOM    282  PO4 DLPE   29     147.421 192.572  58.863  1.00  0.00            
ATOM    283  GL1 DLPE   29     147.872 193.459  55.537  1.00  0.00            
ATOM    284  GL2 DLPE   29     145.814 191.082  53.681  1.00  0.00            
ATOM    285  C1A DLPE   29     149.031   1.070  52.163  1.00  0.00            
ATOM    286  C2A DLPE   29     149.686   2.180  47.490  1.00  0.00            
ATOM    287  C3A DLPE   29     147.476   5.875  46.752  1.00  0.00            
ATOM    288  C1B DLPE   29     145.001 192.872  48.709  1.00  0.00            
ATOM    289  C2B DLPE   29     141.611 194.782  45.090  1.00  0.00            
ATOM    290  C3B DLPE   29     141.674 194.392  40.789  1.00  0.00            
ATOM    291  NH3 DLPE   30      46.337 107.845  57.065  1.00  0.00            
ATOM    292  PO4 DLPE   30      50.237 109.956  57.240  1.00  0.00            
ATOM    293  GL1 DLPE   30      49.800 108.545  53.074  1.00  0.00            
ATOM    294  GL2 DLPE   30      51.142 105.478  52.037  1.00  0.00            
ATOM    295  C1A DLPE   30      48.339 107.850  48.223  1.00  0.00            
ATOM    296  C2A DLPE   30      48.478 107.705  43.175  1.00  0.00            
ATOM    297  C3A DLPE   30      50.397 106.929  38.731  1.00  0.00            
ATOM    298  C1B DLPE   30      52.374 104.499  48.468  1.00  0.00            
ATOM    299  C2B DLPE   30      50.762 102.947  45.168  1.00  0.00            
ATOM    300  C3B DLPE   30      48.534 102.479  41.181  1.00  0.00            
ATOM    301  NH3 DLPE   31     122.810  85.602  52.908  1.00  0.00            
ATOM    302  PO4 DLPE   31     119.060  86.293  54.344  1.00  0.00            
ATOM    303  GL1 DLPE   31     118.048  88.411  50.501  1.00  0.00            
ATOM    304  GL2 DLPE   31     121.741  88.236  49.096  1.00  0.00            
ATOM    305  C1A DLPE   31     117.884  88.008  46.364  1.00  0.00            
ATOM    306  C2A DLPE   31     119.617  90.097  42.842  1.00  0.00            
ATOM    307  C3A DLPE   31     118.047  90.995  38.560  1.00  0.00            
ATOM    308  C1B DLPE   31     123.239  85.699  45.362  1.00  0.00            
ATOM    309  C2B DLPE   31     123.172  84.752  41.814  1.00  0.00            
ATOM    310  C3B DLPE   31     124.917  85.292  38.327  1.00  0.00            
ATOM    311  NH3 DLPE   32     186.398 111.042  54.401  1.00  0.00            
ATOM    312  PO4 DLPE   32     191.773 111.516  54.891  1.00  0.00            
ATOM    313  GL1 DLPE   32     194.406 112.977  52.124  1.00  0.00            
ATOM    314  GL2 DLPE   32     194.226 115.485  52.167  1.00  0.00            
ATOM    315  C1A DLPE   32       0.122 111.685  47.973  1.00  0.00            
ATOM    316  C2A DLPE   32     194.186 108.858  45.147  1.00  0.00            
ATOM    317  C3A DLPE   32     191.649 110.239  41.500  1.00  0.00            
ATOM    318  C1B DLPE   32     193.259 117.894  49.170  1.00  0.00            
ATOM    319  C2B DLPE   32     192.061 120.291  45.756  1.00  0.00            
ATOM    320  C3B DLPE   32     190.109 122.437  42.682  1.00  0.00            
ATOM    321  NH3 DLPE   33      37.896 145.452  54.116  1.00  0.00            
ATOM    322  PO4 DLPE   33      41.051 142.200  56.030  1.00  0.00            
ATOM    323  GL1 DLPE   33      43.044 144.033  52.431  1.00  0.00            
ATOM    324  GL2 DLPE   33      43.253 141.130  51.527  1.00  0.00            
ATOM    325  C1A DLPE   33      45.073 144.666  48.335  1.00  0.00            
ATOM    326  C2A DLPE   33      44.089 143.445  44.154  1.00  0.00            
ATOM    327  C3A DLPE   33      43.448 144.210  39.740  1.00  0.00            
ATOM    328  C1B DLPE   33      40.399 143.200  47.699  1.00  0.00            
ATOM    329  C2B DLPE   33      38.728 143.462  43.091  1.00  0.00            
ATOM    330  C3B DLPE   33      38.713 141.706  38.935  1.00  0.00            
ATOM    331  NH3 DLPE   34     135.839 105.955  59.614  1.00  0.00            
ATOM    332  PO4 DLPE   34     133.417 101.977  58.929  1.00  0.00            
ATOM    333  GL1 DLPE   34     133.464 103.601  55.144  1.00  0.00            
ATOM    334  GL2 DLPE   34     135.944 104.799  54.387  1.00  0.00            
ATOM    335  C1A DLPE   34     131.167 104.333  51.145  1.00  0.00            
ATOM    336  C2A DLPE   34     130.550 104.033  47.013  1.00  0.00            
ATOM    337  C3A DLPE   34     132.621 104.833  43.199  1.00  0.00            
ATOM    338  C1B DLPE   34     135.087 107.230  51.403  1.00  0.00            
ATOM    339  C2B DLPE   34     132.378 108.871  49.335  1.00  0.00            
ATOM    340  C3B DLPE   34     129.266 109.587  46.375  1.00  0.00            
ATOM    341  NH3 DLPE   35     116.648 114.413  56.609  1.00  0.00            
ATOM    342  PO4 DLPE   35     118.779 116.989  55.539  1.00  0.00            
ATOM    343  GL1 DLPE   35     119.294 117.122  52.186  1.00  0.00            
ATOM    344  GL2 DLPE   35     119.062 120.070  50.900  1.00  0.00            
ATOM    345  C1A DLPE   35     116.512 115.927  48.676  1.00  0.00            
ATOM    346  C2A DLPE   35     115.463 115.331  44.097  1.00  0.00            
ATOM    347  C3A DLPE   35     115.269 115.340  40.187  1.00  0.00            
ATOM    348  C1B DLPE   35     120.603 118.356  46.819  1.00  0.00            
ATOM    349  C2B DLPE   35     119.497 117.952  42.664  1.00  0.00            
ATOM    350  C3B DLPE   35     120.108 117.152  38.496  1.00  0.00            
ATOM    351  NH3 DLPE   36     142.452  25.929  55.711  1.00  0.00            
ATOM    352  PO4 DLPE   36     147.688  25.833  57.809  1.00  0.00            
ATOM    353  GL1 DLPE   36     147.538  24.461  53.166  1.00  0.00            
ATOM    354  GL2 DLPE   36     150.410  26.802  52.275  1.00  0.00            
ATOM    355  C1A DLPE   36     147.799  20.969  49.630  1.00  0.00            
ATOM    356  C2A DLPE   36     148.311  19.952  45.256  1.00  0.00            
ATOM    357  C3A DLPE   36     152.879  18.588  43.725  1.00  0.00            
ATOM    358  C1B DLPE   36     152.421  25.198  48.944  1.00  0.00            
ATOM    359  C2B DLPE   36     149.455  24.614  46.478  1.00  0.00            
ATOM    360  C3B DLPE   36     150.078  24.218  41.941  1.00  0.00            
ATOM    361  NH3 DLPE   37       7.657  45.467  56.419  1.00  0.00            
ATOM    362  PO4 DLPE   37       3.238  45.224  56.828  1.00  0.00            
ATOM    363  GL1 DLPE   37       2.395  45.386  53.598  1.00  0.00            
ATOM    364  GL2 DLPE   37       5.550  44.317  51.464  1.00  0.00            
ATOM    365  C1A DLPE   37       0.707  43.949  49.797  1.00  0.00            
ATOM    366  C2A DLPE   37     194.593  42.936  45.613  1.00  0.00            
ATOM    367  C3A DLPE   37     194.185  41.707  41.405  1.00  0.00            
ATOM    368  C1B DLPE   37       4.570  43.751  46.989  1.00  0.00            
ATOM    369  C2B DLPE   37       4.557  42.909  42.318  1.00  0.00            
ATOM    370  C3B DLPE   37       2.802  45.017  39.103  1.00  0.00            
ATOM    371  NH3 DLPE   38     132.943  26.296  56.724  1.00  0.00            
ATOM    372  PO4 DLPE   38     129.080  24.528  57.442  1.00  0.00            
ATOM    373  GL1 DLPE   38     129.746  24.553  52.499  1.00  0.00            
ATOM    374  GL2 DLPE   38     128.640  21.843  51.176  1.00  0.00            
ATOM    375  C1A DLPE   38     130.231  24.709  47.439  1.00  0.00            
ATOM    376  C2A DLPE   38     130.222  27.424  44.285  1.00  0.00            
ATOM    377  C3A DLPE   38     130.639  30.078  41.599  1.00  0.00            
ATOM    378  C1B DLPE   38     129.814  19.354  47.760  1.00  0.00            
ATOM    379  C2B DLPE   38     130.748  17.441  44.238  1.00  0.00            
ATOM    380  C3B DLPE   38     130.556  14.668  40.075  1.00  0.00            
ATOM    381  NH3 DLPE   39      66.659 121.739  57.116  1.00  0.00            
ATOM    382  PO4 DLPE   39      62.838 122.491  58.615  1.00  0.00            
ATOM    383  GL1 DLPE   39      60.935 123.594  55.440  1.00  0.00            
ATOM    384  GL2 DLPE   39      64.001 123.233  53.520  1.00  0.00            
ATOM    385  C1A DLPE   39      59.073 126.207  52.439  1.00  0.00            
ATOM    386  C2A DLPE   39      56.413 130.858  51.277  1.00  0.00            
ATOM    387  C3A DLPE   39      59.056 134.753  51.462  1.00  0.00            
ATOM    388  C1B DLPE   39      63.688 124.685  49.662  1.00  0.00            
ATOM    389  C2B DLPE   39      60.539 123.862  46.240  1.00  0.00            
ATOM    390  C3B DLPE   39      61.198 121.460  42.659  1.00  0.00            
ATOM    391  NH3 DLPE   40     159.870 180.220  61.496  1.00  0.00            
ATOM    392  PO4 DLPE   40     158.910 184.480  58.928  1.00  0.00            
ATOM    393  GL1 DLPE   40     157.875 185.207  54.685  1.00  0.00            
ATOM    394  GL2 DLPE   40     159.133 183.614  52.535  1.00  0.00            
ATOM    395  C1A DLPE   40     155.895 185.921  50.486  1.00  0.00            
ATOM    396  C2A DLPE   40     154.480 183.349  46.371  1.00  0.00            
ATOM    397  C3A DLPE   40     156.311 183.477  42.105  1.00  0.00            
ATOM    398  C1B DLPE   40     158.656 181.007  49.629  1.00  0.00            
ATOM    399  C2B DLPE   40     157.313 178.956  45.236  1.00  0.00            
ATOM    400  C3B DLPE   40     156.012 178.126  40.894  1.00  0.00            
ATOM    401  NH3 DLPE   41      21.504 153.946  57.769  1.00  0.00            
ATOM    402  PO4 DLPE   41      24.966 152.489  55.107  1.00  0.00            
ATOM    403  GL1 DLPE   41      21.519 149.133  53.187  1.00  0.00            
ATOM    404  GL2 DLPE   41      19.641 146.828  53.858  1.00  0.00            
ATOM    405  C1A DLPE   41      18.123 149.743  50.078  1.00  0.00            
ATOM    406  C2A DLPE   41      15.593 149.518  46.646  1.00  0.00            
ATOM    407  C3A DLPE   41      14.446 153.369  44.537  1.00  0.00            
ATOM    408  C1B DLPE   41      16.935 144.868  50.662  1.00  0.00            
ATOM    409  C2B DLPE   41      15.568 140.991  50.391  1.00  0.00            
ATOM    410  C3B DLPE   41      11.537 139.216  48.123  1.00  0.00            
ATOM    411  NH3 DLPE   42      31.334  32.315  52.388  1.00  0.00            
ATOM    412  PO4 DLPE   42      36.024  32.371  51.506  1.00  0.00            
ATOM    413  GL1 DLPE   42      34.850  32.701  46.763  1.00  0.00            
ATOM    414  GL2 DLPE   42      35.855  29.981  44.314  1.00  0.00            
ATOM    415  C1A DLPE   42      34.092  34.061  42.699  1.00  0.00            
ATOM    416  C2A DLPE   42      35.059  34.605  39.464  1.00  0.00            
ATOM    417  C3A DLPE   42      37.593  35.178  35.527  1.00  0.00            
ATOM    418  C1B DLPE   42      35.541  29.688  40.141  1.00  0.00            
ATOM    419  C2B DLPE   42      35.152  30.809  35.947  1.00  0.00            
ATOM    420  C3B DLPE   42      34.426  33.364  31.393  1.00  0.00            
ATOM    421  NH3 DLPE   43     189.646  74.701  57.336  1.00  0.00            
ATOM    422  PO4 DLPE   43     186.859  70.927  57.450  1.00  0.00            
ATOM    423  GL1 DLPE   43     184.936  69.129  53.983  1.00  0.00            
ATOM    424  GL2 DLPE   43     182.412  70.222  52.286  1.00  0.00            
ATOM    425  C1A DLPE   43     186.723  67.314  50.620  1.00  0.00            
ATOM    426  C2A DLPE   43     187.405  67.094  45.717  1.00  0.00            
ATOM    427  C3A DLPE   43     188.355  63.533  42.829  1.00  0.00            
ATOM    428  C1B DLPE   43     182.357  71.858  47.563  1.00  0.00            
ATOM    429  C2B DLPE   43     182.254  74.129  43.367  1.00  0.00            
ATOM    430  C3B DLPE   43     182.695  75.910  39.431  1.00  0.00            
ATOM    431  NH3 DLPE   44      54.342  29.893  53.116  1.00  0.00            
ATOM    432  PO4 DLPE   44      50.278  29.917  53.722  1.00  0.00            
ATOM    433  GL1 DLPE   44      51.100  27.015  49.608  1.00  0.00            
ATOM    434  GL2 DLPE   44      50.395  29.849  48.207  1.00  0.00            
ATOM    435  C1A DLPE   44      51.458  25.703  45.000  1.00  0.00            
ATOM    436  C2A DLPE   44      54.975  23.798  43.363  1.00  0.00            
ATOM    437  C3A DLPE   44      55.730  20.704  40.122  1.00  0.00            
ATOM    438  C1B DLPE   44      51.785  31.132  44.435  1.00  0.00            
ATOM    439  C2B DLPE   44      53.902  29.191  41.236  1.00  0.00            
ATOM    440  C3B DLPE   44      55.388  32.842  39.539  1.00  0.00            
ATOM    441  NH3 DLPE   45      80.354 103.836  53.953  1.00  0.00            
ATOM    442  PO4 DLPE   45      75.809 104.122  54.991  1.00  0.00            
ATOM    443  GL1 DLPE   45      76.377 105.712  50.696  1.00  0.00            
ATOM    444  GL2 DLPE   45      76.233 108.971  51.338  1.00  0.00            
ATOM    445  C1A DLPE   45      76.684 105.598  46.981  1.00  0.00            
ATOM    446  C2A DLPE   45      76.793 107.105  43.383  1.00  0.00            
ATOM    447  C3A DLPE   45      73.458 107.989  40.089  1.00  0.00            
ATOM    448  C1B DLPE   45      77.509 110.670  48.036  1.00  0.00            
ATOM    449  C2B DLPE   45      78.007 111.817  43.706  1.00  0.00            
ATOM    450  C3B DLPE   45      77.850 110.095  39.186  1.00  0.00            
ATOM    451  NH3 DLPE   46     122.743  71.346  51.594  1.00  0.00            
ATOM    452  PO4 DLPE   46     125.810  73.649  52.992  1.00  0.00            
ATOM    453  GL1 DLPE   46     125.620  73.832  48.263  1.00  0.00            
ATOM    454  GL2 DLPE   46     124.653  77.833  47.023  1.00  0.00            
ATOM    455  C1A DLPE   46     126.197  74.497  44.148  1.00  0.00            
ATOM    456  C2A DLPE   46     126.389  73.608  40.446  1.00  0.00            
ATOM    457  C3A DLPE   46     127.041  74.359  36.909  1.00  0.00            
ATOM    458  C1B DLPE   46     124.600  79.138  42.734  1.00  0.00            
ATOM    459  C2B DLPE   46     126.424  79.590  38.679  1.00  0.00            
ATOM    460  C3B DLPE   46     124.819  78.107  34.600  1.00  0.00            
ATOM    461  NH3 DLPE   47      76.477  25.476  53.411  1.00  0.00            
ATOM    462  PO4 DLPE   47      77.025  30.078  53.945  1.00  0.00            
ATOM    463  GL1 DLPE   47      74.777  29.498  49.769  1.00  0.00            
ATOM    464  GL2 DLPE   47      75.985  26.554  48.510  1.00  0.00            
ATOM    465  C1A DLPE   47      73.495  29.694  45.290  1.00  0.00            
ATOM    466  C2A DLPE   47      71.291  30.995  41.927  1.00  0.00            
ATOM    467  C3A DLPE   47      70.624  34.608  39.435  1.00  0.00            
ATOM    468  C1B DLPE   47      75.505  24.681  44.453  1.00  0.00            
ATOM    469  C2B DLPE   47      73.723  25.519  40.494  1.00  0.00            
ATOM    470  C3B DLPE   47      71.385  27.798  37.200  1.00  0.00            
ATOM    471  NH3 DLPE   48     154.011  31.162  62.553  1.00  0.00            
ATOM    472  PO4 DLPE   48     150.091  30.908  59.822  1.00  0.00            
ATOM    473  GL1 DLPE   48     150.122  30.999  54.840  1.00  0.00            
ATOM    474  GL2 DLPE   48     149.308  33.666  54.105  1.00  0.00            
ATOM    475  C1A DLPE   48     150.244  30.666  49.384  1.00  0.00            
ATOM    476  C2A DLPE   48     152.206  30.940  45.557  1.00  0.00            
ATOM    477  C3A DLPE   48     153.399  27.570  43.462  1.00  0.00            
ATOM    478  C1B DLPE   48     149.388  35.142  50.028  1.00  0.00            
ATOM    479  C2B DLPE   48     148.568  34.056  45.739  1.00  0.00            
ATOM    480  C3B DLPE   48     148.995  30.917  41.669  1.00  0.00            
ATOM    481  NH3 DLPE   49     155.738  71.974  54.541  1.00  0.00            
ATOM    482  PO4 DLPE   49     152.867  71.783  57.958  1.00  0.00            
ATOM    483  GL1 DLPE   49     150.896  71.390  52.472  1.00  0.00            
ATOM    484  GL2 DLPE   49     153.009  73.963  50.895  1.00  0.00            
ATOM    485  C1A DLPE   49     151.835  70.115  47.551  1.00  0.00            
ATOM    486  C2A DLPE   49     151.487  71.415  43.656  1.00  0.00            
ATOM    487  C3A DLPE   49     149.509  70.676  39.270  1.00  0.00            
ATOM    488  C1B DLPE   49     153.511  76.226  47.227  1.00  0.00            
ATOM    489  C2B DLPE   49     150.639  76.739  43.591  1.00  0.00            
ATOM    490  C3B DLPE   49     150.920  75.817  37.978  1.00  0.00            
ATOM    491  NH3 DLPE   50     133.323 162.986  51.319  1.00  0.00            
ATOM    492  PO4 DLPE   50     135.615 159.638  52.782  1.00  0.00            
ATOM    493  GL1 DLPE   50     134.415 159.014  48.373  1.00  0.00            
ATOM    494  GL2 DLPE   50     132.795 161.269  46.503  1.00  0.00            
ATOM    495  C1A DLPE   50     137.283 158.218  45.614  1.00  0.00            
ATOM    496  C2A DLPE   50     138.692 158.425  40.823  1.00  0.00            
ATOM    497  C3A DLPE   50     140.016 158.954  36.731  1.00  0.00            
ATOM    498  C1B DLPE   50     133.821 160.413  41.731  1.00  0.00            
ATOM    499  C2B DLPE   50     134.875 156.386  38.158  1.00  0.00            
ATOM    500  C3B DLPE   50     137.121 154.414  35.583  1.00  0.00            
ATOM    501  NH3 DLPE   51      50.253 172.933  53.502  1.00  0.00            
ATOM    502  PO4 DLPE   51      51.215 169.170  55.460  1.00  0.00            
ATOM    503  GL1 DLPE   51      52.248 169.337  50.110  1.00  0.00            
ATOM    504  GL2 DLPE   51      53.785 172.353  49.932  1.00  0.00            
ATOM    505  C1A DLPE   51      52.006 166.968  46.329  1.00  0.00            
ATOM    506  C2A DLPE   51      54.745 166.057  42.406  1.00  0.00            
ATOM    507  C3A DLPE   51      55.157 164.299  37.754  1.00  0.00            
ATOM    508  C1B DLPE   51      51.465 171.939  45.512  1.00  0.00            
ATOM    509  C2B DLPE   51      51.308 171.152  40.742  1.00  0.00            
ATOM    510  C3B DLPE   51      49.506 171.688  35.989  1.00  0.00            
ATOM    511  NH3 DLPE   52     161.905 149.093  53.544  1.00  0.00            
ATOM    512  PO4 DLPE   52     166.116 146.557  54.442  1.00  0.00            
ATOM    513  GL1 DLPE   52     168.039 146.960  51.314  1.00  0.00            
ATOM    514  GL2 DLPE   52     166.386 143.683  49.744  1.00  0.00            
ATOM    515  C1A DLPE   52     171.394 148.391  48.667  1.00  0.00            
ATOM    516  C2A DLPE   52     174.249 149.099  45.669  1.00  0.00            
ATOM    517  C3A DLPE   52     173.786 147.105  41.971  1.00  0.00            
ATOM    518  C1B DLPE   52     166.783 146.273  46.427  1.00  0.00            
ATOM    519  C2B DLPE   52     165.830 145.597  42.329  1.00  0.00            
ATOM    520  C3B DLPE   52     162.983 144.087  39.408  1.00  0.00            
ATOM    521  NH3 DLPE   53      67.594  99.896  53.234  1.00  0.00            
ATOM    522  PO4 DLPE   53      70.095  97.145  51.472  1.00  0.00            
ATOM    523  GL1 DLPE   53      71.076  97.347  47.731  1.00  0.00            
ATOM    524  GL2 DLPE   53      70.894  93.957  45.900  1.00  0.00            
ATOM    525  C1A DLPE   53      70.508  97.917  43.038  1.00  0.00            
ATOM    526  C2A DLPE   53      67.241  96.719  39.101  1.00  0.00            
ATOM    527  C3A DLPE   53      63.440  95.449  36.839  1.00  0.00            
ATOM    528  C1B DLPE   53      72.123  93.159  42.295  1.00  0.00            
ATOM    529  C2B DLPE   53      69.283  92.345  38.236  1.00  0.00            
ATOM    530  C3B DLPE   53      65.778  91.285  36.867  1.00  0.00            
ATOM    531  NH3 DLPE   54     110.275 160.718  55.112  1.00  0.00            
ATOM    532  PO4 DLPE   54     111.876 156.905  55.557  1.00  0.00            
ATOM    533  GL1 DLPE   54     112.279 154.739  51.439  1.00  0.00            
ATOM    534  GL2 DLPE   54     115.614 156.035  50.217  1.00  0.00            
ATOM    535  C1A DLPE   54     113.538 152.834  46.869  1.00  0.00            
ATOM    536  C2A DLPE   54     114.293 152.806  42.603  1.00  0.00            
ATOM    537  C3A DLPE   54     116.386 154.817  38.726  1.00  0.00            
ATOM    538  C1B DLPE   54     113.460 158.715  47.456  1.00  0.00            
ATOM    539  C2B DLPE   54     114.597 159.682  43.060  1.00  0.00            
ATOM    540  C3B DLPE   54     116.040 159.778  38.233  1.00  0.00            
ATOM    541  NH3 DLPE   55      56.669  58.606  51.404  1.00  0.00            
ATOM    542  PO4 DLPE   55      51.426  59.258  50.838  1.00  0.00            
ATOM    543  GL1 DLPE   55      51.531  59.074  47.603  1.00  0.00            
ATOM    544  GL2 DLPE   55      54.280  58.314  46.723  1.00  0.00            
ATOM    545  C1A DLPE   55      49.485  59.714  43.449  1.00  0.00            
ATOM    546  C2A DLPE   55      48.178  59.684  39.178  1.00  0.00            
ATOM    547  C3A DLPE   55      48.787  61.894  34.962  1.00  0.00            
ATOM    548  C1B DLPE   55      55.643  59.583  41.776  1.00  0.00            
ATOM    549  C2B DLPE   55      57.149  60.771  37.717  1.00  0.00            
ATOM    550  C3B DLPE   55      57.998  57.285  34.497  1.00  0.00            
ATOM    551  NH3 DLPE   56     179.777 189.034  54.569  1.00  0.00            
ATOM    552  PO4 DLPE   56     182.642 187.335  52.018  1.00  0.00            
ATOM    553  GL1 DLPE   56     179.993 186.288  49.005  1.00  0.00            
ATOM    554  GL2 DLPE   56     179.661 182.927  47.711  1.00  0.00            
ATOM    555  C1A DLPE   56     179.415 186.720  43.972  1.00  0.00            
ATOM    556  C2A DLPE   56     179.765 188.013  40.510  1.00  0.00            
ATOM    557  C3A DLPE   56     181.689 189.951  36.131  1.00  0.00            
ATOM    558  C1B DLPE   56     181.113 182.058  43.277  1.00  0.00            
ATOM    559  C2B DLPE   56     180.005 182.846  40.630  1.00  0.00            
ATOM    560  C3B DLPE   56     176.597 181.765  39.726  1.00  0.00            
ATOM    561  NH3 DLPE   57     108.541  86.966  55.919  1.00  0.00            
ATOM    562  PO4 DLPE   57     114.178  86.105  56.646  1.00  0.00            
ATOM    563  GL1 DLPE   57     114.535  85.375  52.638  1.00  0.00            
ATOM    564  GL2 DLPE   57     116.226  83.097  51.289  1.00  0.00            
ATOM    565  C1A DLPE   57     113.543  87.075  48.526  1.00  0.00            
ATOM    566  C2A DLPE   57     113.551  85.310  44.678  1.00  0.00            
ATOM    567  C3A DLPE   57     115.121  87.264  40.680  1.00  0.00            
ATOM    568  C1B DLPE   57     116.538  82.946  47.716  1.00  0.00            
ATOM    569  C2B DLPE   57     118.384  84.205  43.199  1.00  0.00            
ATOM    570  C3B DLPE   57     120.037  86.482  38.589  1.00  0.00            
ATOM    571  NH3 DLPE   58     110.321  73.570  55.250  1.00  0.00            
ATOM    572  PO4 DLPE   58     110.961  69.884  54.131  1.00  0.00            
ATOM    573  GL1 DLPE   58     110.359  69.959  50.010  1.00  0.00            
ATOM    574  GL2 DLPE   58     112.126  67.622  47.975  1.00  0.00            
ATOM    575  C1A DLPE   58     110.196  72.397  46.460  1.00  0.00            
ATOM    576  C2A DLPE   58     108.382  72.502  43.256  1.00  0.00            
ATOM    577  C3A DLPE   58     105.467  75.893  41.971  1.00  0.00            
ATOM    578  C1B DLPE   58     111.720  68.322  43.109  1.00  0.00            
ATOM    579  C2B DLPE   58     114.968  68.992  39.929  1.00  0.00            
ATOM    580  C3B DLPE   58     117.606  66.356  37.602  1.00  0.00            
ATOM    581  NH3 DLPE   59     148.133  57.412  55.140  1.00  0.00            
ATOM    582  PO4 DLPE   59     153.336  56.592  54.805  1.00  0.00            
ATOM    583  GL1 DLPE   59     154.152  55.712  50.709  1.00  0.00            
ATOM    584  GL2 DLPE   59     155.623  52.142  49.054  1.00  0.00            
ATOM    585  C1A DLPE   59     154.116  57.180  45.259  1.00  0.00            
ATOM    586  C2A DLPE   59     151.360  57.630  40.814  1.00  0.00            
ATOM    587  C3A DLPE   59     148.583  56.218  37.695  1.00  0.00            
ATOM    588  C1B DLPE   59     156.574  52.719  44.549  1.00  0.00            
ATOM    589  C2B DLPE   59     156.046  54.600  40.957  1.00  0.00            
ATOM    590  C3B DLPE   59     157.893  53.114  37.014  1.00  0.00            
ATOM    591  NH3 DLPE   60      10.184  24.980  54.885  1.00  0.00            
ATOM    592  PO4 DLPE   60       8.146  28.696  54.101  1.00  0.00            
ATOM    593  GL1 DLPE   60       8.534  27.385  50.866  1.00  0.00            
ATOM    594  GL2 DLPE   60      10.586  26.661  49.437  1.00  0.00            
ATOM    595  C1A DLPE   60       5.357  30.092  47.898  1.00  0.00            
ATOM    596  C2A DLPE   60       1.027  33.117  47.455  1.00  0.00            
ATOM    597  C3A DLPE   60     193.487  34.878  44.824  1.00  0.00            
ATOM    598  C1B DLPE   60      10.037  27.212  44.980  1.00  0.00            
ATOM    599  C2B DLPE   60       8.558  27.252  41.299  1.00  0.00            
ATOM    600  C3B DLPE   60       7.546  29.973  37.805  1.00  0.00            
ATOM    601  NH3 DLPE   61     128.740  19.545  56.618  1.00  0.00            
ATOM    602  PO4 DLPE   61     124.489  17.342  57.078  1.00  0.00            
ATOM    603  GL1 DLPE   61     122.206  15.906  54.628  1.00  0.00            
ATOM    604  GL2 DLPE   61     120.151  17.636  52.363  1.00  0.00            
ATOM    605  C1A DLPE   61     120.559  12.467  53.934  1.00  0.00            
ATOM    606  C2A DLPE   61     121.068   9.751  50.853  1.00  0.00            
ATOM    607  C3A DLPE   61     119.980   5.314  50.247  1.00  0.00            
ATOM    608  C1B DLPE   61     119.085  17.285  47.375  1.00  0.00            
ATOM    609  C2B DLPE   61     120.769  17.504  43.537  1.00  0.00            
ATOM    610  C3B DLPE   61     120.832  18.952  38.540  1.00  0.00            
ATOM    611  NH3 DLPE   62       9.002 177.739  56.544  1.00  0.00            
ATOM    612  PO4 DLPE   62       6.217 182.306  55.361  1.00  0.00            
ATOM    613  GL1 DLPE   62       5.528 180.013  51.922  1.00  0.00            
ATOM    614  GL2 DLPE   62       6.608 181.777  48.080  1.00  0.00            
ATOM    615  C1A DLPE   62       6.765 176.311  50.659  1.00  0.00            
ATOM    616  C2A DLPE   62      11.080 173.799  49.509  1.00  0.00            
ATOM    617  C3A DLPE   62      13.928 171.061  46.301  1.00  0.00            
ATOM    618  C1B DLPE   62       8.999 184.652  44.060  1.00  0.00            
ATOM    619  C2B DLPE   62      11.082 184.778  39.263  1.00  0.00            
ATOM    620  C3B DLPE   62      11.592 182.207  36.638  1.00  0.00            
ATOM    621  NH3 DLPE   63      93.460  92.934  52.481  1.00  0.00            
ATOM    622  PO4 DLPE   63      94.878  89.357  55.417  1.00  0.00            
ATOM    623  GL1 DLPE   63      96.191  88.872  51.383  1.00  0.00            
ATOM    624  GL2 DLPE   63      92.928  88.006  48.897  1.00  0.00            
ATOM    625  C1A DLPE   63     100.052  89.120  48.649  1.00  0.00            
ATOM    626  C2A DLPE   63     104.426  87.179  46.205  1.00  0.00            
ATOM    627  C3A DLPE   63     104.583  84.276  41.995  1.00  0.00            
ATOM    628  C1B DLPE   63      95.721  91.180  46.232  1.00  0.00            
ATOM    629  C2B DLPE   63      97.943  89.096  43.768  1.00  0.00            
ATOM    630  C3B DLPE   63     101.726  88.376  41.900  1.00  0.00            
ATOM    631  NH3 DLPE   64     188.633 194.016  55.979  1.00  0.00            
ATOM    632  PO4 DLPE   64     187.824   3.357  57.083  1.00  0.00            
ATOM    633  GL1 DLPE   64     187.551   2.733  52.828  1.00  0.00            
ATOM    634  GL2 DLPE   64     189.764   0.104  51.196  1.00  0.00            
ATOM    635  C1A DLPE   64     185.698   4.738  49.181  1.00  0.00            
ATOM    636  C2A DLPE   64     185.908   4.316  44.429  1.00  0.00            
ATOM    637  C3A DLPE   64     187.567   4.795  40.189  1.00  0.00            
ATOM    638  C1B DLPE   64     187.260 194.559  48.290  1.00  0.00            
ATOM    639  C2B DLPE   64     186.943 194.787  45.269  1.00  0.00            
ATOM    640  C3B DLPE   64     184.614   0.554  41.247  1.00  0.00            
ATOM    641  NH3 DLPE   65     119.127  32.801  53.149  1.00  0.00            
ATOM    642  PO4 DLPE   65     122.985  30.821  53.635  1.00  0.00            
ATOM    643  GL1 DLPE   65     121.676  29.399  50.090  1.00  0.00            
ATOM    644  GL2 DLPE   65     118.454  30.445  48.499  1.00  0.00            
ATOM    645  C1A DLPE   65     121.204  26.816  46.630  1.00  0.00            
ATOM    646  C2A DLPE   65     120.601  26.831  42.308  1.00  0.00            
ATOM    647  C3A DLPE   65     122.978  26.738  38.360  1.00  0.00            
ATOM    648  C1B DLPE   65     117.247  30.338  44.817  1.00  0.00            
ATOM    649  C2B DLPE   65     115.157  30.136  40.471  1.00  0.00            
ATOM    650  C3B DLPE   65     113.077  28.066  37.842  1.00  0.00            
ATOM    651  NH3 DLPE   66      32.293  41.384  53.891  1.00  0.00            
ATOM    652  PO4 DLPE   66      27.514  41.053  52.082  1.00  0.00            
ATOM    653  GL1 DLPE   66      27.296  44.133  48.575  1.00  0.00            
ATOM    654  GL2 DLPE   66      28.921  42.072  46.203  1.00  0.00            
ATOM    655  C1A DLPE   66      25.834  47.881  47.248  1.00  0.00            
ATOM    656  C2A DLPE   66      26.493  50.184  43.603  1.00  0.00            
ATOM    657  C3A DLPE   66      29.296  51.125  40.219  1.00  0.00            
ATOM    658  C1B DLPE   66      28.329  40.958  42.120  1.00  0.00            
ATOM    659  C2B DLPE   66      24.899  40.137  41.219  1.00  0.00            
ATOM    660  C3B DLPE   66      22.097  40.811  37.292  1.00  0.00            
ATOM    661  NH3 DLPE   67     194.741 151.207  54.914  1.00  0.00            
ATOM    662  PO4 DLPE   67     192.482 153.812  52.862  1.00  0.00            
ATOM    663  GL1 DLPE   67     191.868 152.150  50.170  1.00  0.00            
ATOM    664  GL2 DLPE   67     190.096 148.948  51.239  1.00  0.00            
ATOM    665  C1A DLPE   67     190.351 152.901  45.935  1.00  0.00            
ATOM    666  C2A DLPE   67     193.413 153.739  42.549  1.00  0.00            
ATOM    667  C3A DLPE   67     194.702 156.278  39.724  1.00  0.00            
ATOM    668  C1B DLPE   67     191.291 148.403  46.949  1.00  0.00            
ATOM    669  C2B DLPE   67     192.259 148.655  42.571  1.00  0.00            
ATOM    670  C3B DLPE   67     192.139 150.422  38.057  1.00  0.00            
ATOM    671  NH3 DLPE   68     156.857   1.317  57.540  1.00  0.00            
ATOM    672  PO4 DLPE   68     158.148 191.308  57.393  1.00  0.00            
ATOM    673  GL1 DLPE   68     155.422 192.251  54.487  1.00  0.00            
ATOM    674  GL2 DLPE   68     152.585 190.855  54.151  1.00  0.00            
ATOM    675  C1A DLPE   68     155.481 190.633  49.884  1.00  0.00            
ATOM    676  C2A DLPE   68     155.619 190.879  45.571  1.00  0.00            
ATOM    677  C3A DLPE   68     158.126 189.255  40.248  1.00  0.00            
ATOM    678  C1B DLPE   68     149.812 190.948  50.160  1.00  0.00            
ATOM    679  C2B DLPE   68     150.328 192.287  45.550  1.00  0.00            
ATOM    680  C3B DLPE   68     149.999 191.976  42.132  1.00  0.00            
ATOM    681  NH3 DLPE   69      50.974 104.410  57.377  1.00  0.00            
ATOM    682  PO4 DLPE   69      53.208 101.287  54.717  1.00  0.00            
ATOM    683  GL1 DLPE   69      52.102  98.775  51.366  1.00  0.00            
ATOM    684  GL2 DLPE   69      50.603  96.513  53.241  1.00  0.00            
ATOM    685  C1A DLPE   69      50.596  97.357  46.890  1.00  0.00            
ATOM    686  C2A DLPE   69      51.210  98.376  43.020  1.00  0.00            
ATOM    687  C3A DLPE   69      51.674  95.574  39.589  1.00  0.00            
ATOM    688  C1B DLPE   69      46.531  97.551  50.844  1.00  0.00            
ATOM    689  C2B DLPE   69      45.596  95.488  47.245  1.00  0.00            
ATOM    690  C3B DLPE   69      43.940  92.792  43.460  1.00  0.00            
ATOM    691  NH3 DLPE   70     116.300 121.843  54.844  1.00  0.00            
ATOM    692  PO4 DLPE   70     119.790 124.357  54.404  1.00  0.00            
ATOM    693  GL1 DLPE   70     117.898 125.268  50.645  1.00  0.00            
ATOM    694  GL2 DLPE   70     114.936 123.765  50.509  1.00  0.00            
ATOM    695  C1A DLPE   70     117.562 123.844  46.249  1.00  0.00            
ATOM    696  C2A DLPE   70     118.652 123.490  42.874  1.00  0.00            
ATOM    697  C3A DLPE   70     120.400 121.819  39.570  1.00  0.00            
ATOM    698  C1B DLPE   70     112.920 127.043  47.719  1.00  0.00            
ATOM    699  C2B DLPE   70     113.799 127.992  43.491  1.00  0.00            
ATOM    700  C3B DLPE   70     111.813 129.694  40.129  1.00  0.00            
ATOM    701  NH3 DLPE   71     174.591 121.479  56.121  1.00  0.00            
ATOM    702  PO4 DLPE   71     177.002 117.440  53.795  1.00  0.00            
ATOM    703  GL1 DLPE   71     176.983 117.447  49.498  1.00  0.00            
ATOM    704  GL2 DLPE   71     175.845 114.727  49.780  1.00  0.00            
ATOM    705  C1A DLPE   71     177.007 116.172  44.802  1.00  0.00            
ATOM    706  C2A DLPE   71     177.493 115.458  40.182  1.00  0.00            
ATOM    707  C3A DLPE   71     176.177 113.870  36.601  1.00  0.00            
ATOM    708  C1B DLPE   71     174.877 111.716  46.357  1.00  0.00            
ATOM    709  C2B DLPE   71     174.679 111.513  41.338  1.00  0.00            
ATOM    710  C3B DLPE   71     174.506 108.477  37.484  1.00  0.00            
ATOM    711  NH3 DLPE   72      55.275 172.164  55.079  1.00  0.00            
ATOM    712  PO4 DLPE   72      58.244 172.447  52.521  1.00  0.00            
ATOM    713  GL1 DLPE   72      57.663 169.537  48.357  1.00  0.00            
ATOM    714  GL2 DLPE   72      56.309 166.353  48.322  1.00  0.00            
ATOM    715  C1A DLPE   72      56.073 170.619  43.673  1.00  0.00            
ATOM    716  C2A DLPE   72      55.795 169.531  38.277  1.00  0.00            
ATOM    717  C3A DLPE   72      55.494 168.228  33.785  1.00  0.00            
ATOM    718  C1B DLPE   72      57.656 163.299  45.369  1.00  0.00            
ATOM    719  C2B DLPE   72      58.127 162.145  41.722  1.00  0.00            
ATOM    720  C3B DLPE   72      57.273 159.234  39.761  1.00  0.00            
ATOM    721  NH3 DLPE   73     166.414  66.870  61.987  1.00  0.00            
ATOM    722  PO4 DLPE   73     168.271  63.273  59.329  1.00  0.00            
ATOM    723  GL1 DLPE   73     168.455  61.790  54.696  1.00  0.00            
ATOM    724  GL2 DLPE   73     166.127  62.789  53.678  1.00  0.00            
ATOM    725  C1A DLPE   73     171.017  62.986  51.325  1.00  0.00            
ATOM    726  C2A DLPE   73     171.312  61.247  47.284  1.00  0.00            
ATOM    727  C3A DLPE   73     173.117  61.298  43.662  1.00  0.00            
ATOM    728  C1B DLPE   73     167.140  63.966  48.223  1.00  0.00            
ATOM    729  C2B DLPE   73     167.996  64.692  43.649  1.00  0.00            
ATOM    730  C3B DLPE   73     166.053  65.383  39.533  1.00  0.00            
ATOM    731  NH3 DLPE   74      26.506 132.338  63.320  1.00  0.00            
ATOM    732  PO4 DLPE   74      27.928 130.732  59.194  1.00  0.00            
ATOM    733  GL1 DLPE   74      28.132 130.204  54.832  1.00  0.00            
ATOM    734  GL2 DLPE   74      25.116 131.122  53.898  1.00  0.00            
ATOM    735  C1A DLPE   74      29.007 129.518  50.788  1.00  0.00            
ATOM    736  C2A DLPE   74      27.510 128.278  46.790  1.00  0.00            
ATOM    737  C3A DLPE   74      24.413 128.645  42.936  1.00  0.00            
ATOM    738  C1B DLPE   74      25.776 132.791  49.589  1.00  0.00            
ATOM    739  C2B DLPE   74      26.439 133.913  45.203  1.00  0.00            
ATOM    740  C3B DLPE   74      26.562 134.475  41.102  1.00  0.00            
ATOM    741  NH3 DLPE   75     145.666  30.814  57.624  1.00  0.00            
ATOM    742  PO4 DLPE   75     141.300  30.048  58.216  1.00  0.00            
ATOM    743  GL1 DLPE   75     142.284  30.758  53.786  1.00  0.00            
ATOM    744  GL2 DLPE   75     145.910  28.954  52.695  1.00  0.00            
ATOM    745  C1A DLPE   75     140.332  29.906  49.960  1.00  0.00            
ATOM    746  C2A DLPE   75     139.998  28.101  46.780  1.00  0.00            
ATOM    747  C3A DLPE   75     139.962  25.246  42.843  1.00  0.00            
ATOM    748  C1B DLPE   75     145.530  28.449  49.787  1.00  0.00            
ATOM    749  C2B DLPE   75     146.149  27.999  45.428  1.00  0.00            
ATOM    750  C3B DLPE   75     145.824  27.223  40.570  1.00  0.00            
ATOM    751  NH3 DLPE   76     108.628 119.444  57.138  1.00  0.00            
ATOM    752  PO4 DLPE   76     111.514 122.298  54.850  1.00  0.00            
ATOM    753  GL1 DLPE   76     111.020 120.384  51.207  1.00  0.00            
ATOM    754  GL2 DLPE   76     113.732 118.955  51.723  1.00  0.00            
ATOM    755  C1A DLPE   76     108.232 119.249  47.572  1.00  0.00            
ATOM    756  C2A DLPE   76     107.070 120.941  44.016  1.00  0.00            
ATOM    757  C3A DLPE   76     107.704 120.917  39.592  1.00  0.00            
ATOM    758  C1B DLPE   76     113.853 120.074  46.992  1.00  0.00            
ATOM    759  C2B DLPE   76     111.773 123.009  45.115  1.00  0.00            
ATOM    760  C3B DLPE   76     109.942 124.929  41.207  1.00  0.00            
ATOM    761  NH3 DLPE   77     192.846 178.281  55.028  1.00  0.00            
ATOM    762  PO4 DLPE   77     188.521 176.785  56.060  1.00  0.00            
ATOM    763  GL1 DLPE   77     188.252 176.238  52.140  1.00  0.00            
ATOM    764  GL2 DLPE   77     188.119 179.137  50.076  1.00  0.00            
ATOM    765  C1A DLPE   77     190.276 174.705  48.457  1.00  0.00            
ATOM    766  C2A DLPE   77     194.005 175.237  45.196  1.00  0.00            
ATOM    767  C3A DLPE   77       0.134 175.420  40.895  1.00  0.00            
ATOM    768  C1B DLPE   77     190.376 178.988  45.438  1.00  0.00            
ATOM    769  C2B DLPE   77     189.887 177.928  40.991  1.00  0.00            
ATOM    770  C3B DLPE   77     192.712 177.146  37.110  1.00  0.00            
ATOM    771  NH3 DLPE   78     101.386 108.537  57.295  1.00  0.00            
ATOM    772  PO4 DLPE   78     103.307 106.965  54.975  1.00  0.00            
ATOM    773  GL1 DLPE   78     104.553 108.533  51.427  1.00  0.00            
ATOM    774  GL2 DLPE   78     105.546 104.924  50.157  1.00  0.00            
ATOM    775  C1A DLPE   78     104.416 109.863  46.995  1.00  0.00            
ATOM    776  C2A DLPE   78     102.550 110.860  42.411  1.00  0.00            
ATOM    777  C3A DLPE   78     102.656 108.160  38.929  1.00  0.00            
ATOM    778  C1B DLPE   78     108.195 104.910  47.033  1.00  0.00            
ATOM    779  C2B DLPE   78     109.720 103.669  43.057  1.00  0.00            
ATOM    780  C3B DLPE   78     112.603 101.152  41.421  1.00  0.00            
ATOM    781  NH3 DLPE   79      99.969  48.150  53.244  1.00  0.00            
ATOM    782  PO4 DLPE   79     100.896  43.801  55.210  1.00  0.00            
ATOM    783  GL1 DLPE   79     100.167  41.048  51.548  1.00  0.00            
ATOM    784  GL2 DLPE   79     102.340  37.771  51.780  1.00  0.00            
ATOM    785  C1A DLPE   79     100.844  40.577  47.427  1.00  0.00            
ATOM    786  C2A DLPE   79      97.588  39.973  43.726  1.00  0.00            
ATOM    787  C3A DLPE   79      96.202  40.702  39.280  1.00  0.00            
ATOM    788  C1B DLPE   79     103.774  34.758  48.161  1.00  0.00            
ATOM    789  C2B DLPE   79     104.612  33.384  44.093  1.00  0.00            
ATOM    790  C3B DLPE   79     103.089  32.863  39.742  1.00  0.00            
ATOM    791  NH3 DLPE   80      81.845 162.480  52.828  1.00  0.00            
ATOM    792  PO4 DLPE   80      78.650 166.133  54.193  1.00  0.00            
ATOM    793  GL1 DLPE   80      77.936 164.408  50.179  1.00  0.00            
ATOM    794  GL2 DLPE   80      76.108 166.667  48.269  1.00  0.00            
ATOM    795  C1A DLPE   80      79.710 164.497  45.290  1.00  0.00            
ATOM    796  C2A DLPE   80      79.685 161.061  41.839  1.00  0.00            
ATOM    797  C3A DLPE   80      80.197 158.208  39.061  1.00  0.00            
ATOM    798  C1B DLPE   80      74.423 168.186  44.783  1.00  0.00            
ATOM    799  C2B DLPE   80      74.631 169.633  40.387  1.00  0.00            
ATOM    800  C3B DLPE   80      75.551 170.865  36.004  1.00  0.00            
ATOM    801  NH3 DLPE   81      82.292  22.608  54.419  1.00  0.00            
ATOM    802  PO4 DLPE   81      86.634  23.465  53.968  1.00  0.00            
ATOM    803  GL1 DLPE   81      89.031  20.831  50.474  1.00  0.00            
ATOM    804  GL2 DLPE   81      92.523  22.172  50.418  1.00  0.00            
ATOM    805  C1A DLPE   81      90.236  19.346  46.593  1.00  0.00            
ATOM    806  C2A DLPE   81      91.827  18.369  42.338  1.00  0.00            
ATOM    807  C3A DLPE   81      94.338  18.825  39.153  1.00  0.00            
ATOM    808  C1B DLPE   81      93.523  22.547  46.171  1.00  0.00            
ATOM    809  C2B DLPE   81      95.443  22.677  42.731  1.00  0.00            
ATOM    810  C3B DLPE   81      96.908  23.796  37.914  1.00  0.00            
ATOM    811  NH3 DLPE   82     168.222 194.980  62.553  1.00  0.00            
ATOM    812  PO4 DLPE   82     170.531   1.381  59.911  1.00  0.00            
ATOM    813  GL1 DLPE   82     169.133   4.241  56.952  1.00  0.00            
ATOM    814  GL2 DLPE   82     166.779   2.508  56.610  1.00  0.00            
ATOM    815  C1A DLPE   82     171.042   6.317  52.847  1.00  0.00            
ATOM    816  C2A DLPE   82     170.631   7.776  48.729  1.00  0.00            
ATOM    817  C3A DLPE   82     168.995   8.574  44.785  1.00  0.00            
ATOM    818  C1B DLPE   82     168.251   1.898  52.279  1.00  0.00            
ATOM    819  C2B DLPE   82     168.965   3.278  48.665  1.00  0.00            
ATOM    820  C3B DLPE   82     172.501   3.495  46.660  1.00  0.00            
ATOM    821  NH3 DLPE   83     139.777 121.031  58.480  1.00  0.00            
ATOM    822  PO4 DLPE   83     137.901 118.353  56.154  1.00  0.00            
ATOM    823  GL1 DLPE   83     138.221 119.425  52.958  1.00  0.00            
ATOM    824  GL2 DLPE   83     136.878 121.144  51.503  1.00  0.00            
ATOM    825  C1A DLPE   83     136.791 117.380  48.423  1.00  0.00            
ATOM    826  C2A DLPE   83     135.306 120.611  45.852  1.00  0.00            
ATOM    827  C3A DLPE   83     133.240 122.383  42.687  1.00  0.00            
ATOM    828  C1B DLPE   83     140.042 120.993  48.095  1.00  0.00            
ATOM    829  C2B DLPE   83     142.102 122.521  44.464  1.00  0.00            
ATOM    830  C3B DLPE   83     143.693 120.126  41.051  1.00  0.00            
ATOM    831  NH3 DLPE   84     103.241  22.848  57.089  1.00  0.00            
ATOM    832  PO4 DLPE   84     107.160  24.136  56.682  1.00  0.00            
ATOM    833  GL1 DLPE   84     105.898  23.591  52.544  1.00  0.00            
ATOM    834  GL2 DLPE   84     103.737  26.155  50.108  1.00  0.00            
ATOM    835  C1A DLPE   84     106.677  21.968  48.934  1.00  0.00            
ATOM    836  C2A DLPE   84     109.040  21.163  45.430  1.00  0.00            
ATOM    837  C3A DLPE   84     111.614  19.691  42.038  1.00  0.00            
ATOM    838  C1B DLPE   84     102.306  24.498  46.230  1.00  0.00            
ATOM    839  C2B DLPE   84     104.101  20.687  44.106  1.00  0.00            
ATOM    840  C3B DLPE   84     106.260  18.115  41.247  1.00  0.00            
ATOM    841  NH3 DLPE   85      23.171 180.879  53.624  1.00  0.00            
ATOM    842  PO4 DLPE   85      27.406 178.199  53.847  1.00  0.00            
ATOM    843  GL1 DLPE   85      27.726 181.359  50.521  1.00  0.00            
ATOM    844  GL2 DLPE   85      31.165 181.626  49.538  1.00  0.00            
ATOM    845  C1A DLPE   85      26.911 180.702  46.690  1.00  0.00            
ATOM    846  C2A DLPE   85      26.163 178.869  42.872  1.00  0.00            
ATOM    847  C3A DLPE   85      29.485 177.371  40.695  1.00  0.00            
ATOM    848  C1B DLPE   85      34.343 178.042  49.034  1.00  0.00            
ATOM    849  C2B DLPE   85      35.287 173.483  48.330  1.00  0.00            
ATOM    850  C3B DLPE   85      35.345 169.394  45.975  1.00  0.00            
ATOM    851  NH3 DLPE   86     181.012  44.831  62.213  1.00  0.00            
ATOM    852  PO4 DLPE   86     183.483  45.213  58.104  1.00  0.00            
ATOM    853  GL1 DLPE   86     184.076  45.017  53.515  1.00  0.00            
ATOM    854  GL2 DLPE   86     187.314  43.738  52.788  1.00  0.00            
ATOM    855  C1A DLPE   86     187.163  48.124  50.460  1.00  0.00            
ATOM    856  C2A DLPE   86     187.536  48.515  46.198  1.00  0.00            
ATOM    857  C3A DLPE   86     186.813  46.388  43.344  1.00  0.00            
ATOM    858  C1B DLPE   86     188.194  44.012  47.666  1.00  0.00            
ATOM    859  C2B DLPE   86     189.643  42.032  44.390  1.00  0.00            
ATOM    860  C3B DLPE   86     189.166  43.344  39.321  1.00  0.00            
ATOM    861  NH3 DLPE   87      88.090  65.008  55.214  1.00  0.00            
ATOM    862  PO4 DLPE   87      86.531  66.715  52.405  1.00  0.00            
ATOM    863  GL1 DLPE   87      85.817  65.756  48.398  1.00  0.00            
ATOM    864  GL2 DLPE   87      88.203  64.414  47.441  1.00  0.00            
ATOM    865  C1A DLPE   87      83.050  64.680  44.440  1.00  0.00            
ATOM    866  C2A DLPE   87      83.162  62.752  41.243  1.00  0.00            
ATOM    867  C3A DLPE   87      84.711  63.428  36.292  1.00  0.00            
ATOM    868  C1B DLPE   87      87.517  63.848  43.635  1.00  0.00            
ATOM    869  C2B DLPE   87      88.151  61.909  39.984  1.00  0.00            
ATOM    870  C3B DLPE   87      88.886  61.124  36.380  1.00  0.00            
ATOM    871  NH3 DLPE   88      22.619 194.405  51.430  1.00  0.00            
ATOM    872  PO4 DLPE   88      18.355   0.504  52.623  1.00  0.00            
ATOM    873  GL1 DLPE   88      18.013 194.856  48.002  1.00  0.00            
ATOM    874  GL2 DLPE   88      20.117 193.333  46.676  1.00  0.00            
ATOM    875  C1A DLPE   88      16.351 194.111  43.152  1.00  0.00            
ATOM    876  C2A DLPE   88      15.603   0.553  39.306  1.00  0.00            
ATOM    877  C3A DLPE   88      16.032   3.449  36.379  1.00  0.00            
ATOM    878  C1B DLPE   88      22.706 192.528  44.168  1.00  0.00            
ATOM    879  C2B DLPE   88      24.165 191.137  39.808  1.00  0.00            
ATOM    880  C3B DLPE   88      27.848 190.236  36.467  1.00  0.00            
ATOM    881  NH3 DLPE   89      56.519  34.360  58.169  1.00  0.00            
ATOM    882  PO4 DLPE   89      58.413  32.034  55.458  1.00  0.00            
ATOM    883  GL1 DLPE   89      62.165  32.176  53.364  1.00  0.00            
ATOM    884  GL2 DLPE   89      64.283  29.434  52.368  1.00  0.00            
ATOM    885  C1A DLPE   89      65.481  34.634  50.024  1.00  0.00            
ATOM    886  C2A DLPE   89      68.862  36.770  48.350  1.00  0.00            
ATOM    887  C3A DLPE   89      72.577  38.332  48.543  1.00  0.00            
ATOM    888  C1B DLPE   89      64.636  30.420  46.988  1.00  0.00            
ATOM    889  C2B DLPE   89      65.231  29.992  42.346  1.00  0.00            
ATOM    890  C3B DLPE   89      67.177  30.378  38.333  1.00  0.00            
ATOM    891  NH3 DLPE   90      87.480  61.069  51.232  1.00  0.00            
ATOM    892  PO4 DLPE   90      88.227  57.284  53.186  1.00  0.00            
ATOM    893  GL1 DLPE   90      87.838  56.393  48.903  1.00  0.00            
ATOM    894  GL2 DLPE   90      88.271  52.544  48.463  1.00  0.00            
ATOM    895  C1A DLPE   90      90.740  58.279  46.783  1.00  0.00            
ATOM    896  C2A DLPE   90      92.115  59.797  43.338  1.00  0.00            
ATOM    897  C3A DLPE   90      93.911  59.718  39.784  1.00  0.00            
ATOM    898  C1B DLPE   90      89.152  54.456  44.290  1.00  0.00            
ATOM    899  C2B DLPE   90      89.276  56.946  40.302  1.00  0.00            
ATOM    900  C3B DLPE   90      90.422  56.456  36.163  1.00  0.00            
ATOM    901  NH3 DLPE   91      57.781 121.478  59.701  1.00  0.00            
ATOM    902  PO4 DLPE   91      53.134 120.266  58.269  1.00  0.00            
ATOM    903  GL1 DLPE   91      52.974 116.971  54.912  1.00  0.00            
ATOM    904  GL2 DLPE   91      52.175 113.302  54.017  1.00  0.00            
ATOM    905  C1A DLPE   91      51.405 116.795  49.602  1.00  0.00            
ATOM    906  C2A DLPE   91      50.309 117.696  45.550  1.00  0.00            
ATOM    907  C3A DLPE   91      50.590 121.032  42.775  1.00  0.00            
ATOM    908  C1B DLPE   91      53.951 111.621  49.510  1.00  0.00            
ATOM    909  C2B DLPE   91      52.755 110.114  45.353  1.00  0.00            
ATOM    910  C3B DLPE   91      53.812 106.779  43.046  1.00  0.00            
ATOM    911  NH3 DLPE   92     169.013  21.857  60.622  1.00  0.00            
ATOM    912  PO4 DLPE   92     170.043  26.497  60.707  1.00  0.00            
ATOM    913  GL1 DLPE   92     172.135  26.884  56.702  1.00  0.00            
ATOM    914  GL2 DLPE   92     172.516  23.443  55.463  1.00  0.00            
ATOM    915  C1A DLPE   92     171.404  27.698  52.839  1.00  0.00            
ATOM    916  C2A DLPE   92     171.414  26.811  48.837  1.00  0.00            
ATOM    917  C3A DLPE   92     170.279  24.626  44.425  1.00  0.00            
ATOM    918  C1B DLPE   92     174.444  23.565  51.836  1.00  0.00            
ATOM    919  C2B DLPE   92     174.680  23.221  46.531  1.00  0.00            
ATOM    920  C3B DLPE   92     175.345  20.653  43.533  1.00  0.00            
ATOM    921  NH3 DLPE   93      21.503  30.908  55.245  1.00  0.00            
ATOM    922  PO4 DLPE   93      25.451  33.325  54.012  1.00  0.00            
ATOM    923  GL1 DLPE   93      26.245  32.637  50.249  1.00  0.00            
ATOM    924  GL2 DLPE   93      25.611  35.091  49.652  1.00  0.00            
ATOM    925  C1A DLPE   93      25.883  29.919  46.524  1.00  0.00            
ATOM    926  C2A DLPE   93      25.170  27.938  43.387  1.00  0.00            
ATOM    927  C3A DLPE   93      26.553  28.280  38.873  1.00  0.00            
ATOM    928  C1B DLPE   93      26.406  37.895  45.639  1.00  0.00            
ATOM    929  C2B DLPE   93      25.058  35.055  42.037  1.00  0.00            
ATOM    930  C3B DLPE   93      22.694  31.620  40.588  1.00  0.00            
ATOM    931  NH3 DLPE   94       6.739 119.759  54.957  1.00  0.00            
ATOM    932  PO4 DLPE   94       7.708 117.014  56.782  1.00  0.00            
ATOM    933  GL1 DLPE   94       5.229 115.435  52.401  1.00  0.00            
ATOM    934  GL2 DLPE   94       8.289 114.332  51.894  1.00  0.00            
ATOM    935  C1A DLPE   94       3.224 115.839  48.625  1.00  0.00            
ATOM    936  C2A DLPE   94       1.041 115.689  45.237  1.00  0.00            
ATOM    937  C3A DLPE   94     195.066 113.465  41.928  1.00  0.00            
ATOM    938  C1B DLPE   94      10.587 111.723  49.584  1.00  0.00            
ATOM    939  C2B DLPE   94       8.131 108.860  46.485  1.00  0.00            
ATOM    940  C3B DLPE   94       6.811 108.913  41.424  1.00  0.00            
ATOM    941  NH3 DLPE   95      83.500  11.260  56.916  1.00  0.00            
ATOM    942  PO4 DLPE   95      85.630   9.027  55.103  1.00  0.00            
ATOM    943  GL1 DLPE   95      83.511   9.210  51.827  1.00  0.00            
ATOM    944  GL2 DLPE   95      85.088   7.820  49.518  1.00  0.00            
ATOM    945  C1A DLPE   95      80.064   9.308  49.756  1.00  0.00            
ATOM    946  C2A DLPE   95      79.183   9.677  45.766  1.00  0.00            
ATOM    947  C3A DLPE   95      77.313   9.014  42.226  1.00  0.00            
ATOM    948  C1B DLPE   95      83.970   8.086  44.515  1.00  0.00            
ATOM    949  C2B DLPE   95      83.752   7.730  39.766  1.00  0.00            
ATOM    950  C3B DLPE   95      82.458   5.543  36.082  1.00  0.00            
ATOM    951  NH3 DLPE   96     186.803 186.596  55.282  1.00  0.00            
ATOM    952  PO4 DLPE   96     184.809 190.799  57.899  1.00  0.00            
ATOM    953  GL1 DLPE   96     185.251 191.543  53.687  1.00  0.00            
ATOM    954  GL2 DLPE   96     187.972 190.116  51.881  1.00  0.00            
ATOM    955  C1A DLPE   96     183.937 191.443  47.748  1.00  0.00            
ATOM    956  C2A DLPE   96     184.250 189.997  43.512  1.00  0.00            
ATOM    957  C3A DLPE   96     185.653 190.455  39.592  1.00  0.00            
ATOM    958  C1B DLPE   96     188.520 188.593  47.056  1.00  0.00            
ATOM    959  C2B DLPE   96     189.125 188.558  43.360  1.00  0.00            
ATOM    960  C3B DLPE   96     191.571 190.430  39.781  1.00  0.00            
ATOM    961  NH3 DLPE   97      94.201 177.363  55.174  1.00  0.00            
ATOM    962  PO4 DLPE   97      95.207 182.240  54.091  1.00  0.00            
ATOM    963  GL1 DLPE   97      93.176 181.750  50.397  1.00  0.00            
ATOM    964  GL2 DLPE   97      94.478 178.079  49.855  1.00  0.00            
ATOM    965  C1A DLPE   97      90.179 180.195  47.253  1.00  0.00            
ATOM    966  C2A DLPE   97      88.202 180.924  43.441  1.00  0.00            
ATOM    967  C3A DLPE   97      84.058 180.243  40.681  1.00  0.00            
ATOM    968  C1B DLPE   97      94.452 177.796  45.919  1.00  0.00            
ATOM    969  C2B DLPE   97      92.406 177.868  42.491  1.00  0.00            
ATOM    970  C3B DLPE   97      92.894 173.740  39.695  1.00  0.00            
ATOM    971  NH3 DLPE   98      38.062 106.235  59.762  1.00  0.00            
ATOM    972  PO4 DLPE   98      38.717 110.835  58.221  1.00  0.00            
ATOM    973  GL1 DLPE   98      39.871 114.172  55.207  1.00  0.00            
ATOM    974  GL2 DLPE   98      38.610 116.510  55.382  1.00  0.00            
ATOM    975  C1A DLPE   98      42.487 114.259  51.448  1.00  0.00            
ATOM    976  C2A DLPE   98      40.559 113.606  46.665  1.00  0.00            
ATOM    977  C3A DLPE   98      39.680 112.915  42.474  1.00  0.00            
ATOM    978  C1B DLPE   98      40.439 118.968  53.463  1.00  0.00            
ATOM    979  C2B DLPE   98      39.880 118.274  48.246  1.00  0.00            
ATOM    980  C3B DLPE   98      40.200 118.285  43.054  1.00  0.00            
ATOM    981  NH3 DLPE   99       5.002  16.498  56.104  1.00  0.00            
ATOM    982  PO4 DLPE   99       8.018  18.976  53.962  1.00  0.00            
ATOM    983  GL1 DLPE   99       8.826  22.117  50.773  1.00  0.00            
ATOM    984  GL2 DLPE   99      11.703  21.762  48.823  1.00  0.00            
ATOM    985  C1A DLPE   99       7.224  23.975  47.104  1.00  0.00            
ATOM    986  C2A DLPE   99       8.209  23.025  43.502  1.00  0.00            
ATOM    987  C3A DLPE   99       6.945  23.340  38.413  1.00  0.00            
ATOM    988  C1B DLPE   99      13.301  23.098  45.171  1.00  0.00            
ATOM    989  C2B DLPE   99      12.690  22.998  40.764  1.00  0.00            
ATOM    990  C3B DLPE   99      14.832  22.140  36.464  1.00  0.00            
ATOM    991  NH3 DLPE  100     160.861 158.620  53.596  1.00  0.00            
ATOM    992  PO4 DLPE  100     161.483 162.771  53.913  1.00  0.00            
ATOM    993  GL1 DLPE  100     161.577 164.566  50.556  1.00  0.00            
ATOM    994  GL2 DLPE  100     159.591 166.305  49.692  1.00  0.00            
ATOM    995  C1A DLPE  100     162.790 163.115  47.070  1.00  0.00            
ATOM    996  C2A DLPE  100     164.506 162.356  42.953  1.00  0.00            
ATOM    997  C3A DLPE  100     162.522 164.161  39.925  1.00  0.00            
ATOM    998  C1B DLPE  100     159.676 166.281  44.905  1.00  0.00            
ATOM    999  C2B DLPE  100     159.346 167.605  40.270  1.00  0.00            
ATOM   1000  C3B DLPE  100     156.511 167.349  37.595  1.00  0.00            
ATOM   1001  NH3 DLPE  101     100.162 128.085  53.931  1.00  0.00            
ATOM   1002  PO4 DLPE  101     101.058 124.251  55.239  1.00  0.00            
ATOM   1003  GL1 DLPE  101      98.507 123.705  52.192  1.00  0.00            
ATOM   1004  GL2 DLPE  101     100.350 120.759  51.535  1.00  0.00            
ATOM   1005  C1A DLPE  101      97.104 125.457  47.637  1.00  0.00            
ATOM   1006  C2A DLPE  101      96.675 124.065  42.939  1.00  0.00            
ATOM   1007  C3A DLPE  101      99.225 123.787  39.482  1.00  0.00            
ATOM   1008  C1B DLPE  101     102.835 119.757  47.340  1.00  0.00            
ATOM   1009  C2B DLPE  101     102.055 119.848  42.382  1.00  0.00            
ATOM   1010  C3B DLPE  101     103.450 119.548  38.744  1.00  0.00            
ATOM   1011  NH3 DLPE  102     182.218 127.200  55.150  1.00  0.00            
ATOM   1012  PO4 DLPE  102     184.362 130.804  55.662  1.00  0.00            
ATOM   1013  GL1 DLPE  102     185.762 131.508  51.334  1.00  0.00            
ATOM   1014  GL2 DLPE  102     188.322 131.788  50.299  1.00  0.00            
ATOM   1015  C1A DLPE  102     183.447 130.655  47.110  1.00  0.00            
ATOM   1016  C2A DLPE  102     182.565 128.363  43.152  1.00  0.00            
ATOM   1017  C3A DLPE  102     183.621 129.919  38.892  1.00  0.00            
ATOM   1018  C1B DLPE  102     189.467 131.251  46.208  1.00  0.00            
ATOM   1019  C2B DLPE  102     187.056 129.841  42.898  1.00  0.00            
ATOM   1020  C3B DLPE  102     187.754 127.398  40.161  1.00  0.00            
ATOM   1021  NH3 DLPE  103      43.646  10.103  54.556  1.00  0.00            
ATOM   1022  PO4 DLPE  103      47.300   9.284  51.740  1.00  0.00            
ATOM   1023  GL1 DLPE  103      46.104  11.815  48.509  1.00  0.00            
ATOM   1024  GL2 DLPE  103      48.589  11.804  47.093  1.00  0.00            
ATOM   1025  C1A DLPE  103      45.034  12.688  43.575  1.00  0.00            
ATOM   1026  C2A DLPE  103      43.242  15.191  39.573  1.00  0.00            
ATOM   1027  C3A DLPE  103      43.470  17.553  35.939  1.00  0.00            
ATOM   1028  C1B DLPE  103      50.861  11.286  43.451  1.00  0.00            
ATOM   1029  C2B DLPE  103      51.420  12.010  39.344  1.00  0.00            
ATOM   1030  C3B DLPE  103      52.446   9.725  35.941  1.00  0.00            
ATOM   1031  NH3 DLPE  104     120.278  61.289  54.185  1.00  0.00            
ATOM   1032  PO4 DLPE  104     117.371  63.830  53.383  1.00  0.00            
ATOM   1033  GL1 DLPE  104     117.502  63.301  49.527  1.00  0.00            
ATOM   1034  GL2 DLPE  104     118.919  60.662  48.394  1.00  0.00            
ATOM   1035  C1A DLPE  104     115.969  65.374  45.857  1.00  0.00            
ATOM   1036  C2A DLPE  104     116.510  64.575  42.347  1.00  0.00            
ATOM   1037  C3A DLPE  104     112.966  63.372  38.913  1.00  0.00            
ATOM   1038  C1B DLPE  104     120.267  62.874  45.056  1.00  0.00            
ATOM   1039  C2B DLPE  104     121.106  61.409  40.546  1.00  0.00            
ATOM   1040  C3B DLPE  104     120.106  61.766  36.879  1.00  0.00            
ATOM   1041  NH3 DLPE  105      66.781 136.498  56.618  1.00  0.00            
ATOM   1042  PO4 DLPE  105      65.623 139.902  57.658  1.00  0.00            
ATOM   1043  GL1 DLPE  105      63.993 139.178  53.452  1.00  0.00            
ATOM   1044  GL2 DLPE  105      60.063 139.058  53.803  1.00  0.00            
ATOM   1045  C1A DLPE  105      62.380 137.472  49.167  1.00  0.00            
ATOM   1046  C2A DLPE  105      60.769 135.471  45.087  1.00  0.00            
ATOM   1047  C3A DLPE  105      59.950 135.831  40.042  1.00  0.00            
ATOM   1048  C1B DLPE  105      60.503 142.330  52.020  1.00  0.00            
ATOM   1049  C2B DLPE  105      61.110 146.514  50.808  1.00  0.00            
ATOM   1050  C3B DLPE  105      59.846 151.207  51.694  1.00  0.00            
ATOM   1051  NH3 DLPE  106      45.117  91.153  54.638  1.00  0.00            
ATOM   1052  PO4 DLPE  106      49.736  90.081  55.411  1.00  0.00            
ATOM   1053  GL1 DLPE  106      48.252  91.374  51.107  1.00  0.00            
ATOM   1054  GL2 DLPE  106      50.610  92.365  48.015  1.00  0.00            
ATOM   1055  C1A DLPE  106      46.198  90.261  47.313  1.00  0.00            
ATOM   1056  C2A DLPE  106      46.710  87.657  43.116  1.00  0.00            
ATOM   1057  C3A DLPE  106      44.936  84.814  39.501  1.00  0.00            
ATOM   1058  C1B DLPE  106      49.105  93.294  43.844  1.00  0.00            
ATOM   1059  C2B DLPE  106      46.995  93.113  39.705  1.00  0.00            
ATOM   1060  C3B DLPE  106      43.128  90.224  38.530  1.00  0.00            
ATOM   1061  NH3 DLPE  107      95.155 153.531  51.223  1.00  0.00            
ATOM   1062  PO4 DLPE  107      92.860 156.960  52.021  1.00  0.00            
ATOM   1063  GL1 DLPE  107      91.369 158.439  48.226  1.00  0.00            
ATOM   1064  GL2 DLPE  107      91.360 162.171  47.980  1.00  0.00            
ATOM   1065  C1A DLPE  107      91.398 158.400  43.790  1.00  0.00            
ATOM   1066  C2A DLPE  107      88.551 159.641  39.992  1.00  0.00            
ATOM   1067  C3A DLPE  107      90.074 160.710  36.048  1.00  0.00            
ATOM   1068  C1B DLPE  107      89.752 163.055  43.822  1.00  0.00            
ATOM   1069  C2B DLPE  107      87.236 165.776  41.146  1.00  0.00            
ATOM   1070  C3B DLPE  107      88.987 167.148  37.452  1.00  0.00            
ATOM   1071  NH3 DLPE  108      67.221 181.984  56.417  1.00  0.00            
ATOM   1072  PO4 DLPE  108      65.250 186.515  55.309  1.00  0.00            
ATOM   1073  GL1 DLPE  108      64.144 188.034  50.291  1.00  0.00            
ATOM   1074  GL2 DLPE  108      61.094 186.779  48.892  1.00  0.00            
ATOM   1075  C1A DLPE  108      63.221 190.605  46.448  1.00  0.00            
ATOM   1076  C2A DLPE  108      62.608 191.218  41.888  1.00  0.00            
ATOM   1077  C3A DLPE  108      62.085 192.491  38.077  1.00  0.00            
ATOM   1078  C1B DLPE  108      59.721 187.854  44.351  1.00  0.00            
ATOM   1079  C2B DLPE  108      58.914 188.350  39.293  1.00  0.00            
ATOM   1080  C3B DLPE  108      58.827 188.552  34.977  1.00  0.00            
ATOM   1081  NH3 DLPE  109     161.876  47.369  55.631  1.00  0.00            
ATOM   1082  PO4 DLPE  109     165.409  48.308  55.937  1.00  0.00            
ATOM   1083  GL1 DLPE  109     165.354  48.652  51.969  1.00  0.00            
ATOM   1084  GL2 DLPE  109     164.126  51.644  51.500  1.00  0.00            
ATOM   1085  C1A DLPE  109     162.789  47.436  48.364  1.00  0.00            
ATOM   1086  C2A DLPE  109     164.524  46.693  44.176  1.00  0.00            
ATOM   1087  C3A DLPE  109     164.642  46.883  39.560  1.00  0.00            
ATOM   1088  C1B DLPE  109     165.980  51.181  47.658  1.00  0.00            
ATOM   1089  C2B DLPE  109     167.981  51.163  43.635  1.00  0.00            
ATOM   1090  C3B DLPE  109     168.938  52.143  39.251  1.00  0.00            
ATOM   1091  NH3 DLPE  110       2.398 164.603  53.014  1.00  0.00            
ATOM   1092  PO4 DLPE  110       3.917 160.796  51.555  1.00  0.00            
ATOM   1093  GL1 DLPE  110       5.300 157.123  49.922  1.00  0.00            
ATOM   1094  GL2 DLPE  110       5.648 159.143  46.615  1.00  0.00            
ATOM   1095  C1A DLPE  110       5.703 153.996  47.339  1.00  0.00            
ATOM   1096  C2A DLPE  110       3.819 154.978  43.549  1.00  0.00            
ATOM   1097  C3A DLPE  110       4.776 154.532  38.555  1.00  0.00            
ATOM   1098  C1B DLPE  110       8.116 158.124  42.733  1.00  0.00            
ATOM   1099  C2B DLPE  110       9.297 157.442  38.028  1.00  0.00            
ATOM   1100  C3B DLPE  110      11.372 156.406  34.230  1.00  0.00            
ATOM   1101  NH3 DLPE  111     167.023  43.654  53.903  1.00  0.00            
ATOM   1102  PO4 DLPE  111     166.849  39.565  54.409  1.00  0.00            
ATOM   1103  GL1 DLPE  111     168.455  39.612  50.913  1.00  0.00            
ATOM   1104  GL2 DLPE  111     170.111  41.520  50.111  1.00  0.00            
ATOM   1105  C1A DLPE  111     170.783  36.611  48.374  1.00  0.00            
ATOM   1106  C2A DLPE  111     170.242  35.649  43.164  1.00  0.00            
ATOM   1107  C3A DLPE  111     170.537  36.892  39.210  1.00  0.00            
ATOM   1108  C1B DLPE  111     171.204  41.370  45.885  1.00  0.00            
ATOM   1109  C2B DLPE  111     171.122  41.829  41.735  1.00  0.00            
ATOM   1110  C3B DLPE  111     173.286  41.058  38.216  1.00  0.00            
ATOM   1111  NH3 DLPE  112     157.009 165.284  54.976  1.00  0.00            
ATOM   1112  PO4 DLPE  112     155.936 160.440  55.267  1.00  0.00            
ATOM   1113  GL1 DLPE  112     156.643 161.389  51.484  1.00  0.00            
ATOM   1114  GL2 DLPE  112     152.681 161.708  51.225  1.00  0.00            
ATOM   1115  C1A DLPE  112     158.598 159.987  47.872  1.00  0.00            
ATOM   1116  C2A DLPE  112     159.023 161.141  43.565  1.00  0.00            
ATOM   1117  C3A DLPE  112     157.532 162.613  39.776  1.00  0.00            
ATOM   1118  C1B DLPE  112     152.606 159.882  48.149  1.00  0.00            
ATOM   1119  C2B DLPE  112     154.311 159.302  43.714  1.00  0.00            
ATOM   1120  C3B DLPE  112     153.216 157.032  40.079  1.00  0.00            
ATOM   1121  NH3 DLPE  113      75.655  16.411  54.126  1.00  0.00            
ATOM   1122  PO4 DLPE  113      78.391  19.488  53.860  1.00  0.00            
ATOM   1123  GL1 DLPE  113      76.204  21.298  50.742  1.00  0.00            
ATOM   1124  GL2 DLPE  113      78.722  22.541  50.129  1.00  0.00            
ATOM   1125  C1A DLPE  113      76.053  19.368  47.110  1.00  0.00            
ATOM   1126  C2A DLPE  113      77.394  20.383  43.144  1.00  0.00            
ATOM   1127  C3A DLPE  113      77.143  21.923  37.789  1.00  0.00            
ATOM   1128  C1B DLPE  113      79.534  23.540  46.841  1.00  0.00            
ATOM   1129  C2B DLPE  113      82.373  23.784  44.084  1.00  0.00            
ATOM   1130  C3B DLPE  113      85.505  20.956  45.206  1.00  0.00            
ATOM   1131  NH3 DLPE  114      34.352  60.301  54.315  1.00  0.00            
ATOM   1132  PO4 DLPE  114      36.438  64.600  56.472  1.00  0.00            
ATOM   1133  GL1 DLPE  114      35.106  64.395  51.484  1.00  0.00            
ATOM   1134  GL2 DLPE  114      36.497  61.591  49.736  1.00  0.00            
ATOM   1135  C1A DLPE  114      35.852  68.740  50.088  1.00  0.00            
ATOM   1136  C2A DLPE  114      35.823  72.290  47.134  1.00  0.00            
ATOM   1137  C3A DLPE  114      37.832  76.215  47.944  1.00  0.00            
ATOM   1138  C1B DLPE  114      35.643  64.075  46.790  1.00  0.00            
ATOM   1139  C2B DLPE  114      34.100  65.406  43.295  1.00  0.00            
ATOM   1140  C3B DLPE  114      35.262  63.174  41.051  1.00  0.00            
ATOM   1141  NH3 DLPE  115      58.186  99.157  54.320  1.00  0.00            
ATOM   1142  PO4 DLPE  115      63.480  98.581  55.883  1.00  0.00            
ATOM   1143  GL1 DLPE  115      63.018 101.131  52.878  1.00  0.00            
ATOM   1144  GL2 DLPE  115      61.582 102.976  51.378  1.00  0.00            
ATOM   1145  C1A DLPE  115      65.669 102.768  48.293  1.00  0.00            
ATOM   1146  C2A DLPE  115      67.909 101.662  44.780  1.00  0.00            
ATOM   1147  C3A DLPE  115      67.839 102.284  40.692  1.00  0.00            
ATOM   1148  C1B DLPE  115      61.067  99.280  48.420  1.00  0.00            
ATOM   1149  C2B DLPE  115      59.825  95.908  45.544  1.00  0.00            
ATOM   1150  C3B DLPE  115      58.223  91.639  42.927  1.00  0.00            
ATOM   1151  NH3 DLPE  116     143.895 152.199  56.219  1.00  0.00            
ATOM   1152  PO4 DLPE  116     139.739 151.665  55.519  1.00  0.00            
ATOM   1153  GL1 DLPE  116     139.905 152.106  51.778  1.00  0.00            
ATOM   1154  GL2 DLPE  116     143.465 151.759  51.298  1.00  0.00            
ATOM   1155  C1A DLPE  116     139.902 154.346  48.532  1.00  0.00            
ATOM   1156  C2A DLPE  116     139.933 153.927  44.609  1.00  0.00            
ATOM   1157  C3A DLPE  116     137.652 153.902  41.657  1.00  0.00            
ATOM   1158  C1B DLPE  116     143.165 150.461  48.207  1.00  0.00            
ATOM   1159  C2B DLPE  116     143.695 147.007  45.432  1.00  0.00            
ATOM   1160  C3B DLPE  116     147.557 146.837  42.200  1.00  0.00            
ATOM   1161  NH3 DLPE  117      91.727 118.489  57.085  1.00  0.00            
ATOM   1162  PO4 DLPE  117      91.552 113.226  56.056  1.00  0.00            
ATOM   1163  GL1 DLPE  117      89.129 114.512  52.100  1.00  0.00            
ATOM   1164  GL2 DLPE  117      85.035 114.814  52.880  1.00  0.00            
ATOM   1165  C1A DLPE  117      87.949 114.671  47.856  1.00  0.00            
ATOM   1166  C2A DLPE  117      87.733 114.683  43.865  1.00  0.00            
ATOM   1167  C3A DLPE  117      88.188 117.202  41.066  1.00  0.00            
ATOM   1168  C1B DLPE  117      82.579 113.844  48.812  1.00  0.00            
ATOM   1169  C2B DLPE  117      82.574 113.584  45.013  1.00  0.00            
ATOM   1170  C3B DLPE  117      83.115 114.456  40.617  1.00  0.00            
ATOM   1171  NH3 DLPE  118     141.999  89.914  57.374  1.00  0.00            
ATOM   1172  PO4 DLPE  118     140.215  93.376  57.848  1.00  0.00            
ATOM   1173  GL1 DLPE  118     140.834  95.689  54.435  1.00  0.00            
ATOM   1174  GL2 DLPE  118     140.035  98.526  54.019  1.00  0.00            
ATOM   1175  C1A DLPE  118     143.836  97.058  50.265  1.00  0.00            
ATOM   1176  C2A DLPE  118     142.849  97.556  46.157  1.00  0.00            
ATOM   1177  C3A DLPE  118     141.188  99.305  43.894  1.00  0.00            
ATOM   1178  C1B DLPE  118     138.861  99.300  49.469  1.00  0.00            
ATOM   1179  C2B DLPE  118     136.699  97.854  45.930  1.00  0.00            
ATOM   1180  C3B DLPE  118     137.046  99.323  41.184  1.00  0.00            
ATOM   1181  NH3 DLPE  119     119.289 170.412  58.736  1.00  0.00            
ATOM   1182  PO4 DLPE  119     121.425 168.183  55.712  1.00  0.00            
ATOM   1183  GL1 DLPE  119     120.360 167.366  52.380  1.00  0.00            
ATOM   1184  GL2 DLPE  119     122.550 169.469  50.556  1.00  0.00            
ATOM   1185  C1A DLPE  119     119.269 166.022  47.547  1.00  0.00            
ATOM   1186  C2A DLPE  119     121.332 167.246  43.321  1.00  0.00            
ATOM   1187  C3A DLPE  119     121.485 168.055  39.107  1.00  0.00            
ATOM   1188  C1B DLPE  119     122.801 171.230  46.663  1.00  0.00            
ATOM   1189  C2B DLPE  119     122.927 173.131  42.537  1.00  0.00            
ATOM   1190  C3B DLPE  119     123.862 174.782  38.520  1.00  0.00            
ATOM   1191  NH3 DLPE  120     113.937   2.294  62.551  1.00  0.00            
ATOM   1192  PO4 DLPE  120     110.318   2.781  60.683  1.00  0.00            
ATOM   1193  GL1 DLPE  120     110.376   1.068  56.425  1.00  0.00            
ATOM   1194  GL2 DLPE  120     108.576   2.492  53.855  1.00  0.00            
ATOM   1195  C1A DLPE  120     113.509   1.574  53.828  1.00  0.00            
ATOM   1196  C2A DLPE  120     118.092   1.471  53.609  1.00  0.00            
ATOM   1197  C3A DLPE  120     121.933   0.421  50.621  1.00  0.00            
ATOM   1198  C1B DLPE  120     107.380   3.147  48.745  1.00  0.00            
ATOM   1199  C2B DLPE  120     105.469   4.548  44.611  1.00  0.00            
ATOM   1200  C3B DLPE  120     105.676   2.753  39.979  1.00  0.00            
ATOM   1201  NH3 DLPE  121     111.524 146.455  53.526  1.00  0.00            
ATOM   1202  PO4 DLPE  121     106.975 147.069  53.568  1.00  0.00            
ATOM   1203  GL1 DLPE  121     108.355 148.249  49.002  1.00  0.00            
ATOM   1204  GL2 DLPE  121     110.399 150.372  49.909  1.00  0.00            
ATOM   1205  C1A DLPE  121     107.620 150.027  44.716  1.00  0.00            
ATOM   1206  C2A DLPE  121     108.893 154.539  42.364  1.00  0.00            
ATOM   1207  C3A DLPE  121     111.707 156.625  40.245  1.00  0.00            
ATOM   1208  C1B DLPE  121     108.406 154.354  47.527  1.00  0.00            
ATOM   1209  C2B DLPE  121     108.154 158.526  45.543  1.00  0.00            
ATOM   1210  C3B DLPE  121     111.347 162.893  47.461  1.00  0.00            
ATOM   1211  NH3 DLPE  122     166.305 114.477  53.823  1.00  0.00            
ATOM   1212  PO4 DLPE  122     167.146 109.108  53.391  1.00  0.00            
ATOM   1213  GL1 DLPE  122     165.562 107.256  49.526  1.00  0.00            
ATOM   1214  GL2 DLPE  122     163.037 107.162  48.113  1.00  0.00            
ATOM   1215  C1A DLPE  122     168.170 105.083  45.919  1.00  0.00            
ATOM   1216  C2A DLPE  122     169.304 103.882  41.568  1.00  0.00            
ATOM   1217  C3A DLPE  122     169.704 103.424  37.286  1.00  0.00            
ATOM   1218  C1B DLPE  122     160.885 108.454  43.885  1.00  0.00            
ATOM   1219  C2B DLPE  122     157.771 109.664  43.103  1.00  0.00            
ATOM   1220  C3B DLPE  122     153.897 108.115  44.989  1.00  0.00            
ATOM   1221  NH3 DLPE  123     132.252  10.256  56.106  1.00  0.00            
ATOM   1222  PO4 DLPE  123     128.557   7.958  57.626  1.00  0.00            
ATOM   1223  GL1 DLPE  123     128.369   7.419  53.952  1.00  0.00            
ATOM   1224  GL2 DLPE  123     126.237  10.023  52.927  1.00  0.00            
ATOM   1225  C1A DLPE  123     128.994   3.920  50.164  1.00  0.00            
ATOM   1226  C2A DLPE  123     127.655   5.121  45.293  1.00  0.00            
ATOM   1227  C3A DLPE  123     124.491   5.686  42.437  1.00  0.00            
ATOM   1228  C1B DLPE  123     124.903   6.414  49.498  1.00  0.00            
ATOM   1229  C2B DLPE  123     123.430   3.297  46.938  1.00  0.00            
ATOM   1230  C3B DLPE  123     121.027   1.104  43.419  1.00  0.00            
ATOM   1231  NH3 DLPE  124      13.778 160.841  56.689  1.00  0.00            
ATOM   1232  PO4 DLPE  124      11.265 157.065  56.312  1.00  0.00            
ATOM   1233  GL1 DLPE  124      14.666 157.872  52.701  1.00  0.00            
ATOM   1234  GL2 DLPE  124      13.992 160.985  51.797  1.00  0.00            
ATOM   1235  C1A DLPE  124      18.710 159.145  50.471  1.00  0.00            
ATOM   1236  C2A DLPE  124      20.923 159.255  46.296  1.00  0.00            
ATOM   1237  C3A DLPE  124      23.372 160.809  42.204  1.00  0.00            
ATOM   1238  C1B DLPE  124      15.783 162.469  47.481  1.00  0.00            
ATOM   1239  C2B DLPE  124      17.085 162.091  44.311  1.00  0.00            
ATOM   1240  C3B DLPE  124      18.667 160.835  39.936  1.00  0.00            
ATOM   1241  NH3 DLPE  125      81.143 152.281  57.573  1.00  0.00            
ATOM   1242  PO4 DLPE  125      79.501 152.206  54.161  1.00  0.00            
ATOM   1243  GL1 DLPE  125      78.630 151.075  50.994  1.00  0.00            
ATOM   1244  GL2 DLPE  125      81.305 149.331  49.595  1.00  0.00            
ATOM   1245  C1A DLPE  125      76.857 149.046  47.124  1.00  0.00            
ATOM   1246  C2A DLPE  125      76.977 147.214  43.077  1.00  0.00            
ATOM   1247  C3A DLPE  125      77.136 146.262  38.839  1.00  0.00            
ATOM   1248  C1B DLPE  125      81.861 147.026  45.339  1.00  0.00            
ATOM   1249  C2B DLPE  125      83.814 148.256  41.633  1.00  0.00            
ATOM   1250  C3B DLPE  125      82.502 148.256  37.825  1.00  0.00            
ATOM   1251  NH3 DLPE  126     188.804 163.222  57.395  1.00  0.00            
ATOM   1252  PO4 DLPE  126     187.435 167.554  57.060  1.00  0.00            
ATOM   1253  GL1 DLPE  126     185.797 168.091  52.443  1.00  0.00            
ATOM   1254  GL2 DLPE  126     187.895 169.890  49.780  1.00  0.00            
ATOM   1255  C1A DLPE  126     185.588 165.551  47.813  1.00  0.00            
ATOM   1256  C2A DLPE  126     187.654 165.983  44.586  1.00  0.00            
ATOM   1257  C3A DLPE  126     189.873 168.374  40.198  1.00  0.00            
ATOM   1258  C1B DLPE  126     185.465 170.722  46.468  1.00  0.00            
ATOM   1259  C2B DLPE  126     185.468 170.352  41.335  1.00  0.00            
ATOM   1260  C3B DLPE  126     185.267 171.435  36.696  1.00  0.00            
ATOM   1261  NH3 DLPE  127      65.160  19.633  53.866  1.00  0.00            
ATOM   1262  PO4 DLPE  127      60.937  22.333  54.428  1.00  0.00            
ATOM   1263  GL1 DLPE  127      60.724  21.209  49.292  1.00  0.00            
ATOM   1264  GL2 DLPE  127      63.614  19.386  49.304  1.00  0.00            
ATOM   1265  C1A DLPE  127      61.648  21.563  44.779  1.00  0.00            
ATOM   1266  C2A DLPE  127      61.432  20.989  40.214  1.00  0.00            
ATOM   1267  C3A DLPE  127      62.027  23.560  36.142  1.00  0.00            
ATOM   1268  C1B DLPE  127      62.933  17.277  45.823  1.00  0.00            
ATOM   1269  C2B DLPE  127      63.742  16.896  41.221  1.00  0.00            
ATOM   1270  C3B DLPE  127      64.505  15.979  38.191  1.00  0.00            
ATOM   1271  NH3 DLPE  128      93.518  68.347  53.326  1.00  0.00            
ATOM   1272  PO4 DLPE  128      91.388  65.155  52.009  1.00  0.00            
ATOM   1273  GL1 DLPE  128      89.649  69.218  49.566  1.00  0.00            
ATOM   1274  GL2 DLPE  128      90.287  72.690  50.106  1.00  0.00            
ATOM   1275  C1A DLPE  128      88.361  69.064  45.645  1.00  0.00            
ATOM   1276  C2A DLPE  128      87.710  67.385  40.442  1.00  0.00            
ATOM   1277  C3A DLPE  128      88.444  66.735  37.014  1.00  0.00            
ATOM   1278  C1B DLPE  128      92.907  75.522  47.383  1.00  0.00            
ATOM   1279  C2B DLPE  128      95.579  75.899  43.527  1.00  0.00            
ATOM   1280  C3B DLPE  128      96.311  74.806  38.904  1.00  0.00            
ATOM   1281  NH3 DLPE  129       0.445 188.264  57.424  1.00  0.00            
ATOM   1282  PO4 DLPE  129       2.974 184.721  58.227  1.00  0.00            
ATOM   1283  GL1 DLPE  129     193.459 183.747  55.058  1.00  0.00            
ATOM   1284  GL2 DLPE  129       0.566 182.111  53.274  1.00  0.00            
ATOM   1285  C1A DLPE  129     191.733 182.955  50.037  1.00  0.00            
ATOM   1286  C2A DLPE  129     189.454 183.521  46.205  1.00  0.00            
ATOM   1287  C3A DLPE  129     190.738 183.278  42.146  1.00  0.00            
ATOM   1288  C1B DLPE  129       1.540 183.456  49.278  1.00  0.00            
ATOM   1289  C2B DLPE  129       3.908 185.252  45.529  1.00  0.00            
ATOM   1290  C3B DLPE  129       5.038 188.105  42.359  1.00  0.00            
ATOM   1291  NH3 DLPE  130     163.086  78.865  56.774  1.00  0.00            
ATOM   1292  PO4 DLPE  130     164.770  75.649  57.284  1.00  0.00            
ATOM   1293  GL1 DLPE  130     164.435  75.310  52.778  1.00  0.00            
ATOM   1294  GL2 DLPE  130     164.424  78.673  52.066  1.00  0.00            
ATOM   1295  C1A DLPE  130     165.707  73.224  48.838  1.00  0.00            
ATOM   1296  C2A DLPE  130     166.664  71.637  45.257  1.00  0.00            
ATOM   1297  C3A DLPE  130     169.951  70.539  41.303  1.00  0.00            
ATOM   1298  C1B DLPE  130     166.357  78.026  49.032  1.00  0.00            
ATOM   1299  C2B DLPE  130     167.253  76.721  44.395  1.00  0.00            
ATOM   1300  C3B DLPE  130     165.798  73.976  41.056  1.00  0.00            
ATOM   1301  NH3 DLPE  131      91.505 125.685  56.800  1.00  0.00            
ATOM   1302  PO4 DLPE  131      90.274 122.678  54.904  1.00  0.00            
ATOM   1303  GL1 DLPE  131      90.402 123.729  50.825  1.00  0.00            
ATOM   1304  GL2 DLPE  131      93.560 123.540  51.084  1.00  0.00            
ATOM   1305  C1A DLPE  131      92.296 124.531  46.382  1.00  0.00            
ATOM   1306  C2A DLPE  131      91.983 125.770  41.695  1.00  0.00            
ATOM   1307  C3A DLPE  131      93.234 124.579  38.443  1.00  0.00            
ATOM   1308  C1B DLPE  131      93.880 128.463  49.448  1.00  0.00            
ATOM   1309  C2B DLPE  131      94.931 129.117  45.133  1.00  0.00            
ATOM   1310  C3B DLPE  131      96.721 128.740  40.772  1.00  0.00            
ATOM   1311  NH3 DLPE  132      86.993  93.963  52.497  1.00  0.00            
ATOM   1312  PO4 DLPE  132      89.700  96.447  52.149  1.00  0.00            
ATOM   1313  GL1 DLPE  132      89.198  97.289  48.035  1.00  0.00            
ATOM   1314  GL2 DLPE  132      86.569  95.102  47.263  1.00  0.00            
ATOM   1315  C1A DLPE  132      90.474  98.482  44.498  1.00  0.00            
ATOM   1316  C2A DLPE  132      91.601  97.680  40.161  1.00  0.00            
ATOM   1317  C3A DLPE  132      89.951  97.895  35.420  1.00  0.00            
ATOM   1318  C1B DLPE  132      87.551  94.384  43.587  1.00  0.00            
ATOM   1319  C2B DLPE  132      88.576  93.507  40.432  1.00  0.00            
ATOM   1320  C3B DLPE  132      88.781  93.269  36.016  1.00  0.00            
ATOM   1321  NH3 DLPE  133     123.136 114.982  54.153  1.00  0.00            
ATOM   1322  PO4 DLPE  133     128.054 116.146  55.281  1.00  0.00            
ATOM   1323  GL1 DLPE  133     127.349 118.611  51.596  1.00  0.00            
ATOM   1324  GL2 DLPE  133     124.002 117.941  49.837  1.00  0.00            
ATOM   1325  C1A DLPE  133     127.368 120.098  47.230  1.00  0.00            
ATOM   1326  C2A DLPE  133     128.480 120.068  42.154  1.00  0.00            
ATOM   1327  C3A DLPE  133     129.628 122.201  37.478  1.00  0.00            
ATOM   1328  C1B DLPE  133     124.905 116.831  44.902  1.00  0.00            
ATOM   1329  C2B DLPE  133     124.376 117.515  40.804  1.00  0.00            
ATOM   1330  C3B DLPE  133     127.027 117.322  37.322  1.00  0.00            
ATOM   1331  NH3 DLPE  134      34.931  45.557  53.679  1.00  0.00            
ATOM   1332  PO4 DLPE  134      36.997  49.411  55.651  1.00  0.00            
ATOM   1333  GL1 DLPE  134      37.549  49.646  51.434  1.00  0.00            
ATOM   1334  GL2 DLPE  134      34.876  51.523  51.044  1.00  0.00            
ATOM   1335  C1A DLPE  134      39.206  50.142  47.492  1.00  0.00            
ATOM   1336  C2A DLPE  134      38.969  50.222  43.206  1.00  0.00            
ATOM   1337  C3A DLPE  134      41.127  48.279  40.419  1.00  0.00            
ATOM   1338  C1B DLPE  134      34.237  52.020  47.003  1.00  0.00            
ATOM   1339  C2B DLPE  134      34.492  53.783  43.443  1.00  0.00            
ATOM   1340  C3B DLPE  134      33.712  53.410  39.569  1.00  0.00            
ATOM   1341  NH3 POPE  135     175.385 187.352  59.049  1.00  0.00            
ATOM   1342  PO4 POPE  135     175.150 190.978  56.420  1.00  0.00            
ATOM   1343  GL1 POPE  135     177.115   0.640  54.618  1.00  0.00            
ATOM   1344  GL2 POPE  135     180.564 193.556  53.277  1.00  0.00            
ATOM   1345  C1A POPE  135     179.708   3.739  52.120  1.00  0.00            
ATOM   1346  D2A POPE  135     181.290   6.272  49.032  1.00  0.00            
ATOM   1347  C3A POPE  135     179.970   9.659  45.862  1.00  0.00            
ATOM   1348  C4A POPE  135     177.851  12.354  43.863  1.00  0.00            
ATOM   1349  C1B POPE  135     182.533 194.695  50.890  1.00  0.00            
ATOM   1350  C2B POPE  135     182.586   1.716  46.560  1.00  0.00            
ATOM   1351  C3B POPE  135     181.037   4.473  43.829  1.00  0.00            
ATOM   1352  C4B POPE  135     178.533   7.764  41.524  1.00  0.00            
ATOM   1353  NH3 POPE  136      47.965   4.289  51.250  1.00  0.00            
ATOM   1354  PO4 POPE  136      53.035   2.925  50.809  1.00  0.00            
ATOM   1355  GL1 POPE  136      54.620   0.421  46.886  1.00  0.00            
ATOM   1356  GL2 POPE  136      55.167   2.898  45.655  1.00  0.00            
ATOM   1357  C1A POPE  136      53.770   0.610  41.990  1.00  0.00            
ATOM   1358  D2A POPE  136      52.997   2.641  38.581  1.00  0.00            
ATOM   1359  C3A POPE  136      55.057   4.802  36.229  1.00  0.00            
ATOM   1360  C4A POPE  136      56.121   8.077  32.901  1.00  0.00            
ATOM   1361  C1B POPE  136      52.662   5.595  43.478  1.00  0.00            
ATOM   1362  C2B POPE  136      50.789   6.786  39.717  1.00  0.00            
ATOM   1363  C3B POPE  136      49.235   5.375  36.037  1.00  0.00            
ATOM   1364  C4B POPE  136      47.368   3.109  32.850  1.00  0.00            
ATOM   1365  NH3 POPE  137      69.382  21.968  55.703  1.00  0.00            
ATOM   1366  PO4 POPE  137      72.852  22.095  53.833  1.00  0.00            
ATOM   1367  GL1 POPE  137      70.948  21.319  50.520  1.00  0.00            
ATOM   1368  GL2 POPE  137      68.105  21.934  50.428  1.00  0.00            
ATOM   1369  C1A POPE  137      71.566  22.578  46.886  1.00  0.00            
ATOM   1370  D2A POPE  137      71.961  20.964  43.156  1.00  0.00            
ATOM   1371  C3A POPE  137      70.854  19.926  39.357  1.00  0.00            
ATOM   1372  C4A POPE  137      72.801  22.448  35.695  1.00  0.00            
ATOM   1373  C1B POPE  137      67.195  20.926  45.556  1.00  0.00            
ATOM   1374  C2B POPE  137      66.326  21.081  41.294  1.00  0.00            
ATOM   1375  C3B POPE  137      65.969  20.271  36.499  1.00  0.00            
ATOM   1376  C4B POPE  137      65.966  17.414  32.432  1.00  0.00            
ATOM   1377  NH3 POPE  138      24.027  68.191  56.071  1.00  0.00            
ATOM   1378  PO4 POPE  138      20.545  65.743  57.130  1.00  0.00            
ATOM   1379  GL1 POPE  138      19.475  65.917  53.184  1.00  0.00            
ATOM   1380  GL2 POPE  138      22.621  65.299  51.619  1.00  0.00            
ATOM   1381  C1A POPE  138      17.928  66.817  49.446  1.00  0.00            
ATOM   1382  D2A POPE  138      18.098  65.519  44.810  1.00  0.00            
ATOM   1383  C3A POPE  138      17.008  66.579  40.487  1.00  0.00            
ATOM   1384  C4A POPE  138      19.792  67.753  37.211  1.00  0.00            
ATOM   1385  C1B POPE  138      22.360  62.993  47.778  1.00  0.00            
ATOM   1386  C2B POPE  138      21.436  61.861  44.310  1.00  0.00            
ATOM   1387  C3B POPE  138      21.013  58.452  40.513  1.00  0.00            
ATOM   1388  C4B POPE  138      18.603  58.560  36.018  1.00  0.00            
ATOM   1389  NH3 POPE  139     151.830 126.288  54.364  1.00  0.00            
ATOM   1390  PO4 POPE  139     152.370 122.209  54.298  1.00  0.00            
ATOM   1391  GL1 POPE  139     151.752 122.024  50.067  1.00  0.00            
ATOM   1392  GL2 POPE  139     150.503 125.167  49.248  1.00  0.00            
ATOM   1393  C1A POPE  139     150.401 121.336  46.022  1.00  0.00            
ATOM   1394  D2A POPE  139     148.169 122.626  42.200  1.00  0.00            
ATOM   1395  C3A POPE  139     151.575 121.773  39.098  1.00  0.00            
ATOM   1396  C4A POPE  139     154.581 122.756  37.522  1.00  0.00            
ATOM   1397  C1B POPE  139     147.532 126.943  46.542  1.00  0.00            
ATOM   1398  C2B POPE  139     143.674 128.350  44.412  1.00  0.00            
ATOM   1399  C3B POPE  139     139.966 129.595  42.957  1.00  0.00            
ATOM   1400  C4B POPE  139     139.041 129.923  39.825  1.00  0.00            
ATOM   1401  NH3 POPE  140      74.800  95.371  50.404  1.00  0.00            
ATOM   1402  PO4 POPE  140      77.967  95.205  49.066  1.00  0.00            
ATOM   1403  GL1 POPE  140      76.105  96.692  44.688  1.00  0.00            
ATOM   1404  GL2 POPE  140      79.267  96.166  42.388  1.00  0.00            
ATOM   1405  C1A POPE  140      75.085  97.844  40.270  1.00  0.00            
ATOM   1406  D2A POPE  140      74.672 100.010  36.815  1.00  0.00            
ATOM   1407  C3A POPE  140      77.027 104.474  37.266  1.00  0.00            
ATOM   1408  C4A POPE  140      78.803 107.639  34.503  1.00  0.00            
ATOM   1409  C1B POPE  140      83.489  97.660  42.307  1.00  0.00            
ATOM   1410  C2B POPE  140      84.896 101.506  38.754  1.00  0.00            
ATOM   1411  C3B POPE  140      88.086 103.029  35.606  1.00  0.00            
ATOM   1412  C4B POPE  140      92.444 104.383  34.147  1.00  0.00            
ATOM   1413  NH3 POPE  141      81.623  80.129  52.644  1.00  0.00            
ATOM   1414  PO4 POPE  141      86.391  80.467  52.921  1.00  0.00            
ATOM   1415  GL1 POPE  141      85.321  80.037  48.670  1.00  0.00            
ATOM   1416  GL2 POPE  141      81.732  79.031  47.638  1.00  0.00            
ATOM   1417  C1A POPE  141      85.094  78.937  43.700  1.00  0.00            
ATOM   1418  D2A POPE  141      86.764  77.189  40.252  1.00  0.00            
ATOM   1419  C3A POPE  141      85.715  79.404  36.353  1.00  0.00            
ATOM   1420  C4A POPE  141      82.887  80.968  34.143  1.00  0.00            
ATOM   1421  C1B POPE  141      79.904  78.715  43.103  1.00  0.00            
ATOM   1422  C2B POPE  141      81.475  80.614  38.626  1.00  0.00            
ATOM   1423  C3B POPE  141      85.025  82.549  40.130  1.00  0.00            
ATOM   1424  C4B POPE  141      89.516  82.402  40.508  1.00  0.00            
ATOM   1425  NH3 POPE  142      42.419 166.573  56.398  1.00  0.00            
ATOM   1426  PO4 POPE  142      37.669 165.952  55.417  1.00  0.00            
ATOM   1427  GL1 POPE  142      39.456 165.855  51.592  1.00  0.00            
ATOM   1428  GL2 POPE  142      42.561 165.634  51.513  1.00  0.00            
ATOM   1429  C1A POPE  142      39.696 167.483  47.555  1.00  0.00            
ATOM   1430  D2A POPE  142      38.844 167.084  43.066  1.00  0.00            
ATOM   1431  C3A POPE  142      36.269 170.249  40.060  1.00  0.00            
ATOM   1432  C4A POPE  142      36.897 173.904  37.628  1.00  0.00            
ATOM   1433  C1B POPE  142      43.537 165.078  46.929  1.00  0.00            
ATOM   1434  C2B POPE  142      43.187 165.306  42.800  1.00  0.00            
ATOM   1435  C3B POPE  142      42.872 165.663  38.470  1.00  0.00            
ATOM   1436  C4B POPE  142      42.037 167.194  34.752  1.00  0.00            
ATOM   1437  NH3 POPE  143      98.772  52.030  56.118  1.00  0.00            
ATOM   1438  PO4 POPE  143      96.391  54.931  54.516  1.00  0.00            
ATOM   1439  GL1 POPE  143      93.662  55.452  51.613  1.00  0.00            
ATOM   1440  GL2 POPE  143      93.165  58.274  51.506  1.00  0.00            
ATOM   1441  C1A POPE  143      93.271  53.722  47.685  1.00  0.00            
ATOM   1442  D2A POPE  143      94.149  54.640  43.168  1.00  0.00            
ATOM   1443  C3A POPE  143      94.028  54.640  38.273  1.00  0.00            
ATOM   1444  C4A POPE  143      92.221  52.462  34.432  1.00  0.00            
ATOM   1445  C1B POPE  143      95.863  57.735  47.128  1.00  0.00            
ATOM   1446  C2B POPE  143      97.735  57.163  43.924  1.00  0.00            
ATOM   1447  C3B POPE  143      98.583  55.451  40.109  1.00  0.00            
ATOM   1448  C4B POPE  143      99.752  56.965  35.670  1.00  0.00            
ATOM   1449  NH3 POPE  144       5.955 163.428  56.835  1.00  0.00            
ATOM   1450  PO4 POPE  144      10.392 165.095  58.057  1.00  0.00            
ATOM   1451  GL1 POPE  144      10.364 164.007  53.428  1.00  0.00            
ATOM   1452  GL2 POPE  144       9.178 160.824  53.195  1.00  0.00            
ATOM   1453  C1A POPE  144      11.424 163.941  49.062  1.00  0.00            
ATOM   1454  D2A POPE  144      11.780 166.102  45.682  1.00  0.00            
ATOM   1455  C3A POPE  144       9.111 168.406  42.952  1.00  0.00            
ATOM   1456  C4A POPE  144       6.318 167.779  39.940  1.00  0.00            
ATOM   1457  C1B POPE  144      10.112 158.903  49.077  1.00  0.00            
ATOM   1458  C2B POPE  144      11.845 160.670  44.891  1.00  0.00            
ATOM   1459  C3B POPE  144      12.046 162.610  40.457  1.00  0.00            
ATOM   1460  C4B POPE  144      15.387 163.096  37.633  1.00  0.00            
ATOM   1461  NH3 POPE  145     154.607 103.231  53.134  1.00  0.00            
ATOM   1462  PO4 POPE  145     157.871 105.261  53.930  1.00  0.00            
ATOM   1463  GL1 POPE  145     157.696 105.257  49.038  1.00  0.00            
ATOM   1464  GL2 POPE  145     157.626 109.196  48.183  1.00  0.00            
ATOM   1465  C1A POPE  145     157.565 104.538  43.909  1.00  0.00            
ATOM   1466  D2A POPE  145     154.709 105.547  41.338  1.00  0.00            
ATOM   1467  C3A POPE  145     153.780 108.955  39.833  1.00  0.00            
ATOM   1468  C4A POPE  145     152.764 112.144  36.336  1.00  0.00            
ATOM   1469  C1B POPE  145     154.882 112.925  45.756  1.00  0.00            
ATOM   1470  C2B POPE  145     155.890 113.526  40.501  1.00  0.00            
ATOM   1471  C3B POPE  145     157.714 115.794  37.082  1.00  0.00            
ATOM   1472  C4B POPE  145     158.620 119.949  36.091  1.00  0.00            
ATOM   1473  NH3 POPE  146      81.450   1.243  58.059  1.00  0.00            
ATOM   1474  PO4 POPE  146      78.801   5.067  57.687  1.00  0.00            
ATOM   1475  GL1 POPE  146      80.052   4.266  53.038  1.00  0.00            
ATOM   1476  GL2 POPE  146      79.551   1.344  53.065  1.00  0.00            
ATOM   1477  C1A POPE  146      80.942   5.145  47.543  1.00  0.00            
ATOM   1478  D2A POPE  146      81.589   3.564  43.280  1.00  0.00            
ATOM   1479  C3A POPE  146      79.004   4.213  40.259  1.00  0.00            
ATOM   1480  C4A POPE  146      76.662   3.655  35.906  1.00  0.00            
ATOM   1481  C1B POPE  146      79.238   0.858  48.908  1.00  0.00            
ATOM   1482  C2B POPE  146      80.214 193.951  45.441  1.00  0.00            
ATOM   1483  C3B POPE  146      79.750 194.246  41.104  1.00  0.00            
ATOM   1484  C4B POPE  146      77.016 192.260  38.724  1.00  0.00            
ATOM   1485  NH3 POPE  147      74.653   6.526  54.576  1.00  0.00            
ATOM   1486  PO4 POPE  147      74.583  10.441  56.638  1.00  0.00            
ATOM   1487  GL1 POPE  147      73.836  11.627  53.103  1.00  0.00            
ATOM   1488  GL2 POPE  147      70.596  12.495  51.487  1.00  0.00            
ATOM   1489  C1A POPE  147      74.765  10.131  48.920  1.00  0.00            
ATOM   1490  D2A POPE  147      73.247   7.986  45.633  1.00  0.00            
ATOM   1491  C3A POPE  147      73.679   5.839  41.368  1.00  0.00            
ATOM   1492  C4A POPE  147      72.222   3.476  38.301  1.00  0.00            
ATOM   1493  C1B POPE  147      70.080  11.750  47.097  1.00  0.00            
ATOM   1494  C2B POPE  147      71.885  12.749  44.298  1.00  0.00            
ATOM   1495  C3B POPE  147      73.229  14.996  40.719  1.00  0.00            
ATOM   1496  C4B POPE  147      74.673  17.026  36.933  1.00  0.00            
ATOM   1497  NH3 POPE  148      25.645  53.038  54.079  1.00  0.00            
ATOM   1498  PO4 POPE  148      22.872  50.018  53.087  1.00  0.00            
ATOM   1499  GL1 POPE  148      21.282  51.062  50.118  1.00  0.00            
ATOM   1500  GL2 POPE  148      19.265  52.565  49.949  1.00  0.00            
ATOM   1501  C1A POPE  148      21.351  50.559  45.722  1.00  0.00            
ATOM   1502  D2A POPE  148      21.178  48.758  41.771  1.00  0.00            
ATOM   1503  C3A POPE  148      18.178  47.637  39.371  1.00  0.00            
ATOM   1504  C4A POPE  148      16.267  49.705  36.182  1.00  0.00            
ATOM   1505  C1B POPE  148      15.725  51.098  46.657  1.00  0.00            
ATOM   1506  C2B POPE  148      11.331  50.000  46.357  1.00  0.00            
ATOM   1507  C3B POPE  148       8.966  46.564  42.551  1.00  0.00            
ATOM   1508  C4B POPE  148       9.676  42.992  39.782  1.00  0.00            
ATOM   1509  NH3 POPE  149      21.325 109.663  63.355  1.00  0.00            
ATOM   1510  PO4 POPE  149      19.361 108.928  59.737  1.00  0.00            
ATOM   1511  GL1 POPE  149      19.809 110.442  55.551  1.00  0.00            
ATOM   1512  GL2 POPE  149      17.560 107.440  54.254  1.00  0.00            
ATOM   1513  C1A POPE  149      20.630 111.571  51.857  1.00  0.00            
ATOM   1514  D2A POPE  149      22.625 109.130  48.555  1.00  0.00            
ATOM   1515  C3A POPE  149      23.169 109.907  43.481  1.00  0.00            
ATOM   1516  C4A POPE  149      26.373 111.678  40.110  1.00  0.00            
ATOM   1517  C1B POPE  149      17.985 107.892  50.476  1.00  0.00            
ATOM   1518  C2B POPE  149      18.931 105.031  46.815  1.00  0.00            
ATOM   1519  C3B POPE  149      18.262 103.498  42.002  1.00  0.00            
ATOM   1520  C4B POPE  149      14.748 104.193  39.850  1.00  0.00            
ATOM   1521  NH3 POPE  150      35.816 160.833  55.686  1.00  0.00            
ATOM   1522  PO4 POPE  150      33.061 164.070  54.107  1.00  0.00            
ATOM   1523  GL1 POPE  150      35.687 162.815  51.396  1.00  0.00            
ATOM   1524  GL2 POPE  150      35.123 165.311  48.855  1.00  0.00            
ATOM   1525  C1A POPE  150      33.515 160.121  47.750  1.00  0.00            
ATOM   1526  D2A POPE  150      34.922 157.488  44.991  1.00  0.00            
ATOM   1527  C3A POPE  150      33.141 158.251  41.357  1.00  0.00            
ATOM   1528  C4A POPE  150      32.045 156.917  37.480  1.00  0.00            
ATOM   1529  C1B POPE  150      35.271 164.443  44.860  1.00  0.00            
ATOM   1530  C2B POPE  150      35.829 162.133  41.636  1.00  0.00            
ATOM   1531  C3B POPE  150      35.329 161.408  37.059  1.00  0.00            
ATOM   1532  C4B POPE  150      33.685 164.577  33.495  1.00  0.00            
ATOM   1533  NH3 POPE  151      49.202 115.839  58.178  1.00  0.00            
ATOM   1534  PO4 POPE  151      47.003 119.330  58.570  1.00  0.00            
ATOM   1535  GL1 POPE  151      46.378 120.815  55.542  1.00  0.00            
ATOM   1536  GL2 POPE  151      50.239 120.885  54.408  1.00  0.00            
ATOM   1537  C1A POPE  151      46.135 121.674  50.943  1.00  0.00            
ATOM   1538  D2A POPE  151      47.935 122.820  46.643  1.00  0.00            
ATOM   1539  C3A POPE  151      45.182 121.266  43.723  1.00  0.00            
ATOM   1540  C4A POPE  151      43.635 119.997  40.348  1.00  0.00            
ATOM   1541  C1B POPE  151      51.314 121.970  50.048  1.00  0.00            
ATOM   1542  C2B POPE  151      54.961 121.167  46.779  1.00  0.00            
ATOM   1543  C3B POPE  151      55.592 121.681  41.656  1.00  0.00            
ATOM   1544  C4B POPE  151      54.387 121.982  37.205  1.00  0.00            
ATOM   1545  NH3 POPE  152     186.195  13.983  59.739  1.00  0.00            
ATOM   1546  PO4 POPE  152     187.833  18.245  58.272  1.00  0.00            
ATOM   1547  GL1 POPE  152     186.054  20.227  54.990  1.00  0.00            
ATOM   1548  GL2 POPE  152     185.734  22.980  53.120  1.00  0.00            
ATOM   1549  C1A POPE  152     186.563  18.196  50.831  1.00  0.00            
ATOM   1550  D2A POPE  152     187.919  19.981  47.220  1.00  0.00            
ATOM   1551  C3A POPE  152     185.970  18.230  43.851  1.00  0.00            
ATOM   1552  C4A POPE  152     184.077  16.683  40.041  1.00  0.00            
ATOM   1553  C1B POPE  152     185.334  23.939  48.162  1.00  0.00            
ATOM   1554  C2B POPE  152     183.284  24.245  44.931  1.00  0.00            
ATOM   1555  C3B POPE  152     178.806  24.673  42.928  1.00  0.00            
ATOM   1556  C4B POPE  152     177.415  24.288  38.807  1.00  0.00            
ATOM   1557  NH3 POPE  153     162.219 189.271  60.089  1.00  0.00            
ATOM   1558  PO4 POPE  153     166.034 188.089  60.332  1.00  0.00            
ATOM   1559  GL1 POPE  153     165.401 188.990  55.591  1.00  0.00            
ATOM   1560  GL2 POPE  153     162.096 189.237  54.470  1.00  0.00            
ATOM   1561  C1A POPE  153     166.580 188.417  51.572  1.00  0.00            
ATOM   1562  D2A POPE  153     166.456 186.862  46.548  1.00  0.00            
ATOM   1563  C3A POPE  153     166.277 183.225  45.746  1.00  0.00            
ATOM   1564  C4A POPE  153     167.295 180.189  43.022  1.00  0.00            
ATOM   1565  C1B POPE  153     160.159 188.338  49.837  1.00  0.00            
ATOM   1566  C2B POPE  153     160.406 189.139  45.033  1.00  0.00            
ATOM   1567  C3B POPE  153     163.748 190.594  42.401  1.00  0.00            
ATOM   1568  C4B POPE  153     167.466 192.502  40.530  1.00  0.00            
ATOM   1569  NH3 POPE  154     163.414  89.311  57.573  1.00  0.00            
ATOM   1570  PO4 POPE  154     161.582  89.067  54.594  1.00  0.00            
ATOM   1571  GL1 POPE  154     162.890  87.564  50.594  1.00  0.00            
ATOM   1572  GL2 POPE  154     160.052  87.403  48.415  1.00  0.00            
ATOM   1573  C1A POPE  154     166.307  88.371  47.631  1.00  0.00            
ATOM   1574  D2A POPE  154     167.869  86.324  44.739  1.00  0.00            
ATOM   1575  C3A POPE  154     170.851  88.299  42.193  1.00  0.00            
ATOM   1576  C4A POPE  154     170.555  89.265  37.574  1.00  0.00            
ATOM   1577  C1B POPE  154     161.712  85.075  45.850  1.00  0.00            
ATOM   1578  C2B POPE  154     161.195  83.559  41.747  1.00  0.00            
ATOM   1579  C3B POPE  154     157.586  83.069  38.469  1.00  0.00            
ATOM   1580  C4B POPE  154     157.066  79.762  35.861  1.00  0.00            
ATOM   1581  NH3 POPE  155     164.370 172.338  54.148  1.00  0.00            
ATOM   1582  PO4 POPE  155     168.550 174.923  53.552  1.00  0.00            
ATOM   1583  GL1 POPE  155     169.344 172.739  50.223  1.00  0.00            
ATOM   1584  GL2 POPE  155     166.608 170.809  50.080  1.00  0.00            
ATOM   1585  C1A POPE  155     169.099 170.780  45.256  1.00  0.00            
ATOM   1586  D2A POPE  155     167.649 170.911  41.582  1.00  0.00            
ATOM   1587  C3A POPE  155     168.318 175.032  40.381  1.00  0.00            
ATOM   1588  C4A POPE  155     165.418 177.457  39.692  1.00  0.00            
ATOM   1589  C1B POPE  155     164.337 168.333  47.570  1.00  0.00            
ATOM   1590  C2B POPE  155     164.071 168.323  43.401  1.00  0.00            
ATOM   1591  C3B POPE  155     164.625 168.001  38.927  1.00  0.00            
ATOM   1592  C4B POPE  155     162.884 167.341  34.868  1.00  0.00            
ATOM   1593  NH3 POPE  156      23.881  38.090  53.052  1.00  0.00            
ATOM   1594  PO4 POPE  156      20.675  35.783  53.440  1.00  0.00            
ATOM   1595  GL1 POPE  156      19.140  36.667  49.738  1.00  0.00            
ATOM   1596  GL2 POPE  156      16.475  37.931  48.201  1.00  0.00            
ATOM   1597  C1A POPE  156      21.018  38.227  45.631  1.00  0.00            
ATOM   1598  D2A POPE  156      20.322  36.329  40.410  1.00  0.00            
ATOM   1599  C3A POPE  156      22.896  35.599  36.579  1.00  0.00            
ATOM   1600  C4A POPE  156      26.309  32.869  36.965  1.00  0.00            
ATOM   1601  C1B POPE  156      16.705  40.540  44.302  1.00  0.00            
ATOM   1602  C2B POPE  156      15.174  43.993  40.995  1.00  0.00            
ATOM   1603  C3B POPE  156      12.432  46.364  37.842  1.00  0.00            
ATOM   1604  C4B POPE  156      11.122  49.135  34.919  1.00  0.00            
ATOM   1605  NH3 POPE  157     105.902  42.706  55.126  1.00  0.00            
ATOM   1606  PO4 POPE  157     110.132  45.547  54.174  1.00  0.00            
ATOM   1607  GL1 POPE  157     109.355  47.173  50.473  1.00  0.00            
ATOM   1608  GL2 POPE  157     111.521  47.735  48.621  1.00  0.00            
ATOM   1609  C1A POPE  157     105.923  49.565  48.708  1.00  0.00            
ATOM   1610  D2A POPE  157     101.613  50.360  47.076  1.00  0.00            
ATOM   1611  C3A POPE  157     101.128  54.525  46.911  1.00  0.00            
ATOM   1612  C4A POPE  157     101.254  59.325  46.943  1.00  0.00            
ATOM   1613  C1B POPE  157     113.097  47.975  44.563  1.00  0.00            
ATOM   1614  C2B POPE  157     113.604  49.038  40.259  1.00  0.00            
ATOM   1615  C3B POPE  157     114.772  50.246  36.118  1.00  0.00            
ATOM   1616  C4B POPE  157     115.394  52.021  31.986  1.00  0.00            
ATOM   1617  NH3 POPE  158     100.006 171.164  55.445  1.00  0.00            
ATOM   1618  PO4 POPE  158     102.557 167.008  54.601  1.00  0.00            
ATOM   1619  GL1 POPE  158     102.603 166.183  50.604  1.00  0.00            
ATOM   1620  GL2 POPE  158     103.977 164.084  50.795  1.00  0.00            
ATOM   1621  C1A POPE  158     101.241 165.856  46.669  1.00  0.00            
ATOM   1622  D2A POPE  158     103.464 165.950  42.607  1.00  0.00            
ATOM   1623  C3A POPE  158     106.269 169.436  43.007  1.00  0.00            
ATOM   1624  C4A POPE  158     106.411 172.562  40.529  1.00  0.00            
ATOM   1625  C1B POPE  158     106.504 164.581  47.239  1.00  0.00            
ATOM   1626  C2B POPE  158     108.842 164.658  43.518  1.00  0.00            
ATOM   1627  C3B POPE  158     111.644 164.077  41.532  1.00  0.00            
ATOM   1628  C4B POPE  158     113.496 165.111  38.229  1.00  0.00            
ATOM   1629  NH3 POPE  159      77.234 176.669  50.409  1.00  0.00            
ATOM   1630  PO4 POPE  159      74.968 180.189  52.914  1.00  0.00            
ATOM   1631  GL1 POPE  159      74.895 181.391  48.381  1.00  0.00            
ATOM   1632  GL2 POPE  159      72.316 183.115  47.604  1.00  0.00            
ATOM   1633  C1A POPE  159      75.208 182.366  43.343  1.00  0.00            
ATOM   1634  D2A POPE  159      74.162 183.382  39.437  1.00  0.00            
ATOM   1635  C3A POPE  159      72.268 185.150  36.115  1.00  0.00            
ATOM   1636  C4A POPE  159      68.356 185.513  34.533  1.00  0.00            
ATOM   1637  C1B POPE  159      71.250 185.132  43.617  1.00  0.00            
ATOM   1638  C2B POPE  159      69.955 187.250  39.629  1.00  0.00            
ATOM   1639  C3B POPE  159      72.279 190.096  38.367  1.00  0.00            
ATOM   1640  C4B POPE  159      73.051 193.899  35.664  1.00  0.00            
ATOM   1641  NH3 POPE  160     137.710  15.902  63.709  1.00  0.00            
ATOM   1642  PO4 POPE  160     138.958  15.115  59.239  1.00  0.00            
ATOM   1643  GL1 POPE  160     138.219  12.696  55.459  1.00  0.00            
ATOM   1644  GL2 POPE  160     135.690  13.844  53.250  1.00  0.00            
ATOM   1645  C1A POPE  160     140.699  13.289  51.657  1.00  0.00            
ATOM   1646  D2A POPE  160     142.314  14.546  47.384  1.00  0.00            
ATOM   1647  C3A POPE  160     141.506  13.448  43.678  1.00  0.00            
ATOM   1648  C4A POPE  160     138.770  11.878  40.936  1.00  0.00            
ATOM   1649  C1B POPE  160     133.142  11.417  49.826  1.00  0.00            
ATOM   1650  C2B POPE  160     129.402   9.282  48.691  1.00  0.00            
ATOM   1651  C3B POPE  160     125.587   9.411  45.296  1.00  0.00            
ATOM   1652  C4B POPE  160     120.873   8.536  46.037  1.00  0.00            
ATOM   1653  NH3 POPE  161      66.346 178.545  50.881  1.00  0.00            
ATOM   1654  PO4 POPE  161      63.978 182.950  51.785  1.00  0.00            
ATOM   1655  GL1 POPE  161      65.689 182.387  48.224  1.00  0.00            
ATOM   1656  GL2 POPE  161      66.148 185.319  46.725  1.00  0.00            
ATOM   1657  C1A POPE  161      66.919 181.519  43.532  1.00  0.00            
ATOM   1658  D2A POPE  161      69.220 182.716  39.711  1.00  0.00            
ATOM   1659  C3A POPE  161      69.918 180.726  36.318  1.00  0.00            
ATOM   1660  C4A POPE  161      71.012 178.709  33.393  1.00  0.00            
ATOM   1661  C1B POPE  161      66.107 186.986  42.374  1.00  0.00            
ATOM   1662  C2B POPE  161      64.608 187.670  38.010  1.00  0.00            
ATOM   1663  C3B POPE  161      63.644 188.702  34.306  1.00  0.00            
ATOM   1664  C4B POPE  161      65.679 191.329  31.176  1.00  0.00            
ATOM   1665  NH3 POPE  162      55.832  76.460  55.963  1.00  0.00            
ATOM   1666  PO4 POPE  162      50.539  76.170  56.968  1.00  0.00            
ATOM   1667  GL1 POPE  162      51.434  77.278  52.606  1.00  0.00            
ATOM   1668  GL2 POPE  162      49.430  75.400  50.467  1.00  0.00            
ATOM   1669  C1A POPE  162      52.832  77.700  48.078  1.00  0.00            
ATOM   1670  D2A POPE  162      50.784  80.675  44.545  1.00  0.00            
ATOM   1671  C3A POPE  162      53.775  80.274  41.437  1.00  0.00            
ATOM   1672  C4A POPE  162      53.922  81.467  37.296  1.00  0.00            
ATOM   1673  C1B POPE  162      47.278  76.912  46.408  1.00  0.00            
ATOM   1674  C2B POPE  162      42.434  79.149  46.511  1.00  0.00            
ATOM   1675  C3B POPE  162      38.648  80.977  48.317  1.00  0.00            
ATOM   1676  C4B POPE  162      35.108  81.875  50.386  1.00  0.00            
ATOM   1677  NH3 POPE  163     128.817 155.152  57.641  1.00  0.00            
ATOM   1678  PO4 POPE  163     124.887 155.277  54.218  1.00  0.00            
ATOM   1679  GL1 POPE  163     127.105 154.745  49.884  1.00  0.00            
ATOM   1680  GL2 POPE  163     126.416 157.310  48.868  1.00  0.00            
ATOM   1681  C1A POPE  163     126.912 152.976  46.327  1.00  0.00            
ATOM   1682  D2A POPE  163     126.129 153.195  41.698  1.00  0.00            
ATOM   1683  C3A POPE  163     126.884 151.500  37.922  1.00  0.00            
ATOM   1684  C4A POPE  163     125.525 148.331  35.361  1.00  0.00            
ATOM   1685  C1B POPE  163     127.276 161.110  46.681  1.00  0.00            
ATOM   1686  C2B POPE  163     126.032 164.185  43.045  1.00  0.00            
ATOM   1687  C3B POPE  163     125.704 165.560  38.993  1.00  0.00            
ATOM   1688  C4B POPE  163     125.954 169.320  36.298  1.00  0.00            
ATOM   1689  NH3 POPE  164     193.077  64.089  57.225  1.00  0.00            
ATOM   1690  PO4 POPE  164     191.760  68.349  57.592  1.00  0.00            
ATOM   1691  GL1 POPE  164     190.567  69.902  53.153  1.00  0.00            
ATOM   1692  GL2 POPE  164     190.607  72.634  52.268  1.00  0.00            
ATOM   1693  C1A POPE  164     191.339  69.442  47.901  1.00  0.00            
ATOM   1694  D2A POPE  164     191.877  69.373  43.656  1.00  0.00            
ATOM   1695  C3A POPE  164     188.884  68.338  40.415  1.00  0.00            
ATOM   1696  C4A POPE  164     187.596  65.389  38.204  1.00  0.00            
ATOM   1697  C1B POPE  164     187.337  72.301  48.693  1.00  0.00            
ATOM   1698  C2B POPE  164     186.596  72.622  44.648  1.00  0.00            
ATOM   1699  C3B POPE  164     186.943  73.018  40.614  1.00  0.00            
ATOM   1700  C4B POPE  164     187.718  71.664  36.040  1.00  0.00            
ATOM   1701  NH3 POPE  165     157.193 115.006  54.723  1.00  0.00            
ATOM   1702  PO4 POPE  165     156.648 119.135  56.309  1.00  0.00            
ATOM   1703  GL1 POPE  165     156.741 119.808  51.864  1.00  0.00            
ATOM   1704  GL2 POPE  165     158.174 117.366  49.352  1.00  0.00            
ATOM   1705  C1A POPE  165     156.086 122.058  47.930  1.00  0.00            
ATOM   1706  D2A POPE  165     154.901 122.560  43.018  1.00  0.00            
ATOM   1707  C3A POPE  165     157.062 126.244  41.680  1.00  0.00            
ATOM   1708  C4A POPE  165     156.338 131.073  41.747  1.00  0.00            
ATOM   1709  C1B POPE  165     156.910 118.041  45.041  1.00  0.00            
ATOM   1710  C2B POPE  165     155.081 118.343  40.305  1.00  0.00            
ATOM   1711  C3B POPE  165     152.760 117.455  36.526  1.00  0.00            
ATOM   1712  C4B POPE  165     149.845 115.579  33.862  1.00  0.00            
ATOM   1713  NH3 POPE  166      30.594 121.321  60.032  1.00  0.00            
ATOM   1714  PO4 POPE  166      27.632 124.900  60.188  1.00  0.00            
ATOM   1715  GL1 POPE  166      27.343 126.020  56.940  1.00  0.00            
ATOM   1716  GL2 POPE  166      24.340 127.484  57.595  1.00  0.00            
ATOM   1717  C1A POPE  166      29.463 125.142  53.936  1.00  0.00            
ATOM   1718  D2A POPE  166      33.428 125.567  51.775  1.00  0.00            
ATOM   1719  C3A POPE  166      35.510 123.863  47.704  1.00  0.00            
ATOM   1720  C4A POPE  166      36.884 121.217  44.352  1.00  0.00            
ATOM   1721  C1B POPE  166      24.218 126.024  53.516  1.00  0.00            
ATOM   1722  C2B POPE  166      22.923 127.332  48.826  1.00  0.00            
ATOM   1723  C3B POPE  166      22.893 124.491  45.450  1.00  0.00            
ATOM   1724  C4B POPE  166      24.119 123.744  41.471  1.00  0.00            
ATOM   1725  NH3 POPE  167     107.829 191.989  61.695  1.00  0.00            
ATOM   1726  PO4 POPE  167     111.295 191.312  58.976  1.00  0.00            
ATOM   1727  GL1 POPE  167     108.174 191.904  55.335  1.00  0.00            
ATOM   1728  GL2 POPE  167     107.561 188.404  53.872  1.00  0.00            
ATOM   1729  C1A POPE  167     107.437 193.017  50.376  1.00  0.00            
ATOM   1730  D2A POPE  167     108.831 192.501  46.082  1.00  0.00            
ATOM   1731  C3A POPE  167     105.243 192.937  43.419  1.00  0.00            
ATOM   1732  C4A POPE  167     102.987 191.894  40.080  1.00  0.00            
ATOM   1733  C1B POPE  167     107.686 187.931  49.374  1.00  0.00            
ATOM   1734  C2B POPE  167     107.595 187.597  45.300  1.00  0.00            
ATOM   1735  C3B POPE  167     109.731 189.353  42.541  1.00  0.00            
ATOM   1736  C4B POPE  167     108.635 190.835  39.742  1.00  0.00            
ATOM   1737  NH3 POPE  168      74.318 117.061  54.901  1.00  0.00            
ATOM   1738  PO4 POPE  168      78.753 116.769  56.171  1.00  0.00            
ATOM   1739  GL1 POPE  168      78.013 116.130  51.097  1.00  0.00            
ATOM   1740  GL2 POPE  168      75.354 118.542  50.273  1.00  0.00            
ATOM   1741  C1A POPE  168      78.858 116.455  46.656  1.00  0.00            
ATOM   1742  D2A POPE  168      78.763 118.607  42.691  1.00  0.00            
ATOM   1743  C3A POPE  168      76.779 118.988  39.846  1.00  0.00            
ATOM   1744  C4A POPE  168      76.229 117.890  36.459  1.00  0.00            
ATOM   1745  C1B POPE  168      75.168 119.850  46.483  1.00  0.00            
ATOM   1746  C2B POPE  168      74.203 121.692  42.761  1.00  0.00            
ATOM   1747  C3B POPE  168      73.556 122.087  37.919  1.00  0.00            
ATOM   1748  C4B POPE  168      71.953 124.550  34.182  1.00  0.00            
ATOM   1749  NH3 POPE  169     124.967  78.828  54.607  1.00  0.00            
ATOM   1750  PO4 POPE  169     122.035  76.986  51.532  1.00  0.00            
ATOM   1751  GL1 POPE  169     119.850  75.720  47.257  1.00  0.00            
ATOM   1752  GL2 POPE  169     121.417  73.195  45.291  1.00  0.00            
ATOM   1753  C1A POPE  169     117.214  76.119  43.258  1.00  0.00            
ATOM   1754  D2A POPE  169     116.528  74.708  39.498  1.00  0.00            
ATOM   1755  C3A POPE  169     117.959  71.966  37.190  1.00  0.00            
ATOM   1756  C4A POPE  169     118.987  68.912  33.644  1.00  0.00            
ATOM   1757  C1B POPE  169     121.621  73.853  41.485  1.00  0.00            
ATOM   1758  C2B POPE  169     122.250  75.454  39.012  1.00  0.00            
ATOM   1759  C3B POPE  169     119.742  77.278  35.753  1.00  0.00            
ATOM   1760  C4B POPE  169     116.410  76.242  32.468  1.00  0.00            
ATOM   1761  NH3 POPE  170      33.041  67.491  59.710  1.00  0.00            
ATOM   1762  PO4 POPE  170      32.345  71.272  58.067  1.00  0.00            
ATOM   1763  GL1 POPE  170      31.037  72.820  54.483  1.00  0.00            
ATOM   1764  GL2 POPE  170      29.950  75.936  54.117  1.00  0.00            
ATOM   1765  C1A POPE  170      31.291  71.704  50.793  1.00  0.00            
ATOM   1766  D2A POPE  170      30.807  73.085  46.320  1.00  0.00            
ATOM   1767  C3A POPE  170      33.159  75.755  45.090  1.00  0.00            
ATOM   1768  C4A POPE  170      33.729  77.456  40.843  1.00  0.00            
ATOM   1769  C1B POPE  170      26.595  73.782  52.348  1.00  0.00            
ATOM   1770  C2B POPE  170      24.637  75.051  48.957  1.00  0.00            
ATOM   1771  C3B POPE  170      24.676  73.646  44.079  1.00  0.00            
ATOM   1772  C4B POPE  170      25.711  73.880  40.117  1.00  0.00            
ATOM   1773  NH3 POPE  171     179.725 158.959  55.153  1.00  0.00            
ATOM   1774  PO4 POPE  171     179.216 161.899  53.324  1.00  0.00            
ATOM   1775  GL1 POPE  171     179.680 158.838  49.552  1.00  0.00            
ATOM   1776  GL2 POPE  171     176.704 160.092  48.310  1.00  0.00            
ATOM   1777  C1A POPE  171     181.924 158.003  44.858  1.00  0.00            
ATOM   1778  D2A POPE  171     180.221 154.631  42.544  1.00  0.00            
ATOM   1779  C3A POPE  171     179.516 154.747  38.021  1.00  0.00            
ATOM   1780  C4A POPE  171     182.505 155.537  36.095  1.00  0.00            
ATOM   1781  C1B POPE  171     177.469 158.729  43.996  1.00  0.00            
ATOM   1782  C2B POPE  171     179.664 158.782  40.217  1.00  0.00            
ATOM   1783  C3B POPE  171     179.515 160.167  36.430  1.00  0.00            
ATOM   1784  C4B POPE  171     178.786 159.523  31.217  1.00  0.00            
ATOM   1785  NH3 POPE  172     168.973  95.202  54.121  1.00  0.00            
ATOM   1786  PO4 POPE  172     166.192  96.018  50.675  1.00  0.00            
ATOM   1787  GL1 POPE  172     164.620  93.694  47.692  1.00  0.00            
ATOM   1788  GL2 POPE  172     161.859  92.433  48.776  1.00  0.00            
ATOM   1789  C1A POPE  172     163.959  95.189  44.417  1.00  0.00            
ATOM   1790  D2A POPE  172     164.365  95.214  39.951  1.00  0.00            
ATOM   1791  C3A POPE  172     161.713  92.377  38.785  1.00  0.00            
ATOM   1792  C4A POPE  172     159.510  91.674  35.248  1.00  0.00            
ATOM   1793  C1B POPE  172     161.733  89.811  44.692  1.00  0.00            
ATOM   1794  C2B POPE  172     162.488  88.356  41.010  1.00  0.00            
ATOM   1795  C3B POPE  172     159.964  87.725  38.378  1.00  0.00            
ATOM   1796  C4B POPE  172     156.133  88.363  37.032  1.00  0.00            
ATOM   1797  NH3 POPE  173     166.085 103.234  52.958  1.00  0.00            
ATOM   1798  PO4 POPE  173     161.404 103.100  51.212  1.00  0.00            
ATOM   1799  GL1 POPE  173     161.735 102.615  46.541  1.00  0.00            
ATOM   1800  GL2 POPE  173     160.139  99.118  44.910  1.00  0.00            
ATOM   1801  C1A POPE  173     163.863 104.308  43.531  1.00  0.00            
ATOM   1802  D2A POPE  173     164.923 104.800  38.741  1.00  0.00            
ATOM   1803  C3A POPE  173     165.273  99.453  36.204  1.00  0.00            
ATOM   1804  C4A POPE  173     163.734  99.507  32.563  1.00  0.00            
ATOM   1805  C1B POPE  173     159.603  96.843  41.624  1.00  0.00            
ATOM   1806  C2B POPE  173     158.275  96.196  37.004  1.00  0.00            
ATOM   1807  C3B POPE  173     159.208  99.439  34.792  1.00  0.00            
ATOM   1808  C4B POPE  173     161.643 102.997  35.031  1.00  0.00            
ATOM   1809  NH3 POPE  174       6.440  86.492  57.975  1.00  0.00            
ATOM   1810  PO4 POPE  174       1.819  86.264  59.568  1.00  0.00            
ATOM   1811  GL1 POPE  174       1.580  87.370  56.376  1.00  0.00            
ATOM   1812  GL2 POPE  174       3.687  86.119  53.868  1.00  0.00            
ATOM   1813  C1A POPE  174       0.408  89.376  52.408  1.00  0.00            
ATOM   1814  D2A POPE  174     192.764  88.471  48.350  1.00  0.00            
ATOM   1815  C3A POPE  174     193.817  89.437  44.633  1.00  0.00            
ATOM   1816  C4A POPE  174     194.634  89.947  40.070  1.00  0.00            
ATOM   1817  C1B POPE  174       1.872  85.229  50.182  1.00  0.00            
ATOM   1818  C2B POPE  174       2.086  85.983  46.147  1.00  0.00            
ATOM   1819  C3B POPE  174       2.741  85.164  41.134  1.00  0.00            
ATOM   1820  C4B POPE  174     194.795  83.523  37.639  1.00  0.00            
ATOM   1821  NH3 POPE  175     188.822  54.109  61.763  1.00  0.00            
ATOM   1822  PO4 POPE  175     186.022  54.159  57.796  1.00  0.00            
ATOM   1823  GL1 POPE  175     184.888  54.538  53.840  1.00  0.00            
ATOM   1824  GL2 POPE  175     186.060  57.704  54.142  1.00  0.00            
ATOM   1825  C1A POPE  175     184.811  52.335  51.484  1.00  0.00            
ATOM   1826  D2A POPE  175     183.349  52.262  46.740  1.00  0.00            
ATOM   1827  C3A POPE  175     183.918  50.074  42.411  1.00  0.00            
ATOM   1828  C4A POPE  175     180.142  48.814  39.468  1.00  0.00            
ATOM   1829  C1B POPE  175     184.665  57.266  49.743  1.00  0.00            
ATOM   1830  C2B POPE  175     185.061  57.145  45.903  1.00  0.00            
ATOM   1831  C3B POPE  175     186.586  59.075  42.472  1.00  0.00            
ATOM   1832  C4B POPE  175     187.483  60.382  38.638  1.00  0.00            
ATOM   1833  NH3 POPE  176     152.244 144.173  58.307  1.00  0.00            
ATOM   1834  PO4 POPE  176     153.209 138.470  57.335  1.00  0.00            
ATOM   1835  GL1 POPE  176     153.244 138.374  53.116  1.00  0.00            
ATOM   1836  GL2 POPE  176     152.814 135.403  51.802  1.00  0.00            
ATOM   1837  C1A POPE  176     156.081 139.474  49.783  1.00  0.00            
ATOM   1838  D2A POPE  176     160.496 140.410  49.015  1.00  0.00            
ATOM   1839  C3A POPE  176     162.507 138.802  45.318  1.00  0.00            
ATOM   1840  C4A POPE  176     161.741 138.012  40.738  1.00  0.00            
ATOM   1841  C1B POPE  176     150.020 134.861  48.295  1.00  0.00            
ATOM   1842  C2B POPE  176     147.644 134.572  44.081  1.00  0.00            
ATOM   1843  C3B POPE  176     146.181 132.377  40.765  1.00  0.00            
ATOM   1844  C4B POPE  176     144.907 130.533  36.389  1.00  0.00            
ATOM   1845  NH3 POPE  177     161.678  28.579  56.852  1.00  0.00            
ATOM   1846  PO4 POPE  177     164.952  24.637  58.741  1.00  0.00            
ATOM   1847  GL1 POPE  177     167.316  25.658  56.276  1.00  0.00            
ATOM   1848  GL2 POPE  177     166.572  29.045  54.714  1.00  0.00            
ATOM   1849  C1A POPE  177     167.937  23.928  52.203  1.00  0.00            
ATOM   1850  D2A POPE  177     167.975  22.411  48.856  1.00  0.00            
ATOM   1851  C3A POPE  177     164.737  20.065  50.879  1.00  0.00            
ATOM   1852  C4A POPE  177     162.817  16.753  48.324  1.00  0.00            
ATOM   1853  C1B POPE  177     165.899  28.752  50.556  1.00  0.00            
ATOM   1854  C2B POPE  177     166.688  27.323  47.218  1.00  0.00            
ATOM   1855  C3B POPE  177     170.138  30.355  43.555  1.00  0.00            
ATOM   1856  C4B POPE  177     171.203  31.959  39.116  1.00  0.00            
ATOM   1857  NH3 POPE  178      20.741 123.982  60.767  1.00  0.00            
ATOM   1858  PO4 POPE  178      16.389 122.844  61.947  1.00  0.00            
ATOM   1859  GL1 POPE  178      18.260 121.794  57.120  1.00  0.00            
ATOM   1860  GL2 POPE  178      15.861 122.097  54.305  1.00  0.00            
ATOM   1861  C1A POPE  178      21.373 121.374  53.565  1.00  0.00            
ATOM   1862  D2A POPE  178      23.267 122.252  49.993  1.00  0.00            
ATOM   1863  C3A POPE  178      22.868 119.347  46.318  1.00  0.00            
ATOM   1864  C4A POPE  178      21.169 117.210  42.168  1.00  0.00            
ATOM   1865  C1B POPE  178      17.197 122.542  50.257  1.00  0.00            
ATOM   1866  C2B POPE  178      18.897 122.231  46.433  1.00  0.00            
ATOM   1867  C3B POPE  178      19.555 122.014  42.299  1.00  0.00            
ATOM   1868  C4B POPE  178      18.721 122.063  37.876  1.00  0.00            
ATOM   1869  NH3 POPE  179     130.188  75.833  55.039  1.00  0.00            
ATOM   1870  PO4 POPE  179     134.779  74.039  55.312  1.00  0.00            
ATOM   1871  GL1 POPE  179     133.097  74.253  51.409  1.00  0.00            
ATOM   1872  GL2 POPE  179     131.594  71.768  51.895  1.00  0.00            
ATOM   1873  C1A POPE  179     135.184  77.042  48.410  1.00  0.00            
ATOM   1874  D2A POPE  179     134.484  79.619  45.075  1.00  0.00            
ATOM   1875  C3A POPE  179     134.025  81.097  40.446  1.00  0.00            
ATOM   1876  C4A POPE  179     135.119  82.430  37.190  1.00  0.00            
ATOM   1877  C1B POPE  179     130.841  73.188  47.641  1.00  0.00            
ATOM   1878  C2B POPE  179     133.458  74.513  44.014  1.00  0.00            
ATOM   1879  C3B POPE  179     135.735  76.166  41.117  1.00  0.00            
ATOM   1880  C4B POPE  179     137.479  78.301  38.030  1.00  0.00            
ATOM   1881  NH3 POPE  180     140.343 114.218  56.898  1.00  0.00            
ATOM   1882  PO4 POPE  180     144.751 116.276  57.874  1.00  0.00            
ATOM   1883  GL1 POPE  180     143.515 116.419  53.215  1.00  0.00            
ATOM   1884  GL2 POPE  180     144.719 113.240  51.912  1.00  0.00            
ATOM   1885  C1A POPE  180     142.142 116.198  49.260  1.00  0.00            
ATOM   1886  D2A POPE  180     140.363 117.722  44.460  1.00  0.00            
ATOM   1887  C3A POPE  180     137.942 119.672  40.891  1.00  0.00            
ATOM   1888  C4A POPE  180     137.159 117.504  37.421  1.00  0.00            
ATOM   1889  C1B POPE  180     144.376 111.851  47.861  1.00  0.00            
ATOM   1890  C2B POPE  180     143.862 111.655  44.038  1.00  0.00            
ATOM   1891  C3B POPE  180     144.777 110.246  40.283  1.00  0.00            
ATOM   1892  C4B POPE  180     143.311 108.291  36.936  1.00  0.00            
ATOM   1893  NH3 POPE  181      30.387  52.106  53.290  1.00  0.00            
ATOM   1894  PO4 POPE  181      30.918  56.416  54.695  1.00  0.00            
ATOM   1895  GL1 POPE  181      29.733  59.908  51.981  1.00  0.00            
ATOM   1896  GL2 POPE  181      26.279  61.903  51.495  1.00  0.00            
ATOM   1897  C1A POPE  181      30.794  63.212  49.080  1.00  0.00            
ATOM   1898  D2A POPE  181      31.726  67.869  46.814  1.00  0.00            
ATOM   1899  C3A POPE  181      33.311  70.500  43.393  1.00  0.00            
ATOM   1900  C4A POPE  181      30.753  73.353  40.842  1.00  0.00            
ATOM   1901  C1B POPE  181      26.430  60.093  46.911  1.00  0.00            
ATOM   1902  C2B POPE  181      25.653  59.983  42.430  1.00  0.00            
ATOM   1903  C3B POPE  181      26.713  59.788  38.555  1.00  0.00            
ATOM   1904  C4B POPE  181      30.217  59.302  36.100  1.00  0.00            
ATOM   1905  NH3 POPE  182     188.869 119.998  57.062  1.00  0.00            
ATOM   1906  PO4 POPE  182     187.150 115.565  56.447  1.00  0.00            
ATOM   1907  GL1 POPE  182     189.093 114.669  52.557  1.00  0.00            
ATOM   1908  GL2 POPE  182     188.521 111.396  50.277  1.00  0.00            
ATOM   1909  C1A POPE  182     188.240 116.397  48.653  1.00  0.00            
ATOM   1910  D2A POPE  182     187.205 118.882  44.450  1.00  0.00            
ATOM   1911  C3A POPE  182     186.741 118.391  40.289  1.00  0.00            
ATOM   1912  C4A POPE  182     184.833 117.469  36.154  1.00  0.00            
ATOM   1913  C1B POPE  182     190.163 111.747  47.101  1.00  0.00            
ATOM   1914  C2B POPE  182     191.394 115.048  45.694  1.00  0.00            
ATOM   1915  C3B POPE  182     192.036 118.261  41.202  1.00  0.00            
ATOM   1916  C4B POPE  182     192.850 119.932  37.689  1.00  0.00            
ATOM   1917  NH3 POPE  183      81.812  48.039  52.130  1.00  0.00            
ATOM   1918  PO4 POPE  183      77.721  48.460  51.962  1.00  0.00            
ATOM   1919  GL1 POPE  183      77.865  48.853  48.249  1.00  0.00            
ATOM   1920  GL2 POPE  183      80.318  48.237  47.133  1.00  0.00            
ATOM   1921  C1A POPE  183      74.324  47.915  44.469  1.00  0.00            
ATOM   1922  D2A POPE  183      72.939  48.312  39.673  1.00  0.00            
ATOM   1923  C3A POPE  183      71.095  44.482  37.358  1.00  0.00            
ATOM   1924  C4A POPE  183      70.144  44.381  32.980  1.00  0.00            
ATOM   1925  C1B POPE  183      81.524  48.193  43.024  1.00  0.00            
ATOM   1926  C2B POPE  183      81.380  50.845  39.310  1.00  0.00            
ATOM   1927  C3B POPE  183      82.065  51.447  35.548  1.00  0.00            
ATOM   1928  C4B POPE  183      83.212  54.518  31.837  1.00  0.00            
ATOM   1929  NH3 POPE  184      41.399 131.859  58.054  1.00  0.00            
ATOM   1930  PO4 POPE  184      36.990 129.717  58.178  1.00  0.00            
ATOM   1931  GL1 POPE  184      36.608 129.075  53.282  1.00  0.00            
ATOM   1932  GL2 POPE  184      33.376 130.681  51.783  1.00  0.00            
ATOM   1933  C1A POPE  184      37.651 128.997  49.906  1.00  0.00            
ATOM   1934  D2A POPE  184      37.746 128.159  45.211  1.00  0.00            
ATOM   1935  C3A POPE  184      41.151 129.487  44.468  1.00  0.00            
ATOM   1936  C4A POPE  184      44.142 129.191  40.698  1.00  0.00            
ATOM   1937  C1B POPE  184      33.042 128.639  47.548  1.00  0.00            
ATOM   1938  C2B POPE  184      33.234 128.160  43.004  1.00  0.00            
ATOM   1939  C3B POPE  184      36.545 126.770  39.226  1.00  0.00            
ATOM   1940  C4B POPE  184      40.487 126.714  37.443  1.00  0.00            
ATOM   1941  NH3 POPE  185     176.783 110.616  53.013  1.00  0.00            
ATOM   1942  PO4 POPE  185     181.221 109.945  53.479  1.00  0.00            
ATOM   1943  GL1 POPE  185     180.776 113.367  50.666  1.00  0.00            
ATOM   1944  GL2 POPE  185     184.374 113.844  50.619  1.00  0.00            
ATOM   1945  C1A POPE  185     179.677 112.767  46.951  1.00  0.00            
ATOM   1946  D2A POPE  185     179.594 111.827  43.367  1.00  0.00            
ATOM   1947  C3A POPE  185     182.715 110.024  42.028  1.00  0.00            
ATOM   1948  C4A POPE  185     186.786 109.380  40.248  1.00  0.00            
ATOM   1949  C1B POPE  185     184.706 113.447  46.696  1.00  0.00            
ATOM   1950  C2B POPE  185     186.880 114.017  43.431  1.00  0.00            
ATOM   1951  C3B POPE  185     188.532 113.927  39.226  1.00  0.00            
ATOM   1952  C4B POPE  185     189.441 115.849  36.134  1.00  0.00            
ATOM   1953  NH3 POPE  186      60.917  40.132  56.594  1.00  0.00            
ATOM   1954  PO4 POPE  186      58.732  37.346  54.167  1.00  0.00            
ATOM   1955  GL1 POPE  186      61.226  38.718  51.170  1.00  0.00            
ATOM   1956  GL2 POPE  186      58.456  39.479  48.380  1.00  0.00            
ATOM   1957  C1A POPE  186      61.508  35.836  47.381  1.00  0.00            
ATOM   1958  D2A POPE  186      60.968  33.990  44.202  1.00  0.00            
ATOM   1959  C3A POPE  186      56.884  31.423  44.410  1.00  0.00            
ATOM   1960  C4A POPE  186      55.196  28.407  46.838  1.00  0.00            
ATOM   1961  C1B POPE  186      57.041  42.013  45.643  1.00  0.00            
ATOM   1962  C2B POPE  186      56.870  41.701  41.451  1.00  0.00            
ATOM   1963  C3B POPE  186      58.004  42.892  36.914  1.00  0.00            
ATOM   1964  C4B POPE  186      59.865  42.074  34.469  1.00  0.00            
ATOM   1965  NH3 POPE  187     167.334 192.858  58.015  1.00  0.00            
ATOM   1966  PO4 POPE  187     163.596 194.645  60.085  1.00  0.00            
ATOM   1967  GL1 POPE  187     163.131 193.876  55.723  1.00  0.00            
ATOM   1968  GL2 POPE  187     160.190 194.629  54.312  1.00  0.00            
ATOM   1969  C1A POPE  187     164.472 193.121  51.591  1.00  0.00            
ATOM   1970  D2A POPE  187     164.432 191.962  47.289  1.00  0.00            
ATOM   1971  C3A POPE  187     167.968 194.081  45.646  1.00  0.00            
ATOM   1972  C4A POPE  187     169.229   2.870  41.699  1.00  0.00            
ATOM   1973  C1B POPE  187     158.497   0.153  49.975  1.00  0.00            
ATOM   1974  C2B POPE  187     159.168 194.128  45.932  1.00  0.00            
ATOM   1975  C3B POPE  187     158.937 193.893  42.097  1.00  0.00            
ATOM   1976  C4B POPE  187     161.299 192.984  39.084  1.00  0.00            
ATOM   1977  NH3 POPE  188     106.445   0.593  58.969  1.00  0.00            
ATOM   1978  PO4 POPE  188     103.413   3.708  59.000  1.00  0.00            
ATOM   1979  GL1 POPE  188     103.119   2.523  55.474  1.00  0.00            
ATOM   1980  GL2 POPE  188     101.034   5.178  53.683  1.00  0.00            
ATOM   1981  C1A POPE  188     103.709   0.908  51.328  1.00  0.00            
ATOM   1982  D2A POPE  188     102.928   1.274  46.773  1.00  0.00            
ATOM   1983  C3A POPE  188     100.243 194.004  44.203  1.00  0.00            
ATOM   1984  C4A POPE  188      98.352 191.212  41.616  1.00  0.00            
ATOM   1985  C1B POPE  188     104.975   6.216  52.488  1.00  0.00            
ATOM   1986  C2B POPE  188     106.196   8.082  49.092  1.00  0.00            
ATOM   1987  C3B POPE  188     106.609   9.290  44.977  1.00  0.00            
ATOM   1988  C4B POPE  188     105.228  12.695  41.765  1.00  0.00            
ATOM   1989  NH3 POPE  189     176.446 176.290  55.050  1.00  0.00            
ATOM   1990  PO4 POPE  189     178.840 179.424  56.227  1.00  0.00            
ATOM   1991  GL1 POPE  189     179.401 179.239  51.854  1.00  0.00            
ATOM   1992  GL2 POPE  189     181.360 178.284  50.089  1.00  0.00            
ATOM   1993  C1A POPE  189     176.155 177.643  48.253  1.00  0.00            
ATOM   1994  D2A POPE  189     175.090 177.304  44.013  1.00  0.00            
ATOM   1995  C3A POPE  189     172.148 178.910  41.740  1.00  0.00            
ATOM   1996  C4A POPE  189     172.043 182.810  38.587  1.00  0.00            
ATOM   1997  C1B POPE  189     180.558 177.588  45.814  1.00  0.00            
ATOM   1998  C2B POPE  189     179.948 177.216  41.730  1.00  0.00            
ATOM   1999  C3B POPE  189     178.843 177.413  37.437  1.00  0.00            
ATOM   2000  C4B POPE  189     179.840 179.733  33.461  1.00  0.00            
ATOM   2001  NH3 POPE  190     124.276  48.783  58.886  1.00  0.00            
ATOM   2002  PO4 POPE  190     122.526  47.466  54.869  1.00  0.00            
ATOM   2003  GL1 POPE  190     123.264  46.541  50.931  1.00  0.00            
ATOM   2004  GL2 POPE  190     122.319  44.722  48.506  1.00  0.00            
ATOM   2005  C1A POPE  190     125.845  48.171  47.142  1.00  0.00            
ATOM   2006  D2A POPE  190     126.681  48.705  42.431  1.00  0.00            
ATOM   2007  C3A POPE  190     130.383  51.085  41.654  1.00  0.00            
ATOM   2008  C4A POPE  190     129.419  52.191  37.898  1.00  0.00            
ATOM   2009  C1B POPE  190     121.398  42.200  45.212  1.00  0.00            
ATOM   2010  C2B POPE  190     118.998  40.421  42.426  1.00  0.00            
ATOM   2011  C3B POPE  190     119.732  39.018  38.740  1.00  0.00            
ATOM   2012  C4B POPE  190     116.512  37.097  36.180  1.00  0.00            
ATOM   2013  NH3 POPE  191       9.602  77.626  59.787  1.00  0.00            
ATOM   2014  PO4 POPE  191       4.464  77.150  58.101  1.00  0.00            
ATOM   2015  GL1 POPE  191       4.959  77.034  54.151  1.00  0.00            
ATOM   2016  GL2 POPE  191       1.999  76.309  53.677  1.00  0.00            
ATOM   2017  C1A POPE  191       4.224  75.391  48.998  1.00  0.00            
ATOM   2018  D2A POPE  191       3.762  77.484  44.925  1.00  0.00            
ATOM   2019  C3A POPE  191       6.748  76.105  41.231  1.00  0.00            
ATOM   2020  C4A POPE  191       5.620  75.969  36.068  1.00  0.00            
ATOM   2021  C1B POPE  191       1.183  79.171  51.003  1.00  0.00            
ATOM   2022  C2B POPE  191     194.063  77.889  47.813  1.00  0.00            
ATOM   2023  C3B POPE  191     191.462  79.882  43.972  1.00  0.00            
ATOM   2024  C4B POPE  191     192.925  85.124  42.361  1.00  0.00            
ATOM   2025  NH3 POPE  192      73.390 126.944  53.396  1.00  0.00            
ATOM   2026  PO4 POPE  192      72.397 131.031  52.952  1.00  0.00            
ATOM   2027  GL1 POPE  192      70.513 129.177  49.893  1.00  0.00            
ATOM   2028  GL2 POPE  192      73.774 128.612  47.239  1.00  0.00            
ATOM   2029  C1A POPE  192      67.123 129.070  46.564  1.00  0.00            
ATOM   2030  D2A POPE  192      62.855 127.951  44.654  1.00  0.00            
ATOM   2031  C3A POPE  192      61.955 126.429  40.469  1.00  0.00            
ATOM   2032  C4A POPE  192      60.923 123.669  36.690  1.00  0.00            
ATOM   2033  C1B POPE  192      76.299 129.587  43.764  1.00  0.00            
ATOM   2034  C2B POPE  192      74.902 130.625  39.159  1.00  0.00            
ATOM   2035  C3B POPE  192      72.660 132.018  36.561  1.00  0.00            
ATOM   2036  C4B POPE  192      69.386 134.275  35.370  1.00  0.00            
ATOM   2037  NH3 POPE  193       4.841 133.723  58.746  1.00  0.00            
ATOM   2038  PO4 POPE  193       5.404 130.627  57.077  1.00  0.00            
ATOM   2039  GL1 POPE  193       6.130 131.598  52.706  1.00  0.00            
ATOM   2040  GL2 POPE  193       8.899 130.408  52.350  1.00  0.00            
ATOM   2041  C1A POPE  193       5.383 133.012  47.699  1.00  0.00            
ATOM   2042  D2A POPE  193       4.246 133.958  43.772  1.00  0.00            
ATOM   2043  C3A POPE  193       3.627 130.813  41.961  1.00  0.00            
ATOM   2044  C4A POPE  193       2.387 127.691  38.245  1.00  0.00            
ATOM   2045  C1B POPE  193       8.753 129.501  48.582  1.00  0.00            
ATOM   2046  C2B POPE  193       7.134 128.863  44.525  1.00  0.00            
ATOM   2047  C3B POPE  193       5.825 124.650  42.459  1.00  0.00            
ATOM   2048  C4B POPE  193       4.646 122.702  38.041  1.00  0.00            
ATOM   2049  NH3 POPE  194     190.092 138.843  55.267  1.00  0.00            
ATOM   2050  PO4 POPE  194     193.122 138.928  52.753  1.00  0.00            
ATOM   2051  GL1 POPE  194     192.232 139.012  48.852  1.00  0.00            
ATOM   2052  GL2 POPE  194     191.432 135.246  48.043  1.00  0.00            
ATOM   2053  C1A POPE  194     193.334 139.898  44.760  1.00  0.00            
ATOM   2054  D2A POPE  194     194.567 136.888  41.877  1.00  0.00            
ATOM   2055  C3A POPE  194     192.482 136.989  37.422  1.00  0.00            
ATOM   2056  C4A POPE  194     188.317 137.540  36.116  1.00  0.00            
ATOM   2057  C1B POPE  194     190.021 135.656  43.518  1.00  0.00            
ATOM   2058  C2B POPE  194     188.349 133.459  40.063  1.00  0.00            
ATOM   2059  C3B POPE  194     186.985 132.676  36.012  1.00  0.00            
ATOM   2060  C4B POPE  194     184.190 135.147  34.554  1.00  0.00            
ATOM   2061  NH3 POPE  195     166.726  57.096  57.110  1.00  0.00            
ATOM   2062  PO4 POPE  195     167.375  52.824  55.320  1.00  0.00            
ATOM   2063  GL1 POPE  195     169.766  50.609  52.778  1.00  0.00            
ATOM   2064  GL2 POPE  195     169.902  48.279  52.047  1.00  0.00            
ATOM   2065  C1A POPE  195     171.063  50.925  48.283  1.00  0.00            
ATOM   2066  D2A POPE  195     172.369  50.514  44.260  1.00  0.00            
ATOM   2067  C3A POPE  195     174.878  53.617  42.107  1.00  0.00            
ATOM   2068  C4A POPE  195     177.004  57.695  41.457  1.00  0.00            
ATOM   2069  C1B POPE  195     167.630  46.513  48.022  1.00  0.00            
ATOM   2070  C2B POPE  195     169.053  46.378  43.280  1.00  0.00            
ATOM   2071  C3B POPE  195     171.081  47.696  39.478  1.00  0.00            
ATOM   2072  C4B POPE  195     171.841  50.605  35.288  1.00  0.00            
ATOM   2073  NH3 POPE  196     167.592 127.202  53.117  1.00  0.00            
ATOM   2074  PO4 POPE  196     166.006 130.833  52.430  1.00  0.00            
ATOM   2075  GL1 POPE  196     168.812 131.271  49.370  1.00  0.00            
ATOM   2076  GL2 POPE  196     169.168 134.416  50.621  1.00  0.00            
ATOM   2077  C1A POPE  196     169.455 131.556  44.147  1.00  0.00            
ATOM   2078  D2A POPE  196     169.294 130.680  39.901  1.00  0.00            
ATOM   2079  C3A POPE  196     173.621 129.474  38.393  1.00  0.00            
ATOM   2080  C4A POPE  196     175.680 127.935  35.234  1.00  0.00            
ATOM   2081  C1B POPE  196     171.356 135.096  46.407  1.00  0.00            
ATOM   2082  C2B POPE  196     173.211 133.103  42.108  1.00  0.00            
ATOM   2083  C3B POPE  196     176.432 132.980  37.331  1.00  0.00            
ATOM   2084  C4B POPE  196     180.018 130.243  35.780  1.00  0.00            
ATOM   2085  NH3 POPE  197      71.483 108.462  54.032  1.00  0.00            
ATOM   2086  PO4 POPE  197      71.595 112.450  55.650  1.00  0.00            
ATOM   2087  GL1 POPE  197      73.035 112.896  51.109  1.00  0.00            
ATOM   2088  GL2 POPE  197      71.359 115.043  50.748  1.00  0.00            
ATOM   2089  C1A POPE  197      73.554 115.012  46.684  1.00  0.00            
ATOM   2090  D2A POPE  197      74.776 115.719  42.964  1.00  0.00            
ATOM   2091  C3A POPE  197      74.621 113.909  39.466  1.00  0.00            
ATOM   2092  C4A POPE  197      75.460 112.894  35.137  1.00  0.00            
ATOM   2093  C1B POPE  197      70.088 118.489  48.339  1.00  0.00            
ATOM   2094  C2B POPE  197      69.744 120.938  45.791  1.00  0.00            
ATOM   2095  C3B POPE  197      69.842 122.781  41.104  1.00  0.00            
ATOM   2096  C4B POPE  197      68.816 120.534  36.565  1.00  0.00            
ATOM   2097  NH3 POPE  198      82.543 188.209  54.949  1.00  0.00            
ATOM   2098  PO4 POPE  198      80.335 191.782  55.566  1.00  0.00            
ATOM   2099  GL1 POPE  198      81.387 191.747  51.297  1.00  0.00            
ATOM   2100  GL2 POPE  198      84.522 191.035  51.537  1.00  0.00            
ATOM   2101  C1A POPE  198      80.108 189.175  47.982  1.00  0.00            
ATOM   2102  D2A POPE  198      80.161 185.499  45.824  1.00  0.00            
ATOM   2103  C3A POPE  198      79.707 183.776  42.034  1.00  0.00            
ATOM   2104  C4A POPE  198      79.754 183.074  38.350  1.00  0.00            
ATOM   2105  C1B POPE  198      88.369 189.787  48.386  1.00  0.00            
ATOM   2106  C2B POPE  198      91.198 190.173  45.323  1.00  0.00            
ATOM   2107  C3B POPE  198      92.607 191.053  41.227  1.00  0.00            
ATOM   2108  C4B POPE  198      94.331 191.978  37.235  1.00  0.00            
ATOM   2109  NH3 POPE  199      68.200 185.356  51.117  1.00  0.00            
ATOM   2110  PO4 POPE  199      70.130 181.634  52.299  1.00  0.00            
ATOM   2111  GL1 POPE  199      70.610 178.463  48.300  1.00  0.00            
ATOM   2112  GL2 POPE  199      68.172 176.771  46.681  1.00  0.00            
ATOM   2113  C1A POPE  199      71.282 179.309  43.629  1.00  0.00            
ATOM   2114  D2A POPE  199      73.193 177.613  39.336  1.00  0.00            
ATOM   2115  C3A POPE  199      71.293 172.737  38.181  1.00  0.00            
ATOM   2116  C4A POPE  199      69.663 171.340  33.976  1.00  0.00            
ATOM   2117  C1B POPE  199      66.553 173.713  43.698  1.00  0.00            
ATOM   2118  C2B POPE  199      65.881 172.202  39.213  1.00  0.00            
ATOM   2119  C3B POPE  199      63.485 173.238  34.985  1.00  0.00            
ATOM   2120  C4B POPE  199      58.746 172.563  34.620  1.00  0.00            
ATOM   2121  NH3 POPE  200      94.749  76.908  52.941  1.00  0.00            
ATOM   2122  PO4 POPE  200      96.794  72.221  52.438  1.00  0.00            
ATOM   2123  GL1 POPE  200      95.903  71.802  48.883  1.00  0.00            
ATOM   2124  GL2 POPE  200      98.449  71.842  46.910  1.00  0.00            
ATOM   2125  C1A POPE  200      93.152  71.167  45.493  1.00  0.00            
ATOM   2126  D2A POPE  200      92.486  70.967  42.232  1.00  0.00            
ATOM   2127  C3A POPE  200      95.370  69.059  39.346  1.00  0.00            
ATOM   2128  C4A POPE  200      94.917  68.080  34.216  1.00  0.00            
ATOM   2129  C1B POPE  200      98.268  71.567  42.563  1.00  0.00            
ATOM   2130  C2B POPE  200     100.308  70.195  38.575  1.00  0.00            
ATOM   2131  C3B POPE  200     102.749  72.453  34.891  1.00  0.00            
ATOM   2132  C4B POPE  200     104.000  74.679  31.512  1.00  0.00            
ATOM   2133  NH3 POPE  201     127.945  84.780  54.309  1.00  0.00            
ATOM   2134  PO4 POPE  201     130.217  86.722  57.803  1.00  0.00            
ATOM   2135  GL1 POPE  201     130.355  89.015  53.818  1.00  0.00            
ATOM   2136  GL2 POPE  201     132.944  89.219  53.026  1.00  0.00            
ATOM   2137  C1A POPE  201     129.726  91.776  49.896  1.00  0.00            
ATOM   2138  D2A POPE  201     127.693  94.879  47.643  1.00  0.00            
ATOM   2139  C3A POPE  201     127.950  96.822  42.867  1.00  0.00            
ATOM   2140  C4A POPE  201     127.769  98.923  38.950  1.00  0.00            
ATOM   2141  C1B POPE  201     131.504  87.754  48.488  1.00  0.00            
ATOM   2142  C2B POPE  201     131.487  90.577  44.897  1.00  0.00            
ATOM   2143  C3B POPE  201     129.149  92.210  41.362  1.00  0.00            
ATOM   2144  C4B POPE  201     130.241  94.874  37.400  1.00  0.00            
ATOM   2145  NH3 POPE  202     151.491  88.467  57.035  1.00  0.00            
ATOM   2146  PO4 POPE  202     147.277  88.421  57.596  1.00  0.00            
ATOM   2147  GL1 POPE  202     147.818  86.654  53.277  1.00  0.00            
ATOM   2148  GL2 POPE  202     150.495  83.881  52.614  1.00  0.00            
ATOM   2149  C1A POPE  202     146.603  86.142  49.630  1.00  0.00            
ATOM   2150  D2A POPE  202     146.146  87.711  45.707  1.00  0.00            
ATOM   2151  C3A POPE  202     149.069  89.884  44.132  1.00  0.00            
ATOM   2152  C4A POPE  202     152.654  90.439  41.221  1.00  0.00            
ATOM   2153  C1B POPE  202     149.601  82.283  48.273  1.00  0.00            
ATOM   2154  C2B POPE  202     147.626  83.009  44.825  1.00  0.00            
ATOM   2155  C3B POPE  202     148.614  81.157  40.572  1.00  0.00            
ATOM   2156  C4B POPE  202     146.766  78.397  36.486  1.00  0.00            
ATOM   2157  NH3 POPE  203      17.951  12.266  52.490  1.00  0.00            
ATOM   2158  PO4 POPE  203      17.995  16.538  53.921  1.00  0.00            
ATOM   2159  GL1 POPE  203      17.507  17.216  49.720  1.00  0.00            
ATOM   2160  GL2 POPE  203      14.667  18.284  48.299  1.00  0.00            
ATOM   2161  C1A POPE  203      19.290  14.944  46.164  1.00  0.00            
ATOM   2162  D2A POPE  203      18.096  11.020  46.662  1.00  0.00            
ATOM   2163  C3A POPE  203      17.244   9.439  42.165  1.00  0.00            
ATOM   2164  C4A POPE  203      17.798   4.766  41.046  1.00  0.00            
ATOM   2165  C1B POPE  203      17.108  19.024  44.560  1.00  0.00            
ATOM   2166  C2B POPE  203      16.980  19.672  39.620  1.00  0.00            
ATOM   2167  C3B POPE  203      18.224  18.481  34.980  1.00  0.00            
ATOM   2168  C4B POPE  203      16.017  17.056  30.349  1.00  0.00            
ATOM   2169  NH3 POPE  204      15.307  43.441  54.780  1.00  0.00            
ATOM   2170  PO4 POPE  204      19.439  41.145  52.437  1.00  0.00            
ATOM   2171  GL1 POPE  204      18.924  43.427  48.279  1.00  0.00            
ATOM   2172  GL2 POPE  204      21.196  46.107  48.774  1.00  0.00            
ATOM   2173  C1A POPE  204      18.424  46.239  44.709  1.00  0.00            
ATOM   2174  D2A POPE  204      20.152  43.009  41.324  1.00  0.00            
ATOM   2175  C3A POPE  204      17.454  40.116  39.054  1.00  0.00            
ATOM   2176  C4A POPE  204      16.948  37.800  35.782  1.00  0.00            
ATOM   2177  C1B POPE  204      22.946  44.103  45.064  1.00  0.00            
ATOM   2178  C2B POPE  204      24.443  44.885  42.238  1.00  0.00            
ATOM   2179  C3B POPE  204      23.084  45.687  37.772  1.00  0.00            
ATOM   2180  C4B POPE  204      21.996  45.234  33.891  1.00  0.00            
ATOM   2181  NH3 POPE  205     125.901 141.421  56.446  1.00  0.00            
ATOM   2182  PO4 POPE  205     121.520 143.670  55.348  1.00  0.00            
ATOM   2183  GL1 POPE  205     119.712 146.936  52.485  1.00  0.00            
ATOM   2184  GL2 POPE  205     118.567 149.834  53.023  1.00  0.00            
ATOM   2185  C1A POPE  205     119.640 145.954  49.031  1.00  0.00            
ATOM   2186  D2A POPE  205     120.928 145.984  44.897  1.00  0.00            
ATOM   2187  C3A POPE  205     122.685 143.320  42.162  1.00  0.00            
ATOM   2188  C4A POPE  205     127.166 142.547  41.579  1.00  0.00            
ATOM   2189  C1B POPE  205     118.945 151.735  49.027  1.00  0.00            
ATOM   2190  C2B POPE  205     118.244 155.449  45.802  1.00  0.00            
ATOM   2191  C3B POPE  205     119.842 158.935  42.077  1.00  0.00            
ATOM   2192  C4B POPE  205     122.273 162.145  39.793  1.00  0.00            
ATOM   2193  NH3 POPE  206      13.390 120.808  58.685  1.00  0.00            
ATOM   2194  PO4 POPE  206      14.788 117.694  56.668  1.00  0.00            
ATOM   2195  GL1 POPE  206      13.579 113.480  54.611  1.00  0.00            
ATOM   2196  GL2 POPE  206      15.742 111.766  52.438  1.00  0.00            
ATOM   2197  C1A POPE  206      11.578 109.102  54.094  1.00  0.00            
ATOM   2198  D2A POPE  206      12.989 107.336  50.994  1.00  0.00            
ATOM   2199  C3A POPE  206      13.227 107.932  46.898  1.00  0.00            
ATOM   2200  C4A POPE  206      16.299 107.530  43.661  1.00  0.00            
ATOM   2201  C1B POPE  206      15.709 112.553  48.006  1.00  0.00            
ATOM   2202  C2B POPE  206      17.979 111.881  44.929  1.00  0.00            
ATOM   2203  C3B POPE  206      19.679 110.007  40.060  1.00  0.00            
ATOM   2204  C4B POPE  206      19.622 106.113  37.971  1.00  0.00            
ATOM   2205  NH3 POPE  207     115.220  24.815  55.171  1.00  0.00            
ATOM   2206  PO4 POPE  207     116.038  21.772  57.946  1.00  0.00            
ATOM   2207  GL1 POPE  207     115.329  19.157  54.895  1.00  0.00            
ATOM   2208  GL2 POPE  207     115.373  21.044  51.342  1.00  0.00            
ATOM   2209  C1A POPE  207     114.752  16.330  51.443  1.00  0.00            
ATOM   2210  D2A POPE  207     118.018  13.173  49.649  1.00  0.00            
ATOM   2211  C3A POPE  207     115.915   9.976  48.201  1.00  0.00            
ATOM   2212  C4A POPE  207     116.101   6.311  44.923  1.00  0.00            
ATOM   2213  C1B POPE  207     115.845  20.852  47.322  1.00  0.00            
ATOM   2214  C2B POPE  207     116.246  20.177  43.044  1.00  0.00            
ATOM   2215  C3B POPE  207     115.780  17.941  39.012  1.00  0.00            
ATOM   2216  C4B POPE  207     112.083  17.813  37.301  1.00  0.00            
ATOM   2217  NH3 POPE  208     162.827 184.307  55.934  1.00  0.00            
ATOM   2218  PO4 POPE  208     167.412 184.274  57.563  1.00  0.00            
ATOM   2219  GL1 POPE  208     169.872 184.623  53.481  1.00  0.00            
ATOM   2220  GL2 POPE  208     168.016 183.563  51.626  1.00  0.00            
ATOM   2221  C1A POPE  208     170.574 186.553  48.644  1.00  0.00            
ATOM   2222  D2A POPE  208     170.442 185.418  44.072  1.00  0.00            
ATOM   2223  C3A POPE  208     167.211 185.145  41.119  1.00  0.00            
ATOM   2224  C4A POPE  208     166.509 183.342  37.447  1.00  0.00            
ATOM   2225  C1B POPE  208     170.481 180.651  47.869  1.00  0.00            
ATOM   2226  C2B POPE  208     170.565 176.596  47.076  1.00  0.00            
ATOM   2227  C3B POPE  208     167.347 175.205  46.262  1.00  0.00            
ATOM   2228  C4B POPE  208     163.936 175.191  45.023  1.00  0.00            
ATOM   2229  NH3 POPE  209     102.359 187.437  56.112  1.00  0.00            
ATOM   2230  PO4 POPE  209     104.725 183.815  54.306  1.00  0.00            
ATOM   2231  GL1 POPE  209     103.734 185.004  51.238  1.00  0.00            
ATOM   2232  GL2 POPE  209     100.101 184.804  52.246  1.00  0.00            
ATOM   2233  C1A POPE  209     102.941 184.094  47.267  1.00  0.00            
ATOM   2234  D2A POPE  209     102.905 182.901  42.842  1.00  0.00            
ATOM   2235  C3A POPE  209     106.824 184.880  41.350  1.00  0.00            
ATOM   2236  C4A POPE  209     108.203 186.495  37.057  1.00  0.00            
ATOM   2237  C1B POPE  209      98.490 187.235  48.936  1.00  0.00            
ATOM   2238  C2B POPE  209      96.347 189.995  45.931  1.00  0.00            
ATOM   2239  C3B POPE  209      94.814 194.074  45.335  1.00  0.00            
ATOM   2240  C4B POPE  209      92.397   3.574  44.185  1.00  0.00            
ATOM   2241  NH3 POPE  210      60.251  13.117  52.194  1.00  0.00            
ATOM   2242  PO4 POPE  210      61.098  16.741  52.297  1.00  0.00            
ATOM   2243  GL1 POPE  210      58.462  16.507  48.562  1.00  0.00            
ATOM   2244  GL2 POPE  210      57.619  18.205  46.204  1.00  0.00            
ATOM   2245  C1A POPE  210      58.900  12.969  44.925  1.00  0.00            
ATOM   2246  D2A POPE  210      55.757  12.599  41.227  1.00  0.00            
ATOM   2247  C3A POPE  210      56.368   9.090  38.763  1.00  0.00            
ATOM   2248  C4A POPE  210      59.994   7.183  36.865  1.00  0.00            
ATOM   2249  C1B POPE  210      58.617  17.559  42.408  1.00  0.00            
ATOM   2250  C2B POPE  210      58.806  17.205  38.132  1.00  0.00            
ATOM   2251  C3B POPE  210      61.570  18.627  34.633  1.00  0.00            
ATOM   2252  C4B POPE  210      63.181  22.281  31.787  1.00  0.00            
ATOM   2253  NH3 POPE  211     178.753 183.868  53.764  1.00  0.00            
ATOM   2254  PO4 POPE  211     174.751 186.069  54.225  1.00  0.00            
ATOM   2255  GL1 POPE  211     176.185 188.949  51.260  1.00  0.00            
ATOM   2256  GL2 POPE  211     175.967 191.926  51.945  1.00  0.00            
ATOM   2257  C1A POPE  211     178.989 190.566  47.349  1.00  0.00            
ATOM   2258  D2A POPE  211     180.101 193.011  44.420  1.00  0.00            
ATOM   2259  C3A POPE  211     180.394 193.399  40.436  1.00  0.00            
ATOM   2260  C4A POPE  211     177.916   1.577  37.546  1.00  0.00            
ATOM   2261  C1B POPE  211     174.278 192.712  48.014  1.00  0.00            
ATOM   2262  C2B POPE  211     172.476 194.311  43.499  1.00  0.00            
ATOM   2263  C3B POPE  211     172.327 193.918  39.119  1.00  0.00            
ATOM   2264  C4B POPE  211     169.694 192.733  35.923  1.00  0.00            
ATOM   2265  NH3 POPE  212     180.225  49.176  56.375  1.00  0.00            
ATOM   2266  PO4 POPE  212     179.556  52.980  57.121  1.00  0.00            
ATOM   2267  GL1 POPE  212     179.678  53.187  52.999  1.00  0.00            
ATOM   2268  GL2 POPE  212     176.895  52.402  50.698  1.00  0.00            
ATOM   2269  C1A POPE  212     179.771  56.311  50.143  1.00  0.00            
ATOM   2270  D2A POPE  212     179.832  56.605  45.787  1.00  0.00            
ATOM   2271  C3A POPE  212     181.659  59.717  42.469  1.00  0.00            
ATOM   2272  C4A POPE  212     183.502  64.129  40.576  1.00  0.00            
ATOM   2273  C1B POPE  212     176.465  52.763  46.804  1.00  0.00            
ATOM   2274  C2B POPE  212     179.782  52.781  42.664  1.00  0.00            
ATOM   2275  C3B POPE  212     180.604  53.445  38.555  1.00  0.00            
ATOM   2276  C4B POPE  212     177.730  57.257  36.585  1.00  0.00            
ATOM   2277  NH3 POPE  213      35.728  12.919  53.970  1.00  0.00            
ATOM   2278  PO4 POPE  213      37.202   9.745  56.339  1.00  0.00            
ATOM   2279  GL1 POPE  213      37.496   9.053  51.549  1.00  0.00            
ATOM   2280  GL2 POPE  213      39.879   9.658  50.892  1.00  0.00            
ATOM   2281  C1A POPE  213      35.558  10.356  47.259  1.00  0.00            
ATOM   2282  D2A POPE  213      31.098  10.099  46.920  1.00  0.00            
ATOM   2283  C3A POPE  213      29.466   9.820  43.016  1.00  0.00            
ATOM   2284  C4A POPE  213      28.601   9.595  38.796  1.00  0.00            
ATOM   2285  C1B POPE  213      40.948  10.975  47.084  1.00  0.00            
ATOM   2286  C2B POPE  213      39.838  11.997  43.304  1.00  0.00            
ATOM   2287  C3B POPE  213      37.441  11.071  38.966  1.00  0.00            
ATOM   2288  C4B POPE  213      36.695   8.645  35.524  1.00  0.00            
ATOM   2289  NH3 POPE  214     161.595 121.753  56.715  1.00  0.00            
ATOM   2290  PO4 POPE  214     161.499 117.731  54.236  1.00  0.00            
ATOM   2291  GL1 POPE  214     161.465 113.882  51.549  1.00  0.00            
ATOM   2292  GL2 POPE  214     163.560 111.892  50.757  1.00  0.00            
ATOM   2293  C1A POPE  214     160.048 113.242  47.467  1.00  0.00            
ATOM   2294  D2A POPE  214     159.557 114.027  43.965  1.00  0.00            
ATOM   2295  C3A POPE  214     160.384 112.636  40.997  1.00  0.00            
ATOM   2296  C4A POPE  214     159.467 111.197  37.111  1.00  0.00            
ATOM   2297  C1B POPE  214     164.200 111.251  46.055  1.00  0.00            
ATOM   2298  C2B POPE  214     166.175 109.144  42.791  1.00  0.00            
ATOM   2299  C3B POPE  214     164.648 111.709  39.686  1.00  0.00            
ATOM   2300  C4B POPE  214     166.007 111.895  36.479  1.00  0.00            
ATOM   2301  NH3 POPE  215      51.171  22.287  51.625  1.00  0.00            
ATOM   2302  PO4 POPE  215      51.680  17.926  53.250  1.00  0.00            
ATOM   2303  GL1 POPE  215      52.806  17.858  49.174  1.00  0.00            
ATOM   2304  GL2 POPE  215      49.972  16.648  48.631  1.00  0.00            
ATOM   2305  C1A POPE  215      52.237  20.165  45.348  1.00  0.00            
ATOM   2306  D2A POPE  215      50.883  20.357  40.711  1.00  0.00            
ATOM   2307  C3A POPE  215      51.742  23.946  37.550  1.00  0.00            
ATOM   2308  C4A POPE  215      57.027  24.754  36.104  1.00  0.00            
ATOM   2309  C1B POPE  215      49.039  16.532  44.916  1.00  0.00            
ATOM   2310  C2B POPE  215      48.348  15.272  41.203  1.00  0.00            
ATOM   2311  C3B POPE  215      48.692  16.966  38.002  1.00  0.00            
ATOM   2312  C4B POPE  215      50.777  19.017  35.170  1.00  0.00            
ATOM   2313  NH3 POPE  216      74.371 114.447  59.142  1.00  0.00            
ATOM   2314  PO4 POPE  216      69.949 117.645  57.896  1.00  0.00            
ATOM   2315  GL1 POPE  216      67.711 117.715  53.980  1.00  0.00            
ATOM   2316  GL2 POPE  216      68.109 120.994  52.139  1.00  0.00            
ATOM   2317  C1A POPE  216      65.898 115.763  50.590  1.00  0.00            
ATOM   2318  D2A POPE  216      62.958 115.802  47.307  1.00  0.00            
ATOM   2319  C3A POPE  216      60.133 118.875  47.945  1.00  0.00            
ATOM   2320  C4A POPE  216      59.023 121.857  50.298  1.00  0.00            
ATOM   2321  C1B POPE  216      65.534 120.471  48.266  1.00  0.00            
ATOM   2322  C2B POPE  216      65.624 119.253  43.005  1.00  0.00            
ATOM   2323  C3B POPE  216      65.522 116.744  40.271  1.00  0.00            
ATOM   2324  C4B POPE  216      63.477 117.100  36.489  1.00  0.00            
ATOM   2325  NH3 POPE  217      97.145 100.546  52.744  1.00  0.00            
ATOM   2326  PO4 POPE  217      94.304  97.281  53.528  1.00  0.00            
ATOM   2327  GL1 POPE  217      93.469  99.331  49.656  1.00  0.00            
ATOM   2328  GL2 POPE  217      94.631  97.273  47.820  1.00  0.00            
ATOM   2329  C1A POPE  217      93.814 101.805  45.387  1.00  0.00            
ATOM   2330  D2A POPE  217      95.153 103.624  40.888  1.00  0.00            
ATOM   2331  C3A POPE  217      94.265 101.547  37.465  1.00  0.00            
ATOM   2332  C4A POPE  217      93.993  99.229  32.663  1.00  0.00            
ATOM   2333  C1B POPE  217      95.387  97.050  43.481  1.00  0.00            
ATOM   2334  C2B POPE  217      96.597  97.738  40.006  1.00  0.00            
ATOM   2335  C3B POPE  217      99.583  95.205  37.092  1.00  0.00            
ATOM   2336  C4B POPE  217     103.200  94.430  34.844  1.00  0.00            
ATOM   2337  NH3 POPE  218      11.918 169.263  55.995  1.00  0.00            
ATOM   2338  PO4 POPE  218      15.552 170.393  53.503  1.00  0.00            
ATOM   2339  GL1 POPE  218      16.818 172.792  49.723  1.00  0.00            
ATOM   2340  GL2 POPE  218      15.980 175.069  49.574  1.00  0.00            
ATOM   2341  C1A POPE  218      18.686 173.592  44.902  1.00  0.00            
ATOM   2342  D2A POPE  218      17.796 170.330  41.699  1.00  0.00            
ATOM   2343  C3A POPE  218      17.030 169.343  37.437  1.00  0.00            
ATOM   2344  C4A POPE  218      18.713 166.211  36.159  1.00  0.00            
ATOM   2345  C1B POPE  218      13.889 175.910  44.903  1.00  0.00            
ATOM   2346  C2B POPE  218      12.735 172.095  41.438  1.00  0.00            
ATOM   2347  C3B POPE  218       9.387 171.464  38.521  1.00  0.00            
ATOM   2348  C4B POPE  218       6.345 171.117  35.229  1.00  0.00            
ATOM   2349  NH3 POPE  219     182.493  81.548  55.701  1.00  0.00            
ATOM   2350  PO4 POPE  219     186.284  79.127  55.832  1.00  0.00            
ATOM   2351  GL1 POPE  219     186.504  81.825  52.686  1.00  0.00            
ATOM   2352  GL2 POPE  219     185.525  85.106  52.398  1.00  0.00            
ATOM   2353  C1A POPE  219     186.666  81.547  49.153  1.00  0.00            
ATOM   2354  D2A POPE  219     187.420  83.225  44.504  1.00  0.00            
ATOM   2355  C3A POPE  219     188.707  82.966  40.633  1.00  0.00            
ATOM   2356  C4A POPE  219     192.101  79.468  39.282  1.00  0.00            
ATOM   2357  C1B POPE  219     187.827  86.290  49.088  1.00  0.00            
ATOM   2358  C2B POPE  219     188.426  88.491  45.188  1.00  0.00            
ATOM   2359  C3B POPE  219     189.643  88.315  40.616  1.00  0.00            
ATOM   2360  C4B POPE  219     190.907  86.890  36.239  1.00  0.00            
ATOM   2361  NH3 POPE  220      66.363 153.056  57.845  1.00  0.00            
ATOM   2362  PO4 POPE  220      62.610 155.452  57.621  1.00  0.00            
ATOM   2363  GL1 POPE  220      62.410 156.373  53.100  1.00  0.00            
ATOM   2364  GL2 POPE  220      65.843 155.949  52.281  1.00  0.00            
ATOM   2365  C1A POPE  220      62.437 154.746  48.687  1.00  0.00            
ATOM   2366  D2A POPE  220      63.857 154.628  44.911  1.00  0.00            
ATOM   2367  C3A POPE  220      63.027 151.838  42.045  1.00  0.00            
ATOM   2368  C4A POPE  220      60.406 150.343  38.525  1.00  0.00            
ATOM   2369  C1B POPE  220      67.434 152.635  49.150  1.00  0.00            
ATOM   2370  C2B POPE  220      67.304 151.077  44.244  1.00  0.00            
ATOM   2371  C3B POPE  220      67.269 154.883  41.147  1.00  0.00            
ATOM   2372  C4B POPE  220      65.481 158.646  38.319  1.00  0.00            
ATOM   2373  NH3 POPE  221      65.857  70.153  51.419  1.00  0.00            
ATOM   2374  PO4 POPE  221      61.706  71.144  51.334  1.00  0.00            
ATOM   2375  GL1 POPE  221      57.538  70.530  48.882  1.00  0.00            
ATOM   2376  GL2 POPE  221      55.294  69.071  50.292  1.00  0.00            
ATOM   2377  C1A POPE  221      56.481  67.494  44.121  1.00  0.00            
ATOM   2378  D2A POPE  221      56.193  64.753  40.054  1.00  0.00            
ATOM   2379  C3A POPE  221      57.449  65.914  37.143  1.00  0.00            
ATOM   2380  C4A POPE  221      60.374  64.849  33.417  1.00  0.00            
ATOM   2381  C1B POPE  221      52.602  68.855  47.101  1.00  0.00            
ATOM   2382  C2B POPE  221      49.473  67.213  45.823  1.00  0.00            
ATOM   2383  C3B POPE  221      47.169  69.128  41.931  1.00  0.00            
ATOM   2384  C4B POPE  221      46.704  69.044  36.693  1.00  0.00            
ATOM   2385  NH3 POPE  222     134.113 135.463  56.174  1.00  0.00            
ATOM   2386  PO4 POPE  222     137.211 132.971  57.711  1.00  0.00            
ATOM   2387  GL1 POPE  222     136.760 131.672  53.490  1.00  0.00            
ATOM   2388  GL2 POPE  222     136.674 134.899  52.110  1.00  0.00            
ATOM   2389  C1A POPE  222     137.425 131.729  48.527  1.00  0.00            
ATOM   2390  D2A POPE  222     136.433 132.813  44.303  1.00  0.00            
ATOM   2391  C3A POPE  222     138.881 134.800  41.535  1.00  0.00            
ATOM   2392  C4A POPE  222     141.608 134.304  38.798  1.00  0.00            
ATOM   2393  C1B POPE  222     134.221 136.576  48.402  1.00  0.00            
ATOM   2394  C2B POPE  222     132.853 136.550  44.037  1.00  0.00            
ATOM   2395  C3B POPE  222     135.163 137.623  39.752  1.00  0.00            
ATOM   2396  C4B POPE  222     136.747 140.422  36.751  1.00  0.00            
ATOM   2397  NH3 POPE  223     159.044  17.309  57.610  1.00  0.00            
ATOM   2398  PO4 POPE  223     162.916  19.137  56.991  1.00  0.00            
ATOM   2399  GL1 POPE  223     160.326  21.206  53.798  1.00  0.00            
ATOM   2400  GL2 POPE  223     162.993  24.261  54.129  1.00  0.00            
ATOM   2401  C1A POPE  223     159.433  20.262  49.003  1.00  0.00            
ATOM   2402  D2A POPE  223     159.073  19.309  44.626  1.00  0.00            
ATOM   2403  C3A POPE  223     163.096  17.623  43.388  1.00  0.00            
ATOM   2404  C4A POPE  223     165.960  17.348  39.595  1.00  0.00            
ATOM   2405  C1B POPE  223     162.495  24.587  50.098  1.00  0.00            
ATOM   2406  C2B POPE  223     163.553  21.891  46.562  1.00  0.00            
ATOM   2407  C3B POPE  223     166.072  21.492  43.980  1.00  0.00            
ATOM   2408  C4B POPE  223     167.310  22.442  39.601  1.00  0.00            
ATOM   2409  NH3 POPE  224     173.537 145.201  54.246  1.00  0.00            
ATOM   2410  PO4 POPE  224     177.212 144.635  56.479  1.00  0.00            
ATOM   2411  GL1 POPE  224     177.847 147.637  53.304  1.00  0.00            
ATOM   2412  GL2 POPE  224     176.690 150.719  53.209  1.00  0.00            
ATOM   2413  C1A POPE  224     177.167 146.209  49.215  1.00  0.00            
ATOM   2414  D2A POPE  224     179.348 143.100  47.117  1.00  0.00            
ATOM   2415  C3A POPE  224     179.483 145.606  43.354  1.00  0.00            
ATOM   2416  C4A POPE  224     178.464 149.627  40.482  1.00  0.00            
ATOM   2417  C1B POPE  224     177.322 151.504  49.310  1.00  0.00            
ATOM   2418  C2B POPE  224     176.718 154.539  46.112  1.00  0.00            
ATOM   2419  C3B POPE  224     175.354 154.866  41.513  1.00  0.00            
ATOM   2420  C4B POPE  224     172.308 152.842  39.231  1.00  0.00            
ATOM   2421  NH3 POPE  225      87.121  34.915  59.470  1.00  0.00            
ATOM   2422  PO4 POPE  225      85.701  32.246  56.587  1.00  0.00            
ATOM   2423  GL1 POPE  225      86.384  32.954  52.907  1.00  0.00            
ATOM   2424  GL2 POPE  225      89.281  34.288  50.691  1.00  0.00            
ATOM   2425  C1A POPE  225      84.070  32.046  48.529  1.00  0.00            
ATOM   2426  D2A POPE  225      83.139  32.304  44.557  1.00  0.00            
ATOM   2427  C3A POPE  225      85.306  34.403  40.775  1.00  0.00            
ATOM   2428  C4A POPE  225      83.772  36.980  36.451  1.00  0.00            
ATOM   2429  C1B POPE  225      88.499  35.266  46.618  1.00  0.00            
ATOM   2430  C2B POPE  225      89.600  36.741  43.499  1.00  0.00            
ATOM   2431  C3B POPE  225      89.801  35.095  39.466  1.00  0.00            
ATOM   2432  C4B POPE  225      88.463  32.928  36.539  1.00  0.00            
ATOM   2433  NH3 POPE  226     119.874 135.176  52.578  1.00  0.00            
ATOM   2434  PO4 POPE  226     116.296 133.597  54.121  1.00  0.00            
ATOM   2435  GL1 POPE  226     115.872 133.695  49.675  1.00  0.00            
ATOM   2436  GL2 POPE  226     118.508 130.999  49.318  1.00  0.00            
ATOM   2437  C1A POPE  226     114.032 133.272  46.941  1.00  0.00            
ATOM   2438  D2A POPE  226     114.121 133.908  42.464  1.00  0.00            
ATOM   2439  C3A POPE  226     111.457 135.698  39.921  1.00  0.00            
ATOM   2440  C4A POPE  226     110.188 133.587  36.732  1.00  0.00            
ATOM   2441  C1B POPE  226     118.342 129.878  45.373  1.00  0.00            
ATOM   2442  C2B POPE  226     117.503 129.970  41.306  1.00  0.00            
ATOM   2443  C3B POPE  226     119.852 128.385  38.108  1.00  0.00            
ATOM   2444  C4B POPE  226     121.967 125.594  36.615  1.00  0.00            
ATOM   2445  NH3 POPE  227      60.618  60.878  52.745  1.00  0.00            
ATOM   2446  PO4 POPE  227      62.089  56.767  53.087  1.00  0.00            
ATOM   2447  GL1 POPE  227      61.514  55.705  49.425  1.00  0.00            
ATOM   2448  GL2 POPE  227      60.831  57.930  48.087  1.00  0.00            
ATOM   2449  C1A POPE  227      61.761  53.779  45.125  1.00  0.00            
ATOM   2450  D2A POPE  227      63.910  55.291  41.123  1.00  0.00            
ATOM   2451  C3A POPE  227      61.913  58.725  37.547  1.00  0.00            
ATOM   2452  C4A POPE  227      62.457  60.096  33.191  1.00  0.00            
ATOM   2453  C1B POPE  227      61.069  58.369  43.722  1.00  0.00            
ATOM   2454  C2B POPE  227      64.503  60.259  41.498  1.00  0.00            
ATOM   2455  C3B POPE  227      68.582  61.096  39.874  1.00  0.00            
ATOM   2456  C4B POPE  227      72.126  59.004  38.215  1.00  0.00            
ATOM   2457  NH3 POPE  228     108.296  50.484  54.330  1.00  0.00            
ATOM   2458  PO4 POPE  228     104.532  47.327  54.466  1.00  0.00            
ATOM   2459  GL1 POPE  228     104.121  45.480  50.926  1.00  0.00            
ATOM   2460  GL2 POPE  228     101.700  45.211  49.082  1.00  0.00            
ATOM   2461  C1A POPE  228     106.471  44.849  46.853  1.00  0.00            
ATOM   2462  D2A POPE  228     108.992  46.183  43.748  1.00  0.00            
ATOM   2463  C3A POPE  228     107.208  46.711  39.094  1.00  0.00            
ATOM   2464  C4A POPE  228     106.333  48.472  35.051  1.00  0.00            
ATOM   2465  C1B POPE  228      99.617  46.262  45.088  1.00  0.00            
ATOM   2466  C2B POPE  228      99.100  44.865  40.911  1.00  0.00            
ATOM   2467  C3B POPE  228      97.768  45.630  35.753  1.00  0.00            
ATOM   2468  C4B POPE  228      96.788  42.630  33.215  1.00  0.00            
ATOM   2469  NH3 POPE  229      14.227 184.119  58.178  1.00  0.00            
ATOM   2470  PO4 POPE  229      11.276 182.353  54.927  1.00  0.00            
ATOM   2471  GL1 POPE  229      10.803 182.758  51.250  1.00  0.00            
ATOM   2472  GL2 POPE  229       9.614 185.530  51.478  1.00  0.00            
ATOM   2473  C1A POPE  229      12.987 182.913  47.584  1.00  0.00            
ATOM   2474  D2A POPE  229      13.923 182.717  43.364  1.00  0.00            
ATOM   2475  C3A POPE  229      14.133 179.197  41.342  1.00  0.00            
ATOM   2476  C4A POPE  229      13.620 177.495  37.380  1.00  0.00            
ATOM   2477  C1B POPE  229       7.137 187.424  48.638  1.00  0.00            
ATOM   2478  C2B POPE  229       8.572 190.274  45.304  1.00  0.00            
ATOM   2479  C3B POPE  229       9.225 190.778  41.049  1.00  0.00            
ATOM   2480  C4B POPE  229      11.690 192.060  37.502  1.00  0.00            
ATOM   2481  NH3 POPE  230     149.915 178.847  54.986  1.00  0.00            
ATOM   2482  PO4 POPE  230     149.247 182.628  57.331  1.00  0.00            
ATOM   2483  GL1 POPE  230     146.765 182.863  53.519  1.00  0.00            
ATOM   2484  GL2 POPE  230     142.603 184.063  52.869  1.00  0.00            
ATOM   2485  C1A POPE  230     146.374 186.179  50.311  1.00  0.00            
ATOM   2486  D2A POPE  230     146.747 188.995  46.241  1.00  0.00            
ATOM   2487  C3A POPE  230     147.994 187.171  42.411  1.00  0.00            
ATOM   2488  C4A POPE  230     148.208 185.671  38.039  1.00  0.00            
ATOM   2489  C1B POPE  230     139.341 184.070  50.592  1.00  0.00            
ATOM   2490  C2B POPE  230     139.065 183.850  46.412  1.00  0.00            
ATOM   2491  C3B POPE  230     138.034 185.172  42.230  1.00  0.00            
ATOM   2492  C4B POPE  230     139.446 185.912  38.990  1.00  0.00            
ATOM   2493  NH3 POPE  231     106.559 164.470  55.358  1.00  0.00            
ATOM   2494  PO4 POPE  231     104.906 160.121  54.353  1.00  0.00            
ATOM   2495  GL1 POPE  231     104.260 159.266  50.409  1.00  0.00            
ATOM   2496  GL2 POPE  231     103.486 156.294  48.459  1.00  0.00            
ATOM   2497  C1A POPE  231     103.141 160.708  46.440  1.00  0.00            
ATOM   2498  D2A POPE  231     100.546 161.476  43.077  1.00  0.00            
ATOM   2499  C3A POPE  231      99.519 158.621  40.097  1.00  0.00            
ATOM   2500  C4A POPE  231     101.686 155.860  36.708  1.00  0.00            
ATOM   2501  C1B POPE  231     103.976 154.062  44.869  1.00  0.00            
ATOM   2502  C2B POPE  231     104.891 153.283  39.194  1.00  0.00            
ATOM   2503  C3B POPE  231     103.733 150.702  35.743  1.00  0.00            
ATOM   2504  C4B POPE  231     105.192 147.069  32.697  1.00  0.00            
ATOM   2505  NH3 POPE  232      43.073  99.067  56.528  1.00  0.00            
ATOM   2506  PO4 POPE  232      41.225  94.113  56.444  1.00  0.00            
ATOM   2507  GL1 POPE  232      39.954  94.294  51.953  1.00  0.00            
ATOM   2508  GL2 POPE  232      43.148  93.954  51.168  1.00  0.00            
ATOM   2509  C1A POPE  232      39.907  94.265  46.178  1.00  0.00            
ATOM   2510  D2A POPE  232      41.167  96.914  43.310  1.00  0.00            
ATOM   2511  C3A POPE  232      37.961  98.579  41.007  1.00  0.00            
ATOM   2512  C4A POPE  232      39.053 103.536  40.070  1.00  0.00            
ATOM   2513  C1B POPE  232      41.891  98.235  48.160  1.00  0.00            
ATOM   2514  C2B POPE  232      39.577 101.078  46.274  1.00  0.00            
ATOM   2515  C3B POPE  232      39.673 105.279  44.613  1.00  0.00            
ATOM   2516  C4B POPE  232      38.681 108.849  45.739  1.00  0.00            
ATOM   2517  NH3 POPE  233      51.692  13.209  51.158  1.00  0.00            
ATOM   2518  PO4 POPE  233      55.311  12.117  50.515  1.00  0.00            
ATOM   2519  GL1 POPE  233      54.229  13.693  46.783  1.00  0.00            
ATOM   2520  GL2 POPE  233      54.676  10.592  45.694  1.00  0.00            
ATOM   2521  C1A POPE  233      53.342  16.312  42.778  1.00  0.00            
ATOM   2522  D2A POPE  233      53.786  16.518  38.155  1.00  0.00            
ATOM   2523  C3A POPE  233      55.516  14.193  35.916  1.00  0.00            
ATOM   2524  C4A POPE  233      57.649  13.094  31.714  1.00  0.00            
ATOM   2525  C1B POPE  233      56.951   7.875  43.421  1.00  0.00            
ATOM   2526  C2B POPE  233      58.027   4.458  40.408  1.00  0.00            
ATOM   2527  C3B POPE  233      59.277   2.363  37.804  1.00  0.00            
ATOM   2528  C4B POPE  233      60.021   4.040  33.178  1.00  0.00            
ATOM   2529  NH3 POPE  234      42.745  20.829  52.912  1.00  0.00            
ATOM   2530  PO4 POPE  234      42.641  25.474  51.607  1.00  0.00            
ATOM   2531  GL1 POPE  234      43.750  22.544  48.263  1.00  0.00            
ATOM   2532  GL2 POPE  234      46.846  20.891  47.606  1.00  0.00            
ATOM   2533  C1A POPE  234      42.370  22.434  44.758  1.00  0.00            
ATOM   2534  D2A POPE  234      40.839  20.848  42.280  1.00  0.00            
ATOM   2535  C3A POPE  234      37.318  21.550  40.368  1.00  0.00            
ATOM   2536  C4A POPE  234      35.385  23.977  36.862  1.00  0.00            
ATOM   2537  C1B POPE  234      47.338  22.771  43.888  1.00  0.00            
ATOM   2538  C2B POPE  234      44.191  25.186  40.795  1.00  0.00            
ATOM   2539  C3B POPE  234      41.546  22.625  37.299  1.00  0.00            
ATOM   2540  C4B POPE  234      42.496  21.752  33.621  1.00  0.00            
ATOM   2541  NH3 POPE  235     135.191 168.110  54.711  1.00  0.00            
ATOM   2542  PO4 POPE  235     137.650 164.805  52.936  1.00  0.00            
ATOM   2543  GL1 POPE  235     138.448 162.614  49.416  1.00  0.00            
ATOM   2544  GL2 POPE  235     139.602 159.637  49.882  1.00  0.00            
ATOM   2545  C1A POPE  235     137.774 162.757  45.048  1.00  0.00            
ATOM   2546  D2A POPE  235     137.474 163.657  40.125  1.00  0.00            
ATOM   2547  C3A POPE  235     135.366 162.482  37.025  1.00  0.00            
ATOM   2548  C4A POPE  235     131.793 163.609  33.914  1.00  0.00            
ATOM   2549  C1B POPE  235     142.293 158.203  46.764  1.00  0.00            
ATOM   2550  C2B POPE  235     143.877 159.801  42.483  1.00  0.00            
ATOM   2551  C3B POPE  235     143.585 161.715  39.502  1.00  0.00            
ATOM   2552  C4B POPE  235     145.314 164.631  35.305  1.00  0.00            
ATOM   2553  NH3 POPE  236     100.965  70.672  50.693  1.00  0.00            
ATOM   2554  PO4 POPE  236     105.368  70.436  52.238  1.00  0.00            
ATOM   2555  GL1 POPE  236     105.326  70.110  48.154  1.00  0.00            
ATOM   2556  GL2 POPE  236     103.933  72.897  46.661  1.00  0.00            
ATOM   2557  C1A POPE  236     107.428  68.148  45.934  1.00  0.00            
ATOM   2558  D2A POPE  236     106.000  66.547  41.866  1.00  0.00            
ATOM   2559  C3A POPE  236     109.323  67.526  39.247  1.00  0.00            
ATOM   2560  C4A POPE  236     112.568  66.993  35.051  1.00  0.00            
ATOM   2561  C1B POPE  236     103.667  70.833  43.509  1.00  0.00            
ATOM   2562  C2B POPE  236     105.484  72.046  39.567  1.00  0.00            
ATOM   2563  C3B POPE  236     107.909  71.111  35.665  1.00  0.00            
ATOM   2564  C4B POPE  236     106.234  68.733  31.848  1.00  0.00            
ATOM   2565  NH3 POPE  237      20.235  75.675  61.028  1.00  0.00            
ATOM   2566  PO4 POPE  237      21.090  72.006  59.051  1.00  0.00            
ATOM   2567  GL1 POPE  237      20.773  71.469  54.381  1.00  0.00            
ATOM   2568  GL2 POPE  237      17.840  70.982  52.772  1.00  0.00            
ATOM   2569  C1A POPE  237      21.888  69.784  49.649  1.00  0.00            
ATOM   2570  D2A POPE  237      22.695  67.553  45.448  1.00  0.00            
ATOM   2571  C3A POPE  237      23.167  69.895  41.142  1.00  0.00            
ATOM   2572  C4A POPE  237      26.690  69.022  38.171  1.00  0.00            
ATOM   2573  C1B POPE  237      14.872  71.121  48.667  1.00  0.00            
ATOM   2574  C2B POPE  237      14.769  69.772  44.089  1.00  0.00            
ATOM   2575  C3B POPE  237      11.931  67.414  40.725  1.00  0.00            
ATOM   2576  C4B POPE  237       7.514  67.064  40.240  1.00  0.00            
ATOM   2577  NH3 POPE  238      37.982  28.370  53.710  1.00  0.00            
ATOM   2578  PO4 POPE  238      40.726  30.146  51.048  1.00  0.00            
ATOM   2579  GL1 POPE  238      42.658  27.400  47.158  1.00  0.00            
ATOM   2580  GL2 POPE  238      46.222  26.769  47.739  1.00  0.00            
ATOM   2581  C1A POPE  238      40.429  26.508  43.335  1.00  0.00            
ATOM   2582  D2A POPE  238      39.322  26.911  38.798  1.00  0.00            
ATOM   2583  C3A POPE  238      38.227  26.671  33.997  1.00  0.00            
ATOM   2584  C4A POPE  238      35.959  23.874  31.854  1.00  0.00            
ATOM   2585  C1B POPE  238      47.260  28.573  44.486  1.00  0.00            
ATOM   2586  C2B POPE  238      48.473  28.264  40.710  1.00  0.00            
ATOM   2587  C3B POPE  238      51.083  31.142  37.445  1.00  0.00            
ATOM   2588  C4B POPE  238      52.897  34.060  35.504  1.00  0.00            
ATOM   2589  NH3 POPE  239     153.227  99.100  55.165  1.00  0.00            
ATOM   2590  PO4 POPE  239     148.922  96.955  56.076  1.00  0.00            
ATOM   2591  GL1 POPE  239     149.180  97.842  52.164  1.00  0.00            
ATOM   2592  GL2 POPE  239     151.972  97.886  50.528  1.00  0.00            
ATOM   2593  C1A POPE  239     147.605 100.308  49.075  1.00  0.00            
ATOM   2594  D2A POPE  239     146.065 101.402  45.167  1.00  0.00            
ATOM   2595  C3A POPE  239     145.623 100.677  40.810  1.00  0.00            
ATOM   2596  C4A POPE  239     146.331 103.945  38.678  1.00  0.00            
ATOM   2597  C1B POPE  239     153.195  99.744  47.144  1.00  0.00            
ATOM   2598  C2B POPE  239     153.700 100.524  43.871  1.00  0.00            
ATOM   2599  C3B POPE  239     155.201 100.679  40.031  1.00  0.00            
ATOM   2600  C4B POPE  239     154.434  99.126  35.952  1.00  0.00            
ATOM   2601  NH3 POPE  240     182.748 135.439  56.094  1.00  0.00            
ATOM   2602  PO4 POPE  240     187.143 134.701  54.855  1.00  0.00            
ATOM   2603  GL1 POPE  240     187.598 136.756  51.142  1.00  0.00            
ATOM   2604  GL2 POPE  240     188.022 140.626  51.116  1.00  0.00            
ATOM   2605  C1A POPE  240     185.273 135.027  47.639  1.00  0.00            
ATOM   2606  D2A POPE  240     184.350 134.367  43.750  1.00  0.00            
ATOM   2607  C3A POPE  240     181.008 132.820  43.437  1.00  0.00            
ATOM   2608  C4A POPE  240     177.523 130.216  41.739  1.00  0.00            
ATOM   2609  C1B POPE  240     187.874 139.288  46.637  1.00  0.00            
ATOM   2610  C2B POPE  240     186.657 138.873  42.754  1.00  0.00            
ATOM   2611  C3B POPE  240     184.353 137.550  39.116  1.00  0.00            
ATOM   2612  C4B POPE  240     181.114 134.057  38.800  1.00  0.00            
ATOM   2613  NH3 POPE  241      66.453 114.106  57.107  1.00  0.00            
ATOM   2614  PO4 POPE  241      62.733 112.326  55.109  1.00  0.00            
ATOM   2615  GL1 POPE  241      63.603 110.854  51.330  1.00  0.00            
ATOM   2616  GL2 POPE  241      60.768 108.157  51.301  1.00  0.00            
ATOM   2617  C1A POPE  241      64.226 111.164  48.187  1.00  0.00            
ATOM   2618  D2A POPE  241      64.383 112.638  43.822  1.00  0.00            
ATOM   2619  C3A POPE  241      62.186 108.559  42.445  1.00  0.00            
ATOM   2620  C4A POPE  241      58.563 105.559  42.095  1.00  0.00            
ATOM   2621  C1B POPE  241      62.083 106.398  47.354  1.00  0.00            
ATOM   2622  C2B POPE  241      63.714 104.675  44.321  1.00  0.00            
ATOM   2623  C3B POPE  241      63.213 104.829  39.530  1.00  0.00            
ATOM   2624  C4B POPE  241      66.465 104.218  36.743  1.00  0.00            
ATOM   2625  NH3 POPE  242      89.092 190.913  55.618  1.00  0.00            
ATOM   2626  PO4 POPE  242      87.054 186.389  55.754  1.00  0.00            
ATOM   2627  GL1 POPE  242      86.197 186.123  50.219  1.00  0.00            
ATOM   2628  GL2 POPE  242      83.122 186.004  50.374  1.00  0.00            
ATOM   2629  C1A POPE  242      88.455 185.487  45.907  1.00  0.00            
ATOM   2630  D2A POPE  242      90.382 185.767  42.654  1.00  0.00            
ATOM   2631  C3A POPE  242      88.993 183.365  38.917  1.00  0.00            
ATOM   2632  C4A POPE  242      87.070 180.469  37.154  1.00  0.00            
ATOM   2633  C1B POPE  242      84.242 187.971  45.614  1.00  0.00            
ATOM   2634  C2B POPE  242      86.270 190.231  42.415  1.00  0.00            
ATOM   2635  C3B POPE  242      88.216 188.803  38.530  1.00  0.00            
ATOM   2636  C4B POPE  242      90.548 189.538  34.994  1.00  0.00            
ATOM   2637  NH3 POPE  243     177.831  65.680  56.923  1.00  0.00            
ATOM   2638  PO4 POPE  243     176.330  70.587  57.013  1.00  0.00            
ATOM   2639  GL1 POPE  243     177.527  69.722  54.155  1.00  0.00            
ATOM   2640  GL2 POPE  243     175.509  70.903  51.813  1.00  0.00            
ATOM   2641  C1A POPE  243     177.808  66.535  50.681  1.00  0.00            
ATOM   2642  D2A POPE  243     175.304  65.142  48.000  1.00  0.00            
ATOM   2643  C3A POPE  243     176.875  60.763  47.026  1.00  0.00            
ATOM   2644  C4A POPE  243     174.287  57.092  46.339  1.00  0.00            
ATOM   2645  C1B POPE  243     174.955  71.848  47.441  1.00  0.00            
ATOM   2646  C2B POPE  243     178.423  69.766  45.500  1.00  0.00            
ATOM   2647  C3B POPE  243     179.270  64.942  45.014  1.00  0.00            
ATOM   2648  C4B POPE  243     177.584  62.364  41.966  1.00  0.00            
ATOM   2649  NH3 POPE  244     151.586  22.558  54.931  1.00  0.00            
ATOM   2650  PO4 POPE  244     155.499  20.738  56.647  1.00  0.00            
ATOM   2651  GL1 POPE  244     155.054  20.198  52.095  1.00  0.00            
ATOM   2652  GL2 POPE  244     156.508  16.640  52.759  1.00  0.00            
ATOM   2653  C1A POPE  244     154.111  20.638  48.249  1.00  0.00            
ATOM   2654  D2A POPE  244     154.817  22.906  44.880  1.00  0.00            
ATOM   2655  C3A POPE  244     157.418  21.470  40.606  1.00  0.00            
ATOM   2656  C4A POPE  244     162.094  21.729  40.649  1.00  0.00            
ATOM   2657  C1B POPE  244     157.748  15.433  48.715  1.00  0.00            
ATOM   2658  C2B POPE  244     157.375  14.669  43.986  1.00  0.00            
ATOM   2659  C3B POPE  244     155.329  17.350  39.743  1.00  0.00            
ATOM   2660  C4B POPE  244     153.929  20.693  37.049  1.00  0.00            
ATOM   2661  NH3 POPE  245     174.443  93.507  52.359  1.00  0.00            
ATOM   2662  PO4 POPE  245     171.793  90.887  52.995  1.00  0.00            
ATOM   2663  GL1 POPE  245     170.688  91.802  48.621  1.00  0.00            
ATOM   2664  GL2 POPE  245     170.459  94.420  49.442  1.00  0.00            
ATOM   2665  C1A POPE  245     167.955  91.645  44.470  1.00  0.00            
ATOM   2666  D2A POPE  245     166.329  91.154  41.460  1.00  0.00            
ATOM   2667  C3A POPE  245     166.724  86.790  40.050  1.00  0.00            
ATOM   2668  C4A POPE  245     165.382  84.116  38.548  1.00  0.00            
ATOM   2669  C1B POPE  245     170.436  96.032  44.650  1.00  0.00            
ATOM   2670  C2B POPE  245     172.002  93.533  40.296  1.00  0.00            
ATOM   2671  C3B POPE  245     173.344  92.774  35.838  1.00  0.00            
ATOM   2672  C4B POPE  245     174.104  93.532  31.474  1.00  0.00            
ATOM   2673  NH3 POPE  246      85.125   3.301  55.037  1.00  0.00            
ATOM   2674  PO4 POPE  246      84.747 194.341  54.946  1.00  0.00            
ATOM   2675  GL1 POPE  246      84.250   0.931  50.553  1.00  0.00            
ATOM   2676  GL2 POPE  246      84.511   3.021  49.623  1.00  0.00            
ATOM   2677  C1A POPE  246      85.421 193.323  46.862  1.00  0.00            
ATOM   2678  D2A POPE  246      84.601 194.673  42.773  1.00  0.00            
ATOM   2679  C3A POPE  246      84.321 192.882  38.691  1.00  0.00            
ATOM   2680  C4A POPE  246      86.249 191.724  35.056  1.00  0.00            
ATOM   2681  C1B POPE  246      85.638   3.323  46.012  1.00  0.00            
ATOM   2682  C2B POPE  246      86.663   3.706  42.635  1.00  0.00            
ATOM   2683  C3B POPE  246      88.591   8.052  40.858  1.00  0.00            
ATOM   2684  C4B POPE  246      92.011   9.501  38.763  1.00  0.00            
ATOM   2685  NH3 POPE  247      43.369 135.834  62.087  1.00  0.00            
ATOM   2686  PO4 POPE  247      41.538 136.898  57.749  1.00  0.00            
ATOM   2687  GL1 POPE  247      41.736 136.356  53.108  1.00  0.00            
ATOM   2688  GL2 POPE  247      38.991 139.116  52.859  1.00  0.00            
ATOM   2689  C1A POPE  247      44.371 135.933  49.991  1.00  0.00            
ATOM   2690  D2A POPE  247      43.046 139.086  46.187  1.00  0.00            
ATOM   2691  C3A POPE  247      42.543 138.742  41.720  1.00  0.00            
ATOM   2692  C4A POPE  247      41.822 137.260  37.324  1.00  0.00            
ATOM   2693  C1B POPE  247      39.017 138.129  49.097  1.00  0.00            
ATOM   2694  C2B POPE  247      37.982 139.151  45.110  1.00  0.00            
ATOM   2695  C3B POPE  247      36.870 137.422  40.479  1.00  0.00            
ATOM   2696  C4B POPE  247      36.304 137.413  36.967  1.00  0.00            
ATOM   2697  NH3 POPE  248     153.884 133.301  56.091  1.00  0.00            
ATOM   2698  PO4 POPE  248     156.147 129.515  54.462  1.00  0.00            
ATOM   2699  GL1 POPE  248     156.901 126.832  50.663  1.00  0.00            
ATOM   2700  GL2 POPE  248     159.010 125.706  49.721  1.00  0.00            
ATOM   2701  C1A POPE  248     155.255 126.729  46.517  1.00  0.00            
ATOM   2702  D2A POPE  248     152.140 126.441  43.395  1.00  0.00            
ATOM   2703  C3A POPE  248     152.748 128.010  38.446  1.00  0.00            
ATOM   2704  C4A POPE  248     153.405 126.618  34.039  1.00  0.00            
ATOM   2705  C1B POPE  248     160.352 126.825  45.566  1.00  0.00            
ATOM   2706  C2B POPE  248     163.307 126.208  42.867  1.00  0.00            
ATOM   2707  C3B POPE  248     164.663 126.951  39.116  1.00  0.00            
ATOM   2708  C4B POPE  248     163.721 128.257  35.211  1.00  0.00            
ATOM   2709  NH3 POPE  249      77.804 140.934  53.637  1.00  0.00            
ATOM   2710  PO4 POPE  249      74.743 139.426  53.761  1.00  0.00            
ATOM   2711  GL1 POPE  249      71.124 141.498  51.880  1.00  0.00            
ATOM   2712  GL2 POPE  249      69.049 140.001  53.412  1.00  0.00            
ATOM   2713  C1A POPE  249      69.290 142.898  48.716  1.00  0.00            
ATOM   2714  D2A POPE  249      68.480 142.166  44.231  1.00  0.00            
ATOM   2715  C3A POPE  249      65.209 142.458  40.836  1.00  0.00            
ATOM   2716  C4A POPE  249      60.545 140.619  40.311  1.00  0.00            
ATOM   2717  C1B POPE  249      67.055 138.289  50.405  1.00  0.00            
ATOM   2718  C2B POPE  249      66.132 137.206  45.787  1.00  0.00            
ATOM   2719  C3B POPE  249      64.716 137.413  41.658  1.00  0.00            
ATOM   2720  C4B POPE  249      64.890 135.649  38.472  1.00  0.00            
ATOM   2721  NH3 POPE  250       8.519   2.288  55.916  1.00  0.00            
ATOM   2722  PO4 POPE  250       4.060   2.629  53.820  1.00  0.00            
ATOM   2723  GL1 POPE  250       2.076   4.806  50.597  1.00  0.00            
ATOM   2724  GL2 POPE  250       2.292   8.575  50.492  1.00  0.00            
ATOM   2725  C1A POPE  250       0.498   5.815  46.994  1.00  0.00            
ATOM   2726  D2A POPE  250       0.709   6.612  42.991  1.00  0.00            
ATOM   2727  C3A POPE  250       2.951   8.746  40.910  1.00  0.00            
ATOM   2728  C4A POPE  250       4.266  11.391  38.094  1.00  0.00            
ATOM   2729  C1B POPE  250     194.601  10.379  48.040  1.00  0.00            
ATOM   2730  C2B POPE  250     194.383  11.542  43.489  1.00  0.00            
ATOM   2731  C3B POPE  250     193.238  12.620  40.414  1.00  0.00            
ATOM   2732  C4B POPE  250     189.315  16.151  39.954  1.00  0.00            
ATOM   2733  NH3 POPE  251      97.097  40.527  55.652  1.00  0.00            
ATOM   2734  PO4 POPE  251      98.595  35.580  55.407  1.00  0.00            
ATOM   2735  GL1 POPE  251      97.307  33.224  52.483  1.00  0.00            
ATOM   2736  GL2 POPE  251      94.656  33.287  51.881  1.00  0.00            
ATOM   2737  C1A POPE  251      98.061  31.407  47.918  1.00  0.00            
ATOM   2738  D2A POPE  251      96.219  31.737  43.867  1.00  0.00            
ATOM   2739  C3A POPE  251      99.019  29.193  40.183  1.00  0.00            
ATOM   2740  C4A POPE  251     102.106  27.841  37.176  1.00  0.00            
ATOM   2741  C1B POPE  251      93.407  33.419  48.231  1.00  0.00            
ATOM   2742  C2B POPE  251      94.319  35.909  45.175  1.00  0.00            
ATOM   2743  C3B POPE  251      93.854  36.384  40.808  1.00  0.00            
ATOM   2744  C4B POPE  251      93.413  36.596  35.942  1.00  0.00            
ATOM   2745  NH3 POPE  252      45.941 138.641  55.235  1.00  0.00            
ATOM   2746  PO4 POPE  252      45.313 134.196  56.727  1.00  0.00            
ATOM   2747  GL1 POPE  252      43.420 131.703  52.790  1.00  0.00            
ATOM   2748  GL2 POPE  252      41.007 128.792  53.879  1.00  0.00            
ATOM   2749  C1A POPE  252      40.962 132.690  48.355  1.00  0.00            
ATOM   2750  D2A POPE  252      40.197 134.077  43.657  1.00  0.00            
ATOM   2751  C3A POPE  252      39.000 132.807  39.655  1.00  0.00            
ATOM   2752  C4A POPE  252      37.967 130.739  36.359  1.00  0.00            
ATOM   2753  C1B POPE  252      42.110 127.474  48.824  1.00  0.00            
ATOM   2754  C2B POPE  252      45.559 127.164  45.263  1.00  0.00            
ATOM   2755  C3B POPE  252      47.324 125.154  41.727  1.00  0.00            
ATOM   2756  C4B POPE  252      52.410 125.885  39.365  1.00  0.00            
ATOM   2757  NH3 POPE  253      60.245 176.715  51.220  1.00  0.00            
ATOM   2758  PO4 POPE  253      63.428 173.935  52.619  1.00  0.00            
ATOM   2759  GL1 POPE  253      64.405 173.943  49.041  1.00  0.00            
ATOM   2760  GL2 POPE  253      63.206 177.435  47.236  1.00  0.00            
ATOM   2761  C1A POPE  253      62.181 171.538  45.381  1.00  0.00            
ATOM   2762  D2A POPE  253      61.029 172.047  41.073  1.00  0.00            
ATOM   2763  C3A POPE  253      61.786 175.337  39.064  1.00  0.00            
ATOM   2764  C4A POPE  253      59.376 177.627  37.192  1.00  0.00            
ATOM   2765  C1B POPE  253      62.579 178.191  43.718  1.00  0.00            
ATOM   2766  C2B POPE  253      63.698 179.636  39.461  1.00  0.00            
ATOM   2767  C3B POPE  253      65.266 181.359  35.821  1.00  0.00            
ATOM   2768  C4B POPE  253      63.509 182.232  31.646  1.00  0.00            
ATOM   2769  NH3 POPE  254     170.348 188.387  56.560  1.00  0.00            
ATOM   2770  PO4 POPE  254     171.891 191.870  59.754  1.00  0.00            
ATOM   2771  GL1 POPE  254     171.701 194.443  55.413  1.00  0.00            
ATOM   2772  GL2 POPE  254     169.687 192.731  53.701  1.00  0.00            
ATOM   2773  C1A POPE  254     173.571   1.497  51.860  1.00  0.00            
ATOM   2774  D2A POPE  254     177.720   1.308  48.595  1.00  0.00            
ATOM   2775  C3A POPE  254     176.845   1.545  43.269  1.00  0.00            
ATOM   2776  C4A POPE  254     173.905   3.269  40.737  1.00  0.00            
ATOM   2777  C1B POPE  254     169.682 192.127  50.171  1.00  0.00            
ATOM   2778  C2B POPE  254     170.478 190.219  45.822  1.00  0.00            
ATOM   2779  C3B POPE  254     171.136 188.993  41.033  1.00  0.00            
ATOM   2780  C4B POPE  254     172.385 188.193  36.556  1.00  0.00            
ATOM   2781  NH3 POPE  255       3.003  27.958  55.524  1.00  0.00            
ATOM   2782  PO4 POPE  255     194.976  24.895  54.289  1.00  0.00            
ATOM   2783  GL1 POPE  255     194.915  25.360  50.261  1.00  0.00            
ATOM   2784  GL2 POPE  255       3.823  25.283  50.123  1.00  0.00            
ATOM   2785  C1A POPE  255     194.263  27.321  46.085  1.00  0.00            
ATOM   2786  D2A POPE  255     194.093  30.827  41.624  1.00  0.00            
ATOM   2787  C3A POPE  255     192.317  29.252  37.112  1.00  0.00            
ATOM   2788  C4A POPE  255     192.881  29.155  33.097  1.00  0.00            
ATOM   2789  C1B POPE  255       2.400  22.926  46.711  1.00  0.00            
ATOM   2790  C2B POPE  255       1.937  19.568  43.898  1.00  0.00            
ATOM   2791  C3B POPE  255       1.100  16.037  41.885  1.00  0.00            
ATOM   2792  C4B POPE  255       1.281  15.625  37.909  1.00  0.00            
ATOM   2793  NH3 POPE  256     105.565 125.737  53.949  1.00  0.00            
ATOM   2794  PO4 POPE  256     106.114 121.575  53.345  1.00  0.00            
ATOM   2795  GL1 POPE  256     105.172 123.290  49.077  1.00  0.00            
ATOM   2796  GL2 POPE  256     102.735 125.097  49.527  1.00  0.00            
ATOM   2797  C1A POPE  256     107.974 126.156  45.579  1.00  0.00            
ATOM   2798  D2A POPE  256     106.197 129.752  42.187  1.00  0.00            
ATOM   2799  C3A POPE  256     107.322 129.109  38.130  1.00  0.00            
ATOM   2800  C4A POPE  256     105.658 128.891  33.694  1.00  0.00            
ATOM   2801  C1B POPE  256     102.690 124.316  45.042  1.00  0.00            
ATOM   2802  C2B POPE  256     104.847 124.292  41.138  1.00  0.00            
ATOM   2803  C3B POPE  256     107.469 124.173  35.931  1.00  0.00            
ATOM   2804  C4B POPE  256     106.358 125.058  31.077  1.00  0.00            
ATOM   2805  NH3 POPE  257      90.185 160.833  53.359  1.00  0.00            
ATOM   2806  PO4 POPE  257      87.095 162.762  53.762  1.00  0.00            
ATOM   2807  GL1 POPE  257      86.500 161.091  49.268  1.00  0.00            
ATOM   2808  GL2 POPE  257      83.093 162.056  47.985  1.00  0.00            
ATOM   2809  C1A POPE  257      86.701 158.191  46.063  1.00  0.00            
ATOM   2810  D2A POPE  257      84.798 157.351  41.909  1.00  0.00            
ATOM   2811  C3A POPE  257      84.474 157.079  36.555  1.00  0.00            
ATOM   2812  C4A POPE  257      85.463 158.206  33.164  1.00  0.00            
ATOM   2813  C1B POPE  257      84.444 161.716  43.363  1.00  0.00            
ATOM   2814  C2B POPE  257      84.166 162.017  38.963  1.00  0.00            
ATOM   2815  C3B POPE  257      82.561 161.263  34.779  1.00  0.00            
ATOM   2816  C4B POPE  257      83.350 162.969  31.357  1.00  0.00            
ATOM   2817  NH3 POPE  258      22.552  85.347  56.580  1.00  0.00            
ATOM   2818  PO4 POPE  258      23.741  89.377  57.868  1.00  0.00            
ATOM   2819  GL1 POPE  258      24.910  88.667  53.420  1.00  0.00            
ATOM   2820  GL2 POPE  258      25.339  85.332  52.020  1.00  0.00            
ATOM   2821  C1A POPE  258      23.734  90.569  49.117  1.00  0.00            
ATOM   2822  D2A POPE  258      24.283  90.704  44.844  1.00  0.00            
ATOM   2823  C3A POPE  258      22.321  91.852  41.144  1.00  0.00            
ATOM   2824  C4A POPE  258      21.222  89.917  38.141  1.00  0.00            
ATOM   2825  C1B POPE  258      24.533  84.934  47.909  1.00  0.00            
ATOM   2826  C2B POPE  258      21.867  86.408  45.295  1.00  0.00            
ATOM   2827  C3B POPE  258      19.263  86.271  41.669  1.00  0.00            
ATOM   2828  C4B POPE  258      18.241  85.618  37.023  1.00  0.00            
ATOM   2829  NH3 POPE  259     184.846  75.629  58.776  1.00  0.00            
ATOM   2830  PO4 POPE  259     181.532  77.135  58.485  1.00  0.00            
ATOM   2831  GL1 POPE  259     181.562  76.552  52.915  1.00  0.00            
ATOM   2832  GL2 POPE  259     179.026  73.984  51.564  1.00  0.00            
ATOM   2833  C1A POPE  259     184.229  76.526  48.634  1.00  0.00            
ATOM   2834  D2A POPE  259     187.085  77.844  44.439  1.00  0.00            
ATOM   2835  C3A POPE  259     187.165  77.646  39.626  1.00  0.00            
ATOM   2836  C4A POPE  259     185.572  76.688  35.328  1.00  0.00            
ATOM   2837  C1B POPE  259     179.271  76.223  47.515  1.00  0.00            
ATOM   2838  C2B POPE  259     177.157  74.572  43.926  1.00  0.00            
ATOM   2839  C3B POPE  259     174.629  70.998  41.926  1.00  0.00            
ATOM   2840  C4B POPE  259     173.532  70.159  38.110  1.00  0.00            
ATOM   2841  NH3 POPE  260     113.870 103.875  55.106  1.00  0.00            
ATOM   2842  PO4 POPE  260     109.275 105.079  55.290  1.00  0.00            
ATOM   2843  GL1 POPE  260     110.023 106.757  51.278  1.00  0.00            
ATOM   2844  GL2 POPE  260     112.554 105.219  50.158  1.00  0.00            
ATOM   2845  C1A POPE  260     109.555 110.057  46.943  1.00  0.00            
ATOM   2846  D2A POPE  260     110.460 113.104  42.435  1.00  0.00            
ATOM   2847  C3A POPE  260     107.193 111.593  39.772  1.00  0.00            
ATOM   2848  C4A POPE  260     103.048 113.194  37.128  1.00  0.00            
ATOM   2849  C1B POPE  260     113.654 106.248  45.906  1.00  0.00            
ATOM   2850  C2B POPE  260     116.220 105.912  41.893  1.00  0.00            
ATOM   2851  C3B POPE  260     118.346 105.425  38.489  1.00  0.00            
ATOM   2852  C4B POPE  260     121.732 104.996  34.480  1.00  0.00            
ATOM   2853  NH3 POPE  261     130.500 138.747  58.411  1.00  0.00            
ATOM   2854  PO4 POPE  261     129.091 135.628  55.416  1.00  0.00            
ATOM   2855  GL1 POPE  261     129.669 134.705  51.623  1.00  0.00            
ATOM   2856  GL2 POPE  261     131.439 132.713  50.809  1.00  0.00            
ATOM   2857  C1A POPE  261     128.228 135.161  48.101  1.00  0.00            
ATOM   2858  D2A POPE  261     127.998 135.419  43.855  1.00  0.00            
ATOM   2859  C3A POPE  261     129.581 138.153  40.310  1.00  0.00            
ATOM   2860  C4A POPE  261     131.681 140.964  37.859  1.00  0.00            
ATOM   2861  C1B POPE  261     132.035 132.320  46.547  1.00  0.00            
ATOM   2862  C2B POPE  261     132.059 132.327  41.774  1.00  0.00            
ATOM   2863  C3B POPE  261     133.484 132.834  37.617  1.00  0.00            
ATOM   2864  C4B POPE  261     135.301 136.185  34.697  1.00  0.00            
ATOM   2865  NH3 POPE  262      69.819  39.267  56.460  1.00  0.00            
ATOM   2866  PO4 POPE  262      74.314  38.871  56.091  1.00  0.00            
ATOM   2867  GL1 POPE  262      76.508  38.023  52.241  1.00  0.00            
ATOM   2868  GL2 POPE  262      78.076  35.442  51.452  1.00  0.00            
ATOM   2869  C1A POPE  262      77.273  39.446  48.641  1.00  0.00            
ATOM   2870  D2A POPE  262      76.783  39.122  44.548  1.00  0.00            
ATOM   2871  C3A POPE  262      74.333  39.935  41.822  1.00  0.00            
ATOM   2872  C4A POPE  262      73.921  39.406  36.918  1.00  0.00            
ATOM   2873  C1B POPE  262      75.071  33.929  48.174  1.00  0.00            
ATOM   2874  C2B POPE  262      73.917  35.092  43.774  1.00  0.00            
ATOM   2875  C3B POPE  262      76.401  36.109  40.349  1.00  0.00            
ATOM   2876  C4B POPE  262      78.910  39.979  39.923  1.00  0.00            
ATOM   2877  NH3 POPE  263      45.865 182.957  56.932  1.00  0.00            
ATOM   2878  PO4 POPE  263      44.513 187.184  55.676  1.00  0.00            
ATOM   2879  GL1 POPE  263      44.416 187.550  50.177  1.00  0.00            
ATOM   2880  GL2 POPE  263      46.912 187.888  48.259  1.00  0.00            
ATOM   2881  C1A POPE  263      43.637 190.274  46.445  1.00  0.00            
ATOM   2882  D2A POPE  263      42.420 191.887  42.433  1.00  0.00            
ATOM   2883  C3A POPE  263      39.860 191.459  40.557  1.00  0.00            
ATOM   2884  C4A POPE  263      37.101 187.981  39.935  1.00  0.00            
ATOM   2885  C1B POPE  263      44.261 183.803  46.800  1.00  0.00            
ATOM   2886  C2B POPE  263      41.141 180.972  47.926  1.00  0.00            
ATOM   2887  C3B POPE  263      37.643 177.692  45.498  1.00  0.00            
ATOM   2888  C4B POPE  263      37.961 173.969  43.344  1.00  0.00            
ATOM   2889  NH3 POPE  264      92.373 186.698  56.326  1.00  0.00            
ATOM   2890  PO4 POPE  264      97.200 186.836  55.621  1.00  0.00            
ATOM   2891  GL1 POPE  264      94.540 186.917  51.363  1.00  0.00            
ATOM   2892  GL2 POPE  264      91.223 187.714  51.999  1.00  0.00            
ATOM   2893  C1A POPE  264      93.047 186.192  47.034  1.00  0.00            
ATOM   2894  D2A POPE  264      93.564 182.380  43.773  1.00  0.00            
ATOM   2895  C3A POPE  264      94.153 182.037  39.182  1.00  0.00            
ATOM   2896  C4A POPE  264      93.546 182.324  34.898  1.00  0.00            
ATOM   2897  C1B POPE  264      93.163 191.057  49.566  1.00  0.00            
ATOM   2898  C2B POPE  264      94.368 194.037  50.535  1.00  0.00            
ATOM   2899  C3B POPE  264      94.272   2.993  52.211  1.00  0.00            
ATOM   2900  C4B POPE  264      94.438   6.425  50.043  1.00  0.00            
ATOM   2901  NH3 POPE  265     119.547  27.177  53.767  1.00  0.00            
ATOM   2902  PO4 POPE  265     119.844  25.040  58.094  1.00  0.00            
ATOM   2903  GL1 POPE  265     124.171  24.806  54.286  1.00  0.00            
ATOM   2904  GL2 POPE  265     124.830  21.417  54.132  1.00  0.00            
ATOM   2905  C1A POPE  265     125.478  25.191  49.778  1.00  0.00            
ATOM   2906  D2A POPE  265     125.838  23.387  45.690  1.00  0.00            
ATOM   2907  C3A POPE  265     129.686  22.165  43.037  1.00  0.00            
ATOM   2908  C4A POPE  265     131.766  20.183  39.767  1.00  0.00            
ATOM   2909  C1B POPE  265     123.681  20.012  50.199  1.00  0.00            
ATOM   2910  C2B POPE  265     125.540  18.149  46.420  1.00  0.00            
ATOM   2911  C3B POPE  265     125.344  18.363  42.694  1.00  0.00            
ATOM   2912  C4B POPE  265     124.707  15.201  39.164  1.00  0.00            
ATOM   2913  NH3 POPE  266     141.814  81.091  56.776  1.00  0.00            
ATOM   2914  PO4 POPE  266     143.329  85.006  55.653  1.00  0.00            
ATOM   2915  GL1 POPE  266     140.425  87.400  52.431  1.00  0.00            
ATOM   2916  GL2 POPE  266     138.300  87.368  51.643  1.00  0.00            
ATOM   2917  C1A POPE  266     141.679  89.009  48.115  1.00  0.00            
ATOM   2918  D2A POPE  266     141.234  87.956  43.891  1.00  0.00            
ATOM   2919  C3A POPE  266     142.135  90.583  41.049  1.00  0.00            
ATOM   2920  C4A POPE  266     141.973  91.704  36.678  1.00  0.00            
ATOM   2921  C1B POPE  266     136.793  89.763  49.260  1.00  0.00            
ATOM   2922  C2B POPE  266     135.207  92.975  46.955  1.00  0.00            
ATOM   2923  C3B POPE  266     132.544  95.863  48.218  1.00  0.00            
ATOM   2924  C4B POPE  266     129.825  97.130  52.082  1.00  0.00            
ATOM   2925  NH3 POPE  267      99.000  14.959  57.268  1.00  0.00            
ATOM   2926  PO4 POPE  267      99.038  10.629  58.486  1.00  0.00            
ATOM   2927  GL1 POPE  267      97.447   9.990  55.149  1.00  0.00            
ATOM   2928  GL2 POPE  267      99.231  10.996  53.094  1.00  0.00            
ATOM   2929  C1A POPE  267      92.915   8.414  54.771  1.00  0.00            
ATOM   2930  D2A POPE  267      89.992   8.642  52.056  1.00  0.00            
ATOM   2931  C3A POPE  267      90.234  11.193  49.177  1.00  0.00            
ATOM   2932  C4A POPE  267      86.810  11.684  46.963  1.00  0.00            
ATOM   2933  C1B POPE  267      99.434   8.974  49.995  1.00  0.00            
ATOM   2934  C2B POPE  267     101.439   5.982  47.817  1.00  0.00            
ATOM   2935  C3B POPE  267     100.620   5.686  43.923  1.00  0.00            
ATOM   2936  C4B POPE  267     100.635   2.907  40.060  1.00  0.00            
ATOM   2937  NH3 POPE  268     109.722  60.508  53.316  1.00  0.00            
ATOM   2938  PO4 POPE  268     105.391  61.767  53.493  1.00  0.00            
ATOM   2939  GL1 POPE  268     106.497  62.172  48.994  1.00  0.00            
ATOM   2940  GL2 POPE  268     107.668  63.915  47.012  1.00  0.00            
ATOM   2941  C1A POPE  268     106.172  59.806  45.427  1.00  0.00            
ATOM   2942  D2A POPE  268     103.891  57.085  43.212  1.00  0.00            
ATOM   2943  C3A POPE  268     102.010  58.242  39.225  1.00  0.00            
ATOM   2944  C4A POPE  268     104.811  59.023  35.121  1.00  0.00            
ATOM   2945  C1B POPE  268     109.372  64.032  43.519  1.00  0.00            
ATOM   2946  C2B POPE  268     107.022  60.710  40.188  1.00  0.00            
ATOM   2947  C3B POPE  268     106.815  55.565  39.664  1.00  0.00            
ATOM   2948  C4B POPE  268     104.133  53.050  37.898  1.00  0.00            
ATOM   2949  NH3 POPE  269      86.718 110.529  55.466  1.00  0.00            
ATOM   2950  PO4 POPE  269      84.260 107.820  54.568  1.00  0.00            
ATOM   2951  GL1 POPE  269      83.345 105.776  51.016  1.00  0.00            
ATOM   2952  GL2 POPE  269      80.729 107.654  50.127  1.00  0.00            
ATOM   2953  C1A POPE  269      85.161 105.829  47.326  1.00  0.00            
ATOM   2954  D2A POPE  269      86.771 105.695  42.894  1.00  0.00            
ATOM   2955  C3A POPE  269      86.054 106.613  39.052  1.00  0.00            
ATOM   2956  C4A POPE  269      88.790 108.103  36.090  1.00  0.00            
ATOM   2957  C1B POPE  269      81.750 108.538  45.571  1.00  0.00            
ATOM   2958  C2B POPE  269      82.900 109.632  41.695  1.00  0.00            
ATOM   2959  C3B POPE  269      83.352 110.410  37.370  1.00  0.00            
ATOM   2960  C4B POPE  269      85.325 112.014  34.524  1.00  0.00            
ATOM   2961  NH3 POPE  270      67.346 158.177  56.312  1.00  0.00            
ATOM   2962  PO4 POPE  270      70.830 155.936  58.013  1.00  0.00            
ATOM   2963  GL1 POPE  270      71.345 155.253  53.689  1.00  0.00            
ATOM   2964  GL2 POPE  270      72.671 152.166  52.851  1.00  0.00            
ATOM   2965  C1A POPE  270      72.010 155.856  49.337  1.00  0.00            
ATOM   2966  D2A POPE  270      71.171 155.257  44.678  1.00  0.00            
ATOM   2967  C3A POPE  270      71.676 153.773  40.945  1.00  0.00            
ATOM   2968  C4A POPE  270      69.686 150.327  38.554  1.00  0.00            
ATOM   2969  C1B POPE  270      72.186 150.780  47.782  1.00  0.00            
ATOM   2970  C2B POPE  270      71.783 148.641  43.353  1.00  0.00            
ATOM   2971  C3B POPE  270      72.039 145.518  39.529  1.00  0.00            
ATOM   2972  C4B POPE  270      68.834 145.418  36.359  1.00  0.00            
ATOM   2973  NH3 POPE  271     148.566  69.738  57.332  1.00  0.00            
ATOM   2974  PO4 POPE  271     144.705  70.769  56.365  1.00  0.00            
ATOM   2975  GL1 POPE  271     142.537  69.528  54.196  1.00  0.00            
ATOM   2976  GL2 POPE  271     142.825  65.789  53.516  1.00  0.00            
ATOM   2977  C1A POPE  271     141.226  71.190  49.911  1.00  0.00            
ATOM   2978  D2A POPE  271     139.015  74.038  46.683  1.00  0.00            
ATOM   2979  C3A POPE  271     140.694  75.289  42.814  1.00  0.00            
ATOM   2980  C4A POPE  271     140.550  73.718  39.320  1.00  0.00            
ATOM   2981  C1B POPE  271     142.260  66.516  49.489  1.00  0.00            
ATOM   2982  C2B POPE  271     140.778  66.032  45.075  1.00  0.00            
ATOM   2983  C3B POPE  271     139.939  67.480  40.850  1.00  0.00            
ATOM   2984  C4B POPE  271     138.041  66.852  37.173  1.00  0.00            
ATOM   2985  NH3 POPE  272      73.384 159.466  54.688  1.00  0.00            
ATOM   2986  PO4 POPE  272      75.940 160.513  53.348  1.00  0.00            
ATOM   2987  GL1 POPE  272      76.813 159.124  49.897  1.00  0.00            
ATOM   2988  GL2 POPE  272      76.274 156.040  51.630  1.00  0.00            
ATOM   2989  C1A POPE  272      75.573 161.987  46.424  1.00  0.00            
ATOM   2990  D2A POPE  272      75.394 163.691  42.969  1.00  0.00            
ATOM   2991  C3A POPE  272      75.791 160.856  38.227  1.00  0.00            
ATOM   2992  C4A POPE  272      75.174 159.114  34.650  1.00  0.00            
ATOM   2993  C1B POPE  272      75.989 154.760  47.452  1.00  0.00            
ATOM   2994  C2B POPE  272      75.420 152.202  43.716  1.00  0.00            
ATOM   2995  C3B POPE  272      76.132 150.757  39.322  1.00  0.00            
ATOM   2996  C4B POPE  272      73.408 148.649  36.178  1.00  0.00            
ATOM   2997  NH3 POPE  273      15.945  37.903  54.343  1.00  0.00            
ATOM   2998  PO4 POPE  273      11.450  37.983  53.165  1.00  0.00            
ATOM   2999  GL1 POPE  273      11.967  38.779  49.505  1.00  0.00            
ATOM   3000  GL2 POPE  273      14.374  41.786  49.770  1.00  0.00            
ATOM   3001  C1A POPE  273      12.036  36.640  45.871  1.00  0.00            
ATOM   3002  D2A POPE  273      16.126  35.965  43.967  1.00  0.00            
ATOM   3003  C3A POPE  273      15.209  33.760  39.007  1.00  0.00            
ATOM   3004  C4A POPE  273      14.495  31.042  36.352  1.00  0.00            
ATOM   3005  C1B POPE  273       9.601  42.406  47.847  1.00  0.00            
ATOM   3006  C2B POPE  273       7.521  39.270  44.974  1.00  0.00            
ATOM   3007  C3B POPE  273       6.898  38.310  40.559  1.00  0.00            
ATOM   3008  C4B POPE  273       8.601  39.257  37.153  1.00  0.00            
ATOM   3009  NH3 POPE  274      57.057  20.009  52.716  1.00  0.00            
ATOM   3010  PO4 POPE  274      55.380  24.855  54.358  1.00  0.00            
ATOM   3011  GL1 POPE  274      58.264  25.904  50.530  1.00  0.00            
ATOM   3012  GL2 POPE  274      61.672  25.572  51.029  1.00  0.00            
ATOM   3013  C1A POPE  274      59.346  25.824  46.141  1.00  0.00            
ATOM   3014  D2A POPE  274      60.812  28.239  43.885  1.00  0.00            
ATOM   3015  C3A POPE  274      59.913  30.281  40.059  1.00  0.00            
ATOM   3016  C4A POPE  274      61.143  33.271  38.615  1.00  0.00            
ATOM   3017  C1B POPE  274      64.142  24.641  48.455  1.00  0.00            
ATOM   3018  C2B POPE  274      65.327  25.088  43.516  1.00  0.00            
ATOM   3019  C3B POPE  274      63.557  26.072  39.982  1.00  0.00            
ATOM   3020  C4B POPE  274      59.021  24.734  41.088  1.00  0.00            
ATOM   3021  NH3 POPE  275     146.121 173.885  57.140  1.00  0.00            
ATOM   3022  PO4 POPE  275     143.695 171.412  54.344  1.00  0.00            
ATOM   3023  GL1 POPE  275     144.586 168.470  51.040  1.00  0.00            
ATOM   3024  GL2 POPE  275     142.795 165.386  50.117  1.00  0.00            
ATOM   3025  C1A POPE  275     146.721 167.743  48.668  1.00  0.00            
ATOM   3026  D2A POPE  275     146.280 167.458  44.567  1.00  0.00            
ATOM   3027  C3A POPE  275     146.473 170.709  41.171  1.00  0.00            
ATOM   3028  C4A POPE  275     148.722 171.507  38.528  1.00  0.00            
ATOM   3029  C1B POPE  275     140.381 167.852  46.748  1.00  0.00            
ATOM   3030  C2B POPE  275     138.638 168.174  43.096  1.00  0.00            
ATOM   3031  C3B POPE  275     137.738 168.654  38.084  1.00  0.00            
ATOM   3032  C4B POPE  275     137.350 171.758  35.118  1.00  0.00            
ATOM   3033  NH3 POPE  276     106.561  83.047  58.144  1.00  0.00            
ATOM   3034  PO4 POPE  276     109.819  83.006  53.894  1.00  0.00            
ATOM   3035  GL1 POPE  276     109.134  86.180  51.126  1.00  0.00            
ATOM   3036  GL2 POPE  276     111.072  89.828  51.673  1.00  0.00            
ATOM   3037  C1A POPE  276     109.221  88.424  47.204  1.00  0.00            
ATOM   3038  D2A POPE  276     109.069  86.075  42.476  1.00  0.00            
ATOM   3039  C3A POPE  276     110.716  85.269  39.057  1.00  0.00            
ATOM   3040  C4A POPE  276     112.146  83.380  36.197  1.00  0.00            
ATOM   3041  C1B POPE  276     113.224  91.816  47.846  1.00  0.00            
ATOM   3042  C2B POPE  276     113.593  90.250  43.999  1.00  0.00            
ATOM   3043  C3B POPE  276     111.884  90.558  39.566  1.00  0.00            
ATOM   3044  C4B POPE  276     110.425  89.457  34.609  1.00  0.00            
ATOM   3045  NH3 POPE  277       1.676 144.066  52.588  1.00  0.00            
ATOM   3046  PO4 POPE  277       5.547 144.963  55.107  1.00  0.00            
ATOM   3047  GL1 POPE  277       6.630 145.090  50.897  1.00  0.00            
ATOM   3048  GL2 POPE  277       6.512 142.952  49.285  1.00  0.00            
ATOM   3049  C1A POPE  277       9.083 147.077  46.659  1.00  0.00            
ATOM   3050  D2A POPE  277      10.625 148.296  43.315  1.00  0.00            
ATOM   3051  C3A POPE  277      13.254 149.453  39.862  1.00  0.00            
ATOM   3052  C4A POPE  277      14.981 153.043  38.347  1.00  0.00            
ATOM   3053  C1B POPE  277       7.663 142.772  45.384  1.00  0.00            
ATOM   3054  C2B POPE  277      10.662 142.440  42.825  1.00  0.00            
ATOM   3055  C3B POPE  277      12.768 139.589  39.467  1.00  0.00            
ATOM   3056  C4B POPE  277      14.052 137.900  36.225  1.00  0.00            
ATOM   3057  NH3 POPE  278     189.957  32.374  54.389  1.00  0.00            
ATOM   3058  PO4 POPE  278     194.025  30.173  52.740  1.00  0.00            
ATOM   3059  GL1 POPE  278     191.174  32.420  49.069  1.00  0.00            
ATOM   3060  GL2 POPE  278     187.888  32.165  49.744  1.00  0.00            
ATOM   3061  C1A POPE  278     190.122  30.940  44.762  1.00  0.00            
ATOM   3062  D2A POPE  278     189.487  33.421  41.511  1.00  0.00            
ATOM   3063  C3A POPE  278     192.903  33.999  38.217  1.00  0.00            
ATOM   3064  C4A POPE  278       0.017  34.280  34.147  1.00  0.00            
ATOM   3065  C1B POPE  278     185.956  33.838  46.924  1.00  0.00            
ATOM   3066  C2B POPE  278     184.615  33.443  43.682  1.00  0.00            
ATOM   3067  C3B POPE  278     185.740  34.703  38.911  1.00  0.00            
ATOM   3068  C4B POPE  278     182.961  36.819  35.832  1.00  0.00            
ATOM   3069  NH3 POPE  279     141.497 183.978  57.769  1.00  0.00            
ATOM   3070  PO4 POPE  279     144.405 186.488  57.792  1.00  0.00            
ATOM   3071  GL1 POPE  279     141.667 189.437  55.144  1.00  0.00            
ATOM   3072  GL2 POPE  279     138.173 187.940  54.758  1.00  0.00            
ATOM   3073  C1A POPE  279     141.712 189.324  50.358  1.00  0.00            
ATOM   3074  D2A POPE  279     141.714 189.314  45.312  1.00  0.00            
ATOM   3075  C3A POPE  279     144.746 191.667  42.895  1.00  0.00            
ATOM   3076  C4A POPE  279     146.091   1.472  43.678  1.00  0.00            
ATOM   3077  C1B POPE  279     136.587 188.928  50.673  1.00  0.00            
ATOM   3078  C2B POPE  279     137.062 188.544  46.905  1.00  0.00            
ATOM   3079  C3B POPE  279     134.363 188.224  42.563  1.00  0.00            
ATOM   3080  C4B POPE  279     129.970 189.801  40.177  1.00  0.00            
ATOM   3081  NH3 POPE  280     120.117  43.341  56.202  1.00  0.00            
ATOM   3082  PO4 POPE  280     123.291  41.757  53.213  1.00  0.00            
ATOM   3083  GL1 POPE  280     122.872  38.905  50.158  1.00  0.00            
ATOM   3084  GL2 POPE  280     123.296  36.364  51.210  1.00  0.00            
ATOM   3085  C1A POPE  280     124.043  38.511  45.007  1.00  0.00            
ATOM   3086  D2A POPE  280     123.207  36.327  41.155  1.00  0.00            
ATOM   3087  C3A POPE  280     124.862  37.032  37.100  1.00  0.00            
ATOM   3088  C4A POPE  280     126.928  37.340  33.582  1.00  0.00            
ATOM   3089  C1B POPE  280     123.191  33.587  48.093  1.00  0.00            
ATOM   3090  C2B POPE  280     121.984  31.278  44.719  1.00  0.00            
ATOM   3091  C3B POPE  280     121.377  31.184  40.783  1.00  0.00            
ATOM   3092  C4B POPE  280     118.421  29.298  36.955  1.00  0.00            
ATOM   3093  NH3 POPE  281      63.481 145.017  59.560  1.00  0.00            
ATOM   3094  PO4 POPE  281      66.560 148.122  60.065  1.00  0.00            
ATOM   3095  GL1 POPE  281      66.954 147.838  55.724  1.00  0.00            
ATOM   3096  GL2 POPE  281      66.922 144.282  55.772  1.00  0.00            
ATOM   3097  C1A POPE  281      64.562 150.178  52.683  1.00  0.00            
ATOM   3098  D2A POPE  281      63.424 149.908  47.703  1.00  0.00            
ATOM   3099  C3A POPE  281      59.550 149.043  46.153  1.00  0.00            
ATOM   3100  C4A POPE  281      57.666 149.015  42.792  1.00  0.00            
ATOM   3101  C1B POPE  281      65.241 143.489  51.600  1.00  0.00            
ATOM   3102  C2B POPE  281      64.246 143.051  48.200  1.00  0.00            
ATOM   3103  C3B POPE  281      63.337 145.679  45.285  1.00  0.00            
ATOM   3104  C4B POPE  281      61.563 146.137  42.177  1.00  0.00            
ATOM   3105  NH3 POPE  282      78.719  89.811  49.453  1.00  0.00            
ATOM   3106  PO4 POPE  282      75.717  90.690  51.716  1.00  0.00            
ATOM   3107  GL1 POPE  282      74.977  91.287  46.804  1.00  0.00            
ATOM   3108  GL2 POPE  282      77.655  91.750  43.213  1.00  0.00            
ATOM   3109  C1A POPE  282      74.926  87.638  43.072  1.00  0.00            
ATOM   3110  D2A POPE  282      76.460  87.805  39.031  1.00  0.00            
ATOM   3111  C3A POPE  282      73.245  88.620  36.917  1.00  0.00            
ATOM   3112  C4A POPE  282      73.954  92.162  34.799  1.00  0.00            
ATOM   3113  C1B POPE  282      76.639  93.190  39.221  1.00  0.00            
ATOM   3114  C2B POPE  282      77.063  95.562  36.017  1.00  0.00            
ATOM   3115  C3B POPE  282      80.245  98.270  32.330  1.00  0.00            
ATOM   3116  C4B POPE  282      83.621 100.770  31.077  1.00  0.00            
ATOM   3117  NH3 POPE  283      36.153 191.207  52.891  1.00  0.00            
ATOM   3118  PO4 POPE  283      32.444 192.050  49.786  1.00  0.00            
ATOM   3119  GL1 POPE  283      31.945 190.193  47.242  1.00  0.00            
ATOM   3120  GL2 POPE  283      31.864 186.567  47.445  1.00  0.00            
ATOM   3121  C1A POPE  283      33.799 191.432  43.205  1.00  0.00            
ATOM   3122  D2A POPE  283      36.224 194.154  39.891  1.00  0.00            
ATOM   3123  C3A POPE  283      34.334   3.330  41.018  1.00  0.00            
ATOM   3124  C4A POPE  283      33.030   7.766  40.244  1.00  0.00            
ATOM   3125  C1B POPE  283      32.509 185.684  43.292  1.00  0.00            
ATOM   3126  C2B POPE  283      30.345 184.125  39.595  1.00  0.00            
ATOM   3127  C3B POPE  283      27.921 181.012  37.362  1.00  0.00            
ATOM   3128  C4B POPE  283      27.820 178.491  34.569  1.00  0.00            
ATOM   3129  NH3 POPE  284     131.125 176.411  57.784  1.00  0.00            
ATOM   3130  PO4 POPE  284     127.189 176.556  55.788  1.00  0.00            
ATOM   3131  GL1 POPE  284     127.353 175.981  52.032  1.00  0.00            
ATOM   3132  GL2 POPE  284     127.736 171.681  50.768  1.00  0.00            
ATOM   3133  C1A POPE  284     128.060 178.607  48.841  1.00  0.00            
ATOM   3134  D2A POPE  284     130.271 178.628  45.692  1.00  0.00            
ATOM   3135  C3A POPE  284     133.136 175.675  43.127  1.00  0.00            
ATOM   3136  C4A POPE  284     132.549 171.156  43.441  1.00  0.00            
ATOM   3137  C1B POPE  284     126.186 174.382  47.536  1.00  0.00            
ATOM   3138  C2B POPE  284     125.277 177.083  45.005  1.00  0.00            
ATOM   3139  C3B POPE  284     126.015 178.496  40.295  1.00  0.00            
ATOM   3140  C4B POPE  284     124.363 179.109  35.271  1.00  0.00            
ATOM   3141  NH3 POPE  285     182.128 144.676  55.278  1.00  0.00            
ATOM   3142  PO4 POPE  285     184.612 141.042  56.175  1.00  0.00            
ATOM   3143  GL1 POPE  285     183.316 141.341  51.080  1.00  0.00            
ATOM   3144  GL2 POPE  285     182.544 138.391  50.653  1.00  0.00            
ATOM   3145  C1A POPE  285     184.346 142.789  46.472  1.00  0.00            
ATOM   3146  D2A POPE  285     184.323 145.747  41.951  1.00  0.00            
ATOM   3147  C3A POPE  285     181.420 145.786  38.127  1.00  0.00            
ATOM   3148  C4A POPE  285     180.345 143.367  35.392  1.00  0.00            
ATOM   3149  C1B POPE  285     181.856 138.306  45.186  1.00  0.00            
ATOM   3150  C2B POPE  285     181.973 141.512  41.982  1.00  0.00            
ATOM   3151  C3B POPE  285     185.578 142.306  38.858  1.00  0.00            
ATOM   3152  C4B POPE  285     188.871 142.779  35.864  1.00  0.00            
ATOM   3153  NH3 POPE  286      83.052  57.084  52.463  1.00  0.00            
ATOM   3154  PO4 POPE  286      80.146  59.281  53.670  1.00  0.00            
ATOM   3155  GL1 POPE  286      78.900  60.141  49.219  1.00  0.00            
ATOM   3156  GL2 POPE  286      76.987  57.150  48.140  1.00  0.00            
ATOM   3157  C1A POPE  286      75.770  61.761  46.416  1.00  0.00            
ATOM   3158  D2A POPE  286      73.576  61.217  42.724  1.00  0.00            
ATOM   3159  C3A POPE  286      74.828  63.673  38.807  1.00  0.00            
ATOM   3160  C4A POPE  286      75.948  63.470  35.476  1.00  0.00            
ATOM   3161  C1B POPE  286      75.591  56.644  44.127  1.00  0.00            
ATOM   3162  C2B POPE  286      76.424  56.766  40.065  1.00  0.00            
ATOM   3163  C3B POPE  286      76.513  58.582  35.788  1.00  0.00            
ATOM   3164  C4B POPE  286      73.050  59.955  32.849  1.00  0.00            
ATOM   3165  NH3 POPE  287     171.895  71.569  55.679  1.00  0.00            
ATOM   3166  PO4 POPE  287     169.364  74.578  54.826  1.00  0.00            
ATOM   3167  GL1 POPE  287     169.488  79.303  52.634  1.00  0.00            
ATOM   3168  GL2 POPE  287     168.075  82.325  53.711  1.00  0.00            
ATOM   3169  C1A POPE  287     170.913  80.441  49.320  1.00  0.00            
ATOM   3170  D2A POPE  287     170.676  80.064  45.248  1.00  0.00            
ATOM   3171  C3A POPE  287     172.079  82.438  42.888  1.00  0.00            
ATOM   3172  C4A POPE  287     172.951  85.019  39.659  1.00  0.00            
ATOM   3173  C1B POPE  287     165.902  83.296  49.147  1.00  0.00            
ATOM   3174  C2B POPE  287     165.589  81.701  45.604  1.00  0.00            
ATOM   3175  C3B POPE  287     166.604  80.122  41.418  1.00  0.00            
ATOM   3176  C4B POPE  287     170.279  80.138  38.346  1.00  0.00            
ATOM   3177  NH3 POPE  288       0.120  99.206  60.185  1.00  0.00            
ATOM   3178  PO4 POPE  288       2.340  95.346  58.054  1.00  0.00            
ATOM   3179  GL1 POPE  288       2.762  93.319  55.437  1.00  0.00            
ATOM   3180  GL2 POPE  288       4.337  91.387  55.167  1.00  0.00            
ATOM   3181  C1A POPE  288       0.924  94.036  50.711  1.00  0.00            
ATOM   3182  D2A POPE  288     192.988  93.419  46.884  1.00  0.00            
ATOM   3183  C3A POPE  288     194.235  94.417  42.192  1.00  0.00            
ATOM   3184  C4A POPE  288     193.949  97.814  38.843  1.00  0.00            
ATOM   3185  C1B POPE  288       5.343  92.121  50.780  1.00  0.00            
ATOM   3186  C2B POPE  288       3.102  91.108  47.323  1.00  0.00            
ATOM   3187  C3B POPE  288       3.812  90.041  43.251  1.00  0.00            
ATOM   3188  C4B POPE  288       4.082  91.843  39.970  1.00  0.00            
ATOM   3189  NH3 POPE  289     152.782  42.734  56.952  1.00  0.00            
ATOM   3190  PO4 POPE  289     151.110  37.832  56.737  1.00  0.00            
ATOM   3191  GL1 POPE  289     150.874  40.475  53.318  1.00  0.00            
ATOM   3192  GL2 POPE  289     152.533  43.162  51.174  1.00  0.00            
ATOM   3193  C1A POPE  289     151.463  39.276  47.803  1.00  0.00            
ATOM   3194  D2A POPE  289     154.257  39.360  44.617  1.00  0.00            
ATOM   3195  C3A POPE  289     157.810  39.182  43.618  1.00  0.00            
ATOM   3196  C4A POPE  289     160.129  38.311  39.972  1.00  0.00            
ATOM   3197  C1B POPE  289     155.001  43.733  47.433  1.00  0.00            
ATOM   3198  C2B POPE  289     156.573  44.621  43.774  1.00  0.00            
ATOM   3199  C3B POPE  289     156.142  43.573  39.334  1.00  0.00            
ATOM   3200  C4B POPE  289     155.607  42.377  35.571  1.00  0.00            
ATOM   3201  NH3 POPE  290     170.204  13.642  56.110  1.00  0.00            
ATOM   3202  PO4 POPE  290     166.532  11.260  54.818  1.00  0.00            
ATOM   3203  GL1 POPE  290     168.079  10.680  51.164  1.00  0.00            
ATOM   3204  GL2 POPE  290     164.676  11.727  50.546  1.00  0.00            
ATOM   3205  C1A POPE  290     170.463  12.562  46.852  1.00  0.00            
ATOM   3206  D2A POPE  290     173.374  15.148  45.477  1.00  0.00            
ATOM   3207  C3A POPE  290     173.360  12.834  41.888  1.00  0.00            
ATOM   3208  C4A POPE  290     175.480  10.328  38.143  1.00  0.00            
ATOM   3209  C1B POPE  290     165.421  11.965  46.555  1.00  0.00            
ATOM   3210  C2B POPE  290     163.330  12.785  43.688  1.00  0.00            
ATOM   3211  C3B POPE  290     164.545  12.940  39.081  1.00  0.00            
ATOM   3212  C4B POPE  290     166.350  11.465  36.115  1.00  0.00            
ATOM   3213  NH3 POPE  291       3.413 192.283  54.424  1.00  0.00            
ATOM   3214  PO4 POPE  291     194.249 192.882  56.332  1.00  0.00            
ATOM   3215  GL1 POPE  291     193.379 192.295  53.308  1.00  0.00            
ATOM   3216  GL2 POPE  291       0.280   0.143  51.555  1.00  0.00            
ATOM   3217  C1A POPE  291     192.846 191.208  48.802  1.00  0.00            
ATOM   3218  D2A POPE  291     192.091 192.998  43.745  1.00  0.00            
ATOM   3219  C3A POPE  291     190.145   0.355  41.164  1.00  0.00            
ATOM   3220  C4A POPE  291     188.811 193.956  37.545  1.00  0.00            
ATOM   3221  C1B POPE  291     194.821   0.740  47.494  1.00  0.00            
ATOM   3222  C2B POPE  291       1.244   1.626  43.675  1.00  0.00            
ATOM   3223  C3B POPE  291       4.150   3.428  41.489  1.00  0.00            
ATOM   3224  C4B POPE  291       6.731   5.406  39.871  1.00  0.00            
ATOM   3225  NH3 POPE  292      32.176 129.865  57.130  1.00  0.00            
ATOM   3226  PO4 POPE  292      32.899 133.442  56.552  1.00  0.00            
ATOM   3227  GL1 POPE  292      34.780 136.081  52.600  1.00  0.00            
ATOM   3228  GL2 POPE  292      36.705 133.869  50.684  1.00  0.00            
ATOM   3229  C1A POPE  292      34.336 137.635  48.453  1.00  0.00            
ATOM   3230  D2A POPE  292      33.162 136.560  44.198  1.00  0.00            
ATOM   3231  C3A POPE  292      33.697 140.722  41.469  1.00  0.00            
ATOM   3232  C4A POPE  292      31.192 139.990  37.238  1.00  0.00            
ATOM   3233  C1B POPE  292      36.084 132.943  47.137  1.00  0.00            
ATOM   3234  C2B POPE  292      35.477 132.609  43.020  1.00  0.00            
ATOM   3235  C3B POPE  292      33.561 130.864  39.095  1.00  0.00            
ATOM   3236  C4B POPE  292      29.461 129.323  35.451  1.00  0.00            
ATOM   3237  NH3 POPE  293      26.063 114.636  61.011  1.00  0.00            
ATOM   3238  PO4 POPE  293      28.168 117.783  63.181  1.00  0.00            
ATOM   3239  GL1 POPE  293      27.034 118.337  57.596  1.00  0.00            
ATOM   3240  GL2 POPE  293      27.305 115.706  56.361  1.00  0.00            
ATOM   3241  C1A POPE  293      26.625 120.800  53.740  1.00  0.00            
ATOM   3242  D2A POPE  293      28.070 124.060  49.767  1.00  0.00            
ATOM   3243  C3A POPE  293      30.816 124.664  47.623  1.00  0.00            
ATOM   3244  C4A POPE  293      32.321 122.854  43.095  1.00  0.00            
ATOM   3245  C1B POPE  293      28.000 115.929  52.422  1.00  0.00            
ATOM   3246  C2B POPE  293      27.600 117.912  48.023  1.00  0.00            
ATOM   3247  C3B POPE  293      27.990 121.054  45.346  1.00  0.00            
ATOM   3248  C4B POPE  293      28.258 125.174  43.171  1.00  0.00            
ATOM   3249  NH3 POPE  294     116.235 154.040  54.667  1.00  0.00            
ATOM   3250  PO4 POPE  294     113.896 150.800  54.051  1.00  0.00            
ATOM   3251  GL1 POPE  294     115.522 148.273  49.779  1.00  0.00            
ATOM   3252  GL2 POPE  294     114.694 146.724  48.861  1.00  0.00            
ATOM   3253  C1A POPE  294     117.278 149.443  45.107  1.00  0.00            
ATOM   3254  D2A POPE  294     118.279 149.169  40.775  1.00  0.00            
ATOM   3255  C3A POPE  294     114.212 149.243  38.646  1.00  0.00            
ATOM   3256  C4A POPE  294     110.691 152.682  37.476  1.00  0.00            
ATOM   3257  C1B POPE  294     112.235 148.062  45.340  1.00  0.00            
ATOM   3258  C2B POPE  294     110.682 147.875  41.105  1.00  0.00            
ATOM   3259  C3B POPE  294     109.768 147.631  36.517  1.00  0.00            
ATOM   3260  C4B POPE  294     108.730 150.727  33.225  1.00  0.00            
ATOM   3261  NH3 POPE  295      84.660  28.402  54.065  1.00  0.00            
ATOM   3262  PO4 POPE  295      81.093  27.105  55.636  1.00  0.00            
ATOM   3263  GL1 POPE  295      80.433  27.269  51.302  1.00  0.00            
ATOM   3264  GL2 POPE  295      79.591  30.247  48.536  1.00  0.00            
ATOM   3265  C1A POPE  295      83.235  27.311  47.855  1.00  0.00            
ATOM   3266  D2A POPE  295      85.708  27.634  43.359  1.00  0.00            
ATOM   3267  C3A POPE  295      83.633  27.534  39.919  1.00  0.00            
ATOM   3268  C4A POPE  295      82.844  30.147  36.026  1.00  0.00            
ATOM   3269  C1B POPE  295      78.903  28.250  43.874  1.00  0.00            
ATOM   3270  C2B POPE  295      78.720  25.316  40.985  1.00  0.00            
ATOM   3271  C3B POPE  295      81.872  22.999  38.674  1.00  0.00            
ATOM   3272  C4B POPE  295      85.905  20.805  39.647  1.00  0.00            
ATOM   3273  NH3 POPE  296      91.448 171.828  53.504  1.00  0.00            
ATOM   3274  PO4 POPE  296      86.820 173.815  53.617  1.00  0.00            
ATOM   3275  GL1 POPE  296      85.926 171.058  51.279  1.00  0.00            
ATOM   3276  GL2 POPE  296      89.193 170.463  49.431  1.00  0.00            
ATOM   3277  C1A POPE  296      83.148 172.685  47.715  1.00  0.00            
ATOM   3278  D2A POPE  296      80.955 174.202  44.728  1.00  0.00            
ATOM   3279  C3A POPE  296      82.224 175.377  40.109  1.00  0.00            
ATOM   3280  C4A POPE  296      82.423 177.507  36.590  1.00  0.00            
ATOM   3281  C1B POPE  296      90.324 168.131  45.667  1.00  0.00            
ATOM   3282  C2B POPE  296      91.581 169.147  41.519  1.00  0.00            
ATOM   3283  C3B POPE  296      94.029 168.239  37.406  1.00  0.00            
ATOM   3284  C4B POPE  296      96.896 170.465  36.609  1.00  0.00            
ATOM   3285  NH3 POPE  297     103.131 179.190  54.146  1.00  0.00            
ATOM   3286  PO4 POPE  297      99.121 177.812  54.778  1.00  0.00            
ATOM   3287  GL1 POPE  297      98.595 180.158  51.411  1.00  0.00            
ATOM   3288  GL2 POPE  297     100.990 180.227  49.691  1.00  0.00            
ATOM   3289  C1A POPE  297      97.183 182.936  47.037  1.00  0.00            
ATOM   3290  D2A POPE  297      98.379 185.814  44.068  1.00  0.00            
ATOM   3291  C3A POPE  297      95.873 186.633  40.529  1.00  0.00            
ATOM   3292  C4A POPE  297      93.470 186.953  37.667  1.00  0.00            
ATOM   3293  C1B POPE  297     100.366 179.013  44.475  1.00  0.00            
ATOM   3294  C2B POPE  297      98.718 181.165  41.298  1.00  0.00            
ATOM   3295  C3B POPE  297      99.225 182.168  37.320  1.00  0.00            
ATOM   3296  C4B POPE  297     101.097 180.548  33.742  1.00  0.00            
ATOM   3297  NH3 POPE  298       8.223 149.158  53.934  1.00  0.00            
ATOM   3298  PO4 POPE  298      10.565 145.930  55.430  1.00  0.00            
ATOM   3299  GL1 POPE  298      11.857 145.077  52.054  1.00  0.00            
ATOM   3300  GL2 POPE  298      13.345 147.834  51.727  1.00  0.00            
ATOM   3301  C1A POPE  298      13.046 144.217  47.739  1.00  0.00            
ATOM   3302  D2A POPE  298      15.590 145.512  43.094  1.00  0.00            
ATOM   3303  C3A POPE  298      13.075 144.336  39.111  1.00  0.00            
ATOM   3304  C4A POPE  298       8.709 141.864  37.538  1.00  0.00            
ATOM   3305  C1B POPE  298      11.521 151.472  49.556  1.00  0.00            
ATOM   3306  C2B POPE  298       9.861 152.721  45.882  1.00  0.00            
ATOM   3307  C3B POPE  298      10.647 153.506  41.659  1.00  0.00            
ATOM   3308  C4B POPE  298      10.287 152.339  37.393  1.00  0.00            
ATOM   3309  NH3 POPE  299     190.228  55.983  56.106  1.00  0.00            
ATOM   3310  PO4 POPE  299     194.791  59.309  57.243  1.00  0.00            
ATOM   3311  GL1 POPE  299       2.650  61.165  54.244  1.00  0.00            
ATOM   3312  GL2 POPE  299       4.641  63.419  54.294  1.00  0.00            
ATOM   3313  C1A POPE  299       3.630  58.981  50.380  1.00  0.00            
ATOM   3314  D2A POPE  299       3.373  57.828  47.176  1.00  0.00            
ATOM   3315  C3A POPE  299       0.722  59.202  43.289  1.00  0.00            
ATOM   3316  C4A POPE  299     192.723  60.568  40.641  1.00  0.00            
ATOM   3317  C1B POPE  299       5.671  65.837  50.104  1.00  0.00            
ATOM   3318  C2B POPE  299       7.066  67.566  46.812  1.00  0.00            
ATOM   3319  C3B POPE  299      10.469  70.022  46.855  1.00  0.00            
ATOM   3320  C4B POPE  299      10.937  73.995  45.888  1.00  0.00            
ATOM   3321  NH3 POPE  300      67.721 190.643  58.177  1.00  0.00            
ATOM   3322  PO4 POPE  300      67.193 194.508  55.520  1.00  0.00            
ATOM   3323  GL1 POPE  300      66.996   0.300  51.289  1.00  0.00            
ATOM   3324  GL2 POPE  300      67.098 193.267  48.910  1.00  0.00            
ATOM   3325  C1A POPE  300      69.906   2.160  48.492  1.00  0.00            
ATOM   3326  D2A POPE  300      70.770   3.820  44.779  1.00  0.00            
ATOM   3327  C3A POPE  300      67.756   3.808  41.430  1.00  0.00            
ATOM   3328  C4A POPE  300      64.502   5.971  39.100  1.00  0.00            
ATOM   3329  C1B POPE  300      66.893 194.062  44.500  1.00  0.00            
ATOM   3330  C2B POPE  300      67.983 193.131  39.280  1.00  0.00            
ATOM   3331  C3B POPE  300      68.147 190.775  36.151  1.00  0.00            
ATOM   3332  C4B POPE  300      70.281 189.924  33.308  1.00  0.00            
ATOM   3333  NH3 POPE  301     180.148  97.711  56.433  1.00  0.00            
ATOM   3334  PO4 POPE  301     178.103  96.745  52.609  1.00  0.00            
ATOM   3335  GL1 POPE  301     177.340  94.520  48.581  1.00  0.00            
ATOM   3336  GL2 POPE  301     174.753  93.848  47.149  1.00  0.00            
ATOM   3337  C1A POPE  301     179.029  90.846  45.833  1.00  0.00            
ATOM   3338  D2A POPE  301     179.751  89.738  42.255  1.00  0.00            
ATOM   3339  C3A POPE  301     181.275  92.493  39.151  1.00  0.00            
ATOM   3340  C4A POPE  301     183.315  96.118  36.701  1.00  0.00            
ATOM   3341  C1B POPE  301     174.089  91.609  44.205  1.00  0.00            
ATOM   3342  C2B POPE  301     175.126  89.715  39.522  1.00  0.00            
ATOM   3343  C3B POPE  301     177.606  90.106  35.706  1.00  0.00            
ATOM   3344  C4B POPE  301     178.897  89.663  31.326  1.00  0.00            
ATOM   3345  NH3 POPE  302     160.864  62.612  56.896  1.00  0.00            
ATOM   3346  PO4 POPE  302     156.069  63.217  57.540  1.00  0.00            
ATOM   3347  GL1 POPE  302     157.011  61.220  53.901  1.00  0.00            
ATOM   3348  GL2 POPE  302     157.995  58.776  52.134  1.00  0.00            
ATOM   3349  C1A POPE  302     160.395  62.336  50.289  1.00  0.00            
ATOM   3350  D2A POPE  302     161.965  60.406  47.121  1.00  0.00            
ATOM   3351  C3A POPE  302     163.186  64.499  44.913  1.00  0.00            
ATOM   3352  C4A POPE  302     164.011  68.254  42.819  1.00  0.00            
ATOM   3353  C1B POPE  302     158.064  56.917  47.760  1.00  0.00            
ATOM   3354  C2B POPE  302     160.147  56.136  43.921  1.00  0.00            
ATOM   3355  C3B POPE  302     161.168  55.907  39.580  1.00  0.00            
ATOM   3356  C4B POPE  302     159.716  57.403  35.350  1.00  0.00            
ATOM   3357  NH3 POPE  303      27.431 156.879  56.798  1.00  0.00            
ATOM   3358  PO4 POPE  303      30.045 154.538  54.221  1.00  0.00            
ATOM   3359  GL1 POPE  303      27.373 152.747  50.360  1.00  0.00            
ATOM   3360  GL2 POPE  303      25.954 149.884  50.709  1.00  0.00            
ATOM   3361  C1A POPE  303      28.664 151.992  46.520  1.00  0.00            
ATOM   3362  D2A POPE  303      29.696 152.669  42.150  1.00  0.00            
ATOM   3363  C3A POPE  303      26.647 151.924  39.240  1.00  0.00            
ATOM   3364  C4A POPE  303      23.754 152.802  34.353  1.00  0.00            
ATOM   3365  C1B POPE  303      23.468 149.654  46.620  1.00  0.00            
ATOM   3366  C2B POPE  303      19.951 150.547  44.938  1.00  0.00            
ATOM   3367  C3B POPE  303      17.753 150.563  41.943  1.00  0.00            
ATOM   3368  C4B POPE  303      17.646 147.984  38.487  1.00  0.00            
ATOM   3369  NH3 POPE  304      57.121  71.648  54.469  1.00  0.00            
ATOM   3370  PO4 POPE  304      52.767  72.555  54.923  1.00  0.00            
ATOM   3371  GL1 POPE  304      54.174  73.920  50.683  1.00  0.00            
ATOM   3372  GL2 POPE  304      57.667  74.970  50.212  1.00  0.00            
ATOM   3373  C1A POPE  304      54.398  73.584  46.500  1.00  0.00            
ATOM   3374  D2A POPE  304      52.024  75.752  43.164  1.00  0.00            
ATOM   3375  C3A POPE  304      50.841  74.239  39.849  1.00  0.00            
ATOM   3376  C4A POPE  304      46.939  74.508  37.999  1.00  0.00            
ATOM   3377  C1B POPE  304      59.440  77.598  46.329  1.00  0.00            
ATOM   3378  C2B POPE  304      56.651  76.645  42.732  1.00  0.00            
ATOM   3379  C3B POPE  304      55.232  75.068  37.678  1.00  0.00            
ATOM   3380  C4B POPE  304      55.158  76.841  32.917  1.00  0.00            
ATOM   3381  NH3 POPE  305      17.860 175.549  54.454  1.00  0.00            
ATOM   3382  PO4 POPE  305      21.994 176.454  54.769  1.00  0.00            
ATOM   3383  GL1 POPE  305      20.881 175.315  50.381  1.00  0.00            
ATOM   3384  GL2 POPE  305      25.214 174.161  49.953  1.00  0.00            
ATOM   3385  C1A POPE  305      22.539 177.306  46.557  1.00  0.00            
ATOM   3386  D2A POPE  305      22.961 175.044  43.205  1.00  0.00            
ATOM   3387  C3A POPE  305      20.624 173.585  39.481  1.00  0.00            
ATOM   3388  C4A POPE  305      16.782 174.798  40.022  1.00  0.00            
ATOM   3389  C1B POPE  305      28.403 176.123  47.070  1.00  0.00            
ATOM   3390  C2B POPE  305      31.270 178.670  44.735  1.00  0.00            
ATOM   3391  C3B POPE  305      33.414 180.216  41.310  1.00  0.00            
ATOM   3392  C4B POPE  305      36.858 178.266  39.935  1.00  0.00            
ATOM   3393  NH3 POPE  306     108.319 140.104  52.484  1.00  0.00            
ATOM   3394  PO4 POPE  306     105.063 137.874  51.892  1.00  0.00            
ATOM   3395  GL1 POPE  306     105.735 136.844  49.039  1.00  0.00            
ATOM   3396  GL2 POPE  306     104.480 134.259  47.071  1.00  0.00            
ATOM   3397  C1A POPE  306     104.273 138.582  44.530  1.00  0.00            
ATOM   3398  D2A POPE  306     104.623 139.000  40.057  1.00  0.00            
ATOM   3399  C3A POPE  306     101.783 141.326  36.849  1.00  0.00            
ATOM   3400  C4A POPE  306     101.952 143.372  32.349  1.00  0.00            
ATOM   3401  C1B POPE  306     102.606 133.491  42.603  1.00  0.00            
ATOM   3402  C2B POPE  306      99.923 132.067  38.913  1.00  0.00            
ATOM   3403  C3B POPE  306      98.404 130.841  35.726  1.00  0.00            
ATOM   3404  C4B POPE  306      97.439 126.464  36.042  1.00  0.00            
ATOM   3405  NH3 POPE  307     125.724 181.284  54.533  1.00  0.00            
ATOM   3406  PO4 POPE  307     121.413 180.920  55.496  1.00  0.00            
ATOM   3407  GL1 POPE  307     121.747 183.978  51.957  1.00  0.00            
ATOM   3408  GL2 POPE  307     123.226 186.281  54.206  1.00  0.00            
ATOM   3409  C1A POPE  307     122.901 185.746  47.839  1.00  0.00            
ATOM   3410  D2A POPE  307     124.219 187.631  45.221  1.00  0.00            
ATOM   3411  C3A POPE  307     122.036 186.291  41.039  1.00  0.00            
ATOM   3412  C4A POPE  307     118.735 183.842  39.876  1.00  0.00            
ATOM   3413  C1B POPE  307     122.005 189.436  51.567  1.00  0.00            
ATOM   3414  C2B POPE  307     121.006 190.714  47.475  1.00  0.00            
ATOM   3415  C3B POPE  307     119.720 191.073  43.774  1.00  0.00            
ATOM   3416  C4B POPE  307     117.627 188.459  40.613  1.00  0.00            
ATOM   3417  NH3 POPE  308     142.631  42.015  56.587  1.00  0.00            
ATOM   3418  PO4 POPE  308     143.133  44.936  53.424  1.00  0.00            
ATOM   3419  GL1 POPE  308     142.285  41.657  51.147  1.00  0.00            
ATOM   3420  GL2 POPE  308     139.503  39.842  53.351  1.00  0.00            
ATOM   3421  C1A POPE  308     141.950  41.516  46.765  1.00  0.00            
ATOM   3422  D2A POPE  308     140.578  43.759  43.143  1.00  0.00            
ATOM   3423  C3A POPE  308     140.094  41.067  40.010  1.00  0.00            
ATOM   3424  C4A POPE  308     140.830  37.150  40.403  1.00  0.00            
ATOM   3425  C1B POPE  308     141.001  37.069  49.430  1.00  0.00            
ATOM   3426  C2B POPE  308     143.811  36.462  45.713  1.00  0.00            
ATOM   3427  C3B POPE  308     145.806  35.018  42.160  1.00  0.00            
ATOM   3428  C4B POPE  308     144.670  34.289  38.162  1.00  0.00            
ATOM   3429  NH3 POPE  309      64.847  74.442  54.044  1.00  0.00            
ATOM   3430  PO4 POPE  309      60.718  75.738  53.975  1.00  0.00            
ATOM   3431  GL1 POPE  309      63.021  76.339  50.005  1.00  0.00            
ATOM   3432  GL2 POPE  309      61.896  73.777  47.287  1.00  0.00            
ATOM   3433  C1A POPE  309      64.304  78.036  45.848  1.00  0.00            
ATOM   3434  D2A POPE  309      63.752  76.706  41.789  1.00  0.00            
ATOM   3435  C3A POPE  309      60.195  74.871  39.428  1.00  0.00            
ATOM   3436  C4A POPE  309      58.805  71.778  36.271  1.00  0.00            
ATOM   3437  C1B POPE  309      59.700  72.452  44.400  1.00  0.00            
ATOM   3438  C2B POPE  309      56.653  71.418  41.099  1.00  0.00            
ATOM   3439  C3B POPE  309      52.847  70.390  41.998  1.00  0.00            
ATOM   3440  C4B POPE  309      49.362  72.092  45.712  1.00  0.00            
ATOM   3441  NH3 POPE  310     117.858 140.025  55.806  1.00  0.00            
ATOM   3442  PO4 POPE  310     116.345 138.305  51.331  1.00  0.00            
ATOM   3443  GL1 POPE  310     118.314 137.879  48.158  1.00  0.00            
ATOM   3444  GL2 POPE  310     117.847 141.750  47.528  1.00  0.00            
ATOM   3445  C1A POPE  310     119.059 134.779  44.337  1.00  0.00            
ATOM   3446  D2A POPE  310     118.380 135.809  39.680  1.00  0.00            
ATOM   3447  C3A POPE  310     120.227 137.866  36.501  1.00  0.00            
ATOM   3448  C4A POPE  310     120.322 143.311  34.207  1.00  0.00            
ATOM   3449  C1B POPE  310     118.505 141.958  43.985  1.00  0.00            
ATOM   3450  C2B POPE  310     118.722 141.086  39.829  1.00  0.00            
ATOM   3451  C3B POPE  310     116.001 140.940  36.973  1.00  0.00            
ATOM   3452  C4B POPE  310     112.870 143.511  34.973  1.00  0.00            
ATOM   3453  NH3 POPE  311      64.929 127.032  57.072  1.00  0.00            
ATOM   3454  PO4 POPE  311      69.329 126.168  58.074  1.00  0.00            
ATOM   3455  GL1 POPE  311      67.960 126.288  53.069  1.00  0.00            
ATOM   3456  GL2 POPE  311      65.655 128.668  52.418  1.00  0.00            
ATOM   3457  C1A POPE  311      68.500 124.310  48.818  1.00  0.00            
ATOM   3458  D2A POPE  311      65.949 124.111  44.462  1.00  0.00            
ATOM   3459  C3A POPE  311      67.039 128.511  41.313  1.00  0.00            
ATOM   3460  C4A POPE  311      66.118 129.816  37.423  1.00  0.00            
ATOM   3461  C1B POPE  311      62.420 129.429  49.714  1.00  0.00            
ATOM   3462  C2B POPE  311      58.288 130.579  46.736  1.00  0.00            
ATOM   3463  C3B POPE  311      59.601 131.002  42.506  1.00  0.00            
ATOM   3464  C4B POPE  311      62.533 131.225  39.712  1.00  0.00            
ATOM   3465  NH3 POPE  312     122.126  99.562  59.900  1.00  0.00            
ATOM   3466  PO4 POPE  312     125.622  97.204  58.223  1.00  0.00            
ATOM   3467  GL1 POPE  312     125.766  99.594  55.373  1.00  0.00            
ATOM   3468  GL2 POPE  312     122.619 100.830  54.768  1.00  0.00            
ATOM   3469  C1A POPE  312     127.146 101.001  51.056  1.00  0.00            
ATOM   3470  D2A POPE  312     128.776  99.576  46.993  1.00  0.00            
ATOM   3471  C3A POPE  312     128.193 102.453  42.818  1.00  0.00            
ATOM   3472  C4A POPE  312     128.904 104.462  38.772  1.00  0.00            
ATOM   3473  C1B POPE  312     121.124 102.656  50.919  1.00  0.00            
ATOM   3474  C2B POPE  312     119.484 102.167  47.425  1.00  0.00            
ATOM   3475  C3B POPE  312     116.774 102.263  44.821  1.00  0.00            
ATOM   3476  C4B POPE  312     117.542 100.583  40.388  1.00  0.00            
ATOM   3477  NH3 POPE  313     103.390  34.048  55.776  1.00  0.00            
ATOM   3478  PO4 POPE  313     106.838  37.651  55.591  1.00  0.00            
ATOM   3479  GL1 POPE  313     107.073  33.767  52.117  1.00  0.00            
ATOM   3480  GL2 POPE  313     109.397  35.023  49.699  1.00  0.00            
ATOM   3481  C1A POPE  313     106.249  30.302  48.291  1.00  0.00            
ATOM   3482  D2A POPE  313     102.207  29.632  46.030  1.00  0.00            
ATOM   3483  C3A POPE  313     104.122  28.124  42.001  1.00  0.00            
ATOM   3484  C4A POPE  313     106.686  27.020  38.734  1.00  0.00            
ATOM   3485  C1B POPE  313     110.367  37.436  46.785  1.00  0.00            
ATOM   3486  C2B POPE  313     108.781  36.645  43.227  1.00  0.00            
ATOM   3487  C3B POPE  313     106.665  35.887  40.063  1.00  0.00            
ATOM   3488  C4B POPE  313     105.914  38.261  36.053  1.00  0.00            
ATOM   3489  NH3 POPE  314     117.162 178.869  58.434  1.00  0.00            
ATOM   3490  PO4 POPE  314     116.386 174.965  57.234  1.00  0.00            
ATOM   3491  GL1 POPE  314     117.659 176.575  52.977  1.00  0.00            
ATOM   3492  GL2 POPE  314     117.839 179.915  52.281  1.00  0.00            
ATOM   3493  C1A POPE  314     116.056 177.178  48.716  1.00  0.00            
ATOM   3494  D2A POPE  314     114.667 176.140  44.572  1.00  0.00            
ATOM   3495  C3A POPE  314     116.069 176.924  40.072  1.00  0.00            
ATOM   3496  C4A POPE  314     115.098 174.169  35.880  1.00  0.00            
ATOM   3497  C1B POPE  314     116.754 182.309  48.314  1.00  0.00            
ATOM   3498  C2B POPE  314     112.807 182.227  45.820  1.00  0.00            
ATOM   3499  C3B POPE  314     111.926 179.911  41.977  1.00  0.00            
ATOM   3500  C4B POPE  314     109.715 181.282  37.809  1.00  0.00            
ATOM   3501  NH3 POPE  315      53.607 144.319  59.738  1.00  0.00            
ATOM   3502  PO4 POPE  315      55.247 139.707  58.035  1.00  0.00            
ATOM   3503  GL1 POPE  315      55.413 138.464  53.936  1.00  0.00            
ATOM   3504  GL2 POPE  315      54.607 136.242  53.526  1.00  0.00            
ATOM   3505  C1A POPE  315      57.144 139.326  49.280  1.00  0.00            
ATOM   3506  D2A POPE  315      56.833 138.451  44.956  1.00  0.00            
ATOM   3507  C3A POPE  315      56.668 143.069  42.353  1.00  0.00            
ATOM   3508  C4A POPE  315      57.492 146.143  38.130  1.00  0.00            
ATOM   3509  C1B POPE  315      55.053 134.469  48.145  1.00  0.00            
ATOM   3510  C2B POPE  315      55.699 133.757  43.465  1.00  0.00            
ATOM   3511  C3B POPE  315      54.793 131.721  39.433  1.00  0.00            
ATOM   3512  C4B POPE  315      53.195 130.292  36.174  1.00  0.00            
ATOM   3513  NH3 POPE  316     125.693  38.613  55.930  1.00  0.00            
ATOM   3514  PO4 POPE  316     127.236  33.971  53.958  1.00  0.00            
ATOM   3515  GL1 POPE  316     127.280  31.566  50.432  1.00  0.00            
ATOM   3516  GL2 POPE  316     129.901  30.203  50.470  1.00  0.00            
ATOM   3517  C1A POPE  316     126.193  29.244  47.289  1.00  0.00            
ATOM   3518  D2A POPE  316     124.877  28.046  42.615  1.00  0.00            
ATOM   3519  C3A POPE  316     127.399  27.458  39.389  1.00  0.00            
ATOM   3520  C4A POPE  316     130.809  30.343  36.203  1.00  0.00            
ATOM   3521  C1B POPE  316     131.296  31.612  46.861  1.00  0.00            
ATOM   3522  C2B POPE  316     134.624  31.591  43.832  1.00  0.00            
ATOM   3523  C3B POPE  316     136.640  28.676  40.863  1.00  0.00            
ATOM   3524  C4B POPE  316     138.004  27.038  36.915  1.00  0.00            
ATOM   3525  NH3 POPE  317     148.115   2.725  58.354  1.00  0.00            
ATOM   3526  PO4 POPE  317     145.368   1.908  61.832  1.00  0.00            
ATOM   3527  GL1 POPE  317     143.472   1.748  57.617  1.00  0.00            
ATOM   3528  GL2 POPE  317     140.146   3.617  57.488  1.00  0.00            
ATOM   3529  C1A POPE  317     144.114   1.153  53.411  1.00  0.00            
ATOM   3530  D2A POPE  317     144.938   3.008  49.778  1.00  0.00            
ATOM   3531  C3A POPE  317     141.143   5.051  48.506  1.00  0.00            
ATOM   3532  C4A POPE  317     140.055   8.059  44.960  1.00  0.00            
ATOM   3533  C1B POPE  317     140.304   3.555  53.472  1.00  0.00            
ATOM   3534  C2B POPE  317     137.113   2.946  50.199  1.00  0.00            
ATOM   3535  C3B POPE  317     137.366   3.812  45.403  1.00  0.00            
ATOM   3536  C4B POPE  317     139.161   3.856  42.339  1.00  0.00            
ATOM   3537  NH3 POPE  318     135.607 150.195  53.151  1.00  0.00            
ATOM   3538  PO4 POPE  318     133.341 153.967  56.090  1.00  0.00            
ATOM   3539  GL1 POPE  318     132.753 154.812  51.548  1.00  0.00            
ATOM   3540  GL2 POPE  318     135.516 154.808  50.434  1.00  0.00            
ATOM   3541  C1A POPE  318     131.276 155.144  47.156  1.00  0.00            
ATOM   3542  D2A POPE  318     129.906 157.278  44.491  1.00  0.00            
ATOM   3543  C3A POPE  318     130.246 156.521  39.505  1.00  0.00            
ATOM   3544  C4A POPE  318     130.973 158.504  35.439  1.00  0.00            
ATOM   3545  C1B POPE  318     135.162 152.280  46.305  1.00  0.00            
ATOM   3546  C2B POPE  318     131.882 152.973  42.611  1.00  0.00            
ATOM   3547  C3B POPE  318     131.971 151.823  37.528  1.00  0.00            
ATOM   3548  C4B POPE  318     131.223 149.385  33.974  1.00  0.00            
ATOM   3549  NH3 POPE  319       2.764 112.487  55.681  1.00  0.00            
ATOM   3550  PO4 POPE  319       2.541 107.724  57.629  1.00  0.00            
ATOM   3551  GL1 POPE  319       0.395 108.424  53.666  1.00  0.00            
ATOM   3552  GL2 POPE  319     193.562 106.627  52.879  1.00  0.00            
ATOM   3553  C1A POPE  319       2.216 106.696  49.599  1.00  0.00            
ATOM   3554  D2A POPE  319       3.792 107.135  44.938  1.00  0.00            
ATOM   3555  C3A POPE  319       5.616 104.054  42.731  1.00  0.00            
ATOM   3556  C4A POPE  319       8.345 103.611  38.872  1.00  0.00            
ATOM   3557  C1B POPE  319     192.291 107.900  49.833  1.00  0.00            
ATOM   3558  C2B POPE  319     189.712 106.541  46.191  1.00  0.00            
ATOM   3559  C3B POPE  319     188.616 103.921  41.869  1.00  0.00            
ATOM   3560  C4B POPE  319     189.798 106.439  37.816  1.00  0.00            
ATOM   3561  NH3 POPE  320     126.211 146.564  55.362  1.00  0.00            
ATOM   3562  PO4 POPE  320     123.628 150.581  53.208  1.00  0.00            
ATOM   3563  GL1 POPE  320     123.489 149.098  49.433  1.00  0.00            
ATOM   3564  GL2 POPE  320     126.687 148.920  49.909  1.00  0.00            
ATOM   3565  C1A POPE  320     122.699 150.584  45.494  1.00  0.00            
ATOM   3566  D2A POPE  320     121.080 152.806  42.462  1.00  0.00            
ATOM   3567  C3A POPE  320     121.608 152.191  38.378  1.00  0.00            
ATOM   3568  C4A POPE  320     119.353 150.256  35.275  1.00  0.00            
ATOM   3569  C1B POPE  320     125.438 146.733  45.671  1.00  0.00            
ATOM   3570  C2B POPE  320     124.787 147.641  41.359  1.00  0.00            
ATOM   3571  C3B POPE  320     121.626 146.029  38.139  1.00  0.00            
ATOM   3572  C4B POPE  320     117.214 145.670  37.643  1.00  0.00            
ATOM   3573  NH3 POPE  321     148.854 160.011  54.152  1.00  0.00            
ATOM   3574  PO4 POPE  321     151.696 157.180  56.980  1.00  0.00            
ATOM   3575  GL1 POPE  321     152.248 156.208  52.719  1.00  0.00            
ATOM   3576  GL2 POPE  321     155.562 156.669  51.463  1.00  0.00            
ATOM   3577  C1A POPE  321     150.382 155.042  47.810  1.00  0.00            
ATOM   3578  D2A POPE  321     151.078 154.297  43.808  1.00  0.00            
ATOM   3579  C3A POPE  321     155.224 151.945  43.188  1.00  0.00            
ATOM   3580  C4A POPE  321     156.350 151.872  38.940  1.00  0.00            
ATOM   3581  C1B POPE  321     155.750 155.303  47.061  1.00  0.00            
ATOM   3582  C2B POPE  321     157.779 156.088  43.834  1.00  0.00            
ATOM   3583  C3B POPE  321     158.280 156.736  39.855  1.00  0.00            
ATOM   3584  C4B POPE  321     161.151 158.935  36.964  1.00  0.00            
ATOM   3585  NH3 POPE  322     125.593  52.661  55.085  1.00  0.00            
ATOM   3586  PO4 POPE  322     129.114  50.774  55.477  1.00  0.00            
ATOM   3587  GL1 POPE  322     129.292  49.984  51.041  1.00  0.00            
ATOM   3588  GL2 POPE  322     130.370  46.469  50.232  1.00  0.00            
ATOM   3589  C1A POPE  322     130.937  50.477  46.764  1.00  0.00            
ATOM   3590  D2A POPE  322     134.370  50.403  44.768  1.00  0.00            
ATOM   3591  C3A POPE  322     135.073  47.959  40.214  1.00  0.00            
ATOM   3592  C4A POPE  322     134.366  49.519  37.196  1.00  0.00            
ATOM   3593  C1B POPE  322     130.283  45.666  46.775  1.00  0.00            
ATOM   3594  C2B POPE  322     130.947  46.190  42.881  1.00  0.00            
ATOM   3595  C3B POPE  322     130.055  47.012  38.458  1.00  0.00            
ATOM   3596  C4B POPE  322     128.617  45.062  35.116  1.00  0.00            
ATOM   3597  NH3 POPE  323     135.717  17.745  56.772  1.00  0.00            
ATOM   3598  PO4 POPE  323     133.894  21.740  57.929  1.00  0.00            
ATOM   3599  GL1 POPE  323     133.402  21.257  53.357  1.00  0.00            
ATOM   3600  GL2 POPE  323     132.404  18.622  53.119  1.00  0.00            
ATOM   3601  C1A POPE  323     134.294  22.406  50.217  1.00  0.00            
ATOM   3602  D2A POPE  323     133.942  21.576  46.380  1.00  0.00            
ATOM   3603  C3A POPE  323     136.262  19.791  42.972  1.00  0.00            
ATOM   3604  C4A POPE  323     136.915  22.169  38.525  1.00  0.00            
ATOM   3605  C1B POPE  323     133.581  16.567  48.702  1.00  0.00            
ATOM   3606  C2B POPE  323     133.403  13.485  44.250  1.00  0.00            
ATOM   3607  C3B POPE  323     131.076  10.288  43.250  1.00  0.00            
ATOM   3608  C4B POPE  323     129.984   6.124  40.445  1.00  0.00            
ATOM   3609  NH3 POPE  324      73.148 164.676  52.519  1.00  0.00            
ATOM   3610  PO4 POPE  324      68.771 167.466  52.682  1.00  0.00            
ATOM   3611  GL1 POPE  324      68.606 165.689  50.041  1.00  0.00            
ATOM   3612  GL2 POPE  324      70.307 166.313  47.608  1.00  0.00            
ATOM   3613  C1A POPE  324      66.234 162.768  47.087  1.00  0.00            
ATOM   3614  D2A POPE  324      62.279 162.697  43.852  1.00  0.00            
ATOM   3615  C3A POPE  324      62.258 162.415  39.447  1.00  0.00            
ATOM   3616  C4A POPE  324      59.345 162.399  35.689  1.00  0.00            
ATOM   3617  C1B POPE  324      70.705 165.075  42.773  1.00  0.00            
ATOM   3618  C2B POPE  324      71.464 163.197  39.245  1.00  0.00            
ATOM   3619  C3B POPE  324      70.580 161.225  34.534  1.00  0.00            
ATOM   3620  C4B POPE  324      67.068 158.958  33.244  1.00  0.00            
ATOM   3621  NH3 POPE  325      54.660 180.418  56.803  1.00  0.00            
ATOM   3622  PO4 POPE  325      57.363 181.005  52.938  1.00  0.00            
ATOM   3623  GL1 POPE  325      59.284 181.579  49.500  1.00  0.00            
ATOM   3624  GL2 POPE  325      58.469 178.303  46.900  1.00  0.00            
ATOM   3625  C1A POPE  325      61.453 182.950  45.418  1.00  0.00            
ATOM   3626  D2A POPE  325      62.301 183.347  41.718  1.00  0.00            
ATOM   3627  C3A POPE  325      60.856 183.765  36.639  1.00  0.00            
ATOM   3628  C4A POPE  325      58.441 182.311  33.618  1.00  0.00            
ATOM   3629  C1B POPE  325      57.739 179.111  41.972  1.00  0.00            
ATOM   3630  C2B POPE  325      55.943 180.447  37.941  1.00  0.00            
ATOM   3631  C3B POPE  325      55.147 177.113  34.402  1.00  0.00            
ATOM   3632  C4B POPE  325      53.359 172.570  33.791  1.00  0.00            
ATOM   3633  NH3 POPE  326      16.267 104.437  60.639  1.00  0.00            
ATOM   3634  PO4 POPE  326      20.579 104.248  60.672  1.00  0.00            
ATOM   3635  GL1 POPE  326      21.235 103.506  56.788  1.00  0.00            
ATOM   3636  GL2 POPE  326      17.641 101.027  57.075  1.00  0.00            
ATOM   3637  C1A POPE  326      19.669 103.498  52.528  1.00  0.00            
ATOM   3638  D2A POPE  326      21.266  99.996  50.664  1.00  0.00            
ATOM   3639  C3A POPE  326      21.361 100.904  45.458  1.00  0.00            
ATOM   3640  C4A POPE  326      23.500 101.026  41.196  1.00  0.00            
ATOM   3641  C1B POPE  326      15.046 103.020  53.680  1.00  0.00            
ATOM   3642  C2B POPE  326      15.159 103.097  49.182  1.00  0.00            
ATOM   3643  C3B POPE  326      14.645 101.756  45.832  1.00  0.00            
ATOM   3644  C4B POPE  326      12.735 100.207  43.064  1.00  0.00            
ATOM   3645  NH3 POPE  327      71.085  82.471  51.005  1.00  0.00            
ATOM   3646  PO4 POPE  327      76.439  81.883  51.740  1.00  0.00            
ATOM   3647  GL1 POPE  327      74.464  81.009  47.156  1.00  0.00            
ATOM   3648  GL2 POPE  327      71.120  83.272  45.437  1.00  0.00            
ATOM   3649  C1A POPE  327      73.995  78.982  43.176  1.00  0.00            
ATOM   3650  D2A POPE  327      74.996  79.815  38.874  1.00  0.00            
ATOM   3651  C3A POPE  327      71.328  78.976  36.369  1.00  0.00            
ATOM   3652  C4A POPE  327      67.924  81.255  33.417  1.00  0.00            
ATOM   3653  C1B POPE  327      71.778  82.980  41.106  1.00  0.00            
ATOM   3654  C2B POPE  327      70.368  84.367  36.906  1.00  0.00            
ATOM   3655  C3B POPE  327      70.120  86.982  32.331  1.00  0.00            
ATOM   3656  C4B POPE  327      69.130  90.544  32.868  1.00  0.00            
ATOM   3657  NH3 POPE  328     118.208  51.569  52.704  1.00  0.00            
ATOM   3658  PO4 POPE  328     120.809  52.716  55.743  1.00  0.00            
ATOM   3659  GL1 POPE  328     122.583  51.957  50.933  1.00  0.00            
ATOM   3660  GL2 POPE  328     120.859  50.157  47.822  1.00  0.00            
ATOM   3661  C1A POPE  328     124.354  54.443  48.243  1.00  0.00            
ATOM   3662  D2A POPE  328     127.411  54.677  44.956  1.00  0.00            
ATOM   3663  C3A POPE  328     125.688  54.421  40.525  1.00  0.00            
ATOM   3664  C4A POPE  328     123.534  52.916  37.322  1.00  0.00            
ATOM   3665  C1B POPE  328     122.004  48.686  44.364  1.00  0.00            
ATOM   3666  C2B POPE  328     122.608  45.619  41.772  1.00  0.00            
ATOM   3667  C3B POPE  328     123.552  47.919  38.571  1.00  0.00            
ATOM   3668  C4B POPE  328     126.167  49.103  35.579  1.00  0.00            
ATOM   3669  NH3 POPE  329      28.523 165.881  56.738  1.00  0.00            
ATOM   3670  PO4 POPE  329      25.137 168.506  54.968  1.00  0.00            
ATOM   3671  GL1 POPE  329      25.907 169.021  50.212  1.00  0.00            
ATOM   3672  GL2 POPE  329      24.333 166.952  49.588  1.00  0.00            
ATOM   3673  C1A POPE  329      25.875 170.774  46.192  1.00  0.00            
ATOM   3674  D2A POPE  329      27.301 172.402  41.867  1.00  0.00            
ATOM   3675  C3A POPE  329      30.481 171.177  39.443  1.00  0.00            
ATOM   3676  C4A POPE  329      33.359 170.047  36.316  1.00  0.00            
ATOM   3677  C1B POPE  329      25.956 166.177  44.456  1.00  0.00            
ATOM   3678  C2B POPE  329      27.515 166.172  39.770  1.00  0.00            
ATOM   3679  C3B POPE  329      27.139 169.190  36.797  1.00  0.00            
ATOM   3680  C4B POPE  329      29.118 172.688  33.879  1.00  0.00            
ATOM   3681  NH3 POPE  330      27.037  77.665  58.090  1.00  0.00            
ATOM   3682  PO4 POPE  330      22.754  76.134  56.326  1.00  0.00            
ATOM   3683  GL1 POPE  330      21.455  76.610  53.196  1.00  0.00            
ATOM   3684  GL2 POPE  330      17.998  78.015  51.708  1.00  0.00            
ATOM   3685  C1A POPE  330      19.891  74.346  48.766  1.00  0.00            
ATOM   3686  D2A POPE  330      19.171  71.161  45.579  1.00  0.00            
ATOM   3687  C3A POPE  330      19.319  73.719  41.558  1.00  0.00            
ATOM   3688  C4A POPE  330      20.819  76.976  43.215  1.00  0.00            
ATOM   3689  C1B POPE  330      18.170  78.996  47.421  1.00  0.00            
ATOM   3690  C2B POPE  330      17.111  81.463  43.469  1.00  0.00            
ATOM   3691  C3B POPE  330      14.610  84.255  40.008  1.00  0.00            
ATOM   3692  C4B POPE  330      13.474  86.794  36.282  1.00  0.00            
ATOM   3693  NH3 POPE  331      32.507  84.148  57.172  1.00  0.00            
ATOM   3694  PO4 POPE  331      29.807  81.511  56.168  1.00  0.00            
ATOM   3695  GL1 POPE  331      30.042  83.644  51.745  1.00  0.00            
ATOM   3696  GL2 POPE  331      28.563  82.604  49.368  1.00  0.00            
ATOM   3697  C1A POPE  331      32.507  86.463  48.271  1.00  0.00            
ATOM   3698  D2A POPE  331      32.452  88.720  44.794  1.00  0.00            
ATOM   3699  C3A POPE  331      29.286  89.161  41.264  1.00  0.00            
ATOM   3700  C4A POPE  331      26.093  91.322  38.152  1.00  0.00            
ATOM   3701  C1B POPE  331      31.191  80.698  46.336  1.00  0.00            
ATOM   3702  C2B POPE  331      35.194  80.032  45.039  1.00  0.00            
ATOM   3703  C3B POPE  331      38.909  78.544  42.854  1.00  0.00            
ATOM   3704  C4B POPE  331      42.483  78.350  41.659  1.00  0.00            
ATOM   3705  NH3 POPE  332      54.864  95.086  60.298  1.00  0.00            
ATOM   3706  PO4 POPE  332      54.432  96.466  56.418  1.00  0.00            
ATOM   3707  GL1 POPE  332      55.634  94.095  52.219  1.00  0.00            
ATOM   3708  GL2 POPE  332      57.739  96.181  50.394  1.00  0.00            
ATOM   3709  C1A POPE  332      56.080  92.757  47.365  1.00  0.00            
ATOM   3710  D2A POPE  332      55.290  95.622  43.285  1.00  0.00            
ATOM   3711  C3A POPE  332      55.582  98.501  40.025  1.00  0.00            
ATOM   3712  C4A POPE  332      55.588  99.494  35.865  1.00  0.00            
ATOM   3713  C1B POPE  332      55.405  98.939  47.118  1.00  0.00            
ATOM   3714  C2B POPE  332      54.771 101.835  43.316  1.00  0.00            
ATOM   3715  C3B POPE  332      54.978 103.450  38.932  1.00  0.00            
ATOM   3716  C4B POPE  332      53.890 105.059  33.971  1.00  0.00            
ATOM   3717  NH3 POPE  333     149.416 101.622  57.859  1.00  0.00            
ATOM   3718  PO4 POPE  333     150.424 103.846  55.684  1.00  0.00            
ATOM   3719  GL1 POPE  333     148.524 103.841  52.731  1.00  0.00            
ATOM   3720  GL2 POPE  333     151.514 103.982  49.325  1.00  0.00            
ATOM   3721  C1A POPE  333     146.327 104.900  49.426  1.00  0.00            
ATOM   3722  D2A POPE  333     145.590 106.119  45.915  1.00  0.00            
ATOM   3723  C3A POPE  333     142.961 104.730  42.447  1.00  0.00            
ATOM   3724  C4A POPE  333     141.522 103.531  39.029  1.00  0.00            
ATOM   3725  C1B POPE  333     150.774 104.144  45.449  1.00  0.00            
ATOM   3726  C2B POPE  333     149.366 107.007  42.262  1.00  0.00            
ATOM   3727  C3B POPE  333     148.895 107.810  38.758  1.00  0.00            
ATOM   3728  C4B POPE  333     147.519 111.862  36.190  1.00  0.00            
ATOM   3729  NH3 POPE  334       6.259 125.606  58.976  1.00  0.00            
ATOM   3730  PO4 POPE  334       9.304 128.194  58.499  1.00  0.00            
ATOM   3731  GL1 POPE  334      12.559 129.145  55.800  1.00  0.00            
ATOM   3732  GL2 POPE  334      12.563 126.705  53.735  1.00  0.00            
ATOM   3733  C1A POPE  334      14.505 130.921  52.365  1.00  0.00            
ATOM   3734  D2A POPE  334      14.094 131.816  47.982  1.00  0.00            
ATOM   3735  C3A POPE  334      17.403 132.702  44.341  1.00  0.00            
ATOM   3736  C4A POPE  334      17.843 130.712  39.593  1.00  0.00            
ATOM   3737  C1B POPE  334      13.760 126.589  49.503  1.00  0.00            
ATOM   3738  C2B POPE  334      12.197 128.117  44.752  1.00  0.00            
ATOM   3739  C3B POPE  334      12.447 129.495  41.187  1.00  0.00            
ATOM   3740  C4B POPE  334      12.834 130.414  37.073  1.00  0.00            
ATOM   3741  NH3 POPE  335     142.706  57.437  59.653  1.00  0.00            
ATOM   3742  PO4 POPE  335     146.215  60.813  57.862  1.00  0.00            
ATOM   3743  GL1 POPE  335     147.296  61.872  53.389  1.00  0.00            
ATOM   3744  GL2 POPE  335     145.569  59.477  51.008  1.00  0.00            
ATOM   3745  C1A POPE  335     147.562  64.099  48.891  1.00  0.00            
ATOM   3746  D2A POPE  335     151.169  63.664  46.748  1.00  0.00            
ATOM   3747  C3A POPE  335     151.606  62.891  43.263  1.00  0.00            
ATOM   3748  C4A POPE  335     153.118  62.746  39.183  1.00  0.00            
ATOM   3749  C1B POPE  335     144.337  56.956  47.321  1.00  0.00            
ATOM   3750  C2B POPE  335     141.479  57.886  43.939  1.00  0.00            
ATOM   3751  C3B POPE  335     144.639  58.281  40.598  1.00  0.00            
ATOM   3752  C4B POPE  335     143.963  58.752  36.414  1.00  0.00            
ATOM   3753  NH3 POPE  336      75.448  45.461  55.228  1.00  0.00            
ATOM   3754  PO4 POPE  336      70.975  45.635  56.296  1.00  0.00            
ATOM   3755  GL1 POPE  336      72.268  46.330  51.809  1.00  0.00            
ATOM   3756  GL2 POPE  336      74.725  44.963  50.134  1.00  0.00            
ATOM   3757  C1A POPE  336      71.354  48.977  48.428  1.00  0.00            
ATOM   3758  D2A POPE  336      70.717  51.292  43.556  1.00  0.00            
ATOM   3759  C3A POPE  336      72.268  53.428  39.261  1.00  0.00            
ATOM   3760  C4A POPE  336      72.269  55.209  35.540  1.00  0.00            
ATOM   3761  C1B POPE  336      73.651  43.260  46.085  1.00  0.00            
ATOM   3762  C2B POPE  336      70.521  44.500  42.675  1.00  0.00            
ATOM   3763  C3B POPE  336      67.869  47.496  40.587  1.00  0.00            
ATOM   3764  C4B POPE  336      65.915  51.328  38.787  1.00  0.00            
ATOM   3765  NH3 POPE  337      24.138  26.770  53.481  1.00  0.00            
ATOM   3766  PO4 POPE  337      24.220  23.244  51.511  1.00  0.00            
ATOM   3767  GL1 POPE  337      24.068  20.277  48.251  1.00  0.00            
ATOM   3768  GL2 POPE  337      20.900  19.536  47.042  1.00  0.00            
ATOM   3769  C1A POPE  337      25.040  15.983  46.046  1.00  0.00            
ATOM   3770  D2A POPE  337      24.474  11.960  43.430  1.00  0.00            
ATOM   3771  C3A POPE  337      20.929  12.813  41.208  1.00  0.00            
ATOM   3772  C4A POPE  337      17.225  14.710  41.666  1.00  0.00            
ATOM   3773  C1B POPE  337      21.824  17.783  42.533  1.00  0.00            
ATOM   3774  C2B POPE  337      21.337  17.039  38.410  1.00  0.00            
ATOM   3775  C3B POPE  337      24.055  16.602  34.117  1.00  0.00            
ATOM   3776  C4B POPE  337      23.499  14.545  29.884  1.00  0.00            
ATOM   3777  NH3 POPE  338      35.926 155.519  53.327  1.00  0.00            
ATOM   3778  PO4 POPE  338      36.778 151.465  53.608  1.00  0.00            
ATOM   3779  GL1 POPE  338      37.175 152.460  48.861  1.00  0.00            
ATOM   3780  GL2 POPE  338      39.362 152.053  47.825  1.00  0.00            
ATOM   3781  C1A POPE  338      35.105 152.673  45.130  1.00  0.00            
ATOM   3782  D2A POPE  338      35.463 153.308  40.733  1.00  0.00            
ATOM   3783  C3A POPE  338      32.272 151.716  37.043  1.00  0.00            
ATOM   3784  C4A POPE  338      28.734 153.302  34.766  1.00  0.00            
ATOM   3785  C1B POPE  338      40.331 153.050  43.533  1.00  0.00            
ATOM   3786  C2B POPE  338      40.085 152.936  39.229  1.00  0.00            
ATOM   3787  C3B POPE  338      36.853 153.384  36.269  1.00  0.00            
ATOM   3788  C4B POPE  338      33.788 154.922  33.091  1.00  0.00            
ATOM   3789  NH3 POPE  339     167.945 179.799  55.040  1.00  0.00            
ATOM   3790  PO4 POPE  339     163.406 177.631  54.956  1.00  0.00            
ATOM   3791  GL1 POPE  339     164.060 180.860  52.144  1.00  0.00            
ATOM   3792  GL2 POPE  339     166.373 179.441  49.925  1.00  0.00            
ATOM   3793  C1A POPE  339     163.398 183.893  49.499  1.00  0.00            
ATOM   3794  D2A POPE  339     160.194 184.597  46.867  1.00  0.00            
ATOM   3795  C3A POPE  339     162.473 185.159  43.026  1.00  0.00            
ATOM   3796  C4A POPE  339     162.497 187.742  38.892  1.00  0.00            
ATOM   3797  C1B POPE  339     162.614 179.506  47.315  1.00  0.00            
ATOM   3798  C2B POPE  339     161.926 179.772  42.966  1.00  0.00            
ATOM   3799  C3B POPE  339     161.209 182.200  39.523  1.00  0.00            
ATOM   3800  C4B POPE  339     157.691 185.165  37.864  1.00  0.00            
ATOM   3801  NH3 POPE  340      36.004  96.059  56.618  1.00  0.00            
ATOM   3802  PO4 POPE  340      32.787  93.043  56.313  1.00  0.00            
ATOM   3803  GL1 POPE  340      34.403  93.906  52.617  1.00  0.00            
ATOM   3804  GL2 POPE  340      34.229  96.582  52.052  1.00  0.00            
ATOM   3805  C1A POPE  340      35.692  90.832  48.793  1.00  0.00            
ATOM   3806  D2A POPE  340      37.260  89.892  44.557  1.00  0.00            
ATOM   3807  C3A POPE  340      38.951  92.632  41.185  1.00  0.00            
ATOM   3808  C4A POPE  340      38.087  91.577  36.576  1.00  0.00            
ATOM   3809  C1B POPE  340      35.432  96.262  48.317  1.00  0.00            
ATOM   3810  C2B POPE  340      35.262  94.447  43.755  1.00  0.00            
ATOM   3811  C3B POPE  340      34.530  91.895  41.025  1.00  0.00            
ATOM   3812  C4B POPE  340      34.650  87.004  40.314  1.00  0.00            
ATOM   3813  NH3 POPE  341      30.617   1.060  51.740  1.00  0.00            
ATOM   3814  PO4 POPE  341      26.489   2.239  51.691  1.00  0.00            
ATOM   3815  GL1 POPE  341      27.516   0.962  47.730  1.00  0.00            
ATOM   3816  GL2 POPE  341      30.472   0.076  46.145  1.00  0.00            
ATOM   3817  C1A POPE  341      26.087   1.036  44.439  1.00  0.00            
ATOM   3818  D2A POPE  341      25.866   0.901  38.867  1.00  0.00            
ATOM   3819  C3A POPE  341      25.095   4.594  36.298  1.00  0.00            
ATOM   3820  C4A POPE  341      27.463   6.933  34.181  1.00  0.00            
ATOM   3821  C1B POPE  341      30.393 194.661  40.697  1.00  0.00            
ATOM   3822  C2B POPE  341      29.147   0.319  35.474  1.00  0.00            
ATOM   3823  C3B POPE  341      28.115   1.830  31.917  1.00  0.00            
ATOM   3824  C4B POPE  341      29.302   5.663  29.412  1.00  0.00            
ATOM   3825  NH3 POPE  342       3.085 171.110  56.454  1.00  0.00            
ATOM   3826  PO4 POPE  342       0.718 169.342  54.344  1.00  0.00            
ATOM   3827  GL1 POPE  342       0.318 168.799  50.884  1.00  0.00            
ATOM   3828  GL2 POPE  342       0.793 166.513  48.474  1.00  0.00            
ATOM   3829  C1A POPE  342     193.434 171.037  48.016  1.00  0.00            
ATOM   3830  D2A POPE  342     190.630 170.625  45.526  1.00  0.00            
ATOM   3831  C3A POPE  342     190.617 172.434  42.511  1.00  0.00            
ATOM   3832  C4A POPE  342     191.598 172.684  38.819  1.00  0.00            
ATOM   3833  C1B POPE  342       3.211 169.595  45.741  1.00  0.00            
ATOM   3834  C2B POPE  342       5.186 172.099  42.192  1.00  0.00            
ATOM   3835  C3B POPE  342       5.971 174.768  39.114  1.00  0.00            
ATOM   3836  C4B POPE  342       8.458 178.469  36.925  1.00  0.00            
ATOM   3837  NH3 POPE  343      18.399  51.264  54.880  1.00  0.00            
ATOM   3838  PO4 POPE  343      21.412  55.351  54.299  1.00  0.00            
ATOM   3839  GL1 POPE  343      23.729  56.754  50.880  1.00  0.00            
ATOM   3840  GL2 POPE  343      22.219  58.580  48.677  1.00  0.00            
ATOM   3841  C1A POPE  343      24.708  54.413  46.776  1.00  0.00            
ATOM   3842  D2A POPE  343      24.595  54.751  41.664  1.00  0.00            
ATOM   3843  C3A POPE  343      24.878  50.535  37.631  1.00  0.00            
ATOM   3844  C4A POPE  343      27.534  48.487  34.968  1.00  0.00            
ATOM   3845  C1B POPE  343      20.089  55.477  45.636  1.00  0.00            
ATOM   3846  C2B POPE  343      18.471  53.902  43.226  1.00  0.00            
ATOM   3847  C3B POPE  343      15.618  51.478  41.194  1.00  0.00            
ATOM   3848  C4B POPE  343      13.417  48.567  42.385  1.00  0.00            
ATOM   3849  NH3 POPE  344      49.088  41.535  52.011  1.00  0.00            
ATOM   3850  PO4 POPE  344      45.917  38.717  50.889  1.00  0.00            
ATOM   3851  GL1 POPE  344      46.439  35.757  47.072  1.00  0.00            
ATOM   3852  GL2 POPE  344      45.241  31.941  46.733  1.00  0.00            
ATOM   3853  C1A POPE  344      42.963  34.873  43.499  1.00  0.00            
ATOM   3854  D2A POPE  344      39.836  34.207  41.192  1.00  0.00            
ATOM   3855  C3A POPE  344      40.235  31.479  37.833  1.00  0.00            
ATOM   3856  C4A POPE  344      43.169  28.093  35.966  1.00  0.00            
ATOM   3857  C1B POPE  344      47.957  33.199  42.831  1.00  0.00            
ATOM   3858  C2B POPE  344      49.522  35.735  39.933  1.00  0.00            
ATOM   3859  C3B POPE  344      48.190  36.033  35.227  1.00  0.00            
ATOM   3860  C4B POPE  344      46.297  36.252  31.263  1.00  0.00            
ATOM   3861  NH3 POPE  345     125.593  63.191  54.197  1.00  0.00            
ATOM   3862  PO4 POPE  345     128.198  65.933  56.405  1.00  0.00            
ATOM   3863  GL1 POPE  345     129.788  67.035  53.076  1.00  0.00            
ATOM   3864  GL2 POPE  345     128.224  69.045  51.156  1.00  0.00            
ATOM   3865  C1A POPE  345     133.144  67.978  48.750  1.00  0.00            
ATOM   3866  D2A POPE  345     133.370  68.675  44.992  1.00  0.00            
ATOM   3867  C3A POPE  345     136.196  65.374  42.583  1.00  0.00            
ATOM   3868  C4A POPE  345     135.166  64.146  39.087  1.00  0.00            
ATOM   3869  C1B POPE  345     128.461  68.443  46.709  1.00  0.00            
ATOM   3870  C2B POPE  345     129.578  71.297  42.903  1.00  0.00            
ATOM   3871  C3B POPE  345     131.453  72.869  39.413  1.00  0.00            
ATOM   3872  C4B POPE  345     135.144  74.114  36.624  1.00  0.00            
ATOM   3873  NH3 POPE  346       7.218 126.140  53.854  1.00  0.00            
ATOM   3874  PO4 POPE  346       9.918 123.250  56.301  1.00  0.00            
ATOM   3875  GL1 POPE  346      11.147 121.912  52.380  1.00  0.00            
ATOM   3876  GL2 POPE  346      11.004 118.214  53.528  1.00  0.00            
ATOM   3877  C1A POPE  346      12.646 120.890  47.763  1.00  0.00            
ATOM   3878  D2A POPE  346      14.361 123.327  44.496  1.00  0.00            
ATOM   3879  C3A POPE  346      14.983 124.746  39.910  1.00  0.00            
ATOM   3880  C4A POPE  346      17.206 126.620  35.779  1.00  0.00            
ATOM   3881  C1B POPE  346      12.365 116.309  50.234  1.00  0.00            
ATOM   3882  C2B POPE  346      12.981 115.632  45.707  1.00  0.00            
ATOM   3883  C3B POPE  346      14.935 113.612  41.053  1.00  0.00            
ATOM   3884  C4B POPE  346      18.326 114.908  39.415  1.00  0.00            
ATOM   3885  NH3 POPE  347      89.762  18.850  55.156  1.00  0.00            
ATOM   3886  PO4 POPE  347      94.953  17.602  56.003  1.00  0.00            
ATOM   3887  GL1 POPE  347      94.571  14.158  54.189  1.00  0.00            
ATOM   3888  GL2 POPE  347      91.110  13.860  54.040  1.00  0.00            
ATOM   3889  C1A POPE  347      94.641  11.505  51.703  1.00  0.00            
ATOM   3890  D2A POPE  347      96.341  11.889  47.442  1.00  0.00            
ATOM   3891  C3A POPE  347      96.720   7.829  45.890  1.00  0.00            
ATOM   3892  C4A POPE  347      96.168   6.470  41.413  1.00  0.00            
ATOM   3893  C1B POPE  347      91.745  15.878  49.946  1.00  0.00            
ATOM   3894  C2B POPE  347      91.609  14.213  45.844  1.00  0.00            
ATOM   3895  C3B POPE  347      91.233  13.885  41.167  1.00  0.00            
ATOM   3896  C4B POPE  347      89.388  16.948  37.515  1.00  0.00            
ATOM   3897  NH3 POPE  348       9.029  72.437  57.884  1.00  0.00            
ATOM   3898  PO4 POPE  348      12.829  72.222  57.840  1.00  0.00            
ATOM   3899  GL1 POPE  348      11.835  72.099  53.461  1.00  0.00            
ATOM   3900  GL2 POPE  348      13.930  73.891  52.570  1.00  0.00            
ATOM   3901  C1A POPE  348       8.962  73.499  50.369  1.00  0.00            
ATOM   3902  D2A POPE  348       5.912  72.498  45.322  1.00  0.00            
ATOM   3903  C3A POPE  348       8.489  71.836  42.110  1.00  0.00            
ATOM   3904  C4A POPE  348      12.173  74.061  40.759  1.00  0.00            
ATOM   3905  C1B POPE  348      14.286  75.802  49.166  1.00  0.00            
ATOM   3906  C2B POPE  348      15.668  75.816  44.161  1.00  0.00            
ATOM   3907  C3B POPE  348      15.663  78.417  39.649  1.00  0.00            
ATOM   3908  C4B POPE  348      18.234  80.067  36.704  1.00  0.00            
ATOM   3909  NH3 POPE  349      32.984 141.789  54.359  1.00  0.00            
ATOM   3910  PO4 POPE  349      30.880 138.387  56.585  1.00  0.00            
ATOM   3911  GL1 POPE  349      29.611 138.437  52.354  1.00  0.00            
ATOM   3912  GL2 POPE  349      29.962 135.452  51.834  1.00  0.00            
ATOM   3913  C1A POPE  349      28.890 137.972  47.713  1.00  0.00            
ATOM   3914  D2A POPE  349      29.236 138.599  42.878  1.00  0.00            
ATOM   3915  C3A POPE  349      31.557 135.603  39.691  1.00  0.00            
ATOM   3916  C4A POPE  349      31.348 134.011  35.506  1.00  0.00            
ATOM   3917  C1B POPE  349      31.081 133.722  48.247  1.00  0.00            
ATOM   3918  C2B POPE  349      30.396 132.136  43.348  1.00  0.00            
ATOM   3919  C3B POPE  349      28.787 129.371  40.322  1.00  0.00            
ATOM   3920  C4B POPE  349      25.947 127.031  38.264  1.00  0.00            
ATOM   3921  NH3 POPE  350      61.868 190.571  54.497  1.00  0.00            
ATOM   3922  PO4 POPE  350      57.847 190.649  52.112  1.00  0.00            
ATOM   3923  GL1 POPE  350      56.917 190.225  47.765  1.00  0.00            
ATOM   3924  GL2 POPE  350      58.661 192.565  46.350  1.00  0.00            
ATOM   3925  C1A POPE  350      55.407 191.178  43.346  1.00  0.00            
ATOM   3926  D2A POPE  350      57.087 193.129  38.859  1.00  0.00            
ATOM   3927  C3A POPE  350      55.879 194.820  35.572  1.00  0.00            
ATOM   3928  C4A POPE  350      54.474   0.661  30.730  1.00  0.00            
ATOM   3929  C1B POPE  350      59.380 194.670  42.771  1.00  0.00            
ATOM   3930  C2B POPE  350      63.230   0.931  40.977  1.00  0.00            
ATOM   3931  C3B POPE  350      64.828   1.827  35.963  1.00  0.00            
ATOM   3932  C4B POPE  350      68.177 194.968  33.077  1.00  0.00            
ATOM   3933  NH3 POPE  351      18.515 137.669  56.901  1.00  0.00            
ATOM   3934  PO4 POPE  351      13.421 139.646  58.017  1.00  0.00            
ATOM   3935  GL1 POPE  351      12.002 137.683  54.270  1.00  0.00            
ATOM   3936  GL2 POPE  351       9.662 136.922  52.906  1.00  0.00            
ATOM   3937  C1A POPE  351      14.910 135.708  51.347  1.00  0.00            
ATOM   3938  D2A POPE  351      18.324 135.636  48.572  1.00  0.00            
ATOM   3939  C3A POPE  351      19.334 137.542  43.734  1.00  0.00            
ATOM   3940  C4A POPE  351      18.606 136.206  39.634  1.00  0.00            
ATOM   3941  C1B POPE  351      10.189 134.355  49.639  1.00  0.00            
ATOM   3942  C2B POPE  351      10.060 133.199  45.108  1.00  0.00            
ATOM   3943  C3B POPE  351       8.529 132.299  40.516  1.00  0.00            
ATOM   3944  C4B POPE  351       7.260 128.658  38.886  1.00  0.00            
ATOM   3945  NH3 POPE  352      41.786  64.094  56.893  1.00  0.00            
ATOM   3946  PO4 POPE  352      39.768  60.957  53.627  1.00  0.00            
ATOM   3947  GL1 POPE  352      41.227  58.112  50.191  1.00  0.00            
ATOM   3948  GL2 POPE  352      41.059  59.948  47.090  1.00  0.00            
ATOM   3949  C1A POPE  352      42.560  54.888  47.705  1.00  0.00            
ATOM   3950  D2A POPE  352      43.390  52.315  44.397  1.00  0.00            
ATOM   3951  C3A POPE  352      44.324  55.118  40.808  1.00  0.00            
ATOM   3952  C4A POPE  352      42.309  53.750  36.550  1.00  0.00            
ATOM   3953  C1B POPE  352      39.431  63.492  44.061  1.00  0.00            
ATOM   3954  C2B POPE  352      41.141  64.795  39.940  1.00  0.00            
ATOM   3955  C3B POPE  352      39.326  64.356  36.123  1.00  0.00            
ATOM   3956  C4B POPE  352      40.252  62.136  32.409  1.00  0.00            
ATOM   3957  NH3 POPE  353      84.735 153.459  53.612  1.00  0.00            
ATOM   3958  PO4 POPE  353      83.871 148.931  53.575  1.00  0.00            
ATOM   3959  GL1 POPE  353      86.105 149.585  49.568  1.00  0.00            
ATOM   3960  GL2 POPE  353      85.592 152.767  48.439  1.00  0.00            
ATOM   3961  C1A POPE  353      87.300 148.518  45.845  1.00  0.00            
ATOM   3962  D2A POPE  353      89.670 148.440  41.339  1.00  0.00            
ATOM   3963  C3A POPE  353      92.693 146.890  39.167  1.00  0.00            
ATOM   3964  C4A POPE  353      94.049 143.894  36.706  1.00  0.00            
ATOM   3965  C1B POPE  353      84.600 152.380  44.198  1.00  0.00            
ATOM   3966  C2B POPE  353      85.281 152.486  39.167  1.00  0.00            
ATOM   3967  C3B POPE  353      87.423 149.279  36.451  1.00  0.00            
ATOM   3968  C4B POPE  353      90.712 148.483  33.582  1.00  0.00            
ATOM   3969  NH3 POPE  354      71.725 175.939  52.228  1.00  0.00            
ATOM   3970  PO4 POPE  354      68.743 173.388  51.596  1.00  0.00            
ATOM   3971  GL1 POPE  354      68.067 170.784  49.164  1.00  0.00            
ATOM   3972  GL2 POPE  354      70.215 171.505  46.805  1.00  0.00            
ATOM   3973  C1A POPE  354      66.266 168.002  45.640  1.00  0.00            
ATOM   3974  D2A POPE  354      64.985 167.969  41.289  1.00  0.00            
ATOM   3975  C3A POPE  354      65.293 168.279  36.313  1.00  0.00            
ATOM   3976  C4A POPE  354      64.918 168.820  31.648  1.00  0.00            
ATOM   3977  C1B POPE  354      69.830 169.796  42.122  1.00  0.00            
ATOM   3978  C2B POPE  354      69.685 168.005  38.654  1.00  0.00            
ATOM   3979  C3B POPE  354      70.592 166.668  34.972  1.00  0.00            
ATOM   3980  C4B POPE  354      68.402 164.240  31.568  1.00  0.00            
ATOM   3981  NH3 POPE  355      19.056 167.435  55.679  1.00  0.00            
ATOM   3982  PO4 POPE  355      15.054 165.371  55.038  1.00  0.00            
ATOM   3983  GL1 POPE  355      15.902 166.031  51.086  1.00  0.00            
ATOM   3984  GL2 POPE  355      18.564 167.134  50.541  1.00  0.00            
ATOM   3985  C1A POPE  355      16.372 167.297  46.020  1.00  0.00            
ATOM   3986  D2A POPE  355      14.907 166.574  42.116  1.00  0.00            
ATOM   3987  C3A POPE  355      12.088 167.398  38.119  1.00  0.00            
ATOM   3988  C4A POPE  355       9.280 166.721  35.256  1.00  0.00            
ATOM   3989  C1B POPE  355      20.999 169.557  47.807  1.00  0.00            
ATOM   3990  C2B POPE  355      22.713 170.075  42.517  1.00  0.00            
ATOM   3991  C3B POPE  355      22.935 168.422  38.714  1.00  0.00            
ATOM   3992  C4B POPE  355      21.594 170.854  34.867  1.00  0.00            
ATOM   3993  NH3 POPE  356     101.281  70.886  55.773  1.00  0.00            
ATOM   3994  PO4 POPE  356      98.627  67.427  53.651  1.00  0.00            
ATOM   3995  GL1 POPE  356      97.686  67.260  48.807  1.00  0.00            
ATOM   3996  GL2 POPE  356      94.547  66.879  48.717  1.00  0.00            
ATOM   3997  C1A POPE  356      98.529  67.281  45.283  1.00  0.00            
ATOM   3998  D2A POPE  356      99.893  66.190  41.336  1.00  0.00            
ATOM   3999  C3A POPE  356      99.776  66.192  36.108  1.00  0.00            
ATOM   4000  C4A POPE  356     100.380  68.377  32.926  1.00  0.00            
ATOM   4001  C1B POPE  356      92.804  66.041  44.499  1.00  0.00            
ATOM   4002  C2B POPE  356      92.330  65.261  40.750  1.00  0.00            
ATOM   4003  C3B POPE  356      93.434  64.423  37.295  1.00  0.00            
ATOM   4004  C4B POPE  356      91.726  63.832  32.970  1.00  0.00            
ATOM   4005  NH3 POPE  357     175.633 139.960  59.925  1.00  0.00            
ATOM   4006  PO4 POPE  357     174.517 140.491  55.334  1.00  0.00            
ATOM   4007  GL1 POPE  357     173.610 140.646  51.273  1.00  0.00            
ATOM   4008  GL2 POPE  357     170.702 139.435  49.281  1.00  0.00            
ATOM   4009  C1A POPE  357     173.316 143.684  48.134  1.00  0.00            
ATOM   4010  D2A POPE  357     171.027 144.608  44.807  1.00  0.00            
ATOM   4011  C3A POPE  357     171.350 141.827  41.357  1.00  0.00            
ATOM   4012  C4A POPE  357     170.326 137.420  42.310  1.00  0.00            
ATOM   4013  C1B POPE  357     173.135 139.292  45.757  1.00  0.00            
ATOM   4014  C2B POPE  357     176.411 141.218  42.700  1.00  0.00            
ATOM   4015  C3B POPE  357     176.981 143.335  38.841  1.00  0.00            
ATOM   4016  C4B POPE  357     175.700 146.937  36.054  1.00  0.00            
ATOM   4017  NH3 POPE  358     158.013  90.720  51.238  1.00  0.00            
ATOM   4018  PO4 POPE  358     156.280  95.391  52.773  1.00  0.00            
ATOM   4019  GL1 POPE  358     153.705  93.065  50.062  1.00  0.00            
ATOM   4020  GL2 POPE  358     154.174  91.591  46.349  1.00  0.00            
ATOM   4021  C1A POPE  358     150.083  94.537  46.829  1.00  0.00            
ATOM   4022  D2A POPE  358     148.223  97.205  43.463  1.00  0.00            
ATOM   4023  C3A POPE  358     150.410  98.369  40.349  1.00  0.00            
ATOM   4024  C4A POPE  358     151.010 102.394  38.791  1.00  0.00            
ATOM   4025  C1B POPE  358     154.594  95.235  43.844  1.00  0.00            
ATOM   4026  C2B POPE  358     153.968  95.284  38.984  1.00  0.00            
ATOM   4027  C3B POPE  358     154.901  94.485  34.271  1.00  0.00            
ATOM   4028  C4B POPE  358     156.571  96.352  31.085  1.00  0.00            
ATOM   4029  NH3 POPE  359      29.080 149.588  54.892  1.00  0.00            
ATOM   4030  PO4 POPE  359      33.052 146.447  55.600  1.00  0.00            
ATOM   4031  GL1 POPE  359      34.025 148.216  52.025  1.00  0.00            
ATOM   4032  GL2 POPE  359      37.701 147.397  49.659  1.00  0.00            
ATOM   4033  C1A POPE  359      32.913 148.430  47.836  1.00  0.00            
ATOM   4034  D2A POPE  359      31.285 148.154  44.019  1.00  0.00            
ATOM   4035  C3A POPE  359      30.600 147.449  39.486  1.00  0.00            
ATOM   4036  C4A POPE  359      34.409 144.835  39.045  1.00  0.00            
ATOM   4037  C1B POPE  359      37.289 148.010  45.651  1.00  0.00            
ATOM   4038  C2B POPE  359      35.723 147.760  42.364  1.00  0.00            
ATOM   4039  C3B POPE  359      37.045 148.858  38.307  1.00  0.00            
ATOM   4040  C4B POPE  359      40.552 148.208  34.953  1.00  0.00            
ATOM   4041  NH3 POPE  360     141.403  61.775  57.885  1.00  0.00            
ATOM   4042  PO4 POPE  360     137.548  58.710  57.954  1.00  0.00            
ATOM   4043  GL1 POPE  360     136.864  61.246  55.377  1.00  0.00            
ATOM   4044  GL2 POPE  360     139.167  62.473  53.338  1.00  0.00            
ATOM   4045  C1A POPE  360     136.152  59.891  50.427  1.00  0.00            
ATOM   4046  D2A POPE  360     133.426  60.266  47.576  1.00  0.00            
ATOM   4047  C3A POPE  360     134.367  59.832  42.670  1.00  0.00            
ATOM   4048  C4A POPE  360     135.036  58.719  38.276  1.00  0.00            
ATOM   4049  C1B POPE  360     141.388  61.771  50.133  1.00  0.00            
ATOM   4050  C2B POPE  360     143.246  61.995  46.807  1.00  0.00            
ATOM   4051  C3B POPE  360     146.312  61.822  44.104  1.00  0.00            
ATOM   4052  C4B POPE  360     147.939  61.640  39.641  1.00  0.00            
ATOM   4053  NH3 POPE  361      47.072  72.192  55.229  1.00  0.00            
ATOM   4054  PO4 POPE  361      41.679  73.314  56.312  1.00  0.00            
ATOM   4055  GL1 POPE  361      39.196  73.394  52.389  1.00  0.00            
ATOM   4056  GL2 POPE  361      35.791  73.184  52.855  1.00  0.00            
ATOM   4057  C1A POPE  361      41.045  71.849  48.725  1.00  0.00            
ATOM   4058  D2A POPE  361      41.873  73.284  44.951  1.00  0.00            
ATOM   4059  C3A POPE  361      45.786  74.390  42.540  1.00  0.00            
ATOM   4060  C4A POPE  361      47.719  78.604  41.128  1.00  0.00            
ATOM   4061  C1B POPE  361      33.606  76.045  50.845  1.00  0.00            
ATOM   4062  C2B POPE  361      29.843  76.595  49.307  1.00  0.00            
ATOM   4063  C3B POPE  361      28.293  76.767  44.755  1.00  0.00            
ATOM   4064  C4B POPE  361      29.049  78.531  40.783  1.00  0.00            
ATOM   4065  NH3 POPE  362      86.821  75.080  53.595  1.00  0.00            
ATOM   4066  PO4 POPE  362      84.579  71.096  55.599  1.00  0.00            
ATOM   4067  GL1 POPE  362      84.948  71.177  49.502  1.00  0.00            
ATOM   4068  GL2 POPE  362      85.991  74.302  47.900  1.00  0.00            
ATOM   4069  C1A POPE  362      83.929  69.839  44.863  1.00  0.00            
ATOM   4070  D2A POPE  362      82.458  69.839  40.631  1.00  0.00            
ATOM   4071  C3A POPE  362      84.220  69.864  37.356  1.00  0.00            
ATOM   4072  C4A POPE  362      84.310  68.121  33.457  1.00  0.00            
ATOM   4073  C1B POPE  362      88.750  73.790  44.708  1.00  0.00            
ATOM   4074  C2B POPE  362      87.857  71.921  40.704  1.00  0.00            
ATOM   4075  C3B POPE  362      86.774  74.257  36.065  1.00  0.00            
ATOM   4076  C4B POPE  362      86.759  76.388  32.399  1.00  0.00            
ATOM   4077  NH3 POPE  363      65.393 165.676  55.408  1.00  0.00            
ATOM   4078  PO4 POPE  363      68.853 162.732  54.470  1.00  0.00            
ATOM   4079  GL1 POPE  363      68.885 160.729  50.787  1.00  0.00            
ATOM   4080  GL2 POPE  363      72.127 160.802  49.720  1.00  0.00            
ATOM   4081  C1A POPE  363      67.606 157.333  47.862  1.00  0.00            
ATOM   4082  D2A POPE  363      66.056 159.322  44.010  1.00  0.00            
ATOM   4083  C3A POPE  363      66.662 162.877  41.246  1.00  0.00            
ATOM   4084  C4A POPE  363      66.637 163.645  36.543  1.00  0.00            
ATOM   4085  C1B POPE  363      71.193 160.306  45.621  1.00  0.00            
ATOM   4086  C2B POPE  363      71.261 158.639  41.599  1.00  0.00            
ATOM   4087  C3B POPE  363      70.759 156.989  37.558  1.00  0.00            
ATOM   4088  C4B POPE  363      71.404 155.727  33.574  1.00  0.00            
ATOM   4089  NH3 POPE  364      85.211 178.496  54.336  1.00  0.00            
ATOM   4090  PO4 POPE  364      90.220 178.611  52.916  1.00  0.00            
ATOM   4091  GL1 POPE  364      89.039 175.565  49.954  1.00  0.00            
ATOM   4092  GL2 POPE  364      85.552 176.185  49.772  1.00  0.00            
ATOM   4093  C1A POPE  364      89.874 174.127  45.980  1.00  0.00            
ATOM   4094  D2A POPE  364      86.996 172.004  43.712  1.00  0.00            
ATOM   4095  C3A POPE  364      87.376 171.759  39.059  1.00  0.00            
ATOM   4096  C4A POPE  364      90.647 171.776  36.057  1.00  0.00            
ATOM   4097  C1B POPE  364      85.351 177.303  45.277  1.00  0.00            
ATOM   4098  C2B POPE  364      87.534 176.463  40.737  1.00  0.00            
ATOM   4099  C3B POPE  364      87.618 175.626  35.164  1.00  0.00            
ATOM   4100  C4B POPE  364      84.081 175.485  31.826  1.00  0.00            
ATOM   4101  NH3 POPE  365      85.120 136.963  56.057  1.00  0.00            
ATOM   4102  PO4 POPE  365      89.033 135.182  56.496  1.00  0.00            
ATOM   4103  GL1 POPE  365      89.473 136.597  52.718  1.00  0.00            
ATOM   4104  GL2 POPE  365      86.907 137.506  51.132  1.00  0.00            
ATOM   4105  C1A POPE  365      91.904 138.925  50.042  1.00  0.00            
ATOM   4106  D2A POPE  365      96.105 140.999  48.238  1.00  0.00            
ATOM   4107  C3A POPE  365      95.910 141.837  43.796  1.00  0.00            
ATOM   4108  C4A POPE  365      97.905 141.836  39.924  1.00  0.00            
ATOM   4109  C1B POPE  365      88.026 138.142  46.391  1.00  0.00            
ATOM   4110  C2B POPE  365      88.336 134.586  42.940  1.00  0.00            
ATOM   4111  C3B POPE  365      88.232 132.887  38.824  1.00  0.00            
ATOM   4112  C4B POPE  365      89.325 132.695  34.456  1.00  0.00            
ATOM   4113  NH3 POPE  366     116.925 166.872  56.006  1.00  0.00            
ATOM   4114  PO4 POPE  366     113.799 165.041  55.376  1.00  0.00            
ATOM   4115  GL1 POPE  366     115.380 165.654  51.531  1.00  0.00            
ATOM   4116  GL2 POPE  366     115.210 168.062  49.887  1.00  0.00            
ATOM   4117  C1A POPE  366     116.762 162.073  48.290  1.00  0.00            
ATOM   4118  D2A POPE  366     117.751 163.552  43.417  1.00  0.00            
ATOM   4119  C3A POPE  366     116.384 167.280  41.859  1.00  0.00            
ATOM   4120  C4A POPE  366     116.016 169.355  36.939  1.00  0.00            
ATOM   4121  C1B POPE  366     118.123 171.252  48.931  1.00  0.00            
ATOM   4122  C2B POPE  366     117.929 171.384  44.846  1.00  0.00            
ATOM   4123  C3B POPE  366     118.555 172.989  40.485  1.00  0.00            
ATOM   4124  C4B POPE  366     120.213 171.872  36.189  1.00  0.00            
ATOM   4125  NH3 POPE  367     123.466 163.444  55.624  1.00  0.00            
ATOM   4126  PO4 POPE  367     118.915 162.756  54.564  1.00  0.00            
ATOM   4127  GL1 POPE  367     120.736 161.929  51.134  1.00  0.00            
ATOM   4128  GL2 POPE  367     123.030 164.353  49.865  1.00  0.00            
ATOM   4129  C1A POPE  367     121.757 159.809  46.499  1.00  0.00            
ATOM   4130  D2A POPE  367     124.436 157.336  44.619  1.00  0.00            
ATOM   4131  C3A POPE  367     126.059 159.069  41.079  1.00  0.00            
ATOM   4132  C4A POPE  367     125.829 159.991  36.274  1.00  0.00            
ATOM   4133  C1B POPE  367     124.793 166.096  47.485  1.00  0.00            
ATOM   4134  C2B POPE  367     126.021 169.280  43.542  1.00  0.00            
ATOM   4135  C3B POPE  367     129.042 169.096  40.872  1.00  0.00            
ATOM   4136  C4B POPE  367     130.449 167.160  36.998  1.00  0.00            
ATOM   4137  NH3 POPE  368     115.143  59.054  52.021  1.00  0.00            
ATOM   4138  PO4 POPE  368     113.840  54.316  53.122  1.00  0.00            
ATOM   4139  GL1 POPE  368     115.132  53.879  49.488  1.00  0.00            
ATOM   4140  GL2 POPE  368     115.491  50.445  48.547  1.00  0.00            
ATOM   4141  C1A POPE  368     114.578  54.647  45.240  1.00  0.00            
ATOM   4142  D2A POPE  368     114.421  54.376  40.796  1.00  0.00            
ATOM   4143  C3A POPE  368     112.717  54.617  36.003  1.00  0.00            
ATOM   4144  C4A POPE  368     110.753  54.161  31.152  1.00  0.00            
ATOM   4145  C1B POPE  368     117.611  50.516  44.012  1.00  0.00            
ATOM   4146  C2B POPE  368     118.958  48.968  38.757  1.00  0.00            
ATOM   4147  C3B POPE  368     120.244  48.946  34.700  1.00  0.00            
ATOM   4148  C4B POPE  368     118.284  48.605  30.668  1.00  0.00            
ATOM   4149  NH3 POPE  369      79.984 146.196  54.696  1.00  0.00            
ATOM   4150  PO4 POPE  369      82.710 141.522  55.088  1.00  0.00            
ATOM   4151  GL1 POPE  369      83.898 144.086  52.517  1.00  0.00            
ATOM   4152  GL2 POPE  369      80.920 143.821  49.696  1.00  0.00            
ATOM   4153  C1A POPE  369      85.994 143.799  48.209  1.00  0.00            
ATOM   4154  D2A POPE  369      88.048 144.222  43.547  1.00  0.00            
ATOM   4155  C3A POPE  369      86.990 144.414  39.696  1.00  0.00            
ATOM   4156  C4A POPE  369      88.438 142.832  36.162  1.00  0.00            
ATOM   4157  C1B POPE  369      77.662 142.295  47.497  1.00  0.00            
ATOM   4158  C2B POPE  369      79.638 142.504  43.269  1.00  0.00            
ATOM   4159  C3B POPE  369      81.971 143.056  39.742  1.00  0.00            
ATOM   4160  C4B POPE  369      83.324 143.506  35.680  1.00  0.00            
ATOM   4161  NH3 POPE  370      76.308 134.442  53.599  1.00  0.00            
ATOM   4162  PO4 POPE  370      77.892 130.100  53.113  1.00  0.00            
ATOM   4163  GL1 POPE  370      78.992 130.498  49.473  1.00  0.00            
ATOM   4164  GL2 POPE  370      78.461 133.012  47.257  1.00  0.00            
ATOM   4165  C1A POPE  370      81.147 127.569  46.252  1.00  0.00            
ATOM   4166  D2A POPE  370      81.174 127.962  42.103  1.00  0.00            
ATOM   4167  C3A POPE  370      79.830 129.306  38.202  1.00  0.00            
ATOM   4168  C4A POPE  370      80.637 128.842  33.212  1.00  0.00            
ATOM   4169  C1B POPE  370      79.902 133.319  43.765  1.00  0.00            
ATOM   4170  C2B POPE  370      78.596 133.535  39.737  1.00  0.00            
ATOM   4171  C3B POPE  370      77.832 133.685  35.665  1.00  0.00            
ATOM   4172  C4B POPE  370      76.167 131.368  32.481  1.00  0.00            
ATOM   4173  NH3 POPE  371     137.223  89.361  56.056  1.00  0.00            
ATOM   4174  PO4 POPE  371     134.242  91.873  59.210  1.00  0.00            
ATOM   4175  GL1 POPE  371     135.627  94.051  55.781  1.00  0.00            
ATOM   4176  GL2 POPE  371     135.955  97.045  55.988  1.00  0.00            
ATOM   4177  C1A POPE  371     136.654  94.244  51.660  1.00  0.00            
ATOM   4178  D2A POPE  371     139.957  94.420  48.723  1.00  0.00            
ATOM   4179  C3A POPE  371     139.851  93.052  44.917  1.00  0.00            
ATOM   4180  C4A POPE  371     137.939  93.524  41.264  1.00  0.00            
ATOM   4181  C1B POPE  371     134.751  99.128  53.091  1.00  0.00            
ATOM   4182  C2B POPE  371     133.616 100.195  48.899  1.00  0.00            
ATOM   4183  C3B POPE  371     132.703  99.400  44.272  1.00  0.00            
ATOM   4184  C4B POPE  371     133.223  95.440  42.391  1.00  0.00            
ATOM   4185  NH3 POPE  372      52.819  54.911  51.861  1.00  0.00            
ATOM   4186  PO4 POPE  372      50.818  51.471  54.058  1.00  0.00            
ATOM   4187  GL1 POPE  372      50.579  50.710  48.797  1.00  0.00            
ATOM   4188  GL2 POPE  372      52.803  52.373  47.197  1.00  0.00            
ATOM   4189  C1A POPE  372      48.946  49.741  45.180  1.00  0.00            
ATOM   4190  D2A POPE  372      46.031  48.977  41.959  1.00  0.00            
ATOM   4191  C3A POPE  372      46.646  50.535  37.076  1.00  0.00            
ATOM   4192  C4A POPE  372      50.012  50.535  34.848  1.00  0.00            
ATOM   4193  C1B POPE  372      54.036  51.385  44.037  1.00  0.00            
ATOM   4194  C2B POPE  372      50.338  51.237  40.333  1.00  0.00            
ATOM   4195  C3B POPE  372      49.165  54.977  38.282  1.00  0.00            
ATOM   4196  C4B POPE  372      48.219  56.989  34.798  1.00  0.00            
ATOM   4197  NH3 POPE  373     124.167  91.759  58.469  1.00  0.00            
ATOM   4198  PO4 POPE  373     125.491  88.980  55.704  1.00  0.00            
ATOM   4199  GL1 POPE  373     126.250  88.786  51.255  1.00  0.00            
ATOM   4200  GL2 POPE  373     126.895  86.243  49.056  1.00  0.00            
ATOM   4201  C1A POPE  373     126.253  90.008  46.272  1.00  0.00            
ATOM   4202  D2A POPE  373     124.769  90.079  42.721  1.00  0.00            
ATOM   4203  C3A POPE  373     123.752  93.641  42.254  1.00  0.00            
ATOM   4204  C4A POPE  373     125.024  94.712  39.012  1.00  0.00            
ATOM   4205  C1B POPE  373     128.921  86.283  44.494  1.00  0.00            
ATOM   4206  C2B POPE  373     128.384  87.378  40.986  1.00  0.00            
ATOM   4207  C3B POPE  373     127.219  90.369  37.558  1.00  0.00            
ATOM   4208  C4B POPE  373     122.350  89.125  35.186  1.00  0.00            
ATOM   4209  NH3 POPE  374      41.543 161.986  54.642  1.00  0.00            
ATOM   4210  PO4 POPE  374      45.721 162.630  55.847  1.00  0.00            
ATOM   4211  GL1 POPE  374      47.718 164.753  52.712  1.00  0.00            
ATOM   4212  GL2 POPE  374      47.468 168.520  52.001  1.00  0.00            
ATOM   4213  C1A POPE  374      48.357 164.257  48.538  1.00  0.00            
ATOM   4214  D2A POPE  374      48.018 163.305  43.529  1.00  0.00            
ATOM   4215  C3A POPE  374      50.130 165.344  40.621  1.00  0.00            
ATOM   4216  C4A POPE  374      51.667 167.318  36.561  1.00  0.00            
ATOM   4217  C1B POPE  374      47.347 169.188  48.214  1.00  0.00            
ATOM   4218  C2B POPE  374      47.226 168.348  43.775  1.00  0.00            
ATOM   4219  C3B POPE  374      46.812 169.125  38.828  1.00  0.00            
ATOM   4220  C4B POPE  374      47.324 167.635  33.953  1.00  0.00            
ATOM   4221  NH3 POPE  375     144.584 111.292  56.507  1.00  0.00            
ATOM   4222  PO4 POPE  375     141.337 108.642  56.045  1.00  0.00            
ATOM   4223  GL1 POPE  375     139.443 111.290  52.265  1.00  0.00            
ATOM   4224  GL2 POPE  375     137.729 113.772  52.504  1.00  0.00            
ATOM   4225  C1A POPE  375     138.916 111.541  47.369  1.00  0.00            
ATOM   4226  D2A POPE  375     138.637 113.556  42.999  1.00  0.00            
ATOM   4227  C3A POPE  375     135.860 115.706  42.943  1.00  0.00            
ATOM   4228  C4A POPE  375     131.964 116.954  42.570  1.00  0.00            
ATOM   4229  C1B POPE  375     134.592 113.346  50.527  1.00  0.00            
ATOM   4230  C2B POPE  375     134.109 113.325  46.721  1.00  0.00            
ATOM   4231  C3B POPE  375     131.713 112.404  43.621  1.00  0.00            
ATOM   4232  C4B POPE  375     130.926 109.235  40.907  1.00  0.00            
ATOM   4233  NH3 POPE  376      80.205  72.234  52.671  1.00  0.00            
ATOM   4234  PO4 POPE  376      82.316  75.197  51.086  1.00  0.00            
ATOM   4235  GL1 POPE  376      80.440  73.940  47.891  1.00  0.00            
ATOM   4236  GL2 POPE  376      77.922  76.262  46.316  1.00  0.00            
ATOM   4237  C1A POPE  376      83.332  74.484  42.845  1.00  0.00            
ATOM   4238  D2A POPE  376      82.591  75.818  38.974  1.00  0.00            
ATOM   4239  C3A POPE  376      78.471  76.227  38.608  1.00  0.00            
ATOM   4240  C4A POPE  376      76.289  74.196  35.351  1.00  0.00            
ATOM   4241  C1B POPE  376      78.388  73.977  43.269  1.00  0.00            
ATOM   4242  C2B POPE  376      77.426  71.160  40.202  1.00  0.00            
ATOM   4243  C3B POPE  376      79.464  71.225  36.759  1.00  0.00            
ATOM   4244  C4B POPE  376      79.806  70.136  32.944  1.00  0.00            
ATOM   4245  NH3 POPE  377     149.047  74.947  56.219  1.00  0.00            
ATOM   4246  PO4 POPE  377     147.007  78.416  57.238  1.00  0.00            
ATOM   4247  GL1 POPE  377     146.738  80.061  53.146  1.00  0.00            
ATOM   4248  GL2 POPE  377     144.876  82.187  52.164  1.00  0.00            
ATOM   4249  C1A POPE  377     145.392  79.596  47.949  1.00  0.00            
ATOM   4250  D2A POPE  377     145.001  78.471  43.855  1.00  0.00            
ATOM   4251  C3A POPE  377     143.119  79.634  40.913  1.00  0.00            
ATOM   4252  C4A POPE  377     141.331  81.940  37.166  1.00  0.00            
ATOM   4253  C1B POPE  377     142.216  83.506  48.814  1.00  0.00            
ATOM   4254  C2B POPE  377     142.889  82.878  44.634  1.00  0.00            
ATOM   4255  C3B POPE  377     143.470  84.758  40.651  1.00  0.00            
ATOM   4256  C4B POPE  377     147.675  87.097  40.825  1.00  0.00            
ATOM   4257  NH3 POPE  378     103.483  81.408  54.384  1.00  0.00            
ATOM   4258  PO4 POPE  378     104.591  85.269  54.131  1.00  0.00            
ATOM   4259  GL1 POPE  378     104.307  83.723  50.022  1.00  0.00            
ATOM   4260  GL2 POPE  378     101.969  83.775  48.578  1.00  0.00            
ATOM   4261  C1A POPE  378     107.781  83.487  46.989  1.00  0.00            
ATOM   4262  D2A POPE  378     109.409  81.332  43.998  1.00  0.00            
ATOM   4263  C3A POPE  378     107.741  80.526  39.860  1.00  0.00            
ATOM   4264  C4A POPE  378     107.378  81.068  35.195  1.00  0.00            
ATOM   4265  C1B POPE  378      99.636  84.469  46.329  1.00  0.00            
ATOM   4266  C2B POPE  378      98.702  84.656  41.291  1.00  0.00            
ATOM   4267  C3B POPE  378      98.075  84.733  37.124  1.00  0.00            
ATOM   4268  C4B POPE  378      96.622  86.189  33.574  1.00  0.00            
ATOM   4269  NH3 POPE  379      52.792  66.976  54.622  1.00  0.00            
ATOM   4270  PO4 POPE  379      55.016  62.839  55.061  1.00  0.00            
ATOM   4271  GL1 POPE  379      54.417  64.240  50.363  1.00  0.00            
ATOM   4272  GL2 POPE  379      57.125  63.541  49.048  1.00  0.00            
ATOM   4273  C1A POPE  379      52.864  63.840  45.804  1.00  0.00            
ATOM   4274  D2A POPE  379      50.544  65.600  41.089  1.00  0.00            
ATOM   4275  C3A POPE  379      52.156  62.637  38.360  1.00  0.00            
ATOM   4276  C4A POPE  379      52.377  58.741  36.552  1.00  0.00            
ATOM   4277  C1B POPE  379      59.907  63.066  46.668  1.00  0.00            
ATOM   4278  C2B POPE  379      60.421  63.241  41.776  1.00  0.00            
ATOM   4279  C3B POPE  379      62.090  63.368  38.309  1.00  0.00            
ATOM   4280  C4B POPE  379      64.960  63.420  35.633  1.00  0.00            
ATOM   4281  NH3 POPE  380     120.226  19.446  57.201  1.00  0.00            
ATOM   4282  PO4 POPE  380     119.744  22.486  54.096  1.00  0.00            
ATOM   4283  GL1 POPE  380     120.112  23.688  49.796  1.00  0.00            
ATOM   4284  GL2 POPE  380     117.338  25.674  49.631  1.00  0.00            
ATOM   4285  C1A POPE  380     121.463  21.892  45.958  1.00  0.00            
ATOM   4286  D2A POPE  380     122.159  22.092  42.393  1.00  0.00            
ATOM   4287  C3A POPE  380     125.839  22.246  39.811  1.00  0.00            
ATOM   4288  C4A POPE  380     129.590  23.204  36.523  1.00  0.00            
ATOM   4289  C1B POPE  380     116.574  24.976  44.450  1.00  0.00            
ATOM   4290  C2B POPE  380     117.292  24.208  39.762  1.00  0.00            
ATOM   4291  C3B POPE  380     118.534  23.768  35.948  1.00  0.00            
ATOM   4292  C4B POPE  380     122.425  22.499  35.126  1.00  0.00            
ATOM   4293  NH3 POPE  381     158.367  92.438  56.237  1.00  0.00            
ATOM   4294  PO4 POPE  381     156.350  88.408  55.526  1.00  0.00            
ATOM   4295  GL1 POPE  381     153.408  88.360  51.463  1.00  0.00            
ATOM   4296  GL2 POPE  381     154.004  85.746  49.343  1.00  0.00            
ATOM   4297  C1A POPE  381     150.011  89.771  49.027  1.00  0.00            
ATOM   4298  D2A POPE  381     146.061  91.851  48.802  1.00  0.00            
ATOM   4299  C3A POPE  381     144.789  93.284  44.414  1.00  0.00            
ATOM   4300  C4A POPE  381     143.513  95.574  40.761  1.00  0.00            
ATOM   4301  C1B POPE  381     152.820  86.672  46.492  1.00  0.00            
ATOM   4302  C2B POPE  381     152.149  84.829  42.010  1.00  0.00            
ATOM   4303  C3B POPE  381     151.762  85.856  38.360  1.00  0.00            
ATOM   4304  C4B POPE  381     151.798  90.236  36.830  1.00  0.00            
ATOM   4305  NH3 POPE  382     103.805   8.920  61.195  1.00  0.00            
ATOM   4306  PO4 POPE  382     102.989  14.168  60.571  1.00  0.00            
ATOM   4307  GL1 POPE  382     103.462  13.306  56.193  1.00  0.00            
ATOM   4308  GL2 POPE  382     103.475   9.487  55.961  1.00  0.00            
ATOM   4309  C1A POPE  382     103.584  12.707  51.147  1.00  0.00            
ATOM   4310  D2A POPE  382     104.309  12.718  47.550  1.00  0.00            
ATOM   4311  C3A POPE  382     101.851  11.091  45.192  1.00  0.00            
ATOM   4312  C4A POPE  382      99.895  11.020  42.068  1.00  0.00            
ATOM   4313  C1B POPE  382     107.373   9.984  54.254  1.00  0.00            
ATOM   4314  C2B POPE  382     110.353   7.374  52.008  1.00  0.00            
ATOM   4315  C3B POPE  382     110.802   6.599  46.868  1.00  0.00            
ATOM   4316  C4B POPE  382     109.730   6.325  42.005  1.00  0.00            
ATOM   4317  NH3 POPE  383     182.068 123.323  58.696  1.00  0.00            
ATOM   4318  PO4 POPE  383     184.360 121.897  55.046  1.00  0.00            
ATOM   4319  GL1 POPE  383     182.064 123.295  51.248  1.00  0.00            
ATOM   4320  GL2 POPE  383     181.439 119.665  50.948  1.00  0.00            
ATOM   4321  C1A POPE  383     181.244 125.585  47.660  1.00  0.00            
ATOM   4322  D2A POPE  383     178.785 129.814  47.109  1.00  0.00            
ATOM   4323  C3A POPE  383     180.507 134.516  47.835  1.00  0.00            
ATOM   4324  C4A POPE  383     177.790 138.701  48.575  1.00  0.00            
ATOM   4325  C1B POPE  383     181.925 117.123  46.980  1.00  0.00            
ATOM   4326  C2B POPE  383     182.267 116.190  42.707  1.00  0.00            
ATOM   4327  C3B POPE  383     181.756 113.899  39.030  1.00  0.00            
ATOM   4328  C4B POPE  383     179.270 110.063  37.833  1.00  0.00            
ATOM   4329  NH3 POPE  384     116.954 189.660  61.001  1.00  0.00            
ATOM   4330  PO4 POPE  384     121.017 188.706  60.236  1.00  0.00            
ATOM   4331  GL1 POPE  384     118.736 190.511  55.167  1.00  0.00            
ATOM   4332  GL2 POPE  384     115.021 192.511  55.371  1.00  0.00            
ATOM   4333  C1A POPE  384     117.574 192.196  51.251  1.00  0.00            
ATOM   4334  D2A POPE  384     117.334 193.907  48.870  1.00  0.00            
ATOM   4335  C3A POPE  384     117.241   2.003  47.580  1.00  0.00            
ATOM   4336  C4A POPE  384     114.738   5.390  49.809  1.00  0.00            
ATOM   4337  C1B POPE  384     112.304 191.790  51.730  1.00  0.00            
ATOM   4338  C2B POPE  384     112.229   0.148  49.191  1.00  0.00            
ATOM   4339  C3B POPE  384     111.500   2.060  45.990  1.00  0.00            
ATOM   4340  C4B POPE  384     109.681   0.317  41.910  1.00  0.00            
ATOM   4341  NH3 POPE  385      55.559   6.940  49.553  1.00  0.00            
ATOM   4342  PO4 POPE  385      60.344   5.467  51.030  1.00  0.00            
ATOM   4343  GL1 POPE  385      63.077   2.629  48.697  1.00  0.00            
ATOM   4344  GL2 POPE  385      60.195   2.348  46.772  1.00  0.00            
ATOM   4345  C1A POPE  385      65.408   3.672  45.662  1.00  0.00            
ATOM   4346  D2A POPE  385      67.072   6.799  45.886  1.00  0.00            
ATOM   4347  C3A POPE  385      69.246   8.855  42.583  1.00  0.00            
ATOM   4348  C4A POPE  385      71.795  10.206  39.623  1.00  0.00            
ATOM   4349  C1B POPE  385      60.890   4.855  44.260  1.00  0.00            
ATOM   4350  C2B POPE  385      62.244   8.462  43.230  1.00  0.00            
ATOM   4351  C3B POPE  385      60.952  11.249  40.244  1.00  0.00            
ATOM   4352  C4B POPE  385      60.177  12.808  35.871  1.00  0.00            
ATOM   4353  NH3 POPE  386     188.999 157.175  54.175  1.00  0.00            
ATOM   4354  PO4 POPE  386     191.604 160.260  54.691  1.00  0.00            
ATOM   4355  GL1 POPE  386     192.412 162.647  51.073  1.00  0.00            
ATOM   4356  GL2 POPE  386     194.760 161.534  49.381  1.00  0.00            
ATOM   4357  C1A POPE  386     191.071 166.358  48.180  1.00  0.00            
ATOM   4358  D2A POPE  386     193.425 166.207  43.899  1.00  0.00            
ATOM   4359  C3A POPE  386     194.637 169.529  41.379  1.00  0.00            
ATOM   4360  C4A POPE  386       2.528 171.126  38.645  1.00  0.00            
ATOM   4361  C1B POPE  386       2.399 162.960  45.682  1.00  0.00            
ATOM   4362  C2B POPE  386       3.056 165.418  42.877  1.00  0.00            
ATOM   4363  C3B POPE  386       1.641 164.922  38.572  1.00  0.00            
ATOM   4364  C4B POPE  386       0.795 162.614  34.407  1.00  0.00            
ATOM   4365  NH3 POPE  387     175.123  84.950  58.389  1.00  0.00            
ATOM   4366  PO4 POPE  387     179.646  85.673  55.879  1.00  0.00            
ATOM   4367  GL1 POPE  387     180.061  84.302  51.328  1.00  0.00            
ATOM   4368  GL2 POPE  387     181.807  81.058  50.363  1.00  0.00            
ATOM   4369  C1A POPE  387     179.580  84.821  47.098  1.00  0.00            
ATOM   4370  D2A POPE  387     181.096  84.330  42.698  1.00  0.00            
ATOM   4371  C3A POPE  387     178.931  83.022  39.043  1.00  0.00            
ATOM   4372  C4A POPE  387     175.336  81.117  36.847  1.00  0.00            
ATOM   4373  C1B POPE  387     182.202  80.430  45.714  1.00  0.00            
ATOM   4374  C2B POPE  387     183.616  80.362  41.695  1.00  0.00            
ATOM   4375  C3B POPE  387     183.551  81.406  37.949  1.00  0.00            
ATOM   4376  C4B POPE  387     187.335  82.627  35.469  1.00  0.00            
ATOM   4377  NH3 POPE  388       9.705  10.403  53.404  1.00  0.00            
ATOM   4378  PO4 POPE  388       8.841  13.259  54.676  1.00  0.00            
ATOM   4379  GL1 POPE  388       7.285  14.250  50.963  1.00  0.00            
ATOM   4380  GL2 POPE  388       9.511  16.779  49.123  1.00  0.00            
ATOM   4381  C1A POPE  388       4.277  14.985  47.953  1.00  0.00            
ATOM   4382  D2A POPE  388       3.854  11.682  45.586  1.00  0.00            
ATOM   4383  C3A POPE  388       4.998   7.660  46.041  1.00  0.00            
ATOM   4384  C4A POPE  388       4.501   3.430  46.331  1.00  0.00            
ATOM   4385  C1B POPE  388      11.552  18.084  44.594  1.00  0.00            
ATOM   4386  C2B POPE  388      11.925  18.175  40.939  1.00  0.00            
ATOM   4387  C3B POPE  388      10.022  19.081  37.979  1.00  0.00            
ATOM   4388  C4B POPE  388      13.287  17.981  34.638  1.00  0.00            
ATOM   4389  NH3 POPE  389     154.509 172.111  58.787  1.00  0.00            
ATOM   4390  PO4 POPE  389     151.214 174.419  57.839  1.00  0.00            
ATOM   4391  GL1 POPE  389     152.069 172.914  53.490  1.00  0.00            
ATOM   4392  GL2 POPE  389     152.765 174.791  51.767  1.00  0.00            
ATOM   4393  C1A POPE  389     151.130 171.076  48.909  1.00  0.00            
ATOM   4394  D2A POPE  389     151.516 168.012  45.669  1.00  0.00            
ATOM   4395  C3A POPE  389     151.948 168.368  41.319  1.00  0.00            
ATOM   4396  C4A POPE  389     151.121 166.639  37.410  1.00  0.00            
ATOM   4397  C1B POPE  389     149.721 176.750  48.224  1.00  0.00            
ATOM   4398  C2B POPE  389     147.157 176.737  45.374  1.00  0.00            
ATOM   4399  C3B POPE  389     146.161 175.680  40.804  1.00  0.00            
ATOM   4400  C4B POPE  389     146.778 175.137  37.242  1.00  0.00            
ATOM   4401  NH3 POPE  390     108.144  59.409  58.452  1.00  0.00            
ATOM   4402  PO4 POPE  390     107.416  56.094  54.776  1.00  0.00            
ATOM   4403  GL1 POPE  390     107.460  54.382  50.294  1.00  0.00            
ATOM   4404  GL2 POPE  390     110.208  52.207  49.893  1.00  0.00            
ATOM   4405  C1A POPE  390     105.812  53.816  46.321  1.00  0.00            
ATOM   4406  D2A POPE  390     105.386  50.545  42.338  1.00  0.00            
ATOM   4407  C3A POPE  390     103.948  46.723  42.893  1.00  0.00            
ATOM   4408  C4A POPE  390     103.389  42.854  43.487  1.00  0.00            
ATOM   4409  C1B POPE  390     110.822  51.754  46.495  1.00  0.00            
ATOM   4410  C2B POPE  390     110.169  52.354  42.731  1.00  0.00            
ATOM   4411  C3B POPE  390     109.262  51.811  37.485  1.00  0.00            
ATOM   4412  C4B POPE  390     107.016  54.631  34.477  1.00  0.00            
ATOM   4413  NH3 POPE  391      99.832 119.636  56.518  1.00  0.00            
ATOM   4414  PO4 POPE  391     101.241 116.296  57.692  1.00  0.00            
ATOM   4415  GL1 POPE  391      98.666 115.211  53.430  1.00  0.00            
ATOM   4416  GL2 POPE  391      95.378 114.030  52.225  1.00  0.00            
ATOM   4417  C1A POPE  391      98.999 115.908  49.322  1.00  0.00            
ATOM   4418  D2A POPE  391     100.858 114.787  45.968  1.00  0.00            
ATOM   4419  C3A POPE  391     101.273 115.407  41.113  1.00  0.00            
ATOM   4420  C4A POPE  391      99.039 117.839  38.000  1.00  0.00            
ATOM   4421  C1B POPE  391      94.300 115.007  48.084  1.00  0.00            
ATOM   4422  C2B POPE  391      92.945 115.295  44.773  1.00  0.00            
ATOM   4423  C3B POPE  391      91.954 113.841  40.829  1.00  0.00            
ATOM   4424  C4B POPE  391      90.186 114.171  36.061  1.00  0.00            
ATOM   4425  NH3 POPE  392      81.708  38.506  53.322  1.00  0.00            
ATOM   4426  PO4 POPE  392      85.822  37.130  55.149  1.00  0.00            
ATOM   4427  GL1 POPE  392      86.666  38.850  50.908  1.00  0.00            
ATOM   4428  GL2 POPE  392      84.604  36.905  49.348  1.00  0.00            
ATOM   4429  C1A POPE  392      87.192  40.415  46.230  1.00  0.00            
ATOM   4430  D2A POPE  392      85.801  39.669  41.427  1.00  0.00            
ATOM   4431  C3A POPE  392      86.723  42.647  36.915  1.00  0.00            
ATOM   4432  C4A POPE  392      87.681  43.956  32.959  1.00  0.00            
ATOM   4433  C1B POPE  392      80.284  35.592  47.535  1.00  0.00            
ATOM   4434  C2B POPE  392      78.462  33.625  43.933  1.00  0.00            
ATOM   4435  C3B POPE  392      76.111  30.598  41.005  1.00  0.00            
ATOM   4436  C4B POPE  392      74.561  31.972  37.162  1.00  0.00            
ATOM   4437  NH3 POPE  393     149.435  12.630  56.583  1.00  0.00            
ATOM   4438  PO4 POPE  393     144.708  11.908  57.944  1.00  0.00            
ATOM   4439  GL1 POPE  393     145.656  12.179  52.610  1.00  0.00            
ATOM   4440  GL2 POPE  393     146.207  15.162  51.210  1.00  0.00            
ATOM   4441  C1A POPE  393     144.534  10.219  49.368  1.00  0.00            
ATOM   4442  D2A POPE  393     144.832   9.725  44.167  1.00  0.00            
ATOM   4443  C3A POPE  393     144.110   5.954  42.405  1.00  0.00            
ATOM   4444  C4A POPE  393     145.356   4.952  38.776  1.00  0.00            
ATOM   4445  C1B POPE  393     147.859  14.954  46.902  1.00  0.00            
ATOM   4446  C2B POPE  393     146.409  15.492  42.787  1.00  0.00            
ATOM   4447  C3B POPE  393     144.063  16.163  39.981  1.00  0.00            
ATOM   4448  C4B POPE  393     141.717  14.476  37.645  1.00  0.00            
ATOM   4449  NH3 POPE  394      90.740  33.374  55.600  1.00  0.00            
ATOM   4450  PO4 POPE  394      93.548  30.438  56.192  1.00  0.00            
ATOM   4451  GL1 POPE  394      90.951  29.786  51.242  1.00  0.00            
ATOM   4452  GL2 POPE  394      88.922  26.512  50.920  1.00  0.00            
ATOM   4453  C1A POPE  394      88.785  30.067  47.049  1.00  0.00            
ATOM   4454  D2A POPE  394      89.254  31.765  42.802  1.00  0.00            
ATOM   4455  C3A POPE  394      89.402  28.397  39.466  1.00  0.00            
ATOM   4456  C4A POPE  394      86.431  25.272  36.759  1.00  0.00            
ATOM   4457  C1B POPE  394      88.739  24.657  47.439  1.00  0.00            
ATOM   4458  C2B POPE  394      89.909  23.732  43.172  1.00  0.00            
ATOM   4459  C3B POPE  394      91.502  23.063  39.061  1.00  0.00            
ATOM   4460  C4B POPE  394      91.064  25.607  34.919  1.00  0.00            
ATOM   4461  NH3 POPE  395     180.207 150.253  56.797  1.00  0.00            
ATOM   4462  PO4 POPE  395     179.585 153.695  55.884  1.00  0.00            
ATOM   4463  GL1 POPE  395     180.927 154.198  52.272  1.00  0.00            
ATOM   4464  GL2 POPE  395     183.601 156.587  52.019  1.00  0.00            
ATOM   4465  C1A POPE  395     181.709 153.970  47.520  1.00  0.00            
ATOM   4466  D2A POPE  395     184.841 153.483  44.632  1.00  0.00            
ATOM   4467  C3A POPE  395     184.692 156.568  40.532  1.00  0.00            
ATOM   4468  C4A POPE  395     184.461 159.654  38.153  1.00  0.00            
ATOM   4469  C1B POPE  395     185.827 156.378  48.571  1.00  0.00            
ATOM   4470  C2B POPE  395     187.970 157.131  44.856  1.00  0.00            
ATOM   4471  C3B POPE  395     189.461 158.147  40.433  1.00  0.00            
ATOM   4472  C4B POPE  395     190.982 159.407  36.261  1.00  0.00            
ATOM   4473  NH3 POPE  396     153.742  51.550  53.718  1.00  0.00            
ATOM   4474  PO4 POPE  396     155.191  46.084  54.424  1.00  0.00            
ATOM   4475  GL1 POPE  396     157.503  43.700  52.143  1.00  0.00            
ATOM   4476  GL2 POPE  396     161.700  44.006  51.791  1.00  0.00            
ATOM   4477  C1A POPE  396     158.021  40.315  50.532  1.00  0.00            
ATOM   4478  D2A POPE  396     157.912  36.419  47.616  1.00  0.00            
ATOM   4479  C3A POPE  396     160.503  35.216  44.281  1.00  0.00            
ATOM   4480  C4A POPE  396     159.141  33.649  40.063  1.00  0.00            
ATOM   4481  C1B POPE  396     160.510  43.044  47.040  1.00  0.00            
ATOM   4482  C2B POPE  396     161.141  43.472  41.778  1.00  0.00            
ATOM   4483  C3B POPE  396     161.641  43.047  38.018  1.00  0.00            
ATOM   4484  C4B POPE  396     160.481  41.757  34.555  1.00  0.00            
ATOM   4485  NH3 POPE  397     111.509  18.393  58.368  1.00  0.00            
ATOM   4486  PO4 POPE  397     111.487  14.097  60.983  1.00  0.00            
ATOM   4487  GL1 POPE  397     111.000  14.012  56.081  1.00  0.00            
ATOM   4488  GL2 POPE  397     107.788  14.985  54.238  1.00  0.00            
ATOM   4489  C1A POPE  397     112.713  12.253  52.537  1.00  0.00            
ATOM   4490  D2A POPE  397     115.820   9.484  53.127  1.00  0.00            
ATOM   4491  C3A POPE  397     117.969   6.495  54.320  1.00  0.00            
ATOM   4492  C4A POPE  397     122.475   5.539  54.703  1.00  0.00            
ATOM   4493  C1B POPE  397     108.900  12.399  49.737  1.00  0.00            
ATOM   4494  C2B POPE  397     111.664  11.765  46.108  1.00  0.00            
ATOM   4495  C3B POPE  397     113.401   9.762  42.664  1.00  0.00            
ATOM   4496  C4B POPE  397     117.646  10.031  41.717  1.00  0.00            
ATOM   4497  NH3 POPE  398     113.973  73.025  52.050  1.00  0.00            
ATOM   4498  PO4 POPE  398     112.207  78.145  52.355  1.00  0.00            
ATOM   4499  GL1 POPE  398     112.309  76.705  48.648  1.00  0.00            
ATOM   4500  GL2 POPE  398     114.674  74.039  46.945  1.00  0.00            
ATOM   4501  C1A POPE  398     113.992  79.388  45.191  1.00  0.00            
ATOM   4502  D2A POPE  398     113.438  81.224  41.606  1.00  0.00            
ATOM   4503  C3A POPE  398     112.494  78.384  37.811  1.00  0.00            
ATOM   4504  C4A POPE  398     111.192  77.258  33.323  1.00  0.00            
ATOM   4505  C1B POPE  398     113.753  72.633  43.363  1.00  0.00            
ATOM   4506  C2B POPE  398     111.666  72.601  39.727  1.00  0.00            
ATOM   4507  C3B POPE  398     112.561  73.203  36.262  1.00  0.00            
ATOM   4508  C4B POPE  398     114.388  71.599  31.988  1.00  0.00            
ATOM   4509  NH3 POPE  399      30.554  63.054  56.244  1.00  0.00            
ATOM   4510  PO4 POPE  399      28.779  67.394  56.651  1.00  0.00            
ATOM   4511  GL1 POPE  399      28.895  66.569  52.820  1.00  0.00            
ATOM   4512  GL2 POPE  399      26.596  69.033  52.094  1.00  0.00            
ATOM   4513  C1A POPE  399      26.815  65.893  48.175  1.00  0.00            
ATOM   4514  D2A POPE  399      27.851  64.782  45.003  1.00  0.00            
ATOM   4515  C3A POPE  399      25.749  65.510  41.912  1.00  0.00            
ATOM   4516  C4A POPE  399      22.320  64.188  39.896  1.00  0.00            
ATOM   4517  C1B POPE  399      26.708  70.872  47.857  1.00  0.00            
ATOM   4518  C2B POPE  399      27.966  70.132  43.479  1.00  0.00            
ATOM   4519  C3B POPE  399      30.362  67.757  41.057  1.00  0.00            
ATOM   4520  C4B POPE  399      33.087  66.404  38.216  1.00  0.00            
ATOM   4521  NH3 POPE  400      46.098 152.839  54.284  1.00  0.00            
ATOM   4522  PO4 POPE  400      49.381 151.612  55.128  1.00  0.00            
ATOM   4523  GL1 POPE  400      49.317 151.519  50.546  1.00  0.00            
ATOM   4524  GL2 POPE  400      47.889 154.551  49.333  1.00  0.00            
ATOM   4525  C1A POPE  400      50.670 151.920  45.496  1.00  0.00            
ATOM   4526  D2A POPE  400      53.188 151.248  42.418  1.00  0.00            
ATOM   4527  C3A POPE  400      53.053 146.877  41.236  1.00  0.00            
ATOM   4528  C4A POPE  400      52.646 143.888  38.689  1.00  0.00            
ATOM   4529  C1B POPE  400      48.653 158.009  46.223  1.00  0.00            
ATOM   4530  C2B POPE  400      48.242 158.610  41.637  1.00  0.00            
ATOM   4531  C3B POPE  400      45.883 161.368  38.960  1.00  0.00            
ATOM   4532  C4B POPE  400      45.433 162.801  35.038  1.00  0.00            
ATOM   4533  NH3 POPE  401     121.461 109.097  58.998  1.00  0.00            
ATOM   4534  PO4 POPE  401     120.207 111.179  55.690  1.00  0.00            
ATOM   4535  GL1 POPE  401     118.839 112.048  51.983  1.00  0.00            
ATOM   4536  GL2 POPE  401     115.792 110.437  51.885  1.00  0.00            
ATOM   4537  C1A POPE  401     121.137 112.859  48.389  1.00  0.00            
ATOM   4538  D2A POPE  401     119.591 113.081  43.258  1.00  0.00            
ATOM   4539  C3A POPE  401     122.244 112.836  39.781  1.00  0.00            
ATOM   4540  C4A POPE  401     121.396 109.600  36.432  1.00  0.00            
ATOM   4541  C1B POPE  401     113.962 110.987  47.546  1.00  0.00            
ATOM   4542  C2B POPE  401     114.805 110.684  43.014  1.00  0.00            
ATOM   4543  C3B POPE  401     116.978 110.088  39.169  1.00  0.00            
ATOM   4544  C4B POPE  401     117.226 113.701  35.675  1.00  0.00            
ATOM   4545  NH3 POPE  402      61.164  51.507  51.328  1.00  0.00            
ATOM   4546  PO4 POPE  402      57.922  53.947  53.127  1.00  0.00            
ATOM   4547  GL1 POPE  402      57.253  53.704  47.875  1.00  0.00            
ATOM   4548  GL2 POPE  402      58.495  50.630  46.840  1.00  0.00            
ATOM   4549  C1A POPE  402      57.146  55.609  43.797  1.00  0.00            
ATOM   4550  D2A POPE  402      58.894  55.798  39.585  1.00  0.00            
ATOM   4551  C3A POPE  402      58.003  52.705  36.831  1.00  0.00            
ATOM   4552  C4A POPE  402      55.118  52.045  33.251  1.00  0.00            
ATOM   4553  C1B POPE  402      58.474  51.202  42.130  1.00  0.00            
ATOM   4554  C2B POPE  402      60.472  49.054  38.663  1.00  0.00            
ATOM   4555  C3B POPE  402      62.807  49.204  35.302  1.00  0.00            
ATOM   4556  C4B POPE  402      64.988  49.329  31.431  1.00  0.00            
ATOM   4557  NH3 POPE  403       2.763  72.272  57.842  1.00  0.00            
ATOM   4558  PO4 POPE  403     194.087  73.302  55.225  1.00  0.00            
ATOM   4559  GL1 POPE  403       0.488  71.468  52.993  1.00  0.00            
ATOM   4560  GL2 POPE  403       0.045  73.001  49.909  1.00  0.00            
ATOM   4561  C1A POPE  403     194.921  67.202  50.800  1.00  0.00            
ATOM   4562  D2A POPE  403       1.169  63.530  49.878  1.00  0.00            
ATOM   4563  C3A POPE  403       3.166  63.468  45.709  1.00  0.00            
ATOM   4564  C4A POPE  403       4.437  63.748  41.784  1.00  0.00            
ATOM   4565  C1B POPE  403       0.663  73.463  45.154  1.00  0.00            
ATOM   4566  C2B POPE  403       1.856  74.425  40.572  1.00  0.00            
ATOM   4567  C3B POPE  403       0.147  75.863  36.997  1.00  0.00            
ATOM   4568  C4B POPE  403     190.478  76.750  36.046  1.00  0.00            
ATOM   4569  NH3 POPE  404      39.023   4.209  52.986  1.00  0.00            
ATOM   4570  PO4 POPE  404      35.092   0.761  52.932  1.00  0.00            
ATOM   4571  GL1 POPE  404      35.510   1.882  49.882  1.00  0.00            
ATOM   4572  GL2 POPE  404      35.138   5.473  48.435  1.00  0.00            
ATOM   4573  C1A POPE  404      36.016   1.436  45.724  1.00  0.00            
ATOM   4574  D2A POPE  404      39.282   1.008  43.268  1.00  0.00            
ATOM   4575  C3A POPE  404      40.921   1.304  39.033  1.00  0.00            
ATOM   4576  C4A POPE  404      42.669   1.565  34.393  1.00  0.00            
ATOM   4577  C1B POPE  404      32.559   4.905  45.210  1.00  0.00            
ATOM   4578  C2B POPE  404      29.581   3.552  43.135  1.00  0.00            
ATOM   4579  C3B POPE  404      29.825   4.606  38.403  1.00  0.00            
ATOM   4580  C4B POPE  404      32.081   5.764  33.909  1.00  0.00            
ATOM   4581  NH3 POPE  405      72.529 170.068  52.113  1.00  0.00            
ATOM   4582  PO4 POPE  405      74.039 172.298  49.843  1.00  0.00            
ATOM   4583  GL1 POPE  405      73.840 174.702  47.206  1.00  0.00            
ATOM   4584  GL2 POPE  405      75.958 176.488  45.493  1.00  0.00            
ATOM   4585  C1A POPE  405      71.283 174.616  43.041  1.00  0.00            
ATOM   4586  D2A POPE  405      68.254 176.815  40.112  1.00  0.00            
ATOM   4587  C3A POPE  405      67.323 176.535  36.278  1.00  0.00            
ATOM   4588  C4A POPE  405      65.500 177.511  32.339  1.00  0.00            
ATOM   4589  C1B POPE  405      77.201 173.597  42.371  1.00  0.00            
ATOM   4590  C2B POPE  405      79.634 171.657  38.838  1.00  0.00            
ATOM   4591  C3B POPE  405      82.851 171.674  36.254  1.00  0.00            
ATOM   4592  C4B POPE  405      85.844 170.966  33.070  1.00  0.00            
ATOM   4593  NH3 POPE  406     173.834  52.210  54.814  1.00  0.00            
ATOM   4594  PO4 POPE  406     171.717  55.359  57.310  1.00  0.00            
ATOM   4595  GL1 POPE  406     170.564  57.503  54.024  1.00  0.00            
ATOM   4596  GL2 POPE  406     170.012  55.533  51.204  1.00  0.00            
ATOM   4597  C1A POPE  406     173.821  58.951  51.328  1.00  0.00            
ATOM   4598  D2A POPE  406     176.833  62.055  52.584  1.00  0.00            
ATOM   4599  C3A POPE  406     181.217  62.042  49.171  1.00  0.00            
ATOM   4600  C4A POPE  406     184.304  63.063  45.252  1.00  0.00            
ATOM   4601  C1B POPE  406     169.662  54.997  46.466  1.00  0.00            
ATOM   4602  C2B POPE  406     170.305  55.882  42.327  1.00  0.00            
ATOM   4603  C3B POPE  406     172.178  55.833  38.429  1.00  0.00            
ATOM   4604  C4B POPE  406     173.483  55.564  34.465  1.00  0.00            
ATOM   4605  NH3 POPE  407      27.020  92.448  56.259  1.00  0.00            
ATOM   4606  PO4 POPE  407      25.146  95.589  58.054  1.00  0.00            
ATOM   4607  GL1 POPE  407      26.667  98.734  55.569  1.00  0.00            
ATOM   4608  GL2 POPE  407      29.461  96.519  54.057  1.00  0.00            
ATOM   4609  C1A POPE  407      25.242 102.268  53.624  1.00  0.00            
ATOM   4610  D2A POPE  407      27.680 106.521  50.956  1.00  0.00            
ATOM   4611  C3A POPE  407      30.255 108.524  51.895  1.00  0.00            
ATOM   4612  C4A POPE  407      30.293 111.896  53.577  1.00  0.00            
ATOM   4613  C1B POPE  407      28.683  98.208  51.154  1.00  0.00            
ATOM   4614  C2B POPE  407      25.255 100.096  47.694  1.00  0.00            
ATOM   4615  C3B POPE  407      25.507  97.123  43.594  1.00  0.00            
ATOM   4616  C4B POPE  407      24.613  96.431  39.925  1.00  0.00            
ATOM   4617  NH3 POPE  408     171.363 131.335  54.003  1.00  0.00            
ATOM   4618  PO4 POPE  408     175.180 130.012  54.481  1.00  0.00            
ATOM   4619  GL1 POPE  408     174.369 131.564  50.200  1.00  0.00            
ATOM   4620  GL2 POPE  408     175.569 134.132  49.606  1.00  0.00            
ATOM   4621  C1A POPE  408     173.792 129.897  45.982  1.00  0.00            
ATOM   4622  D2A POPE  408     174.210 126.961  42.617  1.00  0.00            
ATOM   4623  C3A POPE  408     172.935 124.205  39.251  1.00  0.00            
ATOM   4624  C4A POPE  408     174.738 122.838  35.121  1.00  0.00            
ATOM   4625  C1B POPE  408     176.062 135.131  45.392  1.00  0.00            
ATOM   4626  C2B POPE  408     177.163 135.795  41.726  1.00  0.00            
ATOM   4627  C3B POPE  408     174.788 137.737  38.491  1.00  0.00            
ATOM   4628  C4B POPE  408     171.653 134.707  37.530  1.00  0.00            
ATOM   4629  NH3 POPE  409     140.920 175.029  56.208  1.00  0.00            
ATOM   4630  PO4 POPE  409     140.272 179.063  57.559  1.00  0.00            
ATOM   4631  GL1 POPE  409     139.687 179.109  52.876  1.00  0.00            
ATOM   4632  GL2 POPE  409     137.499 179.420  51.407  1.00  0.00            
ATOM   4633  C1A POPE  409     141.508 179.751  48.755  1.00  0.00            
ATOM   4634  D2A POPE  409     142.689 180.516  44.192  1.00  0.00            
ATOM   4635  C3A POPE  409     146.858 180.850  41.515  1.00  0.00            
ATOM   4636  C4A POPE  409     147.687 180.274  37.595  1.00  0.00            
ATOM   4637  C1B POPE  409     132.664 177.089  50.845  1.00  0.00            
ATOM   4638  C2B POPE  409     131.304 174.043  47.625  1.00  0.00            
ATOM   4639  C3B POPE  409     129.742 169.522  46.942  1.00  0.00            
ATOM   4640  C4B POPE  409     129.739 165.867  45.662  1.00  0.00            
ATOM   4641  NH3 POPE  410     146.008  49.571  53.498  1.00  0.00            
ATOM   4642  PO4 POPE  410     144.385  53.206  55.648  1.00  0.00            
ATOM   4643  GL1 POPE  410     144.013  54.353  51.264  1.00  0.00            
ATOM   4644  GL2 POPE  410     146.052  52.254  48.476  1.00  0.00            
ATOM   4645  C1A POPE  410     140.771  56.466  50.272  1.00  0.00            
ATOM   4646  D2A POPE  410     136.855  56.937  46.357  1.00  0.00            
ATOM   4647  C3A POPE  410     136.713  55.452  42.541  1.00  0.00            
ATOM   4648  C4A POPE  410     134.988  53.498  40.012  1.00  0.00            
ATOM   4649  C1B POPE  410     150.906  53.184  45.881  1.00  0.00            
ATOM   4650  C2B POPE  410     151.314  52.869  41.117  1.00  0.00            
ATOM   4651  C3B POPE  410     152.463  49.856  36.339  1.00  0.00            
ATOM   4652  C4B POPE  410     156.239  48.222  36.093  1.00  0.00            
ATOM   4653  NH3 POPE  411       1.376   7.188  55.269  1.00  0.00            
ATOM   4654  PO4 POPE  411     193.172   8.633  54.963  1.00  0.00            
ATOM   4655  GL1 POPE  411     190.548   6.721  53.064  1.00  0.00            
ATOM   4656  GL2 POPE  411     188.694   8.054  51.870  1.00  0.00            
ATOM   4657  C1A POPE  411     191.236   3.786  48.822  1.00  0.00            
ATOM   4658  D2A POPE  411     191.355   3.650  44.315  1.00  0.00            
ATOM   4659  C3A POPE  411     194.271   3.257  39.857  1.00  0.00            
ATOM   4660  C4A POPE  411       1.815   4.371  36.421  1.00  0.00            
ATOM   4661  C1B POPE  411     189.977   8.556  47.469  1.00  0.00            
ATOM   4662  C2B POPE  411     190.333   8.367  43.142  1.00  0.00            
ATOM   4663  C3B POPE  411     191.737   7.292  39.198  1.00  0.00            
ATOM   4664  C4B POPE  411     190.590   8.378  35.516  1.00  0.00            
ATOM   4665  NH3 POPE  412     183.752 177.851  54.196  1.00  0.00            
ATOM   4666  PO4 POPE  412     183.851 181.781  54.037  1.00  0.00            
ATOM   4667  GL1 POPE  412     184.278 182.311  50.521  1.00  0.00            
ATOM   4668  GL2 POPE  412     186.454 184.366  50.692  1.00  0.00            
ATOM   4669  C1A POPE  412     184.490 180.354  46.731  1.00  0.00            
ATOM   4670  D2A POPE  412     186.154 181.202  42.295  1.00  0.00            
ATOM   4671  C3A POPE  412     184.017 179.891  39.343  1.00  0.00            
ATOM   4672  C4A POPE  412     184.891 180.598  34.902  1.00  0.00            
ATOM   4673  C1B POPE  412     184.397 185.629  45.767  1.00  0.00            
ATOM   4674  C2B POPE  412     184.550 185.649  40.841  1.00  0.00            
ATOM   4675  C3B POPE  412     187.364 184.505  37.791  1.00  0.00            
ATOM   4676  C4B POPE  412     189.357 181.443  37.439  1.00  0.00            
ATOM   4677  NH3 POPE  413     108.402  66.021  52.530  1.00  0.00            
ATOM   4678  PO4 POPE  413     104.144  66.240  55.064  1.00  0.00            
ATOM   4679  GL1 POPE  413     103.144  65.673  50.642  1.00  0.00            
ATOM   4680  GL2 POPE  413     100.871  63.578  49.796  1.00  0.00            
ATOM   4681  C1A POPE  413     102.959  64.990  45.752  1.00  0.00            
ATOM   4682  D2A POPE  413     102.535  62.362  42.818  1.00  0.00            
ATOM   4683  C3A POPE  413     103.318  63.502  38.304  1.00  0.00            
ATOM   4684  C4A POPE  413     104.675  65.946  35.924  1.00  0.00            
ATOM   4685  C1B POPE  413      97.585  62.520  47.102  1.00  0.00            
ATOM   4686  C2B POPE  413      97.063  62.165  42.994  1.00  0.00            
ATOM   4687  C3B POPE  413      98.185  61.632  38.029  1.00  0.00            
ATOM   4688  C4B POPE  413      98.437  62.256  33.054  1.00  0.00            
ATOM   4689  NH3 POPE  414     140.004 160.767  54.636  1.00  0.00            
ATOM   4690  PO4 POPE  414     143.627 161.232  53.103  1.00  0.00            
ATOM   4691  GL1 POPE  414     145.503 160.801  49.899  1.00  0.00            
ATOM   4692  GL2 POPE  414     147.991 159.082  49.061  1.00  0.00            
ATOM   4693  C1A POPE  414     145.232 163.147  45.973  1.00  0.00            
ATOM   4694  D2A POPE  414     142.373 164.422  43.838  1.00  0.00            
ATOM   4695  C3A POPE  414     142.742 166.752  40.247  1.00  0.00            
ATOM   4696  C4A POPE  414     142.216 168.769  36.174  1.00  0.00            
ATOM   4697  C1B POPE  414     148.260 158.559  45.076  1.00  0.00            
ATOM   4698  C2B POPE  414     148.428 159.541  40.489  1.00  0.00            
ATOM   4699  C3B POPE  414     146.125 159.483  35.816  1.00  0.00            
ATOM   4700  C4B POPE  414     145.443 160.184  32.487  1.00  0.00            
ATOM   4701  NH3 POPE  415      19.518  21.828  51.853  1.00  0.00            
ATOM   4702  PO4 POPE  415      14.635  23.375  52.323  1.00  0.00            
ATOM   4703  GL1 POPE  415      15.754  24.658  49.040  1.00  0.00            
ATOM   4704  GL2 POPE  415      15.676  27.750  48.631  1.00  0.00            
ATOM   4705  C1A POPE  415      17.938  24.214  45.094  1.00  0.00            
ATOM   4706  D2A POPE  415      17.521  24.442  41.095  1.00  0.00            
ATOM   4707  C3A POPE  415      21.690  26.300  40.227  1.00  0.00            
ATOM   4708  C4A POPE  415      22.523  27.581  35.182  1.00  0.00            
ATOM   4709  C1B POPE  415      14.657  29.158  44.741  1.00  0.00            
ATOM   4710  C2B POPE  415      13.478  28.358  40.640  1.00  0.00            
ATOM   4711  C3B POPE  415      11.553  26.006  37.259  1.00  0.00            
ATOM   4712  C4B POPE  415       9.854  22.486  34.348  1.00  0.00            
ATOM   4713  NH3 POPE  416      47.312  48.797  52.594  1.00  0.00            
ATOM   4714  PO4 POPE  416      44.663  44.227  52.963  1.00  0.00            
ATOM   4715  GL1 POPE  416      42.739  42.795  48.837  1.00  0.00            
ATOM   4716  GL2 POPE  416      45.348  41.548  47.048  1.00  0.00            
ATOM   4717  C1A POPE  416      41.675  40.436  44.539  1.00  0.00            
ATOM   4718  D2A POPE  416      41.899  39.069  41.347  1.00  0.00            
ATOM   4719  C3A POPE  416      43.653  36.131  38.348  1.00  0.00            
ATOM   4720  C4A POPE  416      43.125  34.057  34.558  1.00  0.00            
ATOM   4721  C1B POPE  416      46.789  39.314  43.697  1.00  0.00            
ATOM   4722  C2B POPE  416      47.464  40.744  39.101  1.00  0.00            
ATOM   4723  C3B POPE  416      44.128  40.776  36.805  1.00  0.00            
ATOM   4724  C4B POPE  416      40.785  39.145  34.279  1.00  0.00            
ATOM   4725  NH3 POPE  417     134.120  82.802  56.791  1.00  0.00            
ATOM   4726  PO4 POPE  417     137.271  84.304  56.684  1.00  0.00            
ATOM   4727  GL1 POPE  417     138.065  82.465  53.306  1.00  0.00            
ATOM   4728  GL2 POPE  417     139.993  79.797  51.726  1.00  0.00            
ATOM   4729  C1A POPE  417     136.447  82.425  49.530  1.00  0.00            
ATOM   4730  D2A POPE  417     138.003  84.583  46.134  1.00  0.00            
ATOM   4731  C3A POPE  417     136.324  89.437  43.490  1.00  0.00            
ATOM   4732  C4A POPE  417     133.118  90.628  38.844  1.00  0.00            
ATOM   4733  C1B POPE  417     140.181  79.408  46.949  1.00  0.00            
ATOM   4734  C2B POPE  417     138.634  80.597  43.089  1.00  0.00            
ATOM   4735  C3B POPE  417     137.822  84.410  40.863  1.00  0.00            
ATOM   4736  C4B POPE  417     137.753  88.101  37.922  1.00  0.00            
ATOM   4737  NH3 POPE  418     160.744 129.705  52.809  1.00  0.00            
ATOM   4738  PO4 POPE  418     162.312 126.490  53.918  1.00  0.00            
ATOM   4739  GL1 POPE  418     163.860 127.310  49.317  1.00  0.00            
ATOM   4740  GL2 POPE  418     166.976 124.915  48.229  1.00  0.00            
ATOM   4741  C1A POPE  418     165.541 129.313  45.504  1.00  0.00            
ATOM   4742  D2A POPE  418     168.502 126.359  42.254  1.00  0.00            
ATOM   4743  C3A POPE  418     168.244 123.569  39.222  1.00  0.00            
ATOM   4744  C4A POPE  418     169.898 121.216  36.487  1.00  0.00            
ATOM   4745  C1B POPE  418     165.107 122.438  45.806  1.00  0.00            
ATOM   4746  C2B POPE  418     164.978 121.433  42.050  1.00  0.00            
ATOM   4747  C3B POPE  418     164.484 121.641  37.096  1.00  0.00            
ATOM   4748  C4B POPE  418     162.915 121.251  32.898  1.00  0.00            
ATOM   4749  NH3 POPE  419     153.802  33.402  57.179  1.00  0.00            
ATOM   4750  PO4 POPE  419     157.230  30.611  58.242  1.00  0.00            
ATOM   4751  GL1 POPE  419     155.377  29.662  54.007  1.00  0.00            
ATOM   4752  GL2 POPE  419     155.481  25.766  52.548  1.00  0.00            
ATOM   4753  C1A POPE  419     155.266  30.279  49.427  1.00  0.00            
ATOM   4754  D2A POPE  419     157.744  31.365  46.144  1.00  0.00            
ATOM   4755  C3A POPE  419     158.258  29.158  42.785  1.00  0.00            
ATOM   4756  C4A POPE  419     160.519  28.272  38.201  1.00  0.00            
ATOM   4757  C1B POPE  419     157.823  25.692  48.053  1.00  0.00            
ATOM   4758  C2B POPE  419     159.706  24.658  44.798  1.00  0.00            
ATOM   4759  C3B POPE  419     161.950  26.059  43.228  1.00  0.00            
ATOM   4760  C4B POPE  419     165.328  27.040  42.626  1.00  0.00            
ATOM   4761  NH3 POPE  420      81.957 124.527  53.761  1.00  0.00            
ATOM   4762  PO4 POPE  420      82.549 128.425  52.799  1.00  0.00            
ATOM   4763  GL1 POPE  420      84.537 131.294  48.922  1.00  0.00            
ATOM   4764  GL2 POPE  420      83.415 134.151  48.658  1.00  0.00            
ATOM   4765  C1A POPE  420      85.039 131.086  44.690  1.00  0.00            
ATOM   4766  D2A POPE  420      84.010 131.604  40.362  1.00  0.00            
ATOM   4767  C3A POPE  420      84.289 129.020  36.182  1.00  0.00            
ATOM   4768  C4A POPE  420      84.251 125.772  32.654  1.00  0.00            
ATOM   4769  C1B POPE  420      83.890 135.895  44.839  1.00  0.00            
ATOM   4770  C2B POPE  420      83.164 136.518  40.383  1.00  0.00            
ATOM   4771  C3B POPE  420      84.743 138.435  36.468  1.00  0.00            
ATOM   4772  C4B POPE  420      86.686 139.544  32.225  1.00  0.00            
ATOM   4773  NH3 POPE  421      50.790  59.713  59.899  1.00  0.00            
ATOM   4774  PO4 POPE  421      46.076  61.536  57.751  1.00  0.00            
ATOM   4775  GL1 POPE  421      44.845  62.239  52.836  1.00  0.00            
ATOM   4776  GL2 POPE  421      42.995  64.789  51.923  1.00  0.00            
ATOM   4777  C1A POPE  421      45.545  62.325  47.634  1.00  0.00            
ATOM   4778  D2A POPE  421      44.869  64.200  43.736  1.00  0.00            
ATOM   4779  C3A POPE  421      46.147  64.490  39.520  1.00  0.00            
ATOM   4780  C4A POPE  421      44.391  63.123  36.087  1.00  0.00            
ATOM   4781  C1B POPE  421      40.196  65.976  48.180  1.00  0.00            
ATOM   4782  C2B POPE  421      37.897  68.147  44.827  1.00  0.00            
ATOM   4783  C3B POPE  421      37.557  68.209  40.361  1.00  0.00            
ATOM   4784  C4B POPE  421      38.517  69.621  36.377  1.00  0.00            
ATOM   4785  NH3 POPE  422     173.151 102.642  53.956  1.00  0.00            
ATOM   4786  PO4 POPE  422     169.190 100.195  54.371  1.00  0.00            
ATOM   4787  GL1 POPE  422     169.618  99.829  50.790  1.00  0.00            
ATOM   4788  GL2 POPE  422     166.218 100.415  48.430  1.00  0.00            
ATOM   4789  C1A POPE  422     170.847 100.448  47.121  1.00  0.00            
ATOM   4790  D2A POPE  422     172.347  99.994  42.227  1.00  0.00            
ATOM   4791  C3A POPE  422     169.106  97.949  39.575  1.00  0.00            
ATOM   4792  C4A POPE  422     168.049  93.658  37.395  1.00  0.00            
ATOM   4793  C1B POPE  422     167.138 100.199  44.217  1.00  0.00            
ATOM   4794  C2B POPE  422     164.470 100.318  41.179  1.00  0.00            
ATOM   4795  C3B POPE  422     160.570 101.962  40.143  1.00  0.00            
ATOM   4796  C4B POPE  422     159.258 106.386  39.517  1.00  0.00            
ATOM   4797  NH3 POPE  423      46.285  83.368  63.022  1.00  0.00            
ATOM   4798  PO4 POPE  423      46.814  86.013  58.916  1.00  0.00            
ATOM   4799  GL1 POPE  423      47.277  85.930  54.202  1.00  0.00            
ATOM   4800  GL2 POPE  423      49.759  85.322  52.931  1.00  0.00            
ATOM   4801  C1A POPE  423      45.476  85.990  50.038  1.00  0.00            
ATOM   4802  D2A POPE  423      45.888  83.755  45.468  1.00  0.00            
ATOM   4803  C3A POPE  423      41.779  83.314  43.909  1.00  0.00            
ATOM   4804  C4A POPE  423      37.085  82.865  40.844  1.00  0.00            
ATOM   4805  C1B POPE  423      49.977  86.738  49.030  1.00  0.00            
ATOM   4806  C2B POPE  423      50.633  85.479  45.202  1.00  0.00            
ATOM   4807  C3B POPE  423      49.970  84.074  40.499  1.00  0.00            
ATOM   4808  C4B POPE  423      52.432  86.077  36.274  1.00  0.00            
ATOM   4809  NH3 POPE  424     151.898  59.781  58.591  1.00  0.00            
ATOM   4810  PO4 POPE  424     150.321  64.236  56.652  1.00  0.00            
ATOM   4811  GL1 POPE  424     152.275  61.273  52.488  1.00  0.00            
ATOM   4812  GL2 POPE  424     150.611  59.219  50.793  1.00  0.00            
ATOM   4813  C1A POPE  424     154.935  60.910  48.999  1.00  0.00            
ATOM   4814  D2A POPE  424     157.420  62.454  46.055  1.00  0.00            
ATOM   4815  C3A POPE  424     156.345  61.125  42.517  1.00  0.00            
ATOM   4816  C4A POPE  424     157.202  60.371  38.838  1.00  0.00            
ATOM   4817  C1B POPE  424     149.343  58.219  47.090  1.00  0.00            
ATOM   4818  C2B POPE  424     147.321  55.707  43.429  1.00  0.00            
ATOM   4819  C3B POPE  424     144.670  52.990  40.317  1.00  0.00            
ATOM   4820  C4B POPE  424     144.072  51.350  36.780  1.00  0.00            
ATOM   4821  NH3 POPE  425     112.526 109.735  55.400  1.00  0.00            
ATOM   4822  PO4 POPE  425     111.268 114.354  55.996  1.00  0.00            
ATOM   4823  GL1 POPE  425     112.382 113.990  52.462  1.00  0.00            
ATOM   4824  GL2 POPE  425     109.875 112.055  51.419  1.00  0.00            
ATOM   4825  C1A POPE  425     111.243 115.392  47.877  1.00  0.00            
ATOM   4826  D2A POPE  425     111.223 117.866  43.212  1.00  0.00            
ATOM   4827  C3A POPE  425     113.918 120.766  41.535  1.00  0.00            
ATOM   4828  C4A POPE  425     115.245 125.810  39.859  1.00  0.00            
ATOM   4829  C1B POPE  425     106.666 114.810  48.754  1.00  0.00            
ATOM   4830  C2B POPE  425     105.792 114.813  44.066  1.00  0.00            
ATOM   4831  C3B POPE  425     106.702 116.427  40.623  1.00  0.00            
ATOM   4832  C4B POPE  425     110.738 116.465  38.478  1.00  0.00            
ATOM   4833  NH3 POPE  426      75.228 141.718  58.328  1.00  0.00            
ATOM   4834  PO4 POPE  426      76.234 145.609  58.219  1.00  0.00            
ATOM   4835  GL1 POPE  426      73.828 144.706  54.554  1.00  0.00            
ATOM   4836  GL2 POPE  426      75.301 145.380  51.940  1.00  0.00            
ATOM   4837  C1A POPE  426      71.241 147.548  52.774  1.00  0.00            
ATOM   4838  D2A POPE  426      67.768 147.695  50.145  1.00  0.00            
ATOM   4839  C3A POPE  426      67.935 146.630  45.837  1.00  0.00            
ATOM   4840  C4A POPE  426      66.628 147.205  41.288  1.00  0.00            
ATOM   4841  C1B POPE  426      73.412 145.648  48.424  1.00  0.00            
ATOM   4842  C2B POPE  426      73.063 144.201  44.584  1.00  0.00            
ATOM   4843  C3B POPE  426      73.576 140.595  42.132  1.00  0.00            
ATOM   4844  C4B POPE  426      76.668 141.390  39.403  1.00  0.00            
ATOM   4845  NH3 POPE  427     112.004  37.525  53.311  1.00  0.00            
ATOM   4846  PO4 POPE  427     111.440  40.740  56.191  1.00  0.00            
ATOM   4847  GL1 POPE  427     109.012  41.229  51.347  1.00  0.00            
ATOM   4848  GL2 POPE  427     106.935  39.206  50.883  1.00  0.00            
ATOM   4849  C1A POPE  427     111.097  42.510  47.228  1.00  0.00            
ATOM   4850  D2A POPE  427     109.284  41.426  42.343  1.00  0.00            
ATOM   4851  C3A POPE  427     106.857  41.663  39.531  1.00  0.00            
ATOM   4852  C4A POPE  427     103.726  43.528  38.128  1.00  0.00            
ATOM   4853  C1B POPE  427     106.226  40.244  46.662  1.00  0.00            
ATOM   4854  C2B POPE  427     103.362  37.988  43.628  1.00  0.00            
ATOM   4855  C3B POPE  427     101.469  39.014  39.516  1.00  0.00            
ATOM   4856  C4B POPE  427      99.835  36.616  36.230  1.00  0.00            
ATOM   4857  NH3 POPE  428      74.024 185.038  51.912  1.00  0.00            
ATOM   4858  PO4 POPE  428      73.698 188.918  52.421  1.00  0.00            
ATOM   4859  GL1 POPE  428      75.271 190.378  48.699  1.00  0.00            
ATOM   4860  GL2 POPE  428      75.233 187.431  46.626  1.00  0.00            
ATOM   4861  C1A POPE  428      76.222 191.758  44.606  1.00  0.00            
ATOM   4862  D2A POPE  428      79.734 189.965  42.834  1.00  0.00            
ATOM   4863  C3A POPE  428      81.104 188.939  39.002  1.00  0.00            
ATOM   4864  C4A POPE  428      81.332 189.097  34.129  1.00  0.00            
ATOM   4865  C1B POPE  428      75.635 187.332  41.996  1.00  0.00            
ATOM   4866  C2B POPE  428      76.732 186.973  37.756  1.00  0.00            
ATOM   4867  C3B POPE  428      75.399 188.359  33.178  1.00  0.00            
ATOM   4868  C4B POPE  428      75.494 187.263  29.333  1.00  0.00            
ATOM   4869  NH3 POPE  429     162.860 141.249  53.567  1.00  0.00            
ATOM   4870  PO4 POPE  429     159.881 144.222  53.530  1.00  0.00            
ATOM   4871  GL1 POPE  429     161.981 145.353  49.385  1.00  0.00            
ATOM   4872  GL2 POPE  429     163.768 148.696  49.208  1.00  0.00            
ATOM   4873  C1A POPE  429     161.425 143.488  44.873  1.00  0.00            
ATOM   4874  D2A POPE  429     159.098 141.875  41.431  1.00  0.00            
ATOM   4875  C3A POPE  429     155.158 141.639  42.928  1.00  0.00            
ATOM   4876  C4A POPE  429     151.085 138.615  41.550  1.00  0.00            
ATOM   4877  C1B POPE  429     162.779 148.542  44.818  1.00  0.00            
ATOM   4878  C2B POPE  429     160.119 147.083  41.841  1.00  0.00            
ATOM   4879  C3B POPE  429     157.923 145.449  38.008  1.00  0.00            
ATOM   4880  C4B POPE  429     156.508 144.185  33.587  1.00  0.00            
ATOM   4881  NH3 POPE  430     102.036 134.260  52.777  1.00  0.00            
ATOM   4882  PO4 POPE  430      98.827 132.894  54.920  1.00  0.00            
ATOM   4883  GL1 POPE  430      97.602 132.380  50.928  1.00  0.00            
ATOM   4884  GL2 POPE  430      99.493 129.511  49.242  1.00  0.00            
ATOM   4885  C1A POPE  430      95.124 133.524  47.727  1.00  0.00            
ATOM   4886  D2A POPE  430      93.464 137.403  45.592  1.00  0.00            
ATOM   4887  C3A POPE  430      92.615 137.872  41.959  1.00  0.00            
ATOM   4888  C4A POPE  430      91.502 141.981  40.288  1.00  0.00            
ATOM   4889  C1B POPE  430      98.968 132.577  45.555  1.00  0.00            
ATOM   4890  C2B POPE  430      96.014 133.483  42.267  1.00  0.00            
ATOM   4891  C3B POPE  430      95.202 133.264  38.131  1.00  0.00            
ATOM   4892  C4B POPE  430      93.231 129.753  35.663  1.00  0.00            
ATOM   4893  NH3 POPE  431      54.733 108.848  54.606  1.00  0.00            
ATOM   4894  PO4 POPE  431      56.824 112.363  56.591  1.00  0.00            
ATOM   4895  GL1 POPE  431      57.890 112.288  52.485  1.00  0.00            
ATOM   4896  GL2 POPE  431      59.596 115.375  52.633  1.00  0.00            
ATOM   4897  C1A POPE  431      58.875 112.461  48.010  1.00  0.00            
ATOM   4898  D2A POPE  431      59.727 115.909  43.276  1.00  0.00            
ATOM   4899  C3A POPE  431      60.825 113.731  40.515  1.00  0.00            
ATOM   4900  C4A POPE  431      63.916 112.147  38.768  1.00  0.00            
ATOM   4901  C1B POPE  431      56.323 116.082  49.749  1.00  0.00            
ATOM   4902  C2B POPE  431      54.473 114.935  45.601  1.00  0.00            
ATOM   4903  C3B POPE  431      50.164 113.105  43.184  1.00  0.00            
ATOM   4904  C4B POPE  431      45.969 112.344  42.181  1.00  0.00            
ATOM   4905  NH3 POPE  432     127.439  45.671  54.602  1.00  0.00            
ATOM   4906  PO4 POPE  432     129.328  42.174  56.709  1.00  0.00            
ATOM   4907  GL1 POPE  432     128.897  41.281  52.407  1.00  0.00            
ATOM   4908  GL2 POPE  432     128.110  37.989  51.243  1.00  0.00            
ATOM   4909  C1A POPE  432     126.499  41.905  47.935  1.00  0.00            
ATOM   4910  D2A POPE  432     126.619  43.799  43.802  1.00  0.00            
ATOM   4911  C3A POPE  432     129.039  42.394  40.676  1.00  0.00            
ATOM   4912  C4A POPE  432     129.540  40.090  36.814  1.00  0.00            
ATOM   4913  C1B POPE  432     127.405  36.379  47.318  1.00  0.00            
ATOM   4914  C2B POPE  432     127.288  33.387  43.964  1.00  0.00            
ATOM   4915  C3B POPE  432     126.323  32.276  39.816  1.00  0.00            
ATOM   4916  C4B POPE  432     125.832  32.542  35.706  1.00  0.00            
ATOM   4917  NH3 POPE  433      63.356  80.172  53.822  1.00  0.00            
ATOM   4918  PO4 POPE  433      65.574  82.646  50.819  1.00  0.00            
ATOM   4919  GL1 POPE  433      66.066  83.100  46.927  1.00  0.00            
ATOM   4920  GL2 POPE  433      62.169  83.604  46.390  1.00  0.00            
ATOM   4921  C1A POPE  433      67.294  85.157  42.773  1.00  0.00            
ATOM   4922  D2A POPE  433      66.670  86.666  39.901  1.00  0.00            
ATOM   4923  C3A POPE  433      66.198  85.798  35.538  1.00  0.00            
ATOM   4924  C4A POPE  433      64.662  87.145  30.781  1.00  0.00            
ATOM   4925  C1B POPE  433      62.595  82.699  42.698  1.00  0.00            
ATOM   4926  C2B POPE  433      62.120  83.865  37.761  1.00  0.00            
ATOM   4927  C3B POPE  433      57.874  84.477  37.690  1.00  0.00            
ATOM   4928  C4B POPE  433      54.467  85.231  41.212  1.00  0.00            
ATOM   4929  NH3 POPE  434      26.193 140.633  55.094  1.00  0.00            
ATOM   4930  PO4 POPE  434      28.484 144.819  55.378  1.00  0.00            
ATOM   4931  GL1 POPE  434      29.282 144.013  51.932  1.00  0.00            
ATOM   4932  GL2 POPE  434      29.224 146.573  50.610  1.00  0.00            
ATOM   4933  C1A POPE  434      31.036 142.498  48.094  1.00  0.00            
ATOM   4934  D2A POPE  434      32.848 143.496  45.469  1.00  0.00            
ATOM   4935  C3A POPE  434      29.380 143.497  42.439  1.00  0.00            
ATOM   4936  C4A POPE  434      26.665 142.527  39.686  1.00  0.00            
ATOM   4937  C1B POPE  434      27.797 146.000  47.123  1.00  0.00            
ATOM   4938  C2B POPE  434      26.247 147.860  42.913  1.00  0.00            
ATOM   4939  C3B POPE  434      25.560 146.876  39.253  1.00  0.00            
ATOM   4940  C4B POPE  434      27.145 148.809  35.111  1.00  0.00            
ATOM   4941  NH3 POPE  435       4.975  78.883  63.790  1.00  0.00            
ATOM   4942  PO4 POPE  435       6.448  81.911  60.378  1.00  0.00            
ATOM   4943  GL1 POPE  435       3.138  82.055  56.601  1.00  0.00            
ATOM   4944  GL2 POPE  435       1.750  80.912  55.749  1.00  0.00            
ATOM   4945  C1A POPE  435       5.478  81.882  51.974  1.00  0.00            
ATOM   4946  D2A POPE  435       4.418  81.728  48.231  1.00  0.00            
ATOM   4947  C3A POPE  435       5.632  82.124  43.353  1.00  0.00            
ATOM   4948  C4A POPE  435       5.440  81.871  38.994  1.00  0.00            
ATOM   4949  C1B POPE  435     194.160  83.615  54.668  1.00  0.00            
ATOM   4950  C2B POPE  435     191.706  85.971  53.028  1.00  0.00            
ATOM   4951  C3B POPE  435     189.234  89.033  52.854  1.00  0.00            
ATOM   4952  C4B POPE  435     190.156  94.245  51.583  1.00  0.00            
ATOM   4953  NH3 POPE  436     140.460   9.786  59.325  1.00  0.00            
ATOM   4954  PO4 POPE  436     136.323   7.938  57.484  1.00  0.00            
ATOM   4955  GL1 POPE  436     137.220   7.987  53.579  1.00  0.00            
ATOM   4956  GL2 POPE  436     140.816   8.800  54.089  1.00  0.00            
ATOM   4957  C1A POPE  436     137.742   9.448  49.796  1.00  0.00            
ATOM   4958  D2A POPE  436     135.617   9.492  46.131  1.00  0.00            
ATOM   4959  C3A POPE  436     135.309   7.773  42.260  1.00  0.00            
ATOM   4960  C4A POPE  436     134.281  10.772  39.156  1.00  0.00            
ATOM   4961  C1B POPE  436     145.202   6.284  54.137  1.00  0.00            
ATOM   4962  C2B POPE  436     149.139   7.185  51.855  1.00  0.00            
ATOM   4963  C3B POPE  436     149.816  10.647  49.640  1.00  0.00            
ATOM   4964  C4B POPE  436     149.924  10.325  45.536  1.00  0.00            
ATOM   4965  NH3 POPE  437      78.520  86.608  53.315  1.00  0.00            
ATOM   4966  PO4 POPE  437      83.082  85.118  53.365  1.00  0.00            
ATOM   4967  GL1 POPE  437      82.362  85.069  49.729  1.00  0.00            
ATOM   4968  GL2 POPE  437      79.541  84.712  48.769  1.00  0.00            
ATOM   4969  C1A POPE  437      83.417  83.859  45.623  1.00  0.00            
ATOM   4970  D2A POPE  437      88.455  83.078  45.570  1.00  0.00            
ATOM   4971  C3A POPE  437      91.025  85.977  44.876  1.00  0.00            
ATOM   4972  C4A POPE  437      91.153  89.668  42.711  1.00  0.00            
ATOM   4973  C1B POPE  437      78.081  84.603  44.632  1.00  0.00            
ATOM   4974  C2B POPE  437      78.876  83.994  40.958  1.00  0.00            
ATOM   4975  C3B POPE  437      76.871  83.851  36.345  1.00  0.00            
ATOM   4976  C4B POPE  437      76.754  79.679  33.635  1.00  0.00            
ATOM   4977  NH3 POPE  438      12.760   0.619  52.993  1.00  0.00            
ATOM   4978  PO4 POPE  438      11.627   5.398  53.216  1.00  0.00            
ATOM   4979  GL1 POPE  438      10.449   6.956  49.191  1.00  0.00            
ATOM   4980  GL2 POPE  438       8.320   9.382  49.036  1.00  0.00            
ATOM   4981  C1A POPE  438       9.459   6.142  44.015  1.00  0.00            
ATOM   4982  D2A POPE  438       8.160   9.802  41.641  1.00  0.00            
ATOM   4983  C3A POPE  438       9.187   9.316  37.381  1.00  0.00            
ATOM   4984  C4A POPE  438      10.528   8.129  33.615  1.00  0.00            
ATOM   4985  C1B POPE  438       8.880  12.860  45.554  1.00  0.00            
ATOM   4986  C2B POPE  438       7.785  14.317  40.453  1.00  0.00            
ATOM   4987  C3B POPE  438       6.420  15.345  36.254  1.00  0.00            
ATOM   4988  C4B POPE  438       7.192  16.750  32.302  1.00  0.00            
ATOM   4989  NH3 POPE  439     156.988  58.391  57.679  1.00  0.00            
ATOM   4990  PO4 POPE  439     158.486  54.868  54.952  1.00  0.00            
ATOM   4991  GL1 POPE  439     159.258  52.387  52.372  1.00  0.00            
ATOM   4992  GL2 POPE  439     159.499  49.467  51.794  1.00  0.00            
ATOM   4993  C1A POPE  439     160.520  51.849  47.394  1.00  0.00            
ATOM   4994  D2A POPE  439     162.989  51.086  43.670  1.00  0.00            
ATOM   4995  C3A POPE  439     163.385  51.317  39.602  1.00  0.00            
ATOM   4996  C4A POPE  439     163.539  54.060  35.599  1.00  0.00            
ATOM   4997  C1B POPE  439     157.844  47.577  48.419  1.00  0.00            
ATOM   4998  C2B POPE  439     158.901  48.578  43.728  1.00  0.00            
ATOM   4999  C3B POPE  439     159.871  48.039  39.483  1.00  0.00            
ATOM   5000  C4B POPE  439     161.286  48.856  35.250  1.00  0.00            
ATOM   5001  NH3 POPE  440     183.872  66.587  61.112  1.00  0.00            
ATOM   5002  PO4 POPE  440     182.253  67.288  57.813  1.00  0.00            
ATOM   5003  GL1 POPE  440     182.011  65.352  53.271  1.00  0.00            
ATOM   5004  GL2 POPE  440     184.558  64.142  53.046  1.00  0.00            
ATOM   5005  C1A POPE  440     182.414  66.736  48.442  1.00  0.00            
ATOM   5006  D2A POPE  440     183.005  68.625  43.969  1.00  0.00            
ATOM   5007  C3A POPE  440     179.336  67.994  40.883  1.00  0.00            
ATOM   5008  C4A POPE  440     180.413  67.020  36.289  1.00  0.00            
ATOM   5009  C1B POPE  440     185.869  61.987  50.943  1.00  0.00            
ATOM   5010  C2B POPE  440     188.546  59.943  48.254  1.00  0.00            
ATOM   5011  C3B POPE  440     190.565  57.829  44.857  1.00  0.00            
ATOM   5012  C4B POPE  440     192.681  55.669  41.510  1.00  0.00            
ATOM   5013  NH3 POPE  441     168.270 170.877  56.686  1.00  0.00            
ATOM   5014  PO4 POPE  441     172.653 172.120  55.286  1.00  0.00            
ATOM   5015  GL1 POPE  441     174.817 171.596  51.111  1.00  0.00            
ATOM   5016  GL2 POPE  441     177.953 169.879  51.533  1.00  0.00            
ATOM   5017  C1A POPE  441     174.000 172.842  46.509  1.00  0.00            
ATOM   5018  D2A POPE  441     172.261 173.523  42.477  1.00  0.00            
ATOM   5019  C3A POPE  441     174.393 175.577  38.501  1.00  0.00            
ATOM   5020  C4A POPE  441     174.351 179.340  35.553  1.00  0.00            
ATOM   5021  C1B POPE  441     176.994 168.074  47.363  1.00  0.00            
ATOM   5022  C2B POPE  441     178.007 168.012  42.245  1.00  0.00            
ATOM   5023  C3B POPE  441     181.389 168.621  39.464  1.00  0.00            
ATOM   5024  C4B POPE  441     181.725 164.517  35.680  1.00  0.00            
ATOM   5025  NH3 POPE  442     127.381  12.889  56.986  1.00  0.00            
ATOM   5026  PO4 POPE  442     131.357  15.232  56.722  1.00  0.00            
ATOM   5027  GL1 POPE  442     130.195  14.465  52.634  1.00  0.00            
ATOM   5028  GL2 POPE  442     127.692  16.675  52.288  1.00  0.00            
ATOM   5029  C1A POPE  442     129.597  14.517  47.463  1.00  0.00            
ATOM   5030  D2A POPE  442     127.170  13.840  43.531  1.00  0.00            
ATOM   5031  C3A POPE  442     127.358  10.988  39.834  1.00  0.00            
ATOM   5032  C4A POPE  442     129.676   9.887  36.870  1.00  0.00            
ATOM   5033  C1B POPE  442     124.510  14.430  50.560  1.00  0.00            
ATOM   5034  C2B POPE  442     123.117  13.314  46.081  1.00  0.00            
ATOM   5035  C3B POPE  442     122.633  11.822  42.203  1.00  0.00            
ATOM   5036  C4B POPE  442     123.205  10.378  37.198  1.00  0.00            
ATOM   5037  GL0 DLPG  443      20.004 158.703  60.951  1.00  0.00            
ATOM   5038  PO4 DLPG  443      22.585 158.979  57.257  1.00  0.00            
ATOM   5039  GL1 DLPG  443      23.470 158.663  52.932  1.00  0.00            
ATOM   5040  GL2 DLPG  443      27.053 157.812  51.693  1.00  0.00            
ATOM   5041  C1A DLPG  443      23.678 161.479  49.732  1.00  0.00            
ATOM   5042  C2A DLPG  443      20.934 164.607  46.764  1.00  0.00            
ATOM   5043  C3A DLPG  443      19.746 165.676  41.348  1.00  0.00            
ATOM   5044  C1B DLPG  443      25.173 156.681  48.493  1.00  0.00            
ATOM   5045  C2B DLPG  443      24.160 154.772  44.624  1.00  0.00            
ATOM   5046  C3B DLPG  443      23.298 155.076  41.440  1.00  0.00            
ATOM   5047  GL0 DLPG  444     134.060 189.013  63.827  1.00  0.00            
ATOM   5048  PO4 DLPG  444     136.295 192.210  61.724  1.00  0.00            
ATOM   5049  GL1 DLPG  444     136.416 192.176  57.429  1.00  0.00            
ATOM   5050  GL2 DLPG  444     139.172 193.449  57.232  1.00  0.00            
ATOM   5051  C1A DLPG  444     134.884 192.626  53.702  1.00  0.00            
ATOM   5052  C2A DLPG  444     131.921 191.639  49.654  1.00  0.00            
ATOM   5053  C3A DLPG  444     131.294 191.243  45.297  1.00  0.00            
ATOM   5054  C1B DLPG  444     139.905 194.028  52.107  1.00  0.00            
ATOM   5055  C2B DLPG  444     137.404 193.024  48.399  1.00  0.00            
ATOM   5056  C3B DLPG  444     136.826 193.201  44.346  1.00  0.00            
ATOM   5057  GL0 DLPG  445     133.423  78.001  59.230  1.00  0.00            
ATOM   5058  PO4 DLPG  445     129.729  80.393  56.957  1.00  0.00            
ATOM   5059  GL1 DLPG  445     129.522  80.274  52.181  1.00  0.00            
ATOM   5060  GL2 DLPG  445     128.477  77.441  50.816  1.00  0.00
[truncated: 1,660,592 more chars]
