# Supplementary material for: Membrane transporter dimerization driven by differential lipid solvation energetics of dissociated and associated states
Source: eLife. 2021 Apr 7;10:e63288. doi: 10.7554/eLife.63288 (PMC8116059; doi:10.7554/eLife.63288)
Supplement: Figure 3—source data 3. — This folder contains initial/final configurations (PDB files) for GROMACS coarse-grained simulations of 2:1 POPE/POPG and 2:1 DLPE/DLPG pure membranes alongside the corresponding parameter files (MDP/TPR format). [file elife-63288-fig3-data3.zip › Figure3-source-data/membrane-systems/70PO_30DL/frame_0.pdb]

REMARK    GENERATED BY TRJCONV
TITLE     Martini system t=   0.00000 step= 0
REMARK    THIS IS A SIMULATION BOX
CRYST1  197.779  197.779   73.905  90.00  90.00  90.00 P 1           1
MODEL        1
ATOM      1  NH3 DLPE    1       8.020  22.495  59.283  1.00  0.00            
ATOM      2  PO4 DLPE    1       4.116  24.131  57.775  1.00  0.00            
ATOM      3  GL1 DLPE    1       3.377  22.172  54.089  1.00  0.00            
ATOM      4  GL2 DLPE    1       1.532  22.530  53.003  1.00  0.00            
ATOM      5  C1A DLPE    1       5.300  18.626  52.145  1.00  0.00            
ATOM      6  C2A DLPE    1       7.491  16.241  50.364  1.00  0.00            
ATOM      7  C3A DLPE    1       9.483  16.531  45.448  1.00  0.00            
ATOM      8  C1B DLPE    1     196.518  20.011  50.729  1.00  0.00            
ATOM      9  C2B DLPE    1     193.928  19.203  47.650  1.00  0.00            
ATOM     10  C3B DLPE    1     195.566  18.484  44.126  1.00  0.00            
ATOM     11  NH3 DLPE    2      44.908   9.624  57.597  1.00  0.00            
ATOM     12  PO4 DLPE    2      41.169  10.327  59.123  1.00  0.00            
ATOM     13  GL1 DLPE    2      40.669   9.438  54.673  1.00  0.00            
ATOM     14  GL2 DLPE    2      38.885  11.379  53.207  1.00  0.00            
ATOM     15  C1A DLPE    2      42.638   9.287  49.871  1.00  0.00            
ATOM     16  C2A DLPE    2      42.270   8.560  45.651  1.00  0.00            
ATOM     17  C3A DLPE    2      42.980   5.717  42.077  1.00  0.00            
ATOM     18  C1B DLPE    2      37.879  10.489  48.628  1.00  0.00            
ATOM     19  C2B DLPE    2      37.541   9.549  43.883  1.00  0.00            
ATOM     20  C3B DLPE    2      37.886   7.483  38.687  1.00  0.00            
ATOM     21  NH3 DLPE    3      34.741  89.210  60.831  1.00  0.00            
ATOM     22  PO4 DLPE    3      37.578  88.291  58.695  1.00  0.00            
ATOM     23  GL1 DLPE    3      35.503  90.809  55.416  1.00  0.00            
ATOM     24  GL2 DLPE    3      31.911  91.711  55.961  1.00  0.00            
ATOM     25  C1A DLPE    3      33.843  89.889  51.901  1.00  0.00            
ATOM     26  C2A DLPE    3      33.929  88.437  47.861  1.00  0.00            
ATOM     27  C3A DLPE    3      34.535  88.725  43.484  1.00  0.00            
ATOM     28  C1B DLPE    3      29.817  92.664  52.662  1.00  0.00            
ATOM     29  C2B DLPE    3      28.718  95.860  52.210  1.00  0.00            
ATOM     30  C3B DLPE    3      25.093  96.940  52.141  1.00  0.00            
ATOM     31  NH3 DLPE    4      79.449 103.987  59.112  1.00  0.00            
ATOM     32  PO4 DLPE    4      77.180  99.143  57.879  1.00  0.00            
ATOM     33  GL1 DLPE    4      74.335  98.225  55.535  1.00  0.00            
ATOM     34  GL2 DLPE    4      70.016  99.054  55.407  1.00  0.00            
ATOM     35  C1A DLPE    4      73.280  97.796  51.264  1.00  0.00            
ATOM     36  C2A DLPE    4      71.865  94.635  48.992  1.00  0.00            
ATOM     37  C3A DLPE    4      69.965  91.777  47.334  1.00  0.00            
ATOM     38  C1B DLPE    4      68.072  96.775  51.763  1.00  0.00            
ATOM     39  C2B DLPE    4      65.846  96.683  47.139  1.00  0.00            
ATOM     40  C3B DLPE    4      67.241  98.746  42.255  1.00  0.00            
ATOM     41  NH3 DLPE    5       4.402 112.191  54.649  1.00  0.00            
ATOM     42  PO4 DLPE    5       7.115 108.897  55.527  1.00  0.00            
ATOM     43  GL1 DLPE    5       7.846 109.918  51.287  1.00  0.00            
ATOM     44  GL2 DLPE    5       5.681 109.950  50.106  1.00  0.00            
ATOM     45  C1A DLPE    5       9.808 108.968  47.950  1.00  0.00            
ATOM     46  C2A DLPE    5      12.750 109.130  44.588  1.00  0.00            
ATOM     47  C3A DLPE    5      13.884 112.976  42.515  1.00  0.00            
ATOM     48  C1B DLPE    5       4.380 110.943  45.372  1.00  0.00            
ATOM     49  C2B DLPE    5       3.882 114.269  43.254  1.00  0.00            
ATOM     50  C3B DLPE    5       6.627 117.231  41.352  1.00  0.00            
ATOM     51  NH3 DLPE    6     178.333  52.892  60.154  1.00  0.00            
ATOM     52  PO4 DLPE    6     179.045  56.993  58.410  1.00  0.00            
ATOM     53  GL1 DLPE    6     177.483  55.877  54.811  1.00  0.00            
ATOM     54  GL2 DLPE    6     176.534  52.693  54.261  1.00  0.00            
ATOM     55  C1A DLPE    6     174.935  55.744  50.985  1.00  0.00            
ATOM     56  C2A DLPE    6     172.477  55.814  46.961  1.00  0.00            
ATOM     57  C3A DLPE    6     172.151  54.387  42.443  1.00  0.00            
ATOM     58  C1B DLPE    6     175.690  51.142  49.927  1.00  0.00            
ATOM     59  C2B DLPE    6     174.274  51.378  46.085  1.00  0.00            
ATOM     60  C3B DLPE    6     177.351  50.368  41.753  1.00  0.00            
ATOM     61  NH3 DLPE    7      91.110 164.765  54.522  1.00  0.00            
ATOM     62  PO4 DLPE    7      88.553 162.004  54.681  1.00  0.00            
ATOM     63  GL1 DLPE    7      88.151 162.526  50.639  1.00  0.00            
ATOM     64  GL2 DLPE    7      90.522 165.266  49.623  1.00  0.00            
ATOM     65  C1A DLPE    7      85.939 163.470  46.555  1.00  0.00            
ATOM     66  C2A DLPE    7      83.920 161.607  42.388  1.00  0.00            
ATOM     67  C3A DLPE    7      79.742 162.688  40.205  1.00  0.00            
ATOM     68  C1B DLPE    7      94.796 164.892  49.821  1.00  0.00            
ATOM     69  C2B DLPE    7      99.316 166.395  49.572  1.00  0.00            
ATOM     70  C3B DLPE    7     103.363 165.421  49.310  1.00  0.00            
ATOM     71  NH3 DLPE    8      48.507 172.561  49.657  1.00  0.00            
ATOM     72  PO4 DLPE    8      43.786 172.223  50.891  1.00  0.00            
ATOM     73  GL1 DLPE    8      44.276 171.959  45.982  1.00  0.00            
ATOM     74  GL2 DLPE    8      46.696 174.407  45.021  1.00  0.00            
ATOM     75  C1A DLPE    8      43.173 168.598  43.116  1.00  0.00            
ATOM     76  C2A DLPE    8      43.181 164.883  40.337  1.00  0.00            
ATOM     77  C3A DLPE    8      42.676 160.207  39.833  1.00  0.00            
ATOM     78  C1B DLPE    8      46.557 172.132  41.115  1.00  0.00            
ATOM     79  C2B DLPE    8      44.829 170.187  36.904  1.00  0.00            
ATOM     80  C3B DLPE    8      43.228 166.152  34.934  1.00  0.00            
ATOM     81  NH3 DLPE    9     168.628  56.090  59.369  1.00  0.00            
ATOM     82  PO4 DLPE    9     167.200  53.106  57.063  1.00  0.00            
ATOM     83  GL1 DLPE    9     165.370  55.312  54.086  1.00  0.00            
ATOM     84  GL2 DLPE    9     165.365  58.518  54.891  1.00  0.00            
ATOM     85  C1A DLPE    9     162.684  56.979  49.964  1.00  0.00            
ATOM     86  C2A DLPE    9     161.528  56.724  45.126  1.00  0.00            
ATOM     87  C3A DLPE    9     161.750  57.762  39.928  1.00  0.00            
ATOM     88  C1B DLPE    9     165.520  61.898  51.304  1.00  0.00            
ATOM     89  C2B DLPE    9     165.173  61.523  46.474  1.00  0.00            
ATOM     90  C3B DLPE    9     163.083  61.681  42.723  1.00  0.00            
ATOM     91  NH3 DLPE   10     164.149 119.489  53.378  1.00  0.00            
ATOM     92  PO4 DLPE   10     164.086 124.556  55.290  1.00  0.00            
ATOM     93  GL1 DLPE   10     163.163 123.871  50.061  1.00  0.00            
ATOM     94  GL2 DLPE   10     161.855 121.508  49.150  1.00  0.00            
ATOM     95  C1A DLPE   10     165.407 125.421  47.335  1.00  0.00            
ATOM     96  C2A DLPE   10     169.796 124.461  44.735  1.00  0.00            
ATOM     97  C3A DLPE   10     171.008 122.601  40.269  1.00  0.00            
ATOM     98  C1B DLPE   10     162.684 121.923  44.572  1.00  0.00            
ATOM     99  C2B DLPE   10     161.404 122.391  40.053  1.00  0.00            
ATOM    100  C3B DLPE   10     162.159 123.923  36.768  1.00  0.00            
ATOM    101  NH3 DLPE   11      16.066  16.489  56.621  1.00  0.00            
ATOM    102  PO4 DLPE   11      11.929  19.739  57.866  1.00  0.00            
ATOM    103  GL1 DLPE   11      13.638  18.945  53.036  1.00  0.00            
ATOM    104  GL2 DLPE   11      15.574  21.108  51.965  1.00  0.00            
ATOM    105  C1A DLPE   11      11.790  19.157  48.723  1.00  0.00            
ATOM    106  C2A DLPE   11      15.090  19.104  45.125  1.00  0.00            
ATOM    107  C3A DLPE   11      15.636  16.629  42.106  1.00  0.00            
ATOM    108  C1B DLPE   11      16.096  23.759  48.063  1.00  0.00            
ATOM    109  C2B DLPE   11      16.856  24.059  43.271  1.00  0.00            
ATOM    110  C3B DLPE   11      15.513  22.762  39.782  1.00  0.00            
ATOM    111  NH3 DLPE   12     190.882 149.490  54.666  1.00  0.00            
ATOM    112  PO4 DLPE   12     186.973 147.273  55.983  1.00  0.00            
ATOM    113  GL1 DLPE   12     186.537 149.046  51.850  1.00  0.00            
ATOM    114  GL2 DLPE   12     182.914 149.341  50.570  1.00  0.00            
ATOM    115  C1A DLPE   12     186.921 149.981  47.201  1.00  0.00            
ATOM    116  C2A DLPE   12     185.703 151.861  44.321  1.00  0.00            
ATOM    117  C3A DLPE   12     184.859 152.195  40.356  1.00  0.00            
ATOM    118  C1B DLPE   12     182.413 148.544  45.959  1.00  0.00            
ATOM    119  C2B DLPE   12     182.690 147.775  40.662  1.00  0.00            
ATOM    120  C3B DLPE   12     184.212 146.830  37.027  1.00  0.00            
ATOM    121  NH3 DLPE   13     129.285 161.122  54.486  1.00  0.00            
ATOM    122  PO4 DLPE   13     132.979 162.802  54.636  1.00  0.00            
ATOM    123  GL1 DLPE   13     132.348 162.959  50.463  1.00  0.00            
ATOM    124  GL2 DLPE   13     131.182 165.916  50.251  1.00  0.00            
ATOM    125  C1A DLPE   13     133.699 160.980  46.958  1.00  0.00            
ATOM    126  C2A DLPE   13     134.579 161.585  43.171  1.00  0.00            
ATOM    127  C3A DLPE   13     132.685 161.972  38.669  1.00  0.00            
ATOM    128  C1B DLPE   13     131.902 165.633  45.938  1.00  0.00            
ATOM    129  C2B DLPE   13     131.455 166.355  41.553  1.00  0.00            
ATOM    130  C3B DLPE   13     131.582 167.644  37.037  1.00  0.00            
ATOM    131  NH3 DLPE   14      68.926 151.546  57.159  1.00  0.00            
ATOM    132  PO4 DLPE   14      68.366 147.444  57.552  1.00  0.00            
ATOM    133  GL1 DLPE   14      66.582 147.484  54.022  1.00  0.00            
ATOM    134  GL2 DLPE   14      66.169 144.290  52.053  1.00  0.00            
ATOM    135  C1A DLPE   14      65.468 148.158  49.072  1.00  0.00            
ATOM    136  C2A DLPE   14      61.044 148.032  46.814  1.00  0.00            
ATOM    137  C3A DLPE   14      56.768 148.342  44.745  1.00  0.00            
ATOM    138  C1B DLPE   14      64.344 143.328  48.199  1.00  0.00            
ATOM    139  C2B DLPE   14      64.939 145.290  44.709  1.00  0.00            
ATOM    140  C3B DLPE   14      65.359 145.445  40.444  1.00  0.00            
ATOM    141  NH3 DLPE   15     115.589  76.391  56.164  1.00  0.00            
ATOM    142  PO4 DLPE   15     111.822  79.490  56.108  1.00  0.00            
ATOM    143  GL1 DLPE   15     109.913  78.245  51.973  1.00  0.00            
ATOM    144  GL2 DLPE   15     109.923  81.031  50.658  1.00  0.00            
ATOM    145  C1A DLPE   15     111.989  76.620  48.489  1.00  0.00            
ATOM    146  C2A DLPE   15     111.586  75.759  43.893  1.00  0.00            
ATOM    147  C3A DLPE   15     110.995  71.845  41.913  1.00  0.00            
ATOM    148  C1B DLPE   15     110.932  83.556  47.980  1.00  0.00            
ATOM    149  C2B DLPE   15     112.278  82.923  44.111  1.00  0.00            
ATOM    150  C3B DLPE   15     112.835  84.237  40.622  1.00  0.00            
ATOM    151  NH3 DLPE   16      44.987  70.204  59.335  1.00  0.00            
ATOM    152  PO4 DLPE   16      48.439  66.904  60.227  1.00  0.00            
ATOM    153  GL1 DLPE   16      50.115  69.405  57.252  1.00  0.00            
ATOM    154  GL2 DLPE   16      52.564  70.597  57.564  1.00  0.00            
ATOM    155  C1A DLPE   16      50.482  68.180  53.004  1.00  0.00            
ATOM    156  C2A DLPE   16      53.020  68.038  49.939  1.00  0.00            
ATOM    157  C3A DLPE   16      52.647  67.788  44.903  1.00  0.00            
ATOM    158  C1B DLPE   16      53.615  71.977  53.809  1.00  0.00            
ATOM    159  C2B DLPE   16      54.163  73.450  50.273  1.00  0.00            
ATOM    160  C3B DLPE   16      53.599  73.347  44.650  1.00  0.00            
ATOM    161  NH3 DLPE   17      19.210  30.374  58.585  1.00  0.00            
ATOM    162  PO4 DLPE   17      19.536  31.315  54.335  1.00  0.00            
ATOM    163  GL1 DLPE   17      19.945  32.573  50.964  1.00  0.00            
ATOM    164  GL2 DLPE   17      20.340  36.276  50.197  1.00  0.00            
ATOM    165  C1A DLPE   17      19.462  33.132  46.534  1.00  0.00            
ATOM    166  C2A DLPE   17      19.461  33.993  41.135  1.00  0.00            
ATOM    167  C3A DLPE   17      21.330  34.083  36.525  1.00  0.00            
ATOM    168  C1B DLPE   17      21.463  37.132  45.787  1.00  0.00            
ATOM    169  C2B DLPE   17      23.695  36.368  41.817  1.00  0.00            
ATOM    170  C3B DLPE   17      24.764  32.878  39.516  1.00  0.00            
ATOM    171  NH3 DLPE   18     107.785 136.841  60.097  1.00  0.00            
ATOM    172  PO4 DLPE   18     103.329 137.742  59.517  1.00  0.00            
ATOM    173  GL1 DLPE   18     103.783 136.894  55.476  1.00  0.00            
ATOM    174  GL2 DLPE   18     106.667 134.790  54.158  1.00  0.00            
ATOM    175  C1A DLPE   18     104.189 137.931  50.753  1.00  0.00            
ATOM    176  C2A DLPE   18     101.877 136.581  47.548  1.00  0.00            
ATOM    177  C3A DLPE   18      97.930 137.346  45.560  1.00  0.00            
ATOM    178  C1B DLPE   18     108.589 134.182  50.303  1.00  0.00            
ATOM    179  C2B DLPE   18     109.573 131.101  47.034  1.00  0.00            
ATOM    180  C3B DLPE   18     106.623 128.337  44.782  1.00  0.00            
ATOM    181  NH3 DLPE   19     179.498 159.965  53.669  1.00  0.00            
ATOM    182  PO4 DLPE   19     175.007 157.330  55.714  1.00  0.00            
ATOM    183  GL1 DLPE   19     175.005 158.331  51.665  1.00  0.00            
ATOM    184  GL2 DLPE   19     177.799 156.224  49.308  1.00  0.00            
ATOM    185  C1A DLPE   19     174.545 161.695  48.452  1.00  0.00            
ATOM    186  C2A DLPE   19     174.134 163.681  45.272  1.00  0.00            
ATOM    187  C3A DLPE   19     174.851 165.794  42.409  1.00  0.00            
ATOM    188  C1B DLPE   19     176.819 157.566  44.603  1.00  0.00            
ATOM    189  C2B DLPE   19     177.934 157.477  39.349  1.00  0.00            
ATOM    190  C3B DLPE   19     176.879 154.018  35.813  1.00  0.00            
ATOM    191  NH3 DLPE   20      40.128  54.312  56.931  1.00  0.00            
ATOM    192  PO4 DLPE   20      39.651  58.829  56.732  1.00  0.00            
ATOM    193  GL1 DLPE   20      41.201  59.950  52.864  1.00  0.00            
ATOM    194  GL2 DLPE   20      41.024  56.751  52.193  1.00  0.00            
ATOM    195  C1A DLPE   20      39.678  61.136  48.709  1.00  0.00            
ATOM    196  C2A DLPE   20      38.647  64.431  44.959  1.00  0.00            
ATOM    197  C3A DLPE   20      38.802  65.008  40.596  1.00  0.00            
ATOM    198  C1B DLPE   20      41.383  56.207  48.393  1.00  0.00            
ATOM    199  C2B DLPE   20      38.153  56.382  44.579  1.00  0.00            
ATOM    200  C3B DLPE   20      35.189  56.343  42.508  1.00  0.00            
ATOM    201  NH3 DLPE   21      52.734 166.376  54.122  1.00  0.00            
ATOM    202  PO4 DLPE   21      55.337 162.627  55.575  1.00  0.00            
ATOM    203  GL1 DLPE   21      52.781 160.160  52.320  1.00  0.00            
ATOM    204  GL2 DLPE   21      50.837 158.143  51.870  1.00  0.00            
ATOM    205  C1A DLPE   21      53.338 160.289  48.094  1.00  0.00            
ATOM    206  C2A DLPE   21      54.718 160.973  43.516  1.00  0.00            
ATOM    207  C3A DLPE   21      56.095 161.874  39.229  1.00  0.00            
ATOM    208  C1B DLPE   21      47.703 160.822  48.243  1.00  0.00            
ATOM    209  C2B DLPE   21      44.383 160.522  45.100  1.00  0.00            
ATOM    210  C3B DLPE   21      40.659 163.249  44.772  1.00  0.00            
ATOM    211  NH3 DLPE   22       8.037 155.405  58.012  1.00  0.00            
ATOM    212  PO4 DLPE   22      10.959 153.095  59.725  1.00  0.00            
ATOM    213  GL1 DLPE   22      11.641 152.078  54.997  1.00  0.00            
ATOM    214  GL2 DLPE   22      13.115 149.054  54.180  1.00  0.00            
ATOM    215  C1A DLPE   22      15.078 153.495  51.992  1.00  0.00            
ATOM    216  C2A DLPE   22      19.180 153.892  49.737  1.00  0.00            
ATOM    217  C3A DLPE   22      19.159 154.462  45.583  1.00  0.00            
ATOM    218  C1B DLPE   22      12.449 147.656  50.078  1.00  0.00            
ATOM    219  C2B DLPE   22      14.985 146.032  46.537  1.00  0.00            
ATOM    220  C3B DLPE   22      18.656 146.522  42.747  1.00  0.00            
ATOM    221  NH3 DLPE   23      48.066  30.570  55.906  1.00  0.00            
ATOM    222  PO4 DLPE   23      52.928  31.676  55.112  1.00  0.00            
ATOM    223  GL1 DLPE   23      52.960  32.027  51.102  1.00  0.00            
ATOM    224  GL2 DLPE   23      54.942  33.419  48.468  1.00  0.00            
ATOM    225  C1A DLPE   23      49.563  30.749  48.230  1.00  0.00            
ATOM    226  C2A DLPE   23      46.207  29.606  44.633  1.00  0.00            
ATOM    227  C3A DLPE   23      44.107  28.889  41.391  1.00  0.00            
ATOM    228  C1B DLPE   23      52.377  35.379  45.248  1.00  0.00            
ATOM    229  C2B DLPE   23      50.041  37.050  41.737  1.00  0.00            
ATOM    230  C3B DLPE   23      46.667  37.446  39.377  1.00  0.00            
ATOM    231  NH3 DLPE   24      73.098 101.379  58.949  1.00  0.00            
ATOM    232  PO4 DLPE   24      74.322 105.484  60.713  1.00  0.00            
ATOM    233  GL1 DLPE   24      74.405 105.520  56.223  1.00  0.00            
ATOM    234  GL2 DLPE   24      77.471 106.869  54.816  1.00  0.00            
ATOM    235  C1A DLPE   24      76.629 102.477  52.404  1.00  0.00            
ATOM    236  C2A DLPE   24      78.878 101.869  48.624  1.00  0.00            
ATOM    237  C3A DLPE   24      79.690 102.818  44.002  1.00  0.00            
ATOM    238  C1B DLPE   24      75.017 106.829  50.641  1.00  0.00            
ATOM    239  C2B DLPE   24      76.152 106.084  47.127  1.00  0.00            
ATOM    240  C3B DLPE   24      75.009 104.932  42.910  1.00  0.00            
ATOM    241  NH3 DLPE   25     119.400   5.173  57.152  1.00  0.00            
ATOM    242  PO4 DLPE   25     116.776   2.704  55.252  1.00  0.00            
ATOM    243  GL1 DLPE   25     116.833   3.577  51.179  1.00  0.00            
ATOM    244  GL2 DLPE   25     115.168   5.828  49.565  1.00  0.00            
ATOM    245  C1A DLPE   25     118.785   0.226  49.226  1.00  0.00            
ATOM    246  C2A DLPE   25     121.726 197.619  45.901  1.00  0.00            
ATOM    247  C3A DLPE   25     124.658 194.750  43.958  1.00  0.00            
ATOM    248  C1B DLPE   25     115.601   2.563  45.703  1.00  0.00            
ATOM    249  C2B DLPE   25     118.517   3.027  42.817  1.00  0.00            
ATOM    250  C3B DLPE   25     122.790   1.053  41.610  1.00  0.00            
ATOM    251  NH3 DLPE   26       1.726 140.687  55.762  1.00  0.00            
ATOM    252  PO4 DLPE   26     197.382 144.031  57.143  1.00  0.00            
ATOM    253  GL1 DLPE   26       0.620 147.285  52.470  1.00  0.00            
ATOM    254  GL2 DLPE   26       1.515 151.026  52.770  1.00  0.00            
ATOM    255  C1A DLPE   26       3.327 145.320  48.485  1.00  0.00            
ATOM    256  C2A DLPE   26       1.585 145.984  44.261  1.00  0.00            
ATOM    257  C3A DLPE   26       2.478 143.741  41.438  1.00  0.00            
ATOM    258  C1B DLPE   26       4.885 152.862  50.698  1.00  0.00            
ATOM    259  C2B DLPE   26       3.483 150.017  47.097  1.00  0.00            
ATOM    260  C3B DLPE   26       5.815 149.052  42.871  1.00  0.00            
ATOM    261  NH3 DLPE   27      67.985 193.120  55.030  1.00  0.00            
ATOM    262  PO4 DLPE   27      71.121 195.752  55.122  1.00  0.00            
ATOM    263  GL1 DLPE   27      71.366 194.413  51.365  1.00  0.00            
ATOM    264  GL2 DLPE   27      67.289 195.149  50.961  1.00  0.00            
ATOM    265  C1A DLPE   27      69.849 192.769  46.575  1.00  0.00            
ATOM    266  C2A DLPE   27      70.737 193.888  42.865  1.00  0.00            
ATOM    267  C3A DLPE   27      68.299 196.466  40.302  1.00  0.00            
ATOM    268  C1B DLPE   27      67.946 197.465  47.743  1.00  0.00            
ATOM    269  C2B DLPE   27      67.768   1.826  43.739  1.00  0.00            
ATOM    270  C3B DLPE   27      65.316   3.415  40.137  1.00  0.00            
ATOM    271  NH3 DLPE   28      61.300  67.843  59.650  1.00  0.00            
ATOM    272  PO4 DLPE   28      57.197  69.013  59.816  1.00  0.00            
ATOM    273  GL1 DLPE   28      57.241  68.523  55.419  1.00  0.00            
ATOM    274  GL2 DLPE   28      59.538  71.719  56.403  1.00  0.00            
ATOM    275  C1A DLPE   28      58.157  70.022  50.936  1.00  0.00            
ATOM    276  C2A DLPE   28      56.932  69.970  46.723  1.00  0.00            
ATOM    277  C3A DLPE   28      57.995  70.923  43.480  1.00  0.00            
ATOM    278  C1B DLPE   28      58.829  74.288  53.125  1.00  0.00            
ATOM    279  C2B DLPE   28      59.288  75.637  48.434  1.00  0.00            
ATOM    280  C3B DLPE   28      59.803  75.705  43.570  1.00  0.00            
ATOM    281  NH3 DLPE   29      81.927 132.701  55.851  1.00  0.00            
ATOM    282  PO4 DLPE   29      82.667 136.435  54.954  1.00  0.00            
ATOM    283  GL1 DLPE   29      84.161 136.570  50.801  1.00  0.00            
ATOM    284  GL2 DLPE   29      83.168 132.765  50.670  1.00  0.00            
ATOM    285  C1A DLPE   29      85.507 136.026  46.776  1.00  0.00            
ATOM    286  C2A DLPE   29      86.188 136.495  42.895  1.00  0.00            
ATOM    287  C3A DLPE   29      84.606 134.990  38.997  1.00  0.00            
ATOM    288  C1B DLPE   29      82.479 132.185  46.324  1.00  0.00            
ATOM    289  C2B DLPE   29      81.991 130.293  42.892  1.00  0.00            
ATOM    290  C3B DLPE   29      81.692 126.514  39.646  1.00  0.00            
ATOM    291  NH3 DLPE   30     157.473 134.018  53.977  1.00  0.00            
ATOM    292  PO4 DLPE   30     161.487 130.880  53.383  1.00  0.00            
ATOM    293  GL1 DLPE   30     161.425 129.084  48.798  1.00  0.00            
ATOM    294  GL2 DLPE   30     162.210 132.292  48.133  1.00  0.00            
ATOM    295  C1A DLPE   30     162.455 128.244  43.863  1.00  0.00            
ATOM    296  C2A DLPE   30     164.423 126.234  40.979  1.00  0.00            
ATOM    297  C3A DLPE   30     166.536 122.369  38.971  1.00  0.00            
ATOM    298  C1B DLPE   30     159.288 134.951  45.490  1.00  0.00            
ATOM    299  C2B DLPE   30     159.243 137.666  43.249  1.00  0.00            
ATOM    300  C3B DLPE   30     156.966 138.353  39.693  1.00  0.00            
ATOM    301  NH3 DLPE   31      96.116  69.942  57.592  1.00  0.00            
ATOM    302  PO4 DLPE   31      99.918  67.291  57.382  1.00  0.00            
ATOM    303  GL1 DLPE   31      99.278  68.430  52.930  1.00  0.00            
ATOM    304  GL2 DLPE   31      98.718  71.934  51.980  1.00  0.00            
ATOM    305  C1A DLPE   31      98.191  66.257  48.985  1.00  0.00            
ATOM    306  C2A DLPE   31     101.443  68.099  45.907  1.00  0.00            
ATOM    307  C3A DLPE   31     102.005  68.787  41.698  1.00  0.00            
ATOM    308  C1B DLPE   31      96.956  73.177  47.755  1.00  0.00            
ATOM    309  C2B DLPE   31      96.514  69.017  44.224  1.00  0.00            
ATOM    310  C3B DLPE   31      96.939  65.062  41.660  1.00  0.00            
ATOM    311  NH3 DLPE   32      46.775  50.176  59.289  1.00  0.00            
ATOM    312  PO4 DLPE   32      41.678  49.568  57.789  1.00  0.00            
ATOM    313  GL1 DLPE   32      39.674  47.979  55.032  1.00  0.00            
ATOM    314  GL2 DLPE   32      37.111  50.208  54.575  1.00  0.00            
ATOM    315  C1A DLPE   32      39.452  47.926  51.419  1.00  0.00            
ATOM    316  C2A DLPE   32      38.001  47.334  47.162  1.00  0.00            
ATOM    317  C3A DLPE   32      38.088  49.349  43.695  1.00  0.00            
ATOM    318  C1B DLPE   32      37.885  52.936  50.932  1.00  0.00            
ATOM    319  C2B DLPE   32      35.964  52.487  47.117  1.00  0.00            
ATOM    320  C3B DLPE   32      32.731  52.260  43.702  1.00  0.00            
ATOM    321  NH3 DLPE   33     190.013 123.311  54.115  1.00  0.00            
ATOM    322  PO4 DLPE   33     190.685 119.553  55.611  1.00  0.00            
ATOM    323  GL1 DLPE   33     191.498 118.850  51.243  1.00  0.00            
ATOM    324  GL2 DLPE   33     190.689 116.385  51.374  1.00  0.00            
ATOM    325  C1A DLPE   33     190.963 119.158  46.733  1.00  0.00            
ATOM    326  C2A DLPE   33     188.456 121.708  43.715  1.00  0.00            
ATOM    327  C3A DLPE   33     186.662 121.747  40.667  1.00  0.00            
ATOM    328  C1B DLPE   33     195.227 116.133  48.814  1.00  0.00            
ATOM    329  C2B DLPE   33     197.278 119.269  46.734  1.00  0.00            
ATOM    330  C3B DLPE   33       2.296 119.062  42.570  1.00  0.00            
ATOM    331  NH3 DLPE   34     158.704  98.519  55.540  1.00  0.00            
ATOM    332  PO4 DLPE   34     162.272  98.994  53.753  1.00  0.00            
ATOM    333  GL1 DLPE   34     161.055 100.663  50.442  1.00  0.00            
ATOM    334  GL2 DLPE   34     157.737 100.217  50.814  1.00  0.00            
ATOM    335  C1A DLPE   34     161.831 102.060  45.541  1.00  0.00            
ATOM    336  C2A DLPE   34     161.778 100.561  40.878  1.00  0.00            
ATOM    337  C3A DLPE   34     161.328  97.732  37.725  1.00  0.00            
ATOM    338  C1B DLPE   34     156.552  98.951  46.623  1.00  0.00            
ATOM    339  C2B DLPE   34     156.905  99.662  41.757  1.00  0.00            
ATOM    340  C3B DLPE   34     156.618 100.526  38.092  1.00  0.00            
ATOM    341  NH3 DLPE   35      77.831 153.561  56.043  1.00  0.00            
ATOM    342  PO4 DLPE   35      73.863 153.155  57.385  1.00  0.00            
ATOM    343  GL1 DLPE   35      72.369 154.386  54.276  1.00  0.00            
ATOM    344  GL2 DLPE   35      74.416 152.419  51.807  1.00  0.00            
ATOM    345  C1A DLPE   35      71.723 156.686  49.936  1.00  0.00            
ATOM    346  C2A DLPE   35      71.563 159.017  46.371  1.00  0.00            
ATOM    347  C3A DLPE   35      68.644 161.039  43.595  1.00  0.00            
ATOM    348  C1B DLPE   35      73.955 152.816  47.957  1.00  0.00            
ATOM    349  C2B DLPE   35      75.106 156.168  45.148  1.00  0.00            
ATOM    350  C3B DLPE   35      75.465 160.779  43.642  1.00  0.00            
ATOM    351  NH3 DLPE   36     143.306  96.221  55.643  1.00  0.00            
ATOM    352  PO4 DLPE   36     139.141  93.906  56.586  1.00  0.00            
ATOM    353  GL1 DLPE   36     138.217  96.230  52.881  1.00  0.00            
ATOM    354  GL2 DLPE   36     140.343  98.467  51.679  1.00  0.00            
ATOM    355  C1A DLPE   36     134.634  95.002  50.175  1.00  0.00            
ATOM    356  C2A DLPE   36     134.503  94.627  45.380  1.00  0.00            
ATOM    357  C3A DLPE   36     133.781  92.060  40.761  1.00  0.00            
ATOM    358  C1B DLPE   36     139.320  96.044  47.469  1.00  0.00            
ATOM    359  C2B DLPE   36     139.123  95.687  43.276  1.00  0.00            
ATOM    360  C3B DLPE   36     138.569  91.957  41.026  1.00  0.00            
ATOM    361  NH3 DLPE   37      56.847 174.243  50.355  1.00  0.00            
ATOM    362  PO4 DLPE   37      59.827 177.070  51.298  1.00  0.00            
ATOM    363  GL1 DLPE   37      59.419 176.900  46.665  1.00  0.00            
ATOM    364  GL2 DLPE   37      57.134 175.762  45.334  1.00  0.00            
ATOM    365  C1A DLPE   37      60.535 179.490  43.023  1.00  0.00            
ATOM    366  C2A DLPE   37      61.331 178.202  39.127  1.00  0.00            
ATOM    367  C3A DLPE   37      64.420 176.269  36.066  1.00  0.00            
ATOM    368  C1B DLPE   37      56.660 173.367  42.428  1.00  0.00            
ATOM    369  C2B DLPE   37      56.326 172.481  38.378  1.00  0.00            
ATOM    370  C3B DLPE   37      54.748 174.184  34.770  1.00  0.00            
ATOM    371  NH3 DLPE   38      29.887 187.604  58.505  1.00  0.00            
ATOM    372  PO4 DLPE   38      27.090 189.587  54.689  1.00  0.00            
ATOM    373  GL1 DLPE   38      25.096 190.191  51.324  1.00  0.00            
ATOM    374  GL2 DLPE   38      25.201 186.789  50.456  1.00  0.00            
ATOM    375  C1A DLPE   38      22.010 189.546  48.350  1.00  0.00            
ATOM    376  C2A DLPE   38      21.234 189.821  43.823  1.00  0.00            
ATOM    377  C3A DLPE   38      20.513 187.560  40.020  1.00  0.00            
ATOM    378  C1B DLPE   38      26.208 186.333  45.992  1.00  0.00            
ATOM    379  C2B DLPE   38      25.616 187.110  40.899  1.00  0.00            
ATOM    380  C3B DLPE   38      24.589 185.735  36.598  1.00  0.00            
ATOM    381  NH3 DLPE   39      79.014  86.416  57.015  1.00  0.00            
ATOM    382  PO4 DLPE   39      78.427  91.019  56.234  1.00  0.00            
ATOM    383  GL1 DLPE   39      79.021  88.597  52.543  1.00  0.00            
ATOM    384  GL2 DLPE   39      81.626  85.703  53.009  1.00  0.00            
ATOM    385  C1A DLPE   39      79.043  88.307  48.194  1.00  0.00            
ATOM    386  C2A DLPE   39      79.085  88.528  44.641  1.00  0.00            
ATOM    387  C3A DLPE   39      78.134  89.809  41.022  1.00  0.00            
ATOM    388  C1B DLPE   39      83.861  86.736  49.528  1.00  0.00            
ATOM    389  C2B DLPE   39      84.346  87.316  45.410  1.00  0.00            
ATOM    390  C3B DLPE   39      84.117  85.315  41.950  1.00  0.00            
ATOM    391  NH3 DLPE   40     179.959  87.420  57.614  1.00  0.00            
ATOM    392  PO4 DLPE   40     176.956  85.020  59.160  1.00  0.00            
ATOM    393  GL1 DLPE   40     178.770  82.806  54.817  1.00  0.00            
ATOM    394  GL2 DLPE   40     181.235  81.359  55.284  1.00  0.00            
ATOM    395  C1A DLPE   40     178.982  82.172  50.808  1.00  0.00            
ATOM    396  C2A DLPE   40     182.163  81.378  47.702  1.00  0.00            
ATOM    397  C3A DLPE   40     182.589  81.191  43.936  1.00  0.00            
ATOM    398  C1B DLPE   40     183.904  82.997  52.146  1.00  0.00            
ATOM    399  C2B DLPE   40     185.922  85.224  48.874  1.00  0.00            
ATOM    400  C3B DLPE   40     186.410  88.417  45.815  1.00  0.00            
ATOM    401  NH3 DLPE   41      72.857  19.259  53.355  1.00  0.00            
ATOM    402  PO4 DLPE   41      74.307  14.259  52.628  1.00  0.00            
ATOM    403  GL1 DLPE   41      72.753  14.592  49.370  1.00  0.00            
ATOM    404  GL2 DLPE   41      70.077  12.903  48.992  1.00  0.00            
ATOM    405  C1A DLPE   41      71.656  17.035  45.516  1.00  0.00            
ATOM    406  C2A DLPE   41      70.451  17.177  41.586  1.00  0.00            
ATOM    407  C3A DLPE   41      73.049  17.823  37.992  1.00  0.00            
ATOM    408  C1B DLPE   41      68.369  12.702  44.225  1.00  0.00            
ATOM    409  C2B DLPE   41      65.042  13.449  41.374  1.00  0.00            
ATOM    410  C3B DLPE   41      62.902  13.952  37.829  1.00  0.00            
ATOM    411  NH3 DLPE   42      62.748  87.001  62.997  1.00  0.00            
ATOM    412  PO4 DLPE   42      58.201  84.453  61.921  1.00  0.00            
ATOM    413  GL1 DLPE   42      57.120  82.903  56.915  1.00  0.00            
ATOM    414  GL2 DLPE   42      56.119  84.878  55.055  1.00  0.00            
ATOM    415  C1A DLPE   42      56.475  80.376  54.115  1.00  0.00            
ATOM    416  C2A DLPE   42      55.504  79.512  50.304  1.00  0.00            
ATOM    417  C3A DLPE   42      55.541  77.922  46.195  1.00  0.00            
ATOM    418  C1B DLPE   42      56.795  88.606  52.046  1.00  0.00            
ATOM    419  C2B DLPE   42      59.350  92.277  50.895  1.00  0.00            
ATOM    420  C3B DLPE   42      61.175  93.513  46.888  1.00  0.00            
ATOM    421  NH3 DLPE   43      99.564  80.335  55.612  1.00  0.00            
ATOM    422  PO4 DLPE   43     103.939  80.290  56.725  1.00  0.00            
ATOM    423  GL1 DLPE   43     103.886  78.637  52.963  1.00  0.00            
ATOM    424  GL2 DLPE   43     102.316  75.650  53.616  1.00  0.00            
ATOM    425  C1A DLPE   43     104.328  80.038  49.280  1.00  0.00            
ATOM    426  C2A DLPE   43     106.741  79.514  45.142  1.00  0.00            
ATOM    427  C3A DLPE   43     105.894  81.203  40.813  1.00  0.00            
ATOM    428  C1B DLPE   43     101.942  74.247  48.442  1.00  0.00            
ATOM    429  C2B DLPE   43      99.871  73.438  43.817  1.00  0.00            
ATOM    430  C3B DLPE   43      97.302  72.461  39.635  1.00  0.00            
ATOM    431  NH3 DLPE   44     186.026 132.701  53.583  1.00  0.00            
ATOM    432  PO4 DLPE   44     190.012 131.744  56.488  1.00  0.00            
ATOM    433  GL1 DLPE   44     191.087 132.291  51.685  1.00  0.00            
ATOM    434  GL2 DLPE   44     188.358 130.641  49.326  1.00  0.00            
ATOM    435  C1A DLPE   44     191.969 132.350  46.407  1.00  0.00            
ATOM    436  C2A DLPE   44     194.789 129.966  44.092  1.00  0.00            
ATOM    437  C3A DLPE   44     194.354 127.934  40.551  1.00  0.00            
ATOM    438  C1B DLPE   44     186.194 130.924  45.344  1.00  0.00            
ATOM    439  C2B DLPE   44     187.487 131.843  40.580  1.00  0.00            
ATOM    440  C3B DLPE   44     186.328 130.908  35.993  1.00  0.00            
ATOM    441  NH3 DLPE   45      38.342 141.411  57.190  1.00  0.00            
ATOM    442  PO4 DLPE   45      35.217 143.475  56.529  1.00  0.00            
ATOM    443  GL1 DLPE   45      39.465 143.916  53.110  1.00  0.00            
ATOM    444  GL2 DLPE   45      42.005 147.086  51.976  1.00  0.00            
ATOM    445  C1A DLPE   45      40.100 143.551  48.874  1.00  0.00            
ATOM    446  C2A DLPE   45      42.187 144.486  45.306  1.00  0.00            
ATOM    447  C3A DLPE   45      40.919 142.498  40.753  1.00  0.00            
ATOM    448  C1B DLPE   45      44.883 147.585  48.689  1.00  0.00            
ATOM    449  C2B DLPE   45      49.533 148.356  48.087  1.00  0.00            
ATOM    450  C3B DLPE   45      51.047 151.856  50.370  1.00  0.00            
ATOM    451  NH3 DLPE   46       4.503  40.440  53.436  1.00  0.00            
ATOM    452  PO4 DLPE   46       1.398  41.942  56.781  1.00  0.00            
ATOM    453  GL1 DLPE   46     197.501  41.275  52.379  1.00  0.00            
ATOM    454  GL2 DLPE   46     194.069  39.199  51.862  1.00  0.00            
ATOM    455  C1A DLPE   46     196.654  43.176  48.668  1.00  0.00            
ATOM    456  C2A DLPE   46     196.401  42.821  45.131  1.00  0.00            
ATOM    457  C3A DLPE   46     195.295  42.592  40.084  1.00  0.00            
ATOM    458  C1B DLPE   46     195.394  38.104  47.471  1.00  0.00            
ATOM    459  C2B DLPE   46     193.083  38.655  42.989  1.00  0.00            
ATOM    460  C3B DLPE   46     192.964  38.337  38.681  1.00  0.00            
ATOM    461  NH3 DLPE   47     194.808 140.680  54.415  1.00  0.00            
ATOM    462  PO4 DLPE   47     196.771 136.233  54.305  1.00  0.00            
ATOM    463  GL1 DLPE   47       0.075 138.469  51.113  1.00  0.00            
ATOM    464  GL2 DLPE   47       0.317 142.322  51.430  1.00  0.00            
ATOM    465  C1A DLPE   47       2.130 136.779  47.234  1.00  0.00            
ATOM    466  C2A DLPE   47       3.022 138.515  42.604  1.00  0.00            
ATOM    467  C3A DLPE   47       2.422 137.683  38.267  1.00  0.00            
ATOM    468  C1B DLPE   47       0.777 141.047  46.168  1.00  0.00            
ATOM    469  C2B DLPE   47     196.164 140.331  41.972  1.00  0.00            
ATOM    470  C3B DLPE   47     194.724 137.611  38.776  1.00  0.00            
ATOM    471  NH3 DLPE   48     166.167  80.264  59.605  1.00  0.00            
ATOM    472  PO4 DLPE   48     170.300  78.839  56.876  1.00  0.00            
ATOM    473  GL1 DLPE   48     171.537  78.959  52.895  1.00  0.00            
ATOM    474  GL2 DLPE   48     174.419  80.442  51.523  1.00  0.00            
ATOM    475  C1A DLPE   48     171.959  76.256  48.908  1.00  0.00            
ATOM    476  C2A DLPE   48     173.345  77.142  44.576  1.00  0.00            
ATOM    477  C3A DLPE   48     170.233  77.366  41.547  1.00  0.00            
ATOM    478  C1B DLPE   48     174.301  81.312  46.677  1.00  0.00            
ATOM    479  C2B DLPE   48     172.662  81.545  42.739  1.00  0.00            
ATOM    480  C3B DLPE   48     170.786  81.856  38.784  1.00  0.00            
ATOM    481  NH3 DLPE   49     158.803  74.796  52.930  1.00  0.00            
ATOM    482  PO4 DLPE   49     161.099  70.998  53.885  1.00  0.00            
ATOM    483  GL1 DLPE   49     159.113  70.320  50.117  1.00  0.00            
ATOM    484  GL2 DLPE   49     156.126  71.131  49.743  1.00  0.00            
ATOM    485  C1A DLPE   49     158.477  67.361  47.679  1.00  0.00            
ATOM    486  C2A DLPE   49     155.769  63.559  47.772  1.00  0.00            
ATOM    487  C3A DLPE   49     156.752  58.473  49.211  1.00  0.00            
ATOM    488  C1B DLPE   49     157.152  71.742  45.618  1.00  0.00            
ATOM    489  C2B DLPE   49     160.727  74.077  41.896  1.00  0.00            
ATOM    490  C3B DLPE   49     161.337  73.885  37.624  1.00  0.00            
ATOM    491  NH3 DLPE   50      81.383  35.121  56.933  1.00  0.00            
ATOM    492  PO4 DLPE   50      78.691  39.074  54.582  1.00  0.00            
ATOM    493  GL1 DLPE   50      81.636  41.736  52.240  1.00  0.00            
ATOM    494  GL2 DLPE   50      82.916  44.546  54.010  1.00  0.00            
ATOM    495  C1A DLPE   50      82.411  43.828  48.777  1.00  0.00            
ATOM    496  C2A DLPE   50      84.201  44.043  44.202  1.00  0.00            
ATOM    497  C3A DLPE   50      83.379  42.571  40.310  1.00  0.00            
ATOM    498  C1B DLPE   50      86.758  44.737  52.350  1.00  0.00            
ATOM    499  C2B DLPE   50      87.655  44.283  47.886  1.00  0.00            
ATOM    500  C3B DLPE   50      91.935  43.278  46.336  1.00  0.00            
ATOM    501  NH3 DLPE   51      19.692  78.799  57.375  1.00  0.00            
ATOM    502  PO4 DLPE   51      17.538  75.173  57.112  1.00  0.00            
ATOM    503  GL1 DLPE   51      16.491  76.312  54.043  1.00  0.00            
ATOM    504  GL2 DLPE   51      17.794  78.964  52.096  1.00  0.00            
ATOM    505  C1A DLPE   51      17.068  75.132  49.358  1.00  0.00            
ATOM    506  C2A DLPE   51      18.507  74.785  45.059  1.00  0.00            
ATOM    507  C3A DLPE   51      18.471  77.504  41.001  1.00  0.00            
ATOM    508  C1B DLPE   51      19.343  79.348  48.081  1.00  0.00            
ATOM    509  C2B DLPE   51      22.221  80.031  44.602  1.00  0.00            
ATOM    510  C3B DLPE   51      22.455  79.974  40.127  1.00  0.00            
ATOM    511  NH3 DLPE   52      94.021 137.066  57.372  1.00  0.00            
ATOM    512  PO4 DLPE   52      89.808 138.918  57.383  1.00  0.00            
ATOM    513  GL1 DLPE   52      92.010 142.160  53.604  1.00  0.00            
ATOM    514  GL2 DLPE   52      89.085 143.060  51.405  1.00  0.00            
ATOM    515  C1A DLPE   52      93.516 139.980  49.419  1.00  0.00            
ATOM    516  C2A DLPE   52      92.512 138.207  45.385  1.00  0.00            
ATOM    517  C3A DLPE   52      94.301 138.652  41.377  1.00  0.00            
ATOM    518  C1B DLPE   52      88.060 139.706  48.017  1.00  0.00            
ATOM    519  C2B DLPE   52      88.428 140.378  43.178  1.00  0.00            
ATOM    520  C3B DLPE   52      86.260 139.907  39.284  1.00  0.00            
ATOM    521  NH3 DLPE   53      55.525 128.728  56.743  1.00  0.00            
ATOM    522  PO4 DLPE   53      54.606 133.381  57.939  1.00  0.00            
ATOM    523  GL1 DLPE   53      52.493 131.783  53.751  1.00  0.00            
ATOM    524  GL2 DLPE   53      49.643 129.726  54.706  1.00  0.00            
ATOM    525  C1A DLPE   53      52.655 130.517  49.527  1.00  0.00            
ATOM    526  C2A DLPE   53      53.891 130.714  45.275  1.00  0.00            
ATOM    527  C3A DLPE   53      53.998 131.115  39.588  1.00  0.00            
ATOM    528  C1B DLPE   53      48.502 126.706  50.616  1.00  0.00            
ATOM    529  C2B DLPE   53      50.127 126.670  46.580  1.00  0.00            
ATOM    530  C3B DLPE   53      49.414 130.053  44.395  1.00  0.00            
ATOM    531  NH3 DLPE   54     144.341  70.124  55.825  1.00  0.00            
ATOM    532  PO4 DLPE   54     143.186  74.527  58.572  1.00  0.00            
ATOM    533  GL1 DLPE   54     141.070  75.792  54.264  1.00  0.00            
ATOM    534  GL2 DLPE   54     141.357  78.423  52.713  1.00  0.00            
ATOM    535  C1A DLPE   54     139.076  73.011  51.715  1.00  0.00            
ATOM    536  C2A DLPE   54     138.611  70.998  46.889  1.00  0.00            
ATOM    537  C3A DLPE   54     135.073  72.025  45.073  1.00  0.00            
ATOM    538  C1B DLPE   54     140.597  77.590  48.054  1.00  0.00            
ATOM    539  C2B DLPE   54     138.158  76.077  45.422  1.00  0.00            
ATOM    540  C3B DLPE   54     139.925  72.994  42.328  1.00  0.00            
ATOM    541  NH3 DLPE   55     116.748 137.752  57.040  1.00  0.00            
ATOM    542  PO4 DLPE   55     120.072 140.028  54.515  1.00  0.00            
ATOM    543  GL1 DLPE   55     120.574 139.467  49.785  1.00  0.00            
ATOM    544  GL2 DLPE   55     119.819 136.492  48.142  1.00  0.00            
ATOM    545  C1A DLPE   55     121.145 140.367  45.813  1.00  0.00            
ATOM    546  C2A DLPE   55     121.551 139.652  41.379  1.00  0.00            
ATOM    547  C3A DLPE   55     120.376 137.731  37.711  1.00  0.00            
ATOM    548  C1B DLPE   55     117.623 136.195  44.741  1.00  0.00            
ATOM    549  C2B DLPE   55     116.367 137.387  40.710  1.00  0.00            
ATOM    550  C3B DLPE   55     115.833 139.690  36.425  1.00  0.00            
ATOM    551  NH3 DLPE   56      84.231   7.329  51.819  1.00  0.00            
ATOM    552  PO4 DLPE   56      83.181  11.662  53.019  1.00  0.00            
ATOM    553  GL1 DLPE   56      82.185  10.125  48.202  1.00  0.00            
ATOM    554  GL2 DLPE   56      81.455   6.706  47.617  1.00  0.00            
ATOM    555  C1A DLPE   56      79.436  10.414  44.998  1.00  0.00            
ATOM    556  C2A DLPE   56      77.504   9.693  41.134  1.00  0.00            
ATOM    557  C3A DLPE   56      72.927   7.902  39.482  1.00  0.00            
ATOM    558  C1B DLPE   56      80.237   4.143  44.587  1.00  0.00            
ATOM    559  C2B DLPE   56      81.191   3.749  39.719  1.00  0.00            
ATOM    560  C3B DLPE   56      79.976   5.230  35.190  1.00  0.00            
ATOM    561  NH3 DLPE   57      43.321 186.519  54.774  1.00  0.00            
ATOM    562  PO4 DLPE   57      45.747 185.039  51.493  1.00  0.00            
ATOM    563  GL1 DLPE   57      43.541 187.819  49.377  1.00  0.00            
ATOM    564  GL2 DLPE   57      46.289 189.973  48.379  1.00  0.00            
ATOM    565  C1A DLPE   57      41.031 185.583  45.237  1.00  0.00            
ATOM    566  C2A DLPE   57      40.665 186.147  40.037  1.00  0.00            
ATOM    567  C3A DLPE   57      40.008 186.811  36.416  1.00  0.00            
ATOM    568  C1B DLPE   57      46.678 190.840  44.135  1.00  0.00            
ATOM    569  C2B DLPE   57      48.468 192.492  40.841  1.00  0.00            
ATOM    570  C3B DLPE   57      48.717 195.917  37.740  1.00  0.00            
ATOM    571  NH3 DLPE   58     161.940 180.525  56.823  1.00  0.00            
ATOM    572  PO4 DLPE   58     158.261 182.183  59.441  1.00  0.00            
ATOM    573  GL1 DLPE   58     157.725 182.737  54.243  1.00  0.00            
ATOM    574  GL2 DLPE   58     156.158 180.500  52.040  1.00  0.00            
ATOM    575  C1A DLPE   58     157.672 185.568  50.777  1.00  0.00            
ATOM    576  C2A DLPE   58     157.147 185.026  46.226  1.00  0.00            
ATOM    577  C3A DLPE   58     156.717 187.585  41.852  1.00  0.00            
ATOM    578  C1B DLPE   58     155.643 180.692  47.321  1.00  0.00            
ATOM    579  C2B DLPE   58     154.147 180.954  43.485  1.00  0.00            
ATOM    580  C3B DLPE   58     154.379 183.552  38.866  1.00  0.00            
ATOM    581  NH3 DLPE   59     110.319 114.132  58.967  1.00  0.00            
ATOM    582  PO4 DLPE   59     111.558 116.877  55.120  1.00  0.00            
ATOM    583  GL1 DLPE   59     108.231 115.891  52.097  1.00  0.00            
ATOM    584  GL2 DLPE   59     107.443 115.948  48.642  1.00  0.00            
ATOM    585  C1A DLPE   59     103.195 115.004  52.722  1.00  0.00            
ATOM    586  C2A DLPE   59     100.160 114.318  49.423  1.00  0.00            
ATOM    587  C3A DLPE   59      99.802 110.495  48.655  1.00  0.00            
ATOM    588  C1B DLPE   59     104.792 119.059  46.700  1.00  0.00            
ATOM    589  C2B DLPE   59     100.979 118.606  46.230  1.00  0.00            
ATOM    590  C3B DLPE   59      98.373 115.062  44.010  1.00  0.00            
ATOM    591  NH3 DLPE   60      17.369 113.588  56.299  1.00  0.00            
ATOM    592  PO4 DLPE   60      21.041 110.781  56.005  1.00  0.00            
ATOM    593  GL1 DLPE   60      22.858 108.980  52.839  1.00  0.00            
ATOM    594  GL2 DLPE   60      26.740 108.513  53.651  1.00  0.00            
ATOM    595  C1A DLPE   60      25.461 106.913  49.830  1.00  0.00            
ATOM    596  C2A DLPE   60      26.295 103.400  46.190  1.00  0.00            
ATOM    597  C3A DLPE   60      22.912 101.257  43.487  1.00  0.00            
ATOM    598  C1B DLPE   60      25.986 112.303  50.562  1.00  0.00            
ATOM    599  C2B DLPE   60      25.545 112.085  46.368  1.00  0.00            
ATOM    600  C3B DLPE   60      27.230 112.746  41.722  1.00  0.00            
ATOM    601  NH3 DLPE   61       4.107   8.959  55.357  1.00  0.00            
ATOM    602  PO4 DLPE   61       3.999  12.925  57.158  1.00  0.00            
ATOM    603  GL1 DLPE   61       1.808  14.508  53.922  1.00  0.00            
ATOM    604  GL2 DLPE   61     196.846  15.913  53.838  1.00  0.00            
ATOM    605  C1A DLPE   61       2.019  16.118  49.546  1.00  0.00            
ATOM    606  C2A DLPE   61       2.558  16.660  45.323  1.00  0.00            
ATOM    607  C3A DLPE   61       2.374  19.605  41.065  1.00  0.00            
ATOM    608  C1B DLPE   61     193.740  15.458  50.578  1.00  0.00            
ATOM    609  C2B DLPE   61     192.439  14.727  47.381  1.00  0.00            
ATOM    610  C3B DLPE   61     193.624  12.098  45.523  1.00  0.00            
ATOM    611  NH3 DLPE   62      36.366  41.771  60.047  1.00  0.00            
ATOM    612  PO4 DLPE   62      34.991  42.608  56.231  1.00  0.00            
ATOM    613  GL1 DLPE   62      34.437  45.730  53.024  1.00  0.00            
ATOM    614  GL2 DLPE   62      34.619  44.627  50.051  1.00  0.00            
ATOM    615  C1A DLPE   62      32.811  49.991  51.276  1.00  0.00            
ATOM    616  C2A DLPE   62      31.050  51.582  47.981  1.00  0.00            
ATOM    617  C3A DLPE   62      27.716  50.203  43.965  1.00  0.00            
ATOM    618  C1B DLPE   62      34.407  42.321  45.367  1.00  0.00            
ATOM    619  C2B DLPE   62      35.038  41.166  41.253  1.00  0.00            
ATOM    620  C3B DLPE   62      36.229  38.570  37.198  1.00  0.00            
ATOM    621  NH3 DLPE   63      74.728  63.538  58.933  1.00  0.00            
ATOM    622  PO4 DLPE   63      78.432  63.429  60.688  1.00  0.00            
ATOM    623  GL1 DLPE   63      79.625  63.229  56.211  1.00  0.00            
ATOM    624  GL2 DLPE   63      77.589  66.617  55.815  1.00  0.00            
ATOM    625  C1A DLPE   63      79.330  60.915  52.180  1.00  0.00            
ATOM    626  C2A DLPE   63      82.550  59.443  49.017  1.00  0.00            
ATOM    627  C3A DLPE   63      84.913  62.059  45.220  1.00  0.00            
ATOM    628  C1B DLPE   63      77.448  65.292  51.426  1.00  0.00            
ATOM    629  C2B DLPE   63      76.592  67.219  47.379  1.00  0.00            
ATOM    630  C3B DLPE   63      77.411  67.079  43.143  1.00  0.00            
ATOM    631  NH3 DLPE   64     183.913  46.525  60.589  1.00  0.00            
ATOM    632  PO4 DLPE   64     182.899  50.957  59.174  1.00  0.00            
ATOM    633  GL1 DLPE   64     181.816  52.368  55.495  1.00  0.00            
ATOM    634  GL2 DLPE   64     183.722  51.460  54.007  1.00  0.00            
ATOM    635  C1A DLPE   64     180.142  54.169  51.184  1.00  0.00            
ATOM    636  C2A DLPE   64     178.442  55.334  46.761  1.00  0.00            
ATOM    637  C3A DLPE   64     180.831  53.685  42.903  1.00  0.00            
ATOM    638  C1B DLPE   64     184.200  51.591  49.933  1.00  0.00            
ATOM    639  C2B DLPE   64     184.951  50.976  46.181  1.00  0.00            
ATOM    640  C3B DLPE   64     183.744  48.554  42.591  1.00  0.00            
ATOM    641  NH3 DLPE   65     123.348 135.754  52.117  1.00  0.00            
ATOM    642  PO4 DLPE   65     124.134 131.249  52.994  1.00  0.00            
ATOM    643  GL1 DLPE   65     122.095 131.272  49.309  1.00  0.00            
ATOM    644  GL2 DLPE   65     118.085 131.279  48.529  1.00  0.00            
ATOM    645  C1A DLPE   65     122.036 129.585  45.364  1.00  0.00            
ATOM    646  C2A DLPE   65     121.201 127.917  41.876  1.00  0.00            
ATOM    647  C3A DLPE   65     120.196 125.052  39.471  1.00  0.00            
ATOM    648  C1B DLPE   65     117.605 131.093  43.079  1.00  0.00            
ATOM    649  C2B DLPE   65     116.461 132.239  39.762  1.00  0.00            
ATOM    650  C3B DLPE   65     112.780 132.646  38.247  1.00  0.00            
ATOM    651  NH3 DLPE   66     136.519  57.717  54.859  1.00  0.00            
ATOM    652  PO4 DLPE   66     134.985  61.749  56.192  1.00  0.00            
ATOM    653  GL1 DLPE   66     134.350  61.138  51.714  1.00  0.00            
ATOM    654  GL2 DLPE   66     133.875  57.988  50.653  1.00  0.00            
ATOM    655  C1A DLPE   66     133.057  63.141  47.870  1.00  0.00            
ATOM    656  C2A DLPE   66     134.132  65.519  44.848  1.00  0.00            
ATOM    657  C3A DLPE   66     134.276  68.308  41.389  1.00  0.00            
ATOM    658  C1B DLPE   66     130.864  58.955  47.312  1.00  0.00            
ATOM    659  C2B DLPE   66     127.589  57.555  44.109  1.00  0.00            
ATOM    660  C3B DLPE   66     124.412  57.458  41.470  1.00  0.00            
ATOM    661  NH3 DLPE   67     166.334  96.499  55.343  1.00  0.00            
ATOM    662  PO4 DLPE   67     166.345 101.703  55.475  1.00  0.00            
ATOM    663  GL1 DLPE   67     165.232 103.325  52.238  1.00  0.00            
ATOM    664  GL2 DLPE   67     164.000 105.583  52.202  1.00  0.00            
ATOM    665  C1A DLPE   67     165.845 102.200  48.557  1.00  0.00            
ATOM    666  C2A DLPE   67     169.630 103.110  46.325  1.00  0.00            
ATOM    667  C3A DLPE   67     172.850 104.011  43.637  1.00  0.00            
ATOM    668  C1B DLPE   67     163.274 106.600  47.268  1.00  0.00            
ATOM    669  C2B DLPE   67     163.758 105.247  42.339  1.00  0.00            
ATOM    670  C3B DLPE   67     165.491 107.528  38.267  1.00  0.00            
ATOM    671  NH3 DLPE   68      52.224 195.907  56.337  1.00  0.00            
ATOM    672  PO4 DLPE   68      51.379 191.308  56.979  1.00  0.00            
ATOM    673  GL1 DLPE   68      52.017 190.443  51.938  1.00  0.00            
ATOM    674  GL2 DLPE   68      54.453 188.556  50.084  1.00  0.00            
ATOM    675  C1A DLPE   68      50.731 191.865  47.132  1.00  0.00            
ATOM    676  C2A DLPE   68      50.271 196.554  46.047  1.00  0.00            
ATOM    677  C3A DLPE   68      50.078 197.445  41.980  1.00  0.00            
ATOM    678  C1B DLPE   68      55.223 192.304  48.144  1.00  0.00            
ATOM    679  C2B DLPE   68      55.388 194.703  44.648  1.00  0.00            
ATOM    680  C3B DLPE   68      53.740 193.407  39.430  1.00  0.00            
ATOM    681  NH3 DLPE   69     175.696  12.399  60.249  1.00  0.00            
ATOM    682  PO4 DLPE   69     171.905   9.364  58.222  1.00  0.00            
ATOM    683  GL1 DLPE   69     171.275  12.003  54.482  1.00  0.00            
ATOM    684  GL2 DLPE   69     170.216   9.457  51.993  1.00  0.00            
ATOM    685  C1A DLPE   69     170.439  15.313  51.281  1.00  0.00            
ATOM    686  C2A DLPE   69     171.226  16.540  47.014  1.00  0.00            
ATOM    687  C3A DLPE   69     174.972  17.090  44.185  1.00  0.00            
ATOM    688  C1B DLPE   69     170.316   8.875  47.168  1.00  0.00            
ATOM    689  C2B DLPE   69     169.951   9.432  42.212  1.00  0.00            
ATOM    690  C3B DLPE   69     168.359  13.069  39.676  1.00  0.00            
ATOM    691  NH3 DLPE   70      54.878  55.962  56.530  1.00  0.00            
ATOM    692  PO4 DLPE   70      54.162  60.456  56.660  1.00  0.00            
ATOM    693  GL1 DLPE   70      54.620  64.491  53.911  1.00  0.00            
ATOM    694  GL2 DLPE   70      52.673  63.445  52.218  1.00  0.00            
ATOM    695  C1A DLPE   70      57.732  65.161  50.111  1.00  0.00            
ATOM    696  C2A DLPE   70      57.639  64.521  44.963  1.00  0.00            
ATOM    697  C3A DLPE   70      55.837  66.222  41.464  1.00  0.00            
ATOM    698  C1B DLPE   70      53.758  63.310  47.720  1.00  0.00            
ATOM    699  C2B DLPE   70      53.664  61.601  43.406  1.00  0.00            
ATOM    700  C3B DLPE   70      55.608  60.938  39.291  1.00  0.00            
ATOM    701  NH3 DLPE   71     171.345  87.874  58.136  1.00  0.00            
ATOM    702  PO4 DLPE   71     169.288  84.415  56.901  1.00  0.00            
ATOM    703  GL1 DLPE   71     170.212  84.571  52.814  1.00  0.00            
ATOM    704  GL2 DLPE   71     166.930  85.841  52.375  1.00  0.00            
ATOM    705  C1A DLPE   71     169.476  81.756  49.011  1.00  0.00            
ATOM    706  C2A DLPE   71     169.223  80.187  46.321  1.00  0.00            
ATOM    707  C3A DLPE   71     167.553  80.903  42.765  1.00  0.00            
ATOM    708  C1B DLPE   71     167.882  86.719  48.163  1.00  0.00            
ATOM    709  C2B DLPE   71     169.494  85.303  44.705  1.00  0.00            
ATOM    710  C3B DLPE   71     168.617  85.686  40.372  1.00  0.00            
ATOM    711  NH3 DLPE   72      32.461  68.416  55.819  1.00  0.00            
ATOM    712  PO4 DLPE   72      36.911  66.795  55.781  1.00  0.00            
ATOM    713  GL1 DLPE   72      38.833  65.980  52.097  1.00  0.00            
ATOM    714  GL2 DLPE   72      39.573  68.064  49.733  1.00  0.00            
ATOM    715  C1A DLPE   72      35.720  64.471  48.456  1.00  0.00            
ATOM    716  C2A DLPE   72      33.812  65.806  44.141  1.00  0.00            
ATOM    717  C3A DLPE   72      31.428  64.682  40.863  1.00  0.00            
ATOM    718  C1B DLPE   72      42.867  64.934  47.681  1.00  0.00            
ATOM    719  C2B DLPE   72      45.561  63.341  44.760  1.00  0.00            
ATOM    720  C3B DLPE   72      49.046  62.647  45.449  1.00  0.00            
ATOM    721  NH3 DLPE   73     187.593  89.337  57.136  1.00  0.00            
ATOM    722  PO4 DLPE   73     187.909  93.187  54.144  1.00  0.00            
ATOM    723  GL1 DLPE   73     188.481  93.983  50.412  1.00  0.00            
ATOM    724  GL2 DLPE   73     185.676  92.862  48.073  1.00  0.00            
ATOM    725  C1A DLPE   73     189.439  96.811  47.638  1.00  0.00            
ATOM    726  C2A DLPE   73     188.139 100.614  45.819  1.00  0.00            
ATOM    727  C3A DLPE   73     187.602 102.834  42.499  1.00  0.00            
ATOM    728  C1B DLPE   73     184.736  92.453  43.766  1.00  0.00            
ATOM    729  C2B DLPE   73     185.059  89.583  39.938  1.00  0.00            
ATOM    730  C3B DLPE   73     184.191  87.095  36.493  1.00  0.00            
ATOM    731  NH3 DLPE   74     119.635 104.134  55.897  1.00  0.00            
ATOM    732  PO4 DLPE   74     115.988 101.511  56.065  1.00  0.00            
ATOM    733  GL1 DLPE   74     113.282 100.762  51.925  1.00  0.00            
ATOM    734  GL2 DLPE   74     115.773 101.122  50.072  1.00  0.00            
ATOM    735  C1A DLPE   74     110.325 102.075  47.039  1.00  0.00            
ATOM    736  C2A DLPE   74     108.023 101.990  43.382  1.00  0.00            
ATOM    737  C3A DLPE   74     105.597 102.842  40.438  1.00  0.00            
ATOM    738  C1B DLPE   74     116.160 102.490  45.651  1.00  0.00            
ATOM    739  C2B DLPE   74     113.142 103.432  41.428  1.00  0.00            
ATOM    740  C3B DLPE   74     112.613 102.878  37.233  1.00  0.00            
ATOM    741  NH3 DLPE   75     139.164  88.662  56.287  1.00  0.00            
ATOM    742  PO4 DLPE   75     139.311  84.246  57.259  1.00  0.00            
ATOM    743  GL1 DLPE   75     138.272  82.305  53.742  1.00  0.00            
ATOM    744  GL2 DLPE   75     137.726  85.400  52.382  1.00  0.00            
ATOM    745  C1A DLPE   75     137.426  81.390  49.506  1.00  0.00            
ATOM    746  C2A DLPE   75     134.103  79.793  47.592  1.00  0.00            
ATOM    747  C3A DLPE   75     134.860  79.247  43.690  1.00  0.00            
ATOM    748  C1B DLPE   75     138.119  85.942  48.315  1.00  0.00            
ATOM    749  C2B DLPE   75     135.874  84.504  44.219  1.00  0.00            
ATOM    750  C3B DLPE   75     136.774  86.713  39.802  1.00  0.00            
ATOM    751  NH3 DLPE   76      95.827 155.278  58.701  1.00  0.00            
ATOM    752  PO4 DLPE   76      97.980 151.486  57.161  1.00  0.00            
ATOM    753  GL1 DLPE   76      98.783 151.730  52.798  1.00  0.00            
ATOM    754  GL2 DLPE   76     101.030 150.385  52.004  1.00  0.00            
ATOM    755  C1A DLPE   76      96.289 152.373  48.327  1.00  0.00            
ATOM    756  C2A DLPE   76      96.501 152.660  44.433  1.00  0.00            
ATOM    757  C3A DLPE   76      97.386 150.873  39.891  1.00  0.00            
ATOM    758  C1B DLPE   76     101.051 152.341  48.468  1.00  0.00            
ATOM    759  C2B DLPE   76     101.914 154.031  43.622  1.00  0.00            
ATOM    760  C3B DLPE   76     102.432 156.041  38.985  1.00  0.00            
ATOM    761  NH3 DLPE   77       0.827 153.063  57.416  1.00  0.00            
ATOM    762  PO4 DLPE   77     193.446 153.339  57.133  1.00  0.00            
ATOM    763  GL1 DLPE   77     194.473 152.513  52.492  1.00  0.00            
ATOM    764  GL2 DLPE   77     192.960 150.399  50.146  1.00  0.00            
ATOM    765  C1A DLPE   77     196.461 154.553  48.626  1.00  0.00            
ATOM    766  C2A DLPE   77       1.554 155.576  45.114  1.00  0.00            
ATOM    767  C3A DLPE   77       4.317 158.040  41.302  1.00  0.00            
ATOM    768  C1B DLPE   77     195.958 150.206  46.865  1.00  0.00            
ATOM    769  C2B DLPE   77       1.237 151.347  42.933  1.00  0.00            
ATOM    770  C3B DLPE   77       2.941 149.867  38.979  1.00  0.00            
ATOM    771  NH3 DLPE   78     135.018 121.983  53.208  1.00  0.00            
ATOM    772  PO4 DLPE   78     138.174 123.629  54.024  1.00  0.00            
ATOM    773  GL1 DLPE   78     140.640 121.737  50.652  1.00  0.00            
ATOM    774  GL2 DLPE   78     143.161 121.851  50.056  1.00  0.00            
ATOM    775  C1A DLPE   78     139.306 120.877  47.176  1.00  0.00            
ATOM    776  C2A DLPE   78     141.299 121.256  44.111  1.00  0.00            
ATOM    777  C3A DLPE   78     142.308 120.897  39.595  1.00  0.00            
ATOM    778  C1B DLPE   78     144.709 120.476  46.709  1.00  0.00            
ATOM    779  C2B DLPE   78     146.129 120.123  42.668  1.00  0.00            
ATOM    780  C3B DLPE   78     146.510 122.361  37.893  1.00  0.00            
ATOM    781  NH3 DLPE   79      55.154 106.505  58.519  1.00  0.00            
ATOM    782  PO4 DLPE   79      53.874 102.401  59.912  1.00  0.00            
ATOM    783  GL1 DLPE   79      53.165 102.594  55.359  1.00  0.00            
ATOM    784  GL2 DLPE   79      54.350 100.518  53.453  1.00  0.00            
ATOM    785  C1A DLPE   79      50.525 104.195  52.454  1.00  0.00            
ATOM    786  C2A DLPE   79      47.862 104.645  49.567  1.00  0.00            
ATOM    787  C3A DLPE   79      49.683 108.574  46.367  1.00  0.00            
ATOM    788  C1B DLPE   79      57.296 101.513  50.098  1.00  0.00            
ATOM    789  C2B DLPE   79      59.209 103.250  45.676  1.00  0.00            
ATOM    790  C3B DLPE   79      63.996 101.736  45.514  1.00  0.00            
ATOM    791  NH3 DLPE   80     190.701  81.876  58.481  1.00  0.00            
ATOM    792  PO4 DLPE   80     189.436  84.445  56.282  1.00  0.00            
ATOM    793  GL1 DLPE   80     191.754  86.116  53.350  1.00  0.00            
ATOM    794  GL2 DLPE   80     191.298  89.286  53.157  1.00  0.00            
ATOM    795  C1A DLPE   80     190.316  87.046  48.597  1.00  0.00            
ATOM    796  C2A DLPE   80     190.845  86.699  44.809  1.00  0.00            
ATOM    797  C3A DLPE   80     189.850  87.311  40.175  1.00  0.00            
ATOM    798  C1B DLPE   80     192.763  91.184  48.696  1.00  0.00            
ATOM    799  C2B DLPE   80     191.161  92.386  45.850  1.00  0.00            
ATOM    800  C3B DLPE   80     189.647  92.057  41.874  1.00  0.00            
ATOM    801  NH3 DLPE   81      89.872 100.802  59.040  1.00  0.00            
ATOM    802  PO4 DLPE   81      88.464  97.390  59.779  1.00  0.00            
ATOM    803  GL1 DLPE   81      87.297  96.843  56.191  1.00  0.00            
ATOM    804  GL2 DLPE   81      87.539  94.243  54.646  1.00  0.00            
ATOM    805  C1A DLPE   81      87.637  99.808  52.996  1.00  0.00            
ATOM    806  C2A DLPE   81      88.838 100.201  49.304  1.00  0.00            
ATOM    807  C3A DLPE   81      88.619  98.671  45.174  1.00  0.00            
ATOM    808  C1B DLPE   81      86.591  95.664  50.295  1.00  0.00            
ATOM    809  C2B DLPE   81      84.520  96.266  46.595  1.00  0.00            
ATOM    810  C3B DLPE   81      80.782  98.067  45.488  1.00  0.00            
ATOM    811  NH3 DLPE   82       8.587  44.227  54.170  1.00  0.00            
ATOM    812  PO4 DLPE   82       9.335  39.694  55.717  1.00  0.00            
ATOM    813  GL1 DLPE   82       9.341  37.765  51.738  1.00  0.00            
ATOM    814  GL2 DLPE   82       7.727  34.633  51.198  1.00  0.00            
ATOM    815  C1A DLPE   82      10.965  38.061  48.066  1.00  0.00            
ATOM    816  C2A DLPE   82      11.943  38.273  44.336  1.00  0.00            
ATOM    817  C3A DLPE   82      11.142  39.457  39.896  1.00  0.00            
ATOM    818  C1B DLPE   82       6.289  33.737  48.030  1.00  0.00            
ATOM    819  C2B DLPE   82       7.958  35.068  45.053  1.00  0.00            
ATOM    820  C3B DLPE   82      10.045  34.020  41.313  1.00  0.00            
ATOM    821  NH3 DLPE   83       2.415  76.632  58.744  1.00  0.00            
ATOM    822  PO4 DLPE   83       1.135  81.140  57.114  1.00  0.00            
ATOM    823  GL1 DLPE   83       4.264  79.408  54.476  1.00  0.00            
ATOM    824  GL2 DLPE   83       6.341  78.179  56.245  1.00  0.00            
ATOM    825  C1A DLPE   83       5.937  78.708  50.419  1.00  0.00            
ATOM    826  C2A DLPE   83       3.682  78.123  46.333  1.00  0.00            
ATOM    827  C3A DLPE   83       3.506  78.476  42.069  1.00  0.00            
ATOM    828  C1B DLPE   83       7.873  75.022  53.489  1.00  0.00            
ATOM    829  C2B DLPE   83       5.709  73.402  49.629  1.00  0.00            
ATOM    830  C3B DLPE   83       5.441  72.887  45.582  1.00  0.00            
ATOM    831  NH3 DLPE   84     108.366 100.994  58.831  1.00  0.00            
ATOM    832  PO4 DLPE   84     110.183 104.196  58.831  1.00  0.00            
ATOM    833  GL1 DLPE   84     111.060 103.513  55.158  1.00  0.00            
ATOM    834  GL2 DLPE   84     108.645 101.612  53.520  1.00  0.00            
ATOM    835  C1A DLPE   84     110.189 105.635  51.065  1.00  0.00            
ATOM    836  C2A DLPE   84     107.651 106.588  47.900  1.00  0.00            
ATOM    837  C3A DLPE   84     103.543 107.383  46.959  1.00  0.00            
ATOM    838  C1B DLPE   84     108.341  98.890  50.173  1.00  0.00            
ATOM    839  C2B DLPE   84     107.051  97.846  46.428  1.00  0.00            
ATOM    840  C3B DLPE   84     104.939  97.297  42.775  1.00  0.00            
ATOM    841  NH3 DLPE   85     155.183  34.358  57.002  1.00  0.00            
ATOM    842  PO4 DLPE   85     158.573  32.593  55.556  1.00  0.00            
ATOM    843  GL1 DLPE   85     155.732  31.003  52.766  1.00  0.00            
ATOM    844  GL2 DLPE   85     155.160  27.491  52.581  1.00  0.00            
ATOM    845  C1A DLPE   85     155.823  31.289  47.486  1.00  0.00            
ATOM    846  C2A DLPE   85     156.158  31.202  42.945  1.00  0.00            
ATOM    847  C3A DLPE   85     155.557  31.452  39.156  1.00  0.00            
ATOM    848  C1B DLPE   85     152.199  28.387  49.810  1.00  0.00            
ATOM    849  C2B DLPE   85     150.851  29.769  46.219  1.00  0.00            
ATOM    850  C3B DLPE   85     151.662  28.518  40.856  1.00  0.00            
ATOM    851  NH3 DLPE   86     161.977 164.151  54.212  1.00  0.00            
ATOM    852  PO4 DLPE   86     156.821 164.528  52.203  1.00  0.00            
ATOM    853  GL1 DLPE   86     156.127 162.945  47.701  1.00  0.00            
ATOM    854  GL2 DLPE   86     154.875 163.762  44.663  1.00  0.00            
ATOM    855  C1A DLPE   86     159.135 160.836  44.732  1.00  0.00            
ATOM    856  C2A DLPE   86     160.766 158.378  40.038  1.00  0.00            
ATOM    857  C3A DLPE   86     161.795 159.891  36.529  1.00  0.00            
ATOM    858  C1B DLPE   86     158.062 164.616  42.117  1.00  0.00            
ATOM    859  C2B DLPE   86     161.428 164.317  39.681  1.00  0.00            
ATOM    860  C3B DLPE   86     158.806 164.385  36.814  1.00  0.00            
ATOM    861  NH3 DLPE   87      88.901 144.188  56.812  1.00  0.00            
ATOM    862  PO4 DLPE   87      89.698 146.993  54.054  1.00  0.00            
ATOM    863  GL1 DLPE   87      89.789 149.084  49.797  1.00  0.00            
ATOM    864  GL2 DLPE   87      86.489 149.963  49.853  1.00  0.00            
ATOM    865  C1A DLPE   87      92.263 150.057  46.462  1.00  0.00            
ATOM    866  C2A DLPE   87      94.108 148.462  42.944  1.00  0.00            
ATOM    867  C3A DLPE   87      95.588 145.734  38.974  1.00  0.00            
ATOM    868  C1B DLPE   87      83.778 147.754  46.885  1.00  0.00            
ATOM    869  C2B DLPE   87      83.025 145.104  43.090  1.00  0.00            
ATOM    870  C3B DLPE   87      83.697 140.856  45.072  1.00  0.00            
ATOM    871  NH3 DLPE   88       3.932 183.999  59.385  1.00  0.00            
ATOM    872  PO4 DLPE   88       8.494 186.829  59.636  1.00  0.00            
ATOM    873  GL1 DLPE   88       7.503 184.631  55.977  1.00  0.00            
ATOM    874  GL2 DLPE   88       4.441 185.951  54.547  1.00  0.00            
ATOM    875  C1A DLPE   88       7.715 183.015  51.408  1.00  0.00            
ATOM    876  C2A DLPE   88       6.214 180.648  48.991  1.00  0.00            
ATOM    877  C3A DLPE   88       5.016 179.123  44.778  1.00  0.00            
ATOM    878  C1B DLPE   88       2.661 183.220  51.303  1.00  0.00            
ATOM    879  C2B DLPE   88       0.891 180.102  48.707  1.00  0.00            
ATOM    880  C3B DLPE   88     194.906 178.400  47.102  1.00  0.00            
ATOM    881  NH3 DLPE   89      12.807  68.452  59.983  1.00  0.00            
ATOM    882  PO4 DLPE   89      12.986  65.348  60.015  1.00  0.00            
ATOM    883  GL1 DLPE   89      14.888  64.458  55.694  1.00  0.00            
ATOM    884  GL2 DLPE   89      13.919  66.872  53.739  1.00  0.00            
ATOM    885  C1A DLPE   89      18.371  63.777  52.844  1.00  0.00            
ATOM    886  C2A DLPE   89      18.909  62.891  48.596  1.00  0.00            
ATOM    887  C3A DLPE   89      16.593  60.936  45.275  1.00  0.00            
ATOM    888  C1B DLPE   89      14.784  66.524  48.785  1.00  0.00            
ATOM    889  C2B DLPE   89      14.679  66.345  45.081  1.00  0.00            
ATOM    890  C3B DLPE   89      13.995  66.092  40.695  1.00  0.00            
ATOM    891  NH3 DLPE   90     131.875 189.159  57.271  1.00  0.00            
ATOM    892  PO4 DLPE   90     131.143 192.895  56.529  1.00  0.00            
ATOM    893  GL1 DLPE   90     131.817 192.482  52.251  1.00  0.00            
ATOM    894  GL2 DLPE   90     130.983 195.253  50.635  1.00  0.00            
ATOM    895  C1A DLPE   90     133.810 190.182  50.575  1.00  0.00            
ATOM    896  C2A DLPE   90     136.328 189.583  48.007  1.00  0.00            
ATOM    897  C3A DLPE   90     138.671 189.087  44.407  1.00  0.00            
ATOM    898  C1B DLPE   90     133.921 194.129  47.114  1.00  0.00            
ATOM    899  C2B DLPE   90     134.048 191.008  43.751  1.00  0.00            
ATOM    900  C3B DLPE   90     132.869 189.613  39.212  1.00  0.00            
ATOM    901  NH3 DLPE   91      92.155  81.789  60.210  1.00  0.00            
ATOM    902  PO4 DLPE   91      95.101  83.572  57.643  1.00  0.00            
ATOM    903  GL1 DLPE   91      96.317  84.835  53.549  1.00  0.00            
ATOM    904  GL2 DLPE   91      94.861  82.291  52.409  1.00  0.00            
ATOM    905  C1A DLPE   91      95.654  87.428  50.176  1.00  0.00            
ATOM    906  C2A DLPE   91      93.170  85.855  45.667  1.00  0.00            
ATOM    907  C3A DLPE   91      92.950  85.551  40.950  1.00  0.00            
ATOM    908  C1B DLPE   91      96.844  82.982  48.563  1.00  0.00            
ATOM    909  C2B DLPE   91     100.496  82.088  46.420  1.00  0.00            
ATOM    910  C3B DLPE   91     102.289  78.747  43.096  1.00  0.00            
ATOM    911  NH3 DLPE   92     186.710 184.439  57.525  1.00  0.00            
ATOM    912  PO4 DLPE   92     187.560 179.507  58.869  1.00  0.00            
ATOM    913  GL1 DLPE   92     187.847 180.925  53.953  1.00  0.00            
ATOM    914  GL2 DLPE   92     191.316 181.196  52.694  1.00  0.00            
ATOM    915  C1A DLPE   92     185.954 183.473  50.435  1.00  0.00            
ATOM    916  C2A DLPE   92     185.855 182.501  46.566  1.00  0.00            
ATOM    917  C3A DLPE   92     184.629 181.704  42.559  1.00  0.00            
ATOM    918  C1B DLPE   92     191.028 181.103  49.008  1.00  0.00            
ATOM    919  C2B DLPE   92     191.447 180.838  44.223  1.00  0.00            
ATOM    920  C3B DLPE   92     193.143 179.241  41.306  1.00  0.00            
ATOM    921  NH3 DLPE   93     134.870 127.312  56.301  1.00  0.00            
ATOM    922  PO4 DLPE   93     131.372 125.750  54.673  1.00  0.00            
ATOM    923  GL1 DLPE   93     132.928 126.063  50.968  1.00  0.00            
ATOM    924  GL2 DLPE   93     135.726 126.358  50.503  1.00  0.00            
ATOM    925  C1A DLPE   93     131.625 127.125  47.001  1.00  0.00            
ATOM    926  C2A DLPE   93     130.951 123.513  44.923  1.00  0.00            
ATOM    927  C3A DLPE   93     132.013 122.093  40.612  1.00  0.00            
ATOM    928  C1B DLPE   93     135.338 123.767  47.041  1.00  0.00            
ATOM    929  C2B DLPE   93     135.103 120.977  44.151  1.00  0.00            
ATOM    930  C3B DLPE   93     136.918 120.044  40.699  1.00  0.00            
ATOM    931  NH3 DLPE   94      89.997 184.999  54.078  1.00  0.00            
ATOM    932  PO4 DLPE   94      93.052 189.177  53.350  1.00  0.00            
ATOM    933  GL1 DLPE   94      93.474 189.553  49.036  1.00  0.00            
ATOM    934  GL2 DLPE   94      94.092 192.395  47.143  1.00  0.00            
ATOM    935  C1A DLPE   94      94.034 187.433  45.269  1.00  0.00            
ATOM    936  C2A DLPE   94      94.143 188.005  40.925  1.00  0.00            
ATOM    937  C3A DLPE   94      96.542 188.160  36.957  1.00  0.00            
ATOM    938  C1B DLPE   94      96.523 191.812  43.243  1.00  0.00            
ATOM    939  C2B DLPE   94      98.275 192.419  39.823  1.00  0.00            
ATOM    940  C3B DLPE   94     101.251 191.932  37.036  1.00  0.00            
ATOM    941  NH3 DLPE   95      89.913  38.746  59.534  1.00  0.00            
ATOM    942  PO4 DLPE   95      91.635  42.001  57.685  1.00  0.00            
ATOM    943  GL1 DLPE   95      93.083  41.711  54.380  1.00  0.00            
ATOM    944  GL2 DLPE   95      95.694  39.300  53.805  1.00  0.00            
ATOM    945  C1A DLPE   95      91.810  45.144  52.142  1.00  0.00            
ATOM    946  C2A DLPE   95      88.932  48.249  49.946  1.00  0.00            
ATOM    947  C3A DLPE   95      87.975  51.447  47.082  1.00  0.00            
ATOM    948  C1B DLPE   95      94.964  39.116  49.551  1.00  0.00            
ATOM    949  C2B DLPE   95      97.062  38.140  46.236  1.00  0.00            
ATOM    950  C3B DLPE   95      96.836  37.449  41.163  1.00  0.00            
ATOM    951  NH3 DLPE   96     127.859  46.146  58.168  1.00  0.00            
ATOM    952  PO4 DLPE   96     131.792  46.344  55.583  1.00  0.00            
ATOM    953  GL1 DLPE   96     134.701  45.636  52.320  1.00  0.00            
ATOM    954  GL2 DLPE   96     137.336  46.749  51.661  1.00  0.00            
ATOM    955  C1A DLPE   96     133.872  45.539  47.287  1.00  0.00            
ATOM    956  C2A DLPE   96     135.438  45.433  42.231  1.00  0.00            
ATOM    957  C3A DLPE   96     133.063  45.349  39.014  1.00  0.00            
ATOM    958  C1B DLPE   96     138.427  47.982  47.498  1.00  0.00            
ATOM    959  C2B DLPE   96     138.748  49.189  44.026  1.00  0.00            
ATOM    960  C3B DLPE   96     140.883  50.953  40.436  1.00  0.00            
ATOM    961  NH3 DLPE   97     187.693 142.028  56.193  1.00  0.00            
ATOM    962  PO4 DLPE   97     189.858 141.094  52.526  1.00  0.00            
ATOM    963  GL1 DLPE   97     190.434 141.460  48.709  1.00  0.00            
ATOM    964  GL2 DLPE   97     192.980 139.525  49.490  1.00  0.00            
ATOM    965  C1A DLPE   97     190.498 141.215  43.855  1.00  0.00            
ATOM    966  C2A DLPE   97     188.100 143.577  40.325  1.00  0.00            
ATOM    967  C3A DLPE   97     188.538 144.348  35.610  1.00  0.00            
ATOM    968  C1B DLPE   97     194.374 138.353  46.218  1.00  0.00            
ATOM    969  C2B DLPE   97     196.866 135.004  43.371  1.00  0.00            
ATOM    970  C3B DLPE   97       0.169 133.175  39.899  1.00  0.00            
ATOM    971  NH3 DLPE   98      36.319  75.162  60.826  1.00  0.00            
ATOM    972  PO4 DLPE   98      37.264  79.477  61.752  1.00  0.00            
ATOM    973  GL1 DLPE   98      37.213  79.665  57.626  1.00  0.00            
ATOM    974  GL2 DLPE   98      36.416  82.055  55.428  1.00  0.00            
ATOM    975  C1A DLPE   98      38.252  77.766  53.556  1.00  0.00            
ATOM    976  C2A DLPE   98      40.910  77.982  50.852  1.00  0.00            
ATOM    977  C3A DLPE   98      41.592  76.778  46.908  1.00  0.00            
ATOM    978  C1B DLPE   98      34.756  84.839  52.623  1.00  0.00            
ATOM    979  C2B DLPE   98      34.665  84.075  47.957  1.00  0.00            
ATOM    980  C3B DLPE   98      33.938  83.470  43.645  1.00  0.00            
ATOM    981  NH3 DLPE   99       8.090 104.249  57.787  1.00  0.00            
ATOM    982  PO4 DLPE   99       3.804 101.681  58.226  1.00  0.00            
ATOM    983  GL1 DLPE   99       6.388  99.935  55.108  1.00  0.00            
ATOM    984  GL2 DLPE   99       5.238 101.199  52.044  1.00  0.00            
ATOM    985  C1A DLPE   99       7.837  97.183  51.961  1.00  0.00            
ATOM    986  C2A DLPE   99      11.229  96.852  47.896  1.00  0.00            
ATOM    987  C3A DLPE   99      11.433  95.246  43.919  1.00  0.00            
ATOM    988  C1B DLPE   99       5.355  99.789  48.861  1.00  0.00            
ATOM    989  C2B DLPE   99       7.925  99.947  44.716  1.00  0.00            
ATOM    990  C3B DLPE   99       8.039 101.062  41.085  1.00  0.00            
ATOM    991  NH3 DLPE  100     153.789 160.035  51.261  1.00  0.00            
ATOM    992  PO4 DLPE  100     151.502 164.596  50.543  1.00  0.00            
ATOM    993  GL1 DLPE  100     150.179 166.464  46.465  1.00  0.00            
ATOM    994  GL2 DLPE  100     147.067 165.557  46.506  1.00  0.00            
ATOM    995  C1A DLPE  100     152.023 166.496  41.610  1.00  0.00            
ATOM    996  C2A DLPE  100     153.184 164.649  37.590  1.00  0.00            
ATOM    997  C3A DLPE  100     155.638 164.993  33.516  1.00  0.00            
ATOM    998  C1B DLPE  100     147.199 168.192  43.105  1.00  0.00            
ATOM    999  C2B DLPE  100     147.316 168.931  38.773  1.00  0.00            
ATOM   1000  C3B DLPE  100     145.950 171.453  35.694  1.00  0.00            
ATOM   1001  NH3 DLPE  101      84.405 158.877  56.289  1.00  0.00            
ATOM   1002  PO4 DLPE  101      86.776 157.605  52.927  1.00  0.00            
ATOM   1003  GL1 DLPE  101      87.832 155.208  49.976  1.00  0.00            
ATOM   1004  GL2 DLPE  101      91.385 154.096  49.847  1.00  0.00            
ATOM   1005  C1A DLPE  101      88.095 153.047  46.239  1.00  0.00            
ATOM   1006  C2A DLPE  101      88.741 153.754  41.842  1.00  0.00            
ATOM   1007  C3A DLPE  101      87.058 154.480  37.140  1.00  0.00            
ATOM   1008  C1B DLPE  101      93.190 155.686  45.325  1.00  0.00            
ATOM   1009  C2B DLPE  101      93.356 154.936  40.134  1.00  0.00            
ATOM   1010  C3B DLPE  101      96.736 155.012  36.774  1.00  0.00            
ATOM   1011  NH3 DLPE  102     170.912  40.140  56.648  1.00  0.00            
ATOM   1012  PO4 DLPE  102     175.119  39.174  59.122  1.00  0.00            
ATOM   1013  GL1 DLPE  102     174.647  36.383  54.834  1.00  0.00            
ATOM   1014  GL2 DLPE  102     170.544  36.697  53.410  1.00  0.00            
ATOM   1015  C1A DLPE  102     175.581  36.760  51.674  1.00  0.00            
ATOM   1016  C2A DLPE  102     179.676  38.109  47.956  1.00  0.00            
ATOM   1017  C3A DLPE  102     179.857  37.261  43.619  1.00  0.00            
ATOM   1018  C1B DLPE  102     171.642  36.225  48.511  1.00  0.00            
ATOM   1019  C2B DLPE  102     170.971  38.723  44.485  1.00  0.00            
ATOM   1020  C3B DLPE  102     172.052  41.507  41.479  1.00  0.00            
ATOM   1021  NH3 DLPE  103      88.646  24.262  55.053  1.00  0.00            
ATOM   1022  PO4 DLPE  103      90.838  27.451  55.697  1.00  0.00            
ATOM   1023  GL1 DLPE  103      88.234  28.238  51.888  1.00  0.00            
ATOM   1024  GL2 DLPE  103      84.818  27.360  52.411  1.00  0.00            
ATOM   1025  C1A DLPE  103      85.844  29.338  48.486  1.00  0.00            
ATOM   1026  C2A DLPE  103      82.285  30.256  47.459  1.00  0.00            
ATOM   1027  C3A DLPE  103      78.809  29.133  47.439  1.00  0.00            
ATOM   1028  C1B DLPE  103      82.163  25.412  49.426  1.00  0.00            
ATOM   1029  C2B DLPE  103      80.454  23.517  45.150  1.00  0.00            
ATOM   1030  C3B DLPE  103      82.056  23.281  40.419  1.00  0.00            
ATOM   1031  NH3 DLPE  104     194.408  40.069  56.908  1.00  0.00            
ATOM   1032  PO4 DLPE  104     193.542  44.786  55.267  1.00  0.00            
ATOM   1033  GL1 DLPE  104     193.400  46.218  51.615  1.00  0.00            
ATOM   1034  GL2 DLPE  104     196.379  47.847  51.716  1.00  0.00            
ATOM   1035  C1A DLPE  104     192.697  47.237  46.904  1.00  0.00            
ATOM   1036  C2A DLPE  104     193.578  47.058  42.267  1.00  0.00            
ATOM   1037  C3A DLPE  104     195.196  48.466  39.058  1.00  0.00            
ATOM   1038  C1B DLPE  104       0.031  48.244  47.959  1.00  0.00            
ATOM   1039  C2B DLPE  104     197.222  50.245  43.823  1.00  0.00            
ATOM   1040  C3B DLPE  104       1.520  51.045  40.354  1.00  0.00            
ATOM   1041  NH3 DLPE  105     163.951  46.402  58.215  1.00  0.00            
ATOM   1042  PO4 DLPE  105     159.836  43.144  56.521  1.00  0.00            
ATOM   1043  GL1 DLPE  105     158.133  44.115  53.004  1.00  0.00            
ATOM   1044  GL2 DLPE  105     158.877  47.483  51.963  1.00  0.00            
ATOM   1045  C1A DLPE  105     157.615  44.016  48.925  1.00  0.00            
ATOM   1046  C2A DLPE  105     158.408  44.543  44.496  1.00  0.00            
ATOM   1047  C3A DLPE  105     156.695  45.540  42.000  1.00  0.00            
ATOM   1048  C1B DLPE  105     161.071  47.685  48.574  1.00  0.00            
ATOM   1049  C2B DLPE  105     160.348  50.046  44.886  1.00  0.00            
ATOM   1050  C3B DLPE  105     160.144  48.780  40.549  1.00  0.00            
ATOM   1051  NH3 DLPE  106     153.622 166.937  55.018  1.00  0.00            
ATOM   1052  PO4 DLPE  106     153.040 171.262  53.508  1.00  0.00            
ATOM   1053  GL1 DLPE  106     150.576 170.842  50.250  1.00  0.00            
ATOM   1054  GL2 DLPE  106     149.327 173.099  50.384  1.00  0.00            
ATOM   1055  C1A DLPE  106     152.154 171.304  46.108  1.00  0.00            
ATOM   1056  C2A DLPE  106     151.477 171.131  41.218  1.00  0.00            
ATOM   1057  C3A DLPE  106     151.675 172.370  36.883  1.00  0.00            
ATOM   1058  C1B DLPE  106     147.261 171.989  46.251  1.00  0.00            
ATOM   1059  C2B DLPE  106     143.020 170.284  44.997  1.00  0.00            
ATOM   1060  C3B DLPE  106     139.439 170.654  42.927  1.00  0.00            
ATOM   1061  NH3 DLPE  107      97.508 192.143  51.715  1.00  0.00            
ATOM   1062  PO4 DLPE  107      94.761 194.975  51.190  1.00  0.00            
ATOM   1063  GL1 DLPE  107      93.745 197.425  48.021  1.00  0.00            
ATOM   1064  GL2 DLPE  107      90.883 196.511  47.266  1.00  0.00            
ATOM   1065  C1A DLPE  107      95.091   3.344  44.610  1.00  0.00            
ATOM   1066  C2A DLPE  107      96.865   6.948  41.443  1.00  0.00            
ATOM   1067  C3A DLPE  107      97.552   8.467  37.623  1.00  0.00            
ATOM   1068  C1B DLPE  107      92.351 195.219  43.240  1.00  0.00            
ATOM   1069  C2B DLPE  107      93.644 193.362  38.877  1.00  0.00            
ATOM   1070  C3B DLPE  107      90.921 192.042  35.139  1.00  0.00            
ATOM   1071  NH3 DLPE  108     160.938 171.653  53.465  1.00  0.00            
ATOM   1072  PO4 DLPE  108     159.057 167.917  55.368  1.00  0.00            
ATOM   1073  GL1 DLPE  108     160.090 167.786  50.733  1.00  0.00            
ATOM   1074  GL2 DLPE  108     162.621 169.764  48.238  1.00  0.00            
ATOM   1075  C1A DLPE  108     157.753 167.411  45.880  1.00  0.00            
ATOM   1076  C2A DLPE  108     156.344 169.513  42.777  1.00  0.00            
ATOM   1077  C3A DLPE  108     155.800 168.995  37.845  1.00  0.00            
ATOM   1078  C1B DLPE  108     159.918 172.430  45.640  1.00  0.00            
ATOM   1079  C2B DLPE  108     160.701 176.224  43.738  1.00  0.00            
ATOM   1080  C3B DLPE  108     157.874 178.791  40.556  1.00  0.00            
ATOM   1081  NH3 DLPE  109     136.001  97.230  58.965  1.00  0.00            
ATOM   1082  PO4 DLPE  109     135.469 100.157  55.751  1.00  0.00            
ATOM   1083  GL1 DLPE  109     136.450 102.084  52.168  1.00  0.00            
ATOM   1084  GL2 DLPE  109     135.196  99.869  50.392  1.00  0.00            
ATOM   1085  C1A DLPE  109     139.014 101.728  48.401  1.00  0.00            
ATOM   1086  C2A DLPE  109     140.915 100.498  43.961  1.00  0.00            
ATOM   1087  C3A DLPE  109     138.540 100.066  40.602  1.00  0.00            
ATOM   1088  C1B DLPE  109     134.398  99.888  46.396  1.00  0.00            
ATOM   1089  C2B DLPE  109     133.880 100.899  41.948  1.00  0.00            
ATOM   1090  C3B DLPE  109     132.719 104.667  39.510  1.00  0.00            
ATOM   1091  NH3 DLPE  110     182.465  76.645  56.882  1.00  0.00            
ATOM   1092  PO4 DLPE  110     185.869  80.144  59.003  1.00  0.00            
ATOM   1093  GL1 DLPE  110     186.671  80.217  55.074  1.00  0.00            
ATOM   1094  GL2 DLPE  110     186.398  77.315  53.862  1.00  0.00            
ATOM   1095  C1A DLPE  110     188.310  80.469  50.786  1.00  0.00            
ATOM   1096  C2A DLPE  110     187.070  81.122  46.265  1.00  0.00            
ATOM   1097  C3A DLPE  110     186.260  84.198  43.472  1.00  0.00            
ATOM   1098  C1B DLPE  110     183.693  78.180  51.061  1.00  0.00            
ATOM   1099  C2B DLPE  110     182.222  76.268  47.438  1.00  0.00            
ATOM   1100  C3B DLPE  110     184.990  76.429  43.609  1.00  0.00            
ATOM   1101  NH3 DLPE  111     162.957   1.485  57.281  1.00  0.00            
ATOM   1102  PO4 DLPE  111     165.132   5.076  56.743  1.00  0.00            
ATOM   1103  GL1 DLPE  111     164.420   5.176  52.948  1.00  0.00            
ATOM   1104  GL2 DLPE  111     166.649   5.408  51.322  1.00  0.00            
ATOM   1105  C1A DLPE  111     162.858   4.297  48.633  1.00  0.00            
ATOM   1106  C2A DLPE  111     161.607   4.307  44.851  1.00  0.00            
ATOM   1107  C3A DLPE  111     160.063   0.728  43.412  1.00  0.00            
ATOM   1108  C1B DLPE  111     167.083   5.088  46.757  1.00  0.00            
ATOM   1109  C2B DLPE  111     165.932   6.276  42.862  1.00  0.00            
ATOM   1110  C3B DLPE  111     162.718   4.715  39.994  1.00  0.00            
ATOM   1111  NH3 DLPE  112     163.767  65.611  60.427  1.00  0.00            
ATOM   1112  PO4 DLPE  112     161.129  67.698  58.488  1.00  0.00            
ATOM   1113  GL1 DLPE  112     161.406  65.878  53.548  1.00  0.00            
ATOM   1114  GL2 DLPE  112     164.317  66.569  51.902  1.00  0.00            
ATOM   1115  C1A DLPE  112     160.845  63.032  49.756  1.00  0.00            
ATOM   1116  C2A DLPE  112     159.800  60.973  46.269  1.00  0.00            
ATOM   1117  C3A DLPE  112     156.953  59.239  43.580  1.00  0.00            
ATOM   1118  C1B DLPE  112     163.205  67.762  48.020  1.00  0.00            
ATOM   1119  C2B DLPE  112     161.950  66.803  43.482  1.00  0.00            
ATOM   1120  C3B DLPE  112     163.868  65.277  39.774  1.00  0.00            
ATOM   1121  NH3 DLPE  113     157.692  77.436  57.885  1.00  0.00            
ATOM   1122  PO4 DLPE  113     162.514  77.049  56.871  1.00  0.00            
ATOM   1123  GL1 DLPE  113     164.718  74.388  53.597  1.00  0.00            
ATOM   1124  GL2 DLPE  113     167.875  74.381  52.879  1.00  0.00            
ATOM   1125  C1A DLPE  113     165.887  72.548  48.866  1.00  0.00            
ATOM   1126  C2A DLPE  113     165.138  70.893  45.076  1.00  0.00            
ATOM   1127  C3A DLPE  113     164.869  70.477  40.346  1.00  0.00            
ATOM   1128  C1B DLPE  113     167.675  77.243  50.224  1.00  0.00            
ATOM   1129  C2B DLPE  113     164.214  77.292  47.280  1.00  0.00            
ATOM   1130  C3B DLPE  113     161.440  73.757  47.091  1.00  0.00            
ATOM   1131  NH3 DLPE  114     183.106  94.269  52.345  1.00  0.00            
ATOM   1132  PO4 DLPE  114     183.281  91.139  55.806  1.00  0.00            
ATOM   1133  GL1 DLPE  114     179.234  90.391  52.686  1.00  0.00            
ATOM   1134  GL2 DLPE  114     180.247  87.307  51.640  1.00  0.00            
ATOM   1135  C1A DLPE  114     176.886  90.432  48.418  1.00  0.00            
ATOM   1136  C2A DLPE  114     176.489  89.394  44.283  1.00  0.00            
ATOM   1137  C3A DLPE  114     173.867  87.249  42.668  1.00  0.00            
ATOM   1138  C1B DLPE  114     181.285  88.535  47.993  1.00  0.00            
ATOM   1139  C2B DLPE  114     181.068  87.633  43.847  1.00  0.00            
ATOM   1140  C3B DLPE  114     182.098  84.905  40.390  1.00  0.00            
ATOM   1141  NH3 DLPE  115      94.049  29.376  58.716  1.00  0.00            
ATOM   1142  PO4 DLPE  115      98.333  28.523  59.300  1.00  0.00            
ATOM   1143  GL1 DLPE  115      98.285  28.957  55.387  1.00  0.00            
ATOM   1144  GL2 DLPE  115      94.928  29.328  53.641  1.00  0.00            
ATOM   1145  C1A DLPE  115      99.106  29.176  50.212  1.00  0.00            
ATOM   1146  C2A DLPE  115      98.875  30.501  45.537  1.00  0.00            
ATOM   1147  C3A DLPE  115     102.039  30.295  42.816  1.00  0.00            
ATOM   1148  C1B DLPE  115      94.360  29.043  49.245  1.00  0.00            
ATOM   1149  C2B DLPE  115      93.029  29.452  45.085  1.00  0.00            
ATOM   1150  C3B DLPE  115      92.989  30.320  41.499  1.00  0.00            
ATOM   1151  NH3 DLPE  116     139.907  17.651  57.090  1.00  0.00            
ATOM   1152  PO4 DLPE  116     136.278  20.082  57.983  1.00  0.00            
ATOM   1153  GL1 DLPE  116     138.434  21.534  54.230  1.00  0.00            
ATOM   1154  GL2 DLPE  116     135.910  23.983  52.065  1.00  0.00            
ATOM   1155  C1A DLPE  116     141.105  18.664  50.431  1.00  0.00            
ATOM   1156  C2A DLPE  116     144.045  16.785  46.919  1.00  0.00            
ATOM   1157  C3A DLPE  116     144.441  18.074  42.801  1.00  0.00            
ATOM   1158  C1B DLPE  116     132.149  21.770  48.806  1.00  0.00            
ATOM   1159  C2B DLPE  116     131.704  23.563  45.563  1.00  0.00            
ATOM   1160  C3B DLPE  116     131.137  24.611  41.472  1.00  0.00            
ATOM   1161  NH3 DLPE  117      79.496  34.431  52.082  1.00  0.00            
ATOM   1162  PO4 DLPE  117      75.915  32.121  53.373  1.00  0.00            
ATOM   1163  GL1 DLPE  117      75.401  32.553  48.633  1.00  0.00            
ATOM   1164  GL2 DLPE  117      79.195  34.191  47.393  1.00  0.00            
ATOM   1165  C1A DLPE  117      74.584  29.873  44.289  1.00  0.00            
ATOM   1166  C2A DLPE  117      72.350  27.897  40.555  1.00  0.00            
ATOM   1167  C3A DLPE  117      68.952  24.467  39.712  1.00  0.00            
ATOM   1168  C1B DLPE  117      77.334  35.805  45.174  1.00  0.00            
ATOM   1169  C2B DLPE  117      76.422  38.837  41.716  1.00  0.00            
ATOM   1170  C3B DLPE  117      76.607  37.429  37.665  1.00  0.00            
ATOM   1171  NH3 DLPE  118      50.643  20.473  57.428  1.00  0.00            
ATOM   1172  PO4 DLPE  118      49.982  15.926  59.914  1.00  0.00            
ATOM   1173  GL1 DLPE  118      50.231  15.843  55.198  1.00  0.00            
ATOM   1174  GL2 DLPE  118      47.334  17.038  53.558  1.00  0.00            
ATOM   1175  C1A DLPE  118      51.732  18.086  51.542  1.00  0.00            
ATOM   1176  C2A DLPE  118      52.331  20.854  49.403  1.00  0.00            
ATOM   1177  C3A DLPE  118      53.210  23.315  45.508  1.00  0.00            
ATOM   1178  C1B DLPE  118      47.386  19.660  49.919  1.00  0.00            
ATOM   1179  C2B DLPE  118      47.722  21.499  46.245  1.00  0.00            
ATOM   1180  C3B DLPE  118      46.984  21.382  41.777  1.00  0.00            
ATOM   1181  NH3 DLPE  119      57.703  25.060  56.415  1.00  0.00            
ATOM   1182  PO4 DLPE  119      54.326  23.378  57.972  1.00  0.00            
ATOM   1183  GL1 DLPE  119      55.125  20.854  54.995  1.00  0.00            
ATOM   1184  GL2 DLPE  119      54.816  17.740  56.169  1.00  0.00            
ATOM   1185  C1A DLPE  119      57.690  19.491  51.454  1.00  0.00            
ATOM   1186  C2A DLPE  119      56.307  18.450  47.867  1.00  0.00            
ATOM   1187  C3A DLPE  119      56.223  16.855  43.474  1.00  0.00            
ATOM   1188  C1B DLPE  119      59.326  16.145  54.346  1.00  0.00            
ATOM   1189  C2B DLPE  119      60.454  12.541  51.729  1.00  0.00            
ATOM   1190  C3B DLPE  119      61.197   8.233  51.781  1.00  0.00            
ATOM   1191  NH3 DLPE  120     146.419 164.672  51.576  1.00  0.00            
ATOM   1192  PO4 DLPE  120     142.725 161.933  52.662  1.00  0.00            
ATOM   1193  GL1 DLPE  120     143.113 162.335  48.073  1.00  0.00            
ATOM   1194  GL2 DLPE  120     143.170 159.623  47.586  1.00  0.00            
ATOM   1195  C1A DLPE  120     142.172 165.287  45.633  1.00  0.00            
ATOM   1196  C2A DLPE  120     142.879 165.720  40.811  1.00  0.00            
ATOM   1197  C3A DLPE  120     142.651 169.266  38.733  1.00  0.00            
ATOM   1198  C1B DLPE  120     144.904 161.613  43.896  1.00  0.00            
ATOM   1199  C2B DLPE  120     143.167 160.760  39.252  1.00  0.00            
ATOM   1200  C3B DLPE  120     140.649 160.155  35.271  1.00  0.00            
ATOM   1201  NH3 DLPE  121      99.092  89.251  56.564  1.00  0.00            
ATOM   1202  PO4 DLPE  121     100.960  92.166  58.027  1.00  0.00            
ATOM   1203  GL1 DLPE  121     101.841  94.089  54.041  1.00  0.00            
ATOM   1204  GL2 DLPE  121     102.844  90.986  53.456  1.00  0.00            
ATOM   1205  C1A DLPE  121     103.078  94.981  49.964  1.00  0.00            
ATOM   1206  C2A DLPE  121     104.890  93.603  46.211  1.00  0.00            
ATOM   1207  C3A DLPE  121     105.907  90.501  42.724  1.00  0.00            
ATOM   1208  C1B DLPE  121      98.384  91.735  50.534  1.00  0.00            
ATOM   1209  C2B DLPE  121      96.276  91.969  47.418  1.00  0.00            
ATOM   1210  C3B DLPE  121      94.685  90.170  43.563  1.00  0.00            
ATOM   1211  NH3 DLPE  122      32.954  27.676  57.663  1.00  0.00            
ATOM   1212  PO4 DLPE  122      37.184  27.709  59.723  1.00  0.00            
ATOM   1213  GL1 DLPE  122      38.541  27.094  55.482  1.00  0.00            
ATOM   1214  GL2 DLPE  122      37.051  29.397  54.489  1.00  0.00            
ATOM   1215  C1A DLPE  122      39.158  23.895  52.176  1.00  0.00            
ATOM   1216  C2A DLPE  122      38.881  23.206  48.153  1.00  0.00            
ATOM   1217  C3A DLPE  122      36.263  23.538  46.981  1.00  0.00            
ATOM   1218  C1B DLPE  122      36.134  27.659  50.834  1.00  0.00            
ATOM   1219  C2B DLPE  122      35.759  28.496  47.002  1.00  0.00            
ATOM   1220  C3B DLPE  122      33.011  30.680  43.604  1.00  0.00            
ATOM   1221  NH3 DLPE  123      73.358  36.077  54.921  1.00  0.00            
ATOM   1222  PO4 DLPE  123      73.761  40.334  56.192  1.00  0.00            
ATOM   1223  GL1 DLPE  123      73.231  40.784  52.066  1.00  0.00            
ATOM   1224  GL2 DLPE  123      76.111  43.711  51.010  1.00  0.00            
ATOM   1225  C1A DLPE  123      72.192  40.679  48.696  1.00  0.00            
ATOM   1226  C2A DLPE  123      72.483  40.425  44.487  1.00  0.00            
ATOM   1227  C3A DLPE  123      72.871  41.996  40.809  1.00  0.00            
ATOM   1228  C1B DLPE  123      75.350  44.220  46.409  1.00  0.00            
ATOM   1229  C2B DLPE  123      75.281  46.347  42.486  1.00  0.00            
ATOM   1230  C3B DLPE  123      74.880  47.239  37.857  1.00  0.00            
ATOM   1231  NH3 DLPE  124       9.465 119.309  57.159  1.00  0.00            
ATOM   1232  PO4 DLPE  124       8.630 115.099  54.965  1.00  0.00            
ATOM   1233  GL1 DLPE  124      11.193 113.295  51.362  1.00  0.00            
ATOM   1234  GL2 DLPE  124      12.758 116.474  49.725  1.00  0.00            
ATOM   1235  C1A DLPE  124       9.479 113.596  46.596  1.00  0.00            
ATOM   1236  C2A DLPE  124       9.244 112.384  43.493  1.00  0.00            
ATOM   1237  C3A DLPE  124       6.617 109.992  40.507  1.00  0.00            
ATOM   1238  C1B DLPE  124      16.927 115.537  46.955  1.00  0.00            
ATOM   1239  C2B DLPE  124      18.796 113.638  43.216  1.00  0.00            
ATOM   1240  C3B DLPE  124      17.757 114.564  39.404  1.00  0.00            
ATOM   1241  NH3 DLPE  125      87.183  55.051  59.487  1.00  0.00            
ATOM   1242  PO4 DLPE  125      87.056  59.902  59.816  1.00  0.00            
ATOM   1243  GL1 DLPE  125      87.224  61.824  55.284  1.00  0.00            
ATOM   1244  GL2 DLPE  125      85.263  64.929  53.979  1.00  0.00            
ATOM   1245  C1A DLPE  125      87.215  61.117  50.278  1.00  0.00            
ATOM   1246  C2A DLPE  125      89.774  63.307  47.389  1.00  0.00            
ATOM   1247  C3A DLPE  125      92.960  64.806  43.957  1.00  0.00            
ATOM   1248  C1B DLPE  125      83.086  64.313  50.650  1.00  0.00            
ATOM   1249  C2B DLPE  125      80.589  63.699  47.145  1.00  0.00            
ATOM   1250  C3B DLPE  125      80.278  60.878  43.935  1.00  0.00            
ATOM   1251  NH3 DLPE  126      57.127  33.782  53.289  1.00  0.00            
ATOM   1252  PO4 DLPE  126      54.993  37.819  51.639  1.00  0.00            
ATOM   1253  GL1 DLPE  126      58.277  36.752  48.887  1.00  0.00            
ATOM   1254  GL2 DLPE  126      58.835  40.207  49.758  1.00  0.00            
ATOM   1255  C1A DLPE  126      60.028  37.627  44.461  1.00  0.00            
ATOM   1256  C2A DLPE  126      62.320  39.409  41.767  1.00  0.00            
ATOM   1257  C3A DLPE  126      61.891  41.158  38.521  1.00  0.00            
ATOM   1258  C1B DLPE  126      56.141  40.831  46.198  1.00  0.00            
ATOM   1259  C2B DLPE  126      54.999  38.143  42.642  1.00  0.00            
ATOM   1260  C3B DLPE  126      54.028  35.957  38.956  1.00  0.00            
ATOM   1261  NH3 DLPE  127     138.458  73.752  58.962  1.00  0.00            
ATOM   1262  PO4 DLPE  127     136.217  68.697  60.050  1.00  0.00            
ATOM   1263  GL1 DLPE  127     134.115  70.266  56.625  1.00  0.00            
ATOM   1264  GL2 DLPE  127     130.401  70.247  57.008  1.00  0.00            
ATOM   1265  C1A DLPE  127     134.857  70.315  52.720  1.00  0.00            
ATOM   1266  C2A DLPE  127     135.141  68.297  48.901  1.00  0.00            
ATOM   1267  C3A DLPE  127     138.241  66.033  46.859  1.00  0.00            
ATOM   1268  C1B DLPE  127     128.856  69.225  52.261  1.00  0.00            
ATOM   1269  C2B DLPE  127     125.436  68.199  49.951  1.00  0.00            
ATOM   1270  C3B DLPE  127     124.868  68.192  46.074  1.00  0.00            
ATOM   1271  NH3 DLPE  128     136.837 180.006  58.332  1.00  0.00            
ATOM   1272  PO4 DLPE  128     134.430 176.063  56.600  1.00  0.00            
ATOM   1273  GL1 DLPE  128     134.033 175.144  52.755  1.00  0.00            
ATOM   1274  GL2 DLPE  128     136.822 174.907  50.236  1.00  0.00            
ATOM   1275  C1A DLPE  128     131.674 175.580  48.590  1.00  0.00            
ATOM   1276  C2A DLPE  128     131.895 175.422  44.428  1.00  0.00            
ATOM   1277  C3A DLPE  128     131.135 175.995  39.679  1.00  0.00            
ATOM   1278  C1B DLPE  128     136.411 174.420  46.135  1.00  0.00            
ATOM   1279  C2B DLPE  128     136.834 174.668  41.596  1.00  0.00            
ATOM   1280  C3B DLPE  128     135.623 176.719  37.414  1.00  0.00            
ATOM   1281  NH3 DLPE  129       9.532 118.961  52.203  1.00  0.00            
ATOM   1282  PO4 DLPE  129      13.885 116.984  54.858  1.00  0.00            
ATOM   1283  GL1 DLPE  129      14.330 121.436  51.563  1.00  0.00            
ATOM   1284  GL2 DLPE  129      16.226 124.623  52.802  1.00  0.00            
ATOM   1285  C1A DLPE  129      14.188 120.619  47.156  1.00  0.00            
ATOM   1286  C2A DLPE  129      12.546 117.775  44.286  1.00  0.00            
ATOM   1287  C3A DLPE  129      11.174 116.507  39.995  1.00  0.00            
ATOM   1288  C1B DLPE  129      18.236 122.864  49.294  1.00  0.00            
ATOM   1289  C2B DLPE  129      20.367 119.161  48.434  1.00  0.00            
ATOM   1290  C3B DLPE  129      22.503 116.555  45.378  1.00  0.00            
ATOM   1291  NH3 DLPE  130      36.145  62.071  55.107  1.00  0.00            
ATOM   1292  PO4 DLPE  130      33.102  63.374  57.016  1.00  0.00            
ATOM   1293  GL1 DLPE  130      29.075  64.833  55.484  1.00  0.00            
ATOM   1294  GL2 DLPE  130      26.088  65.795  56.197  1.00  0.00            
ATOM   1295  C1A DLPE  130      26.368  62.713  52.021  1.00  0.00            
ATOM   1296  C2A DLPE  130      27.206  59.760  49.161  1.00  0.00            
ATOM   1297  C3A DLPE  130      27.888  55.186  46.744  1.00  0.00            
ATOM   1298  C1B DLPE  130      23.148  66.872  53.101  1.00  0.00            
ATOM   1299  C2B DLPE  130      23.391  65.784  48.193  1.00  0.00            
ATOM   1300  C3B DLPE  130      23.653  61.357  46.523  1.00  0.00            
ATOM   1301  NH3 DLPE  131      37.158  98.999  59.017  1.00  0.00            
ATOM   1302  PO4 DLPE  131      37.757 103.829  59.066  1.00  0.00            
ATOM   1303  GL1 DLPE  131      39.778 105.059  55.409  1.00  0.00            
ATOM   1304  GL2 DLPE  131      42.009 102.821  55.606  1.00  0.00            
ATOM   1305  C1A DLPE  131      37.437 103.123  51.173  1.00  0.00            
ATOM   1306  C2A DLPE  131      36.661 103.334  46.509  1.00  0.00            
ATOM   1307  C3A DLPE  131      36.566 101.739  42.290  1.00  0.00            
ATOM   1308  C1B DLPE  131      42.038 100.594  51.718  1.00  0.00            
ATOM   1309  C2B DLPE  131      42.178 102.083  47.522  1.00  0.00            
ATOM   1310  C3B DLPE  131      41.540 100.865  43.538  1.00  0.00            
ATOM   1311  NH3 DLPE  132      37.093  32.997  58.026  1.00  0.00            
ATOM   1312  PO4 DLPE  132      32.459  32.844  57.225  1.00  0.00            
ATOM   1313  GL1 DLPE  132      31.092  29.873  53.759  1.00  0.00            
ATOM   1314  GL2 DLPE  132      29.094  32.372  51.046  1.00  0.00            
ATOM   1315  C1A DLPE  132      31.193  26.368  50.823  1.00  0.00            
ATOM   1316  C2A DLPE  132      29.840  22.408  48.143  1.00  0.00            
ATOM   1317  C3A DLPE  132      28.210  19.814  46.208  1.00  0.00            
ATOM   1318  C1B DLPE  132      29.559  30.030  47.143  1.00  0.00            
ATOM   1319  C2B DLPE  132      30.603  26.671  45.151  1.00  0.00            
ATOM   1320  C3B DLPE  132      30.879  24.940  41.882  1.00  0.00            
ATOM   1321  NH3 DLPE  133     169.393 178.595  56.435  1.00  0.00            
ATOM   1322  PO4 DLPE  133     173.166 181.118  57.636  1.00  0.00            
ATOM   1323  GL1 DLPE  133     174.021 182.980  52.726  1.00  0.00            
ATOM   1324  GL2 DLPE  133     173.481 186.267  51.285  1.00  0.00            
ATOM   1325  C1A DLPE  133     175.695 183.350  48.759  1.00  0.00            
ATOM   1326  C2A DLPE  133     176.880 187.507  46.592  1.00  0.00            
ATOM   1327  C3A DLPE  133     175.661 191.804  46.467  1.00  0.00            
ATOM   1328  C1B DLPE  133     171.465 187.959  47.847  1.00  0.00            
ATOM   1329  C2B DLPE  133     170.989 189.092  43.221  1.00  0.00            
ATOM   1330  C3B DLPE  133     171.747 188.807  38.549  1.00  0.00            
ATOM   1331  NH3 DLPE  134      15.606 104.984  57.551  1.00  0.00            
ATOM   1332  PO4 DLPE  134      16.202 101.338  58.698  1.00  0.00            
ATOM   1333  GL1 DLPE  134      18.365 101.417  54.714  1.00  0.00            
ATOM   1334  GL2 DLPE  134      20.484  99.197  53.522  1.00  0.00            
ATOM   1335  C1A DLPE  134      16.874 100.897  50.637  1.00  0.00            
ATOM   1336  C2A DLPE  134      14.951 100.002  46.438  1.00  0.00            
ATOM   1337  C3A DLPE  134      13.648  99.919  42.522  1.00  0.00            
ATOM   1338  C1B DLPE  134      21.322  94.200  51.344  1.00  0.00            
ATOM   1339  C2B DLPE  134      21.272  92.610  47.400  1.00  0.00            
ATOM   1340  C3B DLPE  134      21.987  93.189  44.053  1.00  0.00            
ATOM   1341  NH3 POPE  135     129.285  51.879  56.046  1.00  0.00            
ATOM   1342  PO4 POPE  135     126.180  50.493  58.827  1.00  0.00            
ATOM   1343  GL1 POPE  135     125.332  47.839  54.076  1.00  0.00            
ATOM   1344  GL2 POPE  135     127.869  48.030  52.678  1.00  0.00            
ATOM   1345  C1A POPE  135     124.518  48.116  48.858  1.00  0.00            
ATOM   1346  D2A POPE  135     122.180  49.659  44.333  1.00  0.00            
ATOM   1347  C3A POPE  135     122.101  51.966  40.742  1.00  0.00            
ATOM   1348  C4A POPE  135     122.839  55.611  37.139  1.00  0.00            
ATOM   1349  C1B POPE  135     129.355  48.485  48.268  1.00  0.00            
ATOM   1350  C2B POPE  135     127.465  48.316  44.401  1.00  0.00            
ATOM   1351  C3B POPE  135     126.770  48.637  40.635  1.00  0.00            
ATOM   1352  C4B POPE  135     127.530  44.400  38.373  1.00  0.00            
ATOM   1353  NH3 POPE  136     162.521 146.747  53.000  1.00  0.00            
ATOM   1354  PO4 POPE  136     159.923 150.465  52.395  1.00  0.00            
ATOM   1355  GL1 POPE  136     160.167 152.203  48.728  1.00  0.00            
ATOM   1356  GL2 POPE  136     156.024 150.886  48.082  1.00  0.00            
ATOM   1357  C1A POPE  136     161.593 151.543  43.970  1.00  0.00            
ATOM   1358  D2A POPE  136     162.889 147.312  41.896  1.00  0.00            
ATOM   1359  C3A POPE  136     162.899 144.950  38.241  1.00  0.00            
ATOM   1360  C4A POPE  136     165.805 146.439  36.244  1.00  0.00            
ATOM   1361  C1B POPE  136     155.864 151.668  43.741  1.00  0.00            
ATOM   1362  C2B POPE  136     154.575 152.445  39.454  1.00  0.00            
ATOM   1363  C3B POPE  136     155.078 150.951  36.759  1.00  0.00            
ATOM   1364  C4B POPE  136     156.736 152.318  33.181  1.00  0.00            
ATOM   1365  NH3 POPE  137     111.118 173.582  54.828  1.00  0.00            
ATOM   1366  PO4 POPE  137     107.492 172.243  55.522  1.00  0.00            
ATOM   1367  GL1 POPE  137     106.944 171.813  51.461  1.00  0.00            
ATOM   1368  GL2 POPE  137     110.305 170.624  50.898  1.00  0.00            
ATOM   1369  C1A POPE  137     104.003 170.490  48.239  1.00  0.00            
ATOM   1370  D2A POPE  137     100.351 168.692  45.555  1.00  0.00            
ATOM   1371  C3A POPE  137      95.359 167.715  46.228  1.00  0.00            
ATOM   1372  C4A POPE  137      91.370 169.194  45.506  1.00  0.00            
ATOM   1373  C1B POPE  137     112.302 170.007  47.128  1.00  0.00            
ATOM   1374  C2B POPE  137     110.044 167.625  42.686  1.00  0.00            
ATOM   1375  C3B POPE  137     110.714 167.904  38.939  1.00  0.00            
ATOM   1376  C4B POPE  137     108.930 166.565  34.934  1.00  0.00            
ATOM   1377  NH3 POPE  138      94.108   8.156  52.882  1.00  0.00            
ATOM   1378  PO4 POPE  138      94.245   3.693  51.694  1.00  0.00            
ATOM   1379  GL1 POPE  138      93.419   6.644  47.566  1.00  0.00            
ATOM   1380  GL2 POPE  138      96.959   6.979  47.146  1.00  0.00            
ATOM   1381  C1A POPE  138      92.558   8.361  43.033  1.00  0.00            
ATOM   1382  D2A POPE  138      88.876  10.132  41.440  1.00  0.00            
ATOM   1383  C3A POPE  138      86.661   7.857  38.892  1.00  0.00            
ATOM   1384  C4A POPE  138      87.615   6.170  35.186  1.00  0.00            
ATOM   1385  C1B POPE  138     100.359   7.790  44.789  1.00  0.00            
ATOM   1386  C2B POPE  138     105.165   6.419  43.179  1.00  0.00            
ATOM   1387  C3B POPE  138     108.256   7.950  40.604  1.00  0.00            
ATOM   1388  C4B POPE  138     108.625  10.549  37.414  1.00  0.00            
ATOM   1389  NH3 POPE  139     181.783 172.592  56.496  1.00  0.00            
ATOM   1390  PO4 POPE  139     178.743 175.492  56.046  1.00  0.00            
ATOM   1391  GL1 POPE  139     180.911 175.131  51.029  1.00  0.00            
ATOM   1392  GL2 POPE  139     183.602 172.856  51.244  1.00  0.00            
ATOM   1393  C1A POPE  139     178.765 174.887  47.002  1.00  0.00            
ATOM   1394  D2A POPE  139     179.973 173.608  42.557  1.00  0.00            
ATOM   1395  C3A POPE  139     177.450 176.183  39.037  1.00  0.00            
ATOM   1396  C4A POPE  139     173.444 178.452  38.022  1.00  0.00            
ATOM   1397  C1B POPE  139     183.547 174.747  46.414  1.00  0.00            
ATOM   1398  C2B POPE  139     182.893 177.389  43.262  1.00  0.00            
ATOM   1399  C3B POPE  139     180.431 179.576  40.684  1.00  0.00            
ATOM   1400  C4B POPE  139     178.175 182.427  38.411  1.00  0.00            
ATOM   1401  NH3 POPE  140     106.216  90.754  57.564  1.00  0.00            
ATOM   1402  PO4 POPE  140     109.122  87.957  57.748  1.00  0.00            
ATOM   1403  GL1 POPE  140     108.626  88.744  53.737  1.00  0.00            
ATOM   1404  GL2 POPE  140     110.822  88.172  50.689  1.00  0.00            
ATOM   1405  C1A POPE  140     104.650  89.032  49.210  1.00  0.00            
ATOM   1406  D2A POPE  140     101.863  89.964  45.354  1.00  0.00            
ATOM   1407  C3A POPE  140     100.035  93.117  45.061  1.00  0.00            
ATOM   1408  C4A POPE  140      97.082  94.953  42.575  1.00  0.00            
ATOM   1409  C1B POPE  140     109.093  87.570  46.206  1.00  0.00            
ATOM   1410  C2B POPE  140     108.110  85.738  42.491  1.00  0.00            
ATOM   1411  C3B POPE  140     108.444  85.623  37.802  1.00  0.00            
ATOM   1412  C4B POPE  140     106.364  82.535  34.900  1.00  0.00            
ATOM   1413  NH3 POPE  141     182.430 146.925  54.820  1.00  0.00            
ATOM   1414  PO4 POPE  141     182.534 143.010  55.599  1.00  0.00            
ATOM   1415  GL1 POPE  141     185.798 143.441  51.629  1.00  0.00            
ATOM   1416  GL2 POPE  141     184.028 141.492  50.895  1.00  0.00            
ATOM   1417  C1A POPE  141     186.486 144.274  47.285  1.00  0.00            
ATOM   1418  D2A POPE  141     187.063 147.018  43.613  1.00  0.00            
ATOM   1419  C3A POPE  141     187.808 148.539  39.991  1.00  0.00            
ATOM   1420  C4A POPE  141     188.733 151.114  36.156  1.00  0.00            
ATOM   1421  C1B POPE  141     181.595 143.177  47.681  1.00  0.00            
ATOM   1422  C2B POPE  141     179.905 144.454  43.516  1.00  0.00            
ATOM   1423  C3B POPE  141     178.924 143.974  39.646  1.00  0.00            
ATOM   1424  C4B POPE  141     177.005 145.552  36.614  1.00  0.00            
ATOM   1425  NH3 POPE  142       5.197 174.095  56.632  1.00  0.00            
ATOM   1426  PO4 POPE  142       8.628 174.705  58.920  1.00  0.00            
ATOM   1427  GL1 POPE  142       9.175 176.305  55.005  1.00  0.00            
ATOM   1428  GL2 POPE  142       9.472 179.588  54.412  1.00  0.00            
ATOM   1429  C1A POPE  142       8.476 176.607  50.957  1.00  0.00            
ATOM   1430  D2A POPE  142       7.255 175.250  46.538  1.00  0.00            
ATOM   1431  C3A POPE  142       4.674 174.265  43.209  1.00  0.00            
ATOM   1432  C4A POPE  142       4.126 176.259  39.299  1.00  0.00            
ATOM   1433  C1B POPE  142       5.232 180.225  54.061  1.00  0.00            
ATOM   1434  C2B POPE  142       0.658 178.790  53.128  1.00  0.00            
ATOM   1435  C3B POPE  142     196.050 175.114  50.595  1.00  0.00            
ATOM   1436  C4B POPE  142     193.008 172.072  52.652  1.00  0.00            
ATOM   1437  NH3 POPE  143     120.104  15.077  55.664  1.00  0.00            
ATOM   1438  PO4 POPE  143     124.187  14.172  56.982  1.00  0.00            
ATOM   1439  GL1 POPE  143     123.741  14.423  52.454  1.00  0.00            
ATOM   1440  GL2 POPE  143     125.428  14.705  51.502  1.00  0.00            
ATOM   1441  C1A POPE  143     120.900  15.860  48.311  1.00  0.00            
ATOM   1442  D2A POPE  143     118.025  17.227  44.321  1.00  0.00            
ATOM   1443  C3A POPE  143     119.820  19.032  39.999  1.00  0.00            
ATOM   1444  C4A POPE  143     118.984  17.393  35.501  1.00  0.00            
ATOM   1445  C1B POPE  143     125.813  13.786  48.108  1.00  0.00            
ATOM   1446  C2B POPE  143     126.613  15.375  44.299  1.00  0.00            
ATOM   1447  C3B POPE  143     127.495  15.839  39.568  1.00  0.00            
ATOM   1448  C4B POPE  143     130.329  16.564  34.943  1.00  0.00            
ATOM   1449  NH3 POPE  144     126.570 171.857  61.100  1.00  0.00            
ATOM   1450  PO4 POPE  144     126.567 175.855  58.174  1.00  0.00            
ATOM   1451  GL1 POPE  144     124.216 174.424  53.851  1.00  0.00            
ATOM   1452  GL2 POPE  144     122.553 172.216  53.093  1.00  0.00            
ATOM   1453  C1A POPE  144     124.154 175.845  50.144  1.00  0.00            
ATOM   1454  D2A POPE  144     127.054 175.565  46.565  1.00  0.00            
ATOM   1455  C3A POPE  144     127.245 176.363  42.474  1.00  0.00            
ATOM   1456  C4A POPE  144     126.773 179.538  37.512  1.00  0.00            
ATOM   1457  C1B POPE  144     121.637 171.466  50.020  1.00  0.00            
ATOM   1458  C2B POPE  144     119.865 173.725  47.121  1.00  0.00            
ATOM   1459  C3B POPE  144     122.017 176.112  43.584  1.00  0.00            
ATOM   1460  C4B POPE  144     123.305 180.588  42.352  1.00  0.00            
ATOM   1461  NH3 POPE  145     178.077 116.019  53.861  1.00  0.00            
ATOM   1462  PO4 POPE  145     175.582 119.845  53.761  1.00  0.00            
ATOM   1463  GL1 POPE  145     176.279 121.005  49.375  1.00  0.00            
ATOM   1464  GL2 POPE  145     172.683 122.044  48.687  1.00  0.00            
ATOM   1465  C1A POPE  145     179.754 120.054  46.420  1.00  0.00            
ATOM   1466  D2A POPE  145     184.543 119.280  45.975  1.00  0.00            
ATOM   1467  C3A POPE  145     185.510 117.262  42.589  1.00  0.00            
ATOM   1468  C4A POPE  145     186.876 117.321  38.485  1.00  0.00            
ATOM   1469  C1B POPE  145     174.219 122.362  44.607  1.00  0.00            
ATOM   1470  C2B POPE  145     175.731 120.743  39.668  1.00  0.00            
ATOM   1471  C3B POPE  145     176.633 121.560  35.600  1.00  0.00            
ATOM   1472  C4B POPE  145     175.139 125.874  32.973  1.00  0.00            
ATOM   1473  NH3 POPE  146      31.591 120.996  56.251  1.00  0.00            
ATOM   1474  PO4 POPE  146      28.381 123.952  58.685  1.00  0.00            
ATOM   1475  GL1 POPE  146      28.480 124.177  54.239  1.00  0.00            
ATOM   1476  GL2 POPE  146      25.598 124.128  53.235  1.00  0.00            
ATOM   1477  C1A POPE  146      29.982 124.170  49.658  1.00  0.00            
ATOM   1478  D2A POPE  146      29.123 126.100  45.003  1.00  0.00            
ATOM   1479  C3A POPE  146      30.976 128.063  41.040  1.00  0.00            
ATOM   1480  C4A POPE  146      32.252 130.414  37.694  1.00  0.00            
ATOM   1481  C1B POPE  146      24.006 122.357  49.706  1.00  0.00            
ATOM   1482  C2B POPE  146      24.691 120.636  46.304  1.00  0.00            
ATOM   1483  C3B POPE  146      22.522 120.059  41.546  1.00  0.00            
ATOM   1484  C4B POPE  146      20.637 117.877  37.703  1.00  0.00            
ATOM   1485  NH3 POPE  147      34.542 162.465  53.351  1.00  0.00            
ATOM   1486  PO4 POPE  147      34.148 167.134  51.517  1.00  0.00            
ATOM   1487  GL1 POPE  147      33.770 165.850  47.887  1.00  0.00            
ATOM   1488  GL2 POPE  147      35.320 162.880  48.630  1.00  0.00            
ATOM   1489  C1A POPE  147      30.263 167.647  45.702  1.00  0.00            
ATOM   1490  D2A POPE  147      29.453 170.455  41.728  1.00  0.00            
ATOM   1491  C3A POPE  147      30.959 170.098  37.386  1.00  0.00            
ATOM   1492  C4A POPE  147      33.023 169.938  33.656  1.00  0.00            
ATOM   1493  C1B POPE  147      34.842 162.277  44.273  1.00  0.00            
ATOM   1494  C2B POPE  147      33.180 166.381  41.875  1.00  0.00            
ATOM   1495  C3B POPE  147      34.500 166.742  36.900  1.00  0.00            
ATOM   1496  C4B POPE  147      37.664 165.377  32.988  1.00  0.00            
ATOM   1497  NH3 POPE  148       4.184 146.929  55.445  1.00  0.00            
ATOM   1498  PO4 POPE  148       5.019 143.727  58.445  1.00  0.00            
ATOM   1499  GL1 POPE  148       6.547 141.264  55.100  1.00  0.00            
ATOM   1500  GL2 POPE  148       5.045 142.721  52.762  1.00  0.00            
ATOM   1501  C1A POPE  148      10.083 137.483  52.377  1.00  0.00            
ATOM   1502  D2A POPE  148      13.785 136.264  50.651  1.00  0.00            
ATOM   1503  C3A POPE  148      14.455 135.866  45.833  1.00  0.00            
ATOM   1504  C4A POPE  148      17.330 137.248  42.941  1.00  0.00            
ATOM   1505  C1B POPE  148       5.376 140.782  48.700  1.00  0.00            
ATOM   1506  C2B POPE  148       6.114 139.740  45.812  1.00  0.00            
ATOM   1507  C3B POPE  148       8.204 137.823  42.061  1.00  0.00            
ATOM   1508  C4B POPE  148      12.554 137.055  40.915  1.00  0.00            
ATOM   1509  NH3 POPE  149     100.255 155.713  55.859  1.00  0.00            
ATOM   1510  PO4 POPE  149     103.507 153.052  54.964  1.00  0.00            
ATOM   1511  GL1 POPE  149     104.523 155.570  52.348  1.00  0.00            
ATOM   1512  GL2 POPE  149     108.249 156.938  52.545  1.00  0.00            
ATOM   1513  C1A POPE  149     104.085 156.324  48.057  1.00  0.00            
ATOM   1514  D2A POPE  149     105.108 157.915  44.274  1.00  0.00            
ATOM   1515  C3A POPE  149     101.706 159.656  42.133  1.00  0.00            
ATOM   1516  C4A POPE  149      99.357 162.117  39.736  1.00  0.00            
ATOM   1517  C1B POPE  149     108.994 157.318  47.964  1.00  0.00            
ATOM   1518  C2B POPE  149     109.959 157.414  43.974  1.00  0.00            
ATOM   1519  C3B POPE  149     112.988 157.588  40.328  1.00  0.00            
ATOM   1520  C4B POPE  149     114.997 158.418  36.911  1.00  0.00            
ATOM   1521  NH3 POPE  150      94.023 146.663  56.660  1.00  0.00            
ATOM   1522  PO4 POPE  150      97.795 146.498  60.048  1.00  0.00            
ATOM   1523  GL1 POPE  150      99.249 145.762  56.083  1.00  0.00            
ATOM   1524  GL2 POPE  150     102.142 146.221  54.134  1.00  0.00            
ATOM   1525  C1A POPE  150      98.777 144.677  50.991  1.00  0.00            
ATOM   1526  D2A POPE  150     102.123 143.282  48.501  1.00  0.00            
ATOM   1527  C3A POPE  150     102.419 140.585  44.829  1.00  0.00            
ATOM   1528  C4A POPE  150     101.833 136.601  42.024  1.00  0.00            
ATOM   1529  C1B POPE  150     105.386 148.078  51.076  1.00  0.00            
ATOM   1530  C2B POPE  150     104.743 147.697  47.380  1.00  0.00            
ATOM   1531  C3B POPE  150     103.642 149.345  42.790  1.00  0.00            
ATOM   1532  C4B POPE  150     102.549 150.804  38.144  1.00  0.00            
ATOM   1533  NH3 POPE  151     117.400 124.936  57.869  1.00  0.00            
ATOM   1534  PO4 POPE  151     113.644 126.537  55.354  1.00  0.00            
ATOM   1535  GL1 POPE  151     111.985 124.689  51.864  1.00  0.00            
ATOM   1536  GL2 POPE  151     111.247 120.518  51.169  1.00  0.00            
ATOM   1537  C1A POPE  151     110.158 126.306  47.864  1.00  0.00            
ATOM   1538  D2A POPE  151     111.135 124.409  44.075  1.00  0.00            
ATOM   1539  C3A POPE  151     113.677 121.063  42.781  1.00  0.00            
ATOM   1540  C4A POPE  151     115.476 119.348  39.384  1.00  0.00            
ATOM   1541  C1B POPE  151     109.834 120.954  47.104  1.00  0.00            
ATOM   1542  C2B POPE  151     108.878 119.650  43.277  1.00  0.00            
ATOM   1543  C3B POPE  151     109.881 118.764  40.248  1.00  0.00            
ATOM   1544  C4B POPE  151     107.681 116.006  37.272  1.00  0.00            
ATOM   1545  NH3 POPE  152     172.058 123.765  53.818  1.00  0.00            
ATOM   1546  PO4 POPE  152     175.389 124.315  56.510  1.00  0.00            
ATOM   1547  GL1 POPE  152     177.382 124.541  52.670  1.00  0.00            
ATOM   1548  GL2 POPE  152     174.977 127.102  50.693  1.00  0.00            
ATOM   1549  C1A POPE  152     180.475 124.985  49.399  1.00  0.00            
ATOM   1550  D2A POPE  152     182.791 128.361  47.672  1.00  0.00            
ATOM   1551  C3A POPE  152     181.211 131.161  45.552  1.00  0.00            
ATOM   1552  C4A POPE  152     181.091 133.457  41.548  1.00  0.00            
ATOM   1553  C1B POPE  152     177.069 127.204  46.204  1.00  0.00            
ATOM   1554  C2B POPE  152     178.138 125.189  42.535  1.00  0.00            
ATOM   1555  C3B POPE  152     181.775 121.780  40.719  1.00  0.00            
ATOM   1556  C4B POPE  152     183.312 120.695  36.682  1.00  0.00            
ATOM   1557  NH3 POPE  153      66.259  74.098  62.302  1.00  0.00            
ATOM   1558  PO4 POPE  153      63.340  76.149  59.215  1.00  0.00            
ATOM   1559  GL1 POPE  153      64.207  76.009  55.059  1.00  0.00            
ATOM   1560  GL2 POPE  153      64.699  73.546  54.057  1.00  0.00            
ATOM   1561  C1A POPE  153      65.244  77.367  51.051  1.00  0.00            
ATOM   1562  D2A POPE  153      66.500  77.598  46.474  1.00  0.00            
ATOM   1563  C3A POPE  153      71.362  78.960  44.375  1.00  0.00            
ATOM   1564  C4A POPE  153      75.749  79.896  42.162  1.00  0.00            
ATOM   1565  C1B POPE  153      62.933  72.762  50.253  1.00  0.00            
ATOM   1566  C2B POPE  153      63.798  72.989  45.889  1.00  0.00            
ATOM   1567  C3B POPE  153      64.601  75.591  41.524  1.00  0.00            
ATOM   1568  C4B POPE  153      64.804  77.034  37.284  1.00  0.00            
ATOM   1569  NH3 POPE  154     133.755  15.704  57.172  1.00  0.00            
ATOM   1570  PO4 POPE  154     137.487  13.301  57.132  1.00  0.00            
ATOM   1571  GL1 POPE  154     136.841  15.576  52.980  1.00  0.00            
ATOM   1572  GL2 POPE  154     133.299  13.755  52.885  1.00  0.00            
ATOM   1573  C1A POPE  154     136.249  18.478  49.391  1.00  0.00            
ATOM   1574  D2A POPE  154     134.705  19.075  44.768  1.00  0.00            
ATOM   1575  C3A POPE  154     136.241  21.070  40.693  1.00  0.00            
ATOM   1576  C4A POPE  154     135.338  23.368  36.789  1.00  0.00            
ATOM   1577  C1B POPE  154     134.784  13.309  48.929  1.00  0.00            
ATOM   1578  C2B POPE  154     133.755  10.422  44.939  1.00  0.00            
ATOM   1579  C3B POPE  154     133.476   7.667  40.050  1.00  0.00            
ATOM   1580  C4B POPE  154     134.292   3.924  39.729  1.00  0.00            
ATOM   1581  NH3 POPE  155      67.611 176.184  54.588  1.00  0.00            
ATOM   1582  PO4 POPE  155      68.144 180.684  55.327  1.00  0.00            
ATOM   1583  GL1 POPE  155      70.116 180.477  50.223  1.00  0.00            
ATOM   1584  GL2 POPE  155      72.983 183.659  48.755  1.00  0.00            
ATOM   1585  C1A POPE  155      68.959 180.152  46.069  1.00  0.00            
ATOM   1586  D2A POPE  155      70.900 180.165  41.946  1.00  0.00            
ATOM   1587  C3A POPE  155      70.799 180.548  37.397  1.00  0.00            
ATOM   1588  C4A POPE  155      72.616 178.584  32.939  1.00  0.00            
ATOM   1589  C1B POPE  155      76.269 184.144  45.927  1.00  0.00            
ATOM   1590  C2B POPE  155      75.707 183.470  42.154  1.00  0.00            
ATOM   1591  C3B POPE  155      75.523 181.852  38.077  1.00  0.00            
ATOM   1592  C4B POPE  155      77.440 180.776  34.405  1.00  0.00            
ATOM   1593  NH3 POPE  156     194.737 130.511  54.456  1.00  0.00            
ATOM   1594  PO4 POPE  156     194.835 125.111  54.509  1.00  0.00            
ATOM   1595  GL1 POPE  156     192.703 126.665  50.467  1.00  0.00            
ATOM   1596  GL2 POPE  156     195.748 128.632  50.027  1.00  0.00            
ATOM   1597  C1A POPE  156     192.319 125.782  46.269  1.00  0.00            
ATOM   1598  D2A POPE  156     193.164 122.703  42.497  1.00  0.00            
ATOM   1599  C3A POPE  156     191.059 122.294  38.595  1.00  0.00            
ATOM   1600  C4A POPE  156     188.599 121.243  34.911  1.00  0.00            
ATOM   1601  C1B POPE  156     197.079 125.774  48.125  1.00  0.00            
ATOM   1602  C2B POPE  156     197.640 124.869  44.428  1.00  0.00            
ATOM   1603  C3B POPE  156       0.116 124.305  40.028  1.00  0.00            
ATOM   1604  C4B POPE  156     194.732 125.372  36.318  1.00  0.00            
ATOM   1605  NH3 POPE  157     192.550  21.485  59.930  1.00  0.00            
ATOM   1606  PO4 POPE  157     189.572  24.000  58.112  1.00  0.00            
ATOM   1607  GL1 POPE  157     189.426  26.611  53.786  1.00  0.00            
ATOM   1608  GL2 POPE  157     188.900  23.457  52.572  1.00  0.00            
ATOM   1609  C1A POPE  157     190.844  29.484  49.689  1.00  0.00            
ATOM   1610  D2A POPE  157     193.123  28.377  45.642  1.00  0.00            
ATOM   1611  C3A POPE  157     192.009  29.343  41.743  1.00  0.00            
ATOM   1612  C4A POPE  157     188.415  28.842  39.840  1.00  0.00            
ATOM   1613  C1B POPE  157     186.557  25.309  49.639  1.00  0.00            
ATOM   1614  C2B POPE  157     184.512  27.562  46.721  1.00  0.00            
ATOM   1615  C3B POPE  157     184.322  28.534  42.985  1.00  0.00            
ATOM   1616  C4B POPE  157     181.996  29.505  39.768  1.00  0.00            
ATOM   1617  NH3 POPE  158      52.462 144.733  57.630  1.00  0.00            
ATOM   1618  PO4 POPE  158      54.444 141.762  56.116  1.00  0.00            
ATOM   1619  GL1 POPE  158      55.094 139.999  52.507  1.00  0.00            
ATOM   1620  GL2 POPE  158      51.312 138.099  51.540  1.00  0.00            
ATOM   1621  C1A POPE  158      55.764 140.270  47.428  1.00  0.00            
ATOM   1622  D2A POPE  158      54.514 137.855  44.318  1.00  0.00            
ATOM   1623  C3A POPE  158      57.916 139.597  41.531  1.00  0.00            
ATOM   1624  C4A POPE  158      62.839 139.865  40.979  1.00  0.00            
ATOM   1625  C1B POPE  158      50.706 141.460  47.359  1.00  0.00            
ATOM   1626  C2B POPE  158      50.350 142.326  42.105  1.00  0.00            
ATOM   1627  C3B POPE  158      52.079 140.340  40.058  1.00  0.00            
ATOM   1628  C4B POPE  158      54.680 136.044  39.042  1.00  0.00            
ATOM   1629  NH3 POPE  159       3.624  54.814  55.045  1.00  0.00            
ATOM   1630  PO4 POPE  159       2.641  50.951  55.684  1.00  0.00            
ATOM   1631  GL1 POPE  159       3.658  50.623  50.636  1.00  0.00            
ATOM   1632  GL2 POPE  159       6.375  52.661  51.167  1.00  0.00            
ATOM   1633  C1A POPE  159       4.805  50.761  46.513  1.00  0.00            
ATOM   1634  D2A POPE  159       5.985  48.813  42.743  1.00  0.00            
ATOM   1635  C3A POPE  159       9.251  50.153  39.828  1.00  0.00            
ATOM   1636  C4A POPE  159      11.098  51.093  36.802  1.00  0.00            
ATOM   1637  C1B POPE  159       5.539  56.743  49.043  1.00  0.00            
ATOM   1638  C2B POPE  159       5.045  55.943  44.700  1.00  0.00            
ATOM   1639  C3B POPE  159       5.459  53.633  41.463  1.00  0.00            
ATOM   1640  C4B POPE  159       5.241  51.433  36.789  1.00  0.00            
ATOM   1641  NH3 POPE  160     183.974 156.378  55.679  1.00  0.00            
ATOM   1642  PO4 POPE  160     188.821 155.428  54.279  1.00  0.00            
ATOM   1643  GL1 POPE  160     189.644 154.969  49.871  1.00  0.00            
ATOM   1644  GL2 POPE  160     192.373 157.141  49.456  1.00  0.00            
ATOM   1645  C1A POPE  160     191.607 153.582  45.798  1.00  0.00            
ATOM   1646  D2A POPE  160     194.681 154.013  43.953  1.00  0.00            
ATOM   1647  C3A POPE  160     194.242 151.903  40.357  1.00  0.00            
ATOM   1648  C4A POPE  160     195.770 150.893  36.318  1.00  0.00            
ATOM   1649  C1B POPE  160     191.192 158.371  44.999  1.00  0.00            
ATOM   1650  C2B POPE  160     191.732 157.392  41.241  1.00  0.00            
ATOM   1651  C3B POPE  160     191.831 154.659  37.333  1.00  0.00            
ATOM   1652  C4B POPE  160     194.111 154.098  33.032  1.00  0.00            
ATOM   1653  NH3 POPE  161     171.791 185.752  57.365  1.00  0.00            
ATOM   1654  PO4 POPE  161     175.044 189.973  56.962  1.00  0.00            
ATOM   1655  GL1 POPE  161     178.085 189.482  53.544  1.00  0.00            
ATOM   1656  GL2 POPE  161     177.947 187.118  51.667  1.00  0.00            
ATOM   1657  C1A POPE  161     177.903 192.706  51.430  1.00  0.00            
ATOM   1658  D2A POPE  161     179.900 194.120  47.882  1.00  0.00            
ATOM   1659  C3A POPE  161     181.594 196.204  44.459  1.00  0.00            
ATOM   1660  C4A POPE  161     181.678 196.453  40.883  1.00  0.00            
ATOM   1661  C1B POPE  161     181.078 184.889  48.263  1.00  0.00            
ATOM   1662  C2B POPE  161     182.174 185.419  44.925  1.00  0.00            
ATOM   1663  C3B POPE  161     181.552 185.788  40.611  1.00  0.00            
ATOM   1664  C4B POPE  161     183.199 188.579  38.080  1.00  0.00            
ATOM   1665  NH3 POPE  162     111.752 183.723  55.279  1.00  0.00            
ATOM   1666  PO4 POPE  162     109.588 180.876  52.975  1.00  0.00            
ATOM   1667  GL1 POPE  162     107.530 181.680  49.729  1.00  0.00            
ATOM   1668  GL2 POPE  162     104.033 182.651  49.562  1.00  0.00            
ATOM   1669  C1A POPE  162     106.111 180.967  45.593  1.00  0.00            
ATOM   1670  D2A POPE  162     106.376 180.860  40.327  1.00  0.00            
ATOM   1671  C3A POPE  162     103.966 181.496  37.303  1.00  0.00            
ATOM   1672  C4A POPE  162     104.391 180.129  32.717  1.00  0.00            
ATOM   1673  C1B POPE  162     101.264 183.972  46.552  1.00  0.00            
ATOM   1674  C2B POPE  162      97.793 182.811  44.381  1.00  0.00            
ATOM   1675  C3B POPE  162      96.425 183.431  40.524  1.00  0.00            
ATOM   1676  C4B POPE  162      92.760 184.553  37.424  1.00  0.00            
ATOM   1677  NH3 POPE  163     140.225 100.308  56.178  1.00  0.00            
ATOM   1678  PO4 POPE  163     144.550 101.092  56.109  1.00  0.00            
ATOM   1679  GL1 POPE  163     144.861 100.827  52.352  1.00  0.00            
ATOM   1680  GL2 POPE  163     145.881 104.201  50.591  1.00  0.00            
ATOM   1681  C1A POPE  163     143.729  98.431  48.241  1.00  0.00            
ATOM   1682  D2A POPE  163     144.567  96.006  44.402  1.00  0.00            
ATOM   1683  C3A POPE  163     143.363  93.341  41.552  1.00  0.00            
ATOM   1684  C4A POPE  163     142.001  89.171  38.428  1.00  0.00            
ATOM   1685  C1B POPE  163     143.121 104.213  47.089  1.00  0.00            
ATOM   1686  C2B POPE  163     142.637 104.447  41.855  1.00  0.00            
ATOM   1687  C3B POPE  163     141.655 103.384  37.603  1.00  0.00            
ATOM   1688  C4B POPE  163     140.262 100.405  34.264  1.00  0.00            
ATOM   1689  NH3 POPE  164     108.062 158.842  57.218  1.00  0.00            
ATOM   1690  PO4 POPE  164     112.283 157.525  56.051  1.00  0.00            
ATOM   1691  GL1 POPE  164     112.987 154.811  51.535  1.00  0.00            
ATOM   1692  GL2 POPE  164     115.304 151.803  51.152  1.00  0.00            
ATOM   1693  C1A POPE  164     112.669 153.416  47.241  1.00  0.00            
ATOM   1694  D2A POPE  164     111.794 151.310  43.831  1.00  0.00            
ATOM   1695  C3A POPE  164     112.519 152.008  39.517  1.00  0.00            
ATOM   1696  C4A POPE  164     116.408 153.082  37.062  1.00  0.00            
ATOM   1697  C1B POPE  164     113.979 149.118  47.525  1.00  0.00            
ATOM   1698  C2B POPE  164     114.123 146.613  43.925  1.00  0.00            
ATOM   1699  C3B POPE  164     113.474 147.250  39.592  1.00  0.00            
ATOM   1700  C4B POPE  164     111.075 146.924  36.219  1.00  0.00            
ATOM   1701  NH3 POPE  165      61.223 171.445  52.981  1.00  0.00            
ATOM   1702  PO4 POPE  165      64.524 173.418  52.871  1.00  0.00            
ATOM   1703  GL1 POPE  165      62.930 174.498  48.991  1.00  0.00            
ATOM   1704  GL2 POPE  165      65.359 172.809  47.314  1.00  0.00            
ATOM   1705  C1A POPE  165      64.427 177.803  45.573  1.00  0.00            
ATOM   1706  D2A POPE  165      65.616 178.833  40.953  1.00  0.00            
ATOM   1707  C3A POPE  165      67.309 182.896  40.782  1.00  0.00            
ATOM   1708  C4A POPE  165      70.717 185.193  41.272  1.00  0.00            
ATOM   1709  C1B POPE  165      64.316 169.506  43.528  1.00  0.00            
ATOM   1710  C2B POPE  165      65.857 168.339  39.123  1.00  0.00            
ATOM   1711  C3B POPE  165      63.500 166.248  37.550  1.00  0.00            
ATOM   1712  C4B POPE  165      62.294 162.193  38.060  1.00  0.00            
ATOM   1713  NH3 POPE  166     116.576   8.349  54.376  1.00  0.00            
ATOM   1714  PO4 POPE  166     115.499  11.629  56.609  1.00  0.00            
ATOM   1715  GL1 POPE  166     117.334  12.861  52.516  1.00  0.00            
ATOM   1716  GL2 POPE  166     119.704  12.056  51.658  1.00  0.00            
ATOM   1717  C1A POPE  166     116.172  15.594  50.022  1.00  0.00            
ATOM   1718  D2A POPE  166     112.759  16.967  46.546  1.00  0.00            
ATOM   1719  C3A POPE  166     108.557  20.318  46.908  1.00  0.00            
ATOM   1720  C4A POPE  166     105.578  23.483  47.226  1.00  0.00            
ATOM   1721  C1B POPE  166     121.222  11.088  47.494  1.00  0.00            
ATOM   1722  C2B POPE  166     122.091   9.103  43.821  1.00  0.00            
ATOM   1723  C3B POPE  166     121.706   6.200  40.164  1.00  0.00            
ATOM   1724  C4B POPE  166     119.350   3.139  36.653  1.00  0.00            
ATOM   1725  NH3 POPE  167     172.110  52.107  56.956  1.00  0.00            
ATOM   1726  PO4 POPE  167     174.008  55.246  58.750  1.00  0.00            
ATOM   1727  GL1 POPE  167     172.715  58.129  54.967  1.00  0.00            
ATOM   1728  GL2 POPE  167     170.399  56.201  54.576  1.00  0.00            
ATOM   1729  C1A POPE  167     172.803  60.090  51.016  1.00  0.00            
ATOM   1730  D2A POPE  167     175.538  60.201  48.450  1.00  0.00            
ATOM   1731  C3A POPE  167     175.134  60.912  44.825  1.00  0.00            
ATOM   1732  C4A POPE  167     174.956  63.583  41.453  1.00  0.00            
ATOM   1733  C1B POPE  167     168.645  56.943  50.829  1.00  0.00            
ATOM   1734  C2B POPE  167     167.207  57.048  48.215  1.00  0.00            
ATOM   1735  C3B POPE  167     166.289  57.086  44.111  1.00  0.00            
ATOM   1736  C4B POPE  167     167.626  55.332  39.466  1.00  0.00            
ATOM   1737  NH3 POPE  168      88.322  13.258  56.535  1.00  0.00            
ATOM   1738  PO4 POPE  168      89.082  11.038  53.395  1.00  0.00            
ATOM   1739  GL1 POPE  168      87.532  11.293  49.401  1.00  0.00            
ATOM   1740  GL2 POPE  168      88.512   8.239  47.613  1.00  0.00            
ATOM   1741  C1A POPE  168      87.079  12.823  45.780  1.00  0.00            
ATOM   1742  D2A POPE  168      87.049  15.683  42.818  1.00  0.00            
ATOM   1743  C3A POPE  168      90.188  19.889  41.219  1.00  0.00            
ATOM   1744  C4A POPE  168      94.164  20.517  42.815  1.00  0.00            
ATOM   1745  C1B POPE  168      85.435   7.720  45.265  1.00  0.00            
ATOM   1746  C2B POPE  168      82.737   8.070  42.297  1.00  0.00            
ATOM   1747  C3B POPE  168      81.185  10.588  37.659  1.00  0.00            
ATOM   1748  C4B POPE  168      77.482  13.234  35.471  1.00  0.00            
ATOM   1749  NH3 POPE  169      34.965 136.274  63.616  1.00  0.00            
ATOM   1750  PO4 POPE  169      32.633 134.414  59.526  1.00  0.00            
ATOM   1751  GL1 POPE  169      30.989 133.295  55.959  1.00  0.00            
ATOM   1752  GL2 POPE  169      28.116 133.490  55.750  1.00  0.00            
ATOM   1753  C1A POPE  169      33.351 133.108  52.130  1.00  0.00            
ATOM   1754  D2A POPE  169      32.567 135.139  48.004  1.00  0.00            
ATOM   1755  C3A POPE  169      33.257 134.668  43.421  1.00  0.00            
ATOM   1756  C4A POPE  169      34.111 134.451  40.333  1.00  0.00            
ATOM   1757  C1B POPE  169      28.319 133.195  50.438  1.00  0.00            
ATOM   1758  C2B POPE  169      28.023 135.952  46.410  1.00  0.00            
ATOM   1759  C3B POPE  169      27.061 137.884  42.625  1.00  0.00            
ATOM   1760  C4B POPE  169      26.239 140.084  39.303  1.00  0.00            
ATOM   1761  NH3 POPE  170      17.528  62.386  59.755  1.00  0.00            
ATOM   1762  PO4 POPE  170      20.999  59.951  60.599  1.00  0.00            
ATOM   1763  GL1 POPE  170      21.864  60.343  55.986  1.00  0.00            
ATOM   1764  GL2 POPE  170      19.516  59.473  55.275  1.00  0.00            
ATOM   1765  C1A POPE  170      22.136  60.592  51.165  1.00  0.00            
ATOM   1766  D2A POPE  170      23.420  56.877  48.353  1.00  0.00            
ATOM   1767  C3A POPE  170      25.042  57.360  43.820  1.00  0.00            
ATOM   1768  C4A POPE  170      24.011  57.018  39.917  1.00  0.00            
ATOM   1769  C1B POPE  170      15.392  60.098  52.144  1.00  0.00            
ATOM   1770  C2B POPE  170      13.567  61.839  49.131  1.00  0.00            
ATOM   1771  C3B POPE  170      10.126  63.855  46.705  1.00  0.00            
ATOM   1772  C4B POPE  170       9.745  65.673  42.921  1.00  0.00            
ATOM   1773  NH3 POPE  171      10.590 195.064  56.172  1.00  0.00            
ATOM   1774  PO4 POPE  171      13.278   1.948  54.839  1.00  0.00            
ATOM   1775  GL1 POPE  171      14.111 195.944  51.067  1.00  0.00            
ATOM   1776  GL2 POPE  171      13.084 192.569  51.748  1.00  0.00            
ATOM   1777  C1A POPE  171      14.316 195.668  46.694  1.00  0.00            
ATOM   1778  D2A POPE  171      12.623 196.251  41.936  1.00  0.00            
ATOM   1779  C3A POPE  171      12.515 192.963  39.197  1.00  0.00            
ATOM   1780  C4A POPE  171      13.677 189.512  38.716  1.00  0.00            
ATOM   1781  C1B POPE  171      10.595 192.936  49.209  1.00  0.00            
ATOM   1782  C2B POPE  171       9.627 193.652  45.286  1.00  0.00            
ATOM   1783  C3B POPE  171       8.536 191.273  41.222  1.00  0.00            
ATOM   1784  C4B POPE  171       8.851 187.185  38.698  1.00  0.00            
ATOM   1785  NH3 POPE  172     173.215 138.521  50.575  1.00  0.00            
ATOM   1786  PO4 POPE  172     174.163 142.155  53.172  1.00  0.00            
ATOM   1787  GL1 POPE  172     175.609 142.704  48.405  1.00  0.00            
ATOM   1788  GL2 POPE  172     176.783 139.687  47.022  1.00  0.00            
ATOM   1789  C1A POPE  172     175.052 142.178  43.188  1.00  0.00            
ATOM   1790  D2A POPE  172     175.177 140.888  39.441  1.00  0.00            
ATOM   1791  C3A POPE  172     177.595 139.299  36.857  1.00  0.00            
ATOM   1792  C4A POPE  172     180.657 139.641  34.093  1.00  0.00            
ATOM   1793  C1B POPE  172     175.687 137.340  43.673  1.00  0.00            
ATOM   1794  C2B POPE  172     176.554 135.825  40.068  1.00  0.00            
ATOM   1795  C3B POPE  172     178.005 134.426  37.516  1.00  0.00            
ATOM   1796  C4B POPE  172     181.352 131.418  36.975  1.00  0.00            
ATOM   1797  NH3 POPE  173      16.869 177.533  59.507  1.00  0.00            
ATOM   1798  PO4 POPE  173      19.297 174.282  58.803  1.00  0.00            
ATOM   1799  GL1 POPE  173      19.903 171.385  55.774  1.00  0.00            
ATOM   1800  GL2 POPE  173      22.122 172.628  53.126  1.00  0.00            
ATOM   1801  C1A POPE  173      17.518 171.248  51.848  1.00  0.00            
ATOM   1802  D2A POPE  173      17.483 171.881  47.566  1.00  0.00            
ATOM   1803  C3A POPE  173      19.949 168.651  45.436  1.00  0.00            
ATOM   1804  C4A POPE  173      19.433 169.449  41.792  1.00  0.00            
ATOM   1805  C1B POPE  173      22.251 172.961  48.663  1.00  0.00            
ATOM   1806  C2B POPE  173      20.830 173.559  43.935  1.00  0.00            
ATOM   1807  C3B POPE  173      20.235 174.188  39.136  1.00  0.00            
ATOM   1808  C4B POPE  173      20.967 177.674  36.083  1.00  0.00            
ATOM   1809  NH3 POPE  174     144.287  43.023  55.492  1.00  0.00            
ATOM   1810  PO4 POPE  174     140.574  41.340  56.087  1.00  0.00            
ATOM   1811  GL1 POPE  174     137.987  41.777  52.841  1.00  0.00            
ATOM   1812  GL2 POPE  174     136.469  37.781  53.792  1.00  0.00            
ATOM   1813  C1A POPE  174     138.116  42.985  48.820  1.00  0.00            
ATOM   1814  D2A POPE  174     141.250  41.254  44.282  1.00  0.00            
ATOM   1815  C3A POPE  174     137.749  41.033  40.912  1.00  0.00            
ATOM   1816  C4A POPE  174     134.644  40.814  37.802  1.00  0.00            
ATOM   1817  C1B POPE  174     138.485  37.595  49.278  1.00  0.00            
ATOM   1818  C2B POPE  174     138.193  36.325  45.032  1.00  0.00            
ATOM   1819  C3B POPE  174     136.840  33.411  41.864  1.00  0.00            
ATOM   1820  C4B POPE  174     137.735  31.082  38.221  1.00  0.00            
ATOM   1821  NH3 POPE  175       7.988 127.044  55.722  1.00  0.00            
ATOM   1822  PO4 POPE  175      11.708 123.610  55.968  1.00  0.00            
ATOM   1823  GL1 POPE  175       9.491 124.574  51.739  1.00  0.00            
ATOM   1824  GL2 POPE  175       9.077 122.414  48.214  1.00  0.00            
ATOM   1825  C1A POPE  175       8.890 128.294  49.467  1.00  0.00            
ATOM   1826  D2A POPE  175       7.440 130.929  47.721  1.00  0.00            
ATOM   1827  C3A POPE  175       5.183 128.501  44.280  1.00  0.00            
ATOM   1828  C4A POPE  175       2.160 129.281  41.386  1.00  0.00            
ATOM   1829  C1B POPE  175       9.677 126.165  45.127  1.00  0.00            
ATOM   1830  C2B POPE  175      10.758 126.296  40.492  1.00  0.00            
ATOM   1831  C3B POPE  175      10.165 129.260  36.291  1.00  0.00            
ATOM   1832  C4B POPE  175       8.689 129.431  32.727  1.00  0.00            
ATOM   1833  NH3 POPE  176      75.519 126.295  58.501  1.00  0.00            
ATOM   1834  PO4 POPE  176      77.605 123.508  61.494  1.00  0.00            
ATOM   1835  GL1 POPE  176      79.470 122.685  56.535  1.00  0.00            
ATOM   1836  GL2 POPE  176      77.152 122.052  55.523  1.00  0.00            
ATOM   1837  C1A POPE  176      80.732 123.661  51.772  1.00  0.00            
ATOM   1838  D2A POPE  176      82.581 121.625  47.736  1.00  0.00            
ATOM   1839  C3A POPE  176      81.303 118.272  45.853  1.00  0.00            
ATOM   1840  C4A POPE  176      81.847 116.335  41.600  1.00  0.00            
ATOM   1841  C1B POPE  176      75.688 117.931  53.876  1.00  0.00            
ATOM   1842  C2B POPE  176      74.035 114.941  50.014  1.00  0.00            
ATOM   1843  C3B POPE  176      73.054 110.927  48.509  1.00  0.00            
ATOM   1844  C4B POPE  176      72.844 109.225  44.728  1.00  0.00            
ATOM   1845  NH3 POPE  177      50.121  53.806  57.208  1.00  0.00            
ATOM   1846  PO4 POPE  177      49.334  58.075  58.680  1.00  0.00            
ATOM   1847  GL1 POPE  177      50.154  57.756  54.229  1.00  0.00            
ATOM   1848  GL2 POPE  177      51.602  58.203  52.595  1.00  0.00            
ATOM   1849  C1A POPE  177      47.044  59.034  51.526  1.00  0.00            
ATOM   1850  D2A POPE  177      44.558  60.144  48.438  1.00  0.00            
ATOM   1851  C3A POPE  177      42.155  59.256  44.584  1.00  0.00            
ATOM   1852  C4A POPE  177      42.171  61.044  40.568  1.00  0.00            
ATOM   1853  C1B POPE  177      51.419  58.959  48.000  1.00  0.00            
ATOM   1854  C2B POPE  177      51.253  57.060  43.613  1.00  0.00            
ATOM   1855  C3B POPE  177      50.917  59.151  39.689  1.00  0.00            
ATOM   1856  C4B POPE  177      51.096  60.861  35.642  1.00  0.00            
ATOM   1857  NH3 POPE  178     156.420  68.470  54.071  1.00  0.00            
ATOM   1858  PO4 POPE  178     153.804  72.458  53.732  1.00  0.00            
ATOM   1859  GL1 POPE  178     150.595  72.113  50.088  1.00  0.00            
ATOM   1860  GL2 POPE  178     148.922  74.645  49.774  1.00  0.00            
ATOM   1861  C1A POPE  178     148.470  70.146  46.946  1.00  0.00            
ATOM   1862  D2A POPE  178     146.535  67.769  42.568  1.00  0.00            
ATOM   1863  C3A POPE  178     149.540  65.983  39.803  1.00  0.00            
ATOM   1864  C4A POPE  178     154.351  64.019  37.877  1.00  0.00            
ATOM   1865  C1B POPE  178     149.717  77.358  46.768  1.00  0.00            
ATOM   1866  C2B POPE  178     148.620  79.736  43.228  1.00  0.00            
ATOM   1867  C3B POPE  178     150.326  77.996  38.740  1.00  0.00            
ATOM   1868  C4B POPE  178     149.804  79.716  34.751  1.00  0.00            
ATOM   1869  NH3 POPE  179      28.489 169.263  56.909  1.00  0.00            
ATOM   1870  PO4 POPE  179      27.788 172.139  53.809  1.00  0.00            
ATOM   1871  GL1 POPE  179      26.807 172.766  50.319  1.00  0.00            
ATOM   1872  GL2 POPE  179      26.732 175.503  49.106  1.00  0.00            
ATOM   1873  C1A POPE  179      26.741 170.598  46.469  1.00  0.00            
ATOM   1874  D2A POPE  179      24.516 170.327  42.524  1.00  0.00            
ATOM   1875  C3A POPE  179      23.578 169.634  38.548  1.00  0.00            
ATOM   1876  C4A POPE  179      20.528 170.221  36.154  1.00  0.00            
ATOM   1877  C1B POPE  179      25.286 175.500  45.044  1.00  0.00            
ATOM   1878  C2B POPE  179      25.260 174.460  40.135  1.00  0.00            
ATOM   1879  C3B POPE  179      24.614 173.925  35.658  1.00  0.00            
ATOM   1880  C4B POPE  179      24.836 174.391  30.787  1.00  0.00            
ATOM   1881  NH3 POPE  180      98.777 141.235  59.473  1.00  0.00            
ATOM   1882  PO4 POPE  180      96.162 142.013  55.941  1.00  0.00            
ATOM   1883  GL1 POPE  180      96.200 138.819  52.950  1.00  0.00            
ATOM   1884  GL2 POPE  180      96.979 135.191  53.053  1.00  0.00            
ATOM   1885  C1A POPE  180      98.144 139.070  50.187  1.00  0.00            
ATOM   1886  D2A POPE  180      97.513 142.274  46.782  1.00  0.00            
ATOM   1887  C3A POPE  180      98.383 141.753  42.276  1.00  0.00            
ATOM   1888  C4A POPE  180      98.533 140.508  36.997  1.00  0.00            
ATOM   1889  C1B POPE  180      94.685 134.609  49.161  1.00  0.00            
ATOM   1890  C2B POPE  180      95.482 132.711  44.834  1.00  0.00            
ATOM   1891  C3B POPE  180      95.540 133.064  40.192  1.00  0.00            
ATOM   1892  C4B POPE  180      94.807 135.222  36.999  1.00  0.00            
ATOM   1893  NH3 POPE  181     177.660 107.478  53.668  1.00  0.00            
ATOM   1894  PO4 POPE  181     175.841 111.303  54.140  1.00  0.00            
ATOM   1895  GL1 POPE  181     173.713 113.719  50.432  1.00  0.00            
ATOM   1896  GL2 POPE  181     169.741 113.680  48.669  1.00  0.00            
ATOM   1897  C1A POPE  181     173.671 117.024  47.297  1.00  0.00            
ATOM   1898  D2A POPE  181     174.985 116.339  43.045  1.00  0.00            
ATOM   1899  C3A POPE  181     173.004 113.150  40.303  1.00  0.00            
ATOM   1900  C4A POPE  181     168.524 111.227  38.888  1.00  0.00            
ATOM   1901  C1B POPE  181     167.252 115.451  44.521  1.00  0.00            
ATOM   1902  C2B POPE  181     164.663 117.986  41.829  1.00  0.00            
ATOM   1903  C3B POPE  181     163.443 118.135  38.014  1.00  0.00            
ATOM   1904  C4B POPE  181     163.371 119.788  33.826  1.00  0.00            
ATOM   1905  NH3 POPE  182      24.437 194.270  54.833  1.00  0.00            
ATOM   1906  PO4 POPE  182      20.820 191.737  54.497  1.00  0.00            
ATOM   1907  GL1 POPE  182      21.814 194.088  50.876  1.00  0.00            
ATOM   1908  GL2 POPE  182      18.639 195.694  52.260  1.00  0.00            
ATOM   1909  C1A POPE  182      24.341 193.368  46.394  1.00  0.00            
ATOM   1910  D2A POPE  182      26.485 191.869  42.723  1.00  0.00            
ATOM   1911  C3A POPE  182      27.030 194.567  39.045  1.00  0.00            
ATOM   1912  C4A POPE  182      26.828 197.446  34.717  1.00  0.00            
ATOM   1913  C1B POPE  182      21.737   0.966  49.363  1.00  0.00            
ATOM   1914  C2B POPE  182      22.172   1.197  45.392  1.00  0.00            
ATOM   1915  C3B POPE  182      22.307 195.453  41.892  1.00  0.00            
ATOM   1916  C4B POPE  182      22.501 192.124  38.186  1.00  0.00            
ATOM   1917  NH3 POPE  183      59.418 152.486  57.521  1.00  0.00            
ATOM   1918  PO4 POPE  183      59.284 154.312  53.667  1.00  0.00            
ATOM   1919  GL1 POPE  183      61.869 154.334  51.104  1.00  0.00            
ATOM   1920  GL2 POPE  183      61.304 156.713  48.686  1.00  0.00            
ATOM   1921  C1A POPE  183      64.346 152.935  47.568  1.00  0.00            
ATOM   1922  D2A POPE  183      65.427 150.832  43.675  1.00  0.00            
ATOM   1923  C3A POPE  183      61.447 149.636  42.130  1.00  0.00            
ATOM   1924  C4A POPE  183      57.367 148.241  39.759  1.00  0.00            
ATOM   1925  C1B POPE  183      61.642 155.590  43.918  1.00  0.00            
ATOM   1926  C2B POPE  183      59.396 153.937  40.274  1.00  0.00            
ATOM   1927  C3B POPE  183      58.203 152.454  35.452  1.00  0.00            
ATOM   1928  C4B POPE  183      55.940 155.031  33.325  1.00  0.00            
ATOM   1929  NH3 POPE  184     107.872 166.902  53.821  1.00  0.00            
ATOM   1930  PO4 POPE  184     112.705 168.148  54.566  1.00  0.00            
ATOM   1931  GL1 POPE  184     111.905 165.715  50.786  1.00  0.00            
ATOM   1932  GL2 POPE  184     113.733 165.296  49.340  1.00  0.00            
ATOM   1933  C1A POPE  184     108.372 166.067  47.061  1.00  0.00            
ATOM   1934  D2A POPE  184     104.868 165.658  44.292  1.00  0.00            
ATOM   1935  C3A POPE  184     105.219 165.313  39.533  1.00  0.00            
ATOM   1936  C4A POPE  184     101.484 165.717  36.448  1.00  0.00            
ATOM   1937  C1B POPE  184     112.695 163.936  45.132  1.00  0.00            
ATOM   1938  C2B POPE  184     112.399 163.059  40.246  1.00  0.00            
ATOM   1939  C3B POPE  184     111.514 162.159  35.924  1.00  0.00            
ATOM   1940  C4B POPE  184     108.154 161.041  33.068  1.00  0.00            
ATOM   1941  NH3 POPE  185     156.343 144.585  52.799  1.00  0.00            
ATOM   1942  PO4 POPE  185     154.938 149.547  53.180  1.00  0.00            
ATOM   1943  GL1 POPE  185     150.986 150.772  49.918  1.00  0.00            
ATOM   1944  GL2 POPE  185     148.677 148.264  48.656  1.00  0.00            
ATOM   1945  C1A POPE  185     151.105 152.723  46.590  1.00  0.00            
ATOM   1946  D2A POPE  185     149.932 153.008  43.001  1.00  0.00            
ATOM   1947  C3A POPE  185     152.408 156.644  41.484  1.00  0.00            
ATOM   1948  C4A POPE  185     154.871 160.231  40.563  1.00  0.00            
ATOM   1949  C1B POPE  185     149.775 147.783  44.253  1.00  0.00            
ATOM   1950  C2B POPE  185     149.675 148.738  39.544  1.00  0.00            
ATOM   1951  C3B POPE  185     146.655 149.721  36.076  1.00  0.00            
ATOM   1952  C4B POPE  185     145.900 147.650  31.653  1.00  0.00            
ATOM   1953  NH3 POPE  186     124.126 101.543  55.370  1.00  0.00            
ATOM   1954  PO4 POPE  186     124.826  96.843  54.262  1.00  0.00            
ATOM   1955  GL1 POPE  186     125.128  98.531  51.156  1.00  0.00            
ATOM   1956  GL2 POPE  186     127.084 100.755  49.721  1.00  0.00            
ATOM   1957  C1A POPE  186     124.604  96.678  47.565  1.00  0.00            
ATOM   1958  D2A POPE  186     125.493  94.875  42.810  1.00  0.00            
ATOM   1959  C3A POPE  186     126.771  97.514  39.220  1.00  0.00            
ATOM   1960  C4A POPE  186     130.082 100.014  36.602  1.00  0.00            
ATOM   1961  C1B POPE  186     126.984 100.840  46.146  1.00  0.00            
ATOM   1962  C2B POPE  186     128.749 102.312  41.769  1.00  0.00            
ATOM   1963  C3B POPE  186     125.157 102.854  39.027  1.00  0.00            
ATOM   1964  C4B POPE  186     120.569 103.618  36.555  1.00  0.00            
ATOM   1965  NH3 POPE  187      42.986 103.193  60.535  1.00  0.00            
ATOM   1966  PO4 POPE  187      42.632  98.661  60.594  1.00  0.00            
ATOM   1967  GL1 POPE  187      41.020  97.346  55.725  1.00  0.00            
ATOM   1968  GL2 POPE  187      37.957  98.618  53.418  1.00  0.00            
ATOM   1969  C1A POPE  187      42.802  95.542  52.809  1.00  0.00            
ATOM   1970  D2A POPE  187      42.305  95.696  48.068  1.00  0.00            
ATOM   1971  C3A POPE  187      45.079  95.112  44.971  1.00  0.00            
ATOM   1972  C4A POPE  187      47.727  94.039  41.438  1.00  0.00            
ATOM   1973  C1B POPE  187      37.897  98.511  49.370  1.00  0.00            
ATOM   1974  C2B POPE  187      38.393  97.618  45.258  1.00  0.00            
ATOM   1975  C3B POPE  187      38.788  97.310  40.467  1.00  0.00            
ATOM   1976  C4B POPE  187      40.477  96.258  36.190  1.00  0.00            
ATOM   1977  NH3 POPE  188     120.475 151.468  56.602  1.00  0.00            
ATOM   1978  PO4 POPE  188     117.617 148.894  54.710  1.00  0.00            
ATOM   1979  GL1 POPE  188     119.591 148.638  49.950  1.00  0.00            
ATOM   1980  GL2 POPE  188     118.863 145.715  47.888  1.00  0.00            
ATOM   1981  C1A POPE  188     118.404 150.357  45.721  1.00  0.00            
ATOM   1982  D2A POPE  188     117.610 150.392  41.828  1.00  0.00            
ATOM   1983  C3A POPE  188     117.669 148.142  37.964  1.00  0.00            
ATOM   1984  C4A POPE  188     116.283 144.922  35.428  1.00  0.00            
ATOM   1985  C1B POPE  188     120.486 145.605  43.873  1.00  0.00            
ATOM   1986  C2B POPE  188     124.389 143.276  42.535  1.00  0.00            
ATOM   1987  C3B POPE  188     126.389 144.305  38.733  1.00  0.00            
ATOM   1988  C4B POPE  188     127.496 146.309  34.833  1.00  0.00            
ATOM   1989  NH3 POPE  189     151.533 190.155  59.509  1.00  0.00            
ATOM   1990  PO4 POPE  189     146.764 190.432  61.596  1.00  0.00            
ATOM   1991  GL1 POPE  189     145.176 189.541  57.152  1.00  0.00            
ATOM   1992  GL2 POPE  189     148.480 188.289  55.548  1.00  0.00            
ATOM   1993  C1A POPE  189     145.062 190.728  53.178  1.00  0.00            
ATOM   1994  D2A POPE  189     146.041 192.364  49.619  1.00  0.00            
ATOM   1995  C3A POPE  189     145.535 193.835  46.003  1.00  0.00            
ATOM   1996  C4A POPE  189     146.698 197.074  42.932  1.00  0.00            
ATOM   1997  C1B POPE  189     148.824 187.442  51.240  1.00  0.00            
ATOM   1998  C2B POPE  189     146.841 186.281  47.790  1.00  0.00            
ATOM   1999  C3B POPE  189     146.988 186.121  43.393  1.00  0.00            
ATOM   2000  C4B POPE  189     146.905 184.583  39.261  1.00  0.00            
ATOM   2001  NH3 POPE  190      26.997  31.697  56.181  1.00  0.00            
ATOM   2002  PO4 POPE  190      24.308  28.042  58.240  1.00  0.00            
ATOM   2003  GL1 POPE  190      23.459  26.533  53.894  1.00  0.00            
ATOM   2004  GL2 POPE  190      25.732  28.836  52.391  1.00  0.00            
ATOM   2005  C1A POPE  190      23.956  23.866  50.370  1.00  0.00            
ATOM   2006  D2A POPE  190      25.673  26.439  46.703  1.00  0.00            
ATOM   2007  C3A POPE  190      26.482  23.805  43.713  1.00  0.00            
ATOM   2008  C4A POPE  190      28.418  20.502  41.408  1.00  0.00            
ATOM   2009  C1B POPE  190      22.629  29.348  48.991  1.00  0.00            
ATOM   2010  C2B POPE  190      21.193  26.464  45.975  1.00  0.00            
ATOM   2011  C3B POPE  190      21.593  24.511  42.217  1.00  0.00            
ATOM   2012  C4B POPE  190      19.706  23.915  36.778  1.00  0.00            
ATOM   2013  NH3 POPE  191      81.772 186.802  53.431  1.00  0.00            
ATOM   2014  PO4 POPE  191      85.351 186.649  55.587  1.00  0.00            
ATOM   2015  GL1 POPE  191      85.125 183.675  51.125  1.00  0.00            
ATOM   2016  GL2 POPE  191      88.126 182.836  49.777  1.00  0.00            
ATOM   2017  C1A POPE  191      84.141 180.667  47.014  1.00  0.00            
ATOM   2018  D2A POPE  191      86.108 182.899  43.904  1.00  0.00            
ATOM   2019  C3A POPE  191      84.755 187.164  44.151  1.00  0.00            
ATOM   2020  C4A POPE  191      84.329 191.068  44.571  1.00  0.00            
ATOM   2021  C1B POPE  191      89.246 186.053  46.856  1.00  0.00            
ATOM   2022  C2B POPE  191      89.586 186.537  42.743  1.00  0.00            
ATOM   2023  C3B POPE  191      86.804 185.847  39.112  1.00  0.00            
ATOM   2024  C4B POPE  191      85.339 187.606  34.930  1.00  0.00            
ATOM   2025  NH3 POPE  192     115.946 163.424  53.363  1.00  0.00            
ATOM   2026  PO4 POPE  192     115.830 158.643  52.870  1.00  0.00            
ATOM   2027  GL1 POPE  192     118.242 160.458  50.210  1.00  0.00            
ATOM   2028  GL2 POPE  192     118.335 162.946  49.123  1.00  0.00            
ATOM   2029  C1A POPE  192     119.814 159.092  45.787  1.00  0.00            
ATOM   2030  D2A POPE  192     121.391 154.877  43.942  1.00  0.00            
ATOM   2031  C3A POPE  192     121.072 153.297  38.311  1.00  0.00            
ATOM   2032  C4A POPE  192     122.135 153.363  34.361  1.00  0.00            
ATOM   2033  C1B POPE  192     117.572 163.655  45.366  1.00  0.00            
ATOM   2034  C2B POPE  192     115.646 166.358  41.866  1.00  0.00            
ATOM   2035  C3B POPE  192     115.563 167.889  37.411  1.00  0.00            
ATOM   2036  C4B POPE  192     113.228 168.236  33.585  1.00  0.00            
ATOM   2037  NH3 POPE  193     172.695  30.049  60.119  1.00  0.00            
ATOM   2038  PO4 POPE  193     173.704  31.052  55.700  1.00  0.00            
ATOM   2039  GL1 POPE  193     171.585  31.538  51.918  1.00  0.00            
ATOM   2040  GL2 POPE  193     172.325  28.955  49.365  1.00  0.00            
ATOM   2041  C1A POPE  193     167.504  34.164  50.146  1.00  0.00            
ATOM   2042  D2A POPE  193     166.234  36.463  45.548  1.00  0.00            
ATOM   2043  C3A POPE  193     165.969  32.673  42.774  1.00  0.00            
ATOM   2044  C4A POPE  193     165.258  28.944  44.099  1.00  0.00            
ATOM   2045  C1B POPE  193     174.867  32.625  47.834  1.00  0.00            
ATOM   2046  C2B POPE  193     175.614  36.006  44.820  1.00  0.00            
ATOM   2047  C3B POPE  193     175.857  37.955  40.902  1.00  0.00            
ATOM   2048  C4B POPE  193     176.297  37.297  37.110  1.00  0.00            
ATOM   2049  NH3 POPE  194     154.860  42.758  56.806  1.00  0.00            
ATOM   2050  PO4 POPE  194     156.529  39.025  55.752  1.00  0.00            
ATOM   2051  GL1 POPE  194     155.580  38.466  51.650  1.00  0.00            
ATOM   2052  GL2 POPE  194     155.337  35.715  51.147  1.00  0.00            
ATOM   2053  C1A POPE  194     156.055  39.893  46.880  1.00  0.00            
ATOM   2054  D2A POPE  194     155.018  40.723  43.373  1.00  0.00            
ATOM   2055  C3A POPE  194     152.264  38.663  41.194  1.00  0.00            
ATOM   2056  C4A POPE  194     149.106  39.625  39.312  1.00  0.00            
ATOM   2057  C1B POPE  194     157.831  35.459  47.015  1.00  0.00            
ATOM   2058  C2B POPE  194     156.730  36.316  42.413  1.00  0.00            
ATOM   2059  C3B POPE  194     156.368  38.137  38.486  1.00  0.00            
ATOM   2060  C4B POPE  194     156.993  38.849  34.537  1.00  0.00            
ATOM   2061  NH3 POPE  195     171.871  89.081  53.178  1.00  0.00            
ATOM   2062  PO4 POPE  195     175.827  87.062  54.617  1.00  0.00            
ATOM   2063  GL1 POPE  195     175.854  86.267  50.048  1.00  0.00            
ATOM   2064  GL2 POPE  195     173.851  86.153  47.422  1.00  0.00            
ATOM   2065  C1A POPE  195     178.038  84.634  45.819  1.00  0.00            
ATOM   2066  D2A POPE  195     177.534  82.513  42.120  1.00  0.00            
ATOM   2067  C3A POPE  195     176.350  84.224  39.409  1.00  0.00            
ATOM   2068  C4A POPE  195     178.706  88.003  38.391  1.00  0.00            
ATOM   2069  C1B POPE  195     171.772  90.219  46.705  1.00  0.00            
ATOM   2070  C2B POPE  195     169.924  90.731  42.938  1.00  0.00            
ATOM   2071  C3B POPE  195     168.737  90.920  38.913  1.00  0.00            
ATOM   2072  C4B POPE  195     169.559  94.319  36.914  1.00  0.00            
ATOM   2073  NH3 POPE  196     185.689 119.454  58.030  1.00  0.00            
ATOM   2074  PO4 POPE  196     182.954 115.884  55.645  1.00  0.00            
ATOM   2075  GL1 POPE  196     183.310 115.185  51.209  1.00  0.00            
ATOM   2076  GL2 POPE  196     186.369 114.168  50.016  1.00  0.00            
ATOM   2077  C1A POPE  196     182.390 114.639  46.953  1.00  0.00            
ATOM   2078  D2A POPE  196     178.121 112.893  46.080  1.00  0.00            
ATOM   2079  C3A POPE  196     173.970 112.277  45.274  1.00  0.00            
ATOM   2080  C4A POPE  196     169.893 111.241  43.993  1.00  0.00            
ATOM   2081  C1B POPE  196     187.175 114.424  46.089  1.00  0.00            
ATOM   2082  C2B POPE  196     188.425 113.786  41.735  1.00  0.00            
ATOM   2083  C3B POPE  196     191.310 111.312  38.757  1.00  0.00            
ATOM   2084  C4B POPE  196     194.340 108.062  39.123  1.00  0.00            
ATOM   2085  NH3 POPE  197       1.442  32.829  55.926  1.00  0.00            
ATOM   2086  PO4 POPE  197       0.468  37.148  55.745  1.00  0.00            
ATOM   2087  GL1 POPE  197       1.621  36.454  51.494  1.00  0.00            
ATOM   2088  GL2 POPE  197       3.058  37.954  49.151  1.00  0.00            
ATOM   2089  C1A POPE  197       1.297  34.387  46.071  1.00  0.00            
ATOM   2090  D2A POPE  197       3.035  34.058  41.905  1.00  0.00            
ATOM   2091  C3A POPE  197       1.148  32.430  38.406  1.00  0.00            
ATOM   2092  C4A POPE  197     195.706  30.036  38.083  1.00  0.00            
ATOM   2093  C1B POPE  197       2.087  40.045  46.599  1.00  0.00            
ATOM   2094  C2B POPE  197       0.841  38.662  43.245  1.00  0.00            
ATOM   2095  C3B POPE  197       1.108  38.513  39.444  1.00  0.00            
ATOM   2096  C4B POPE  197       3.974  36.450  37.531  1.00  0.00            
ATOM   2097  NH3 POPE  198      42.990  93.982  59.235  1.00  0.00            
ATOM   2098  PO4 POPE  198      47.729  94.501  59.340  1.00  0.00            
ATOM   2099  GL1 POPE  198      47.083  93.529  55.297  1.00  0.00            
ATOM   2100  GL2 POPE  198      45.161  90.158  55.200  1.00  0.00            
ATOM   2101  C1A POPE  198      48.804  94.598  51.036  1.00  0.00            
ATOM   2102  D2A POPE  198      51.084  94.674  46.726  1.00  0.00            
ATOM   2103  C3A POPE  198      50.685  98.118  43.313  1.00  0.00            
ATOM   2104  C4A POPE  198      52.530 100.948  40.714  1.00  0.00            
ATOM   2105  C1B POPE  198      47.797  89.782  52.399  1.00  0.00            
ATOM   2106  C2B POPE  198      48.743  90.500  47.788  1.00  0.00            
ATOM   2107  C3B POPE  198      47.549  88.637  43.036  1.00  0.00            
ATOM   2108  C4B POPE  198      44.575  90.116  40.312  1.00  0.00            
ATOM   2109  NH3 POPE  199     158.887  49.362  56.266  1.00  0.00            
ATOM   2110  PO4 POPE  199     162.774  50.818  56.235  1.00  0.00            
ATOM   2111  GL1 POPE  199     164.271  48.954  52.732  1.00  0.00            
ATOM   2112  GL2 POPE  199     163.450  46.026  53.387  1.00  0.00            
ATOM   2113  C1A POPE  199     166.135  47.680  49.811  1.00  0.00            
ATOM   2114  D2A POPE  199     166.234  47.686  46.117  1.00  0.00            
ATOM   2115  C3A POPE  199     163.240  45.684  43.819  1.00  0.00            
ATOM   2116  C4A POPE  199     163.697  44.356  39.850  1.00  0.00            
ATOM   2117  C1B POPE  199     163.437  43.158  49.818  1.00  0.00            
ATOM   2118  C2B POPE  199     166.519  42.083  46.850  1.00  0.00            
ATOM   2119  C3B POPE  199     166.290  40.336  42.357  1.00  0.00            
ATOM   2120  C4B POPE  199     168.071  37.195  40.210  1.00  0.00            
ATOM   2121  NH3 POPE  200     197.052  57.223  57.140  1.00  0.00            
ATOM   2122  PO4 POPE  200     195.638  61.030  55.885  1.00  0.00            
ATOM   2123  GL1 POPE  200     195.623  58.264  52.312  1.00  0.00            
ATOM   2124  GL2 POPE  200       0.736  57.691  52.184  1.00  0.00            
ATOM   2125  C1A POPE  200     194.080  56.335  49.791  1.00  0.00            
ATOM   2126  D2A POPE  200     193.234  56.689  45.431  1.00  0.00            
ATOM   2127  C3A POPE  200     189.708  55.925  43.457  1.00  0.00            
ATOM   2128  C4A POPE  200     186.098  53.610  41.351  1.00  0.00            
ATOM   2129  C1B POPE  200       0.656  59.312  47.703  1.00  0.00            
ATOM   2130  C2B POPE  200       0.496  61.823  43.579  1.00  0.00            
ATOM   2131  C3B POPE  200       3.988  64.004  40.757  1.00  0.00            
ATOM   2132  C4B POPE  200       6.224  66.024  36.794  1.00  0.00            
ATOM   2133  NH3 POPE  201     131.319 108.296  54.179  1.00  0.00            
ATOM   2134  PO4 POPE  201     127.613 105.840  55.295  1.00  0.00            
ATOM   2135  GL1 POPE  201     123.339 106.561  53.308  1.00  0.00            
ATOM   2136  GL2 POPE  201     121.710 109.747  52.599  1.00  0.00            
ATOM   2137  C1A POPE  201     120.909 104.873  49.275  1.00  0.00            
ATOM   2138  D2A POPE  201     120.060 106.903  45.352  1.00  0.00            
ATOM   2139  C3A POPE  201     116.922 106.363  43.031  1.00  0.00            
ATOM   2140  C4A POPE  201     116.639 105.292  38.279  1.00  0.00            
ATOM   2141  C1B POPE  201     122.238 110.753  48.310  1.00  0.00            
ATOM   2142  C2B POPE  201     123.898 110.558  42.851  1.00  0.00            
ATOM   2143  C3B POPE  201     124.610 111.599  38.889  1.00  0.00            
ATOM   2144  C4B POPE  201     126.128 111.233  35.234  1.00  0.00            
ATOM   2145  NH3 POPE  202     142.065  51.301  56.525  1.00  0.00            
ATOM   2146  PO4 POPE  202     140.973  54.520  54.076  1.00  0.00            
ATOM   2147  GL1 POPE  202     144.697  55.024  51.650  1.00  0.00            
ATOM   2148  GL2 POPE  202     143.149  55.300  49.050  1.00  0.00            
ATOM   2149  C1A POPE  202     147.863  54.357  48.648  1.00  0.00            
ATOM   2150  D2A POPE  202     151.943  57.457  48.800  1.00  0.00            
ATOM   2151  C3A POPE  202     152.381  59.547  45.752  1.00  0.00            
ATOM   2152  C4A POPE  202     150.582  60.406  41.253  1.00  0.00            
ATOM   2153  C1B POPE  202     142.904  58.812  46.366  1.00  0.00            
ATOM   2154  C2B POPE  202     141.213  62.430  45.043  1.00  0.00            
ATOM   2155  C3B POPE  202     138.458  62.843  41.624  1.00  0.00            
ATOM   2156  C4B POPE  202     138.377  63.920  37.070  1.00  0.00            
ATOM   2157  NH3 POPE  203      41.926  39.090  54.208  1.00  0.00            
ATOM   2158  PO4 POPE  203      37.360  37.827  56.895  1.00  0.00            
ATOM   2159  GL1 POPE  203      36.498  34.878  53.832  1.00  0.00            
ATOM   2160  GL2 POPE  203      33.297  34.956  52.561  1.00  0.00            
ATOM   2161  C1A POPE  203      38.953  33.647  50.230  1.00  0.00            
ATOM   2162  D2A POPE  203      39.420  36.599  46.622  1.00  0.00            
ATOM   2163  C3A POPE  203      43.366  37.451  44.576  1.00  0.00            
ATOM   2164  C4A POPE  203      45.899  34.731  44.214  1.00  0.00            
ATOM   2165  C1B POPE  203      34.013  32.473  49.083  1.00  0.00            
ATOM   2166  C2B POPE  203      36.588  32.715  45.340  1.00  0.00            
ATOM   2167  C3B POPE  203      37.815  31.602  40.598  1.00  0.00            
ATOM   2168  C4B POPE  203      36.039  28.677  38.142  1.00  0.00            
ATOM   2169  NH3 POPE  204     102.120  15.255  54.542  1.00  0.00            
ATOM   2170  PO4 POPE  204     106.886  17.285  55.056  1.00  0.00            
ATOM   2171  GL1 POPE  204     104.798  17.027  50.741  1.00  0.00            
ATOM   2172  GL2 POPE  204     107.387  14.438  50.388  1.00  0.00            
ATOM   2173  C1A POPE  204     103.706  19.162  46.696  1.00  0.00            
ATOM   2174  D2A POPE  204     104.111  20.802  42.965  1.00  0.00            
ATOM   2175  C3A POPE  204     108.044  23.585  42.971  1.00  0.00            
ATOM   2176  C4A POPE  204     111.552  27.746  43.800  1.00  0.00            
ATOM   2177  C1B POPE  204     107.680  15.352  46.229  1.00  0.00            
ATOM   2178  C2B POPE  204     107.696  17.579  42.337  1.00  0.00            
ATOM   2179  C3B POPE  204     110.147  20.307  40.599  1.00  0.00            
ATOM   2180  C4B POPE  204     112.617  23.865  40.340  1.00  0.00            
ATOM   2181  NH3 POPE  205     121.399  56.220  57.853  1.00  0.00            
ATOM   2182  PO4 POPE  205     125.910  55.718  56.721  1.00  0.00            
ATOM   2183  GL1 POPE  205     126.551  55.371  53.326  1.00  0.00            
ATOM   2184  GL2 POPE  205     126.591  52.797  51.745  1.00  0.00            
ATOM   2185  C1A POPE  205     126.184  57.272  48.871  1.00  0.00            
ATOM   2186  D2A POPE  205     123.999  60.132  46.179  1.00  0.00            
ATOM   2187  C3A POPE  205     119.509  60.741  45.475  1.00  0.00            
ATOM   2188  C4A POPE  205     117.588  64.082  42.804  1.00  0.00            
ATOM   2189  C1B POPE  205     126.654  52.593  46.678  1.00  0.00            
ATOM   2190  C2B POPE  205     126.300  53.041  42.219  1.00  0.00            
ATOM   2191  C3B POPE  205     127.773  54.829  39.144  1.00  0.00            
ATOM   2192  C4B POPE  205     129.246  59.235  38.615  1.00  0.00            
ATOM   2193  NH3 POPE  206      19.681 143.216  57.560  1.00  0.00            
ATOM   2194  PO4 POPE  206      24.490 141.697  57.944  1.00  0.00            
ATOM   2195  GL1 POPE  206      24.310 137.640  55.863  1.00  0.00            
ATOM   2196  GL2 POPE  206      21.855 134.863  55.244  1.00  0.00            
ATOM   2197  C1A POPE  206      25.568 137.716  51.851  1.00  0.00            
ATOM   2198  D2A POPE  206      23.750 136.952  49.003  1.00  0.00            
ATOM   2199  C3A POPE  206      21.883 137.368  45.581  1.00  0.00            
ATOM   2200  C4A POPE  206      21.583 140.511  41.985  1.00  0.00            
ATOM   2201  C1B POPE  206      23.306 131.852  50.977  1.00  0.00            
ATOM   2202  C2B POPE  206      23.323 131.548  46.423  1.00  0.00            
ATOM   2203  C3B POPE  206      23.547 133.450  42.074  1.00  0.00            
ATOM   2204  C4B POPE  206      22.186 135.837  39.573  1.00  0.00            
ATOM   2205  NH3 POPE  207      49.447 141.875  54.777  1.00  0.00            
ATOM   2206  PO4 POPE  207      46.932 138.490  57.197  1.00  0.00            
ATOM   2207  GL1 POPE  207      45.334 139.194  53.852  1.00  0.00            
ATOM   2208  GL2 POPE  207      41.641 139.143  54.039  1.00  0.00            
ATOM   2209  C1A POPE  207      46.075 137.584  50.128  1.00  0.00            
ATOM   2210  D2A POPE  207      43.793 135.622  46.493  1.00  0.00            
ATOM   2211  C3A POPE  207      44.518 132.104  43.533  1.00  0.00            
ATOM   2212  C4A POPE  207      45.835 131.030  39.687  1.00  0.00            
ATOM   2213  C1B POPE  207      41.121 138.689  49.121  1.00  0.00            
ATOM   2214  C2B POPE  207      41.405 139.409  44.114  1.00  0.00            
ATOM   2215  C3B POPE  207      45.886 140.438  40.772  1.00  0.00            
ATOM   2216  C4B POPE  207      48.312 139.847  36.716  1.00  0.00            
ATOM   2217  NH3 POPE  208     113.188 170.689  59.063  1.00  0.00            
ATOM   2218  PO4 POPE  208     114.851 174.588  57.808  1.00  0.00            
ATOM   2219  GL1 POPE  208     115.859 175.421  53.350  1.00  0.00            
ATOM   2220  GL2 POPE  208     113.482 176.887  51.405  1.00  0.00            
ATOM   2221  C1A POPE  208     119.286 177.889  51.712  1.00  0.00            
ATOM   2222  D2A POPE  208     121.026 178.774  47.844  1.00  0.00            
ATOM   2223  C3A POPE  208     124.782 180.814  47.134  1.00  0.00            
ATOM   2224  C4A POPE  208     126.660 184.819  45.281  1.00  0.00            
ATOM   2225  C1B POPE  208     110.318 175.528  48.389  1.00  0.00            
ATOM   2226  C2B POPE  208     108.099 172.116  46.016  1.00  0.00            
ATOM   2227  C3B POPE  208     105.140 170.019  42.856  1.00  0.00            
ATOM   2228  C4B POPE  208     105.563 169.793  37.770  1.00  0.00            
ATOM   2229  NH3 POPE  209     183.943   5.554  57.046  1.00  0.00            
ATOM   2230  PO4 POPE  209     180.253   8.765  57.484  1.00  0.00            
ATOM   2231  GL1 POPE  209     180.087   9.968  53.938  1.00  0.00            
ATOM   2232  GL2 POPE  209     182.162   6.966  52.560  1.00  0.00            
ATOM   2233  C1A POPE  209     181.565  11.460  50.343  1.00  0.00            
ATOM   2234  D2A POPE  209     182.232   8.374  46.474  1.00  0.00            
ATOM   2235  C3A POPE  209     185.903   9.175  43.603  1.00  0.00            
ATOM   2236  C4A POPE  209     188.868  12.436  43.374  1.00  0.00            
ATOM   2237  C1B POPE  209     178.681   6.519  50.569  1.00  0.00            
ATOM   2238  C2B POPE  209     177.616   7.656  45.658  1.00  0.00            
ATOM   2239  C3B POPE  209     175.835   9.410  41.805  1.00  0.00            
ATOM   2240  C4B POPE  209     177.596  14.158  40.694  1.00  0.00            
ATOM   2241  NH3 POPE  210     149.454 147.733  53.343  1.00  0.00            
ATOM   2242  PO4 POPE  210     151.389 143.274  53.730  1.00  0.00            
ATOM   2243  GL1 POPE  210     151.918 144.192  49.857  1.00  0.00            
ATOM   2244  GL2 POPE  210     153.641 145.812  48.691  1.00  0.00            
ATOM   2245  C1A POPE  210     152.378 141.008  46.084  1.00  0.00            
ATOM   2246  D2A POPE  210     152.296 139.404  41.197  1.00  0.00            
ATOM   2247  C3A POPE  210     153.092 141.015  37.391  1.00  0.00            
ATOM   2248  C4A POPE  210     154.300 141.565  32.635  1.00  0.00            
ATOM   2249  C1B POPE  210     154.327 146.032  43.907  1.00  0.00            
ATOM   2250  C2B POPE  210     154.043 146.001  39.554  1.00  0.00            
ATOM   2251  C3B POPE  210     153.975 146.555  34.929  1.00  0.00            
ATOM   2252  C4B POPE  210     151.447 150.072  32.081  1.00  0.00            
ATOM   2253  NH3 POPE  211     161.520  38.115  58.532  1.00  0.00            
ATOM   2254  PO4 POPE  211     163.589  33.448  57.454  1.00  0.00            
ATOM   2255  GL1 POPE  211     163.735  34.616  53.165  1.00  0.00            
ATOM   2256  GL2 POPE  211     160.771  36.784  52.876  1.00  0.00            
ATOM   2257  C1A POPE  211     162.466  34.826  47.958  1.00  0.00            
ATOM   2258  D2A POPE  211     160.814  32.177  44.646  1.00  0.00            
ATOM   2259  C3A POPE  211     160.641  29.414  41.299  1.00  0.00            
ATOM   2260  C4A POPE  211     159.059  28.535  36.688  1.00  0.00            
ATOM   2261  C1B POPE  211     160.412  39.043  49.527  1.00  0.00            
ATOM   2262  C2B POPE  211     161.139  39.505  46.080  1.00  0.00            
ATOM   2263  C3B POPE  211     161.908  36.612  42.841  1.00  0.00            
ATOM   2264  C4B POPE  211     162.270  34.248  39.388  1.00  0.00            
ATOM   2265  NH3 POPE  212     146.555 194.543  58.795  1.00  0.00            
ATOM   2266  PO4 POPE  212     143.258   0.178  59.170  1.00  0.00            
ATOM   2267  GL1 POPE  212     142.472   1.157  55.178  1.00  0.00            
ATOM   2268  GL2 POPE  212     139.062   1.500  55.011  1.00  0.00            
ATOM   2269  C1A POPE  212     144.434   1.141  50.643  1.00  0.00            
ATOM   2270  D2A POPE  212     141.664   0.567  46.674  1.00  0.00            
ATOM   2271  C3A POPE  212     142.244 197.657  42.043  1.00  0.00            
ATOM   2272  C4A POPE  212     144.820 194.818  39.315  1.00  0.00            
ATOM   2273  C1B POPE  212     139.798   2.479  51.147  1.00  0.00            
ATOM   2274  C2B POPE  212     137.354   5.484  49.922  1.00  0.00            
ATOM   2275  C3B POPE  212     134.948   5.747  45.080  1.00  0.00            
ATOM   2276  C4B POPE  212     132.515   2.351  44.438  1.00  0.00            
ATOM   2277  NH3 POPE  213     111.842  44.183  59.768  1.00  0.00            
ATOM   2278  PO4 POPE  213     113.554  47.811  58.148  1.00  0.00            
ATOM   2279  GL1 POPE  213     114.037  48.862  53.608  1.00  0.00            
ATOM   2280  GL2 POPE  213     117.337  50.824  55.298  1.00  0.00            
ATOM   2281  C1A POPE  213     114.159  48.679  48.913  1.00  0.00            
ATOM   2282  D2A POPE  213     114.845  48.909  45.218  1.00  0.00            
ATOM   2283  C3A POPE  213     113.798  45.126  42.073  1.00  0.00            
ATOM   2284  C4A POPE  213     114.245  41.008  40.793  1.00  0.00            
ATOM   2285  C1B POPE  213     119.411  49.817  50.609  1.00  0.00            
ATOM   2286  C2B POPE  213     121.792  53.353  47.966  1.00  0.00            
ATOM   2287  C3B POPE  213     121.039  55.624  44.390  1.00  0.00            
ATOM   2288  C4B POPE  213     119.599  58.096  41.319  1.00  0.00            
ATOM   2289  NH3 POPE  214     167.481   9.073  55.865  1.00  0.00            
ATOM   2290  PO4 POPE  214     162.106   8.984  56.488  1.00  0.00            
ATOM   2291  GL1 POPE  214     164.153  10.890  52.808  1.00  0.00            
ATOM   2292  GL2 POPE  214     164.002  13.914  53.344  1.00  0.00            
ATOM   2293  C1A POPE  214     165.801  10.181  49.026  1.00  0.00            
ATOM   2294  D2A POPE  214     167.229  12.940  45.694  1.00  0.00            
ATOM   2295  C3A POPE  214     163.617  13.771  42.882  1.00  0.00            
ATOM   2296  C4A POPE  214     159.817  14.622  40.883  1.00  0.00            
ATOM   2297  C1B POPE  214     164.648  17.135  50.626  1.00  0.00            
ATOM   2298  C2B POPE  214     164.371  17.053  47.022  1.00  0.00            
ATOM   2299  C3B POPE  214     167.110  17.822  43.594  1.00  0.00            
ATOM   2300  C4B POPE  214     165.595  16.738  38.733  1.00  0.00            
ATOM   2301  NH3 POPE  215      63.495  51.314  54.992  1.00  0.00            
ATOM   2302  PO4 POPE  215      60.537  48.847  56.846  1.00  0.00            
ATOM   2303  GL1 POPE  215      58.097  48.875  53.027  1.00  0.00            
ATOM   2304  GL2 POPE  215      57.103  49.723  50.540  1.00  0.00            
ATOM   2305  C1A POPE  215      59.111  45.572  48.982  1.00  0.00            
ATOM   2306  D2A POPE  215      60.123  43.285  44.908  1.00  0.00            
ATOM   2307  C3A POPE  215      61.815  45.603  41.683  1.00  0.00            
ATOM   2308  C4A POPE  215      64.673  45.170  39.041  1.00  0.00            
ATOM   2309  C1B POPE  215      59.143  52.130  49.302  1.00  0.00            
ATOM   2310  C2B POPE  215      60.097  54.780  45.410  1.00  0.00            
ATOM   2311  C3B POPE  215      60.561  55.421  41.425  1.00  0.00            
ATOM   2312  C4B POPE  215      59.333  54.377  37.328  1.00  0.00            
ATOM   2313  NH3 POPE  216     165.269 191.193  62.427  1.00  0.00            
ATOM   2314  PO4 POPE  216     164.701 194.674  59.552  1.00  0.00            
ATOM   2315  GL1 POPE  216     167.404 195.922  56.173  1.00  0.00            
ATOM   2316  GL2 POPE  216     167.398   1.208  54.632  1.00  0.00            
ATOM   2317  C1A POPE  216     169.405 195.287  51.592  1.00  0.00            
ATOM   2318  D2A POPE  216     170.530   0.695  48.165  1.00  0.00            
ATOM   2319  C3A POPE  216     173.310 196.241  45.799  1.00  0.00            
ATOM   2320  C4A POPE  216     171.032 193.861  41.442  1.00  0.00            
ATOM   2321  C1B POPE  216     165.682   0.492  50.799  1.00  0.00            
ATOM   2322  C2B POPE  216     165.136   0.200  46.495  1.00  0.00            
ATOM   2323  C3B POPE  216     165.026   0.687  41.574  1.00  0.00            
ATOM   2324  C4B POPE  216     165.216   0.385  37.425  1.00  0.00            
ATOM   2325  NH3 POPE  217      81.617  99.777  60.532  1.00  0.00            
ATOM   2326  PO4 POPE  217      82.255  95.680  58.726  1.00  0.00            
ATOM   2327  GL1 POPE  217      82.286  95.402  54.607  1.00  0.00            
ATOM   2328  GL2 POPE  217      79.489  96.124  54.239  1.00  0.00            
ATOM   2329  C1A POPE  217      81.585  92.591  50.588  1.00  0.00            
ATOM   2330  D2A POPE  217      81.392  92.565  46.114  1.00  0.00            
ATOM   2331  C3A POPE  217      80.290  94.497  41.608  1.00  0.00            
ATOM   2332  C4A POPE  217      80.579  98.570  40.227  1.00  0.00            
ATOM   2333  C1B POPE  217      78.108  97.205  51.106  1.00  0.00            
ATOM   2334  C2B POPE  217      75.945  97.221  47.018  1.00  0.00            
ATOM   2335  C3B POPE  217      76.373  99.783  43.084  1.00  0.00            
ATOM   2336  C4B POPE  217      76.316 101.722  39.091  1.00  0.00            
ATOM   2337  NH3 POPE  218      93.160 160.859  56.818  1.00  0.00            
ATOM   2338  PO4 POPE  218      96.443 159.528  56.044  1.00  0.00            
ATOM   2339  GL1 POPE  218      99.539 160.420  52.309  1.00  0.00            
ATOM   2340  GL2 POPE  218     100.389 156.939  50.880  1.00  0.00            
ATOM   2341  C1A POPE  218     100.756 161.661  48.154  1.00  0.00            
ATOM   2342  D2A POPE  218      99.102 163.141  44.513  1.00  0.00            
ATOM   2343  C3A POPE  218     100.711 166.678  41.282  1.00  0.00            
ATOM   2344  C4A POPE  218     101.045 170.025  39.947  1.00  0.00            
ATOM   2345  C1B POPE  218      99.177 157.309  46.069  1.00  0.00            
ATOM   2346  C2B POPE  218      97.588 156.468  41.839  1.00  0.00            
ATOM   2347  C3B POPE  218      95.154 159.444  38.016  1.00  0.00            
ATOM   2348  C4B POPE  218      92.422 162.849  36.358  1.00  0.00            
ATOM   2349  NH3 POPE  219      22.160 158.107  57.837  1.00  0.00            
ATOM   2350  PO4 POPE  219      23.265 153.522  57.085  1.00  0.00            
ATOM   2351  GL1 POPE  219      23.584 152.214  53.840  1.00  0.00            
ATOM   2352  GL2 POPE  219      26.171 152.025  53.010  1.00  0.00            
ATOM   2353  C1A POPE  219      22.360 150.248  50.320  1.00  0.00            
ATOM   2354  D2A POPE  219      20.329 149.852  46.127  1.00  0.00            
ATOM   2355  C3A POPE  219      21.950 150.191  42.677  1.00  0.00            
ATOM   2356  C4A POPE  219      24.163 148.944  38.802  1.00  0.00            
ATOM   2357  C1B POPE  219      28.223 150.540  49.216  1.00  0.00            
ATOM   2358  C2B POPE  219      26.581 149.557  45.626  1.00  0.00            
ATOM   2359  C3B POPE  219      28.696 148.104  41.510  1.00  0.00            
ATOM   2360  C4B POPE  219      31.062 146.840  36.996  1.00  0.00            
ATOM   2361  NH3 POPE  220     104.346  47.972  57.462  1.00  0.00            
ATOM   2362  PO4 POPE  220     106.740  52.714  56.807  1.00  0.00            
ATOM   2363  GL1 POPE  220     106.446  51.437  52.041  1.00  0.00            
ATOM   2364  GL2 POPE  220     104.726  48.359  51.843  1.00  0.00            
ATOM   2365  C1A POPE  220     106.335  54.486  48.710  1.00  0.00            
ATOM   2366  D2A POPE  220     106.513  56.951  46.141  1.00  0.00            
ATOM   2367  C3A POPE  220     102.841  56.174  43.849  1.00  0.00            
ATOM   2368  C4A POPE  220      99.564  55.565  42.368  1.00  0.00            
ATOM   2369  C1B POPE  220     105.413  48.612  47.998  1.00  0.00            
ATOM   2370  C2B POPE  220     105.918  47.890  44.099  1.00  0.00            
ATOM   2371  C3B POPE  220     106.162  48.943  39.759  1.00  0.00            
ATOM   2372  C4B POPE  220     108.019  49.672  35.842  1.00  0.00            
ATOM   2373  NH3 POPE  221      12.668  75.367  58.057  1.00  0.00            
ATOM   2374  PO4 POPE  221      10.890  79.249  58.235  1.00  0.00            
ATOM   2375  GL1 POPE  221      12.180  79.759  52.780  1.00  0.00            
ATOM   2376  GL2 POPE  221       9.365  80.734  52.805  1.00  0.00            
ATOM   2377  C1A POPE  221      11.855  76.177  50.375  1.00  0.00            
ATOM   2378  D2A POPE  221      10.610  74.771  46.992  1.00  0.00            
ATOM   2379  C3A POPE  221       8.319  77.168  44.636  1.00  0.00            
ATOM   2380  C4A POPE  221       8.095  79.251  40.878  1.00  0.00            
ATOM   2381  C1B POPE  221       9.727  81.706  48.548  1.00  0.00            
ATOM   2382  C2B POPE  221      11.238  81.927  43.919  1.00  0.00            
ATOM   2383  C3B POPE  221      13.275  82.691  39.894  1.00  0.00            
ATOM   2384  C4B POPE  221      14.334  84.363  35.358  1.00  0.00            
ATOM   2385  NH3 POPE  222     193.346   5.339  56.366  1.00  0.00            
ATOM   2386  PO4 POPE  222     193.286   0.537  59.513  1.00  0.00            
ATOM   2387  GL1 POPE  222     193.218 196.267  56.529  1.00  0.00            
ATOM   2388  GL2 POPE  222     191.705   1.115  54.474  1.00  0.00            
ATOM   2389  C1A POPE  222     194.624 196.217  51.882  1.00  0.00            
ATOM   2390  D2A POPE  222     194.297 194.079  48.440  1.00  0.00            
ATOM   2391  C3A POPE  222     195.488 193.335  43.980  1.00  0.00            
ATOM   2392  C4A POPE  222       2.418 193.526  42.046  1.00  0.00            
ATOM   2393  C1B POPE  222     190.867   0.915  48.905  1.00  0.00            
ATOM   2394  C2B POPE  222     192.999   1.414  45.601  1.00  0.00            
ATOM   2395  C3B POPE  222     195.035   1.007  42.183  1.00  0.00            
ATOM   2396  C4B POPE  222     197.404   3.308  38.461  1.00  0.00            
ATOM   2397  NH3 POPE  223     174.368  65.836  57.816  1.00  0.00            
ATOM   2398  PO4 POPE  223     170.744  69.609  57.140  1.00  0.00            
ATOM   2399  GL1 POPE  223     170.100  69.901  52.428  1.00  0.00            
ATOM   2400  GL2 POPE  223     172.425  71.266  50.533  1.00  0.00            
ATOM   2401  C1A POPE  223     168.862  68.065  48.737  1.00  0.00            
ATOM   2402  D2A POPE  223     167.235  65.855  45.325  1.00  0.00            
ATOM   2403  C3A POPE  223     168.592  63.154  42.131  1.00  0.00            
ATOM   2404  C4A POPE  223     165.731  60.707  38.284  1.00  0.00            
ATOM   2405  C1B POPE  223     170.289  71.932  45.802  1.00  0.00            
ATOM   2406  C2B POPE  223     168.016  75.384  45.375  1.00  0.00            
ATOM   2407  C3B POPE  223     165.331  75.595  41.950  1.00  0.00            
ATOM   2408  C4B POPE  223     166.133  78.321  38.519  1.00  0.00            
ATOM   2409  NH3 POPE  224     184.786 102.447  52.849  1.00  0.00            
ATOM   2410  PO4 POPE  224     188.334 106.473  53.534  1.00  0.00            
ATOM   2411  GL1 POPE  224     188.601 106.814  49.800  1.00  0.00            
ATOM   2412  GL2 POPE  224     187.491 105.021  48.200  1.00  0.00            
ATOM   2413  C1A POPE  224     188.256 109.412  45.208  1.00  0.00            
ATOM   2414  D2A POPE  224     186.497 108.048  41.345  1.00  0.00            
ATOM   2415  C3A POPE  224     185.503 109.551  38.705  1.00  0.00            
ATOM   2416  C4A POPE  224     182.469 112.516  36.305  1.00  0.00            
ATOM   2417  C1B POPE  224     184.781 105.829  45.487  1.00  0.00            
ATOM   2418  C2B POPE  224     182.162 105.765  43.166  1.00  0.00            
ATOM   2419  C3B POPE  224     180.468 108.706  41.013  1.00  0.00            
ATOM   2420  C4B POPE  224     177.827 112.254  40.335  1.00  0.00            
ATOM   2421  NH3 POPE  225     153.878  26.148  62.030  1.00  0.00            
ATOM   2422  PO4 POPE  225     154.350  22.994  59.714  1.00  0.00            
ATOM   2423  GL1 POPE  225     154.752  23.703  55.514  1.00  0.00            
ATOM   2424  GL2 POPE  225     151.749  21.566  55.223  1.00  0.00            
ATOM   2425  C1A POPE  225     154.763  21.826  51.465  1.00  0.00            
ATOM   2426  D2A POPE  225     156.857  24.555  48.587  1.00  0.00            
ATOM   2427  C3A POPE  225     154.817  26.336  44.766  1.00  0.00            
ATOM   2428  C4A POPE  225     156.589  25.879  41.166  1.00  0.00            
ATOM   2429  C1B POPE  225     150.744  18.600  53.674  1.00  0.00            
ATOM   2430  C2B POPE  225     152.280  16.657  49.797  1.00  0.00            
ATOM   2431  C3B POPE  225     151.007  16.653  45.550  1.00  0.00            
ATOM   2432  C4B POPE  225     149.776  16.988  41.312  1.00  0.00            
ATOM   2433  NH3 POPE  226      81.355  16.802  52.926  1.00  0.00            
ATOM   2434  PO4 POPE  226      77.323  18.060  55.605  1.00  0.00            
ATOM   2435  GL1 POPE  226      76.817  18.409  51.349  1.00  0.00            
ATOM   2436  GL2 POPE  226      77.978  15.297  48.863  1.00  0.00            
ATOM   2437  C1A POPE  226      77.137  19.284  46.884  1.00  0.00            
ATOM   2438  D2A POPE  226      77.547  20.073  42.820  1.00  0.00            
ATOM   2439  C3A POPE  226      81.478  18.142  40.873  1.00  0.00            
ATOM   2440  C4A POPE  226      85.491  18.197  39.065  1.00  0.00            
ATOM   2441  C1B POPE  226      76.615  14.327  45.058  1.00  0.00            
ATOM   2442  C2B POPE  226      77.657  15.482  41.069  1.00  0.00            
ATOM   2443  C3B POPE  226      78.142  18.640  37.659  1.00  0.00            
ATOM   2444  C4B POPE  226      81.608  20.756  36.307  1.00  0.00            
ATOM   2445  NH3 POPE  227      71.079  52.507  57.584  1.00  0.00            
ATOM   2446  PO4 POPE  227      67.329  54.707  56.758  1.00  0.00            
ATOM   2447  GL1 POPE  227      68.455  54.188  53.389  1.00  0.00            
ATOM   2448  GL2 POPE  227      66.200  54.428  51.228  1.00  0.00            
ATOM   2449  C1A POPE  227      71.171  53.434  49.661  1.00  0.00            
ATOM   2450  D2A POPE  227      75.768  52.615  47.803  1.00  0.00            
ATOM   2451  C3A POPE  227      76.587  53.248  43.564  1.00  0.00            
ATOM   2452  C4A POPE  227      78.619  51.016  40.668  1.00  0.00            
ATOM   2453  C1B POPE  227      64.600  53.109  46.966  1.00  0.00            
ATOM   2454  C2B POPE  227      65.630  54.087  42.837  1.00  0.00            
ATOM   2455  C3B POPE  227      64.465  54.969  38.385  1.00  0.00            
ATOM   2456  C4B POPE  227      63.225  57.707  35.165  1.00  0.00            
ATOM   2457  NH3 POPE  228     194.994  78.605  58.316  1.00  0.00            
ATOM   2458  PO4 POPE  228     190.768  77.333  56.257  1.00  0.00            
ATOM   2459  GL1 POPE  228     191.413  76.281  52.069  1.00  0.00            
ATOM   2460  GL2 POPE  228     192.381  72.551  51.398  1.00  0.00            
ATOM   2461  C1A POPE  228     194.681  75.913  48.536  1.00  0.00            
ATOM   2462  D2A POPE  228     194.694  77.723  44.131  1.00  0.00            
ATOM   2463  C3A POPE  228     195.657  77.032  40.058  1.00  0.00            
ATOM   2464  C4A POPE  228       0.015  74.599  36.361  1.00  0.00            
ATOM   2465  C1B POPE  228     191.467  71.466  47.222  1.00  0.00            
ATOM   2466  C2B POPE  228     193.178  73.314  44.267  1.00  0.00            
ATOM   2467  C3B POPE  228     195.662  71.563  40.065  1.00  0.00            
ATOM   2468  C4B POPE  228     194.955  69.573  35.416  1.00  0.00            
ATOM   2469  NH3 POPE  229     172.375  73.607  54.855  1.00  0.00            
ATOM   2470  PO4 POPE  229     175.750  77.286  55.025  1.00  0.00            
ATOM   2471  GL1 POPE  229     175.710  75.761  51.653  1.00  0.00            
ATOM   2472  GL2 POPE  229     177.921  77.855  49.440  1.00  0.00            
ATOM   2473  C1A POPE  229     176.415  73.858  47.198  1.00  0.00            
ATOM   2474  D2A POPE  229     174.640  72.347  43.352  1.00  0.00            
ATOM   2475  C3A POPE  229     174.386  74.592  39.409  1.00  0.00            
ATOM   2476  C4A POPE  229     175.778  74.763  35.404  1.00  0.00            
ATOM   2477  C1B POPE  229     178.345  78.696  44.710  1.00  0.00            
ATOM   2478  C2B POPE  229     175.711  78.831  40.190  1.00  0.00            
ATOM   2479  C3B POPE  229     175.080  80.087  36.122  1.00  0.00            
ATOM   2480  C4B POPE  229     171.897  82.076  33.720  1.00  0.00            
ATOM   2481  NH3 POPE  230     111.477  52.498  57.351  1.00  0.00            
ATOM   2482  PO4 POPE  230     108.949  48.787  59.324  1.00  0.00            
ATOM   2483  GL1 POPE  230     108.558  48.207  54.951  1.00  0.00            
ATOM   2484  GL2 POPE  230     110.128  45.176  55.022  1.00  0.00            
ATOM   2485  C1A POPE  230     109.800  47.761  50.988  1.00  0.00            
ATOM   2486  D2A POPE  230     109.990  46.712  46.584  1.00  0.00            
ATOM   2487  C3A POPE  230     110.756  48.886  41.900  1.00  0.00            
ATOM   2488  C4A POPE  230     112.728  49.749  37.357  1.00  0.00            
ATOM   2489  C1B POPE  230     107.093  44.101  52.635  1.00  0.00            
ATOM   2490  C2B POPE  230     106.410  43.385  48.282  1.00  0.00            
ATOM   2491  C3B POPE  230     109.409  41.876  45.038  1.00  0.00            
ATOM   2492  C4B POPE  230     109.236  43.193  41.002  1.00  0.00            
ATOM   2493  NH3 POPE  231      74.456   1.588  53.637  1.00  0.00            
ATOM   2494  PO4 POPE  231      77.410 195.835  53.883  1.00  0.00            
ATOM   2495  GL1 POPE  231      77.735 196.440  49.546  1.00  0.00            
ATOM   2496  GL2 POPE  231      80.745 195.782  48.218  1.00  0.00            
ATOM   2497  C1A POPE  231      77.444 197.594  45.344  1.00  0.00            
ATOM   2498  D2A POPE  231      78.070 197.659  41.468  1.00  0.00            
ATOM   2499  C3A POPE  231      75.041 194.775  39.718  1.00  0.00            
ATOM   2500  C4A POPE  231      71.044 192.967  37.892  1.00  0.00            
ATOM   2501  C1B POPE  231      82.061 196.573  43.970  1.00  0.00            
ATOM   2502  C2B POPE  231      82.258 196.135  39.305  1.00  0.00            
ATOM   2503  C3B POPE  231      81.576 192.620  35.424  1.00  0.00            
ATOM   2504  C4B POPE  231      80.065 188.804  32.198  1.00  0.00            
ATOM   2505  NH3 POPE  232      26.004  99.549  60.330  1.00  0.00            
ATOM   2506  PO4 POPE  232      21.816 100.222  58.424  1.00  0.00            
ATOM   2507  GL1 POPE  232      25.041 101.021  55.365  1.00  0.00            
ATOM   2508  GL2 POPE  232      24.410 103.702  53.887  1.00  0.00            
ATOM   2509  C1A POPE  232      28.025 100.622  51.563  1.00  0.00            
ATOM   2510  D2A POPE  232      28.415  98.423  48.187  1.00  0.00            
ATOM   2511  C3A POPE  232      24.331  97.468  47.031  1.00  0.00            
ATOM   2512  C4A POPE  232      19.605  97.166  47.726  1.00  0.00            
ATOM   2513  C1B POPE  232      22.271 101.620  50.015  1.00  0.00            
ATOM   2514  C2B POPE  232      19.532 102.419  46.213  1.00  0.00            
ATOM   2515  C3B POPE  232      18.304 101.793  42.704  1.00  0.00            
ATOM   2516  C4B POPE  232      20.076 101.908  38.087  1.00  0.00            
ATOM   2517  NH3 POPE  233     189.902  71.780  55.233  1.00  0.00            
ATOM   2518  PO4 POPE  233     192.559  69.462  55.844  1.00  0.00            
ATOM   2519  GL1 POPE  233     195.190  68.686  53.701  1.00  0.00            
ATOM   2520  GL2 POPE  233     196.020  65.978  53.129  1.00  0.00            
ATOM   2521  C1A POPE  233     195.312  68.991  49.080  1.00  0.00            
ATOM   2522  D2A POPE  233     193.337  66.879  45.600  1.00  0.00            
ATOM   2523  C3A POPE  233     192.372  68.635  42.619  1.00  0.00            
ATOM   2524  C4A POPE  233     191.845  68.044  38.471  1.00  0.00            
ATOM   2525  C1B POPE  233     195.277  63.174  49.203  1.00  0.00            
ATOM   2526  C2B POPE  233     193.472  62.016  45.148  1.00  0.00            
ATOM   2527  C3B POPE  233     194.620  59.397  41.457  1.00  0.00            
ATOM   2528  C4B POPE  233     195.109  56.875  37.856  1.00  0.00            
ATOM   2529  NH3 POPE  234     128.705  14.632  55.269  1.00  0.00            
ATOM   2530  PO4 POPE  234     130.073  18.977  57.313  1.00  0.00            
ATOM   2531  GL1 POPE  234     127.855  19.056  52.726  1.00  0.00            
ATOM   2532  GL2 POPE  234     129.528  17.302  51.439  1.00  0.00            
ATOM   2533  C1A POPE  234     127.556  22.740  51.280  1.00  0.00            
ATOM   2534  D2A POPE  234     124.714  24.345  49.335  1.00  0.00            
ATOM   2535  C3A POPE  234     124.284  24.243  45.163  1.00  0.00            
ATOM   2536  C4A POPE  234     125.090  26.105  41.980  1.00  0.00            
ATOM   2537  C1B POPE  234     131.739  16.781  48.163  1.00  0.00            
ATOM   2538  C2B POPE  234     131.474  15.090  44.361  1.00  0.00            
ATOM   2539  C3B POPE  234     130.810  12.618  40.874  1.00  0.00            
ATOM   2540  C4B POPE  234     131.700  12.380  36.339  1.00  0.00            
ATOM   2541  NH3 POPE  235      71.263 145.629  53.173  1.00  0.00            
ATOM   2542  PO4 POPE  235      71.925 149.173  53.910  1.00  0.00            
ATOM   2543  GL1 POPE  235      70.622 149.379  49.485  1.00  0.00            
ATOM   2544  GL2 POPE  235      69.519 146.041  48.017  1.00  0.00            
ATOM   2545  C1A POPE  235      69.589 151.920  45.859  1.00  0.00            
ATOM   2546  D2A POPE  235      72.269 152.398  42.939  1.00  0.00            
ATOM   2547  C3A POPE  235      72.968 153.283  39.110  1.00  0.00            
ATOM   2548  C4A POPE  235      74.363 151.215  35.777  1.00  0.00            
ATOM   2549  C1B POPE  235      69.382 147.245  43.679  1.00  0.00            
ATOM   2550  C2B POPE  235      69.876 147.273  40.820  1.00  0.00            
ATOM   2551  C3B POPE  235      68.299 150.504  38.662  1.00  0.00            
ATOM   2552  C4B POPE  235      64.281 152.632  39.063  1.00  0.00            
ATOM   2553  NH3 POPE  236      15.713 151.080  62.582  1.00  0.00            
ATOM   2554  PO4 POPE  236      16.031 152.334  58.379  1.00  0.00            
ATOM   2555  GL1 POPE  236      17.900 149.649  54.735  1.00  0.00            
ATOM   2556  GL2 POPE  236      18.698 146.703  54.044  1.00  0.00            
ATOM   2557  C1A POPE  236      17.258 148.805  49.843  1.00  0.00            
ATOM   2558  D2A POPE  236      14.737 151.203  47.094  1.00  0.00            
ATOM   2559  C3A POPE  236      16.266 151.292  42.770  1.00  0.00            
ATOM   2560  C4A POPE  236      18.913 150.086  38.964  1.00  0.00            
ATOM   2561  C1B POPE  236      20.717 145.311  49.710  1.00  0.00            
ATOM   2562  C2B POPE  236      22.243 145.685  46.261  1.00  0.00            
ATOM   2563  C3B POPE  236      24.486 145.193  42.234  1.00  0.00            
ATOM   2564  C4B POPE  236      26.344 144.586  37.752  1.00  0.00            
ATOM   2565  NH3 POPE  237     169.805 193.524  62.552  1.00  0.00            
ATOM   2566  PO4 POPE  237     169.150 188.892  60.343  1.00  0.00            
ATOM   2567  GL1 POPE  237     168.207 190.613  56.675  1.00  0.00            
ATOM   2568  GL2 POPE  237     171.038 189.230  54.252  1.00  0.00            
ATOM   2569  C1A POPE  237     165.570 191.892  53.168  1.00  0.00            
ATOM   2570  D2A POPE  237     163.074 194.993  53.686  1.00  0.00            
ATOM   2571  C3A POPE  237     160.456 195.501  50.100  1.00  0.00            
ATOM   2572  C4A POPE  237     160.775 193.609  45.973  1.00  0.00            
ATOM   2573  C1B POPE  237     172.628 191.686  50.538  1.00  0.00            
ATOM   2574  C2B POPE  237     169.796 192.477  47.147  1.00  0.00            
ATOM   2575  C3B POPE  237     166.337 193.233  44.048  1.00  0.00            
ATOM   2576  C4B POPE  237     166.068 193.027  38.573  1.00  0.00            
ATOM   2577  NH3 POPE  238     106.891  31.834  55.554  1.00  0.00            
ATOM   2578  PO4 POPE  238     105.739  26.331  56.638  1.00  0.00            
ATOM   2579  GL1 POPE  238     109.411  23.892  54.740  1.00  0.00            
ATOM   2580  GL2 POPE  238     112.125  25.915  55.037  1.00  0.00            
ATOM   2581  C1A POPE  238     109.977  23.527  50.072  1.00  0.00            
ATOM   2582  D2A POPE  238     112.775  23.690  46.348  1.00  0.00            
ATOM   2583  C3A POPE  238     114.176  20.686  43.720  1.00  0.00            
ATOM   2584  C4A POPE  238     113.407  16.359  41.394  1.00  0.00            
ATOM   2585  C1B POPE  238     113.900  22.509  53.043  1.00  0.00            
ATOM   2586  C2B POPE  238     116.897  23.767  49.805  1.00  0.00            
ATOM   2587  C3B POPE  238     117.510  23.694  45.967  1.00  0.00            
ATOM   2588  C4B POPE  238     119.684  23.721  42.020  1.00  0.00            
ATOM   2589  NH3 POPE  239      48.319 111.075  60.840  1.00  0.00            
ATOM   2590  PO4 POPE  239      52.582 111.321  60.057  1.00  0.00            
ATOM   2591  GL1 POPE  239      54.131 110.838  55.599  1.00  0.00            
ATOM   2592  GL2 POPE  239      53.958 107.348  53.587  1.00  0.00            
ATOM   2593  C1A POPE  239      53.229 113.526  52.272  1.00  0.00            
ATOM   2594  D2A POPE  239      53.126 116.557  49.283  1.00  0.00            
ATOM   2595  C3A POPE  239      55.123 115.009  45.173  1.00  0.00            
ATOM   2596  C4A POPE  239      54.340 111.065  41.873  1.00  0.00            
ATOM   2597  C1B POPE  239      54.693 106.219  49.386  1.00  0.00            
ATOM   2598  C2B POPE  239      52.403 103.995  47.309  1.00  0.00            
ATOM   2599  C3B POPE  239      49.223 103.213  44.718  1.00  0.00            
ATOM   2600  C4B POPE  239      45.769 104.757  44.641  1.00  0.00            
ATOM   2601  NH3 POPE  240      59.785 195.934  60.164  1.00  0.00            
ATOM   2602  PO4 POPE  240      60.836   1.751  59.790  1.00  0.00            
ATOM   2603  GL1 POPE  240      61.237   1.086  55.678  1.00  0.00            
ATOM   2604  GL2 POPE  240      63.741   1.586  54.485  1.00  0.00            
ATOM   2605  C1A POPE  240      59.285   2.008  51.788  1.00  0.00            
ATOM   2606  D2A POPE  240      57.970 197.743  47.428  1.00  0.00            
ATOM   2607  C3A POPE  240      56.673   3.197  43.855  1.00  0.00            
ATOM   2608  C4A POPE  240      55.182   0.968  40.344  1.00  0.00            
ATOM   2609  C1B POPE  240      63.660   4.026  50.894  1.00  0.00            
ATOM   2610  C2B POPE  240      60.363   4.570  46.802  1.00  0.00            
ATOM   2611  C3B POPE  240      60.927   4.361  42.476  1.00  0.00            
ATOM   2612  C4B POPE  240      59.925   1.575  38.601  1.00  0.00            
ATOM   2613  NH3 POPE  241     169.797 111.221  53.053  1.00  0.00            
ATOM   2614  PO4 POPE  241     164.908 110.164  54.267  1.00  0.00            
ATOM   2615  GL1 POPE  241     165.628 110.234  49.910  1.00  0.00            
ATOM   2616  GL2 POPE  241     167.842 107.780  48.829  1.00  0.00            
ATOM   2617  C1A POPE  241     164.635 111.413  46.415  1.00  0.00            
ATOM   2618  D2A POPE  241     162.844 113.145  43.053  1.00  0.00            
ATOM   2619  C3A POPE  241     164.125 113.243  39.708  1.00  0.00            
ATOM   2620  C4A POPE  241     166.525 113.831  34.900  1.00  0.00            
ATOM   2621  C1B POPE  241     167.671 106.779  43.985  1.00  0.00            
ATOM   2622  C2B POPE  241     169.561 106.423  40.230  1.00  0.00            
ATOM   2623  C3B POPE  241     171.419 103.876  37.992  1.00  0.00            
ATOM   2624  C4B POPE  241     174.576 103.191  35.427  1.00  0.00            
ATOM   2625  NH3 POPE  242      40.149  91.315  62.959  1.00  0.00            
ATOM   2626  PO4 POPE  242      43.782  88.425  60.536  1.00  0.00            
ATOM   2627  GL1 POPE  242      42.754  86.173  56.341  1.00  0.00            
ATOM   2628  GL2 POPE  242      39.789  86.576  54.590  1.00  0.00            
ATOM   2629  C1A POPE  242      43.595  86.826  51.871  1.00  0.00            
ATOM   2630  D2A POPE  242      45.912  86.561  47.628  1.00  0.00            
ATOM   2631  C3A POPE  242      46.968  83.215  46.662  1.00  0.00            
ATOM   2632  C4A POPE  242      45.372  80.009  44.923  1.00  0.00            
ATOM   2633  C1B POPE  242      38.365  87.596  49.673  1.00  0.00            
ATOM   2634  C2B POPE  242      38.928  87.514  46.031  1.00  0.00            
ATOM   2635  C3B POPE  242      39.990  87.599  41.260  1.00  0.00            
ATOM   2636  C4B POPE  242      43.314  85.565  38.697  1.00  0.00            
ATOM   2637  NH3 POPE  243      61.096   6.701  60.523  1.00  0.00            
ATOM   2638  PO4 POPE  243      57.872   9.765  59.950  1.00  0.00            
ATOM   2639  GL1 POPE  243      56.832  10.862  55.154  1.00  0.00            
ATOM   2640  GL2 POPE  243      53.215  11.290  54.333  1.00  0.00            
ATOM   2641  C1A POPE  243      56.152   8.792  51.524  1.00  0.00            
ATOM   2642  D2A POPE  243      56.024   4.959  49.933  1.00  0.00            
ATOM   2643  C3A POPE  243      52.704   2.128  48.942  1.00  0.00            
ATOM   2644  C4A POPE  243      51.950 195.220  50.367  1.00  0.00            
ATOM   2645  C1B POPE  243      55.144  13.511  51.165  1.00  0.00            
ATOM   2646  C2B POPE  243      54.732  13.004  46.186  1.00  0.00            
ATOM   2647  C3B POPE  243      55.328   9.922  42.145  1.00  0.00            
ATOM   2648  C4B POPE  243      53.378   9.809  38.973  1.00  0.00            
ATOM   2649  NH3 POPE  244     129.958 172.699  55.805  1.00  0.00            
ATOM   2650  PO4 POPE  244     126.806 170.724  56.236  1.00  0.00            
ATOM   2651  GL1 POPE  244     125.946 168.695  52.059  1.00  0.00            
ATOM   2652  GL2 POPE  244     126.814 171.080  50.271  1.00  0.00            
ATOM   2653  C1A POPE  244     126.937 166.835  47.285  1.00  0.00            
ATOM   2654  D2A POPE  244     127.224 167.086  43.541  1.00  0.00            
ATOM   2655  C3A POPE  244     124.676 166.568  40.124  1.00  0.00            
ATOM   2656  C4A POPE  244     123.195 165.556  36.894  1.00  0.00            
ATOM   2657  C1B POPE  244     124.716 171.340  46.086  1.00  0.00            
ATOM   2658  C2B POPE  244     124.078 172.310  41.404  1.00  0.00            
ATOM   2659  C3B POPE  244     123.310 174.135  37.881  1.00  0.00            
ATOM   2660  C4B POPE  244     121.020 173.603  34.048  1.00  0.00            
ATOM   2661  NH3 POPE  245       0.946 121.649  53.835  1.00  0.00            
ATOM   2662  PO4 POPE  245       3.239 117.600  55.100  1.00  0.00            
ATOM   2663  GL1 POPE  245       1.428 116.123  51.423  1.00  0.00            
ATOM   2664  GL2 POPE  245       1.922 113.237  50.171  1.00  0.00            
ATOM   2665  C1A POPE  245       3.492 116.694  47.176  1.00  0.00            
ATOM   2666  D2A POPE  245       7.328 118.567  46.582  1.00  0.00            
ATOM   2667  C3A POPE  245       9.792 121.592  42.970  1.00  0.00            
ATOM   2668  C4A POPE  245       9.597 121.112  38.907  1.00  0.00            
ATOM   2669  C1B POPE  245     197.687 112.409  45.591  1.00  0.00            
ATOM   2670  C2B POPE  245     196.922 115.197  41.197  1.00  0.00            
ATOM   2671  C3B POPE  245     196.065 113.132  37.272  1.00  0.00            
ATOM   2672  C4B POPE  245     196.883 109.286  34.226  1.00  0.00            
ATOM   2673  NH3 POPE  246       3.462 163.846  56.332  1.00  0.00            
ATOM   2674  PO4 POPE  246       4.294 167.908  55.040  1.00  0.00            
ATOM   2675  GL1 POPE  246       7.767 165.958  51.629  1.00  0.00            
ATOM   2676  GL2 POPE  246      10.200 163.520  53.550  1.00  0.00            
ATOM   2677  C1A POPE  246       9.616 165.996  47.938  1.00  0.00            
ATOM   2678  D2A POPE  246      10.638 167.556  43.396  1.00  0.00            
ATOM   2679  C3A POPE  246       9.323 165.776  39.732  1.00  0.00            
ATOM   2680  C4A POPE  246       6.199 162.528  39.535  1.00  0.00            
ATOM   2681  C1B POPE  246       9.532 161.342  49.793  1.00  0.00            
ATOM   2682  C2B POPE  246      11.476 160.114  46.141  1.00  0.00            
ATOM   2683  C3B POPE  246       9.538 158.686  43.124  1.00  0.00            
ATOM   2684  C4B POPE  246       8.878 157.724  39.334  1.00  0.00            
ATOM   2685  NH3 POPE  247       6.673 101.768  62.767  1.00  0.00            
ATOM   2686  PO4 POPE  247       8.294  98.684  59.816  1.00  0.00            
ATOM   2687  GL1 POPE  247      11.840 100.296  57.027  1.00  0.00            
ATOM   2688  GL2 POPE  247      14.303  97.839  55.362  1.00  0.00            
ATOM   2689  C1A POPE  247      12.534 101.851  52.467  1.00  0.00            
ATOM   2690  D2A POPE  247      10.031 101.893  48.626  1.00  0.00            
ATOM   2691  C3A POPE  247      10.422 104.200  45.396  1.00  0.00            
ATOM   2692  C4A POPE  247       8.313 105.876  42.261  1.00  0.00            
ATOM   2693  C1B POPE  247      16.241  96.114  51.064  1.00  0.00            
ATOM   2694  C2B POPE  247      15.552  94.245  47.335  1.00  0.00            
ATOM   2695  C3B POPE  247      16.404  96.255  43.493  1.00  0.00            
ATOM   2696  C4B POPE  247      16.563  98.368  39.084  1.00  0.00            
ATOM   2697  NH3 POPE  248     142.686  28.778  58.403  1.00  0.00            
ATOM   2698  PO4 POPE  248     146.915  30.987  58.001  1.00  0.00            
ATOM   2699  GL1 POPE  248     147.622  28.424  52.998  1.00  0.00            
ATOM   2700  GL2 POPE  248     150.426  25.976  53.721  1.00  0.00            
ATOM   2701  C1A POPE  248     146.939  27.680  48.318  1.00  0.00            
ATOM   2702  D2A POPE  248     143.588  27.778  46.305  1.00  0.00            
ATOM   2703  C3A POPE  248     142.262  26.824  42.749  1.00  0.00            
ATOM   2704  C4A POPE  248     144.403  26.146  39.193  1.00  0.00            
ATOM   2705  C1B POPE  248     150.213  23.887  49.162  1.00  0.00            
ATOM   2706  C2B POPE  248     152.036  21.782  45.696  1.00  0.00            
ATOM   2707  C3B POPE  248     152.425  21.682  41.804  1.00  0.00            
ATOM   2708  C4B POPE  248     150.700  20.506  37.077  1.00  0.00            
ATOM   2709  NH3 POPE  249     112.885  65.138  58.977  1.00  0.00            
ATOM   2710  PO4 POPE  249     110.103  68.595  58.018  1.00  0.00            
ATOM   2711  GL1 POPE  249     109.888  70.094  52.539  1.00  0.00            
ATOM   2712  GL2 POPE  249     112.078  72.691  51.742  1.00  0.00            
ATOM   2713  C1A POPE  249     112.047  67.347  50.204  1.00  0.00            
ATOM   2714  D2A POPE  249     111.350  65.019  47.795  1.00  0.00            
ATOM   2715  C3A POPE  249     112.850  64.882  43.117  1.00  0.00            
ATOM   2716  C4A POPE  249     111.876  62.389  39.609  1.00  0.00            
ATOM   2717  C1B POPE  249     110.435  71.864  47.596  1.00  0.00            
ATOM   2718  C2B POPE  249     112.835  69.322  45.206  1.00  0.00            
ATOM   2719  C3B POPE  249     115.545  68.553  41.750  1.00  0.00            
ATOM   2720  C4B POPE  249     116.228  70.721  38.081  1.00  0.00            
ATOM   2721  NH3 POPE  250     132.953 153.163  56.095  1.00  0.00            
ATOM   2722  PO4 POPE  250     135.961 150.824  53.778  1.00  0.00            
ATOM   2723  GL1 POPE  250     135.999 149.574  48.812  1.00  0.00            
ATOM   2724  GL2 POPE  250     133.232 151.330  46.746  1.00  0.00            
ATOM   2725  C1A POPE  250     137.077 147.322  45.229  1.00  0.00            
ATOM   2726  D2A POPE  250     138.059 147.673  41.264  1.00  0.00            
ATOM   2727  C3A POPE  250     138.885 144.767  37.667  1.00  0.00            
ATOM   2728  C4A POPE  250     137.741 144.359  33.910  1.00  0.00            
ATOM   2729  C1B POPE  250     136.928 152.074  42.882  1.00  0.00            
ATOM   2730  C2B POPE  250     141.436 151.166  42.338  1.00  0.00            
ATOM   2731  C3B POPE  250     141.547 150.855  38.709  1.00  0.00            
ATOM   2732  C4B POPE  250     138.020 149.751  35.381  1.00  0.00            
ATOM   2733  NH3 POPE  251      41.908  63.999  56.059  1.00  0.00            
ATOM   2734  PO4 POPE  251      44.518  65.142  58.229  1.00  0.00            
ATOM   2735  GL1 POPE  251      46.105  66.955  54.650  1.00  0.00            
ATOM   2736  GL2 POPE  251      45.077  63.494  52.303  1.00  0.00            
ATOM   2737  C1A POPE  251      44.438  68.870  51.530  1.00  0.00            
ATOM   2738  D2A POPE  251      45.142  70.296  47.451  1.00  0.00            
ATOM   2739  C3A POPE  251      42.159  68.361  44.006  1.00  0.00            
ATOM   2740  C4A POPE  251      39.429  70.605  41.072  1.00  0.00            
ATOM   2741  C1B POPE  251      48.309  63.960  50.496  1.00  0.00            
ATOM   2742  C2B POPE  251      48.845  66.688  47.822  1.00  0.00            
ATOM   2743  C3B POPE  251      47.797  67.986  43.469  1.00  0.00            
ATOM   2744  C4B POPE  251      45.170  69.668  40.736  1.00  0.00            
ATOM   2745  NH3 POPE  252      10.031  34.871  55.836  1.00  0.00            
ATOM   2746  PO4 POPE  252      14.904  33.809  56.400  1.00  0.00            
ATOM   2747  GL1 POPE  252      13.667  33.578  51.385  1.00  0.00            
ATOM   2748  GL2 POPE  252      15.384  35.043  50.232  1.00  0.00            
ATOM   2749  C1A POPE  252      11.104  32.423  49.131  1.00  0.00            
ATOM   2750  D2A POPE  252       9.553  29.983  46.230  1.00  0.00            
ATOM   2751  C3A POPE  252       5.736  30.625  43.962  1.00  0.00            
ATOM   2752  C4A POPE  252       3.654  28.971  41.829  1.00  0.00            
ATOM   2753  C1B POPE  252      16.253  37.155  46.994  1.00  0.00            
ATOM   2754  C2B POPE  252      18.544  38.983  42.742  1.00  0.00            
ATOM   2755  C3B POPE  252      20.320  38.591  38.653  1.00  0.00            
ATOM   2756  C4B POPE  252      23.729  39.561  35.490  1.00  0.00            
ATOM   2757  NH3 POPE  253      69.240  99.119  61.474  1.00  0.00            
ATOM   2758  PO4 POPE  253      69.012 103.796  61.309  1.00  0.00            
ATOM   2759  GL1 POPE  253      69.716 104.505  56.562  1.00  0.00            
ATOM   2760  GL2 POPE  253      67.476 105.947  55.761  1.00  0.00            
ATOM   2761  C1A POPE  253      71.268 103.275  52.140  1.00  0.00            
ATOM   2762  D2A POPE  253      73.058 102.225  48.666  1.00  0.00            
ATOM   2763  C3A POPE  253      70.461 103.256  43.950  1.00  0.00            
ATOM   2764  C4A POPE  253      66.680 103.768  41.960  1.00  0.00            
ATOM   2765  C1B POPE  253      70.755 108.501  53.026  1.00  0.00            
ATOM   2766  C2B POPE  253      74.638 110.596  53.301  1.00  0.00            
ATOM   2767  C3B POPE  253      78.344 114.246  52.416  1.00  0.00            
ATOM   2768  C4B POPE  253      80.797 114.505  49.459  1.00  0.00            
ATOM   2769  NH3 POPE  254      55.748 179.463  49.537  1.00  0.00            
ATOM   2770  PO4 POPE  254      55.494 183.674  50.244  1.00  0.00            
ATOM   2771  GL1 POPE  254      55.649 185.137  46.133  1.00  0.00            
ATOM   2772  GL2 POPE  254      56.331 182.246  44.947  1.00  0.00            
ATOM   2773  C1A POPE  254      55.274 188.868  43.615  1.00  0.00            
ATOM   2774  D2A POPE  254      57.245 189.760  39.199  1.00  0.00            
ATOM   2775  C3A POPE  254      54.310 189.983  35.884  1.00  0.00            
ATOM   2776  C4A POPE  254      51.264 193.664  34.742  1.00  0.00            
ATOM   2777  C1B POPE  254      52.824 182.767  41.286  1.00  0.00            
ATOM   2778  C2B POPE  254      47.894 183.464  40.042  1.00  0.00            
ATOM   2779  C3B POPE  254      44.837 183.326  37.694  1.00  0.00            
ATOM   2780  C4B POPE  254      43.548 183.021  33.258  1.00  0.00            
ATOM   2781  NH3 POPE  255     114.998  42.481  56.687  1.00  0.00            
ATOM   2782  PO4 POPE  255     110.351  39.487  58.762  1.00  0.00            
ATOM   2783  GL1 POPE  255     109.302  39.324  54.383  1.00  0.00            
ATOM   2784  GL2 POPE  255     108.812  36.292  53.682  1.00  0.00            
ATOM   2785  C1A POPE  255     109.953  39.564  49.790  1.00  0.00            
ATOM   2786  D2A POPE  255     106.315  37.901  45.749  1.00  0.00            
ATOM   2787  C3A POPE  255     106.110  34.559  42.801  1.00  0.00            
ATOM   2788  C4A POPE  255     106.354  34.042  39.066  1.00  0.00            
ATOM   2789  C1B POPE  255     110.218  35.011  49.649  1.00  0.00            
ATOM   2790  C2B POPE  255     111.064  31.529  47.322  1.00  0.00            
ATOM   2791  C3B POPE  255     113.372  32.603  43.291  1.00  0.00            
ATOM   2792  C4B POPE  255     116.787  31.839  39.608  1.00  0.00            
ATOM   2793  NH3 POPE  256     149.998  99.340  57.174  1.00  0.00            
ATOM   2794  PO4 POPE  256     147.950  94.909  57.292  1.00  0.00            
ATOM   2795  GL1 POPE  256     148.743  97.020  52.992  1.00  0.00            
ATOM   2796  GL2 POPE  256     150.595  93.654  51.901  1.00  0.00            
ATOM   2797  C1A POPE  256     148.443  99.634  49.123  1.00  0.00            
ATOM   2798  D2A POPE  256     148.710 101.999  45.838  1.00  0.00            
ATOM   2799  C3A POPE  256     146.560 100.506  42.505  1.00  0.00            
ATOM   2800  C4A POPE  256     143.668  98.304  39.797  1.00  0.00            
ATOM   2801  C1B POPE  256     151.130  95.211  47.423  1.00  0.00            
ATOM   2802  C2B POPE  256     151.368  97.811  43.484  1.00  0.00            
ATOM   2803  C3B POPE  256     152.694  97.308  39.155  1.00  0.00            
ATOM   2804  C4B POPE  256     151.277  95.783  36.248  1.00  0.00            
ATOM   2805  NH3 POPE  257     134.385  27.810  61.494  1.00  0.00            
ATOM   2806  PO4 POPE  257     137.243  29.465  58.315  1.00  0.00            
ATOM   2807  GL1 POPE  257     135.382  29.936  53.692  1.00  0.00            
ATOM   2808  GL2 POPE  257     132.475  32.408  52.736  1.00  0.00            
ATOM   2809  C1A POPE  257     133.560  28.449  49.623  1.00  0.00            
ATOM   2810  D2A POPE  257     133.370  29.921  44.484  1.00  0.00            
ATOM   2811  C3A POPE  257     133.025  31.603  39.818  1.00  0.00            
ATOM   2812  C4A POPE  257     134.182  28.768  35.791  1.00  0.00            
ATOM   2813  C1B POPE  257     133.479  35.339  48.210  1.00  0.00            
ATOM   2814  C2B POPE  257     133.523  36.542  43.703  1.00  0.00            
ATOM   2815  C3B POPE  257     133.700  36.161  38.444  1.00  0.00            
ATOM   2816  C4B POPE  257     132.505  37.506  34.017  1.00  0.00            
ATOM   2817  NH3 POPE  258     185.891 106.493  58.107  1.00  0.00            
ATOM   2818  PO4 POPE  258     182.289 106.195  55.611  1.00  0.00            
ATOM   2819  GL1 POPE  258     182.705 107.211  51.405  1.00  0.00            
ATOM   2820  GL2 POPE  258     183.977 109.890  48.855  1.00  0.00            
ATOM   2821  C1A POPE  258     179.174 107.973  47.718  1.00  0.00            
ATOM   2822  D2A POPE  258     176.568 107.547  44.573  1.00  0.00            
ATOM   2823  C3A POPE  258     175.901 106.927  39.677  1.00  0.00            
ATOM   2824  C4A POPE  258     172.784 108.513  36.045  1.00  0.00            
ATOM   2825  C1B POPE  258     183.847 110.672  44.633  1.00  0.00            
ATOM   2826  C2B POPE  258     182.534 113.539  41.811  1.00  0.00            
ATOM   2827  C3B POPE  258     180.790 116.607  41.014  1.00  0.00            
ATOM   2828  C4B POPE  258     178.809 116.913  37.506  1.00  0.00            
ATOM   2829  NH3 POPE  259      61.378  81.018  60.041  1.00  0.00            
ATOM   2830  PO4 POPE  259      62.933  84.987  58.334  1.00  0.00            
ATOM   2831  GL1 POPE  259      61.739  84.300  55.159  1.00  0.00            
ATOM   2832  GL2 POPE  259      61.523  80.896  55.015  1.00  0.00            
ATOM   2833  C1A POPE  259      59.697  84.287  51.058  1.00  0.00            
ATOM   2834  D2A POPE  259      56.469  84.153  48.535  1.00  0.00            
ATOM   2835  C3A POPE  259      57.646  81.603  43.761  1.00  0.00            
ATOM   2836  C4A POPE  259      59.146  83.538  39.914  1.00  0.00            
ATOM   2837  C1B POPE  259      60.689  79.047  52.058  1.00  0.00            
ATOM   2838  C2B POPE  259      61.430  79.611  47.137  1.00  0.00            
ATOM   2839  C3B POPE  259      62.875  80.765  43.696  1.00  0.00            
ATOM   2840  C4B POPE  259      66.671  80.457  42.586  1.00  0.00            
ATOM   2841  NH3 POPE  260      49.553  41.261  53.365  1.00  0.00            
ATOM   2842  PO4 POPE  260      45.509  42.398  54.677  1.00  0.00            
ATOM   2843  GL1 POPE  260      44.674  42.670  50.922  1.00  0.00            
ATOM   2844  GL2 POPE  260      43.504  44.973  50.234  1.00  0.00            
ATOM   2845  C1A POPE  260      45.540  42.273  46.366  1.00  0.00            
ATOM   2846  D2A POPE  260      47.353  40.779  42.772  1.00  0.00            
ATOM   2847  C3A POPE  260      48.150  44.828  39.787  1.00  0.00            
ATOM   2848  C4A POPE  260      48.743  48.980  38.241  1.00  0.00            
ATOM   2849  C1B POPE  260      43.174  46.784  45.981  1.00  0.00            
ATOM   2850  C2B POPE  260      43.742  44.739  42.116  1.00  0.00            
ATOM   2851  C3B POPE  260      42.649  41.393  39.196  1.00  0.00            
ATOM   2852  C4B POPE  260      39.597  38.254  41.044  1.00  0.00            
ATOM   2853  NH3 POPE  261      39.257   4.421  54.850  1.00  0.00            
ATOM   2854  PO4 POPE  261      44.206   5.003  56.056  1.00  0.00            
ATOM   2855  GL1 POPE  261      44.186   4.934  52.366  1.00  0.00            
ATOM   2856  GL2 POPE  261      46.782   7.078  51.692  1.00  0.00            
ATOM   2857  C1A POPE  261      43.033   3.371  47.741  1.00  0.00            
ATOM   2858  D2A POPE  261      44.763 196.440  46.677  1.00  0.00            
ATOM   2859  C3A POPE  261      44.038 195.252  42.404  1.00  0.00            
ATOM   2860  C4A POPE  261      42.418 195.679  38.086  1.00  0.00            
ATOM   2861  C1B POPE  261      47.211   7.699  48.033  1.00  0.00            
ATOM   2862  C2B POPE  261      46.929   7.709  44.203  1.00  0.00            
ATOM   2863  C3B POPE  261      46.189   9.996  41.099  1.00  0.00            
ATOM   2864  C4B POPE  261      48.296  11.598  36.680  1.00  0.00            
ATOM   2865  NH3 POPE  262      94.339 173.205  53.666  1.00  0.00            
ATOM   2866  PO4 POPE  262      97.930 176.255  55.194  1.00  0.00            
ATOM   2867  GL1 POPE  262      99.713 177.475  52.362  1.00  0.00            
ATOM   2868  GL2 POPE  262     102.011 175.689  52.253  1.00  0.00            
ATOM   2869  C1A POPE  262     100.873 178.872  48.192  1.00  0.00            
ATOM   2870  D2A POPE  262     102.013 178.969  44.090  1.00  0.00            
ATOM   2871  C3A POPE  262     100.241 179.364  40.445  1.00  0.00            
ATOM   2872  C4A POPE  262      98.216 180.869  36.752  1.00  0.00            
ATOM   2873  C1B POPE  262     105.825 176.266  48.035  1.00  0.00            
ATOM   2874  C2B POPE  262     106.207 176.378  43.449  1.00  0.00            
ATOM   2875  C3B POPE  262     104.776 176.294  39.084  1.00  0.00            
ATOM   2876  C4B POPE  262     101.489 176.758  36.266  1.00  0.00            
ATOM   2877  NH3 POPE  263      68.738 184.768  52.396  1.00  0.00            
ATOM   2878  PO4 POPE  263      71.417 188.940  55.488  1.00  0.00            
ATOM   2879  GL1 POPE  263      72.456 188.980  51.705  1.00  0.00            
ATOM   2880  GL2 POPE  263      71.973 188.894  49.024  1.00  0.00            
ATOM   2881  C1A POPE  263      76.684 187.345  49.731  1.00  0.00            
ATOM   2882  D2A POPE  263      80.152 186.444  47.482  1.00  0.00            
ATOM   2883  C3A POPE  263      80.835 184.364  44.257  1.00  0.00            
ATOM   2884  C4A POPE  263      81.055 182.942  40.250  1.00  0.00            
ATOM   2885  C1B POPE  263      72.985 188.574  45.041  1.00  0.00            
ATOM   2886  C2B POPE  263      73.323 189.544  40.545  1.00  0.00            
ATOM   2887  C3B POPE  263      72.609 187.741  37.066  1.00  0.00            
ATOM   2888  C4B POPE  263      70.047 184.284  34.071  1.00  0.00            
ATOM   2889  NH3 POPE  264      87.259 116.453  59.936  1.00  0.00            
ATOM   2890  PO4 POPE  264      83.844 115.475  61.929  1.00  0.00            
ATOM   2891  GL1 POPE  264      83.554 112.521  57.956  1.00  0.00            
ATOM   2892  GL2 POPE  264      80.842 110.716  56.025  1.00  0.00            
ATOM   2893  C1A POPE  264      84.204 114.207  53.675  1.00  0.00            
ATOM   2894  D2A POPE  264      86.113 114.262  50.527  1.00  0.00            
ATOM   2895  C3A POPE  264      88.208 117.224  49.551  1.00  0.00            
ATOM   2896  C4A POPE  264      92.012 117.317  49.121  1.00  0.00            
ATOM   2897  C1B POPE  264      79.220 109.552  51.175  1.00  0.00            
ATOM   2898  C2B POPE  264      78.596 110.346  46.900  1.00  0.00            
ATOM   2899  C3B POPE  264      79.074 107.742  43.402  1.00  0.00            
ATOM   2900  C4B POPE  264      78.118 107.681  38.815  1.00  0.00            
ATOM   2901  NH3 POPE  265      93.850  95.833  60.013  1.00  0.00            
ATOM   2902  PO4 POPE  265      98.656  96.050  61.308  1.00  0.00            
ATOM   2903  GL1 POPE  265      98.127  96.574  56.584  1.00  0.00            
ATOM   2904  GL2 POPE  265      96.845  93.463  55.205  1.00  0.00            
ATOM   2905  C1A POPE  265      97.966  97.285  51.912  1.00  0.00            
ATOM   2906  D2A POPE  265      96.528  96.969  48.499  1.00  0.00            
ATOM   2907  C3A POPE  265      97.220 100.016  46.266  1.00  0.00            
ATOM   2908  C4A POPE  265      96.872 103.326  41.902  1.00  0.00            
ATOM   2909  C1B POPE  265      93.766  93.746  52.059  1.00  0.00            
ATOM   2910  C2B POPE  265      91.574  96.143  48.029  1.00  0.00            
ATOM   2911  C3B POPE  265      93.280  98.264  43.960  1.00  0.00            
ATOM   2912  C4B POPE  265      94.669  99.221  39.661  1.00  0.00            
ATOM   2913  NH3 POPE  266       9.572  66.902  56.261  1.00  0.00            
ATOM   2914  PO4 POPE  266       6.674  63.854  54.934  1.00  0.00            
ATOM   2915  GL1 POPE  266       8.768  62.867  51.714  1.00  0.00            
ATOM   2916  GL2 POPE  266       9.902  65.995  50.864  1.00  0.00            
ATOM   2917  C1A POPE  266       9.837  58.760  49.033  1.00  0.00            
ATOM   2918  D2A POPE  266      10.217  57.638  45.217  1.00  0.00            
ATOM   2919  C3A POPE  266      12.376  60.653  42.946  1.00  0.00            
ATOM   2920  C4A POPE  266      15.705  61.211  40.058  1.00  0.00            
ATOM   2921  C1B POPE  266       5.732  66.914  48.412  1.00  0.00            
ATOM   2922  C2B POPE  266       5.238  67.429  44.378  1.00  0.00            
ATOM   2923  C3B POPE  266       4.722  69.904  41.077  1.00  0.00            
ATOM   2924  C4B POPE  266       3.307  73.511  40.391  1.00  0.00            
ATOM   2925  NH3 POPE  267     129.966 130.457  54.156  1.00  0.00            
ATOM   2926  PO4 POPE  267     133.897 130.891  52.644  1.00  0.00            
ATOM   2927  GL1 POPE  267     133.020 132.201  48.851  1.00  0.00            
ATOM   2928  GL2 POPE  267     134.212 135.258  48.844  1.00  0.00            
ATOM   2929  C1A POPE  267     132.926 130.985  44.294  1.00  0.00            
ATOM   2930  D2A POPE  267     131.401 130.040  40.966  1.00  0.00            
ATOM   2931  C3A POPE  267     134.276 130.828  37.301  1.00  0.00            
ATOM   2932  C4A POPE  267     135.460 129.799  33.462  1.00  0.00            
ATOM   2933  C1B POPE  267     135.356 135.361  44.315  1.00  0.00            
ATOM   2934  C2B POPE  267     135.987 135.233  39.908  1.00  0.00            
ATOM   2935  C3B POPE  267     136.238 134.747  35.350  1.00  0.00            
ATOM   2936  C4B POPE  267     139.957 132.385  33.053  1.00  0.00            
ATOM   2937  NH3 POPE  268     157.301  90.344  56.390  1.00  0.00            
ATOM   2938  PO4 POPE  268     161.863  93.062  55.427  1.00  0.00            
ATOM   2939  GL1 POPE  268     160.436  91.744  51.847  1.00  0.00            
ATOM   2940  GL2 POPE  268     158.043  90.447  51.337  1.00  0.00            
ATOM   2941  C1A POPE  268     160.892  91.724  46.624  1.00  0.00            
ATOM   2942  D2A POPE  268     163.752  88.115  43.726  1.00  0.00            
ATOM   2943  C3A POPE  268     163.344  83.683  44.833  1.00  0.00            
ATOM   2944  C4A POPE  268     164.369  82.003  48.172  1.00  0.00            
ATOM   2945  C1B POPE  268     154.834  90.683  48.479  1.00  0.00            
ATOM   2946  C2B POPE  268     152.590  89.288  44.777  1.00  0.00            
ATOM   2947  C3B POPE  268     150.014  87.948  42.287  1.00  0.00            
ATOM   2948  C4B POPE  268     145.793  86.368  40.599  1.00  0.00            
ATOM   2949  NH3 POPE  269     105.601 196.772  53.155  1.00  0.00            
ATOM   2950  PO4 POPE  269     101.652 194.818  52.626  1.00  0.00            
ATOM   2951  GL1 POPE  269     101.021 195.357  48.555  1.00  0.00            
ATOM   2952  GL2 POPE  269      98.106 195.844  47.841  1.00  0.00            
ATOM   2953  C1A POPE  269     101.612 193.843  44.166  1.00  0.00            
ATOM   2954  D2A POPE  269     100.947 196.665  40.272  1.00  0.00            
ATOM   2955  C3A POPE  269      98.560 196.270  36.535  1.00  0.00            
ATOM   2956  C4A POPE  269      96.330 192.562  35.033  1.00  0.00            
ATOM   2957  C1B POPE  269      97.079 196.559  43.637  1.00  0.00            
ATOM   2958  C2B POPE  269      96.036   0.024  39.987  1.00  0.00            
ATOM   2959  C3B POPE  269      96.008   3.773  37.179  1.00  0.00            
ATOM   2960  C4B POPE  269      95.172   7.111  33.284  1.00  0.00            
ATOM   2961  NH3 POPE  270     130.596  77.440  58.263  1.00  0.00            
ATOM   2962  PO4 POPE  270     126.089  77.590  57.682  1.00  0.00            
ATOM   2963  GL1 POPE  270     124.327  77.809  53.160  1.00  0.00            
ATOM   2964  GL2 POPE  270     125.113  80.262  52.349  1.00  0.00            
ATOM   2965  C1A POPE  270     121.201  77.076  49.542  1.00  0.00            
ATOM   2966  D2A POPE  270     121.947  79.209  45.851  1.00  0.00            
ATOM   2967  C3A POPE  270     119.228  82.229  43.384  1.00  0.00            
ATOM   2968  C4A POPE  270     117.207  85.976  43.232  1.00  0.00            
ATOM   2969  C1B POPE  270     126.010  77.993  47.915  1.00  0.00            
ATOM   2970  C2B POPE  270     127.481  78.098  44.379  1.00  0.00            
ATOM   2971  C3B POPE  270     130.218  78.439  41.141  1.00  0.00            
ATOM   2972  C4B POPE  270     131.101  79.882  37.064  1.00  0.00            
ATOM   2973  NH3 POPE  271     142.535 133.004  54.133  1.00  0.00            
ATOM   2974  PO4 POPE  271     142.197 137.785  52.562  1.00  0.00            
ATOM   2975  GL1 POPE  271     142.141 135.135  48.991  1.00  0.00            
ATOM   2976  GL2 POPE  271     138.708 133.111  47.203  1.00  0.00            
ATOM   2977  C1A POPE  271     145.381 133.952  45.930  1.00  0.00            
ATOM   2978  D2A POPE  271     146.013 133.831  41.193  1.00  0.00            
ATOM   2979  C3A POPE  271     148.538 136.388  39.165  1.00  0.00            
ATOM   2980  C4A POPE  271     149.111 138.021  36.081  1.00  0.00            
ATOM   2981  C1B POPE  271     137.695 130.956  42.224  1.00  0.00            
ATOM   2982  C2B POPE  271     138.605 128.708  37.824  1.00  0.00            
ATOM   2983  C3B POPE  271     140.102 127.151  33.783  1.00  0.00            
ATOM   2984  C4B POPE  271     141.053 126.460  29.581  1.00  0.00            
ATOM   2985  NH3 POPE  272      24.394  83.757  57.657  1.00  0.00            
ATOM   2986  PO4 POPE  272      19.648  83.952  56.267  1.00  0.00            
ATOM   2987  GL1 POPE  272      17.926  84.664  52.114  1.00  0.00            
ATOM   2988  GL2 POPE  272      15.287  83.308  51.845  1.00  0.00            
ATOM   2989  C1A POPE  272      18.788  84.632  47.259  1.00  0.00            
ATOM   2990  D2A POPE  272      21.068  85.265  43.665  1.00  0.00            
ATOM   2991  C3A POPE  272      20.672  88.521  40.520  1.00  0.00            
ATOM   2992  C4A POPE  272      22.254  91.120  37.758  1.00  0.00            
ATOM   2993  C1B POPE  272      14.797  81.883  48.121  1.00  0.00            
ATOM   2994  C2B POPE  272      14.715  78.131  45.304  1.00  0.00            
ATOM   2995  C3B POPE  272      13.004  77.300  40.918  1.00  0.00            
ATOM   2996  C4B POPE  272      12.093  77.946  37.621  1.00  0.00            
ATOM   2997  NH3 POPE  273      46.843 180.760  53.489  1.00  0.00            
ATOM   2998  PO4 POPE  273      48.685 176.655  53.114  1.00  0.00            
ATOM   2999  GL1 POPE  273      45.846 176.678  49.594  1.00  0.00            
ATOM   3000  GL2 POPE  273      47.485 178.701  48.130  1.00  0.00            
ATOM   3001  C1A POPE  273      42.738 177.074  45.081  1.00  0.00            
ATOM   3002  D2A POPE  273      41.432 176.235  41.472  1.00  0.00            
ATOM   3003  C3A POPE  273      42.154 174.904  36.809  1.00  0.00            
ATOM   3004  C4A POPE  273      43.006 177.663  33.779  1.00  0.00            
ATOM   3005  C1B POPE  273      46.227 181.188  45.140  1.00  0.00            
ATOM   3006  C2B POPE  273      43.578 181.347  42.153  1.00  0.00            
ATOM   3007  C3B POPE  273      41.638 179.976  38.324  1.00  0.00            
ATOM   3008  C4B POPE  273      38.942 181.552  35.053  1.00  0.00            
ATOM   3009  NH3 POPE  274      27.962  80.327  62.244  1.00  0.00            
ATOM   3010  PO4 POPE  274      29.237  81.565  57.530  1.00  0.00            
ATOM   3011  GL1 POPE  274      31.770  80.653  54.813  1.00  0.00            
ATOM   3012  GL2 POPE  274      33.124  77.641  54.256  1.00  0.00            
ATOM   3013  C1A POPE  274      30.046  78.194  50.461  1.00  0.00            
ATOM   3014  D2A POPE  274      31.462  74.980  47.326  1.00  0.00            
ATOM   3015  C3A POPE  274      29.799  74.335  43.245  1.00  0.00            
ATOM   3016  C4A POPE  274      27.941  75.444  39.508  1.00  0.00            
ATOM   3017  C1B POPE  274      35.114  79.546  50.647  1.00  0.00            
ATOM   3018  C2B POPE  274      37.102  79.581  46.356  1.00  0.00            
ATOM   3019  C3B POPE  274      39.507  80.731  42.980  1.00  0.00            
ATOM   3020  C4B POPE  274      38.419  83.421  39.522  1.00  0.00            
ATOM   3021  NH3 POPE  275      22.124   5.666  56.237  1.00  0.00            
ATOM   3022  PO4 POPE  275      18.003   7.838  56.411  1.00  0.00            
ATOM   3023  GL1 POPE  275      16.252   5.287  52.211  1.00  0.00            
ATOM   3024  GL2 POPE  275      18.841   3.393  51.646  1.00  0.00            
ATOM   3025  C1A POPE  275      16.060   7.026  48.143  1.00  0.00            
ATOM   3026  D2A POPE  275      14.384   8.610  44.756  1.00  0.00            
ATOM   3027  C3A POPE  275      13.863  10.076  41.067  1.00  0.00            
ATOM   3028  C4A POPE  275      15.315  13.077  38.226  1.00  0.00            
ATOM   3029  C1B POPE  275      17.201   1.702  48.108  1.00  0.00            
ATOM   3030  C2B POPE  275      15.462   3.785  44.148  1.00  0.00            
ATOM   3031  C3B POPE  275      15.917   4.547  40.768  1.00  0.00            
ATOM   3032  C4B POPE  275      19.717   7.774  39.483  1.00  0.00            
ATOM   3033  NH3 POPE  276     171.301 101.033  55.361  1.00  0.00            
ATOM   3034  PO4 POPE  276     173.831 104.346  54.540  1.00  0.00            
ATOM   3035  GL1 POPE  276     174.409 103.039  49.732  1.00  0.00            
ATOM   3036  GL2 POPE  276     174.139 100.325  48.692  1.00  0.00            
ATOM   3037  C1A POPE  276     177.404 102.910  46.735  1.00  0.00            
ATOM   3038  D2A POPE  276     177.207 102.072  42.440  1.00  0.00            
ATOM   3039  C3A POPE  276     179.954 103.472  38.757  1.00  0.00            
ATOM   3040  C4A POPE  276     184.052 104.567  38.660  1.00  0.00            
ATOM   3041  C1B POPE  276     172.931  98.812  44.308  1.00  0.00            
ATOM   3042  C2B POPE  276     173.146  97.987  39.502  1.00  0.00            
ATOM   3043  C3B POPE  276     173.830  95.580  34.645  1.00  0.00            
ATOM   3044  C4B POPE  276     175.412  91.443  32.827  1.00  0.00            
ATOM   3045  NH3 POPE  277      10.816  56.801  58.111  1.00  0.00            
ATOM   3046  PO4 POPE  277      10.868  52.745  55.387  1.00  0.00            
ATOM   3047  GL1 POPE  277      12.179  52.946  51.145  1.00  0.00            
ATOM   3048  GL2 POPE  277      10.448  50.936  48.737  1.00  0.00            
ATOM   3049  C1A POPE  277      13.589  54.903  47.870  1.00  0.00            
ATOM   3050  D2A POPE  277      14.431  55.580  43.217  1.00  0.00            
ATOM   3051  C3A POPE  277      17.632  55.658  40.206  1.00  0.00            
ATOM   3052  C4A POPE  277      20.795  53.140  38.596  1.00  0.00            
ATOM   3053  C1B POPE  277       9.902  52.468  44.844  1.00  0.00            
ATOM   3054  C2B POPE  277      10.204  55.404  41.066  1.00  0.00            
ATOM   3055  C3B POPE  277      11.962  57.752  38.948  1.00  0.00            
ATOM   3056  C4B POPE  277      14.999  59.274  35.804  1.00  0.00            
ATOM   3057  NH3 POPE  278     154.136 180.688  56.721  1.00  0.00            
ATOM   3058  PO4 POPE  278     154.054 185.397  58.574  1.00  0.00            
ATOM   3059  GL1 POPE  278     153.501 187.102  54.696  1.00  0.00            
ATOM   3060  GL2 POPE  278     152.517 184.629  52.609  1.00  0.00            
ATOM   3061  C1A POPE  278     153.581 189.792  51.458  1.00  0.00            
ATOM   3062  D2A POPE  278     151.780 192.173  48.539  1.00  0.00            
ATOM   3063  C3A POPE  278     149.684 190.318  45.848  1.00  0.00            
ATOM   3064  C4A POPE  278     147.856 191.919  42.014  1.00  0.00            
ATOM   3065  C1B POPE  278     152.489 185.486  48.294  1.00  0.00            
ATOM   3066  C2B POPE  278     152.145 186.026  44.734  1.00  0.00            
ATOM   3067  C3B POPE  278     151.872 187.858  39.787  1.00  0.00            
ATOM   3068  C4B POPE  278     152.619 191.292  37.731  1.00  0.00            
ATOM   3069  NH3 POPE  279     196.644  13.848  58.613  1.00  0.00            
ATOM   3070  PO4 POPE  279     193.008  16.664  57.472  1.00  0.00            
ATOM   3071  GL1 POPE  279     189.963  16.013  53.483  1.00  0.00            
ATOM   3072  GL2 POPE  279     189.778  18.607  51.366  1.00  0.00            
ATOM   3073  C1A POPE  279     188.530  13.806  50.991  1.00  0.00            
ATOM   3074  D2A POPE  279     185.658  12.607  47.755  1.00  0.00            
ATOM   3075  C3A POPE  279     184.480  13.885  44.167  1.00  0.00            
ATOM   3076  C4A POPE  279     182.526  13.745  39.927  1.00  0.00            
ATOM   3077  C1B POPE  279     189.386  17.906  45.546  1.00  0.00            
ATOM   3078  C2B POPE  279     191.604  16.393  41.828  1.00  0.00            
ATOM   3079  C3B POPE  279     193.036  12.569  40.557  1.00  0.00            
ATOM   3080  C4B POPE  279     192.309   8.083  40.526  1.00  0.00            
ATOM   3081  NH3 POPE  280     151.272 129.696  53.520  1.00  0.00            
ATOM   3082  PO4 POPE  280     155.081 129.313  53.636  1.00  0.00            
ATOM   3083  GL1 POPE  280     154.642 127.142  51.118  1.00  0.00            
ATOM   3084  GL2 POPE  280     152.234 125.052  50.581  1.00  0.00            
ATOM   3085  C1A POPE  280     157.014 126.869  47.613  1.00  0.00            
ATOM   3086  D2A POPE  280     158.254 130.445  44.313  1.00  0.00            
ATOM   3087  C3A POPE  280     157.756 133.633  40.462  1.00  0.00            
ATOM   3088  C4A POPE  280     155.221 133.244  37.288  1.00  0.00            
ATOM   3089  C1B POPE  280     151.511 125.254  46.125  1.00  0.00            
ATOM   3090  C2B POPE  280     149.493 123.832  41.450  1.00  0.00            
ATOM   3091  C3B POPE  280     151.483 122.429  37.787  1.00  0.00            
ATOM   3092  C4B POPE  280     153.271 123.320  33.500  1.00  0.00            
ATOM   3093  NH3 POPE  281     170.356 144.740  53.297  1.00  0.00            
ATOM   3094  PO4 POPE  281     166.961 144.977  54.649  1.00  0.00            
ATOM   3095  GL1 POPE  281     166.816 147.214  50.591  1.00  0.00            
ATOM   3096  GL2 POPE  281     168.649 144.395  48.895  1.00  0.00            
ATOM   3097  C1A POPE  281     164.328 147.500  47.026  1.00  0.00            
ATOM   3098  D2A POPE  281     166.725 144.664  43.799  1.00  0.00            
ATOM   3099  C3A POPE  281     167.524 142.616  38.495  1.00  0.00            
ATOM   3100  C4A POPE  281     170.793 142.393  35.868  1.00  0.00            
ATOM   3101  C1B POPE  281     170.861 141.806  45.919  1.00  0.00            
ATOM   3102  C2B POPE  281     170.983 138.943  41.906  1.00  0.00            
ATOM   3103  C3B POPE  281     171.654 137.113  38.069  1.00  0.00            
ATOM   3104  C4B POPE  281     173.599 134.610  34.653  1.00  0.00            
ATOM   3105  NH3 POPE  282      60.048  57.682  58.270  1.00  0.00            
ATOM   3106  PO4 POPE  282      62.621  55.110  58.493  1.00  0.00            
ATOM   3107  GL1 POPE  282      62.746  56.638  54.159  1.00  0.00            
ATOM   3108  GL2 POPE  282      64.785  58.149  54.557  1.00  0.00            
ATOM   3109  C1A POPE  282      62.148  57.060  49.690  1.00  0.00            
ATOM   3110  D2A POPE  282      65.641  59.206  48.081  1.00  0.00            
ATOM   3111  C3A POPE  282      68.531  56.815  46.498  1.00  0.00            
ATOM   3112  C4A POPE  282      70.586  54.306  44.052  1.00  0.00            
ATOM   3113  C1B POPE  282      67.397  60.543  52.618  1.00  0.00            
ATOM   3114  C2B POPE  282      69.953  61.837  49.209  1.00  0.00            
ATOM   3115  C3B POPE  282      70.733  60.598  44.863  1.00  0.00            
ATOM   3116  C4B POPE  282      66.430  58.654  41.526  1.00  0.00            
ATOM   3117  NH3 POPE  283      94.665 114.891  58.020  1.00  0.00            
ATOM   3118  PO4 POPE  283      91.021 113.845  60.661  1.00  0.00            
ATOM   3119  GL1 POPE  283      90.305 112.192  56.862  1.00  0.00            
ATOM   3120  GL2 POPE  283      92.863 110.788  54.667  1.00  0.00            
ATOM   3121  C1A POPE  283      86.926 109.969  55.106  1.00  0.00            
ATOM   3122  D2A POPE  283      83.956 109.326  51.639  1.00  0.00            
ATOM   3123  C3A POPE  283      85.868 110.088  47.624  1.00  0.00            
ATOM   3124  C4A POPE  283      83.089 112.668  45.298  1.00  0.00            
ATOM   3125  C1B POPE  283      90.693 112.758  51.512  1.00  0.00            
ATOM   3126  C2B POPE  283      90.060 112.284  47.035  1.00  0.00            
ATOM   3127  C3B POPE  283      90.995 115.909  44.240  1.00  0.00            
ATOM   3128  C4B POPE  283      93.877 115.468  40.999  1.00  0.00            
ATOM   3129  NH3 POPE  284      51.317 159.342  57.025  1.00  0.00            
ATOM   3130  PO4 POPE  284      46.496 158.704  56.175  1.00  0.00            
ATOM   3131  GL1 POPE  284      44.176 158.753  51.515  1.00  0.00            
ATOM   3132  GL2 POPE  284      41.116 160.157  50.992  1.00  0.00            
ATOM   3133  C1A POPE  284      45.392 156.192  47.800  1.00  0.00            
ATOM   3134  D2A POPE  284      47.693 152.268  45.311  1.00  0.00            
ATOM   3135  C3A POPE  284      50.193 153.088  41.420  1.00  0.00            
ATOM   3136  C4A POPE  284      54.392 152.495  40.423  1.00  0.00            
ATOM   3137  C1B POPE  284      38.676 159.319  46.568  1.00  0.00            
ATOM   3138  C2B POPE  284      38.519 159.296  42.480  1.00  0.00            
ATOM   3139  C3B POPE  284      36.145 159.604  38.344  1.00  0.00            
ATOM   3140  C4B POPE  284      35.245 161.022  33.411  1.00  0.00            
ATOM   3141  NH3 POPE  285     150.880  76.264  54.243  1.00  0.00            
ATOM   3142  PO4 POPE  285     154.691  78.069  54.193  1.00  0.00            
ATOM   3143  GL1 POPE  285     154.631  75.926  49.976  1.00  0.00            
ATOM   3144  GL2 POPE  285     157.126  75.899  48.087  1.00  0.00            
ATOM   3145  C1A POPE  285     153.264  74.558  45.531  1.00  0.00            
ATOM   3146  D2A POPE  285     151.206  73.077  42.327  1.00  0.00            
ATOM   3147  C3A POPE  285     151.392  72.549  38.169  1.00  0.00            
ATOM   3148  C4A POPE  285     152.100  74.981  33.823  1.00  0.00            
ATOM   3149  C1B POPE  285     158.960  77.975  44.554  1.00  0.00            
ATOM   3150  C2B POPE  285     162.478  79.319  42.947  1.00  0.00            
ATOM   3151  C3B POPE  285     162.957  81.804  40.234  1.00  0.00            
ATOM   3152  C4B POPE  285     164.683  83.052  36.531  1.00  0.00            
ATOM   3153  NH3 POPE  286      38.435  15.110  57.300  1.00  0.00            
ATOM   3154  PO4 POPE  286      39.567  19.232  59.151  1.00  0.00            
ATOM   3155  GL1 POPE  286      40.778  19.045  55.006  1.00  0.00            
ATOM   3156  GL2 POPE  286      38.350  17.378  53.136  1.00  0.00            
ATOM   3157  C1A POPE  286      42.726  18.682  51.536  1.00  0.00            
ATOM   3158  D2A POPE  286      42.973  19.056  46.618  1.00  0.00            
ATOM   3159  C3A POPE  286      46.160  16.821  44.163  1.00  0.00            
ATOM   3160  C4A POPE  286      47.822  15.659  40.170  1.00  0.00            
ATOM   3161  C1B POPE  286      40.450  14.609  49.927  1.00  0.00            
ATOM   3162  C2B POPE  286      40.853  13.601  45.113  1.00  0.00            
ATOM   3163  C3B POPE  286      41.127  11.828  40.932  1.00  0.00            
ATOM   3164  C4B POPE  286      43.105  13.950  37.462  1.00  0.00            
ATOM   3165  NH3 POPE  287     136.611 113.151  54.366  1.00  0.00            
ATOM   3166  PO4 POPE  287     141.199 114.978  55.714  1.00  0.00            
ATOM   3167  GL1 POPE  287     140.924 113.638  50.686  1.00  0.00            
ATOM   3168  GL2 POPE  287     138.823 111.700  50.163  1.00  0.00            
ATOM   3169  C1A POPE  287     141.321 113.875  45.845  1.00  0.00            
ATOM   3170  D2A POPE  287     140.923 116.076  41.208  1.00  0.00            
ATOM   3171  C3A POPE  287     139.706 114.581  37.566  1.00  0.00            
ATOM   3172  C4A POPE  287     138.208 114.167  33.136  1.00  0.00            
ATOM   3173  C1B POPE  287     137.181 111.044  45.727  1.00  0.00            
ATOM   3174  C2B POPE  287     137.946 111.218  41.758  1.00  0.00            
ATOM   3175  C3B POPE  287     139.894 109.668  38.003  1.00  0.00            
ATOM   3176  C4B POPE  287     138.606 109.275  33.054  1.00  0.00            
ATOM   3177  NH3 POPE  288      99.760 168.093  57.603  1.00  0.00            
ATOM   3178  PO4 POPE  288      97.764 169.767  53.933  1.00  0.00            
ATOM   3179  GL1 POPE  288      99.273 171.714  50.712  1.00  0.00            
ATOM   3180  GL2 POPE  288      97.183 171.642  48.901  1.00  0.00            
ATOM   3181  C1A POPE  288     101.389 174.086  46.964  1.00  0.00            
ATOM   3182  D2A POPE  288     101.950 174.270  42.586  1.00  0.00            
ATOM   3183  C3A POPE  288      98.290 174.531  39.462  1.00  0.00            
ATOM   3184  C4A POPE  288      96.009 175.972  35.657  1.00  0.00            
ATOM   3185  C1B POPE  288      97.191 172.825  44.634  1.00  0.00            
ATOM   3186  C2B POPE  288      96.246 169.587  41.106  1.00  0.00            
ATOM   3187  C3B POPE  288      91.951 168.561  40.005  1.00  0.00            
ATOM   3188  C4B POPE  288      88.593 166.616  37.945  1.00  0.00            
ATOM   3189  NH3 POPE  289      68.675  43.878  55.396  1.00  0.00            
ATOM   3190  PO4 POPE  289      68.876  39.559  54.294  1.00  0.00            
ATOM   3191  GL1 POPE  289      68.139  38.330  50.516  1.00  0.00            
ATOM   3192  GL2 POPE  289      70.911  36.139  49.695  1.00  0.00            
ATOM   3193  C1A POPE  289      68.078  39.136  45.876  1.00  0.00            
ATOM   3194  D2A POPE  289      68.372  36.714  41.793  1.00  0.00            
ATOM   3195  C3A POPE  289      67.043  38.223  37.608  1.00  0.00            
ATOM   3196  C4A POPE  289      65.626  38.895  33.872  1.00  0.00            
ATOM   3197  C1B POPE  289      71.819  35.000  45.583  1.00  0.00            
ATOM   3198  C2B POPE  289      73.651  34.679  41.276  1.00  0.00            
ATOM   3199  C3B POPE  289      73.220  33.407  36.495  1.00  0.00            
ATOM   3200  C4B POPE  289      74.086  31.390  32.791  1.00  0.00            
ATOM   3201  NH3 POPE  290      19.004  36.100  55.093  1.00  0.00            
ATOM   3202  PO4 POPE  290      18.373  40.272  56.295  1.00  0.00            
ATOM   3203  GL1 POPE  290      20.604  40.763  52.162  1.00  0.00            
ATOM   3204  GL2 POPE  290      17.826  40.815  50.538  1.00  0.00            
ATOM   3205  C1A POPE  290      22.452  41.711  47.762  1.00  0.00            
ATOM   3206  D2A POPE  290      22.979  41.712  42.755  1.00  0.00            
ATOM   3207  C3A POPE  290      26.855  40.067  39.796  1.00  0.00            
ATOM   3208  C4A POPE  290      31.333  38.485  38.837  1.00  0.00            
ATOM   3209  C1B POPE  290      17.105  42.030  46.761  1.00  0.00            
ATOM   3210  C2B POPE  290      19.415  44.997  43.272  1.00  0.00            
ATOM   3211  C3B POPE  290      21.747  47.402  41.402  1.00  0.00            
ATOM   3212  C4B POPE  290      23.497  51.562  42.598  1.00  0.00            
ATOM   3213  NH3 POPE  291      35.070 156.272  58.922  1.00  0.00            
ATOM   3214  PO4 POPE  291      31.891 158.639  55.731  1.00  0.00            
ATOM   3215  GL1 POPE  291      27.278 157.491  54.025  1.00  0.00            
ATOM   3216  GL2 POPE  291      24.952 158.316  53.608  1.00  0.00            
ATOM   3217  C1A POPE  291      25.537 155.714  49.692  1.00  0.00            
ATOM   3218  D2A POPE  291      24.143 153.466  46.162  1.00  0.00            
ATOM   3219  C3A POPE  291      25.955 153.417  42.462  1.00  0.00            
ATOM   3220  C4A POPE  291      23.522 155.384  39.202  1.00  0.00            
ATOM   3221  C1B POPE  291      21.565 158.211  51.012  1.00  0.00            
ATOM   3222  C2B POPE  291      18.637 158.812  47.628  1.00  0.00            
ATOM   3223  C3B POPE  291      16.013 159.762  44.073  1.00  0.00            
ATOM   3224  C4B POPE  291      12.780 162.249  41.746  1.00  0.00            
ATOM   3225  NH3 POPE  292      64.462  37.152  54.041  1.00  0.00            
ATOM   3226  PO4 POPE  292      61.944  34.313  53.891  1.00  0.00            
ATOM   3227  GL1 POPE  292      62.498  34.590  49.639  1.00  0.00            
ATOM   3228  GL2 POPE  292      63.868  37.188  48.292  1.00  0.00            
ATOM   3229  C1A POPE  292      59.194  32.996  46.168  1.00  0.00            
ATOM   3230  D2A POPE  292      55.884  31.915  43.369  1.00  0.00            
ATOM   3231  C3A POPE  292      56.224  29.897  39.214  1.00  0.00            
ATOM   3232  C4A POPE  292      56.583  31.776  35.128  1.00  0.00            
ATOM   3233  C1B POPE  292      63.813  34.240  43.856  1.00  0.00            
ATOM   3234  C2B POPE  292      63.701  34.750  39.386  1.00  0.00            
ATOM   3235  C3B POPE  292      66.515  33.733  36.074  1.00  0.00            
ATOM   3236  C4B POPE  292      69.143  33.113  33.321  1.00  0.00            
ATOM   3237  NH3 POPE  293     193.430 182.607  63.298  1.00  0.00            
ATOM   3238  PO4 POPE  293     196.468 184.066  60.133  1.00  0.00            
ATOM   3239  GL1 POPE  293     196.951 184.306  56.189  1.00  0.00            
ATOM   3240  GL2 POPE  293     196.542 187.093  55.735  1.00  0.00            
ATOM   3241  C1A POPE  293     195.690 183.439  52.379  1.00  0.00            
ATOM   3242  D2A POPE  293     194.920 183.830  47.357  1.00  0.00            
ATOM   3243  C3A POPE  293     197.350 181.565  43.692  1.00  0.00            
ATOM   3244  C4A POPE  293       0.278 184.726  40.447  1.00  0.00            
ATOM   3245  C1B POPE  293     197.653 188.286  52.499  1.00  0.00            
ATOM   3246  C2B POPE  293       0.122 188.042  48.948  1.00  0.00            
ATOM   3247  C3B POPE  293       2.774 185.280  45.236  1.00  0.00            
ATOM   3248  C4B POPE  293       5.168 186.704  41.978  1.00  0.00            
ATOM   3249  NH3 POPE  294     164.942 141.255  51.959  1.00  0.00            
ATOM   3250  PO4 POPE  294     168.446 139.535  52.050  1.00  0.00            
ATOM   3251  GL1 POPE  294     166.296 138.733  48.010  1.00  0.00            
ATOM   3252  GL2 POPE  294     162.521 138.889  47.730  1.00  0.00            
ATOM   3253  C1A POPE  294     166.572 139.674  44.076  1.00  0.00            
ATOM   3254  D2A POPE  294     166.698 137.208  40.212  1.00  0.00            
ATOM   3255  C3A POPE  294     167.817 138.668  35.661  1.00  0.00            
ATOM   3256  C4A POPE  294     170.628 138.170  32.438  1.00  0.00            
ATOM   3257  C1B POPE  294     163.989 135.529  44.848  1.00  0.00            
ATOM   3258  C2B POPE  294     163.268 132.875  42.133  1.00  0.00            
ATOM   3259  C3B POPE  294     161.681 129.866  38.869  1.00  0.00            
ATOM   3260  C4B POPE  294     164.302 129.408  34.577  1.00  0.00            
ATOM   3261  NH3 POPE  295     108.529 139.694  55.342  1.00  0.00            
ATOM   3262  PO4 POPE  295     111.916 136.498  56.939  1.00  0.00            
ATOM   3263  GL1 POPE  295     112.079 137.141  52.791  1.00  0.00            
ATOM   3264  GL2 POPE  295     114.489 139.069  52.123  1.00  0.00            
ATOM   3265  C1A POPE  295     110.221 138.733  49.225  1.00  0.00            
ATOM   3266  D2A POPE  295     111.384 138.255  44.965  1.00  0.00            
ATOM   3267  C3A POPE  295     111.410 138.315  40.519  1.00  0.00            
ATOM   3268  C4A POPE  295     107.526 140.145  37.233  1.00  0.00            
ATOM   3269  C1B POPE  295     115.661 139.390  47.717  1.00  0.00            
ATOM   3270  C2B POPE  295     116.081 141.157  43.831  1.00  0.00            
ATOM   3271  C3B POPE  295     117.842 143.178  40.068  1.00  0.00            
ATOM   3272  C4B POPE  295     120.612 144.149  37.531  1.00  0.00            
ATOM   3273  NH3 POPE  296      95.349 125.548  56.499  1.00  0.00            
ATOM   3274  PO4 POPE  296      95.292 120.708  56.739  1.00  0.00            
ATOM   3275  GL1 POPE  296      98.336 121.039  53.408  1.00  0.00            
ATOM   3276  GL2 POPE  296      99.967 118.450  52.964  1.00  0.00            
ATOM   3277  C1A POPE  296     100.677 122.633  49.415  1.00  0.00            
ATOM   3278  D2A POPE  296      99.998 124.050  45.547  1.00  0.00            
ATOM   3279  C3A POPE  296     103.145 122.507  41.895  1.00  0.00            
ATOM   3280  C4A POPE  296     105.044 119.996  39.057  1.00  0.00            
ATOM   3281  C1B POPE  296      97.155 118.289  49.669  1.00  0.00            
ATOM   3282  C2B POPE  296      96.357 119.681  45.694  1.00  0.00            
ATOM   3283  C3B POPE  296      97.904 121.341  41.894  1.00  0.00            
ATOM   3284  C4B POPE  296      99.352 123.993  38.709  1.00  0.00            
ATOM   3285  NH3 POPE  297     120.523 162.302  54.563  1.00  0.00            
ATOM   3286  PO4 POPE  297     124.925 163.041  55.875  1.00  0.00            
ATOM   3287  GL1 POPE  297     125.212 163.953  51.710  1.00  0.00            
ATOM   3288  GL2 POPE  297     122.191 165.726  50.239  1.00  0.00            
ATOM   3289  C1A POPE  297     123.588 161.720  47.918  1.00  0.00            
ATOM   3290  D2A POPE  297     124.371 161.784  43.365  1.00  0.00            
ATOM   3291  C3A POPE  297     121.026 162.768  40.518  1.00  0.00            
ATOM   3292  C4A POPE  297     118.496 164.544  38.491  1.00  0.00            
ATOM   3293  C1B POPE  297     121.827 166.306  45.480  1.00  0.00            
ATOM   3294  C2B POPE  297     120.458 167.522  42.174  1.00  0.00            
ATOM   3295  C3B POPE  297     120.168 169.475  38.724  1.00  0.00            
ATOM   3296  C4B POPE  297     117.536 173.109  38.184  1.00  0.00            
ATOM   3297  NH3 POPE  298     120.922  75.523  55.463  1.00  0.00            
ATOM   3298  PO4 POPE  298     123.041  73.410  57.877  1.00  0.00            
ATOM   3299  GL1 POPE  298     123.822  71.291  53.757  1.00  0.00            
ATOM   3300  GL2 POPE  298     121.604  71.578  51.300  1.00  0.00            
ATOM   3301  C1A POPE  298     126.013  73.127  50.084  1.00  0.00            
ATOM   3302  D2A POPE  298     127.086  72.633  45.852  1.00  0.00            
ATOM   3303  C3A POPE  298     129.925  71.520  42.332  1.00  0.00            
ATOM   3304  C4A POPE  298     129.969  68.351  38.355  1.00  0.00            
ATOM   3305  C1B POPE  298     120.921  72.481  47.323  1.00  0.00            
ATOM   3306  C2B POPE  298     122.677  74.447  44.239  1.00  0.00            
ATOM   3307  C3B POPE  298     126.429  74.689  40.668  1.00  0.00            
ATOM   3308  C4B POPE  298     129.324  75.443  37.356  1.00  0.00            
ATOM   3309  NH3 POPE  299     117.661  85.790  55.903  1.00  0.00            
ATOM   3310  PO4 POPE  299     121.910  88.308  57.466  1.00  0.00            
ATOM   3311  GL1 POPE  299     119.655  89.421  53.180  1.00  0.00            
ATOM   3312  GL2 POPE  299     117.890  90.951  51.012  1.00  0.00            
ATOM   3313  C1A POPE  299     122.696  88.859  49.216  1.00  0.00            
ATOM   3314  D2A POPE  299     123.559  91.143  46.489  1.00  0.00            
ATOM   3315  C3A POPE  299     123.813  90.196  42.235  1.00  0.00            
ATOM   3316  C4A POPE  299     124.535  89.610  37.919  1.00  0.00            
ATOM   3317  C1B POPE  299     118.731  89.724  45.864  1.00  0.00            
ATOM   3318  C2B POPE  299     118.009  90.560  40.733  1.00  0.00            
ATOM   3319  C3B POPE  299     115.040  88.362  38.420  1.00  0.00            
ATOM   3320  C4B POPE  299     113.448  85.960  35.908  1.00  0.00            
ATOM   3321  NH3 POPE  300      16.662  21.989  59.952  1.00  0.00            
ATOM   3322  PO4 POPE  300      19.003  20.419  56.111  1.00  0.00            
ATOM   3323  GL1 POPE  300      19.855  23.007  52.302  1.00  0.00            
ATOM   3324  GL2 POPE  300      18.953  26.837  51.338  1.00  0.00            
ATOM   3325  C1A POPE  300      19.597  20.394  48.294  1.00  0.00            
ATOM   3326  D2A POPE  300      20.299  16.156  45.677  1.00  0.00            
ATOM   3327  C3A POPE  300      22.093  16.228  41.645  1.00  0.00            
ATOM   3328  C4A POPE  300      18.706  16.665  38.137  1.00  0.00            
ATOM   3329  C1B POPE  300      15.880  29.319  47.922  1.00  0.00            
ATOM   3330  C2B POPE  300      14.211  32.459  45.113  1.00  0.00            
ATOM   3331  C3B POPE  300      15.019  33.980  41.715  1.00  0.00            
ATOM   3332  C4B POPE  300      14.494  36.406  37.996  1.00  0.00            
ATOM   3333  NH3 POPE  301     106.568 117.776  57.216  1.00  0.00            
ATOM   3334  PO4 POPE  301     103.839 121.433  56.665  1.00  0.00            
ATOM   3335  GL1 POPE  301     105.604 124.761  53.976  1.00  0.00            
ATOM   3336  GL2 POPE  301     106.119 127.308  54.950  1.00  0.00            
ATOM   3337  C1A POPE  301     105.819 124.010  49.428  1.00  0.00            
ATOM   3338  D2A POPE  301     106.317 123.989  45.756  1.00  0.00            
ATOM   3339  C3A POPE  301     107.539 124.456  40.903  1.00  0.00            
ATOM   3340  C4A POPE  301     108.706 125.939  35.621  1.00  0.00            
ATOM   3341  C1B POPE  301     106.760 129.116  50.720  1.00  0.00            
ATOM   3342  C2B POPE  301     104.626 132.388  47.978  1.00  0.00            
ATOM   3343  C3B POPE  301     106.887 136.341  46.095  1.00  0.00            
ATOM   3344  C4B POPE  301     106.778 139.918  42.277  1.00  0.00            
ATOM   3345  NH3 POPE  302      66.029  58.845  59.797  1.00  0.00            
ATOM   3346  PO4 POPE  302      69.939  61.751  59.752  1.00  0.00            
ATOM   3347  GL1 POPE  302      69.913  63.850  56.425  1.00  0.00            
ATOM   3348  GL2 POPE  302      72.469  66.738  56.396  1.00  0.00            
ATOM   3349  C1A POPE  302      70.357  65.754  52.227  1.00  0.00            
ATOM   3350  D2A POPE  302      71.609  65.818  47.248  1.00  0.00            
ATOM   3351  C3A POPE  302      70.020  65.448  43.374  1.00  0.00            
ATOM   3352  C4A POPE  302      69.916  64.184  39.141  1.00  0.00            
ATOM   3353  C1B POPE  302      74.491  69.051  52.699  1.00  0.00            
ATOM   3354  C2B POPE  302      72.724  70.589  49.446  1.00  0.00            
ATOM   3355  C3B POPE  302      72.632  70.128  44.600  1.00  0.00            
ATOM   3356  C4B POPE  302      73.149  67.825  40.655  1.00  0.00            
ATOM   3357  NH3 POPE  303      88.164 125.999  58.141  1.00  0.00            
ATOM   3358  PO4 POPE  303      88.055 129.906  56.686  1.00  0.00            
ATOM   3359  GL1 POPE  303      86.282 129.412  53.513  1.00  0.00            
ATOM   3360  GL2 POPE  303      83.360 128.078  51.299  1.00  0.00            
ATOM   3361  C1A POPE  303      87.954 131.196  49.400  1.00  0.00            
ATOM   3362  D2A POPE  303      90.636 132.646  46.416  1.00  0.00            
ATOM   3363  C3A POPE  303      90.683 134.755  42.509  1.00  0.00            
ATOM   3364  C4A POPE  303      90.075 137.323  39.608  1.00  0.00            
ATOM   3365  C1B POPE  303      83.135 127.327  47.102  1.00  0.00            
ATOM   3366  C2B POPE  303      83.969 125.121  44.410  1.00  0.00            
ATOM   3367  C3B POPE  303      83.489 121.422  42.095  1.00  0.00            
ATOM   3368  C4B POPE  303      82.747 120.599  37.576  1.00  0.00            
ATOM   3369  NH3 POPE  304      11.290 182.590  58.579  1.00  0.00            
ATOM   3370  PO4 POPE  304      11.360 178.687  59.216  1.00  0.00            
ATOM   3371  GL1 POPE  304      14.290 179.615  55.423  1.00  0.00            
ATOM   3372  GL2 POPE  304      15.638 176.352  54.154  1.00  0.00            
ATOM   3373  C1A POPE  304      13.289 179.259  50.641  1.00  0.00            
ATOM   3374  D2A POPE  304      11.430 179.412  47.149  1.00  0.00            
ATOM   3375  C3A POPE  304      10.530 177.317  43.614  1.00  0.00            
ATOM   3376  C4A POPE  304       9.105 177.522  39.129  1.00  0.00            
ATOM   3377  C1B POPE  304      13.260 174.176  51.688  1.00  0.00            
ATOM   3378  C2B POPE  304      12.868 174.024  46.903  1.00  0.00            
ATOM   3379  C3B POPE  304      10.434 172.603  42.602  1.00  0.00            
ATOM   3380  C4B POPE  304       7.098 172.435  39.146  1.00  0.00            
ATOM   3381  NH3 POPE  305     161.885  55.763  57.301  1.00  0.00            
ATOM   3382  PO4 POPE  305     157.453  54.252  55.990  1.00  0.00            
ATOM   3383  GL1 POPE  305     160.193  52.503  51.941  1.00  0.00            
ATOM   3384  GL2 POPE  305     158.580  53.733  49.295  1.00  0.00            
ATOM   3385  C1A POPE  305     164.221  52.654  49.087  1.00  0.00            
ATOM   3386  D2A POPE  305     165.453  52.320  44.247  1.00  0.00            
ATOM   3387  C3A POPE  305     163.462  52.139  40.743  1.00  0.00            
ATOM   3388  C4A POPE  305     163.612  54.299  36.858  1.00  0.00            
ATOM   3389  C1B POPE  305     156.817  54.559  46.155  1.00  0.00            
ATOM   3390  C2B POPE  305     152.652  55.576  43.073  1.00  0.00            
ATOM   3391  C3B POPE  305     148.874  55.030  43.101  1.00  0.00            
ATOM   3392  C4B POPE  305     147.572  57.704  45.308  1.00  0.00            
ATOM   3393  NH3 POPE  306      79.518  68.547  60.822  1.00  0.00            
ATOM   3394  PO4 POPE  306      81.340  72.453  59.877  1.00  0.00            
ATOM   3395  GL1 POPE  306      82.347  69.680  56.525  1.00  0.00            
ATOM   3396  GL2 POPE  306      83.528  73.777  54.963  1.00  0.00            
ATOM   3397  C1A POPE  306      84.570  69.142  52.457  1.00  0.00            
ATOM   3398  D2A POPE  306      87.084  71.888  49.534  1.00  0.00            
ATOM   3399  C3A POPE  306      87.798  72.250  45.119  1.00  0.00            
ATOM   3400  C4A POPE  306      88.090  72.199  41.015  1.00  0.00            
ATOM   3401  C1B POPE  306      82.809  73.606  51.317  1.00  0.00            
ATOM   3402  C2B POPE  306      83.400  73.847  46.655  1.00  0.00            
ATOM   3403  C3B POPE  306      81.952  73.155  42.258  1.00  0.00            
ATOM   3404  C4B POPE  306      82.389  69.656  39.867  1.00  0.00            
ATOM   3405  NH3 POPE  307      62.942  97.090  59.885  1.00  0.00            
ATOM   3406  PO4 POPE  307      66.192 100.360  58.184  1.00  0.00            
ATOM   3407  GL1 POPE  307      63.929  98.585  54.408  1.00  0.00            
ATOM   3408  GL2 POPE  307      66.131 101.641  53.186  1.00  0.00            
ATOM   3409  C1A POPE  307      62.469  98.149  50.262  1.00  0.00            
ATOM   3410  D2A POPE  307      60.594  98.310  46.781  1.00  0.00            
ATOM   3411  C3A POPE  307      62.130  97.446  42.816  1.00  0.00            
ATOM   3412  C4A POPE  307      62.296  94.410  40.172  1.00  0.00            
ATOM   3413  C1B POPE  307      67.692 100.902  48.852  1.00  0.00            
ATOM   3414  C2B POPE  307      70.646  98.196  46.181  1.00  0.00            
ATOM   3415  C3B POPE  307      70.113  94.600  43.274  1.00  0.00            
ATOM   3416  C4B POPE  307      69.255  90.277  42.447  1.00  0.00            
ATOM   3417  NH3 POPE  308     100.453  61.793  59.160  1.00  0.00            
ATOM   3418  PO4 POPE  308     104.361  61.365  56.313  1.00  0.00            
ATOM   3419  GL1 POPE  308     105.316  64.169  52.334  1.00  0.00            
ATOM   3420  GL2 POPE  308     102.213  64.584  50.970  1.00  0.00            
ATOM   3421  C1A POPE  308     107.566  61.994  49.714  1.00  0.00            
ATOM   3422  D2A POPE  308     109.500  60.732  45.596  1.00  0.00            
ATOM   3423  C3A POPE  308     107.913  63.982  42.372  1.00  0.00            
ATOM   3424  C4A POPE  308     104.276  64.975  39.342  1.00  0.00            
ATOM   3425  C1B POPE  308     104.244  62.922  46.248  1.00  0.00            
ATOM   3426  C2B POPE  308     104.742  60.546  42.404  1.00  0.00            
ATOM   3427  C3B POPE  308     106.857  60.788  37.896  1.00  0.00            
ATOM   3428  C4B POPE  308     108.830  64.258  36.632  1.00  0.00            
ATOM   3429  NH3 POPE  309      32.913 103.676  60.136  1.00  0.00            
ATOM   3430  PO4 POPE  309      28.950 104.004  57.366  1.00  0.00            
ATOM   3431  GL1 POPE  309      30.002 105.019  52.500  1.00  0.00            
ATOM   3432  GL2 POPE  309      33.477 107.211  52.311  1.00  0.00            
ATOM   3433  C1A POPE  309      31.686 104.422  48.715  1.00  0.00            
ATOM   3434  D2A POPE  309      31.129 102.488  45.794  1.00  0.00            
ATOM   3435  C3A POPE  309      31.338 104.292  41.981  1.00  0.00            
ATOM   3436  C4A POPE  309      28.864 103.606  37.675  1.00  0.00            
ATOM   3437  C1B POPE  309      35.165 107.652  48.617  1.00  0.00            
ATOM   3438  C2B POPE  309      35.046 108.144  45.096  1.00  0.00            
ATOM   3439  C3B POPE  309      35.872 106.861  41.203  1.00  0.00            
ATOM   3440  C4B POPE  309      36.773 104.416  37.588  1.00  0.00            
ATOM   3441  NH3 POPE  310       0.501   9.181  59.785  1.00  0.00            
ATOM   3442  PO4 POPE  310       0.337   6.184  56.468  1.00  0.00            
ATOM   3443  GL1 POPE  310     196.475   6.714  52.748  1.00  0.00            
ATOM   3444  GL2 POPE  310       2.330   6.631  51.180  1.00  0.00            
ATOM   3445  C1A POPE  310     194.793   7.662  47.643  1.00  0.00            
ATOM   3446  D2A POPE  310     195.843   6.877  43.734  1.00  0.00            
ATOM   3447  C3A POPE  310       2.347   8.625  42.075  1.00  0.00            
ATOM   3448  C4A POPE  310       2.783  11.704  38.252  1.00  0.00            
ATOM   3449  C1B POPE  310       1.562   5.131  46.696  1.00  0.00            
ATOM   3450  C2B POPE  310       2.876   2.946  42.409  1.00  0.00            
ATOM   3451  C3B POPE  310       4.213   0.209  39.387  1.00  0.00            
ATOM   3452  C4B POPE  310       8.005 196.734  40.022  1.00  0.00            
ATOM   3453  NH3 POPE  311      58.320  88.713  60.186  1.00  0.00            
ATOM   3454  PO4 POPE  311      53.637  87.610  59.571  1.00  0.00            
ATOM   3455  GL1 POPE  311      52.125  87.731  55.467  1.00  0.00            
ATOM   3456  GL2 POPE  311      51.851  90.932  54.692  1.00  0.00            
ATOM   3457  C1A POPE  311      51.504  87.169  50.289  1.00  0.00            
ATOM   3458  D2A POPE  311      52.642  88.285  45.592  1.00  0.00            
ATOM   3459  C3A POPE  311      52.532  91.828  42.830  1.00  0.00            
ATOM   3460  C4A POPE  311      52.775  96.039  39.764  1.00  0.00            
ATOM   3461  C1B POPE  311      53.526  91.743  50.017  1.00  0.00            
ATOM   3462  C2B POPE  311      56.553  91.467  46.181  1.00  0.00            
ATOM   3463  C3B POPE  311      57.351  90.807  42.110  1.00  0.00            
ATOM   3464  C4B POPE  311      59.802  89.178  39.585  1.00  0.00            
ATOM   3465  NH3 POPE  312     183.631 193.863  55.472  1.00  0.00            
ATOM   3466  PO4 POPE  312     179.874 196.887  55.476  1.00  0.00            
ATOM   3467  GL1 POPE  312     182.102 197.248  51.968  1.00  0.00            
ATOM   3468  GL2 POPE  312     183.090   2.345  51.853  1.00  0.00            
ATOM   3469  C1A POPE  312     184.703 194.722  48.664  1.00  0.00            
ATOM   3470  D2A POPE  312     185.504 192.262  44.842  1.00  0.00            
ATOM   3471  C3A POPE  312     185.784 192.868  40.691  1.00  0.00            
ATOM   3472  C4A POPE  312     189.849 195.419  39.130  1.00  0.00            
ATOM   3473  C1B POPE  312     181.982   2.400  47.876  1.00  0.00            
ATOM   3474  C2B POPE  312     182.344   4.048  43.910  1.00  0.00            
ATOM   3475  C3B POPE  312     182.554   3.605  39.853  1.00  0.00            
ATOM   3476  C4B POPE  312     180.746   1.685  35.854  1.00  0.00            
ATOM   3477  NH3 POPE  313      30.846 176.366  56.968  1.00  0.00            
ATOM   3478  PO4 POPE  313      28.134 180.164  56.737  1.00  0.00            
ATOM   3479  GL1 POPE  313      28.750 180.656  51.836  1.00  0.00            
ATOM   3480  GL2 POPE  313      25.875 181.381  49.409  1.00  0.00            
ATOM   3481  C1A POPE  313      30.713 178.902  47.723  1.00  0.00            
ATOM   3482  D2A POPE  313      33.456 178.090  44.382  1.00  0.00            
ATOM   3483  C3A POPE  313      33.350 179.874  40.858  1.00  0.00            
ATOM   3484  C4A POPE  313      33.087 179.432  36.347  1.00  0.00            
ATOM   3485  C1B POPE  313      26.403 180.438  45.079  1.00  0.00            
ATOM   3486  C2B POPE  313      28.173 178.678  41.943  1.00  0.00            
ATOM   3487  C3B POPE  313      29.273 176.332  37.758  1.00  0.00            
ATOM   3488  C4B POPE  313      32.429 174.519  36.359  1.00  0.00            
ATOM   3489  NH3 POPE  314     124.373  83.145  56.691  1.00  0.00            
ATOM   3490  PO4 POPE  314     120.571  80.597  55.164  1.00  0.00            
ATOM   3491  GL1 POPE  314     120.952  82.753  51.714  1.00  0.00            
ATOM   3492  GL2 POPE  314     122.873  85.412  52.847  1.00  0.00            
ATOM   3493  C1A POPE  314     119.046  85.023  47.826  1.00  0.00            
ATOM   3494  D2A POPE  314     121.996  86.533  44.706  1.00  0.00            
ATOM   3495  C3A POPE  314     122.997  85.277  40.661  1.00  0.00            
ATOM   3496  C4A POPE  314     123.353  85.479  36.465  1.00  0.00            
ATOM   3497  C1B POPE  314     125.095  84.175  48.775  1.00  0.00            
ATOM   3498  C2B POPE  314     125.457  82.490  44.617  1.00  0.00            
ATOM   3499  C3B POPE  314     123.900  79.943  41.325  1.00  0.00            
ATOM   3500  C4B POPE  314     119.864  77.472  40.895  1.00  0.00            
ATOM   3501  NH3 POPE  315      91.127  17.474  56.358  1.00  0.00            
ATOM   3502  PO4 POPE  315      90.585  20.011  53.027  1.00  0.00            
ATOM   3503  GL1 POPE  315      92.170  22.251  50.163  1.00  0.00            
ATOM   3504  GL2 POPE  315      92.523  25.211  51.837  1.00  0.00            
ATOM   3505  C1A POPE  315      89.509  21.892  45.538  1.00  0.00            
ATOM   3506  D2A POPE  315      91.346  25.344  42.712  1.00  0.00            
ATOM   3507  C3A POPE  315      93.516  25.858  38.775  1.00  0.00            
ATOM   3508  C4A POPE  315      93.867  25.918  34.963  1.00  0.00            
ATOM   3509  C1B POPE  315      89.949  26.429  47.926  1.00  0.00            
ATOM   3510  C2B POPE  315      87.541  29.085  43.789  1.00  0.00            
ATOM   3511  C3B POPE  315      87.319  30.888  39.758  1.00  0.00            
ATOM   3512  C4B POPE  315      85.865  33.121  37.352  1.00  0.00            
ATOM   3513  NH3 POPE  316     104.433  94.027  62.358  1.00  0.00            
ATOM   3514  PO4 POPE  316     107.289  95.587  58.450  1.00  0.00            
ATOM   3515  GL1 POPE  316     107.013  96.626  54.594  1.00  0.00            
ATOM   3516  GL2 POPE  316     107.424  93.273  51.405  1.00  0.00            
ATOM   3517  C1A POPE  316     104.070  98.576  53.118  1.00  0.00            
ATOM   3518  D2A POPE  316     101.756  99.986  50.097  1.00  0.00            
ATOM   3519  C3A POPE  316     101.369  97.897  46.249  1.00  0.00            
ATOM   3520  C4A POPE  316      99.618  98.830  41.733  1.00  0.00            
ATOM   3521  C1B POPE  316     109.551  92.817  48.559  1.00  0.00            
ATOM   3522  C2B POPE  316     110.128  94.107  45.122  1.00  0.00            
ATOM   3523  C3B POPE  316     108.900  95.306  40.838  1.00  0.00            
ATOM   3524  C4B POPE  316     109.211  99.592  39.631  1.00  0.00            
ATOM   3525  NH3 POPE  317     161.382 143.313  59.208  1.00  0.00            
ATOM   3526  PO4 POPE  317     160.586 142.121  54.384  1.00  0.00            
ATOM   3527  GL1 POPE  317     160.110 143.180  49.609  1.00  0.00            
ATOM   3528  GL2 POPE  317     159.152 145.920  48.455  1.00  0.00            
ATOM   3529  C1A POPE  317     162.378 143.193  45.340  1.00  0.00            
ATOM   3530  D2A POPE  317     162.837 141.278  41.603  1.00  0.00            
ATOM   3531  C3A POPE  317     161.910 137.337  38.954  1.00  0.00            
ATOM   3532  C4A POPE  317     160.035 133.873  35.962  1.00  0.00            
ATOM   3533  C1B POPE  317     159.203 146.664  44.779  1.00  0.00            
ATOM   3534  C2B POPE  317     158.061 148.208  41.065  1.00  0.00            
ATOM   3535  C3B POPE  317     158.913 148.326  36.671  1.00  0.00            
ATOM   3536  C4B POPE  317     161.806 148.880  33.178  1.00  0.00            
ATOM   3537  NH3 POPE  318     166.162  21.846  56.451  1.00  0.00            
ATOM   3538  PO4 POPE  318     162.523  18.458  57.093  1.00  0.00            
ATOM   3539  GL1 POPE  318     161.689  20.275  53.056  1.00  0.00            
ATOM   3540  GL2 POPE  318     159.449  18.339  51.399  1.00  0.00            
ATOM   3541  C1A POPE  318     161.436  22.047  49.106  1.00  0.00            
ATOM   3542  D2A POPE  318     164.657  22.739  45.981  1.00  0.00            
ATOM   3543  C3A POPE  318     166.333  22.611  41.199  1.00  0.00            
ATOM   3544  C4A POPE  318     166.044  24.717  37.375  1.00  0.00            
ATOM   3545  C1B POPE  318     156.837  19.139  47.969  1.00  0.00            
ATOM   3546  C2B POPE  318     156.034  17.943  43.619  1.00  0.00            
ATOM   3547  C3B POPE  318     156.753  19.020  40.485  1.00  0.00            
ATOM   3548  C4B POPE  318     157.191  22.152  38.204  1.00  0.00            
ATOM   3549  NH3 POPE  319     105.476 183.439  54.639  1.00  0.00            
ATOM   3550  PO4 POPE  319     101.756 185.044  53.536  1.00  0.00            
ATOM   3551  GL1 POPE  319     102.605 187.824  49.632  1.00  0.00            
ATOM   3552  GL2 POPE  319     101.567 190.355  50.083  1.00  0.00            
ATOM   3553  C1A POPE  319     103.687 189.252  45.398  1.00  0.00            
ATOM   3554  D2A POPE  319     103.992 190.846  40.819  1.00  0.00            
ATOM   3555  C3A POPE  319     104.741 188.606  37.331  1.00  0.00            
ATOM   3556  C4A POPE  319     106.618 185.429  35.937  1.00  0.00            
ATOM   3557  C1B POPE  319      98.932 188.150  46.175  1.00  0.00            
ATOM   3558  C2B POPE  319      99.466 187.542  42.138  1.00  0.00            
ATOM   3559  C3B POPE  319     103.955 185.443  41.678  1.00  0.00            
ATOM   3560  C4B POPE  319     108.796 185.539  41.358  1.00  0.00            
ATOM   3561  NH3 POPE  320      93.169 181.865  60.832  1.00  0.00            
ATOM   3562  PO4 POPE  320      92.290 181.124  56.912  1.00  0.00            
ATOM   3563  GL1 POPE  320      93.944 179.792  52.360  1.00  0.00            
ATOM   3564  GL2 POPE  320      95.519 177.178  50.515  1.00  0.00            
ATOM   3565  C1A POPE  320      92.078 179.830  47.720  1.00  0.00            
ATOM   3566  D2A POPE  320      92.643 182.080  44.089  1.00  0.00            
ATOM   3567  C3A POPE  320      90.596 181.336  40.273  1.00  0.00            
ATOM   3568  C4A POPE  320      88.836 181.758  35.871  1.00  0.00            
ATOM   3569  C1B POPE  320      96.492 177.808  46.391  1.00  0.00            
ATOM   3570  C2B POPE  320      96.778 178.267  43.456  1.00  0.00            
ATOM   3571  C3B POPE  320      94.849 178.972  40.034  1.00  0.00            
ATOM   3572  C4B POPE  320      93.677 180.012  35.174  1.00  0.00            
ATOM   3573  NH3 POPE  321     193.018 158.486  54.437  1.00  0.00            
ATOM   3574  PO4 POPE  321     190.946 161.884  57.646  1.00  0.00            
ATOM   3575  GL1 POPE  321     191.548 163.832  54.552  1.00  0.00            
ATOM   3576  GL2 POPE  321     191.515 161.779  51.051  1.00  0.00            
ATOM   3577  C1A POPE  321     193.217 167.050  51.872  1.00  0.00            
ATOM   3578  D2A POPE  321     194.970 168.524  47.766  1.00  0.00            
ATOM   3579  C3A POPE  321     194.453 172.094  45.933  1.00  0.00            
ATOM   3580  C4A POPE  321     194.810 172.316  41.731  1.00  0.00            
ATOM   3581  C1B POPE  321     192.885 163.405  46.213  1.00  0.00            
ATOM   3582  C2B POPE  321     194.373 162.524  42.572  1.00  0.00            
ATOM   3583  C3B POPE  321     194.491 164.786  38.500  1.00  0.00            
ATOM   3584  C4B POPE  321     196.556 167.033  37.273  1.00  0.00            
ATOM   3585  NH3 POPE  322      12.544   7.541  56.241  1.00  0.00            
ATOM   3586  PO4 POPE  322       8.977   6.280  56.638  1.00  0.00            
ATOM   3587  GL1 POPE  322       7.764   7.577  52.742  1.00  0.00            
ATOM   3588  GL2 POPE  322      11.216   5.565  51.954  1.00  0.00            
ATOM   3589  C1A POPE  322       5.693   8.738  48.679  1.00  0.00            
ATOM   3590  D2A POPE  322       4.820  11.916  47.110  1.00  0.00            
ATOM   3591  C3A POPE  322       4.997  12.444  43.783  1.00  0.00            
ATOM   3592  C4A POPE  322       6.006  16.668  41.257  1.00  0.00            
ATOM   3593  C1B POPE  322      10.645   5.811  47.149  1.00  0.00            
ATOM   3594  C2B POPE  322      10.828   6.217  42.949  1.00  0.00            
ATOM   3595  C3B POPE  322       8.364   4.422  40.572  1.00  0.00            
ATOM   3596  C4B POPE  322       8.221   2.405  36.336  1.00  0.00            
ATOM   3597  NH3 POPE  323     179.137 196.296  60.540  1.00  0.00            
ATOM   3598  PO4 POPE  323     174.524   0.371  58.857  1.00  0.00            
ATOM   3599  GL1 POPE  323     172.009   0.226  55.451  1.00  0.00            
ATOM   3600  GL2 POPE  323     174.773 196.092  54.491  1.00  0.00            
ATOM   3601  C1A POPE  323     171.723   2.834  52.081  1.00  0.00            
ATOM   3602  D2A POPE  323     172.565   5.294  49.080  1.00  0.00            
ATOM   3603  C3A POPE  323     172.233   3.871  44.760  1.00  0.00            
ATOM   3604  C4A POPE  323     170.567   2.256  41.317  1.00  0.00            
ATOM   3605  C1B POPE  323     175.648 197.241  50.035  1.00  0.00            
ATOM   3606  C2B POPE  323     176.729   1.898  47.394  1.00  0.00            
ATOM   3607  C3B POPE  323     177.020   1.616  42.888  1.00  0.00            
ATOM   3608  C4B POPE  323     177.303   0.058  38.951  1.00  0.00            
ATOM   3609  NH3 POPE  324     157.430 154.012  54.990  1.00  0.00            
ATOM   3610  PO4 POPE  324     158.228 158.035  52.150  1.00  0.00            
ATOM   3611  GL1 POPE  324     159.028 157.023  48.180  1.00  0.00            
ATOM   3612  GL2 POPE  324     155.629 157.658  47.078  1.00  0.00            
ATOM   3613  C1A POPE  324     162.180 156.231  45.511  1.00  0.00            
ATOM   3614  D2A POPE  324     164.057 154.839  41.260  1.00  0.00            
ATOM   3615  C3A POPE  324     166.663 151.131  40.341  1.00  0.00            
ATOM   3616  C4A POPE  324     168.208 147.505  40.323  1.00  0.00            
ATOM   3617  C1B POPE  324     157.010 156.293  43.118  1.00  0.00            
ATOM   3618  C2B POPE  324     159.447 153.075  40.190  1.00  0.00            
ATOM   3619  C3B POPE  324     162.705 152.023  37.593  1.00  0.00            
ATOM   3620  C4B POPE  324     165.102 155.664  36.060  1.00  0.00            
ATOM   3621  NH3 POPE  325     145.651  77.844  55.814  1.00  0.00            
ATOM   3622  PO4 POPE  325     146.025  74.673  53.702  1.00  0.00            
ATOM   3623  GL1 POPE  325     144.861  71.555  51.201  1.00  0.00            
ATOM   3624  GL2 POPE  325     142.196  69.052  51.113  1.00  0.00            
ATOM   3625  C1A POPE  325     143.092  72.812  47.522  1.00  0.00            
ATOM   3626  D2A POPE  325     146.408  74.459  43.710  1.00  0.00            
ATOM   3627  C3A POPE  325     145.116  71.638  40.268  1.00  0.00            
ATOM   3628  C4A POPE  325     143.950  68.261  37.886  1.00  0.00            
ATOM   3629  C1B POPE  325     142.965  67.522  46.412  1.00  0.00            
ATOM   3630  C2B POPE  325     141.686  66.990  42.441  1.00  0.00            
ATOM   3631  C3B POPE  325     139.010  69.345  38.909  1.00  0.00            
ATOM   3632  C4B POPE  325     139.744  68.046  34.786  1.00  0.00            
ATOM   3633  NH3 POPE  326       8.845  83.827  59.474  1.00  0.00            
ATOM   3634  PO4 POPE  326       7.015  84.776  56.271  1.00  0.00            
ATOM   3635  GL1 POPE  326       4.345  84.113  52.958  1.00  0.00            
ATOM   3636  GL2 POPE  326       3.346  87.310  52.591  1.00  0.00            
ATOM   3637  C1A POPE  326       4.065  83.243  49.114  1.00  0.00            
ATOM   3638  D2A POPE  326       6.465  81.985  45.188  1.00  0.00            
ATOM   3639  C3A POPE  326       7.465  85.050  41.060  1.00  0.00            
ATOM   3640  C4A POPE  326       9.396  83.728  37.016  1.00  0.00            
ATOM   3641  C1B POPE  326       2.490  88.193  48.580  1.00  0.00            
ATOM   3642  C2B POPE  326       2.755  87.107  44.718  1.00  0.00            
ATOM   3643  C3B POPE  326       3.244  84.347  42.035  1.00  0.00            
ATOM   3644  C4B POPE  326       4.053  82.411  38.920  1.00  0.00            
ATOM   3645  NH3 POPE  327      36.527 122.303  56.805  1.00  0.00            
ATOM   3646  PO4 POPE  327      35.715 117.503  56.735  1.00  0.00            
ATOM   3647  GL1 POPE  327      37.287 118.447  53.525  1.00  0.00            
ATOM   3648  GL2 POPE  327      39.770 115.645  54.134  1.00  0.00            
ATOM   3649  C1A POPE  327      37.528 116.856  49.679  1.00  0.00            
ATOM   3650  D2A POPE  327      36.134 116.558  45.120  1.00  0.00            
ATOM   3651  C3A POPE  327      31.481 118.084  42.864  1.00  0.00            
ATOM   3652  C4A POPE  327      26.298 117.845  42.258  1.00  0.00            
ATOM   3653  C1B POPE  327      42.444 115.124  49.750  1.00  0.00            
ATOM   3654  C2B POPE  327      44.584 114.579  45.914  1.00  0.00            
ATOM   3655  C3B POPE  327      45.012 115.103  41.858  1.00  0.00            
ATOM   3656  C4B POPE  327      45.444 117.030  37.818  1.00  0.00            
ATOM   3657  NH3 POPE  328     154.838  14.184  56.652  1.00  0.00            
ATOM   3658  PO4 POPE  328     152.438   9.906  56.652  1.00  0.00            
ATOM   3659  GL1 POPE  328     151.725  12.309  52.696  1.00  0.00            
ATOM   3660  GL2 POPE  328     149.438  13.695  53.568  1.00  0.00            
ATOM   3661  C1A POPE  328     151.658  10.245  48.252  1.00  0.00            
ATOM   3662  D2A POPE  328     151.856   8.697  44.163  1.00  0.00            
ATOM   3663  C3A POPE  328     151.042  11.497  42.194  1.00  0.00            
ATOM   3664  C4A POPE  328     153.566  15.081  39.362  1.00  0.00            
ATOM   3665  C1B POPE  328     147.477  14.056  49.016  1.00  0.00            
ATOM   3666  C2B POPE  328     147.186  13.236  45.097  1.00  0.00            
ATOM   3667  C3B POPE  328     145.456  13.765  39.826  1.00  0.00            
ATOM   3668  C4B POPE  328     146.668  17.919  37.255  1.00  0.00            
ATOM   3669  NH3 POPE  329     166.439 130.310  51.034  1.00  0.00            
ATOM   3670  PO4 POPE  329     169.266 127.665  51.803  1.00  0.00            
ATOM   3671  GL1 POPE  329     170.176 128.682  47.844  1.00  0.00            
ATOM   3672  GL2 POPE  329     166.772 130.262  46.071  1.00  0.00            
ATOM   3673  C1A POPE  329     172.686 128.653  45.799  1.00  0.00            
ATOM   3674  D2A POPE  329     173.420 127.190  42.447  1.00  0.00            
ATOM   3675  C3A POPE  329     170.531 127.419  39.768  1.00  0.00            
ATOM   3676  C4A POPE  329     171.441 128.686  35.085  1.00  0.00            
ATOM   3677  C1B POPE  329     168.081 131.076  41.873  1.00  0.00            
ATOM   3678  C2B POPE  329     168.639 132.872  37.632  1.00  0.00            
ATOM   3679  C3B POPE  329     165.301 134.473  34.903  1.00  0.00            
ATOM   3680  C4B POPE  329     163.875 133.487  30.622  1.00  0.00            
ATOM   3681  NH3 POPE  330      36.787  16.472  62.480  1.00  0.00            
ATOM   3682  PO4 POPE  330      33.485  12.877  59.446  1.00  0.00            
ATOM   3683  GL1 POPE  330      32.089  12.438  55.694  1.00  0.00            
ATOM   3684  GL2 POPE  330      34.353  13.358  53.888  1.00  0.00            
ATOM   3685  C1A POPE  330      29.710  10.679  53.023  1.00  0.00            
ATOM   3686  D2A POPE  330      26.039   8.475  50.611  1.00  0.00            
ATOM   3687  C3A POPE  330      24.719   8.109  45.890  1.00  0.00            
ATOM   3688  C4A POPE  330      22.542   9.422  43.478  1.00  0.00            
ATOM   3689  C1B POPE  330      33.987  13.809  49.469  1.00  0.00            
ATOM   3690  C2B POPE  330      32.880  16.786  46.824  1.00  0.00            
ATOM   3691  C3B POPE  330      33.800  20.549  44.494  1.00  0.00            
ATOM   3692  C4B POPE  330      34.558  20.697  40.007  1.00  0.00            
ATOM   3693  NH3 POPE  331      63.104 190.434  52.261  1.00  0.00            
ATOM   3694  PO4 POPE  331      67.739 189.677  51.913  1.00  0.00            
ATOM   3695  GL1 POPE  331      65.162 190.914  47.820  1.00  0.00            
ATOM   3696  GL2 POPE  331      63.402 189.240  46.176  1.00  0.00            
ATOM   3697  C1A POPE  331      64.602 193.845  43.652  1.00  0.00            
ATOM   3698  D2A POPE  331      63.212 195.742  39.078  1.00  0.00            
ATOM   3699  C3A POPE  331      62.181 193.016  36.241  1.00  0.00            
ATOM   3700  C4A POPE  331      64.014 189.904  34.248  1.00  0.00            
ATOM   3701  C1B POPE  331      59.663 186.202  43.585  1.00  0.00            
ATOM   3702  C2B POPE  331      57.658 184.931  40.711  1.00  0.00            
ATOM   3703  C3B POPE  331      55.397 185.298  36.743  1.00  0.00            
ATOM   3704  C4B POPE  331      53.901 181.690  34.404  1.00  0.00            
ATOM   3705  NH3 POPE  332     144.130  35.568  57.314  1.00  0.00            
ATOM   3706  PO4 POPE  332     146.825  39.259  56.781  1.00  0.00            
ATOM   3707  GL1 POPE  332     144.412  38.690  53.073  1.00  0.00            
ATOM   3708  GL2 POPE  332     141.318  37.385  53.350  1.00  0.00            
ATOM   3709  C1A POPE  332     142.875  40.172  48.799  1.00  0.00            
ATOM   3710  D2A POPE  332     143.473  36.884  45.344  1.00  0.00            
ATOM   3711  C3A POPE  332     141.122  37.132  41.274  1.00  0.00            
ATOM   3712  C4A POPE  332     138.770  37.248  38.255  1.00  0.00            
ATOM   3713  C1B POPE  332     142.245  34.907  50.143  1.00  0.00            
ATOM   3714  C2B POPE  332     141.750  32.395  47.707  1.00  0.00            
ATOM   3715  C3B POPE  332     141.398  31.945  43.408  1.00  0.00            
ATOM   3716  C4B POPE  332     143.089  31.101  39.389  1.00  0.00            
ATOM   3717  NH3 POPE  333      88.678  31.972  55.495  1.00  0.00            
ATOM   3718  PO4 POPE  333      84.839  32.480  53.910  1.00  0.00            
ATOM   3719  GL1 POPE  333      84.160  34.491  48.803  1.00  0.00            
ATOM   3720  GL2 POPE  333      81.991  37.951  49.062  1.00  0.00            
ATOM   3721  C1A POPE  333      84.365  34.253  45.331  1.00  0.00            
ATOM   3722  D2A POPE  333      83.536  33.099  42.134  1.00  0.00            
ATOM   3723  C3A POPE  333      79.008  31.319  42.400  1.00  0.00            
ATOM   3724  C4A POPE  333      76.407  30.780  39.262  1.00  0.00            
ATOM   3725  C1B POPE  333      78.757  40.268  46.915  1.00  0.00            
ATOM   3726  C2B POPE  333      78.705  42.599  42.898  1.00  0.00            
ATOM   3727  C3B POPE  333      77.649  42.956  38.562  1.00  0.00            
ATOM   3728  C4B POPE  333      79.529  44.341  34.299  1.00  0.00            
ATOM   3729  NH3 POPE  334     120.588  69.365  58.498  1.00  0.00            
ATOM   3730  PO4 POPE  334     117.545  72.050  56.649  1.00  0.00            
ATOM   3731  GL1 POPE  334     116.903  72.876  52.758  1.00  0.00            
ATOM   3732  GL2 POPE  334     116.637  74.951  51.082  1.00  0.00            
ATOM   3733  C1A POPE  334     116.835  69.813  50.157  1.00  0.00            
ATOM   3734  D2A POPE  334     117.197  67.504  46.159  1.00  0.00            
ATOM   3735  C3A POPE  334     120.043  69.476  43.139  1.00  0.00            
ATOM   3736  C4A POPE  334     121.169  72.996  39.897  1.00  0.00            
ATOM   3737  C1B POPE  334     115.202  73.509  47.080  1.00  0.00            
ATOM   3738  C2B POPE  334     116.501  73.648  44.252  1.00  0.00            
ATOM   3739  C3B POPE  334     116.024  73.839  41.547  1.00  0.00            
ATOM   3740  C4B POPE  334     113.358  75.969  39.665  1.00  0.00            
ATOM   3741  NH3 POPE  335     146.691  57.513  55.578  1.00  0.00            
ATOM   3742  PO4 POPE  335     149.430  60.676  57.810  1.00  0.00            
ATOM   3743  GL1 POPE  335     149.061  61.361  53.474  1.00  0.00            
ATOM   3744  GL2 POPE  335     146.311  59.997  51.331  1.00  0.00            
ATOM   3745  C1A POPE  335     151.115  62.650  49.176  1.00  0.00            
ATOM   3746  D2A POPE  335     150.330  64.940  45.313  1.00  0.00            
ATOM   3747  C3A POPE  335     154.044  64.200  43.043  1.00  0.00            
ATOM   3748  C4A POPE  335     157.107  65.541  43.239  1.00  0.00            
ATOM   3749  C1B POPE  335     146.266  63.061  47.607  1.00  0.00            
ATOM   3750  C2B POPE  335     145.748  62.647  42.695  1.00  0.00            
ATOM   3751  C3B POPE  335     147.247  61.705  38.248  1.00  0.00            
ATOM   3752  C4B POPE  335     151.369  59.981  36.094  1.00  0.00            
ATOM   3753  NH3 POPE  336     116.506 154.623  55.852  1.00  0.00            
ATOM   3754  PO4 POPE  336     120.245 157.187  54.820  1.00  0.00            
ATOM   3755  GL1 POPE  336     119.263 154.586  51.520  1.00  0.00            
ATOM   3756  GL2 POPE  336     121.565 156.186  49.700  1.00  0.00            
ATOM   3757  C1A POPE  336     117.348 154.792  47.798  1.00  0.00            
ATOM   3758  D2A POPE  336     115.792 154.704  43.160  1.00  0.00            
ATOM   3759  C3A POPE  336     118.519 156.677  40.467  1.00  0.00            
ATOM   3760  C4A POPE  336     119.880 159.491  37.139  1.00  0.00            
ATOM   3761  C1B POPE  336     123.096 152.061  48.445  1.00  0.00            
ATOM   3762  C2B POPE  336     122.914 149.804  44.505  1.00  0.00            
ATOM   3763  C3B POPE  336     122.643 149.315  40.778  1.00  0.00            
ATOM   3764  C4B POPE  336     124.043 149.337  36.455  1.00  0.00            
ATOM   3765  NH3 POPE  337     186.911  36.682  58.168  1.00  0.00            
ATOM   3766  PO4 POPE  337     189.457  39.470  55.723  1.00  0.00            
ATOM   3767  GL1 POPE  337     190.162  41.779  52.593  1.00  0.00            
ATOM   3768  GL2 POPE  337     188.148  44.172  52.241  1.00  0.00            
ATOM   3769  C1A POPE  337     191.527  41.534  47.981  1.00  0.00            
ATOM   3770  D2A POPE  337     191.511  43.033  44.235  1.00  0.00            
ATOM   3771  C3A POPE  337     188.697  40.940  42.384  1.00  0.00            
ATOM   3772  C4A POPE  337     187.573  37.640  39.221  1.00  0.00            
ATOM   3773  C1B POPE  337     185.817  41.396  49.979  1.00  0.00            
ATOM   3774  C2B POPE  337     184.272  39.585  45.324  1.00  0.00            
ATOM   3775  C3B POPE  337     183.795  40.058  40.946  1.00  0.00            
ATOM   3776  C4B POPE  337     181.340  37.423  38.428  1.00  0.00            
ATOM   3777  NH3 POPE  338      13.949 156.807  57.393  1.00  0.00            
ATOM   3778  PO4 POPE  338      11.001 159.152  56.223  1.00  0.00            
ATOM   3779  GL1 POPE  338      11.535 156.896  53.225  1.00  0.00            
ATOM   3780  GL2 POPE  338       7.943 156.081  52.409  1.00  0.00            
ATOM   3781  C1A POPE  338      13.187 156.642  48.786  1.00  0.00            
ATOM   3782  D2A POPE  338      12.699 155.028  43.472  1.00  0.00            
ATOM   3783  C3A POPE  338      14.129 157.977  38.808  1.00  0.00            
ATOM   3784  C4A POPE  338      16.131 158.479  35.149  1.00  0.00            
ATOM   3785  C1B POPE  338       8.092 155.743  47.537  1.00  0.00            
ATOM   3786  C2B POPE  338       6.547 154.618  44.425  1.00  0.00            
ATOM   3787  C3B POPE  338       8.749 152.693  40.961  1.00  0.00            
ATOM   3788  C4B POPE  338       8.398 148.692  38.544  1.00  0.00            
ATOM   3789  NH3 POPE  339      83.296 120.046  58.337  1.00  0.00            
ATOM   3790  PO4 POPE  339      83.641 123.185  58.862  1.00  0.00            
ATOM   3791  GL1 POPE  339      85.631 123.375  54.788  1.00  0.00            
ATOM   3792  GL2 POPE  339      86.640 120.200  53.328  1.00  0.00            
ATOM   3793  C1A POPE  339      86.823 124.857  50.467  1.00  0.00            
ATOM   3794  D2A POPE  339      88.480 126.811  46.651  1.00  0.00            
ATOM   3795  C3A POPE  339      86.828 130.097  44.440  1.00  0.00            
ATOM   3796  C4A POPE  339      86.329 130.665  40.383  1.00  0.00            
ATOM   3797  C1B POPE  339      82.357 119.069  52.010  1.00  0.00            
ATOM   3798  C2B POPE  339      77.714 119.125  49.523  1.00  0.00            
ATOM   3799  C3B POPE  339      77.124 115.579  46.347  1.00  0.00            
ATOM   3800  C4B POPE  339      78.240 112.532  42.097  1.00  0.00            
ATOM   3801  NH3 POPE  340     189.372  12.952  57.665  1.00  0.00            
ATOM   3802  PO4 POPE  340     192.982   9.640  59.204  1.00  0.00            
ATOM   3803  GL1 POPE  340     193.860  10.757  55.275  1.00  0.00            
ATOM   3804  GL2 POPE  340     196.724  10.635  54.845  1.00  0.00            
ATOM   3805  C1A POPE  340     192.380  10.396  50.850  1.00  0.00            
ATOM   3806  D2A POPE  340     189.465   9.045  47.150  1.00  0.00            
ATOM   3807  C3A POPE  340     190.280   6.470  45.090  1.00  0.00            
ATOM   3808  C4A POPE  340     190.280   3.970  41.975  1.00  0.00            
ATOM   3809  C1B POPE  340     197.142  10.850  50.608  1.00  0.00            
ATOM   3810  C2B POPE  340       0.105  11.066  47.347  1.00  0.00            
ATOM   3811  C3B POPE  340     197.545  13.238  42.536  1.00  0.00            
ATOM   3812  C4B POPE  340     196.150  15.935  39.514  1.00  0.00            
ATOM   3813  NH3 POPE  341      41.606  81.126  64.101  1.00  0.00            
ATOM   3814  PO4 POPE  341      44.274  83.021  60.802  1.00  0.00            
ATOM   3815  GL1 POPE  341      44.932  80.409  56.466  1.00  0.00            
ATOM   3816  GL2 POPE  341      41.639  81.569  55.219  1.00  0.00            
ATOM   3817  C1A POPE  341      47.646  78.188  54.123  1.00  0.00            
ATOM   3818  D2A POPE  341      50.853  77.275  50.231  1.00  0.00            
ATOM   3819  C3A POPE  341      49.800  77.087  46.120  1.00  0.00            
ATOM   3820  C4A POPE  341      49.104  77.171  41.877  1.00  0.00            
ATOM   3821  C1B POPE  341      39.512  82.843  51.293  1.00  0.00            
ATOM   3822  C2B POPE  341      41.986  83.817  47.908  1.00  0.00            
ATOM   3823  C3B POPE  341      43.496  84.542  43.430  1.00  0.00            
ATOM   3824  C4B POPE  341      47.173  83.142  41.348  1.00  0.00            
ATOM   3825  NH3 POPE  342      57.258 137.537  56.884  1.00  0.00            
ATOM   3826  PO4 POPE  342      62.276 139.429  55.815  1.00  0.00            
ATOM   3827  GL1 POPE  342      62.124 135.778  53.586  1.00  0.00            
ATOM   3828  GL2 POPE  342      65.116 133.767  52.129  1.00  0.00            
ATOM   3829  C1A POPE  342      61.001 134.854  49.512  1.00  0.00            
ATOM   3830  D2A POPE  342      57.854 134.188  46.320  1.00  0.00            
ATOM   3831  C3A POPE  342      58.150 133.955  42.029  1.00  0.00            
ATOM   3832  C4A POPE  342      60.235 136.167  38.734  1.00  0.00            
ATOM   3833  C1B POPE  342      64.641 132.563  47.542  1.00  0.00            
ATOM   3834  C2B POPE  342      62.328 131.091  44.121  1.00  0.00            
ATOM   3835  C3B POPE  342      63.738 131.837  39.904  1.00  0.00            
ATOM   3836  C4B POPE  342      66.623 130.784  36.777  1.00  0.00            
ATOM   3837  NH3 POPE  343      30.904 108.521  57.154  1.00  0.00            
ATOM   3838  PO4 POPE  343      35.879 108.260  57.618  1.00  0.00            
ATOM   3839  GL1 POPE  343      36.967 110.661  54.018  1.00  0.00            
ATOM   3840  GL2 POPE  343      35.559 113.614  52.663  1.00  0.00            
ATOM   3841  C1A POPE  343      38.484 111.917  49.097  1.00  0.00            
ATOM   3842  D2A POPE  343      39.926 112.389  44.999  1.00  0.00            
ATOM   3843  C3A POPE  343      36.758 111.828  42.478  1.00  0.00            
ATOM   3844  C4A POPE  343      35.609 114.609  40.630  1.00  0.00            
ATOM   3845  C1B POPE  343      33.534 112.297  48.607  1.00  0.00            
ATOM   3846  C2B POPE  343      32.048 113.166  44.215  1.00  0.00            
ATOM   3847  C3B POPE  343      31.599 110.141  40.196  1.00  0.00            
ATOM   3848  C4B POPE  343      32.763 107.417  37.652  1.00  0.00            
ATOM   3849  NH3 POPE  344     166.846 185.116  62.582  1.00  0.00            
ATOM   3850  PO4 POPE  344     167.414 183.668  57.629  1.00  0.00            
ATOM   3851  GL1 POPE  344     169.348 183.587  53.518  1.00  0.00            
ATOM   3852  GL2 POPE  344     166.888 181.614  52.913  1.00  0.00            
ATOM   3853  C1A POPE  344     170.057 182.662  49.016  1.00  0.00            
ATOM   3854  D2A POPE  344     167.479 184.687  45.384  1.00  0.00            
ATOM   3855  C3A POPE  344     165.595 188.886  46.396  1.00  0.00            
ATOM   3856  C4A POPE  344     164.748 192.810  48.648  1.00  0.00            
ATOM   3857  C1B POPE  344     165.154 183.406  49.746  1.00  0.00            
ATOM   3858  C2B POPE  344     162.134 185.241  46.412  1.00  0.00            
ATOM   3859  C3B POPE  344     160.155 189.038  47.031  1.00  0.00            
ATOM   3860  C4B POPE  344     155.906 189.810  47.026  1.00  0.00            
ATOM   3861  NH3 POPE  345      61.060 122.160  56.253  1.00  0.00            
ATOM   3862  PO4 POPE  345      60.247 126.705  55.781  1.00  0.00            
ATOM   3863  GL1 POPE  345      58.005 125.058  51.785  1.00  0.00            
ATOM   3864  GL2 POPE  345      60.310 122.584  50.786  1.00  0.00            
ATOM   3865  C1A POPE  345      55.168 126.352  47.995  1.00  0.00            
ATOM   3866  D2A POPE  345      53.706 125.483  43.638  1.00  0.00            
ATOM   3867  C3A POPE  345      49.606 124.273  42.236  1.00  0.00            
ATOM   3868  C4A POPE  345      45.149 126.891  42.434  1.00  0.00            
ATOM   3869  C1B POPE  345      63.271 122.005  47.143  1.00  0.00            
ATOM   3870  C2B POPE  345      63.740 121.430  42.975  1.00  0.00            
ATOM   3871  C3B POPE  345      63.389 120.560  39.188  1.00  0.00            
ATOM   3872  C4B POPE  345      60.698 116.740  37.399  1.00  0.00            
ATOM   3873  NH3 POPE  346      69.066 158.431  55.051  1.00  0.00            
ATOM   3874  PO4 POPE  346      65.044 156.647  54.134  1.00  0.00            
ATOM   3875  GL1 POPE  346      67.233 158.210  49.955  1.00  0.00            
ATOM   3876  GL2 POPE  346      67.407 161.575  48.564  1.00  0.00            
ATOM   3877  C1A POPE  346      67.379 156.671  45.690  1.00  0.00            
ATOM   3878  D2A POPE  346      68.565 155.588  41.728  1.00  0.00            
ATOM   3879  C3A POPE  346      71.864 157.928  38.960  1.00  0.00            
ATOM   3880  C4A POPE  346      74.568 156.910  34.774  1.00  0.00            
ATOM   3881  C1B POPE  346      63.982 160.238  45.969  1.00  0.00            
ATOM   3882  C2B POPE  346      64.499 158.994  41.358  1.00  0.00            
ATOM   3883  C3B POPE  346      65.627 157.386  37.490  1.00  0.00            
ATOM   3884  C4B POPE  346      68.546 158.916  33.455  1.00  0.00            
ATOM   3885  NH3 POPE  347       3.829 105.464  54.669  1.00  0.00            
ATOM   3886  PO4 POPE  347       0.895 108.655  53.808  1.00  0.00            
ATOM   3887  GL1 POPE  347       0.460 104.790  50.774  1.00  0.00            
ATOM   3888  GL2 POPE  347       1.272 107.105  48.708  1.00  0.00            
ATOM   3889  C1A POPE  347       1.156 102.457  47.240  1.00  0.00            
ATOM   3890  D2A POPE  347       1.081  98.947  43.726  1.00  0.00            
ATOM   3891  C3A POPE  347       3.859  98.812  40.618  1.00  0.00            
ATOM   3892  C4A POPE  347       6.258  99.580  36.797  1.00  0.00            
ATOM   3893  C1B POPE  347     197.777 107.076  44.910  1.00  0.00            
ATOM   3894  C2B POPE  347     197.028 104.497  42.148  1.00  0.00            
ATOM   3895  C3B POPE  347     193.672 101.141  40.674  1.00  0.00            
ATOM   3896  C4B POPE  347     195.302  98.712  37.124  1.00  0.00            
ATOM   3897  NH3 POPE  348     136.555  44.222  56.901  1.00  0.00            
ATOM   3898  PO4 POPE  348     140.072  46.360  55.766  1.00  0.00            
ATOM   3899  GL1 POPE  348     142.040  44.672  51.331  1.00  0.00            
ATOM   3900  GL2 POPE  348     145.583  45.822  51.281  1.00  0.00            
ATOM   3901  C1A POPE  348     142.772  45.631  47.057  1.00  0.00            
ATOM   3902  D2A POPE  348     142.673  45.970  43.080  1.00  0.00            
ATOM   3903  C3A POPE  348     139.306  45.402  39.595  1.00  0.00            
ATOM   3904  C4A POPE  348     137.007  45.145  35.206  1.00  0.00            
ATOM   3905  C1B POPE  348     146.923  42.762  47.725  1.00  0.00            
ATOM   3906  C2B POPE  348     146.520  41.695  43.654  1.00  0.00            
ATOM   3907  C3B POPE  348     144.239  40.715  39.352  1.00  0.00            
ATOM   3908  C4B POPE  348     140.778  40.501  35.908  1.00  0.00            
ATOM   3909  NH3 POPE  349      29.447 141.680  57.368  1.00  0.00            
ATOM   3910  PO4 POPE  349      27.460 145.655  58.481  1.00  0.00            
ATOM   3911  GL1 POPE  349      27.591 144.835  54.422  1.00  0.00            
ATOM   3912  GL2 POPE  349      24.443 142.837  53.294  1.00  0.00            
ATOM   3913  C1A POPE  349      31.187 144.755  51.578  1.00  0.00            
ATOM   3914  D2A POPE  349      35.365 145.654  50.643  1.00  0.00            
ATOM   3915  C3A POPE  349      35.444 147.835  46.462  1.00  0.00            
ATOM   3916  C4A POPE  349      33.314 147.008  41.735  1.00  0.00            
ATOM   3917  C1B POPE  349      26.278 145.273  49.387  1.00  0.00            
ATOM   3918  C2B POPE  349      28.735 144.468  45.059  1.00  0.00            
ATOM   3919  C3B POPE  349      30.139 143.084  40.856  1.00  0.00            
ATOM   3920  C4B POPE  349      31.773 138.243  39.180  1.00  0.00            
ATOM   3921  NH3 POPE  350      93.040  11.808  49.361  1.00  0.00            
ATOM   3922  PO4 POPE  350      97.807  11.288  49.748  1.00  0.00            
ATOM   3923  GL1 POPE  350      96.895  11.558  46.473  1.00  0.00            
ATOM   3924  GL2 POPE  350      96.247  14.844  46.804  1.00  0.00            
ATOM   3925  C1A POPE  350      98.843  11.880  42.775  1.00  0.00            
ATOM   3926  D2A POPE  350     102.099   9.261  40.412  1.00  0.00            
ATOM   3927  C3A POPE  350     103.613   9.196  36.244  1.00  0.00            
ATOM   3928  C4A POPE  350     105.051  10.625  32.049  1.00  0.00            
ATOM   3929  C1B POPE  350      97.908  17.026  44.055  1.00  0.00            
ATOM   3930  C2B POPE  350      99.405  20.477  41.967  1.00  0.00            
ATOM   3931  C3B POPE  350      97.425  22.145  38.081  1.00  0.00            
ATOM   3932  C4B POPE  350      98.120  22.277  34.024  1.00  0.00            
ATOM   3933  NH3 POPE  351      88.016 152.513  54.274  1.00  0.00            
ATOM   3934  PO4 POPE  351      92.702 151.002  53.841  1.00  0.00            
ATOM   3935  GL1 POPE  351      94.923 148.891  51.564  1.00  0.00            
ATOM   3936  GL2 POPE  351      94.088 146.220  51.456  1.00  0.00            
ATOM   3937  C1A POPE  351      97.808 147.790  47.286  1.00  0.00            
ATOM   3938  D2A POPE  351     100.488 145.744  43.858  1.00  0.00            
ATOM   3939  C3A POPE  351     100.341 146.031  39.758  1.00  0.00            
ATOM   3940  C4A POPE  351     101.018 146.125  35.738  1.00  0.00            
ATOM   3941  C1B POPE  351      92.822 145.117  47.936  1.00  0.00            
ATOM   3942  C2B POPE  351      93.667 143.257  43.355  1.00  0.00            
ATOM   3943  C3B POPE  351      90.726 142.408  39.803  1.00  0.00            
ATOM   3944  C4B POPE  351      86.913 145.222  39.185  1.00  0.00            
ATOM   3945  NH3 POPE  352     123.556 113.085  57.069  1.00  0.00            
ATOM   3946  PO4 POPE  352     126.578 111.537  54.785  1.00  0.00            
ATOM   3947  GL1 POPE  352     126.351 109.702  50.715  1.00  0.00            
ATOM   3948  GL2 POPE  352     127.652 107.084  50.616  1.00  0.00            
ATOM   3949  C1A POPE  352     128.039 111.211  47.729  1.00  0.00            
ATOM   3950  D2A POPE  352     126.924 114.990  45.636  1.00  0.00            
ATOM   3951  C3A POPE  352     126.630 115.502  41.258  1.00  0.00            
ATOM   3952  C4A POPE  352     126.547 117.934  38.057  1.00  0.00            
ATOM   3953  C1B POPE  352     125.819 106.670  46.851  1.00  0.00            
ATOM   3954  C2B POPE  352     125.332 105.328  43.452  1.00  0.00            
ATOM   3955  C3B POPE  352     122.029 106.277  40.067  1.00  0.00            
ATOM   3956  C4B POPE  352     120.976 108.899  36.310  1.00  0.00            
ATOM   3957  NH3 POPE  353      91.755 119.030  60.642  1.00  0.00            
ATOM   3958  PO4 POPE  353      88.278 121.176  59.043  1.00  0.00            
ATOM   3959  GL1 POPE  353      90.728 123.138  55.429  1.00  0.00            
ATOM   3960  GL2 POPE  353      90.481 126.232  53.739  1.00  0.00            
ATOM   3961  C1A POPE  353      91.208 121.630  51.456  1.00  0.00            
ATOM   3962  D2A POPE  353      90.054 122.428  47.793  1.00  0.00            
ATOM   3963  C3A POPE  353      87.289 120.388  44.842  1.00  0.00            
ATOM   3964  C4A POPE  353      86.051 116.708  45.540  1.00  0.00            
ATOM   3965  C1B POPE  353      92.225 127.919  49.918  1.00  0.00            
ATOM   3966  C2B POPE  353      92.880 128.382  45.325  1.00  0.00            
ATOM   3967  C3B POPE  353      92.915 129.318  41.382  1.00  0.00            
ATOM   3968  C4B POPE  353      90.629 131.904  38.403  1.00  0.00            
ATOM   3969  NH3 POPE  354     145.558 113.456  52.802  1.00  0.00            
ATOM   3970  PO4 POPE  354     143.938 117.249  52.082  1.00  0.00            
ATOM   3971  GL1 POPE  354     145.130 115.847  48.813  1.00  0.00            
ATOM   3972  GL2 POPE  354     149.262 116.780  47.919  1.00  0.00            
ATOM   3973  C1A POPE  354     146.322 115.125  44.486  1.00  0.00            
ATOM   3974  D2A POPE  354     145.251 114.637  39.665  1.00  0.00            
ATOM   3975  C3A POPE  354     144.432 116.928  36.378  1.00  0.00            
ATOM   3976  C4A POPE  354     146.964 114.876  32.919  1.00  0.00            
ATOM   3977  C1B POPE  354     150.216 119.975  45.600  1.00  0.00            
ATOM   3978  C2B POPE  354     154.330 120.323  41.639  1.00  0.00            
ATOM   3979  C3B POPE  354     156.748 122.156  38.782  1.00  0.00            
ATOM   3980  C4B POPE  354     158.578 120.390  35.436  1.00  0.00            
ATOM   3981  NH3 POPE  355     153.458  82.800  55.279  1.00  0.00            
ATOM   3982  PO4 POPE  355     149.823  81.007  55.251  1.00  0.00            
ATOM   3983  GL1 POPE  355     148.302  79.819  51.785  1.00  0.00            
ATOM   3984  GL2 POPE  355     145.492  78.538  50.799  1.00  0.00            
ATOM   3985  C1A POPE  355     149.156  81.799  47.584  1.00  0.00            
ATOM   3986  D2A POPE  355     147.758  84.350  44.711  1.00  0.00            
ATOM   3987  C3A POPE  355     144.896  86.257  46.198  1.00  0.00            
ATOM   3988  C4A POPE  355     141.981  88.158  49.798  1.00  0.00            
ATOM   3989  C1B POPE  355     145.117  78.205  46.416  1.00  0.00            
ATOM   3990  C2B POPE  355     142.094  77.828  43.398  1.00  0.00            
ATOM   3991  C3B POPE  355     144.110  78.176  40.450  1.00  0.00            
ATOM   3992  C4B POPE  355     144.103  79.819  36.406  1.00  0.00            
ATOM   3993  NH3 POPE  356     149.340 134.721  58.408  1.00  0.00            
ATOM   3994  PO4 POPE  356     152.039 134.538  54.087  1.00  0.00            
ATOM   3995  GL1 POPE  356     152.738 133.607  50.552  1.00  0.00            
ATOM   3996  GL2 POPE  356     149.425 133.511  49.217  1.00  0.00            
ATOM   3997  C1A POPE  356     153.386 130.883  46.753  1.00  0.00            
ATOM   3998  D2A POPE  356     154.083 128.314  42.893  1.00  0.00            
ATOM   3999  C3A POPE  356     152.471 127.116  38.973  1.00  0.00            
ATOM   4000  C4A POPE  356     154.321 128.933  34.719  1.00  0.00            
ATOM   4001  C1B POPE  356     148.635 129.747  46.466  1.00  0.00            
ATOM   4002  C2B POPE  356     148.418 128.829  42.338  1.00  0.00            
ATOM   4003  C3B POPE  356     146.893 128.545  38.835  1.00  0.00            
ATOM   4004  C4B POPE  356     148.804 126.069  35.068  1.00  0.00            
ATOM   4005  NH3 POPE  357      96.595  44.316  59.992  1.00  0.00            
ATOM   4006  PO4 POPE  357      99.243  48.960  58.149  1.00  0.00            
ATOM   4007  GL1 POPE  357      99.045  47.423  53.828  1.00  0.00            
ATOM   4008  GL2 POPE  357      96.228  46.148  54.705  1.00  0.00            
ATOM   4009  C1A POPE  357      98.039  48.619  49.455  1.00  0.00            
ATOM   4010  D2A POPE  357      97.268  51.631  46.250  1.00  0.00            
ATOM   4011  C3A POPE  357      96.963  55.983  46.900  1.00  0.00            
ATOM   4012  C4A POPE  357      96.731  58.687  50.647  1.00  0.00            
ATOM   4013  C1B POPE  357      96.548  43.638  51.774  1.00  0.00            
ATOM   4014  C2B POPE  357      96.595  43.731  47.599  1.00  0.00            
ATOM   4015  C3B POPE  357      97.522  42.429  43.303  1.00  0.00            
ATOM   4016  C4B POPE  357     100.500  40.101  40.261  1.00  0.00            
ATOM   4017  NH3 POPE  358      20.174 185.379  61.584  1.00  0.00            
ATOM   4018  PO4 POPE  358      20.267 182.236  57.146  1.00  0.00            
ATOM   4019  GL1 POPE  358      19.652 183.301  53.165  1.00  0.00            
ATOM   4020  GL2 POPE  358      17.268 182.813  52.131  1.00  0.00            
ATOM   4021  C1A POPE  358      21.159 182.820  49.249  1.00  0.00            
ATOM   4022  D2A POPE  358      22.052 184.402  44.563  1.00  0.00            
ATOM   4023  C3A POPE  358      24.450 182.564  41.209  1.00  0.00            
ATOM   4024  C4A POPE  358      28.628 182.457  39.030  1.00  0.00            
ATOM   4025  C1B POPE  358      16.683 181.873  47.412  1.00  0.00            
ATOM   4026  C2B POPE  358      14.012 181.409  43.809  1.00  0.00            
ATOM   4027  C3B POPE  358      12.314 181.703  40.117  1.00  0.00            
ATOM   4028  C4B POPE  358      11.238 180.366  35.788  1.00  0.00            
ATOM   4029  NH3 POPE  359     182.165 137.962  54.808  1.00  0.00            
ATOM   4030  PO4 POPE  359     181.081 133.922  52.627  1.00  0.00            
ATOM   4031  GL1 POPE  359     182.000 136.588  49.196  1.00  0.00            
ATOM   4032  GL2 POPE  359     184.389 134.566  47.603  1.00  0.00            
ATOM   4033  C1A POPE  359     180.240 137.400  45.036  1.00  0.00            
ATOM   4034  D2A POPE  359     179.794 139.032  41.230  1.00  0.00            
ATOM   4035  C3A POPE  359     182.739 136.952  38.271  1.00  0.00            
ATOM   4036  C4A POPE  359     182.864 135.681  34.385  1.00  0.00            
ATOM   4037  C1B POPE  359     184.783 135.532  43.487  1.00  0.00            
ATOM   4038  C2B POPE  359     187.771 137.095  40.499  1.00  0.00            
ATOM   4039  C3B POPE  359     190.175 139.775  38.257  1.00  0.00            
ATOM   4040  C4B POPE  359     192.860 142.723  38.926  1.00  0.00            
ATOM   4041  NH3 POPE  360      56.191  98.396  57.662  1.00  0.00            
ATOM   4042  PO4 POPE  360      58.241  94.826  60.371  1.00  0.00            
ATOM   4043  GL1 POPE  360      59.915  95.488  56.032  1.00  0.00            
ATOM   4044  GL2 POPE  360      58.079  97.022  53.084  1.00  0.00            
ATOM   4045  C1A POPE  360      63.692  93.643  52.956  1.00  0.00            
ATOM   4046  D2A POPE  360      65.421  91.785  49.173  1.00  0.00            
ATOM   4047  C3A POPE  360      65.664  93.156  43.961  1.00  0.00            
ATOM   4048  C4A POPE  360      65.136  89.318  39.757  1.00  0.00            
ATOM   4049  C1B POPE  360      56.736  96.484  48.408  1.00  0.00            
ATOM   4050  C2B POPE  360      56.694  95.920  44.405  1.00  0.00            
ATOM   4051  C3B POPE  360      57.562  96.145  39.027  1.00  0.00            
ATOM   4052  C4B POPE  360      59.026  92.748  35.722  1.00  0.00            
ATOM   4053  NH3 POPE  361     193.614 180.334  58.095  1.00  0.00            
ATOM   4054  PO4 POPE  361     191.494 184.288  58.951  1.00  0.00            
ATOM   4055  GL1 POPE  361     191.410 185.716  54.705  1.00  0.00            
ATOM   4056  GL2 POPE  361     188.102 186.600  52.754  1.00  0.00            
ATOM   4057  C1A POPE  361     192.812 189.410  50.977  1.00  0.00            
ATOM   4058  D2A POPE  361     193.591 188.889  46.902  1.00  0.00            
ATOM   4059  C3A POPE  361     197.302 188.711  43.150  1.00  0.00            
ATOM   4060  C4A POPE  361       1.029 189.551  38.896  1.00  0.00            
ATOM   4061  C1B POPE  361     190.203 185.748  49.698  1.00  0.00            
ATOM   4062  C2B POPE  361     189.983 185.836  45.334  1.00  0.00            
ATOM   4063  C3B POPE  361     193.355 185.428  42.182  1.00  0.00            
ATOM   4064  C4B POPE  361     194.214 188.027  38.982  1.00  0.00            
ATOM   4065  NH3 POPE  362     175.868  26.980  57.645  1.00  0.00            
ATOM   4066  PO4 POPE  362     177.642  29.181  61.230  1.00  0.00            
ATOM   4067  GL1 POPE  362     178.490  31.314  56.463  1.00  0.00            
ATOM   4068  GL2 POPE  362     181.631  30.633  55.293  1.00  0.00            
ATOM   4069  C1A POPE  362     180.691  35.497  55.384  1.00  0.00            
ATOM   4070  D2A POPE  362     183.785  38.934  55.474  1.00  0.00            
ATOM   4071  C3A POPE  362     184.319  43.192  54.859  1.00  0.00            
ATOM   4072  C4A POPE  362     184.403  46.676  51.413  1.00  0.00            
ATOM   4073  C1B POPE  362     181.283  31.167  51.280  1.00  0.00            
ATOM   4074  C2B POPE  362     179.862  32.824  48.190  1.00  0.00            
ATOM   4075  C3B POPE  362     179.417  32.018  43.489  1.00  0.00            
ATOM   4076  C4B POPE  362     178.131  32.294  39.016  1.00  0.00            
ATOM   4077  NH3 POPE  363     119.693 184.733  59.320  1.00  0.00            
ATOM   4078  PO4 POPE  363     116.289 185.597  56.576  1.00  0.00            
ATOM   4079  GL1 POPE  363     116.404 184.373  52.657  1.00  0.00            
ATOM   4080  GL2 POPE  363     115.309 181.399  52.737  1.00  0.00            
ATOM   4081  C1A POPE  363     119.874 183.556  48.835  1.00  0.00            
ATOM   4082  D2A POPE  363     121.829 184.504  45.122  1.00  0.00            
ATOM   4083  C3A POPE  363     118.571 186.868  41.728  1.00  0.00            
ATOM   4084  C4A POPE  363     114.613 188.113  39.476  1.00  0.00            
ATOM   4085  C1B POPE  363     115.584 180.480  47.482  1.00  0.00            
ATOM   4086  C2B POPE  363     118.094 180.586  44.034  1.00  0.00            
ATOM   4087  C3B POPE  363     118.555 182.407  40.167  1.00  0.00            
ATOM   4088  C4B POPE  363     117.105 184.254  36.754  1.00  0.00            
ATOM   4089  NH3 POPE  364      69.461 168.648  54.755  1.00  0.00            
ATOM   4090  PO4 POPE  364      73.286 171.532  54.044  1.00  0.00            
ATOM   4091  GL1 POPE  364      73.106 168.401  50.350  1.00  0.00            
ATOM   4092  GL2 POPE  364      71.240 165.651  51.132  1.00  0.00            
ATOM   4093  C1A POPE  364      73.623 169.326  45.856  1.00  0.00            
ATOM   4094  D2A POPE  364      77.222 170.039  43.839  1.00  0.00            
ATOM   4095  C3A POPE  364      78.965 168.289  39.384  1.00  0.00            
ATOM   4096  C4A POPE  364      74.864 165.940  36.869  1.00  0.00            
ATOM   4097  C1B POPE  364      72.801 163.694  48.548  1.00  0.00            
ATOM   4098  C2B POPE  364      70.999 164.974  44.429  1.00  0.00            
ATOM   4099  C3B POPE  364      70.652 165.423  40.782  1.00  0.00            
ATOM   4100  C4B POPE  364      70.314 167.243  36.813  1.00  0.00            
ATOM   4101  NH3 POPE  365      63.432 183.825  55.741  1.00  0.00            
ATOM   4102  PO4 POPE  365      63.720 185.491  51.357  1.00  0.00            
ATOM   4103  GL1 POPE  365      65.220 185.119  47.797  1.00  0.00            
ATOM   4104  GL2 POPE  365      68.369 186.683  46.449  1.00  0.00            
ATOM   4105  C1A POPE  365      64.497 183.072  44.865  1.00  0.00            
ATOM   4106  D2A POPE  365      62.503 183.022  40.889  1.00  0.00            
ATOM   4107  C3A POPE  365      64.365 181.981  37.183  1.00  0.00            
ATOM   4108  C4A POPE  365      64.712 184.799  33.593  1.00  0.00            
ATOM   4109  C1B POPE  365      67.823 189.385  42.426  1.00  0.00            
ATOM   4110  C2B POPE  365      66.690 191.718  38.678  1.00  0.00            
ATOM   4111  C3B POPE  365      67.484 193.413  34.756  1.00  0.00            
ATOM   4112  C4B POPE  365      68.704 195.364  31.085  1.00  0.00            
ATOM   4113  NH3 POPE  366      64.747 129.429  55.724  1.00  0.00            
ATOM   4114  PO4 POPE  366      65.696 125.357  56.517  1.00  0.00            
ATOM   4115  GL1 POPE  366      64.224 124.768  52.162  1.00  0.00            
ATOM   4116  GL2 POPE  366      65.108 121.652  52.289  1.00  0.00            
ATOM   4117  C1A POPE  366      65.099 127.319  49.055  1.00  0.00            
ATOM   4118  D2A POPE  366      65.655 126.967  44.676  1.00  0.00            
ATOM   4119  C3A POPE  366      67.353 131.006  43.595  1.00  0.00            
ATOM   4120  C4A POPE  366      70.536 132.065  41.142  1.00  0.00            
ATOM   4121  C1B POPE  366      67.430 119.878  50.411  1.00  0.00            
ATOM   4122  C2B POPE  366      70.132 117.769  48.094  1.00  0.00            
ATOM   4123  C3B POPE  366      70.612 114.812  46.205  1.00  0.00            
ATOM   4124  C4B POPE  366      74.089 114.450  42.807  1.00  0.00            
ATOM   4125  NH3 POPE  367     151.186  51.666  56.408  1.00  0.00            
ATOM   4126  PO4 POPE  367     146.589  52.648  55.616  1.00  0.00            
ATOM   4127  GL1 POPE  367     147.836  50.821  52.431  1.00  0.00            
ATOM   4128  GL2 POPE  367     149.634  48.158  52.891  1.00  0.00            
ATOM   4129  C1A POPE  367     145.595  50.194  48.604  1.00  0.00            
ATOM   4130  D2A POPE  367     143.543  50.761  44.480  1.00  0.00            
ATOM   4131  C3A POPE  367     144.091  54.581  43.230  1.00  0.00            
ATOM   4132  C4A POPE  367     145.384  58.069  40.777  1.00  0.00            
ATOM   4133  C1B POPE  367     149.341  47.179  48.304  1.00  0.00            
ATOM   4134  C2B POPE  367     146.988  47.391  45.256  1.00  0.00            
ATOM   4135  C3B POPE  367     145.719  49.156  40.387  1.00  0.00            
ATOM   4136  C4B POPE  367     146.542  53.586  38.380  1.00  0.00            
ATOM   4137  NH3 POPE  368     176.077 170.928  55.508  1.00  0.00            
ATOM   4138  PO4 POPE  368     174.372 166.981  56.991  1.00  0.00            
ATOM   4139  GL1 POPE  368     175.803 166.947  52.454  1.00  0.00            
ATOM   4140  GL2 POPE  368     177.210 164.963  51.289  1.00  0.00            
ATOM   4141  C1A POPE  368     174.183 167.488  48.152  1.00  0.00            
ATOM   4142  D2A POPE  368     170.780 167.632  45.221  1.00  0.00            
ATOM   4143  C3A POPE  368     171.761 170.726  41.516  1.00  0.00            
ATOM   4144  C4A POPE  368     169.963 174.480  39.277  1.00  0.00            
ATOM   4145  C1B POPE  368     179.047 165.714  47.338  1.00  0.00            
ATOM   4146  C2B POPE  368     180.079 167.215  42.978  1.00  0.00            
ATOM   4147  C3B POPE  368     183.025 170.178  41.263  1.00  0.00            
ATOM   4148  C4B POPE  368     185.597 173.783  41.477  1.00  0.00            
ATOM   4149  NH3 POPE  369      64.700  31.121  56.958  1.00  0.00            
ATOM   4150  PO4 POPE  369      61.538  29.134  54.676  1.00  0.00            
ATOM   4151  GL1 POPE  369      59.878  30.113  50.963  1.00  0.00            
ATOM   4152  GL2 POPE  369      62.698  28.922  49.887  1.00  0.00            
ATOM   4153  C1A POPE  369      58.150  28.224  46.994  1.00  0.00            
ATOM   4154  D2A POPE  369      57.769  25.646  44.072  1.00  0.00            
ATOM   4155  C3A POPE  369      53.791  25.791  40.543  1.00  0.00            
ATOM   4156  C4A POPE  369      54.531  25.461  36.499  1.00  0.00            
ATOM   4157  C1B POPE  369      62.987  29.503  45.890  1.00  0.00            
ATOM   4158  C2B POPE  369      60.303  30.403  42.256  1.00  0.00            
ATOM   4159  C3B POPE  369      58.593  34.122  39.410  1.00  0.00            
ATOM   4160  C4B POPE  369      58.529  38.241  38.649  1.00  0.00            
ATOM   4161  NH3 POPE  370     161.727  41.278  62.298  1.00  0.00            
ATOM   4162  PO4 POPE  370     165.057  41.420  59.752  1.00  0.00            
ATOM   4163  GL1 POPE  370     166.955  42.673  56.245  1.00  0.00            
ATOM   4164  GL2 POPE  370     163.946  40.735  54.249  1.00  0.00            
ATOM   4165  C1A POPE  370     168.224  44.321  51.959  1.00  0.00            
ATOM   4166  D2A POPE  370     172.968  44.429  51.994  1.00  0.00            
ATOM   4167  C3A POPE  370     176.307  41.783  51.716  1.00  0.00            
ATOM   4168  C4A POPE  370     179.685  39.950  52.522  1.00  0.00            
ATOM   4169  C1B POPE  370     167.035  39.312  50.811  1.00  0.00            
ATOM   4170  C2B POPE  370     170.599  41.089  49.168  1.00  0.00            
ATOM   4171  C3B POPE  370     174.725  41.403  47.152  1.00  0.00            
ATOM   4172  C4B POPE  370     177.866  41.673  44.261  1.00  0.00            
ATOM   4173  NH3 POPE  371     181.798  65.671  60.820  1.00  0.00            
ATOM   4174  PO4 POPE  371     178.623  63.997  58.134  1.00  0.00            
ATOM   4175  GL1 POPE  371     179.457  60.957  55.689  1.00  0.00            
ATOM   4176  GL2 POPE  371     183.355  58.011  55.045  1.00  0.00            
ATOM   4177  C1A POPE  371     179.215  59.712  51.359  1.00  0.00            
ATOM   4178  D2A POPE  371     180.985  60.324  47.343  1.00  0.00            
ATOM   4179  C3A POPE  371     179.609  59.542  43.476  1.00  0.00            
ATOM   4180  C4A POPE  371     176.045  57.361  39.959  1.00  0.00            
ATOM   4181  C1B POPE  371     184.510  56.902  51.140  1.00  0.00            
ATOM   4182  C2B POPE  371     185.344  56.970  47.302  1.00  0.00            
ATOM   4183  C3B POPE  371     184.265  58.354  43.448  1.00  0.00            
ATOM   4184  C4B POPE  371     186.885  59.267  39.480  1.00  0.00            
ATOM   4185  NH3 POPE  372     107.602  75.732  55.407  1.00  0.00            
ATOM   4186  PO4 POPE  372     106.590  71.677  56.259  1.00  0.00            
ATOM   4187  GL1 POPE  372     105.232  72.599  52.136  1.00  0.00            
ATOM   4188  GL2 POPE  372     103.557  69.910  52.235  1.00  0.00            
ATOM   4189  C1A POPE  372     106.769  75.831  48.295  1.00  0.00            
ATOM   4190  D2A POPE  372     106.707  74.277  44.606  1.00  0.00            
ATOM   4191  C3A POPE  372     107.256  76.140  40.980  1.00  0.00            
ATOM   4192  C4A POPE  372     110.178  79.734  39.401  1.00  0.00            
ATOM   4193  C1B POPE  372     105.594  67.485  48.791  1.00  0.00            
ATOM   4194  C2B POPE  372     107.645  68.090  44.752  1.00  0.00            
ATOM   4195  C3B POPE  372     106.705  69.088  40.212  1.00  0.00            
ATOM   4196  C4B POPE  372     105.834  72.861  37.619  1.00  0.00            
ATOM   4197  NH3 POPE  373     176.023  21.706  58.749  1.00  0.00            
ATOM   4198  PO4 POPE  373     180.373  21.483  58.728  1.00  0.00            
ATOM   4199  GL1 POPE  373     178.998  18.176  56.273  1.00  0.00            
ATOM   4200  GL2 POPE  373     177.442  19.795  53.973  1.00  0.00            
ATOM   4201  C1A POPE  373     179.969  15.629  52.823  1.00  0.00            
ATOM   4202  D2A POPE  373     179.740  15.921  48.994  1.00  0.00            
ATOM   4203  C3A POPE  373     179.090  12.040  45.207  1.00  0.00            
ATOM   4204  C4A POPE  373     180.807   8.406  41.666  1.00  0.00            
ATOM   4205  C1B POPE  373     179.550  20.521  50.519  1.00  0.00            
ATOM   4206  C2B POPE  373     179.360  19.800  45.655  1.00  0.00            
ATOM   4207  C3B POPE  373     178.526  19.857  41.616  1.00  0.00            
ATOM   4208  C4B POPE  373     176.813  19.598  37.157  1.00  0.00            
ATOM   4209  NH3 POPE  374     133.946  51.044  57.439  1.00  0.00            
ATOM   4210  PO4 POPE  374     137.224  50.711  54.157  1.00  0.00            
ATOM   4211  GL1 POPE  374     137.899  52.257  49.985  1.00  0.00            
ATOM   4212  GL2 POPE  374     137.508  54.928  49.584  1.00  0.00            
ATOM   4213  C1A POPE  374     140.008  53.954  45.790  1.00  0.00            
ATOM   4214  D2A POPE  374     139.608  56.921  42.487  1.00  0.00            
ATOM   4215  C3A POPE  374     137.632  55.416  38.734  1.00  0.00            
ATOM   4216  C4A POPE  374     137.532  54.375  35.047  1.00  0.00            
ATOM   4217  C1B POPE  374     135.586  55.978  45.918  1.00  0.00            
ATOM   4218  C2B POPE  374     135.720  52.834  42.251  1.00  0.00            
ATOM   4219  C3B POPE  374     136.305  49.690  39.025  1.00  0.00            
ATOM   4220  C4B POPE  374     134.134  50.415  34.539  1.00  0.00            
ATOM   4221  NH3 POPE  375     186.426  75.047  58.992  1.00  0.00            
ATOM   4222  PO4 POPE  375     184.157  72.061  59.766  1.00  0.00            
ATOM   4223  GL1 POPE  375     184.467  72.332  54.644  1.00  0.00            
ATOM   4224  GL2 POPE  375     182.537  69.289  52.800  1.00  0.00            
ATOM   4225  C1A POPE  375     186.140  73.940  50.740  1.00  0.00            
ATOM   4226  D2A POPE  375     188.982  76.606  47.284  1.00  0.00            
ATOM   4227  C3A POPE  375     189.488  77.478  43.348  1.00  0.00            
ATOM   4228  C4A POPE  375     187.526  80.075  40.583  1.00  0.00            
ATOM   4229  C1B POPE  375     182.327  67.294  47.557  1.00  0.00            
ATOM   4230  C2B POPE  375     182.986  68.689  43.377  1.00  0.00            
ATOM   4231  C3B POPE  375     184.079  72.035  41.205  1.00  0.00            
ATOM   4232  C4B POPE  375     184.631  75.362  38.579  1.00  0.00            
ATOM   4233  NH3 POPE  376     155.513 196.743  60.689  1.00  0.00            
ATOM   4234  PO4 POPE  376     151.853 194.836  58.844  1.00  0.00            
ATOM   4235  GL1 POPE  376     150.310 194.433  54.931  1.00  0.00            
ATOM   4236  GL2 POPE  376     146.028 195.668  53.927  1.00  0.00            
ATOM   4237  C1A POPE  376     150.388 196.114  51.571  1.00  0.00            
ATOM   4238  D2A POPE  376     149.601 197.708  48.160  1.00  0.00            
ATOM   4239  C3A POPE  376     151.465 195.686  44.720  1.00  0.00            
ATOM   4240  C4A POPE  376     153.506 191.396  43.025  1.00  0.00            
ATOM   4241  C1B POPE  376     141.858 194.745  51.177  1.00  0.00            
ATOM   4242  C2B POPE  376     139.723 193.733  46.096  1.00  0.00            
ATOM   4243  C3B POPE  376     138.936 192.967  41.170  1.00  0.00            
ATOM   4244  C4B POPE  376     138.358 195.763  38.351  1.00  0.00            
ATOM   4245  NH3 POPE  377     107.545 108.716  60.056  1.00  0.00            
ATOM   4246  PO4 POPE  377     103.520 108.776  59.558  1.00  0.00            
ATOM   4247  GL1 POPE  377     103.596 106.430  57.071  1.00  0.00            
ATOM   4248  GL2 POPE  377     106.490 105.537  55.952  1.00  0.00            
ATOM   4249  C1A POPE  377     101.074 102.978  54.263  1.00  0.00            
ATOM   4250  D2A POPE  377      97.553 101.766  53.895  1.00  0.00            
ATOM   4251  C3A POPE  377      95.314 105.749  51.323  1.00  0.00            
ATOM   4252  C4A POPE  377      90.798 107.695  51.156  1.00  0.00            
ATOM   4253  C1B POPE  377     105.036 104.714  52.243  1.00  0.00            
ATOM   4254  C2B POPE  377     105.150 102.194  48.535  1.00  0.00            
ATOM   4255  C3B POPE  377     102.754 102.007  44.340  1.00  0.00            
ATOM   4256  C4B POPE  377     101.514 105.192  42.023  1.00  0.00            
ATOM   4257  NH3 POPE  378      69.092  84.944  58.678  1.00  0.00            
ATOM   4258  PO4 POPE  378      71.499  83.012  61.650  1.00  0.00            
ATOM   4259  GL1 POPE  378      71.780  80.450  58.130  1.00  0.00            
ATOM   4260  GL2 POPE  378      73.726  78.639  56.113  1.00  0.00            
ATOM   4261  C1A POPE  378      72.029  82.369  53.320  1.00  0.00            
ATOM   4262  D2A POPE  378      75.602  84.567  51.761  1.00  0.00            
ATOM   4263  C3A POPE  378      78.431  83.274  50.233  1.00  0.00            
ATOM   4264  C4A POPE  378      81.298  83.243  45.560  1.00  0.00            
ATOM   4265  C1B POPE  378      74.751  78.654  51.581  1.00  0.00            
ATOM   4266  C2B POPE  378      75.953  79.175  47.504  1.00  0.00            
ATOM   4267  C3B POPE  378      76.317  83.513  45.803  1.00  0.00            
ATOM   4268  C4B POPE  378      77.371  84.492  41.732  1.00  0.00            
ATOM   4269  NH3 POPE  379     100.868 131.329  58.865  1.00  0.00            
ATOM   4270  PO4 POPE  379     105.437 131.639  57.696  1.00  0.00            
ATOM   4271  GL1 POPE  379     103.226 130.975  53.901  1.00  0.00            
ATOM   4272  GL2 POPE  379     101.248 132.778  54.006  1.00  0.00            
ATOM   4273  C1A POPE  379     101.888 127.969  50.597  1.00  0.00            
ATOM   4274  D2A POPE  379     102.648 127.646  47.010  1.00  0.00            
ATOM   4275  C3A POPE  379     102.350 128.013  42.162  1.00  0.00            
ATOM   4276  C4A POPE  379     103.638 126.948  38.330  1.00  0.00            
ATOM   4277  C1B POPE  379      99.431 133.027  49.454  1.00  0.00            
ATOM   4278  C2B POPE  379     100.502 132.228  45.164  1.00  0.00            
ATOM   4279  C3B POPE  379     101.154 132.141  40.269  1.00  0.00            
ATOM   4280  C4B POPE  379     104.392 131.837  36.596  1.00  0.00            
ATOM   4281  NH3 POPE  380     104.590  22.220  53.261  1.00  0.00            
ATOM   4282  PO4 POPE  380     101.189  20.222  52.604  1.00  0.00            
ATOM   4283  GL1 POPE  380      99.924  23.150  49.700  1.00  0.00            
ATOM   4284  GL2 POPE  380      97.153  24.051  50.917  1.00  0.00            
ATOM   4285  C1A POPE  380     100.858  24.533  45.193  1.00  0.00            
ATOM   4286  D2A POPE  380     102.353  25.383  41.377  1.00  0.00            
ATOM   4287  C3A POPE  380     102.143  22.844  37.539  1.00  0.00            
ATOM   4288  C4A POPE  380     101.855  19.057  36.234  1.00  0.00            
ATOM   4289  C1B POPE  380      94.870  24.379  46.420  1.00  0.00            
ATOM   4290  C2B POPE  380      96.856  26.714  42.233  1.00  0.00            
ATOM   4291  C3B POPE  380      98.613  26.825  38.411  1.00  0.00            
ATOM   4292  C4B POPE  380     100.297  27.326  34.244  1.00  0.00            
ATOM   4293  NH3 POPE  381      90.053  85.456  56.456  1.00  0.00            
ATOM   4294  PO4 POPE  381      90.354  81.805  55.059  1.00  0.00            
ATOM   4295  GL1 POPE  381      90.237  82.590  51.131  1.00  0.00            
ATOM   4296  GL2 POPE  381      87.638  85.231  52.035  1.00  0.00            
ATOM   4297  C1A POPE  381      89.030  81.363  46.659  1.00  0.00            
ATOM   4298  D2A POPE  381      89.470  83.329  43.785  1.00  0.00            
ATOM   4299  C3A POPE  381      87.120  81.432  39.759  1.00  0.00            
ATOM   4300  C4A POPE  381      86.046  83.947  35.607  1.00  0.00            
ATOM   4301  C1B POPE  381      88.743  87.068  48.218  1.00  0.00            
ATOM   4302  C2B POPE  381      89.280  88.171  44.221  1.00  0.00            
ATOM   4303  C3B POPE  381      88.128  88.458  40.132  1.00  0.00            
ATOM   4304  C4B POPE  381      89.278  91.350  37.711  1.00  0.00            
ATOM   4305  NH3 POPE  382      41.467 158.982  56.092  1.00  0.00            
ATOM   4306  PO4 POPE  382      37.654 158.526  54.659  1.00  0.00            
ATOM   4307  GL1 POPE  382      35.058 157.610  51.233  1.00  0.00            
ATOM   4308  GL2 POPE  382      31.253 158.832  50.834  1.00  0.00            
ATOM   4309  C1A POPE  382      34.800 154.228  47.550  1.00  0.00            
ATOM   4310  D2A POPE  382      36.768 151.721  44.498  1.00  0.00            
ATOM   4311  C3A POPE  382      38.339 150.515  40.199  1.00  0.00            
ATOM   4312  C4A POPE  382      41.156 151.066  36.198  1.00  0.00            
ATOM   4313  C1B POPE  382      33.216 158.215  47.194  1.00  0.00            
ATOM   4314  C2B POPE  382      32.799 156.764  42.800  1.00  0.00            
ATOM   4315  C3B POPE  382      28.998 156.640  39.674  1.00  0.00            
ATOM   4316  C4B POPE  382      26.903 158.878  36.704  1.00  0.00            
ATOM   4317  NH3 POPE  383      86.626 140.106  54.169  1.00  0.00            
ATOM   4318  PO4 POPE  383      84.435 145.135  55.176  1.00  0.00            
ATOM   4319  GL1 POPE  383      85.125 145.958  51.822  1.00  0.00            
ATOM   4320  GL2 POPE  383      84.306 142.730  50.254  1.00  0.00            
ATOM   4321  C1A POPE  383      87.686 144.880  46.841  1.00  0.00            
ATOM   4322  D2A POPE  383      89.442 146.637  43.867  1.00  0.00            
ATOM   4323  C3A POPE  383      86.200 149.591  41.556  1.00  0.00            
ATOM   4324  C4A POPE  383      83.944 149.705  37.968  1.00  0.00            
ATOM   4325  C1B POPE  383      80.533 141.035  48.868  1.00  0.00            
ATOM   4326  C2B POPE  383      80.267 137.068  47.279  1.00  0.00            
ATOM   4327  C3B POPE  383      80.851 135.639  43.681  1.00  0.00            
ATOM   4328  C4B POPE  383      80.150 134.207  39.955  1.00  0.00            
ATOM   4329  NH3 POPE  384     118.321 172.011  55.934  1.00  0.00            
ATOM   4330  PO4 POPE  384     117.576 167.106  56.249  1.00  0.00            
ATOM   4331  GL1 POPE  384     118.255 168.404  52.417  1.00  0.00            
ATOM   4332  GL2 POPE  384     115.451 170.270  51.152  1.00  0.00            
ATOM   4333  C1A POPE  384     117.789 168.409  47.629  1.00  0.00            
ATOM   4334  D2A POPE  384     117.418 171.132  43.627  1.00  0.00            
ATOM   4335  C3A POPE  384     112.992 172.057  41.901  1.00  0.00            
ATOM   4336  C4A POPE  384     108.786 172.267  39.948  1.00  0.00            
ATOM   4337  C1B POPE  384     115.354 172.965  49.166  1.00  0.00            
ATOM   4338  C2B POPE  384     115.098 175.856  45.679  1.00  0.00            
ATOM   4339  C3B POPE  384     116.252 176.696  41.482  1.00  0.00            
ATOM   4340  C4B POPE  384     116.466 178.091  37.114  1.00  0.00            
ATOM   4341  NH3 POPE  385       1.670  86.050  56.993  1.00  0.00            
ATOM   4342  PO4 POPE  385       4.022  89.990  57.264  1.00  0.00            
ATOM   4343  GL1 POPE  385       5.754  92.240  54.209  1.00  0.00            
ATOM   4344  GL2 POPE  385       7.990  90.981  53.084  1.00  0.00            
ATOM   4345  C1A POPE  385       4.900  92.293  49.581  1.00  0.00            
ATOM   4346  D2A POPE  385       6.042  95.332  46.579  1.00  0.00            
ATOM   4347  C3A POPE  385       6.630  95.277  42.725  1.00  0.00            
ATOM   4348  C4A POPE  385       5.824  93.892  40.076  1.00  0.00            
ATOM   4349  C1B POPE  385       8.219  87.078  50.441  1.00  0.00            
ATOM   4350  C2B POPE  385       7.079  86.914  46.660  1.00  0.00            
ATOM   4351  C3B POPE  385       5.185  90.604  43.809  1.00  0.00            
ATOM   4352  C4B POPE  385       2.084  93.874  44.254  1.00  0.00            
ATOM   4353  NH3 POPE  386     116.377 117.147  56.775  1.00  0.00            
ATOM   4354  PO4 POPE  386     120.322 116.454  57.826  1.00  0.00            
ATOM   4355  GL1 POPE  386     119.991 115.566  53.005  1.00  0.00            
ATOM   4356  GL2 POPE  386     118.802 113.080  53.107  1.00  0.00            
ATOM   4357  C1A POPE  386     120.878 116.483  48.983  1.00  0.00            
ATOM   4358  D2A POPE  386     121.526 115.105  44.777  1.00  0.00            
ATOM   4359  C3A POPE  386     122.674 117.920  40.885  1.00  0.00            
ATOM   4360  C4A POPE  386     120.518 119.785  38.150  1.00  0.00            
ATOM   4361  C1B POPE  386     117.672 112.698  47.894  1.00  0.00            
ATOM   4362  C2B POPE  386     114.786 111.865  45.935  1.00  0.00            
ATOM   4363  C3B POPE  386     112.973 112.313  42.775  1.00  0.00            
ATOM   4364  C4B POPE  386     113.599 113.998  38.817  1.00  0.00            
ATOM   4365  NH3 POPE  387      22.139 187.030  55.505  1.00  0.00            
ATOM   4366  PO4 POPE  387      18.218 187.072  57.174  1.00  0.00            
ATOM   4367  GL1 POPE  387      18.977 188.085  52.173  1.00  0.00            
ATOM   4368  GL2 POPE  387      17.933 191.180  50.980  1.00  0.00            
ATOM   4369  C1A POPE  387      17.938 186.631  48.471  1.00  0.00            
ATOM   4370  D2A POPE  387      17.099 186.340  44.134  1.00  0.00            
ATOM   4371  C3A POPE  387      18.242 182.793  41.480  1.00  0.00            
ATOM   4372  C4A POPE  387      17.798 179.774  39.646  1.00  0.00            
ATOM   4373  C1B POPE  387      17.894 191.494  46.852  1.00  0.00            
ATOM   4374  C2B POPE  387      19.436 194.324  46.184  1.00  0.00            
ATOM   4375  C3B POPE  387      17.923 197.212  43.194  1.00  0.00            
ATOM   4376  C4B POPE  387      17.203 196.520  38.929  1.00  0.00            
ATOM   4377  NH3 POPE  388      74.737  26.629  57.513  1.00  0.00            
ATOM   4378  PO4 POPE  388      75.133  23.800  54.213  1.00  0.00            
ATOM   4379  GL1 POPE  388      75.103  22.890  49.855  1.00  0.00            
ATOM   4380  GL2 POPE  388      71.874  23.268  49.477  1.00  0.00            
ATOM   4381  C1A POPE  388      75.868  24.234  45.646  1.00  0.00            
ATOM   4382  D2A POPE  388      76.946  25.756  41.513  1.00  0.00            
ATOM   4383  C3A POPE  388      75.806  23.695  38.592  1.00  0.00            
ATOM   4384  C4A POPE  388      72.683  22.307  35.731  1.00  0.00            
ATOM   4385  C1B POPE  388      68.758  22.122  46.522  1.00  0.00            
ATOM   4386  C2B POPE  388      64.981  20.658  42.847  1.00  0.00            
ATOM   4387  C3B POPE  388      65.940  17.944  38.710  1.00  0.00            
ATOM   4388  C4B POPE  388      68.777  13.708  38.048  1.00  0.00            
ATOM   4389  NH3 POPE  389      27.280  75.655  59.381  1.00  0.00            
ATOM   4390  PO4 POPE  389      24.597  78.796  58.965  1.00  0.00            
ATOM   4391  GL1 POPE  389      23.827  79.511  54.660  1.00  0.00            
ATOM   4392  GL2 POPE  389      22.574  81.629  52.638  1.00  0.00            
ATOM   4393  C1A POPE  389      24.496  77.908  49.922  1.00  0.00            
ATOM   4394  D2A POPE  389      27.082  76.981  46.499  1.00  0.00            
ATOM   4395  C3A POPE  389      27.076  79.269  43.591  1.00  0.00            
ATOM   4396  C4A POPE  389      29.267  81.942  40.482  1.00  0.00            
ATOM   4397  C1B POPE  389      23.036  82.987  48.380  1.00  0.00            
ATOM   4398  C2B POPE  389      25.671  83.955  43.755  1.00  0.00            
ATOM   4399  C3B POPE  389      24.732  84.503  39.934  1.00  0.00            
ATOM   4400  C4B POPE  389      24.606  87.044  36.513  1.00  0.00            
ATOM   4401  NH3 POPE  390     159.550 104.158  54.726  1.00  0.00            
ATOM   4402  PO4 POPE  390     159.381 108.522  54.805  1.00  0.00            
ATOM   4403  GL1 POPE  390     160.440 109.548  50.798  1.00  0.00            
ATOM   4404  GL2 POPE  390     159.310 106.596  49.729  1.00  0.00            
ATOM   4405  C1A POPE  390     160.127 109.954  45.342  1.00  0.00            
ATOM   4406  D2A POPE  390     161.217 109.054  41.625  1.00  0.00            
ATOM   4407  C3A POPE  390     159.272 108.436  37.538  1.00  0.00            
ATOM   4408  C4A POPE  390     155.965 106.146  34.332  1.00  0.00            
ATOM   4409  C1B POPE  390     158.397 104.914  47.222  1.00  0.00            
ATOM   4410  C2B POPE  390     158.102 104.729  42.761  1.00  0.00            
ATOM   4411  C3B POPE  390     155.220 105.788  39.710  1.00  0.00            
ATOM   4412  C4B POPE  390     151.474 106.218  37.694  1.00  0.00            
ATOM   4413  NH3 POPE  391      98.630  33.373  57.617  1.00  0.00            
ATOM   4414  PO4 POPE  391     103.324  35.643  57.136  1.00  0.00            
ATOM   4415  GL1 POPE  391     100.648  36.443  53.697  1.00  0.00            
ATOM   4416  GL2 POPE  391      97.450  34.662  52.693  1.00  0.00            
ATOM   4417  C1A POPE  391     100.078  39.859  51.186  1.00  0.00            
ATOM   4418  D2A POPE  391     101.664  39.249  46.936  1.00  0.00            
ATOM   4419  C3A POPE  391     103.444  41.589  44.050  1.00  0.00            
ATOM   4420  C4A POPE  391     103.048  45.130  40.544  1.00  0.00            
ATOM   4421  C1B POPE  391      99.902  34.749  48.990  1.00  0.00            
ATOM   4422  C2B POPE  391     101.065  34.890  44.135  1.00  0.00            
ATOM   4423  C3B POPE  391     101.447  35.088  40.824  1.00  0.00            
ATOM   4424  C4B POPE  391     102.122  30.818  37.684  1.00  0.00            
ATOM   4425  NH3 POPE  392     183.819  18.134  59.888  1.00  0.00            
ATOM   4426  PO4 POPE  392     185.104  15.091  58.697  1.00  0.00            
ATOM   4427  GL1 POPE  392     184.653  13.203  54.639  1.00  0.00            
ATOM   4428  GL2 POPE  392     184.974  10.314  55.439  1.00  0.00            
ATOM   4429  C1A POPE  392     184.583  16.461  51.653  1.00  0.00            
ATOM   4430  D2A POPE  392     183.757  17.982  47.673  1.00  0.00            
ATOM   4431  C3A POPE  392     184.555  18.964  42.760  1.00  0.00            
ATOM   4432  C4A POPE  392     182.390  19.107  38.784  1.00  0.00            
ATOM   4433  C1B POPE  392     186.115   8.791  50.849  1.00  0.00            
ATOM   4434  C2B POPE  392     186.587   5.042  47.753  1.00  0.00            
ATOM   4435  C3B POPE  392     186.102   1.084  45.601  1.00  0.00            
ATOM   4436  C4B POPE  392     188.919 195.980  44.375  1.00  0.00            
ATOM   4437  NH3 POPE  393     195.069 157.193  59.327  1.00  0.00            
ATOM   4438  PO4 POPE  393     196.701 161.511  56.701  1.00  0.00            
ATOM   4439  GL1 POPE  393       0.062 162.535  52.336  1.00  0.00            
ATOM   4440  GL2 POPE  393     197.093 159.668  50.517  1.00  0.00            
ATOM   4441  C1A POPE  393     197.311 163.695  48.158  1.00  0.00            
ATOM   4442  D2A POPE  393       1.898 162.736  43.787  1.00  0.00            
ATOM   4443  C3A POPE  393       1.494 163.675  39.952  1.00  0.00            
ATOM   4444  C4A POPE  393       4.271 167.977  37.873  1.00  0.00            
ATOM   4445  C1B POPE  393     196.162 158.990  46.151  1.00  0.00            
ATOM   4446  C2B POPE  393     196.804 157.960  41.624  1.00  0.00            
ATOM   4447  C3B POPE  393       0.475 154.522  39.086  1.00  0.00            
ATOM   4448  C4B POPE  393       1.308 153.474  33.975  1.00  0.00            
ATOM   4449  NH3 POPE  394      44.911  73.352  68.038  1.00  0.00            
ATOM   4450  PO4 POPE  394      45.223  74.137  63.005  1.00  0.00            
ATOM   4451  GL1 POPE  394      45.602  75.093  58.496  1.00  0.00            
ATOM   4452  GL2 POPE  394      47.658  73.524  55.988  1.00  0.00            
ATOM   4453  C1A POPE  394      43.118  75.160  54.466  1.00  0.00            
ATOM   4454  D2A POPE  394      41.705  72.596  50.398  1.00  0.00            
ATOM   4455  C3A POPE  394      40.329  72.323  46.491  1.00  0.00            
ATOM   4456  C4A POPE  394      37.245  69.518  45.284  1.00  0.00            
ATOM   4457  C1B POPE  394      48.713  72.840  51.671  1.00  0.00            
ATOM   4458  C2B POPE  394      50.046  71.827  47.948  1.00  0.00            
ATOM   4459  C3B POPE  394      48.745  72.632  44.511  1.00  0.00            
ATOM   4460  C4B POPE  394      44.274  73.655  43.938  1.00  0.00            
ATOM   4461  NH3 POPE  395     147.915  12.420  58.855  1.00  0.00            
ATOM   4462  PO4 POPE  395     148.595   7.778  60.942  1.00  0.00            
ATOM   4463  GL1 POPE  395     145.406   8.300  57.576  1.00  0.00            
ATOM   4464  GL2 POPE  395     147.484   8.444  55.321  1.00  0.00            
ATOM   4465  C1A POPE  395     142.864  10.759  54.197  1.00  0.00            
ATOM   4466  D2A POPE  395     142.457  14.173  52.240  1.00  0.00            
ATOM   4467  C3A POPE  395     139.247  14.189  48.023  1.00  0.00            
ATOM   4468  C4A POPE  395     136.297  14.541  44.442  1.00  0.00            
ATOM   4469  C1B POPE  395     147.354   9.152  50.991  1.00  0.00            
ATOM   4470  C2B POPE  395     143.534  10.365  48.648  1.00  0.00            
ATOM   4471  C3B POPE  395     142.679   9.719  44.753  1.00  0.00            
ATOM   4472  C4B POPE  395     141.780  12.907  43.015  1.00  0.00            
ATOM   4473  NH3 POPE  396     149.569 139.778  56.813  1.00  0.00            
ATOM   4474  PO4 POPE  396     145.553 141.561  56.018  1.00  0.00            
ATOM   4475  GL1 POPE  396     147.097 140.902  52.736  1.00  0.00            
ATOM   4476  GL2 POPE  396     147.094 143.858  50.230  1.00  0.00            
ATOM   4477  C1A POPE  396     147.043 139.193  48.979  1.00  0.00            
ATOM   4478  D2A POPE  396     147.842 139.393  44.379  1.00  0.00            
ATOM   4479  C3A POPE  396     144.528 139.784  40.943  1.00  0.00            
ATOM   4480  C4A POPE  396     144.161 139.227  36.429  1.00  0.00            
ATOM   4481  C1B POPE  396     146.021 143.905  45.713  1.00  0.00            
ATOM   4482  C2B POPE  396     148.454 143.903  42.019  1.00  0.00            
ATOM   4483  C3B POPE  396     148.095 143.001  37.889  1.00  0.00            
ATOM   4484  C4B POPE  396     149.032 144.592  34.290  1.00  0.00            
ATOM   4485  NH3 POPE  397      51.118 172.387  53.917  1.00  0.00            
ATOM   4486  PO4 POPE  397      53.046 170.534  50.669  1.00  0.00            
ATOM   4487  GL1 POPE  397      52.824 171.649  46.550  1.00  0.00            
ATOM   4488  GL2 POPE  397      53.427 169.892  44.566  1.00  0.00            
ATOM   4489  C1A POPE  397      50.893 173.838  42.825  1.00  0.00            
ATOM   4490  D2A POPE  397      50.856 174.860  38.818  1.00  0.00            
ATOM   4491  C3A POPE  397      50.674 180.097  37.662  1.00  0.00            
ATOM   4492  C4A POPE  397      48.584 183.110  34.192  1.00  0.00            
ATOM   4493  C1B POPE  397      52.287 169.338  40.394  1.00  0.00            
ATOM   4494  C2B POPE  397      50.487 169.326  36.194  1.00  0.00            
ATOM   4495  C3B POPE  397      50.630 172.033  33.572  1.00  0.00            
ATOM   4496  C4B POPE  397      52.018 173.606  29.960  1.00  0.00            
ATOM   4497  NH3 POPE  398     150.814  27.734  58.476  1.00  0.00            
ATOM   4498  PO4 POPE  398     152.586  29.971  56.389  1.00  0.00            
ATOM   4499  GL1 POPE  398     151.072  32.555  53.373  1.00  0.00            
ATOM   4500  GL2 POPE  398     147.966  34.898  54.444  1.00  0.00            
ATOM   4501  C1A POPE  398     151.192  33.927  48.689  1.00  0.00            
ATOM   4502  D2A POPE  398     152.553  34.582  45.119  1.00  0.00            
ATOM   4503  C3A POPE  398     151.151  33.683  42.009  1.00  0.00            
ATOM   4504  C4A POPE  398     150.323  34.930  37.139  1.00  0.00            
ATOM   4505  C1B POPE  398     146.400  32.346  50.350  1.00  0.00            
ATOM   4506  C2B POPE  398     146.653  32.224  46.163  1.00  0.00            
ATOM   4507  C3B POPE  398     146.363  29.507  42.712  1.00  0.00            
ATOM   4508  C4B POPE  398     148.404  26.177  43.630  1.00  0.00            
ATOM   4509  NH3 POPE  399     129.976  59.982  55.263  1.00  0.00            
ATOM   4510  PO4 POPE  399     131.987  55.703  55.928  1.00  0.00            
ATOM   4511  GL1 POPE  399     132.773  53.441  52.615  1.00  0.00            
ATOM   4512  GL2 POPE  399     132.363  50.397  52.377  1.00  0.00            
ATOM   4513  C1A POPE  399     131.131  54.109  48.828  1.00  0.00            
ATOM   4514  D2A POPE  399     131.091  53.873  44.365  1.00  0.00            
ATOM   4515  C3A POPE  399     132.862  56.856  40.902  1.00  0.00            
ATOM   4516  C4A POPE  399     135.280  59.989  39.702  1.00  0.00            
ATOM   4517  C1B POPE  399     134.013  50.836  47.776  1.00  0.00            
ATOM   4518  C2B POPE  399     132.288  49.024  43.272  1.00  0.00            
ATOM   4519  C3B POPE  399     131.550  51.389  39.411  1.00  0.00            
ATOM   4520  C4B POPE  399     129.868  48.816  36.983  1.00  0.00            
ATOM   4521  NH3 POPE  400     193.678 106.376  52.987  1.00  0.00            
ATOM   4522  PO4 POPE  400     193.984 101.431  54.120  1.00  0.00            
ATOM   4523  GL1 POPE  400     194.643 101.956  50.231  1.00  0.00            
ATOM   4524  GL2 POPE  400     193.043 104.379  48.296  1.00  0.00            
ATOM   4525  C1A POPE  400     193.137 100.253  45.566  1.00  0.00            
ATOM   4526  D2A POPE  400     191.161  97.075  43.073  1.00  0.00            
ATOM   4527  C3A POPE  400     190.787  95.921  39.612  1.00  0.00            
ATOM   4528  C4A POPE  400     191.308  96.430  35.036  1.00  0.00            
ATOM   4529  C1B POPE  400     192.503 105.677  43.652  1.00  0.00            
ATOM   4530  C2B POPE  400     190.506 104.582  38.893  1.00  0.00            
ATOM   4531  C3B POPE  400     186.683 106.407  34.835  1.00  0.00            
ATOM   4532  C4B POPE  400     185.998 108.823  31.450  1.00  0.00            
ATOM   4533  NH3 POPE  401      63.597 104.812  58.597  1.00  0.00            
ATOM   4534  PO4 POPE  401      60.206 101.362  58.078  1.00  0.00            
ATOM   4535  GL1 POPE  401      61.025 102.336  54.770  1.00  0.00            
ATOM   4536  GL2 POPE  401      58.175 104.523  54.567  1.00  0.00            
ATOM   4537  C1A POPE  401      62.061 102.977  50.031  1.00  0.00            
ATOM   4538  D2A POPE  401      62.848 106.523  46.779  1.00  0.00            
ATOM   4539  C3A POPE  401      61.907 105.324  41.888  1.00  0.00            
ATOM   4540  C4A POPE  401      62.343 101.859  39.867  1.00  0.00            
ATOM   4541  C1B POPE  401      59.370 106.875  50.232  1.00  0.00            
ATOM   4542  C2B POPE  401      57.996 108.196  45.850  1.00  0.00            
ATOM   4543  C3B POPE  401      55.771 105.633  43.356  1.00  0.00            
ATOM   4544  C4B POPE  401      52.710 106.174  41.256  1.00  0.00            
ATOM   4545  NH3 POPE  402      14.530  28.825  54.161  1.00  0.00            
ATOM   4546  PO4 POPE  402      14.537  24.418  56.300  1.00  0.00            
ATOM   4547  GL1 POPE  402      11.958  24.466  52.933  1.00  0.00            
ATOM   4548  GL2 POPE  402       8.985  22.165  53.883  1.00  0.00            
ATOM   4549  C1A POPE  402      11.787  26.375  49.105  1.00  0.00            
ATOM   4550  D2A POPE  402      12.526  26.260  45.091  1.00  0.00            
ATOM   4551  C3A POPE  402      10.530  22.478  44.286  1.00  0.00            
ATOM   4552  C4A POPE  402      10.367  19.620  40.637  1.00  0.00            
ATOM   4553  C1B POPE  402       7.778  23.140  49.897  1.00  0.00            
ATOM   4554  C2B POPE  402       7.469  25.898  45.266  1.00  0.00            
ATOM   4555  C3B POPE  402       8.529  27.184  41.087  1.00  0.00            
ATOM   4556  C4B POPE  402      12.055  28.842  40.345  1.00  0.00            
ATOM   4557  NH3 POPE  403      45.070  45.053  59.313  1.00  0.00            
ATOM   4558  PO4 POPE  403      41.189  43.170  57.282  1.00  0.00            
ATOM   4559  GL1 POPE  403      39.571  43.305  53.594  1.00  0.00            
ATOM   4560  GL2 POPE  403      36.775  40.390  52.452  1.00  0.00            
ATOM   4561  C1A POPE  403      39.310  42.708  48.851  1.00  0.00            
ATOM   4562  D2A POPE  403      40.204  41.261  45.299  1.00  0.00            
ATOM   4563  C3A POPE  403      38.982  43.997  42.763  1.00  0.00            
ATOM   4564  C4A POPE  403      40.382  47.095  39.436  1.00  0.00            
ATOM   4565  C1B POPE  403      35.266  37.524  49.075  1.00  0.00            
ATOM   4566  C2B POPE  403      34.675  37.764  44.889  1.00  0.00            
ATOM   4567  C3B POPE  403      34.501  35.283  40.850  1.00  0.00            
ATOM   4568  C4B POPE  403      34.478  33.814  36.967  1.00  0.00            
ATOM   4569  NH3 POPE  404     114.607 106.177  57.897  1.00  0.00            
ATOM   4570  PO4 POPE  404     110.758 108.640  56.724  1.00  0.00            
ATOM   4571  GL1 POPE  404     109.173 111.460  54.893  1.00  0.00            
ATOM   4572  GL2 POPE  404     106.033 111.271  55.380  1.00  0.00            
ATOM   4573  C1A POPE  404     109.598 111.147  49.796  1.00  0.00            
ATOM   4574  D2A POPE  404     108.445 110.960  45.397  1.00  0.00            
ATOM   4575  C3A POPE  404     105.422 110.472  43.175  1.00  0.00            
ATOM   4576  C4A POPE  404     104.944 108.006  40.400  1.00  0.00            
ATOM   4577  C1B POPE  404     104.322 110.318  51.518  1.00  0.00            
ATOM   4578  C2B POPE  404     104.695 112.529  48.579  1.00  0.00            
ATOM   4579  C3B POPE  404     103.456 114.347  45.002  1.00  0.00            
ATOM   4580  C4B POPE  404     102.637 116.781  42.119  1.00  0.00            
ATOM   4581  NH3 POPE  405     192.472  72.644  59.840  1.00  0.00            
ATOM   4582  PO4 POPE  405     195.611  74.297  60.727  1.00  0.00            
ATOM   4583  GL1 POPE  405     195.281  74.044  55.555  1.00  0.00            
ATOM   4584  GL2 POPE  405     197.303  77.070  54.599  1.00  0.00            
ATOM   4585  C1A POPE  405     197.387  73.201  51.584  1.00  0.00            
ATOM   4586  D2A POPE  405       2.111  69.987  50.103  1.00  0.00            
ATOM   4587  C3A POPE  405       1.667  70.201  46.309  1.00  0.00            
ATOM   4588  C4A POPE  405       0.086  73.830  44.132  1.00  0.00            
ATOM   4589  C1B POPE  405       0.912  79.486  50.623  1.00  0.00            
ATOM   4590  C2B POPE  405     197.693  81.385  47.275  1.00  0.00            
ATOM   4591  C3B POPE  405     197.167  82.016  43.648  1.00  0.00            
ATOM   4592  C4B POPE  405     195.770  81.919  39.088  1.00  0.00            
ATOM   4593  NH3 POPE  406      75.878  94.487  58.482  1.00  0.00            
ATOM   4594  PO4 POPE  406      71.398  95.256  58.663  1.00  0.00            
ATOM   4595  GL1 POPE  406      71.860  93.645  54.911  1.00  0.00            
ATOM   4596  GL2 POPE  406      75.161  93.317  53.359  1.00  0.00            
ATOM   4597  C1A POPE  406      68.411  91.506  52.832  1.00  0.00            
ATOM   4598  D2A POPE  406      68.460  87.436  49.098  1.00  0.00            
ATOM   4599  C3A POPE  406      66.594  87.886  45.514  1.00  0.00            
ATOM   4600  C4A POPE  406      65.086  85.487  42.210  1.00  0.00            
ATOM   4601  C1B POPE  406      76.511  92.441  48.800  1.00  0.00            
ATOM   4602  C2B POPE  406      76.013  92.105  44.550  1.00  0.00            
ATOM   4603  C3B POPE  406      75.274  95.183  41.612  1.00  0.00            
ATOM   4604  C4B POPE  406      72.699  94.418  38.622  1.00  0.00            
ATOM   4605  NH3 POPE  407     126.662 146.021  54.244  1.00  0.00            
ATOM   4606  PO4 POPE  407     123.738 148.640  53.281  1.00  0.00            
ATOM   4607  GL1 POPE  407     126.523 147.945  49.862  1.00  0.00            
ATOM   4608  GL2 POPE  407     128.043 150.589  49.735  1.00  0.00            
ATOM   4609  C1A POPE  407     127.255 147.640  45.459  1.00  0.00            
ATOM   4610  D2A POPE  407     127.551 148.748  40.867  1.00  0.00            
ATOM   4611  C3A POPE  407     130.252 149.708  37.446  1.00  0.00            
ATOM   4612  C4A POPE  407     134.027 146.977  35.573  1.00  0.00            
ATOM   4613  C1B POPE  407     127.427 152.918  45.851  1.00  0.00            
ATOM   4614  C2B POPE  407     126.009 153.402  42.212  1.00  0.00            
ATOM   4615  C3B POPE  407     126.167 153.844  37.873  1.00  0.00            
ATOM   4616  C4B POPE  407     126.887 157.033  34.769  1.00  0.00            
ATOM   4617  NH3 POPE  408      49.870  74.483  60.807  1.00  0.00            
ATOM   4618  PO4 POPE  408      52.186  77.862  62.527  1.00  0.00            
ATOM   4619  GL1 POPE  408      50.782  81.797  59.349  1.00  0.00            
ATOM   4620  GL2 POPE  408      48.847  83.598  58.571  1.00  0.00            
ATOM   4621  C1A POPE  408      51.535  81.524  54.242  1.00  0.00            
ATOM   4622  D2A POPE  408      50.188  82.183  50.490  1.00  0.00            
ATOM   4623  C3A POPE  408      52.180  82.248  46.418  1.00  0.00            
ATOM   4624  C4A POPE  408      51.659  81.443  42.497  1.00  0.00            
ATOM   4625  C1B POPE  408      47.245  85.277  54.546  1.00  0.00            
ATOM   4626  C2B POPE  408      45.400  82.285  51.208  1.00  0.00            
ATOM   4627  C3B POPE  408      45.944  79.133  49.523  1.00  0.00            
ATOM   4628  C4B POPE  408      46.154  75.189  48.283  1.00  0.00            
ATOM   4629  NH3 POPE  409      54.133  47.432  55.779  1.00  0.00            
ATOM   4630  PO4 POPE  409      54.541  51.052  56.021  1.00  0.00            
ATOM   4631  GL1 POPE  409      53.911  53.393  52.195  1.00  0.00            
ATOM   4632  GL2 POPE  409      50.986  53.440  52.429  1.00  0.00            
ATOM   4633  C1A POPE  409      56.014  55.980  48.593  1.00  0.00            
ATOM   4634  D2A POPE  409      56.615  59.523  47.285  1.00  0.00            
ATOM   4635  C3A POPE  409      57.728  58.736  43.645  1.00  0.00            
ATOM   4636  C4A POPE  409      60.807  60.042  39.834  1.00  0.00            
ATOM   4637  C1B POPE  409      51.033  54.292  47.898  1.00  0.00            
ATOM   4638  C2B POPE  409      54.437  53.771  44.405  1.00  0.00            
ATOM   4639  C3B POPE  409      58.005  51.686  41.338  1.00  0.00            
ATOM   4640  C4B POPE  409      62.160  50.616  39.677  1.00  0.00            
ATOM   4641  NH3 POPE  410      37.627 192.009  55.694  1.00  0.00            
ATOM   4642  PO4 POPE  410      42.310 191.487  55.746  1.00  0.00            
ATOM   4643  GL1 POPE  410      41.445 193.679  51.533  1.00  0.00            
ATOM   4644  GL2 POPE  410      38.341 193.782  50.963  1.00  0.00            
ATOM   4645  C1A POPE  410      41.958 192.597  46.997  1.00  0.00            
ATOM   4646  D2A POPE  410      41.398 190.351  43.763  1.00  0.00            
ATOM   4647  C3A POPE  410      38.156 190.371  41.058  1.00  0.00            
ATOM   4648  C4A POPE  410      35.275 191.756  38.309  1.00  0.00            
ATOM   4649  C1B POPE  410      39.279   0.222  48.237  1.00  0.00            
ATOM   4650  C2B POPE  410      40.921   0.840  44.005  1.00  0.00            
ATOM   4651  C3B POPE  410      40.270   2.373  40.080  1.00  0.00            
ATOM   4652  C4B POPE  410      37.389   3.813  35.922  1.00  0.00            
ATOM   4653  NH3 POPE  411      34.280  66.759  60.421  1.00  0.00            
ATOM   4654  PO4 POPE  411      36.204  71.210  57.883  1.00  0.00            
ATOM   4655  GL1 POPE  411      36.276  70.841  53.147  1.00  0.00            
ATOM   4656  GL2 POPE  411      32.918  70.410  50.689  1.00  0.00            
ATOM   4657  C1A POPE  411      36.721  73.565  49.631  1.00  0.00            
ATOM   4658  D2A POPE  411      36.266  74.681  44.785  1.00  0.00            
ATOM   4659  C3A POPE  411      34.408  73.114  41.327  1.00  0.00            
ATOM   4660  C4A POPE  411      33.674  73.679  37.805  1.00  0.00            
ATOM   4661  C1B POPE  411      32.442  70.111  45.451  1.00  0.00            
ATOM   4662  C2B POPE  411      31.079  69.281  41.031  1.00  0.00            
ATOM   4663  C3B POPE  411      28.180  70.914  38.201  1.00  0.00            
ATOM   4664  C4B POPE  411      24.464  72.979  37.772  1.00  0.00            
ATOM   4665  NH3 POPE  412     147.857 173.769  54.930  1.00  0.00            
ATOM   4666  PO4 POPE  412     144.034 171.786  54.668  1.00  0.00            
ATOM   4667  GL1 POPE  412     141.812 173.790  51.859  1.00  0.00            
ATOM   4668  GL2 POPE  412     145.139 175.683  50.528  1.00  0.00            
ATOM   4669  C1A POPE  412     141.628 175.011  47.554  1.00  0.00            
ATOM   4670  D2A POPE  412     142.168 175.113  43.390  1.00  0.00            
ATOM   4671  C3A POPE  412     144.963 173.289  41.407  1.00  0.00            
ATOM   4672  C4A POPE  412     147.746 175.036  39.203  1.00  0.00            
ATOM   4673  C1B POPE  412     147.524 177.500  47.073  1.00  0.00            
ATOM   4674  C2B POPE  412     150.545 175.663  44.165  1.00  0.00            
ATOM   4675  C3B POPE  412     151.967 177.584  40.970  1.00  0.00            
ATOM   4676  C4B POPE  412     153.699 178.447  37.420  1.00  0.00            
ATOM   4677  NH3 POPE  413     117.444 188.478  61.653  1.00  0.00            
ATOM   4678  PO4 POPE  413     117.612 191.073  57.347  1.00  0.00            
ATOM   4679  GL1 POPE  413     116.285 190.554  52.772  1.00  0.00            
ATOM   4680  GL2 POPE  413     112.790 188.479  52.864  1.00  0.00            
ATOM   4681  C1A POPE  413     115.523 193.261  48.811  1.00  0.00            
ATOM   4682  D2A POPE  413     116.801 195.571  45.117  1.00  0.00            
ATOM   4683  C3A POPE  413     115.926 197.076  41.416  1.00  0.00            
ATOM   4684  C4A POPE  413     114.837   3.288  40.007  1.00  0.00            
ATOM   4685  C1B POPE  413     111.891 189.272  48.752  1.00  0.00            
ATOM   4686  C2B POPE  413     112.267 187.412  44.399  1.00  0.00            
ATOM   4687  C3B POPE  413     113.893 183.455  42.716  1.00  0.00            
ATOM   4688  C4B POPE  413     112.552 183.685  37.569  1.00  0.00            
ATOM   4689  NH3 POPE  414      62.246 113.192  57.597  1.00  0.00            
ATOM   4690  PO4 POPE  414      60.083 109.777  57.810  1.00  0.00            
ATOM   4691  GL1 POPE  414      59.406 110.476  53.750  1.00  0.00            
ATOM   4692  GL2 POPE  414      58.458 113.553  53.193  1.00  0.00            
ATOM   4693  C1A POPE  414      62.315 110.992  49.648  1.00  0.00            
ATOM   4694  D2A POPE  414      61.159 113.327  45.191  1.00  0.00            
ATOM   4695  C3A POPE  414      59.754 112.485  41.665  1.00  0.00            
ATOM   4696  C4A POPE  414      60.630 111.765  36.981  1.00  0.00            
ATOM   4697  C1B POPE  414      58.366 114.939  49.338  1.00  0.00            
ATOM   4698  C2B POPE  414      60.072 117.680  46.528  1.00  0.00            
ATOM   4699  C3B POPE  414      58.843 118.892  42.678  1.00  0.00            
ATOM   4700  C4B POPE  414      56.779 122.561  40.847  1.00  0.00            
ATOM   4701  NH3 POPE  415     110.726  34.440  59.644  1.00  0.00            
ATOM   4702  PO4 POPE  415     112.592  32.409  55.595  1.00  0.00            
ATOM   4703  GL1 POPE  415     110.507  31.019  52.182  1.00  0.00            
ATOM   4704  GL2 POPE  415     107.978  27.833  52.343  1.00  0.00            
ATOM   4705  C1A POPE  415     112.914  27.527  49.615  1.00  0.00            
ATOM   4706  D2A POPE  415     116.750  28.758  47.397  1.00  0.00            
ATOM   4707  C3A POPE  415     117.804  31.718  44.974  1.00  0.00            
ATOM   4708  C4A POPE  415     120.979  33.453  43.094  1.00  0.00            
ATOM   4709  C1B POPE  415     108.415  27.500  47.765  1.00  0.00            
ATOM   4710  C2B POPE  415     107.001  29.686  43.470  1.00  0.00            
ATOM   4711  C3B POPE  415     106.232  28.294  39.586  1.00  0.00            
ATOM   4712  C4B POPE  415     106.892  24.275  37.355  1.00  0.00            
ATOM   4713  NH3 POPE  416     184.008  55.328  59.697  1.00  0.00            
ATOM   4714  PO4 POPE  416     187.143  54.027  56.565  1.00  0.00            
ATOM   4715  GL1 POPE  416     188.586  52.686  52.646  1.00  0.00            
ATOM   4716  GL2 POPE  416     189.254  55.622  51.579  1.00  0.00            
ATOM   4717  C1A POPE  416     189.145  48.668  50.979  1.00  0.00            
ATOM   4718  D2A POPE  416     187.831  46.854  47.356  1.00  0.00            
ATOM   4719  C3A POPE  416     184.021  44.570  45.742  1.00  0.00            
ATOM   4720  C4A POPE  416     180.848  43.640  48.402  1.00  0.00            
ATOM   4721  C1B POPE  416     188.839  53.390  47.590  1.00  0.00            
ATOM   4722  C2B POPE  416     189.520  50.076  43.865  1.00  0.00            
ATOM   4723  C3B POPE  416     188.311  46.165  42.505  1.00  0.00            
ATOM   4724  C4B POPE  416     190.443  44.576  39.547  1.00  0.00            
ATOM   4725  NH3 POPE  417     191.971 148.092  59.336  1.00  0.00            
ATOM   4726  PO4 POPE  417     192.158 144.849  55.745  1.00  0.00            
ATOM   4727  GL1 POPE  417     193.509 145.078  52.144  1.00  0.00            
ATOM   4728  GL2 POPE  417     190.507 146.043  50.893  1.00  0.00            
ATOM   4729  C1A POPE  417     194.932 144.322  48.187  1.00  0.00            
ATOM   4730  D2A POPE  417     194.009 144.141  43.915  1.00  0.00            
ATOM   4731  C3A POPE  417     195.878 146.344  40.066  1.00  0.00            
ATOM   4732  C4A POPE  417     192.472 147.814  36.692  1.00  0.00            
ATOM   4733  C1B POPE  417     191.383 147.358  46.826  1.00  0.00            
ATOM   4734  C2B POPE  417     191.894 149.294  43.768  1.00  0.00            
ATOM   4735  C3B POPE  417     189.678 152.645  41.422  1.00  0.00            
ATOM   4736  C4B POPE  417     187.011 155.815  38.078  1.00  0.00            
ATOM   4737  NH3 POPE  418      15.692  49.238  55.276  1.00  0.00            
ATOM   4738  PO4 POPE  418      12.346  48.147  54.796  1.00  0.00            
ATOM   4739  GL1 POPE  418      11.188  46.256  50.478  1.00  0.00            
ATOM   4740  GL2 POPE  418      12.543  42.442  50.838  1.00  0.00            
ATOM   4741  C1A POPE  418       8.208  46.840  46.842  1.00  0.00            
ATOM   4742  D2A POPE  418       8.101  44.076  43.788  1.00  0.00            
ATOM   4743  C3A POPE  418       7.426  44.614  39.962  1.00  0.00            
ATOM   4744  C4A POPE  418       7.136  46.509  36.780  1.00  0.00            
ATOM   4745  C1B POPE  418      12.581  44.180  46.170  1.00  0.00            
ATOM   4746  C2B POPE  418      13.073  42.802  43.069  1.00  0.00            
ATOM   4747  C3B POPE  418      15.610  41.247  39.406  1.00  0.00            
ATOM   4748  C4B POPE  418      14.653  40.940  35.336  1.00  0.00            
ATOM   4749  NH3 POPE  419      68.982  15.149  53.593  1.00  0.00            
ATOM   4750  PO4 POPE  419      66.558  12.122  56.590  1.00  0.00            
ATOM   4751  GL1 POPE  419      65.638  11.590  51.863  1.00  0.00            
ATOM   4752  GL2 POPE  419      67.010   7.782  50.318  1.00  0.00            
ATOM   4753  C1A POPE  419      64.445  12.601  48.059  1.00  0.00            
ATOM   4754  D2A POPE  419      64.387  16.768  45.439  1.00  0.00            
ATOM   4755  C3A POPE  419      61.519  16.636  41.840  1.00  0.00            
ATOM   4756  C4A POPE  419      58.936  12.748  41.591  1.00  0.00            
ATOM   4757  C1B POPE  419      65.250   7.271  46.043  1.00  0.00            
ATOM   4758  C2B POPE  419      62.245   9.374  41.436  1.00  0.00            
ATOM   4759  C3B POPE  419      59.944   9.869  37.889  1.00  0.00            
ATOM   4760  C4B POPE  419      59.842  12.006  34.128  1.00  0.00            
ATOM   4761  NH3 POPE  420     103.942  39.729  60.052  1.00  0.00            
ATOM   4762  PO4 POPE  420     102.087  44.023  59.939  1.00  0.00            
ATOM   4763  GL1 POPE  420     102.224  43.970  55.731  1.00  0.00            
ATOM   4764  GL2 POPE  420     103.657  41.345  55.280  1.00  0.00            
ATOM   4765  C1A POPE  420     101.954  44.223  51.189  1.00  0.00            
ATOM   4766  D2A POPE  420     101.569  45.499  46.636  1.00  0.00            
ATOM   4767  C3A POPE  420      97.753  47.153  44.141  1.00  0.00            
ATOM   4768  C4A POPE  420      95.738  49.521  40.401  1.00  0.00            
ATOM   4769  C1B POPE  420     104.824  39.292  50.977  1.00  0.00            
ATOM   4770  C2B POPE  420     104.846  35.437  50.539  1.00  0.00            
ATOM   4771  C3B POPE  420     104.949  32.896  47.249  1.00  0.00            
ATOM   4772  C4B POPE  420     103.364  28.373  47.538  1.00  0.00            
ATOM   4773  NH3 POPE  421      33.280  95.431  59.347  1.00  0.00            
ATOM   4774  PO4 POPE  421      37.738  93.906  58.518  1.00  0.00            
ATOM   4775  GL1 POPE  421      40.166  91.615  55.458  1.00  0.00            
ATOM   4776  GL2 POPE  421      38.260  93.628  52.352  1.00  0.00            
ATOM   4777  C1A POPE  421      41.658  91.012  50.571  1.00  0.00            
ATOM   4778  D2A POPE  421      43.233  90.934  46.034  1.00  0.00            
ATOM   4779  C3A POPE  421      40.885  92.173  43.682  1.00  0.00            
ATOM   4780  C4A POPE  421      40.125  92.752  39.891  1.00  0.00            
ATOM   4781  C1B POPE  421      37.612  92.895  47.514  1.00  0.00            
ATOM   4782  C2B POPE  421      35.440  93.820  43.754  1.00  0.00            
ATOM   4783  C3B POPE  421      32.470  92.659  40.566  1.00  0.00            
ATOM   4784  C4B POPE  421      31.016  96.424  38.235  1.00  0.00            
ATOM   4785  NH3 POPE  422     185.072 111.178  54.070  1.00  0.00            
ATOM   4786  PO4 POPE  422     190.032 111.290  52.396  1.00  0.00            
ATOM   4787  GL1 POPE  422     191.192 112.167  48.155  1.00  0.00            
ATOM   4788  GL2 POPE  422     193.340 109.440  47.806  1.00  0.00            
ATOM   4789  C1A POPE  422     192.436 115.209  44.651  1.00  0.00            
ATOM   4790  D2A POPE  422     192.486 118.220  41.309  1.00  0.00            
ATOM   4791  C3A POPE  422     196.788 119.551  38.946  1.00  0.00            
ATOM   4792  C4A POPE  422       1.028 121.927  35.614  1.00  0.00            
ATOM   4793  C1B POPE  422     193.945 110.606  42.791  1.00  0.00            
ATOM   4794  C2B POPE  422       1.220 109.466  40.567  1.00  0.00            
ATOM   4795  C3B POPE  422       3.551 111.116  36.718  1.00  0.00            
ATOM   4796  C4B POPE  422       7.132 109.943  34.851  1.00  0.00            
ATOM   4797  NH3 POPE  423      68.341  75.421  58.038  1.00  0.00            
ATOM   4798  PO4 POPE  423      70.217  71.626  61.173  1.00  0.00            
ATOM   4799  GL1 POPE  423      72.246  72.505  56.911  1.00  0.00            
ATOM   4800  GL2 POPE  423      69.435  71.659  54.570  1.00  0.00            
ATOM   4801  C1A POPE  423      73.528  74.004  52.905  1.00  0.00            
ATOM   4802  D2A POPE  423      72.986  75.687  47.843  1.00  0.00            
ATOM   4803  C3A POPE  423      74.283  74.578  43.253  1.00  0.00            
ATOM   4804  C4A POPE  423      76.583  71.517  41.036  1.00  0.00            
ATOM   4805  C1B POPE  423      68.856  73.975  51.228  1.00  0.00            
ATOM   4806  C2B POPE  423      68.246  73.245  48.126  1.00  0.00            
ATOM   4807  C3B POPE  423      69.335  74.170  43.954  1.00  0.00            
ATOM   4808  C4B POPE  423      71.451  72.482  39.739  1.00  0.00            
ATOM   4809  NH3 POPE  424     122.161  37.657  56.956  1.00  0.00            
ATOM   4810  PO4 POPE  424     118.905  38.362  58.469  1.00  0.00            
ATOM   4811  GL1 POPE  424     119.354  40.734  54.077  1.00  0.00            
ATOM   4812  GL2 POPE  424     120.608  38.780  50.924  1.00  0.00            
ATOM   4813  C1A POPE  424     117.349  43.008  50.746  1.00  0.00            
ATOM   4814  D2A POPE  424     117.762  45.693  48.426  1.00  0.00            
ATOM   4815  C3A POPE  424     118.652  45.564  44.420  1.00  0.00            
ATOM   4816  C4A POPE  424     118.612  41.781  42.584  1.00  0.00            
ATOM   4817  C1B POPE  424     117.714  38.857  47.605  1.00  0.00            
ATOM   4818  C2B POPE  424     117.598  36.978  43.562  1.00  0.00            
ATOM   4819  C3B POPE  424     119.814  36.958  40.320  1.00  0.00            
ATOM   4820  C4B POPE  424     121.152  33.881  37.062  1.00  0.00            
ATOM   4821  NH3 POPE  425     135.979 145.580  54.091  1.00  0.00            
ATOM   4822  PO4 POPE  425     136.301 140.620  53.875  1.00  0.00            
ATOM   4823  GL1 POPE  425     134.487 141.869  49.522  1.00  0.00            
ATOM   4824  GL2 POPE  425     136.485 144.321  49.290  1.00  0.00            
ATOM   4825  C1A POPE  425     134.032 140.025  45.645  1.00  0.00            
ATOM   4826  D2A POPE  425     131.706 139.656  42.054  1.00  0.00            
ATOM   4827  C3A POPE  425     131.814 136.997  38.333  1.00  0.00            
ATOM   4828  C4A POPE  425     129.836 132.722  36.836  1.00  0.00            
ATOM   4829  C1B POPE  425     138.711 142.231  45.735  1.00  0.00            
ATOM   4830  C2B POPE  425     137.211 140.531  41.444  1.00  0.00            
ATOM   4831  C3B POPE  425     135.791 140.696  36.633  1.00  0.00            
ATOM   4832  C4B POPE  425     133.436 139.981  33.528  1.00  0.00            
ATOM   4833  NH3 POPE  426     147.736  89.698  57.764  1.00  0.00            
ATOM   4834  PO4 POPE  426     148.564  85.646  55.975  1.00  0.00            
ATOM   4835  GL1 POPE  426     150.244  84.741  51.800  1.00  0.00            
ATOM   4836  GL2 POPE  426     146.281  84.732  50.901  1.00  0.00            
ATOM   4837  C1A POPE  426     153.023  85.528  47.985  1.00  0.00            
ATOM   4838  D2A POPE  426     153.541  83.887  43.945  1.00  0.00            
ATOM   4839  C3A POPE  426     151.939  82.236  40.319  1.00  0.00            
ATOM   4840  C4A POPE  426     147.633  82.201  39.141  1.00  0.00            
ATOM   4841  C1B POPE  426     142.395  82.871  48.317  1.00  0.00            
ATOM   4842  C2B POPE  426     139.720  81.480  45.662  1.00  0.00            
ATOM   4843  C3B POPE  426     138.135  81.816  40.962  1.00  0.00            
ATOM   4844  C4B POPE  426     136.868  80.701  36.741  1.00  0.00            
ATOM   4845  NH3 POPE  427     161.871  88.260  55.658  1.00  0.00            
ATOM   4846  PO4 POPE  427     157.668  85.712  54.955  1.00  0.00            
ATOM   4847  GL1 POPE  427     155.810  83.094  51.125  1.00  0.00            
ATOM   4848  GL2 POPE  427     153.324  81.113  50.592  1.00  0.00            
ATOM   4849  C1A POPE  427     158.496  81.688  47.599  1.00  0.00            
ATOM   4850  D2A POPE  427     158.849  83.048  42.877  1.00  0.00            
ATOM   4851  C3A POPE  427     156.987  83.291  39.595  1.00  0.00            
ATOM   4852  C4A POPE  427     154.689  79.803  37.187  1.00  0.00            
ATOM   4853  C1B POPE  427     154.187  80.040  46.981  1.00  0.00            
ATOM   4854  C2B POPE  427     154.023  78.786  42.781  1.00  0.00            
ATOM   4855  C3B POPE  427     155.281  74.938  39.417  1.00  0.00            
ATOM   4856  C4B POPE  427     156.396  71.765  35.379  1.00  0.00            
ATOM   4857  NH3 POPE  428     143.499 186.778  61.729  1.00  0.00            
ATOM   4858  PO4 POPE  428     139.582 184.119  60.198  1.00  0.00            
ATOM   4859  GL1 POPE  428     139.261 183.559  55.472  1.00  0.00            
ATOM   4860  GL2 POPE  428     135.732 183.252  54.553  1.00  0.00            
ATOM   4861  C1A POPE  428     138.834 182.884  51.256  1.00  0.00            
ATOM   4862  D2A POPE  428     141.437 185.265  47.667  1.00  0.00            
ATOM   4863  C3A POPE  428     142.399 184.756  43.321  1.00  0.00            
ATOM   4864  C4A POPE  428     142.321 182.635  39.456  1.00  0.00            
ATOM   4865  C1B POPE  428     134.378 185.263  49.878  1.00  0.00            
ATOM   4866  C2B POPE  428     137.046 184.129  45.947  1.00  0.00            
ATOM   4867  C3B POPE  428     137.884 183.396  40.993  1.00  0.00            
ATOM   4868  C4B POPE  428     137.144 181.801  36.466  1.00  0.00            
ATOM   4869  NH3 POPE  429     136.864 170.774  53.457  1.00  0.00            
ATOM   4870  PO4 POPE  429     132.900 168.746  54.929  1.00  0.00            
ATOM   4871  GL1 POPE  429     132.057 170.934  50.583  1.00  0.00            
ATOM   4872  GL2 POPE  429     134.073 170.496  48.418  1.00  0.00            
ATOM   4873  C1A POPE  429     129.767 170.941  46.451  1.00  0.00            
ATOM   4874  D2A POPE  429     129.079 171.678  41.686  1.00  0.00            
ATOM   4875  C3A POPE  429     127.051 170.288  37.991  1.00  0.00            
ATOM   4876  C4A POPE  429     124.526 169.928  34.835  1.00  0.00            
ATOM   4877  C1B POPE  429     134.263 170.202  44.156  1.00  0.00            
ATOM   4878  C2B POPE  429     133.535 171.284  40.544  1.00  0.00            
ATOM   4879  C3B POPE  429     133.341 172.687  36.111  1.00  0.00            
ATOM   4880  C4B POPE  429     131.606 175.579  33.185  1.00  0.00            
ATOM   4881  NH3 POPE  430     105.498 189.457  53.798  1.00  0.00            
ATOM   4882  PO4 POPE  430     108.504 187.592  55.746  1.00  0.00            
ATOM   4883  GL1 POPE  430     108.464 186.788  51.102  1.00  0.00            
ATOM   4884  GL2 POPE  430     111.711 184.347  50.020  1.00  0.00            
ATOM   4885  C1A POPE  430     107.527 186.380  46.846  1.00  0.00            
ATOM   4886  D2A POPE  430     108.028 190.593  43.379  1.00  0.00            
ATOM   4887  C3A POPE  430     108.943 190.472  39.376  1.00  0.00            
ATOM   4888  C4A POPE  430     110.472 188.078  36.422  1.00  0.00            
ATOM   4889  C1B POPE  430     110.916 181.400  46.278  1.00  0.00            
ATOM   4890  C2B POPE  430     110.395 178.499  43.244  1.00  0.00            
ATOM   4891  C3B POPE  430     110.959 176.629  39.434  1.00  0.00            
ATOM   4892  C4B POPE  430     112.402 173.639  37.119  1.00  0.00            
ATOM   4893  NH3 POPE  431      16.081  88.577  57.296  1.00  0.00            
ATOM   4894  PO4 POPE  431      15.012  92.510  58.871  1.00  0.00            
ATOM   4895  GL1 POPE  431      13.315  90.813  53.792  1.00  0.00            
ATOM   4896  GL2 POPE  431      11.958  93.022  51.114  1.00  0.00            
ATOM   4897  C1A POPE  431      13.720  87.865  50.250  1.00  0.00            
ATOM   4898  D2A POPE  431      12.165  86.934  45.518  1.00  0.00            
ATOM   4899  C3A POPE  431      15.617  85.492  43.138  1.00  0.00            
ATOM   4900  C4A POPE  431      17.163  81.732  43.265  1.00  0.00            
ATOM   4901  C1B POPE  431       9.736  91.009  47.594  1.00  0.00            
ATOM   4902  C2B POPE  431       9.854  90.427  42.997  1.00  0.00            
ATOM   4903  C3B POPE  431      12.263  87.579  39.858  1.00  0.00            
ATOM   4904  C4B POPE  431      15.832  88.255  38.351  1.00  0.00            
ATOM   4905  NH3 POPE  432     161.920 154.993  52.409  1.00  0.00            
ATOM   4906  PO4 POPE  432     164.979 151.358  52.954  1.00  0.00            
ATOM   4907  GL1 POPE  432     165.363 152.757  49.255  1.00  0.00            
ATOM   4908  GL2 POPE  432     166.136 155.829  49.706  1.00  0.00            
ATOM   4909  C1A POPE  432     166.542 151.996  45.307  1.00  0.00            
ATOM   4910  D2A POPE  432     169.633 147.897  45.568  1.00  0.00            
ATOM   4911  C3A POPE  432     173.004 147.278  43.782  1.00  0.00            
ATOM   4912  C4A POPE  432     172.013 144.316  40.407  1.00  0.00            
ATOM   4913  C1B POPE  432     167.710 156.835  45.467  1.00  0.00            
ATOM   4914  C2B POPE  432     168.787 155.749  41.040  1.00  0.00            
ATOM   4915  C3B POPE  432     171.277 155.328  36.569  1.00  0.00            
ATOM   4916  C4B POPE  432     172.347 152.441  32.361  1.00  0.00            
ATOM   4917  NH3 POPE  433      46.771 190.248  53.713  1.00  0.00            
ATOM   4918  PO4 POPE  433      50.332 185.983  52.901  1.00  0.00            
ATOM   4919  GL1 POPE  433      50.961 185.936  48.432  1.00  0.00            
ATOM   4920  GL2 POPE  433      49.100 183.974  47.673  1.00  0.00            
ATOM   4921  C1A POPE  433      51.045 186.837  43.463  1.00  0.00            
ATOM   4922  D2A POPE  433      51.193 187.746  38.500  1.00  0.00            
ATOM   4923  C3A POPE  433      48.150 190.449  36.526  1.00  0.00            
ATOM   4924  C4A POPE  433      45.345 193.019  34.640  1.00  0.00            
ATOM   4925  C1B POPE  433      46.076 186.054  44.701  1.00  0.00            
ATOM   4926  C2B POPE  433      45.114 188.051  40.588  1.00  0.00            
ATOM   4927  C3B POPE  433      42.906 190.908  38.601  1.00  0.00            
ATOM   4928  C4B POPE  433      40.099 191.464  35.528  1.00  0.00            
ATOM   4929  NH3 POPE  434     137.369  74.886  63.999  1.00  0.00            
ATOM   4930  PO4 POPE  434     136.057  77.850  60.840  1.00  0.00            
ATOM   4931  GL1 POPE  434     137.123  78.561  56.275  1.00  0.00            
ATOM   4932  GL2 POPE  434     133.877  80.856  56.906  1.00  0.00            
ATOM   4933  C1A POPE  434     136.263  77.260  51.906  1.00  0.00            
ATOM   4934  D2A POPE  434     134.808  74.709  48.782  1.00  0.00            
ATOM   4935  C3A POPE  434     131.252  72.173  49.124  1.00  0.00            
ATOM   4936  C4A POPE  434     130.741  68.724  47.418  1.00  0.00            
ATOM   4937  C1B POPE  434     133.608  82.801  53.594  1.00  0.00            
ATOM   4938  C2B POPE  434     133.306  84.380  49.657  1.00  0.00            
ATOM   4939  C3B POPE  434     132.859  87.224  47.844  1.00  0.00            
ATOM   4940  C4B POPE  434     132.292  90.898  46.757  1.00  0.00            
ATOM   4941  NH3 POPE  435      44.383  18.088  61.416  1.00  0.00            
ATOM   4942  PO4 POPE  435      43.907  14.503  57.995  1.00  0.00            
ATOM   4943  GL1 POPE  435      43.921  13.491  54.023  1.00  0.00            
ATOM   4944  GL2 POPE  435      46.465  11.900  53.140  1.00  0.00            
ATOM   4945  C1A POPE  435      45.231  14.926  49.416  1.00  0.00            
ATOM   4946  D2A POPE  435      46.240  12.436  46.445  1.00  0.00            
ATOM   4947  C3A POPE  435      50.064  11.830  45.037  1.00  0.00            
ATOM   4948  C4A POPE  435      51.280  13.140  41.329  1.00  0.00            
ATOM   4949  C1B POPE  435      50.123  13.455  49.702  1.00  0.00            
ATOM   4950  C2B POPE  435      50.647  16.103  47.242  1.00  0.00            
ATOM   4951  C3B POPE  435      51.534  18.593  43.766  1.00  0.00            
ATOM   4952  C4B POPE  435      51.988  19.058  40.330  1.00  0.00            
ATOM   4953  NH3 POPE  436       1.216  64.398  57.124  1.00  0.00            
ATOM   4954  PO4 POPE  436       3.275  60.889  56.525  1.00  0.00            
ATOM   4955  GL1 POPE  436       2.719  63.667  52.137  1.00  0.00            
ATOM   4956  GL2 POPE  436       4.153  60.988  51.496  1.00  0.00            
ATOM   4957  C1A POPE  436       1.667  65.055  46.941  1.00  0.00            
ATOM   4958  D2A POPE  436     197.316  67.167  42.989  1.00  0.00            
ATOM   4959  C3A POPE  436     194.884  64.763  40.828  1.00  0.00            
ATOM   4960  C4A POPE  436     193.091  63.319  37.718  1.00  0.00            
ATOM   4961  C1B POPE  436       6.142  61.406  47.808  1.00  0.00            
ATOM   4962  C2B POPE  436       6.769  61.219  43.608  1.00  0.00            
ATOM   4963  C3B POPE  436       6.981  58.785  40.911  1.00  0.00            
ATOM   4964  C4B POPE  436       6.790  56.391  37.447  1.00  0.00            
ATOM   4965  NH3 POPE  437     123.238 179.483  58.824  1.00  0.00            
ATOM   4966  PO4 POPE  437     124.150 183.042  60.750  1.00  0.00            
ATOM   4967  GL1 POPE  437     124.975 185.589  56.847  1.00  0.00            
ATOM   4968  GL2 POPE  437     121.783 186.567  55.006  1.00  0.00            
ATOM   4969  C1A POPE  437     125.784 184.783  51.886  1.00  0.00            
ATOM   4970  D2A POPE  437     129.231 182.708  49.694  1.00  0.00            
ATOM   4971  C3A POPE  437     129.322 180.082  45.757  1.00  0.00            
ATOM   4972  C4A POPE  437     129.447 181.269  42.182  1.00  0.00            
ATOM   4973  C1B POPE  437     123.084 189.137  51.768  1.00  0.00            
ATOM   4974  C2B POPE  437     123.848 188.037  47.565  1.00  0.00            
ATOM   4975  C3B POPE  437     123.262 188.548  42.987  1.00  0.00            
ATOM   4976  C4B POPE  437     123.935 190.890  40.370  1.00  0.00            
ATOM   4977  NH3 POPE  438     140.374 152.370  51.899  1.00  0.00            
ATOM   4978  PO4 POPE  438     140.396 148.036  51.489  1.00  0.00            
ATOM   4979  GL1 POPE  438     142.333 145.454  48.380  1.00  0.00            
ATOM   4980  GL2 POPE  438     142.654 141.889  50.145  1.00  0.00            
ATOM   4981  C1A POPE  438     142.348 145.856  43.850  1.00  0.00            
ATOM   4982  D2A POPE  438     144.160 147.104  40.060  1.00  0.00            
ATOM   4983  C3A POPE  438     143.384 145.947  35.314  1.00  0.00            
ATOM   4984  C4A POPE  438     143.314 143.132  31.584  1.00  0.00            
ATOM   4985  C1B POPE  438     142.965 139.701  46.302  1.00  0.00            
ATOM   4986  C2B POPE  438     140.000 137.393  44.020  1.00  0.00            
ATOM   4987  C3B POPE  438     141.555 135.229  41.019  1.00  0.00            
ATOM   4988  C4B POPE  438     140.867 134.790  37.015  1.00  0.00            
ATOM   4989  NH3 POPE  439     136.873  38.936  58.503  1.00  0.00            
ATOM   4990  PO4 POPE  439     132.532  40.914  57.990  1.00  0.00            
ATOM   4991  GL1 POPE  439     132.464  41.118  53.479  1.00  0.00            
ATOM   4992  GL2 POPE  439     129.943  43.508  51.046  1.00  0.00            
ATOM   4993  C1A POPE  439     134.065  40.814  49.546  1.00  0.00            
ATOM   4994  D2A POPE  439     136.080  40.555  45.174  1.00  0.00            
ATOM   4995  C3A POPE  439     133.032  41.011  42.684  1.00  0.00            
ATOM   4996  C4A POPE  439     130.316  44.572  43.739  1.00  0.00            
ATOM   4997  C1B POPE  439     126.650  43.648  47.499  1.00  0.00            
ATOM   4998  C2B POPE  439     124.263  44.584  42.965  1.00  0.00            
ATOM   4999  C3B POPE  439     122.652  47.086  38.684  1.00  0.00            
ATOM   5000  C4B POPE  439     119.535  49.565  35.515  1.00  0.00            
ATOM   5001  NH3 POPE  440      25.622 176.371  53.741  1.00  0.00            
ATOM   5002  PO4 POPE  440      22.652 177.204  56.875  1.00  0.00            
ATOM   5003  GL1 POPE  440      19.951 178.330  53.364  1.00  0.00            
ATOM   5004  GL2 POPE  440      22.111 177.858  50.371  1.00  0.00            
ATOM   5005  C1A POPE  440      17.524 176.710  49.659  1.00  0.00            
ATOM   5006  D2A POPE  440      16.404 177.139  44.514  1.00  0.00            
ATOM   5007  C3A POPE  440      15.995 173.089  42.387  1.00  0.00            
ATOM   5008  C4A POPE  440      14.900 169.624  43.797  1.00  0.00            
ATOM   5009  C1B POPE  440      20.971 178.513  46.008  1.00  0.00            
ATOM   5010  C2B POPE  440      22.080 178.156  41.575  1.00  0.00            
ATOM   5011  C3B POPE  440      25.532 179.032  38.091  1.00  0.00            
ATOM   5012  C4B POPE  440      26.966 178.034  33.573  1.00  0.00            
ATOM   5013  NH3 POPE  441     190.442  98.132  55.767  1.00  0.00            
ATOM   5014  PO4 POPE  441     186.480  98.060  54.296  1.00  0.00            
ATOM   5015  GL1 POPE  441     185.591  98.496  50.110  1.00  0.00            
ATOM   5016  GL2 POPE  441     182.887 100.851  48.299  1.00  0.00            
ATOM   5017  C1A POPE  441     183.883  96.729  46.086  1.00  0.00            
ATOM   5018  D2A POPE  441     186.307  97.215  42.053  1.00  0.00            
ATOM   5019  C3A POPE  441     186.094  94.498  38.639  1.00  0.00            
ATOM   5020  C4A POPE  441     188.057  92.660  36.564  1.00  0.00            
ATOM   5021  C1B POPE  441     183.230 101.062  43.685  1.00  0.00            
ATOM   5022  C2B POPE  441     183.460  99.380  39.230  1.00  0.00            
ATOM   5023  C3B POPE  441     182.807 100.896  34.740  1.00  0.00            
ATOM   5024  C4B POPE  441     183.452 104.501  32.104  1.00  0.00            
ATOM   5025  NH3 POPE  442      13.049 148.497  58.983  1.00  0.00            
ATOM   5026  PO4 POPE  442       8.599 148.373  57.259  1.00  0.00            
ATOM   5027  GL1 POPE  442       8.300 148.920  53.271  1.00  0.00            
ATOM   5028  GL2 POPE  442       6.547 147.903  51.268  1.00  0.00            
ATOM   5029  C1A POPE  442       9.900 151.735  50.269  1.00  0.00            
ATOM   5030  D2A POPE  442       9.811 151.670  45.523  1.00  0.00            
ATOM   5031  C3A POPE  442      12.125 148.379  43.124  1.00  0.00            
ATOM   5032  C4A POPE  442      14.025 146.704  40.260  1.00  0.00            
ATOM   5033  C1B POPE  442       8.682 146.312  46.760  1.00  0.00            
ATOM   5034  C2B POPE  442       9.475 143.475  43.233  1.00  0.00            
ATOM   5035  C3B POPE  442      10.335 141.670  39.160  1.00  0.00            
ATOM   5036  C4B POPE  442      11.969 139.374  35.836  1.00  0.00            
ATOM   5037  GL0 DLPG  443      91.970 193.866  55.261  1.00  0.00            
ATOM   5038  PO4 DLPG  443      87.063 194.946  55.558  1.00  0.00            
ATOM   5039  GL1 DLPG  443      87.914 194.083  51.736  1.00  0.00            
ATOM   5040  GL2 DLPG  443      90.282 192.997  50.667  1.00  0.00            
ATOM   5041  C1A DLPG  443      85.949 194.594  47.670  1.00  0.00            
ATOM   5042  C2A DLPG  443      87.546 195.465  43.202  1.00  0.00            
ATOM   5043  C3A DLPG  443      89.020 195.956  39.229  1.00  0.00            
ATOM   5044  C1B DLPG  443      89.523 190.921  45.915  1.00  0.00            
ATOM   5045  C2B DLPG  443      89.541 190.750  40.360  1.00  0.00            
ATOM   5046  C3B DLPG  443      86.199 192.388  37.502  1.00  0.00            
ATOM   5047  GL0 DLPG  444     173.980 148.209  55.313  1.00  0.00            
ATOM   5048  PO4 DLPG  444     170.495 149.867  53.469  1.00  0.00            
ATOM   5049  GL1 DLPG  444     170.547 151.629  48.895  1.00  0.00            
ATOM   5050  GL2 DLPG  444     173.692 151.331  47.722  1.00  0.00            
ATOM   5051  C1A DLPG  444     170.888 152.594  44.004  1.00  0.00            
ATOM   5052  C2A DLPG  444     171.778 150.906  39.108  1.00  0.00            
ATOM   5053  C3A DLPG  444     174.470 149.897  36.466  1.00  0.00            
ATOM   5054  C1B DLPG  444     172.492 156.159  47.036  1.00  0.00            
ATOM   5055  C2B DLPG  444     171.841 159.848  43.918  1.00  0.00            
ATOM   5056  C3B DLPG  444     170.276 164.007  42.011  1.00  0.00            
ATOM   5057  GL0 DLPG  445     126.810   1.677  60.040  1.00  0.00            
ATOM   5058  PO4 DLPG  445     122.890   1.417  57.261  1.00  0.00            
ATOM   5059  GL1 DLPG  445     121.293 197.373  54.096  1.00  0.00            
ATOM   5060  GL2 DLPG  445     123.548 196.660  52.705  1.00  0.00
[truncated: 1,660,592 more chars]
