# Supplementary material for: Membrane transporter dimerization driven by differential lipid solvation energetics of dissociated and associated states
Source: eLife. 2021 Apr 7;10:e63288. doi: 10.7554/eLife.63288 (PMC8116059; doi:10.7554/eLife.63288)
Supplement: Figure 3—source data 3. — This folder contains initial/final configurations (PDB files) for GROMACS coarse-grained simulations of 2:1 POPE/POPG and 2:1 DLPE/DLPG pure membranes alongside the corresponding parameter files (MDP/TPR format). [file elife-63288-fig3-data3.zip › Figure3-source-data/membrane-systems/90PO_10DL/last_frame.pdb]

REMARK    GENERATED BY TRJCONV
TITLE     Martini system t= 6695000.00000 step= 334750000
REMARK    THIS IS A SIMULATION BOX
CRYST1  197.898  197.898   74.551  90.00  90.00  90.00 P 1           1
MODEL        1
ATOM      1  NH3 DLPE    1     110.167 130.396  55.181  1.00  0.00            
ATOM      2  PO4 DLPE    1     109.392 134.990  55.784  1.00  0.00            
ATOM      3  GL1 DLPE    1     108.432 135.301  51.076  1.00  0.00            
ATOM      4  GL2 DLPE    1     109.544 132.226  49.947  1.00  0.00            
ATOM      5  C1A DLPE    1     107.726 136.285  46.690  1.00  0.00            
ATOM      6  C2A DLPE    1     106.917 137.020  42.699  1.00  0.00            
ATOM      7  C3A DLPE    1     107.635 137.977  37.950  1.00  0.00            
ATOM      8  C1B DLPE    1     112.928 134.962  46.186  1.00  0.00            
ATOM      9  C2B DLPE    1     113.732 137.334  43.088  1.00  0.00            
ATOM     10  C3B DLPE    1     112.818 138.696  38.106  1.00  0.00            
ATOM     11  NH3 DLPE    2      59.522  20.554  53.490  1.00  0.00            
ATOM     12  PO4 DLPE    2      59.306  26.331  54.177  1.00  0.00            
ATOM     13  GL1 DLPE    2      62.503  24.303  50.565  1.00  0.00            
ATOM     14  GL2 DLPE    2      65.553  24.193  49.549  1.00  0.00            
ATOM     15  C1A DLPE    2      63.301  22.905  45.760  1.00  0.00            
ATOM     16  C2A DLPE    2      62.699  23.927  41.645  1.00  0.00            
ATOM     17  C3A DLPE    2      58.595  24.704  39.369  1.00  0.00            
ATOM     18  C1B DLPE    2      68.639  23.931  45.914  1.00  0.00            
ATOM     19  C2B DLPE    2      69.139  23.738  41.523  1.00  0.00            
ATOM     20  C3B DLPE    2      71.157  21.508  38.386  1.00  0.00            
ATOM     21  NH3 DLPE    3     101.956  71.457  55.637  1.00  0.00            
ATOM     22  PO4 DLPE    3     103.552  71.824  51.999  1.00  0.00            
ATOM     23  GL1 DLPE    3     101.934  71.276  48.205  1.00  0.00            
ATOM     24  GL2 DLPE    3      98.576  71.568  48.470  1.00  0.00            
ATOM     25  C1A DLPE    3     103.419  69.479  44.544  1.00  0.00            
ATOM     26  C2A DLPE    3     103.896  69.198  39.588  1.00  0.00            
ATOM     27  C3A DLPE    3     106.941  68.276  36.194  1.00  0.00            
ATOM     28  C1B DLPE    3      96.234  70.761  45.581  1.00  0.00            
ATOM     29  C2B DLPE    3      91.477  71.027  45.252  1.00  0.00            
ATOM     30  C3B DLPE    3      87.458  72.586  44.099  1.00  0.00            
ATOM     31  NH3 DLPE    4      11.367 134.932  55.829  1.00  0.00            
ATOM     32  PO4 DLPE    4       7.517 131.904  57.285  1.00  0.00            
ATOM     33  GL1 DLPE    4       9.082 131.220  53.727  1.00  0.00            
ATOM     34  GL2 DLPE    4       9.102 128.703  51.609  1.00  0.00            
ATOM     35  C1A DLPE    4       8.065 134.130  49.828  1.00  0.00            
ATOM     36  C2A DLPE    4       8.199 138.430  49.160  1.00  0.00            
ATOM     37  C3A DLPE    4      12.461 139.259  49.004  1.00  0.00            
ATOM     38  C1B DLPE    4       6.621 129.087  48.863  1.00  0.00            
ATOM     39  C2B DLPE    4       2.792 128.446  46.908  1.00  0.00            
ATOM     40  C3B DLPE    4       1.100 127.990  43.313  1.00  0.00            
ATOM     41  NH3 DLPE    5     181.037  78.514  54.021  1.00  0.00            
ATOM     42  PO4 DLPE    5     179.540  81.314  55.998  1.00  0.00            
ATOM     43  GL1 DLPE    5     176.729  79.953  51.625  1.00  0.00            
ATOM     44  GL2 DLPE    5     178.924  77.960  49.748  1.00  0.00            
ATOM     45  C1A DLPE    5     176.572  81.033  46.781  1.00  0.00            
ATOM     46  C2A DLPE    5     175.865  81.691  42.990  1.00  0.00            
ATOM     47  C3A DLPE    5     175.504  82.407  38.885  1.00  0.00            
ATOM     48  C1B DLPE    5     177.764  76.074  46.098  1.00  0.00            
ATOM     49  C2B DLPE    5     176.552  76.778  40.826  1.00  0.00            
ATOM     50  C3B DLPE    5     178.264  76.314  35.389  1.00  0.00            
ATOM     51  NH3 DLPE    6     148.593 160.224  62.652  1.00  0.00            
ATOM     52  PO4 DLPE    6     149.810 164.881  64.473  1.00  0.00            
ATOM     53  GL1 DLPE    6     151.664 165.008  60.191  1.00  0.00            
ATOM     54  GL2 DLPE    6     151.349 161.856  58.553  1.00  0.00            
ATOM     55  C1A DLPE    6     154.174 165.269  56.579  1.00  0.00            
ATOM     56  C2A DLPE    6     156.452 168.980  55.038  1.00  0.00            
ATOM     57  C3A DLPE    6     158.132 171.343  52.127  1.00  0.00            
ATOM     58  C1B DLPE    6     149.113 164.891  55.040  1.00  0.00            
ATOM     59  C2B DLPE    6     148.054 164.690  50.204  1.00  0.00            
ATOM     60  C3B DLPE    6     150.758 164.508  46.903  1.00  0.00            
ATOM     61  NH3 DLPE    7     184.332  16.573  61.428  1.00  0.00            
ATOM     62  PO4 DLPE    7     187.209  13.136  60.025  1.00  0.00            
ATOM     63  GL1 DLPE    7     186.388  14.981  56.871  1.00  0.00            
ATOM     64  GL2 DLPE    7     186.768  18.342  56.878  1.00  0.00            
ATOM     65  C1A DLPE    7     186.368  13.793  51.765  1.00  0.00            
ATOM     66  C2A DLPE    7     186.305  13.846  47.353  1.00  0.00            
ATOM     67  C3A DLPE    7     183.445  14.928  43.798  1.00  0.00            
ATOM     68  C1B DLPE    7     186.895  20.380  53.405  1.00  0.00            
ATOM     69  C2B DLPE    7     186.764  23.916  50.141  1.00  0.00            
ATOM     70  C3B DLPE    7     189.358  26.609  46.860  1.00  0.00            
ATOM     71  NH3 DLPE    8      94.804  85.659  51.040  1.00  0.00            
ATOM     72  PO4 DLPE    8      92.652  81.618  53.290  1.00  0.00            
ATOM     73  GL1 DLPE    8      93.247  81.645  48.925  1.00  0.00            
ATOM     74  GL2 DLPE    8      96.218  83.070  47.127  1.00  0.00            
ATOM     75  C1A DLPE    8      91.527  80.683  44.420  1.00  0.00            
ATOM     76  C2A DLPE    8      90.395  79.881  40.326  1.00  0.00            
ATOM     77  C3A DLPE    8      89.426  77.952  36.961  1.00  0.00            
ATOM     78  C1B DLPE    8      96.440  81.963  42.816  1.00  0.00            
ATOM     79  C2B DLPE    8      94.834  81.686  38.591  1.00  0.00            
ATOM     80  C3B DLPE    8      94.439  78.452  35.900  1.00  0.00            
ATOM     81  NH3 DLPE    9      55.080 177.282  63.292  1.00  0.00            
ATOM     82  PO4 DLPE    9      53.884 178.009  58.859  1.00  0.00            
ATOM     83  GL1 DLPE    9      53.845 177.535  54.118  1.00  0.00            
ATOM     84  GL2 DLPE    9      56.038 175.311  53.896  1.00  0.00            
ATOM     85  C1A DLPE    9      53.813 178.353  49.712  1.00  0.00            
ATOM     86  C2A DLPE    9      53.103 175.742  45.597  1.00  0.00            
ATOM     87  C3A DLPE    9      53.192 171.911  43.608  1.00  0.00            
ATOM     88  C1B DLPE    9      58.269 173.974  50.261  1.00  0.00            
ATOM     89  C2B DLPE    9      57.042 173.025  46.514  1.00  0.00            
ATOM     90  C3B DLPE    9      58.047 171.198  42.330  1.00  0.00            
ATOM     91  NH3 DLPE   10     158.908 136.812  57.515  1.00  0.00            
ATOM     92  PO4 DLPE   10     162.453 134.701  56.014  1.00  0.00            
ATOM     93  GL1 DLPE   10     164.902 134.939  51.618  1.00  0.00            
ATOM     94  GL2 DLPE   10     163.853 132.165  50.780  1.00  0.00            
ATOM     95  C1A DLPE   10     167.745 135.568  47.111  1.00  0.00            
ATOM     96  C2A DLPE   10     167.442 138.228  43.807  1.00  0.00            
ATOM     97  C3A DLPE   10     167.832 139.444  39.422  1.00  0.00            
ATOM     98  C1B DLPE   10     163.641 132.447  46.843  1.00  0.00            
ATOM     99  C2B DLPE   10     165.105 134.256  43.205  1.00  0.00            
ATOM    100  C3B DLPE   10     165.017 135.854  38.070  1.00  0.00            
ATOM    101  NH3 DLPE   11     147.267 129.328  57.153  1.00  0.00            
ATOM    102  PO4 DLPE   11     149.620 132.870  56.151  1.00  0.00            
ATOM    103  GL1 DLPE   11     149.999 131.573  53.009  1.00  0.00            
ATOM    104  GL2 DLPE   11     151.703 134.637  51.553  1.00  0.00            
ATOM    105  C1A DLPE   11     147.803 130.186  49.583  1.00  0.00            
ATOM    106  C2A DLPE   11     147.043 127.480  45.612  1.00  0.00            
ATOM    107  C3A DLPE   11     143.625 125.809  42.352  1.00  0.00            
ATOM    108  C1B DLPE   11     152.388 136.164  47.253  1.00  0.00            
ATOM    109  C2B DLPE   11     150.747 136.515  42.966  1.00  0.00            
ATOM    110  C3B DLPE   11     150.309 133.296  39.445  1.00  0.00            
ATOM    111  NH3 DLPE   12     168.956 141.006  58.284  1.00  0.00            
ATOM    112  PO4 DLPE   12     167.139 145.376  59.377  1.00  0.00            
ATOM    113  GL1 DLPE   12     164.701 145.894  56.227  1.00  0.00            
ATOM    114  GL2 DLPE   12     166.019 148.926  54.973  1.00  0.00            
ATOM    115  C1A DLPE   12     165.781 144.028  52.418  1.00  0.00            
ATOM    116  C2A DLPE   12     166.815 144.939  48.560  1.00  0.00            
ATOM    117  C3A DLPE   12     165.830 143.515  45.037  1.00  0.00            
ATOM    118  C1B DLPE   12     166.653 149.538  50.236  1.00  0.00            
ATOM    119  C2B DLPE   12     166.508 150.539  46.006  1.00  0.00            
ATOM    120  C3B DLPE   12     169.238 153.047  43.241  1.00  0.00            
ATOM    121  NH3 DLPE   13      24.608 148.249  52.649  1.00  0.00            
ATOM    122  PO4 DLPE   13      20.174 149.879  52.670  1.00  0.00            
ATOM    123  GL1 DLPE   13      20.305 148.299  49.139  1.00  0.00            
ATOM    124  GL2 DLPE   13      22.801 149.183  47.511  1.00  0.00            
ATOM    125  C1A DLPE   13      19.041 145.665  45.407  1.00  0.00            
ATOM    126  C2A DLPE   13      16.531 144.726  42.740  1.00  0.00            
ATOM    127  C3A DLPE   13      15.427 142.426  38.516  1.00  0.00            
ATOM    128  C1B DLPE   13      21.758 149.398  42.802  1.00  0.00            
ATOM    129  C2B DLPE   13      19.794 147.362  38.879  1.00  0.00            
ATOM    130  C3B DLPE   13      16.369 146.910  36.155  1.00  0.00            
ATOM    131  NH3 DLPE   14      24.490  81.311  59.484  1.00  0.00            
ATOM    132  PO4 DLPE   14      23.005  77.113  58.772  1.00  0.00            
ATOM    133  GL1 DLPE   14      24.184  77.424  54.487  1.00  0.00            
ATOM    134  GL2 DLPE   14      27.683  77.800  53.592  1.00  0.00            
ATOM    135  C1A DLPE   14      22.479  75.620  51.076  1.00  0.00            
ATOM    136  C2A DLPE   14      21.047  75.558  47.699  1.00  0.00            
ATOM    137  C3A DLPE   14      22.258  77.965  44.822  1.00  0.00            
ATOM    138  C1B DLPE   14      26.871  77.386  49.022  1.00  0.00            
ATOM    139  C2B DLPE   14      27.448  77.557  44.544  1.00  0.00            
ATOM    140  C3B DLPE   14      28.917  78.535  41.257  1.00  0.00            
ATOM    141  NH3 DLPE   15      42.365  94.287  55.597  1.00  0.00            
ATOM    142  PO4 DLPE   15      46.368  92.132  53.553  1.00  0.00            
ATOM    143  GL1 DLPE   15      46.955  90.394  49.344  1.00  0.00            
ATOM    144  GL2 DLPE   15      48.076  87.520  49.229  1.00  0.00            
ATOM    145  C1A DLPE   15      45.111  89.507  45.302  1.00  0.00            
ATOM    146  C2A DLPE   15      43.132  86.582  42.551  1.00  0.00            
ATOM    147  C3A DLPE   15      40.211  84.158  45.088  1.00  0.00            
ATOM    148  C1B DLPE   15      46.309  84.388  46.212  1.00  0.00            
ATOM    149  C2B DLPE   15      46.692  82.020  41.704  1.00  0.00            
ATOM    150  C3B DLPE   15      49.420  82.706  37.589  1.00  0.00            
ATOM    151  NH3 DLPE   16      72.096 106.681  52.999  1.00  0.00            
ATOM    152  PO4 DLPE   16      73.370 109.149  52.253  1.00  0.00            
ATOM    153  GL1 DLPE   16      70.865 110.477  48.740  1.00  0.00            
ATOM    154  GL2 DLPE   16      70.093 107.846  47.118  1.00  0.00            
ATOM    155  C1A DLPE   16      70.581 111.337  43.829  1.00  0.00            
ATOM    156  C2A DLPE   16      71.698 109.990  39.167  1.00  0.00            
ATOM    157  C3A DLPE   16      72.557 107.244  35.435  1.00  0.00            
ATOM    158  C1B DLPE   16      73.847 107.899  44.006  1.00  0.00            
ATOM    159  C2B DLPE   16      76.590 109.777  40.509  1.00  0.00            
ATOM    160  C3B DLPE   16      77.913 108.208  36.632  1.00  0.00            
ATOM    161  NH3 DLPE   17     108.610  12.844  59.222  1.00  0.00            
ATOM    162  PO4 DLPE   17     110.519   7.674  59.848  1.00  0.00            
ATOM    163  GL1 DLPE   17     109.690   9.608  55.376  1.00  0.00            
ATOM    164  GL2 DLPE   17     111.871   9.704  53.215  1.00  0.00            
ATOM    165  C1A DLPE   17     107.916  12.576  52.484  1.00  0.00            
ATOM    166  C2A DLPE   17     108.741  15.422  49.875  1.00  0.00            
ATOM    167  C3A DLPE   17     105.536  18.468  50.222  1.00  0.00            
ATOM    168  C1B DLPE   17     108.761   7.000  50.857  1.00  0.00            
ATOM    169  C2B DLPE   17     105.496   9.134  49.686  1.00  0.00            
ATOM    170  C3B DLPE   17     106.711  12.521  46.754  1.00  0.00            
ATOM    171  NH3 DLPE   18      65.120  80.532  54.162  1.00  0.00            
ATOM    172  PO4 DLPE   18      66.525  85.451  54.705  1.00  0.00            
ATOM    173  GL1 DLPE   18      68.640  87.684  51.045  1.00  0.00            
ATOM    174  GL2 DLPE   18      71.594  90.668  51.652  1.00  0.00            
ATOM    175  C1A DLPE   18      70.018  86.444  48.431  1.00  0.00            
ATOM    176  C2A DLPE   18      73.813  87.402  44.710  1.00  0.00            
ATOM    177  C3A DLPE   18      75.355  89.917  40.719  1.00  0.00            
ATOM    178  C1B DLPE   18      73.190  91.096  47.667  1.00  0.00            
ATOM    179  C2B DLPE   18      72.261  93.341  43.811  1.00  0.00            
ATOM    180  C3B DLPE   18      70.231  95.799  41.868  1.00  0.00            
ATOM    181  NH3 DLPE   19      20.039 139.515  54.750  1.00  0.00            
ATOM    182  PO4 DLPE   19      21.267 135.953  56.119  1.00  0.00            
ATOM    183  GL1 DLPE   19      19.928 134.111  52.101  1.00  0.00            
ATOM    184  GL2 DLPE   19      21.684 136.178  50.380  1.00  0.00            
ATOM    185  C1A DLPE   19      18.556 131.415  48.908  1.00  0.00            
ATOM    186  C2A DLPE   19      17.588 130.958  45.145  1.00  0.00            
ATOM    187  C3A DLPE   19      18.151 131.433  40.145  1.00  0.00            
ATOM    188  C1B DLPE   19      20.824 134.846  46.218  1.00  0.00            
ATOM    189  C2B DLPE   19      21.278 135.833  42.159  1.00  0.00            
ATOM    190  C3B DLPE   19      22.214 137.211  37.853  1.00  0.00            
ATOM    191  NH3 DLPE   20     117.618  79.703  64.849  1.00  0.00            
ATOM    192  PO4 DLPE   20     119.363  78.901  60.629  1.00  0.00            
ATOM    193  GL1 DLPE   20     122.713  78.485  57.801  1.00  0.00            
ATOM    194  GL2 DLPE   20     122.070  80.527  56.617  1.00  0.00            
ATOM    195  C1A DLPE   20     122.986  75.799  54.385  1.00  0.00            
ATOM    196  C2A DLPE   20     123.827  72.235  51.806  1.00  0.00            
ATOM    197  C3A DLPE   20     123.891  69.048  47.579  1.00  0.00            
ATOM    198  C1B DLPE   20     121.654  80.370  52.234  1.00  0.00            
ATOM    199  C2B DLPE   20     117.760  80.621  48.392  1.00  0.00            
ATOM    200  C3B DLPE   20     119.176  78.328  44.096  1.00  0.00            
ATOM    201  NH3 DLPE   21     145.040  43.522  64.566  1.00  0.00            
ATOM    202  PO4 DLPE   21     142.275  43.675  60.819  1.00  0.00            
ATOM    203  GL1 DLPE   21     143.059  42.134  56.679  1.00  0.00            
ATOM    204  GL2 DLPE   21     145.509  44.283  55.200  1.00  0.00            
ATOM    205  C1A DLPE   21     142.701  41.349  52.334  1.00  0.00            
ATOM    206  C2A DLPE   21     143.090  40.476  48.097  1.00  0.00            
ATOM    207  C3A DLPE   21     141.260  37.677  45.514  1.00  0.00            
ATOM    208  C1B DLPE   21     145.059  45.795  51.287  1.00  0.00            
ATOM    209  C2B DLPE   21     144.068  47.005  47.842  1.00  0.00            
ATOM    210  C3B DLPE   21     146.082  49.088  43.355  1.00  0.00            
ATOM    211  NH3 DLPE   22     132.431 160.921  56.508  1.00  0.00            
ATOM    212  PO4 DLPE   22     137.357 162.478  57.010  1.00  0.00            
ATOM    213  GL1 DLPE   22     138.113 162.844  52.777  1.00  0.00            
ATOM    214  GL2 DLPE   22     134.386 161.860  51.856  1.00  0.00            
ATOM    215  C1A DLPE   22     138.983 163.376  49.045  1.00  0.00            
ATOM    216  C2A DLPE   22     140.118 164.384  45.188  1.00  0.00            
ATOM    217  C3A DLPE   22     140.723 165.474  41.329  1.00  0.00            
ATOM    218  C1B DLPE   22     133.627 164.149  48.015  1.00  0.00            
ATOM    219  C2B DLPE   22     131.178 165.613  44.139  1.00  0.00            
ATOM    220  C3B DLPE   22     131.448 164.345  39.406  1.00  0.00            
ATOM    221  NH3 DLPE   23     137.566 173.801  60.969  1.00  0.00            
ATOM    222  PO4 DLPE   23     141.662 175.563  61.248  1.00  0.00            
ATOM    223  GL1 DLPE   23     143.465 175.700  56.148  1.00  0.00            
ATOM    224  GL2 DLPE   23     144.466 178.225  54.858  1.00  0.00            
ATOM    225  C1A DLPE   23     141.995 175.218  51.344  1.00  0.00            
ATOM    226  C2A DLPE   23     141.614 175.695  47.253  1.00  0.00            
ATOM    227  C3A DLPE   23     141.045 175.637  43.293  1.00  0.00            
ATOM    228  C1B DLPE   23     145.640 179.001  50.074  1.00  0.00            
ATOM    229  C2B DLPE   23     145.188 182.122  47.862  1.00  0.00            
ATOM    230  C3B DLPE   23     145.096 183.674  44.059  1.00  0.00            
ATOM    231  NH3 DLPE   24      68.045 166.846  54.363  1.00  0.00            
ATOM    232  PO4 DLPE   24      66.724 171.398  52.457  1.00  0.00            
ATOM    233  GL1 DLPE   24      69.089 173.993  49.350  1.00  0.00            
ATOM    234  GL2 DLPE   24      66.599 175.915  49.501  1.00  0.00            
ATOM    235  C1A DLPE   24      71.003 175.335  45.723  1.00  0.00            
ATOM    236  C2A DLPE   24      71.959 175.966  40.876  1.00  0.00            
ATOM    237  C3A DLPE   24      70.390 178.452  36.383  1.00  0.00            
ATOM    238  C1B DLPE   24      66.292 175.788  44.958  1.00  0.00            
ATOM    239  C2B DLPE   24      66.715 175.768  38.605  1.00  0.00            
ATOM    240  C3B DLPE   24      65.580 176.410  34.565  1.00  0.00            
ATOM    241  NH3 DLPE   25      34.476 129.196  53.681  1.00  0.00            
ATOM    242  PO4 DLPE   25      39.958 129.144  54.599  1.00  0.00            
ATOM    243  GL1 DLPE   25      38.501 128.586  50.456  1.00  0.00            
ATOM    244  GL2 DLPE   25      38.818 125.884  49.298  1.00  0.00            
ATOM    245  C1A DLPE   25      38.235 131.734  48.009  1.00  0.00            
ATOM    246  C2A DLPE   25      39.692 131.624  44.010  1.00  0.00            
ATOM    247  C3A DLPE   25      42.197 131.870  40.962  1.00  0.00            
ATOM    248  C1B DLPE   25      37.641 126.645  45.356  1.00  0.00            
ATOM    249  C2B DLPE   25      37.680 127.702  41.708  1.00  0.00            
ATOM    250  C3B DLPE   25      40.862 127.477  38.286  1.00  0.00            
ATOM    251  NH3 DLPE   26      81.885 181.580  54.978  1.00  0.00            
ATOM    252  PO4 DLPE   26      79.744 184.815  54.789  1.00  0.00            
ATOM    253  GL1 DLPE   26      79.328 182.036  50.887  1.00  0.00            
ATOM    254  GL2 DLPE   26      79.637 179.241  50.560  1.00  0.00            
ATOM    255  C1A DLPE   26      79.602 184.124  46.940  1.00  0.00            
ATOM    256  C2A DLPE   26      80.299 182.918  43.447  1.00  0.00            
ATOM    257  C3A DLPE   26      79.896 181.239  39.018  1.00  0.00            
ATOM    258  C1B DLPE   26      80.368 178.907  46.208  1.00  0.00            
ATOM    259  C2B DLPE   26      81.633 177.296  42.407  1.00  0.00            
ATOM    260  C3B DLPE   26      84.039 178.777  39.111  1.00  0.00            
ATOM    261  NH3 DLPE   27     110.554 115.035  55.099  1.00  0.00            
ATOM    262  PO4 DLPE   27     112.387 111.137  56.688  1.00  0.00            
ATOM    263  GL1 DLPE   27     113.733 108.432  52.803  1.00  0.00            
ATOM    264  GL2 DLPE   27     112.166 110.905  50.944  1.00  0.00            
ATOM    265  C1A DLPE   27     115.929 106.869  50.264  1.00  0.00            
ATOM    266  C2A DLPE   27     116.738 103.305  46.648  1.00  0.00            
ATOM    267  C3A DLPE   27     113.813 101.726  44.067  1.00  0.00            
ATOM    268  C1B DLPE   27     112.660 109.624  48.074  1.00  0.00            
ATOM    269  C2B DLPE   27     112.184 108.179  44.156  1.00  0.00            
ATOM    270  C3B DLPE   27     111.893 108.547  39.443  1.00  0.00            
ATOM    271  NH3 DLPE   28     113.185  86.514  56.629  1.00  0.00            
ATOM    272  PO4 DLPE   28     112.320  82.764  57.090  1.00  0.00            
ATOM    273  GL1 DLPE   28     112.348  81.061  51.993  1.00  0.00            
ATOM    274  GL2 DLPE   28     110.674  77.971  51.889  1.00  0.00            
ATOM    275  C1A DLPE   28     112.645  81.017  48.374  1.00  0.00            
ATOM    276  C2A DLPE   28     114.433  78.357  45.073  1.00  0.00            
ATOM    277  C3A DLPE   28     115.621  77.043  41.166  1.00  0.00            
ATOM    278  C1B DLPE   28     110.424  76.336  47.318  1.00  0.00            
ATOM    279  C2B DLPE   28     110.547  75.645  42.512  1.00  0.00            
ATOM    280  C3B DLPE   28     108.941  76.976  38.593  1.00  0.00            
ATOM    281  NH3 DLPE   29      89.904 138.617  53.571  1.00  0.00            
ATOM    282  PO4 DLPE   29      88.359 135.819  50.842  1.00  0.00            
ATOM    283  GL1 DLPE   29      87.640 136.847  47.244  1.00  0.00            
ATOM    284  GL2 DLPE   29      84.538 136.512  46.598  1.00  0.00            
ATOM    285  C1A DLPE   29      87.628 136.923  42.943  1.00  0.00            
ATOM    286  C2A DLPE   29      87.910 136.722  38.609  1.00  0.00            
ATOM    287  C3A DLPE   29      89.238 137.065  35.435  1.00  0.00            
ATOM    288  C1B DLPE   29      85.187 132.931  43.871  1.00  0.00            
ATOM    289  C2B DLPE   29      83.483 132.155  40.112  1.00  0.00            
ATOM    290  C3B DLPE   29      86.597 132.603  36.172  1.00  0.00            
ATOM    291  NH3 DLPE   30      35.134  81.536  56.354  1.00  0.00            
ATOM    292  PO4 DLPE   30      36.653  78.711  54.593  1.00  0.00            
ATOM    293  GL1 DLPE   30      38.236  76.739  50.950  1.00  0.00            
ATOM    294  GL2 DLPE   30      41.147  76.273  49.934  1.00  0.00            
ATOM    295  C1A DLPE   30      37.542  74.788  46.661  1.00  0.00            
ATOM    296  C2A DLPE   30      40.707  75.417  42.123  1.00  0.00            
ATOM    297  C3A DLPE   30      40.551  76.548  37.704  1.00  0.00            
ATOM    298  C1B DLPE   30      43.740  74.219  46.209  1.00  0.00            
ATOM    299  C2B DLPE   30      45.287  72.862  42.160  1.00  0.00            
ATOM    300  C3B DLPE   30      46.173  69.220  38.969  1.00  0.00            
ATOM    301  NH3 DLPE   31     181.614 122.191  56.409  1.00  0.00            
ATOM    302  PO4 DLPE   31     186.604 122.802  58.192  1.00  0.00            
ATOM    303  GL1 DLPE   31     185.263 125.118  55.267  1.00  0.00            
ATOM    304  GL2 DLPE   31     185.165 128.490  55.909  1.00  0.00            
ATOM    305  C1A DLPE   31     185.591 126.535  51.012  1.00  0.00            
ATOM    306  C2A DLPE   31     185.962 123.428  47.094  1.00  0.00            
ATOM    307  C3A DLPE   31     185.944 122.165  42.177  1.00  0.00            
ATOM    308  C1B DLPE   31     187.916 130.271  52.726  1.00  0.00            
ATOM    309  C2B DLPE   31     190.663 133.329  50.002  1.00  0.00            
ATOM    310  C3B DLPE   31     190.825 135.800  46.368  1.00  0.00            
ATOM    311  NH3 DLPE   32     147.412  36.755  58.915  1.00  0.00            
ATOM    312  PO4 DLPE   32     144.395  34.343  60.766  1.00  0.00            
ATOM    313  GL1 DLPE   32     143.761  34.579  56.101  1.00  0.00            
ATOM    314  GL2 DLPE   32     143.711  37.412  54.941  1.00  0.00            
ATOM    315  C1A DLPE   32     144.550  32.434  53.179  1.00  0.00            
ATOM    316  C2A DLPE   32     145.717  32.505  49.132  1.00  0.00            
ATOM    317  C3A DLPE   32     144.110  33.825  44.163  1.00  0.00            
ATOM    318  C1B DLPE   32     142.985  36.483  50.406  1.00  0.00            
ATOM    319  C2B DLPE   32     140.900  33.465  48.102  1.00  0.00            
ATOM    320  C3B DLPE   32     137.636  29.949  46.949  1.00  0.00            
ATOM    321  NH3 DLPE   33      12.772 165.543  59.417  1.00  0.00            
ATOM    322  PO4 DLPE   33      16.489 165.750  57.973  1.00  0.00            
ATOM    323  GL1 DLPE   33      15.027 166.373  53.878  1.00  0.00            
ATOM    324  GL2 DLPE   33      12.790 163.735  53.920  1.00  0.00            
ATOM    325  C1A DLPE   33      16.166 167.564  49.770  1.00  0.00            
ATOM    326  C2A DLPE   33      17.569 167.364  45.058  1.00  0.00            
ATOM    327  C3A DLPE   33      16.847 169.500  41.282  1.00  0.00            
ATOM    328  C1B DLPE   33      12.957 163.330  49.224  1.00  0.00            
ATOM    329  C2B DLPE   33      13.838 164.429  45.530  1.00  0.00            
ATOM    330  C3B DLPE   33      12.083 166.338  42.088  1.00  0.00            
ATOM    331  NH3 DLPE   34     155.288  33.565  59.776  1.00  0.00            
ATOM    332  PO4 DLPE   34     152.447  37.107  59.382  1.00  0.00            
ATOM    333  GL1 DLPE   34     150.908  34.902  56.204  1.00  0.00            
ATOM    334  GL2 DLPE   34     152.437  31.882  55.743  1.00  0.00            
ATOM    335  C1A DLPE   34     149.115  35.585  52.609  1.00  0.00            
ATOM    336  C2A DLPE   34     147.530  37.506  48.426  1.00  0.00            
ATOM    337  C3A DLPE   34     146.642  38.160  44.704  1.00  0.00            
ATOM    338  C1B DLPE   34     150.174  30.751  51.753  1.00  0.00            
ATOM    339  C2B DLPE   34     148.589  29.062  47.602  1.00  0.00            
ATOM    340  C3B DLPE   34     148.381  26.044  44.120  1.00  0.00            
ATOM    341  NH3 DLPE   35      89.508 113.141  49.633  1.00  0.00            
ATOM    342  PO4 DLPE   35      90.664 117.055  49.869  1.00  0.00            
ATOM    343  GL1 DLPE   35      89.701 116.529  45.564  1.00  0.00            
ATOM    344  GL2 DLPE   35      86.725 115.736  43.804  1.00  0.00            
ATOM    345  C1A DLPE   35      90.733 118.074  41.625  1.00  0.00            
ATOM    346  C2A DLPE   35      93.748 119.832  37.851  1.00  0.00            
ATOM    347  C3A DLPE   35      96.321 118.098  34.248  1.00  0.00            
ATOM    348  C1B DLPE   35      84.322 114.972  39.936  1.00  0.00            
ATOM    349  C2B DLPE   35      84.110 114.759  35.826  1.00  0.00            
ATOM    350  C3B DLPE   35      82.576 113.644  32.717  1.00  0.00            
ATOM    351  NH3 DLPE   36      46.401  65.385  55.124  1.00  0.00            
ATOM    352  PO4 DLPE   36      41.647  65.105  55.932  1.00  0.00            
ATOM    353  GL1 DLPE   36      40.695  62.261  52.076  1.00  0.00            
ATOM    354  GL2 DLPE   36      37.972  62.739  50.511  1.00  0.00            
ATOM    355  C1A DLPE   36      43.934  60.682  49.622  1.00  0.00            
ATOM    356  C2A DLPE   36      46.385  58.316  47.772  1.00  0.00            
ATOM    357  C3A DLPE   36      48.899  56.447  44.777  1.00  0.00            
ATOM    358  C1B DLPE   36      40.174  63.811  47.030  1.00  0.00            
ATOM    359  C2B DLPE   36      39.923  63.870  43.300  1.00  0.00            
ATOM    360  C3B DLPE   36      40.531  62.558  38.812  1.00  0.00            
ATOM    361  NH3 DLPE   37     184.541  80.124  57.250  1.00  0.00            
ATOM    362  PO4 DLPE   37     184.065  83.275  54.266  1.00  0.00            
ATOM    363  GL1 DLPE   37     182.268  83.453  50.812  1.00  0.00            
ATOM    364  GL2 DLPE   37     182.737  86.792  50.435  1.00  0.00            
ATOM    365  C1A DLPE   37     181.491  81.493  47.093  1.00  0.00            
ATOM    366  C2A DLPE   37     182.240  77.508  43.890  1.00  0.00            
ATOM    367  C3A DLPE   37     184.252  74.527  41.304  1.00  0.00            
ATOM    368  C1B DLPE   37     183.702  88.810  45.820  1.00  0.00            
ATOM    369  C2B DLPE   37     183.430  87.961  42.205  1.00  0.00            
ATOM    370  C3B DLPE   37     180.716  86.713  38.833  1.00  0.00            
ATOM    371  NH3 DLPE   38     144.906  18.705  59.376  1.00  0.00            
ATOM    372  PO4 DLPE   38     142.741  16.103  61.650  1.00  0.00            
ATOM    373  GL1 DLPE   38     142.073  14.959  58.118  1.00  0.00            
ATOM    374  GL2 DLPE   38     138.978  14.734  56.828  1.00  0.00            
ATOM    375  C1A DLPE   38     143.057  13.075  54.816  1.00  0.00            
ATOM    376  C2A DLPE   38     146.187  11.022  50.617  1.00  0.00            
ATOM    377  C3A DLPE   38     149.881  10.303  49.496  1.00  0.00            
ATOM    378  C1B DLPE   38     139.689  15.946  52.427  1.00  0.00            
ATOM    379  C2B DLPE   38     138.665  17.349  48.809  1.00  0.00            
ATOM    380  C3B DLPE   38     136.352  17.808  45.079  1.00  0.00            
ATOM    381  NH3 DLPE   39     154.633 183.922  57.739  1.00  0.00            
ATOM    382  PO4 DLPE   39     155.035 187.831  57.494  1.00  0.00            
ATOM    383  GL1 DLPE   39     154.140 190.940  54.558  1.00  0.00            
ATOM    384  GL2 DLPE   39     154.466 193.788  55.395  1.00  0.00            
ATOM    385  C1A DLPE   39     155.997 190.656  49.807  1.00  0.00            
ATOM    386  C2A DLPE   39     156.051 188.444  45.399  1.00  0.00            
ATOM    387  C3A DLPE   39     154.736 187.740  41.654  1.00  0.00            
ATOM    388  C1B DLPE   39     157.583 195.794  52.637  1.00  0.00            
ATOM    389  C2B DLPE   39     158.612 195.857  48.383  1.00  0.00            
ATOM    390  C3B DLPE   39     158.793 197.058  43.539  1.00  0.00            
ATOM    391  NH3 DLPE   40     148.098  82.671  61.050  1.00  0.00            
ATOM    392  PO4 DLPE   40     149.899  80.839  58.169  1.00  0.00            
ATOM    393  GL1 DLPE   40     147.967  79.547  54.786  1.00  0.00            
ATOM    394  GL2 DLPE   40     147.958  75.861  55.225  1.00  0.00            
ATOM    395  C1A DLPE   40     145.831  80.773  52.129  1.00  0.00            
ATOM    396  C2A DLPE   40     144.156  83.253  48.930  1.00  0.00            
ATOM    397  C3A DLPE   40     143.100  87.092  47.345  1.00  0.00            
ATOM    398  C1B DLPE   40     148.473  75.664  51.287  1.00  0.00            
ATOM    399  C2B DLPE   40     148.579  75.469  46.163  1.00  0.00            
ATOM    400  C3B DLPE   40     150.556  75.135  43.901  1.00  0.00            
ATOM    401  NH3 DLPE   41      29.297 111.864  52.812  1.00  0.00            
ATOM    402  PO4 DLPE   41      31.785 115.342  53.527  1.00  0.00            
ATOM    403  GL1 DLPE   41      30.819 116.324  49.730  1.00  0.00            
ATOM    404  GL2 DLPE   41      32.749 117.995  47.844  1.00  0.00            
ATOM    405  C1A DLPE   41      29.788 114.809  45.308  1.00  0.00            
ATOM    406  C2A DLPE   41      29.910 111.919  41.597  1.00  0.00            
ATOM    407  C3A DLPE   41      30.718 112.226  36.727  1.00  0.00            
ATOM    408  C1B DLPE   41      30.904 119.118  43.190  1.00  0.00            
ATOM    409  C2B DLPE   41      28.413 119.207  40.265  1.00  0.00            
ATOM    410  C3B DLPE   41      27.035 116.705  38.974  1.00  0.00            
ATOM    411  NH3 DLPE   42      91.928 151.694  59.224  1.00  0.00            
ATOM    412  PO4 DLPE   42      93.266 150.125  55.456  1.00  0.00            
ATOM    413  GL1 DLPE   42      91.031 150.542  52.519  1.00  0.00            
ATOM    414  GL2 DLPE   42      88.433 148.713  52.592  1.00  0.00            
ATOM    415  C1A DLPE   42      90.492 149.814  48.141  1.00  0.00            
ATOM    416  C2A DLPE   42      90.950 152.145  44.486  1.00  0.00            
ATOM    417  C3A DLPE   42      92.302 155.842  41.348  1.00  0.00            
ATOM    418  C1B DLPE   42      86.873 146.228  47.850  1.00  0.00            
ATOM    419  C2B DLPE   42      87.985 145.864  43.275  1.00  0.00            
ATOM    420  C3B DLPE   42      88.251 149.069  40.650  1.00  0.00            
ATOM    421  NH3 DLPE   43      14.502 100.154  53.861  1.00  0.00            
ATOM    422  PO4 DLPE   43      15.160 104.526  54.424  1.00  0.00            
ATOM    423  GL1 DLPE   43      18.009 101.552  51.351  1.00  0.00            
ATOM    424  GL2 DLPE   43      22.101 102.103  51.692  1.00  0.00            
ATOM    425  C1A DLPE   43      15.408  98.717  47.621  1.00  0.00            
ATOM    426  C2A DLPE   43      15.782 100.401  42.422  1.00  0.00            
ATOM    427  C3A DLPE   43      15.057 103.508  38.577  1.00  0.00            
ATOM    428  C1B DLPE   43      22.681 102.228  47.437  1.00  0.00            
ATOM    429  C2B DLPE   43      19.850 102.642  46.824  1.00  0.00            
ATOM    430  C3B DLPE   43      16.303 103.535  45.804  1.00  0.00            
ATOM    431  NH3 DLPE   44     121.670 152.182  60.563  1.00  0.00            
ATOM    432  PO4 DLPE   44     125.150 151.861  56.653  1.00  0.00            
ATOM    433  GL1 DLPE   44     125.946 153.238  52.614  1.00  0.00            
ATOM    434  GL2 DLPE   44     127.478 155.325  51.700  1.00  0.00            
ATOM    435  C1A DLPE   44     124.707 152.343  48.559  1.00  0.00            
ATOM    436  C2A DLPE   44     123.014 149.708  45.921  1.00  0.00            
ATOM    437  C3A DLPE   44     121.542 148.821  41.242  1.00  0.00            
ATOM    438  C1B DLPE   44     129.701 155.960  47.595  1.00  0.00            
ATOM    439  C2B DLPE   44     128.837 156.245  43.184  1.00  0.00            
ATOM    440  C3B DLPE   44     127.451 156.150  39.312  1.00  0.00            
ATOM    441  NH3 POPE   45       3.479  18.646  62.234  1.00  0.00            
ATOM    442  PO4 POPE   45       0.730  19.120  58.291  1.00  0.00            
ATOM    443  GL1 POPE   45       1.093  17.484  54.277  1.00  0.00            
ATOM    444  GL2 POPE   45       4.395  16.963  53.662  1.00  0.00            
ATOM    445  C1A POPE   45       0.104  14.801  51.091  1.00  0.00            
ATOM    446  D2A POPE   45       0.694  14.434  46.962  1.00  0.00            
ATOM    447  C3A POPE   45       0.337  10.635  43.653  1.00  0.00            
ATOM    448  C4A POPE   45     196.667   7.992  40.514  1.00  0.00            
ATOM    449  C1B POPE   45       4.814  15.130  49.071  1.00  0.00            
ATOM    450  C2B POPE   45       4.630  16.302  43.783  1.00  0.00            
ATOM    451  C3B POPE   45       5.272  16.221  39.605  1.00  0.00            
ATOM    452  C4B POPE   45       6.544  17.715  35.747  1.00  0.00            
ATOM    453  NH3 POPE   46      60.181  95.091  55.082  1.00  0.00            
ATOM    454  PO4 POPE   46      58.505  90.679  54.700  1.00  0.00            
ATOM    455  GL1 POPE   46      57.304  93.389  51.004  1.00  0.00            
ATOM    456  GL2 POPE   46      54.864  96.596  51.063  1.00  0.00            
ATOM    457  C1A POPE   46      60.333  95.012  48.224  1.00  0.00            
ATOM    458  D2A POPE   46      61.503  97.324  46.315  1.00  0.00            
ATOM    459  C3A POPE   46      61.997  97.277  41.953  1.00  0.00            
ATOM    460  C4A POPE   46      61.324  94.034  39.147  1.00  0.00            
ATOM    461  C1B POPE   46      56.238  96.736  46.360  1.00  0.00            
ATOM    462  C2B POPE   46      58.598  94.193  43.211  1.00  0.00            
ATOM    463  C3B POPE   46      57.630  90.134  41.128  1.00  0.00            
ATOM    464  C4B POPE   46      55.925  89.065  36.939  1.00  0.00            
ATOM    465  NH3 POPE   47     157.796  26.858  61.314  1.00  0.00            
ATOM    466  PO4 POPE   47     159.159  30.228  60.750  1.00  0.00            
ATOM    467  GL1 POPE   47     158.492  28.368  56.703  1.00  0.00            
ATOM    468  GL2 POPE   47     155.762  28.093  56.704  1.00  0.00            
ATOM    469  C1A POPE   47     159.311  25.862  52.970  1.00  0.00            
ATOM    470  D2A POPE   47     161.193  26.646  49.079  1.00  0.00            
ATOM    471  C3A POPE   47     163.071  23.175  47.006  1.00  0.00            
ATOM    472  C4A POPE   47     161.614  18.953  47.173  1.00  0.00            
ATOM    473  C1B POPE   47     153.906  28.013  52.935  1.00  0.00            
ATOM    474  C2B POPE   47     154.046  28.378  48.316  1.00  0.00            
ATOM    475  C3B POPE   47     153.125  26.772  44.953  1.00  0.00            
ATOM    476  C4B POPE   47     153.276  22.885  44.145  1.00  0.00            
ATOM    477  NH3 POPE   48      89.206  36.274  56.959  1.00  0.00            
ATOM    478  PO4 POPE   48      93.585  34.395  56.066  1.00  0.00            
ATOM    479  GL1 POPE   48      92.136  35.429  51.999  1.00  0.00            
ATOM    480  GL2 POPE   48      93.911  36.687  51.183  1.00  0.00            
ATOM    481  C1A POPE   48      88.496  34.360  49.046  1.00  0.00            
ATOM    482  D2A POPE   48      84.962  31.505  48.674  1.00  0.00            
ATOM    483  C3A POPE   48      82.527  29.892  45.993  1.00  0.00            
ATOM    484  C4A POPE   48      80.063  28.525  41.882  1.00  0.00            
ATOM    485  C1B POPE   48      93.616  33.511  47.690  1.00  0.00            
ATOM    486  C2B POPE   48      92.796  31.553  43.273  1.00  0.00            
ATOM    487  C3B POPE   48      95.244  27.726  43.368  1.00  0.00            
ATOM    488  C4B POPE   48      99.193  25.718  41.160  1.00  0.00            
ATOM    489  NH3 POPE   49      19.148 175.443  56.398  1.00  0.00            
ATOM    490  PO4 POPE   49      17.717 179.429  56.777  1.00  0.00            
ATOM    491  GL1 POPE   49      17.310 178.489  51.851  1.00  0.00            
ATOM    492  GL2 POPE   49      20.360 177.241  51.359  1.00  0.00            
ATOM    493  C1A POPE   49      17.566 177.062  47.186  1.00  0.00            
ATOM    494  D2A POPE   49      20.167 177.578  43.757  1.00  0.00            
ATOM    495  C3A POPE   49      19.231 177.567  40.101  1.00  0.00            
ATOM    496  C4A POPE   49      16.301 173.716  37.236  1.00  0.00            
ATOM    497  C1B POPE   49      22.186 175.299  48.140  1.00  0.00            
ATOM    498  C2B POPE   49      24.473 175.742  45.005  1.00  0.00            
ATOM    499  C3B POPE   49      24.319 175.034  41.200  1.00  0.00            
ATOM    500  C4B POPE   49      25.584 171.448  37.325  1.00  0.00            
ATOM    501  NH3 POPE   50      47.982 118.446  51.480  1.00  0.00            
ATOM    502  PO4 POPE   50      51.897 118.427  50.560  1.00  0.00            
ATOM    503  GL1 POPE   50      50.822 116.875  46.576  1.00  0.00            
ATOM    504  GL2 POPE   50      48.183 119.030  46.274  1.00  0.00            
ATOM    505  C1A POPE   50      50.790 118.796  42.353  1.00  0.00            
ATOM    506  D2A POPE   50      48.375 117.936  38.223  1.00  0.00            
ATOM    507  C3A POPE   50      44.585 114.165  38.773  1.00  0.00            
ATOM    508  C4A POPE   50      41.362 110.990  39.518  1.00  0.00            
ATOM    509  C1B POPE   50      45.052 118.869  42.770  1.00  0.00            
ATOM    510  C2B POPE   50      43.801 119.227  38.122  1.00  0.00            
ATOM    511  C3B POPE   50      41.047 122.181  34.397  1.00  0.00            
ATOM    512  C4B POPE   50      36.749 122.054  31.121  1.00  0.00            
ATOM    513  NH3 POPE   51       1.523  93.686  53.720  1.00  0.00            
ATOM    514  PO4 POPE   51       4.226  96.471  52.452  1.00  0.00            
ATOM    515  GL1 POPE   51       5.850  95.023  49.227  1.00  0.00            
ATOM    516  GL2 POPE   51       8.497  93.572  50.219  1.00  0.00            
ATOM    517  C1A POPE   51       7.151  93.332  45.022  1.00  0.00            
ATOM    518  D2A POPE   51       8.772  92.069  41.990  1.00  0.00            
ATOM    519  C3A POPE   51      10.032  93.860  39.090  1.00  0.00            
ATOM    520  C4A POPE   51      12.939  92.500  35.841  1.00  0.00            
ATOM    521  C1B POPE   51      10.561  96.762  47.211  1.00  0.00            
ATOM    522  C2B POPE   51      11.918  96.750  42.852  1.00  0.00            
ATOM    523  C3B POPE   51      14.945  95.718  39.936  1.00  0.00            
ATOM    524  C4B POPE   51      16.696  95.141  35.885  1.00  0.00            
ATOM    525  NH3 POPE   52     111.511 102.521  57.052  1.00  0.00            
ATOM    526  PO4 POPE   52     109.509 106.512  55.239  1.00  0.00            
ATOM    527  GL1 POPE   52     108.769 107.068  51.299  1.00  0.00            
ATOM    528  GL2 POPE   52     111.999 104.419  51.230  1.00  0.00            
ATOM    529  C1A POPE   52     107.598 108.128  47.117  1.00  0.00            
ATOM    530  D2A POPE   52     107.445 109.110  41.907  1.00  0.00            
ATOM    531  C3A POPE   52     106.994 105.705  39.888  1.00  0.00            
ATOM    532  C4A POPE   52     106.661 100.772  39.433  1.00  0.00            
ATOM    533  C1B POPE   52     109.883 103.926  47.286  1.00  0.00            
ATOM    534  C2B POPE   52     108.192 103.050  43.874  1.00  0.00            
ATOM    535  C3B POPE   52     110.911 102.519  39.499  1.00  0.00            
ATOM    536  C4B POPE   52     110.214 104.916  35.854  1.00  0.00            
ATOM    537  NH3 POPE   53     188.674  48.351  50.046  1.00  0.00            
ATOM    538  PO4 POPE   53     190.570  52.310  51.150  1.00  0.00            
ATOM    539  GL1 POPE   53     188.431  54.572  48.187  1.00  0.00            
ATOM    540  GL2 POPE   53     185.072  54.175  47.129  1.00  0.00            
ATOM    541  C1A POPE   53     190.560  56.400  45.292  1.00  0.00            
ATOM    542  D2A POPE   53     190.264  58.667  40.857  1.00  0.00            
ATOM    543  C3A POPE   53     193.633  58.392  37.270  1.00  0.00            
ATOM    544  C4A POPE   53       0.603  58.939  36.336  1.00  0.00            
ATOM    545  C1B POPE   53     182.290  54.770  43.081  1.00  0.00            
ATOM    546  C2B POPE   53     179.654  52.247  40.230  1.00  0.00            
ATOM    547  C3B POPE   53     176.328  49.363  39.593  1.00  0.00            
ATOM    548  C4B POPE   53     174.543  48.642  35.598  1.00  0.00            
ATOM    549  NH3 POPE   54       4.599 182.810  59.997  1.00  0.00            
ATOM    550  PO4 POPE   54       1.946 185.462  58.372  1.00  0.00            
ATOM    551  GL1 POPE   54       0.141 185.396  55.613  1.00  0.00            
ATOM    552  GL2 POPE   54     195.153 186.201  55.798  1.00  0.00            
ATOM    553  C1A POPE   54       1.105 187.308  52.251  1.00  0.00            
ATOM    554  D2A POPE   54       1.477 187.864  48.629  1.00  0.00            
ATOM    555  C3A POPE   54       2.902 184.440  45.927  1.00  0.00            
ATOM    556  C4A POPE   54       3.362 181.164  42.813  1.00  0.00            
ATOM    557  C1B POPE   54     194.658 188.853  52.038  1.00  0.00            
ATOM    558  C2B POPE   54     192.490 189.863  49.000  1.00  0.00            
ATOM    559  C3B POPE   54     189.088 189.402  45.870  1.00  0.00            
ATOM    560  C4B POPE   54     186.007 191.682  43.399  1.00  0.00            
ATOM    561  NH3 POPE   55     103.680  13.141  61.585  1.00  0.00            
ATOM    562  PO4 POPE   55     104.767  16.401  59.080  1.00  0.00            
ATOM    563  GL1 POPE   55     102.951  16.918  54.746  1.00  0.00            
ATOM    564  GL2 POPE   55     100.549  18.629  52.123  1.00  0.00            
ATOM    565  C1A POPE   55     102.920  13.948  50.968  1.00  0.00            
ATOM    566  D2A POPE   55     102.010  13.036  47.394  1.00  0.00            
ATOM    567  C3A POPE   55     103.146  12.639  43.543  1.00  0.00            
ATOM    568  C4A POPE   55     105.781  15.106  40.677  1.00  0.00            
ATOM    569  C1B POPE   55      99.014  18.904  48.007  1.00  0.00            
ATOM    570  C2B POPE   55     100.032  17.050  43.722  1.00  0.00            
ATOM    571  C3B POPE   55     100.650  15.489  40.092  1.00  0.00            
ATOM    572  C4B POPE   55     101.795  16.173  36.255  1.00  0.00            
ATOM    573  NH3 POPE   56       6.862 172.003  57.255  1.00  0.00            
ATOM    574  PO4 POPE   56       6.486 176.678  57.410  1.00  0.00            
ATOM    575  GL1 POPE   56       5.879 175.433  53.766  1.00  0.00            
ATOM    576  GL2 POPE   56       2.953 173.228  54.322  1.00  0.00            
ATOM    577  C1A POPE   56       3.961 175.311  49.552  1.00  0.00            
ATOM    578  D2A POPE   56       2.001 174.125  46.731  1.00  0.00            
ATOM    579  C3A POPE   56       2.685 175.089  43.860  1.00  0.00            
ATOM    580  C4A POPE   56       2.262 174.328  39.259  1.00  0.00            
ATOM    581  C1B POPE   56     197.356 173.689  51.759  1.00  0.00            
ATOM    582  C2B POPE   56     195.374 175.664  48.198  1.00  0.00            
ATOM    583  C3B POPE   56     192.840 177.124  44.414  1.00  0.00            
ATOM    584  C4B POPE   56     189.851 176.040  41.346  1.00  0.00            
ATOM    585  NH3 POPE   57     195.678 188.743  59.968  1.00  0.00            
ATOM    586  PO4 POPE   57       2.199 190.301  58.585  1.00  0.00            
ATOM    587  GL1 POPE   57       5.438 188.174  55.372  1.00  0.00            
ATOM    588  GL2 POPE   57       8.737 188.700  57.597  1.00  0.00            
ATOM    589  C1A POPE   57       6.714 186.221  51.174  1.00  0.00            
ATOM    590  D2A POPE   57       8.164 183.236  48.459  1.00  0.00            
ATOM    591  C3A POPE   57       7.788 183.437  44.316  1.00  0.00            
ATOM    592  C4A POPE   57       7.223 183.195  40.293  1.00  0.00            
ATOM    593  C1B POPE   57      10.898 189.049  53.570  1.00  0.00            
ATOM    594  C2B POPE   57       9.132 189.817  48.828  1.00  0.00            
ATOM    595  C3B POPE   57       5.729 188.532  45.262  1.00  0.00            
ATOM    596  C4B POPE   57       4.784 187.403  41.273  1.00  0.00            
ATOM    597  NH3 POPE   58      63.259 141.473  53.609  1.00  0.00            
ATOM    598  PO4 POPE   58      61.765 146.431  52.935  1.00  0.00            
ATOM    599  GL1 POPE   58      62.608 146.568  47.855  1.00  0.00            
ATOM    600  GL2 POPE   58      65.644 147.040  46.655  1.00  0.00            
ATOM    601  C1A POPE   58      61.278 149.075  44.918  1.00  0.00            
ATOM    602  D2A POPE   58      61.700 152.673  43.550  1.00  0.00            
ATOM    603  C3A POPE   58      58.922 153.648  38.648  1.00  0.00            
ATOM    604  C4A POPE   58      55.110 153.782  35.618  1.00  0.00            
ATOM    605  C1B POPE   58      66.239 148.484  42.647  1.00  0.00            
ATOM    606  C2B POPE   58      64.740 148.296  37.900  1.00  0.00            
ATOM    607  C3B POPE   58      62.796 150.194  34.464  1.00  0.00            
ATOM    608  C4B POPE   58      59.519 153.168  33.838  1.00  0.00            
ATOM    609  NH3 POPE   59      83.305 136.063  51.381  1.00  0.00            
ATOM    610  PO4 POPE   59      85.152 140.409  53.004  1.00  0.00            
ATOM    611  GL1 POPE   59      87.334 140.945  49.462  1.00  0.00            
ATOM    612  GL2 POPE   59      89.562 143.148  50.655  1.00  0.00            
ATOM    613  C1A POPE   59      89.692 140.989  45.429  1.00  0.00            
ATOM    614  D2A POPE   59      91.947 142.853  42.385  1.00  0.00            
ATOM    615  C3A POPE   59      90.971 145.678  38.201  1.00  0.00            
ATOM    616  C4A POPE   59      89.639 147.952  35.634  1.00  0.00            
ATOM    617  C1B POPE   59      91.893 145.528  47.000  1.00  0.00            
ATOM    618  C2B POPE   59      92.766 147.953  43.399  1.00  0.00            
ATOM    619  C3B POPE   59      92.870 151.249  39.534  1.00  0.00            
ATOM    620  C4B POPE   59      90.246 152.902  37.087  1.00  0.00            
ATOM    621  NH3 POPE   60      78.121 100.821  53.147  1.00  0.00            
ATOM    622  PO4 POPE   60      81.471 103.655  52.610  1.00  0.00            
ATOM    623  GL1 POPE   60      82.106 103.949  48.221  1.00  0.00            
ATOM    624  GL2 POPE   60      79.714 101.374  47.172  1.00  0.00            
ATOM    625  C1A POPE   60      81.934 103.013  43.486  1.00  0.00            
ATOM    626  D2A POPE   60      82.297 101.662  39.622  1.00  0.00            
ATOM    627  C3A POPE   60      78.960 103.753  35.298  1.00  0.00            
ATOM    628  C4A POPE   60      76.279 105.468  32.244  1.00  0.00            
ATOM    629  C1B POPE   60      78.042  99.463  43.778  1.00  0.00            
ATOM    630  C2B POPE   60      76.805 100.234  38.564  1.00  0.00            
ATOM    631  C3B POPE   60      74.093 102.755  35.967  1.00  0.00            
ATOM    632  C4B POPE   60      71.243 103.045  33.040  1.00  0.00            
ATOM    633  NH3 POPE   61     124.242 114.952  58.996  1.00  0.00            
ATOM    634  PO4 POPE   61     127.516 111.942  58.425  1.00  0.00            
ATOM    635  GL1 POPE   61     127.302 111.002  53.892  1.00  0.00            
ATOM    636  GL2 POPE   61     125.639 113.934  53.439  1.00  0.00            
ATOM    637  C1A POPE   61     127.527 110.968  48.797  1.00  0.00            
ATOM    638  D2A POPE   61     125.817 108.526  45.283  1.00  0.00            
ATOM    639  C3A POPE   61     128.264 107.682  43.034  1.00  0.00            
ATOM    640  C4A POPE   61     130.528 108.301  40.433  1.00  0.00            
ATOM    641  C1B POPE   61     124.933 115.778  50.377  1.00  0.00            
ATOM    642  C2B POPE   61     123.887 116.385  46.680  1.00  0.00            
ATOM    643  C3B POPE   61     123.731 115.885  41.405  1.00  0.00            
ATOM    644  C4B POPE   61     123.068 113.687  37.273  1.00  0.00            
ATOM    645  NH3 POPE   62     114.498  10.222  57.776  1.00  0.00            
ATOM    646  PO4 POPE   62     116.275  13.609  59.129  1.00  0.00            
ATOM    647  GL1 POPE   62     117.324  13.394  55.143  1.00  0.00            
ATOM    648  GL2 POPE   62     116.247  15.519  53.186  1.00  0.00            
ATOM    649  C1A POPE   62     118.869  12.156  50.913  1.00  0.00            
ATOM    650  D2A POPE   62     117.487  10.923  46.151  1.00  0.00            
ATOM    651  C3A POPE   62     113.473  12.041  44.503  1.00  0.00            
ATOM    652  C4A POPE   62     109.398  11.545  42.349  1.00  0.00            
ATOM    653  C1B POPE   62     113.955  12.655  50.305  1.00  0.00            
ATOM    654  C2B POPE   62     111.648  10.053  48.299  1.00  0.00            
ATOM    655  C3B POPE   62     109.385   7.519  45.720  1.00  0.00            
ATOM    656  C4B POPE   62     111.527   6.284  41.364  1.00  0.00            
ATOM    657  NH3 POPE   63       0.200 121.257  55.359  1.00  0.00            
ATOM    658  PO4 POPE   63     195.424 123.985  58.232  1.00  0.00            
ATOM    659  GL1 POPE   63     194.502 124.934  54.121  1.00  0.00            
ATOM    660  GL2 POPE   63     195.723 123.566  51.404  1.00  0.00            
ATOM    661  C1A POPE   63     191.930 127.633  51.841  1.00  0.00            
ATOM    662  D2A POPE   63     189.952 128.206  48.310  1.00  0.00            
ATOM    663  C3A POPE   63     190.537 131.176  44.626  1.00  0.00            
ATOM    664  C4A POPE   63     189.859 134.119  41.470  1.00  0.00            
ATOM    665  C1B POPE   63     197.298 123.817  47.221  1.00  0.00            
ATOM    666  C2B POPE   63     196.946 123.441  42.807  1.00  0.00            
ATOM    667  C3B POPE   63     195.753 125.522  38.858  1.00  0.00            
ATOM    668  C4B POPE   63     192.848 128.535  36.302  1.00  0.00            
ATOM    669  NH3 POPE   64      94.310  76.544  51.983  1.00  0.00            
ATOM    670  PO4 POPE   64      98.508  74.069  52.844  1.00  0.00            
ATOM    671  GL1 POPE   64     100.674  76.450  49.892  1.00  0.00            
ATOM    672  GL2 POPE   64      97.421  78.252  48.846  1.00  0.00            
ATOM    673  C1A POPE   64     103.269  76.482  46.542  1.00  0.00            
ATOM    674  D2A POPE   64     105.386  78.017  43.036  1.00  0.00            
ATOM    675  C3A POPE   64     103.832  77.005  39.069  1.00  0.00            
ATOM    676  C4A POPE   64     102.242  77.620  35.211  1.00  0.00            
ATOM    677  C1B POPE   64      98.868  74.980  45.128  1.00  0.00            
ATOM    678  C2B POPE   64     100.916  74.565  42.185  1.00  0.00            
ATOM    679  C3B POPE   64     100.853  73.272  37.786  1.00  0.00            
ATOM    680  C4B POPE   64      98.403  70.423  36.436  1.00  0.00            
ATOM    681  NH3 POPE   65      45.172 100.413  56.062  1.00  0.00            
ATOM    682  PO4 POPE   65      45.724  97.162  53.392  1.00  0.00            
ATOM    683  GL1 POPE   65      47.995  95.843  50.603  1.00  0.00            
ATOM    684  GL2 POPE   65      50.204  98.143  49.009  1.00  0.00            
ATOM    685  C1A POPE   65      47.160  94.579  46.729  1.00  0.00            
ATOM    686  D2A POPE   65      48.301  93.027  42.745  1.00  0.00            
ATOM    687  C3A POPE   65      46.742  92.554  37.730  1.00  0.00            
ATOM    688  C4A POPE   65      46.502  90.790  33.407  1.00  0.00            
ATOM    689  C1B POPE   65      50.303  97.607  44.263  1.00  0.00            
ATOM    690  C2B POPE   65      51.379  96.952  39.735  1.00  0.00            
ATOM    691  C3B POPE   65      50.142  95.791  35.868  1.00  0.00            
ATOM    692  C4B POPE   65      49.704  97.534  32.554  1.00  0.00            
ATOM    693  NH3 POPE   66     122.583  36.864  59.316  1.00  0.00            
ATOM    694  PO4 POPE   66     118.976  33.128  57.417  1.00  0.00            
ATOM    695  GL1 POPE   66     118.893  36.908  55.337  1.00  0.00            
ATOM    696  GL2 POPE   66     122.128  37.703  53.994  1.00  0.00            
ATOM    697  C1A POPE   66     117.880  38.402  51.180  1.00  0.00            
ATOM    698  D2A POPE   66     116.654  39.532  46.991  1.00  0.00            
ATOM    699  C3A POPE   66     115.290  37.398  42.821  1.00  0.00            
ATOM    700  C4A POPE   66     115.418  35.081  39.762  1.00  0.00            
ATOM    701  C1B POPE   66     121.370  35.540  50.804  1.00  0.00            
ATOM    702  C2B POPE   66     122.489  32.796  47.402  1.00  0.00            
ATOM    703  C3B POPE   66     123.853  29.602  43.646  1.00  0.00            
ATOM    704  C4B POPE   66     122.026  24.392  42.366  1.00  0.00            
ATOM    705  NH3 POPE   67      66.035 150.033  52.052  1.00  0.00            
ATOM    706  PO4 POPE   67      62.703 153.420  53.600  1.00  0.00            
ATOM    707  GL1 POPE   67      61.462 152.103  49.650  1.00  0.00            
ATOM    708  GL2 POPE   67      64.118 151.923  47.907  1.00  0.00            
ATOM    709  C1A POPE   67      59.110 153.701  48.046  1.00  0.00            
ATOM    710  D2A POPE   67      57.378 155.315  43.580  1.00  0.00            
ATOM    711  C3A POPE   67      53.816 154.850  41.232  1.00  0.00            
ATOM    712  C4A POPE   67      51.299 153.490  38.415  1.00  0.00            
ATOM    713  C1B POPE   67      66.798 154.229  45.111  1.00  0.00            
ATOM    714  C2B POPE   67      66.612 156.873  42.034  1.00  0.00            
ATOM    715  C3B POPE   67      65.312 157.864  37.750  1.00  0.00            
ATOM    716  C4B POPE   67      64.072 156.763  33.786  1.00  0.00            
ATOM    717  NH3 POPE   68     149.338  11.572  63.043  1.00  0.00            
ATOM    718  PO4 POPE   68     146.572  12.732  59.668  1.00  0.00            
ATOM    719  GL1 POPE   68     147.224  11.014  55.934  1.00  0.00            
ATOM    720  GL2 POPE   68     149.778  11.112  54.426  1.00  0.00            
ATOM    721  C1A POPE   68     147.291   6.656  53.681  1.00  0.00            
ATOM    722  D2A POPE   68     147.594   5.571  48.345  1.00  0.00            
ATOM    723  C3A POPE   68     147.289   8.046  45.326  1.00  0.00            
ATOM    724  C4A POPE   68     148.273   9.989  41.482  1.00  0.00            
ATOM    725  C1B POPE   68     152.096  14.317  52.459  1.00  0.00            
ATOM    726  C2B POPE   68     154.533  15.515  48.811  1.00  0.00            
ATOM    727  C3B POPE   68     152.263  16.710  44.930  1.00  0.00            
ATOM    728  C4B POPE   68     149.729  14.888  41.990  1.00  0.00            
ATOM    729  NH3 POPE   69      53.954 126.699  48.593  1.00  0.00            
ATOM    730  PO4 POPE   69      54.919 122.953  50.091  1.00  0.00            
ATOM    731  GL1 POPE   69      58.007 123.461  46.625  1.00  0.00            
ATOM    732  GL2 POPE   69      60.747 125.648  45.921  1.00  0.00            
ATOM    733  C1A POPE   69      59.156 122.494  42.142  1.00  0.00            
ATOM    734  D2A POPE   69      58.862 120.058  38.909  1.00  0.00            
ATOM    735  C3A POPE   69      60.967 120.717  34.677  1.00  0.00            
ATOM    736  C4A POPE   69      64.124 122.080  30.983  1.00  0.00            
ATOM    737  C1B POPE   69      63.662 125.361  42.105  1.00  0.00            
ATOM    738  C2B POPE   69      64.587 122.757  39.586  1.00  0.00            
ATOM    739  C3B POPE   69      64.395 118.104  39.549  1.00  0.00            
ATOM    740  C4B POPE   69      64.100 114.860  40.717  1.00  0.00            
ATOM    741  NH3 POPE   70     192.291   2.367  62.823  1.00  0.00            
ATOM    742  PO4 POPE   70     189.267 196.767  63.201  1.00  0.00            
ATOM    743  GL1 POPE   70     186.718 197.162  59.772  1.00  0.00            
ATOM    744  GL2 POPE   70     187.499 194.266  59.265  1.00  0.00            
ATOM    745  C1A POPE   70     185.304   1.524  55.692  1.00  0.00            
ATOM    746  D2A POPE   70     183.269   0.640  51.497  1.00  0.00            
ATOM    747  C3A POPE   70     182.479 196.278  48.596  1.00  0.00            
ATOM    748  C4A POPE   70     182.484 195.390  45.366  1.00  0.00            
ATOM    749  C1B POPE   70     188.198 195.157  55.674  1.00  0.00            
ATOM    750  C2B POPE   70     186.625 194.579  52.040  1.00  0.00            
ATOM    751  C3B POPE   70     186.789 192.948  48.565  1.00  0.00            
ATOM    752  C4B POPE   70     189.553 194.233  46.205  1.00  0.00            
ATOM    753  NH3 POPE   71     141.106 162.024  60.472  1.00  0.00            
ATOM    754  PO4 POPE   71     138.263 165.420  60.893  1.00  0.00            
ATOM    755  GL1 POPE   71     141.511 165.953  56.858  1.00  0.00            
ATOM    756  GL2 POPE   71     139.384 167.104  55.528  1.00  0.00            
ATOM    757  C1A POPE   71     144.241 165.386  53.969  1.00  0.00            
ATOM    758  D2A POPE   71     143.372 165.781  49.659  1.00  0.00            
ATOM    759  C3A POPE   71     144.895 166.842  45.213  1.00  0.00            
ATOM    760  C4A POPE   71     146.493 167.851  41.201  1.00  0.00            
ATOM    761  C1B POPE   71     138.960 167.437  51.994  1.00  0.00            
ATOM    762  C2B POPE   71     137.969 168.069  47.330  1.00  0.00            
ATOM    763  C3B POPE   71     136.022 167.019  43.306  1.00  0.00            
ATOM    764  C4B POPE   71     136.107 166.176  38.212  1.00  0.00            
ATOM    765  NH3 POPE   72     119.240  91.511  60.613  1.00  0.00            
ATOM    766  PO4 POPE   72     121.928  94.671  57.821  1.00  0.00            
ATOM    767  GL1 POPE   72     124.659  92.775  54.268  1.00  0.00            
ATOM    768  GL2 POPE   72     127.229  93.841  52.893  1.00  0.00            
ATOM    769  C1A POPE   72     122.888  89.200  51.702  1.00  0.00            
ATOM    770  D2A POPE   72     124.676  86.796  47.894  1.00  0.00            
ATOM    771  C3A POPE   72     124.738  83.817  45.294  1.00  0.00            
ATOM    772  C4A POPE   72     122.893  81.046  46.983  1.00  0.00            
ATOM    773  C1B POPE   72     126.773  92.777  48.750  1.00  0.00            
ATOM    774  C2B POPE   72     126.059  90.946  45.633  1.00  0.00            
ATOM    775  C3B POPE   72     127.059  90.881  41.127  1.00  0.00            
ATOM    776  C4B POPE   72     126.585  93.348  38.057  1.00  0.00            
ATOM    777  NH3 POPE   73      57.948 118.853  52.214  1.00  0.00            
ATOM    778  PO4 POPE   73      60.520 114.974  51.860  1.00  0.00            
ATOM    779  GL1 POPE   73      59.135 113.502  48.490  1.00  0.00            
ATOM    780  GL2 POPE   73      61.932 113.217  46.527  1.00  0.00            
ATOM    781  C1A POPE   73      56.470 114.147  45.090  1.00  0.00            
ATOM    782  D2A POPE   73      53.713 113.808  42.526  1.00  0.00            
ATOM    783  C3A POPE   73      54.418 113.778  37.044  1.00  0.00            
ATOM    784  C4A POPE   73      56.739 116.324  33.483  1.00  0.00            
ATOM    785  C1B POPE   73      60.521 110.809  43.485  1.00  0.00            
ATOM    786  C2B POPE   73      61.905 110.475  38.806  1.00  0.00            
ATOM    787  C3B POPE   73      60.580 111.255  33.918  1.00  0.00            
ATOM    788  C4B POPE   73      62.392 107.791  31.594  1.00  0.00            
ATOM    789  NH3 POPE   74      21.933  35.881  54.136  1.00  0.00            
ATOM    790  PO4 POPE   74      18.115  35.241  50.879  1.00  0.00            
ATOM    791  GL1 POPE   74      19.036  34.272  47.567  1.00  0.00            
ATOM    792  GL2 POPE   74      17.790  31.709  46.464  1.00  0.00            
ATOM    793  C1A POPE   74      19.403  34.797  42.902  1.00  0.00            
ATOM    794  D2A POPE   74      22.005  35.979  39.257  1.00  0.00            
ATOM    795  C3A POPE   74      20.712  33.829  36.419  1.00  0.00            
ATOM    796  C4A POPE   74      20.442  31.000  35.042  1.00  0.00            
ATOM    797  C1B POPE   74      17.146  28.976  44.588  1.00  0.00            
ATOM    798  C2B POPE   74      17.402  29.058  39.842  1.00  0.00            
ATOM    799  C3B POPE   74      16.068  27.886  35.309  1.00  0.00            
ATOM    800  C4B POPE   74      15.085  26.729  30.577  1.00  0.00            
ATOM    801  NH3 POPE   75     106.200 175.666  61.820  1.00  0.00            
ATOM    802  PO4 POPE   75     104.391 172.250  59.291  1.00  0.00            
ATOM    803  GL1 POPE   75     104.815 172.592  54.518  1.00  0.00            
ATOM    804  GL2 POPE   75     102.890 176.051  53.249  1.00  0.00            
ATOM    805  C1A POPE   75     104.135 172.181  50.564  1.00  0.00            
ATOM    806  D2A POPE   75     100.426 169.344  47.851  1.00  0.00            
ATOM    807  C3A POPE   75      99.541 170.652  44.155  1.00  0.00            
ATOM    808  C4A POPE   75      98.483 170.301  39.809  1.00  0.00            
ATOM    809  C1B POPE   75     100.352 178.876  49.890  1.00  0.00            
ATOM    810  C2B POPE   75     100.639 180.982  46.303  1.00  0.00            
ATOM    811  C3B POPE   75      98.731 180.569  42.691  1.00  0.00            
ATOM    812  C4B POPE   75      94.667 182.160  40.973  1.00  0.00            
ATOM    813  NH3 POPE   76     114.092  64.904  58.066  1.00  0.00            
ATOM    814  PO4 POPE   76     118.553  64.021  55.973  1.00  0.00            
ATOM    815  GL1 POPE   76     118.774  61.194  53.184  1.00  0.00            
ATOM    816  GL2 POPE   76     122.081  62.763  52.489  1.00  0.00            
ATOM    817  C1A POPE   76     118.579  61.119  47.234  1.00  0.00            
ATOM    818  D2A POPE   76     118.061  64.010  42.838  1.00  0.00            
ATOM    819  C3A POPE   76     115.880  63.968  38.416  1.00  0.00            
ATOM    820  C4A POPE   76     111.619  66.596  37.799  1.00  0.00            
ATOM    821  C1B POPE   76     123.785  60.583  48.116  1.00  0.00            
ATOM    822  C2B POPE   76     122.860  61.350  44.149  1.00  0.00            
ATOM    823  C3B POPE   76     122.072  62.650  40.338  1.00  0.00            
ATOM    824  C4B POPE   76     121.817  60.978  35.971  1.00  0.00            
ATOM    825  NH3 POPE   77     109.890  90.100  56.620  1.00  0.00            
ATOM    826  PO4 POPE   77     105.771  88.675  58.247  1.00  0.00            
ATOM    827  GL1 POPE   77     106.260  86.855  54.672  1.00  0.00            
ATOM    828  GL2 POPE   77     108.860  85.058  54.634  1.00  0.00            
ATOM    829  C1A POPE   77     104.683  85.909  50.560  1.00  0.00            
ATOM    830  D2A POPE   77     104.823  84.794  47.032  1.00  0.00            
ATOM    831  C3A POPE   77     104.672  83.130  43.010  1.00  0.00            
ATOM    832  C4A POPE   77     105.945  81.376  39.012  1.00  0.00            
ATOM    833  C1B POPE   77     109.539  84.687  49.667  1.00  0.00            
ATOM    834  C2B POPE   77     109.512  85.785  44.921  1.00  0.00            
ATOM    835  C3B POPE   77     109.151  87.434  40.587  1.00  0.00            
ATOM    836  C4B POPE   77     106.991  89.542  36.595  1.00  0.00            
ATOM    837  NH3 POPE   78     120.064  45.770  58.112  1.00  0.00            
ATOM    838  PO4 POPE   78     121.924  41.798  57.301  1.00  0.00            
ATOM    839  GL1 POPE   78     123.902  43.889  54.081  1.00  0.00            
ATOM    840  GL2 POPE   78     125.110  46.791  54.525  1.00  0.00            
ATOM    841  C1A POPE   78     124.554  44.952  49.710  1.00  0.00            
ATOM    842  D2A POPE   78     121.488  47.313  46.629  1.00  0.00            
ATOM    843  C3A POPE   78     123.259  47.080  42.818  1.00  0.00            
ATOM    844  C4A POPE   78     126.833  46.950  39.890  1.00  0.00            
ATOM    845  C1B POPE   78     123.848  49.627  50.560  1.00  0.00            
ATOM    846  C2B POPE   78     123.137  52.009  46.132  1.00  0.00            
ATOM    847  C3B POPE   78     121.285  52.669  42.925  1.00  0.00            
ATOM    848  C4B POPE   78     118.481  52.705  40.396  1.00  0.00            
ATOM    849  NH3 POPE   79     107.680   5.154  56.485  1.00  0.00            
ATOM    850  PO4 POPE   79     109.258   1.111  58.122  1.00  0.00            
ATOM    851  GL1 POPE   79     109.827 197.394  53.022  1.00  0.00            
ATOM    852  GL2 POPE   79     110.655   2.658  53.477  1.00  0.00            
ATOM    853  C1A POPE   79     108.067   0.917  49.041  1.00  0.00            
ATOM    854  D2A POPE   79     107.958   2.776  44.232  1.00  0.00            
ATOM    855  C3A POPE   79     106.921   3.837  40.711  1.00  0.00            
ATOM    856  C4A POPE   79     106.380   5.452  35.960  1.00  0.00            
ATOM    857  C1B POPE   79     112.179   3.092  48.664  1.00  0.00            
ATOM    858  C2B POPE   79     115.633   1.861  46.536  1.00  0.00            
ATOM    859  C3B POPE   79     117.525   2.241  42.852  1.00  0.00            
ATOM    860  C4B POPE   79     115.554   5.478  38.217  1.00  0.00            
ATOM    861  NH3 POPE   80      31.220 181.908  58.303  1.00  0.00            
ATOM    862  PO4 POPE   80      34.790 179.354  56.263  1.00  0.00            
ATOM    863  GL1 POPE   80      33.231 180.093  52.896  1.00  0.00            
ATOM    864  GL2 POPE   80      31.772 182.739  52.489  1.00  0.00            
ATOM    865  C1A POPE   80      35.059 183.016  48.515  1.00  0.00            
ATOM    866  D2A POPE   80      35.854 182.858  44.062  1.00  0.00            
ATOM    867  C3A POPE   80      36.301 187.062  41.431  1.00  0.00            
ATOM    868  C4A POPE   80      38.217 189.140  38.877  1.00  0.00            
ATOM    869  C1B POPE   80      30.373 180.893  48.985  1.00  0.00            
ATOM    870  C2B POPE   80      30.080 177.666  46.346  1.00  0.00            
ATOM    871  C3B POPE   80      29.211 176.749  42.340  1.00  0.00            
ATOM    872  C4B POPE   80      28.301 175.679  38.225  1.00  0.00            
ATOM    873  NH3 POPE   81      84.053  83.932  56.110  1.00  0.00            
ATOM    874  PO4 POPE   81      83.665  80.042  56.249  1.00  0.00            
ATOM    875  GL1 POPE   81      84.519  80.759  51.502  1.00  0.00            
ATOM    876  GL2 POPE   81      86.977  83.219  51.464  1.00  0.00            
ATOM    877  C1A POPE   81      84.170  79.021  47.666  1.00  0.00            
ATOM    878  D2A POPE   81      82.387  75.711  44.942  1.00  0.00            
ATOM    879  C3A POPE   81      80.994  76.844  41.642  1.00  0.00            
ATOM    880  C4A POPE   81      76.779  76.261  40.406  1.00  0.00            
ATOM    881  C1B POPE   81      88.250  83.504  47.834  1.00  0.00            
ATOM    882  C2B POPE   81      87.177  82.535  43.263  1.00  0.00            
ATOM    883  C3B POPE   81      84.928  80.523  40.308  1.00  0.00            
ATOM    884  C4B POPE   81      81.686  78.595  36.935  1.00  0.00            
ATOM    885  NH3 POPE   82      93.088  29.114  57.646  1.00  0.00            
ATOM    886  PO4 POPE   82      89.648  30.961  55.594  1.00  0.00            
ATOM    887  GL1 POPE   82      89.145  30.239  52.083  1.00  0.00            
ATOM    888  GL2 POPE   82      88.041  27.875  50.835  1.00  0.00            
ATOM    889  C1A POPE   82      90.445  29.359  47.240  1.00  0.00            
ATOM    890  D2A POPE   82      89.686  27.265  42.396  1.00  0.00            
ATOM    891  C3A POPE   82      92.092  28.490  38.553  1.00  0.00            
ATOM    892  C4A POPE   82      95.839  28.968  38.854  1.00  0.00            
ATOM    893  C1B POPE   82      86.741  26.466  46.640  1.00  0.00            
ATOM    894  C2B POPE   82      84.753  26.139  42.707  1.00  0.00            
ATOM    895  C3B POPE   82      84.456  26.798  39.576  1.00  0.00            
ATOM    896  C4B POPE   82      83.961  30.886  37.627  1.00  0.00            
ATOM    897  NH3 POPE   83      51.155  99.501  53.817  1.00  0.00            
ATOM    898  PO4 POPE   83      56.530  99.328  55.502  1.00  0.00            
ATOM    899  GL1 POPE   83      55.358 101.678  52.222  1.00  0.00            
ATOM    900  GL2 POPE   83      56.841 105.510  51.948  1.00  0.00            
ATOM    901  C1A POPE   83      55.261 101.284  48.781  1.00  0.00            
ATOM    902  D2A POPE   83      54.338 100.123  43.370  1.00  0.00            
ATOM    903  C3A POPE   83      56.302  96.969  39.774  1.00  0.00            
ATOM    904  C4A POPE   83      57.621  93.553  36.593  1.00  0.00            
ATOM    905  C1B POPE   83      53.568 105.655  48.470  1.00  0.00            
ATOM    906  C2B POPE   83      50.670 102.979  44.683  1.00  0.00            
ATOM    907  C3B POPE   83      49.686 101.626  41.006  1.00  0.00            
ATOM    908  C4B POPE   83      51.465 101.115  36.571  1.00  0.00            
ATOM    909  NH3 POPE   84     169.972  12.134  63.519  1.00  0.00            
ATOM    910  PO4 POPE   84     171.474   8.123  65.775  1.00  0.00            
ATOM    911  GL1 POPE   84     169.047   6.867  61.942  1.00  0.00            
ATOM    912  GL2 POPE   84     168.291   9.583  59.700  1.00  0.00            
ATOM    913  C1A POPE   84     170.645   5.436  58.267  1.00  0.00            
ATOM    914  D2A POPE   84     170.699   4.486  54.288  1.00  0.00            
ATOM    915  C3A POPE   84     173.295   6.601  51.753  1.00  0.00            
ATOM    916  C4A POPE   84     174.896   6.687  47.590  1.00  0.00            
ATOM    917  C1B POPE   84     167.040   8.837  56.902  1.00  0.00            
ATOM    918  C2B POPE   84     167.555   7.894  53.388  1.00  0.00            
ATOM    919  C3B POPE   84     168.587   6.923  50.271  1.00  0.00            
ATOM    920  C4B POPE   84     169.883   5.560  45.843  1.00  0.00            
ATOM    921  NH3 POPE   85     184.021 189.474  64.580  1.00  0.00            
ATOM    922  PO4 POPE   85     182.322 192.016  67.596  1.00  0.00            
ATOM    923  GL1 POPE   85     180.114 192.367  62.474  1.00  0.00            
ATOM    924  GL2 POPE   85     183.043 191.450  59.587  1.00  0.00            
ATOM    925  C1A POPE   85     179.115 193.336  58.654  1.00  0.00            
ATOM    926  D2A POPE   85     178.370 196.333  56.029  1.00  0.00            
ATOM    927  C3A POPE   85     178.690 194.672  51.270  1.00  0.00            
ATOM    928  C4A POPE   85     177.000 194.090  47.366  1.00  0.00            
ATOM    929  C1B POPE   85     183.235 193.004  55.561  1.00  0.00            
ATOM    930  C2B POPE   85     182.317 191.229  52.138  1.00  0.00            
ATOM    931  C3B POPE   85     181.713 191.045  47.803  1.00  0.00            
ATOM    932  C4B POPE   85     180.859 190.594  43.614  1.00  0.00            
ATOM    933  NH3 POPE   86      32.927 146.987  51.258  1.00  0.00            
ATOM    934  PO4 POPE   86      34.755 142.370  50.110  1.00  0.00            
ATOM    935  GL1 POPE   86      32.342 142.511  47.065  1.00  0.00            
ATOM    936  GL2 POPE   86      31.162 145.124  46.682  1.00  0.00            
ATOM    937  C1A POPE   86      32.116 140.119  43.817  1.00  0.00            
ATOM    938  D2A POPE   86      33.736 139.707  38.818  1.00  0.00            
ATOM    939  C3A POPE   86      35.151 136.353  35.258  1.00  0.00            
ATOM    940  C4A POPE   86      37.226 137.566  30.929  1.00  0.00            
ATOM    941  C1B POPE   86      31.618 148.170  43.352  1.00  0.00            
ATOM    942  C2B POPE   86      31.198 148.554  39.284  1.00  0.00            
ATOM    943  C3B POPE   86      32.673 151.953  36.102  1.00  0.00            
ATOM    944  C4B POPE   86      34.212 156.153  34.145  1.00  0.00            
ATOM    945  NH3 POPE   87     173.228 172.121  62.381  1.00  0.00            
ATOM    946  PO4 POPE   87     177.438 172.423  60.882  1.00  0.00            
ATOM    947  GL1 POPE   87     174.046 171.403  57.497  1.00  0.00            
ATOM    948  GL2 POPE   87     171.106 172.778  56.948  1.00  0.00            
ATOM    949  C1A POPE   87     175.096 170.453  53.070  1.00  0.00            
ATOM    950  D2A POPE   87     176.590 170.065  49.217  1.00  0.00            
ATOM    951  C3A POPE   87     180.886 170.459  48.757  1.00  0.00            
ATOM    952  C4A POPE   87     183.993 171.268  49.809  1.00  0.00            
ATOM    953  C1B POPE   87     170.536 172.803  52.017  1.00  0.00            
ATOM    954  C2B POPE   87     172.333 173.350  47.987  1.00  0.00            
ATOM    955  C3B POPE   87     174.739 172.892  44.200  1.00  0.00            
ATOM    956  C4B POPE   87     178.469 170.993  44.288  1.00  0.00            
ATOM    957  NH3 POPE   88     125.023  50.746  60.951  1.00  0.00            
ATOM    958  PO4 POPE   88     121.805  50.299  58.124  1.00  0.00            
ATOM    959  GL1 POPE   88     121.123  50.987  54.437  1.00  0.00            
ATOM    960  GL2 POPE   88     119.536  47.625  53.719  1.00  0.00            
ATOM    961  C1A POPE   88     119.281  51.914  50.861  1.00  0.00            
ATOM    962  D2A POPE   88     117.736  52.075  47.285  1.00  0.00            
ATOM    963  C3A POPE   88     117.119  48.182  43.676  1.00  0.00            
ATOM    964  C4A POPE   88     118.092  46.116  39.752  1.00  0.00            
ATOM    965  C1B POPE   88     117.239  46.695  49.344  1.00  0.00            
ATOM    966  C2B POPE   88     114.594  44.895  47.079  1.00  0.00            
ATOM    967  C3B POPE   88     113.891  43.059  44.083  1.00  0.00            
ATOM    968  C4B POPE   88     111.798  41.948  40.837  1.00  0.00            
ATOM    969  NH3 POPE   89      12.090  25.557  55.709  1.00  0.00            
ATOM    970  PO4 POPE   89       7.951  26.226  55.873  1.00  0.00            
ATOM    971  GL1 POPE   89       8.449  27.150  51.216  1.00  0.00            
ATOM    972  GL2 POPE   89      10.094  29.409  51.758  1.00  0.00            
ATOM    973  C1A POPE   89       6.061  25.894  47.100  1.00  0.00            
ATOM    974  D2A POPE   89       6.193  23.394  43.328  1.00  0.00            
ATOM    975  C3A POPE   89       2.778  21.141  41.138  1.00  0.00            
ATOM    976  C4A POPE   89     197.802  19.293  39.107  1.00  0.00            
ATOM    977  C1B POPE   89      12.741  31.779  48.436  1.00  0.00            
ATOM    978  C2B POPE   89      13.078  32.112  44.191  1.00  0.00            
ATOM    979  C3B POPE   89      13.627  34.198  40.393  1.00  0.00            
ATOM    980  C4B POPE   89      14.579  33.486  36.200  1.00  0.00            
ATOM    981  NH3 POPE   90      72.425 159.457  58.853  1.00  0.00            
ATOM    982  PO4 POPE   90      70.505 162.579  56.132  1.00  0.00            
ATOM    983  GL1 POPE   90      68.057 162.759  51.428  1.00  0.00            
ATOM    984  GL2 POPE   90      66.291 160.984  50.404  1.00  0.00            
ATOM    985  C1A POPE   90      70.332 163.080  47.716  1.00  0.00            
ATOM    986  D2A POPE   90      70.853 165.300  44.070  1.00  0.00            
ATOM    987  C3A POPE   90      75.184 166.153  42.358  1.00  0.00            
ATOM    988  C4A POPE   90      78.961 168.010  40.708  1.00  0.00            
ATOM    989  C1B POPE   90      65.255 161.283  46.612  1.00  0.00            
ATOM    990  C2B POPE   90      66.537 162.072  41.962  1.00  0.00            
ATOM    991  C3B POPE   90      64.623 162.694  38.176  1.00  0.00            
ATOM    992  C4B POPE   90      66.681 161.362  33.873  1.00  0.00            
ATOM    993  NH3 POPE   91      48.063 170.462  60.980  1.00  0.00            
ATOM    994  PO4 POPE   91      50.127 173.670  57.734  1.00  0.00            
ATOM    995  GL1 POPE   91      51.544 172.591  53.335  1.00  0.00            
ATOM    996  GL2 POPE   91      50.960 174.921  51.364  1.00  0.00            
ATOM    997  C1A POPE   91      52.712 171.421  49.089  1.00  0.00            
ATOM    998  D2A POPE   91      54.972 168.135  46.685  1.00  0.00            
ATOM    999  C3A POPE   91      55.448 166.424  41.697  1.00  0.00            
ATOM   1000  C4A POPE   91      53.047 164.348  39.038  1.00  0.00            
ATOM   1001  C1B POPE   91      48.124 173.142  47.278  1.00  0.00            
ATOM   1002  C2B POPE   91      48.320 172.202  43.093  1.00  0.00            
ATOM   1003  C3B POPE   91      46.917 173.530  38.633  1.00  0.00            
ATOM   1004  C4B POPE   91      47.354 171.000  34.782  1.00  0.00            
ATOM   1005  NH3 POPE   92      64.110 184.556  55.832  1.00  0.00            
ATOM   1006  PO4 POPE   92      66.178 180.915  55.284  1.00  0.00            
ATOM   1007  GL1 POPE   92      65.948 180.915  51.290  1.00  0.00            
ATOM   1008  GL2 POPE   92      63.992 184.323  51.194  1.00  0.00            
ATOM   1009  C1A POPE   92      64.227 179.933  47.824  1.00  0.00            
ATOM   1010  D2A POPE   92      62.514 179.303  43.333  1.00  0.00            
ATOM   1011  C3A POPE   92      59.218 181.182  42.482  1.00  0.00            
ATOM   1012  C4A POPE   92      54.861 180.756  43.506  1.00  0.00            
ATOM   1013  C1B POPE   92      64.579 185.224  47.155  1.00  0.00            
ATOM   1014  C2B POPE   92      62.767 185.499  43.278  1.00  0.00            
ATOM   1015  C3B POPE   92      63.429 182.936  40.027  1.00  0.00            
ATOM   1016  C4B POPE   92      63.217 178.870  37.924  1.00  0.00            
ATOM   1017  NH3 POPE   93     129.287 181.635  58.616  1.00  0.00            
ATOM   1018  PO4 POPE   93     132.980 179.651  59.551  1.00  0.00            
ATOM   1019  GL1 POPE   93     132.090 178.018  54.714  1.00  0.00            
ATOM   1020  GL2 POPE   93     134.016 180.899  52.705  1.00  0.00            
ATOM   1021  C1A POPE   93     134.416 174.745  53.983  1.00  0.00            
ATOM   1022  D2A POPE   93     134.561 169.918  52.791  1.00  0.00            
ATOM   1023  C3A POPE   93     132.981 168.992  48.690  1.00  0.00            
ATOM   1024  C4A POPE   93     128.940 169.633  47.186  1.00  0.00            
ATOM   1025  C1B POPE   93     137.446 183.105  50.895  1.00  0.00            
ATOM   1026  C2B POPE   93     136.316 185.087  47.140  1.00  0.00            
ATOM   1027  C3B POPE   93     133.796 186.322  43.746  1.00  0.00            
ATOM   1028  C4B POPE   93     129.728 188.913  42.248  1.00  0.00            
ATOM   1029  NH3 POPE   94       6.064  51.901  53.189  1.00  0.00            
ATOM   1030  PO4 POPE   94       8.119  48.629  55.001  1.00  0.00            
ATOM   1031  GL1 POPE   94       7.643  47.312  51.299  1.00  0.00            
ATOM   1032  GL2 POPE   94       4.683  46.844  50.837  1.00  0.00            
ATOM   1033  C1A POPE   94       8.547  46.408  46.505  1.00  0.00            
ATOM   1034  D2A POPE   94       9.648  45.893  41.824  1.00  0.00            
ATOM   1035  C3A POPE   94      13.365  44.675  40.680  1.00  0.00            
ATOM   1036  C4A POPE   94      16.161  46.890  41.788  1.00  0.00            
ATOM   1037  C1B POPE   94       3.508  45.593  46.735  1.00  0.00            
ATOM   1038  C2B POPE   94     197.569  46.562  45.429  1.00  0.00            
ATOM   1039  C3B POPE   94     195.096  45.029  42.333  1.00  0.00            
ATOM   1040  C4B POPE   94     194.030  43.436  38.646  1.00  0.00            
ATOM   1041  NH3 POPE   95     150.225 189.971  57.791  1.00  0.00            
ATOM   1042  PO4 POPE   95     150.070 195.511  59.334  1.00  0.00            
ATOM   1043  GL1 POPE   95     148.934 195.547  54.513  1.00  0.00            
ATOM   1044  GL2 POPE   95     149.402 192.705  53.280  1.00  0.00            
ATOM   1045  C1A POPE   95     145.761 195.148  50.893  1.00  0.00            
ATOM   1046  D2A POPE   95     141.565 195.968  50.656  1.00  0.00            
ATOM   1047  C3A POPE   95     142.091 195.690  46.374  1.00  0.00            
ATOM   1048  C4A POPE   95     141.671 194.456  43.102  1.00  0.00            
ATOM   1049  C1B POPE   95     152.571 194.477  50.344  1.00  0.00            
ATOM   1050  C2B POPE   95     153.787 194.196  46.612  1.00  0.00            
ATOM   1051  C3B POPE   95     156.599 192.246  42.886  1.00  0.00            
ATOM   1052  C4B POPE   95     158.402 190.348  39.095  1.00  0.00            
ATOM   1053  NH3 POPE   96     119.401   9.929  58.334  1.00  0.00            
ATOM   1054  PO4 POPE   96     118.038   4.859  57.894  1.00  0.00            
ATOM   1055  GL1 POPE   96     117.599   8.669  53.892  1.00  0.00            
ATOM   1056  GL2 POPE   96     120.317   8.574  53.318  1.00  0.00            
ATOM   1057  C1A POPE   96     116.194   7.849  49.868  1.00  0.00            
ATOM   1058  D2A POPE   96     115.304   6.608  44.945  1.00  0.00            
ATOM   1059  C3A POPE   96     117.600   9.273  41.206  1.00  0.00            
ATOM   1060  C4A POPE   96     118.005   8.851  36.076  1.00  0.00            
ATOM   1061  C1B POPE   96     121.105   8.102  48.839  1.00  0.00            
ATOM   1062  C2B POPE   96     120.339   5.714  44.718  1.00  0.00            
ATOM   1063  C3B POPE   96     120.416   5.318  39.860  1.00  0.00            
ATOM   1064  C4B POPE   96     123.331   8.387  38.100  1.00  0.00            
ATOM   1065  NH3 POPE   97      35.345  45.736  52.214  1.00  0.00            
ATOM   1066  PO4 POPE   97      33.280  49.417  54.112  1.00  0.00            
ATOM   1067  GL1 POPE   97      34.086  50.190  50.353  1.00  0.00            
ATOM   1068  GL2 POPE   97      37.321  49.910  49.280  1.00  0.00            
ATOM   1069  C1A POPE   97      31.774  51.736  46.728  1.00  0.00            
ATOM   1070  D2A POPE   97      31.137  54.269  43.827  1.00  0.00            
ATOM   1071  C3A POPE   97      31.056  53.846  38.503  1.00  0.00            
ATOM   1072  C4A POPE   97      31.946  53.560  34.919  1.00  0.00            
ATOM   1073  C1B POPE   97      36.934  51.372  45.728  1.00  0.00            
ATOM   1074  C2B POPE   97      35.157  52.320  41.366  1.00  0.00            
ATOM   1075  C3B POPE   97      35.220  55.616  40.220  1.00  0.00            
ATOM   1076  C4B POPE   97      31.252  58.619  40.456  1.00  0.00            
ATOM   1077  NH3 POPE   98     181.256  30.257  56.097  1.00  0.00            
ATOM   1078  PO4 POPE   98     177.423  27.717  56.115  1.00  0.00            
ATOM   1079  GL1 POPE   98     174.552  29.539  52.706  1.00  0.00            
ATOM   1080  GL2 POPE   98     171.887  28.412  51.662  1.00  0.00            
ATOM   1081  C1A POPE   98     173.684  30.039  47.424  1.00  0.00            
ATOM   1082  D2A POPE   98     175.832  28.773  42.913  1.00  0.00            
ATOM   1083  C3A POPE   98     175.701  30.352  37.692  1.00  0.00            
ATOM   1084  C4A POPE   98     173.070  29.130  34.473  1.00  0.00            
ATOM   1085  C1B POPE   98     169.716  27.162  48.131  1.00  0.00            
ATOM   1086  C2B POPE   98     171.032  28.438  43.922  1.00  0.00            
ATOM   1087  C3B POPE   98     172.760  26.598  39.773  1.00  0.00            
ATOM   1088  C4B POPE   98     171.120  24.162  36.692  1.00  0.00            
ATOM   1089  NH3 POPE   99     156.445  19.365  61.188  1.00  0.00            
ATOM   1090  PO4 POPE   99     160.482  22.194  60.855  1.00  0.00            
ATOM   1091  GL1 POPE   99     158.632  22.496  57.661  1.00  0.00            
ATOM   1092  GL2 POPE   99     159.589  20.921  55.587  1.00  0.00            
ATOM   1093  C1A POPE   99     155.397  23.423  54.139  1.00  0.00            
ATOM   1094  D2A POPE   99     154.483  23.566  49.986  1.00  0.00            
ATOM   1095  C3A POPE   99     156.209  19.580  47.400  1.00  0.00            
ATOM   1096  C4A POPE   99     158.245  19.114  43.702  1.00  0.00            
ATOM   1097  C1B POPE   99     160.761  16.910  53.354  1.00  0.00            
ATOM   1098  C2B POPE   99     163.387  15.224  50.506  1.00  0.00            
ATOM   1099  C3B POPE   99     164.171  14.235  46.325  1.00  0.00            
ATOM   1100  C4B POPE   99     163.708  13.621  42.688  1.00  0.00            
ATOM   1101  NH3 POPE  100      68.183  90.585  55.705  1.00  0.00            
ATOM   1102  PO4 POPE  100      69.966  94.385  54.647  1.00  0.00            
ATOM   1103  GL1 POPE  100      67.443  93.530  50.948  1.00  0.00            
ATOM   1104  GL2 POPE  100      63.841  95.393  51.074  1.00  0.00            
ATOM   1105  C1A POPE  100      68.080  91.193  46.931  1.00  0.00            
ATOM   1106  D2A POPE  100      69.181  88.005  43.920  1.00  0.00            
ATOM   1107  C3A POPE  100      70.746  89.316  39.937  1.00  0.00            
ATOM   1108  C4A POPE  100      73.014  85.458  37.769  1.00  0.00            
ATOM   1109  C1B POPE  100      63.474  91.014  48.950  1.00  0.00            
ATOM   1110  C2B POPE  100      63.200  91.026  44.274  1.00  0.00            
ATOM   1111  C3B POPE  100      66.153  91.917  39.613  1.00  0.00            
ATOM   1112  C4B POPE  100      65.689  93.935  36.960  1.00  0.00            
ATOM   1113  NH3 POPE  101     165.500 111.451  54.462  1.00  0.00            
ATOM   1114  PO4 POPE  101     164.674 108.452  57.266  1.00  0.00            
ATOM   1115  GL1 POPE  101     162.712 107.476  53.083  1.00  0.00            
ATOM   1116  GL2 POPE  101     162.103 104.888  50.828  1.00  0.00            
ATOM   1117  C1A POPE  101     161.076 109.834  49.737  1.00  0.00            
ATOM   1118  D2A POPE  101     158.971 111.173  46.766  1.00  0.00            
ATOM   1119  C3A POPE  101     156.706 115.253  43.165  1.00  0.00            
ATOM   1120  C4A POPE  101     156.454 118.838  40.489  1.00  0.00            
ATOM   1121  C1B POPE  101     162.188 105.138  46.690  1.00  0.00            
ATOM   1122  C2B POPE  101     162.466 105.119  42.862  1.00  0.00            
ATOM   1123  C3B POPE  101     161.060 107.376  40.016  1.00  0.00            
ATOM   1124  C4B POPE  101     160.595 109.752  35.377  1.00  0.00            
ATOM   1125  NH3 POPE  102     158.762  58.474  59.689  1.00  0.00            
ATOM   1126  PO4 POPE  102     160.256  56.777  56.718  1.00  0.00            
ATOM   1127  GL1 POPE  102     158.668  55.878  52.872  1.00  0.00            
ATOM   1128  GL2 POPE  102     156.459  53.359  52.860  1.00  0.00            
ATOM   1129  C1A POPE  102     155.554  57.419  49.077  1.00  0.00            
ATOM   1130  D2A POPE  102     156.030  56.918  45.486  1.00  0.00            
ATOM   1131  C3A POPE  102     154.266  58.939  42.248  1.00  0.00            
ATOM   1132  C4A POPE  102     153.561  60.188  38.851  1.00  0.00            
ATOM   1133  C1B POPE  102     157.665  52.644  48.909  1.00  0.00            
ATOM   1134  C2B POPE  102     159.093  51.747  45.014  1.00  0.00            
ATOM   1135  C3B POPE  102     158.842  52.567  40.337  1.00  0.00            
ATOM   1136  C4B POPE  102     160.832  50.679  37.133  1.00  0.00            
ATOM   1137  NH3 POPE  103       4.254  70.801  56.686  1.00  0.00            
ATOM   1138  PO4 POPE  103       7.913  68.009  56.858  1.00  0.00            
ATOM   1139  GL1 POPE  103       9.766  66.163  53.796  1.00  0.00            
ATOM   1140  GL2 POPE  103      11.250  67.834  50.433  1.00  0.00            
ATOM   1141  C1A POPE  103       9.704  62.404  50.940  1.00  0.00            
ATOM   1142  D2A POPE  103       9.903  61.141  46.978  1.00  0.00            
ATOM   1143  C3A POPE  103       7.025  56.321  46.232  1.00  0.00            
ATOM   1144  C4A POPE  103       4.381  53.408  43.502  1.00  0.00            
ATOM   1145  C1B POPE  103      11.114  66.509  46.477  1.00  0.00            
ATOM   1146  C2B POPE  103       8.544  64.753  43.920  1.00  0.00            
ATOM   1147  C3B POPE  103       7.749  64.201  39.879  1.00  0.00            
ATOM   1148  C4B POPE  103       3.159  63.875  37.135  1.00  0.00            
ATOM   1149  NH3 POPE  104      35.319 197.212  54.027  1.00  0.00            
ATOM   1150  PO4 POPE  104      39.837   0.207  51.843  1.00  0.00            
ATOM   1151  GL1 POPE  104      40.465 196.166  48.502  1.00  0.00            
ATOM   1152  GL2 POPE  104      38.740 191.691  48.825  1.00  0.00            
ATOM   1153  C1A POPE  104      42.088 194.257  44.845  1.00  0.00            
ATOM   1154  D2A POPE  104      40.762 193.343  40.868  1.00  0.00            
ATOM   1155  C3A POPE  104      45.778 193.827  39.539  1.00  0.00            
ATOM   1156  C4A POPE  104      49.486 193.031  40.252  1.00  0.00            
ATOM   1157  C1B POPE  104      36.745 187.956  48.128  1.00  0.00            
ATOM   1158  C2B POPE  104      32.626 186.616  45.471  1.00  0.00            
ATOM   1159  C3B POPE  104      29.932 186.565  41.946  1.00  0.00            
ATOM   1160  C4B POPE  104      25.581 185.153  41.167  1.00  0.00            
ATOM   1161  NH3 POPE  105      55.505  54.945  52.197  1.00  0.00            
ATOM   1162  PO4 POPE  105      58.582  53.626  50.234  1.00  0.00            
ATOM   1163  GL1 POPE  105      60.178  51.069  48.153  1.00  0.00            
ATOM   1164  GL2 POPE  105      62.660  51.159  46.867  1.00  0.00            
ATOM   1165  C1A POPE  105      60.600  48.413  43.396  1.00  0.00            
ATOM   1166  D2A POPE  105      60.093  48.533  39.087  1.00  0.00            
ATOM   1167  C3A POPE  105      58.485  50.105  34.864  1.00  0.00            
ATOM   1168  C4A POPE  105      60.257  53.006  31.755  1.00  0.00            
ATOM   1169  C1B POPE  105      65.526  51.115  44.163  1.00  0.00            
ATOM   1170  C2B POPE  105      68.343  51.739  41.081  1.00  0.00            
ATOM   1171  C3B POPE  105      70.948  51.805  37.921  1.00  0.00            
ATOM   1172  C4B POPE  105      71.298  56.015  35.456  1.00  0.00            
ATOM   1173  NH3 POPE  106     114.819 127.996  55.092  1.00  0.00            
ATOM   1174  PO4 POPE  106     115.642 131.985  56.145  1.00  0.00            
ATOM   1175  GL1 POPE  106     115.203 131.023  51.356  1.00  0.00            
ATOM   1176  GL2 POPE  106     114.232 128.348  50.084  1.00  0.00            
ATOM   1177  C1A POPE  106     116.180 131.777  46.430  1.00  0.00            
ATOM   1178  D2A POPE  106     114.250 132.510  41.918  1.00  0.00            
ATOM   1179  C3A POPE  106     117.652 131.381  37.833  1.00  0.00            
ATOM   1180  C4A POPE  106     121.035 133.862  34.787  1.00  0.00            
ATOM   1181  C1B POPE  106     111.586 129.738  46.765  1.00  0.00            
ATOM   1182  C2B POPE  106     111.062 127.704  42.171  1.00  0.00            
ATOM   1183  C3B POPE  106     110.348 129.814  38.438  1.00  0.00            
ATOM   1184  C4B POPE  106     111.194 128.896  34.417  1.00  0.00            
ATOM   1185  NH3 POPE  107      75.093  65.526  52.546  1.00  0.00            
ATOM   1186  PO4 POPE  107      79.836  66.181  51.345  1.00  0.00            
ATOM   1187  GL1 POPE  107      77.269  63.690  48.217  1.00  0.00            
ATOM   1188  GL2 POPE  107      79.680  62.303  48.133  1.00  0.00            
ATOM   1189  C1A POPE  107      76.190  62.826  44.049  1.00  0.00            
ATOM   1190  D2A POPE  107      75.074  66.007  40.214  1.00  0.00            
ATOM   1191  C3A POPE  107      74.955  64.454  35.856  1.00  0.00            
ATOM   1192  C4A POPE  107      78.114  62.411  34.449  1.00  0.00            
ATOM   1193  C1B POPE  107      82.227  62.131  44.798  1.00  0.00            
ATOM   1194  C2B POPE  107      81.445  60.440  41.150  1.00  0.00            
ATOM   1195  C3B POPE  107      78.012  61.787  38.984  1.00  0.00            
ATOM   1196  C4B POPE  107      74.329  59.865  37.727  1.00  0.00            
ATOM   1197  NH3 POPE  108      84.067 115.211  48.390  1.00  0.00            
ATOM   1198  PO4 POPE  108      86.009 119.143  49.533  1.00  0.00            
ATOM   1199  GL1 POPE  108      85.304 119.916  45.771  1.00  0.00            
ATOM   1200  GL2 POPE  108      86.569 122.348  44.278  1.00  0.00            
ATOM   1201  C1A POPE  108      82.601 119.656  42.144  1.00  0.00            
ATOM   1202  D2A POPE  108      82.851 120.097  37.722  1.00  0.00            
ATOM   1203  C3A POPE  108      87.329 117.840  36.572  1.00  0.00            
ATOM   1204  C4A POPE  108      90.627 119.320  34.132  1.00  0.00            
ATOM   1205  C1B POPE  108      89.601 122.555  40.445  1.00  0.00            
ATOM   1206  C2B POPE  108      91.248 124.209  35.868  1.00  0.00            
ATOM   1207  C3B POPE  108      94.765 122.752  32.662  1.00  0.00            
ATOM   1208  C4B POPE  108      98.335 121.763  30.713  1.00  0.00            
ATOM   1209  NH3 POPE  109      20.976 163.465  56.643  1.00  0.00            
ATOM   1210  PO4 POPE  109      23.917 159.193  55.965  1.00  0.00            
ATOM   1211  GL1 POPE  109      21.113 159.204  52.540  1.00  0.00            
ATOM   1212  GL2 POPE  109      23.262 159.193  50.027  1.00  0.00            
ATOM   1213  C1A POPE  109      18.126 159.606  47.555  1.00  0.00            
ATOM   1214  D2A POPE  109      16.781 161.116  43.707  1.00  0.00            
ATOM   1215  C3A POPE  109      15.378 157.435  40.295  1.00  0.00            
ATOM   1216  C4A POPE  109      10.180 157.947  37.777  1.00  0.00            
ATOM   1217  C1B POPE  109      24.977 159.042  45.804  1.00  0.00            
ATOM   1218  C2B POPE  109      25.345 161.596  41.958  1.00  0.00            
ATOM   1219  C3B POPE  109      21.853 162.052  39.291  1.00  0.00            
ATOM   1220  C4B POPE  109      22.753 163.526  34.606  1.00  0.00            
ATOM   1221  NH3 POPE  110     132.128 104.780  60.554  1.00  0.00            
ATOM   1222  PO4 POPE  110     129.682 106.921  57.792  1.00  0.00            
ATOM   1223  GL1 POPE  110     130.838 104.958  53.661  1.00  0.00            
ATOM   1224  GL2 POPE  110     130.414 107.190  52.267  1.00  0.00            
ATOM   1225  C1A POPE  110     134.592 101.324  52.703  1.00  0.00            
ATOM   1226  D2A POPE  110     137.161  98.244  50.421  1.00  0.00            
ATOM   1227  C3A POPE  110     140.311 100.434  46.480  1.00  0.00            
ATOM   1228  C4A POPE  110     141.835 100.548  42.464  1.00  0.00            
ATOM   1229  C1B POPE  110     130.199 106.745  47.090  1.00  0.00            
ATOM   1230  C2B POPE  110     133.639 106.218  44.996  1.00  0.00            
ATOM   1231  C3B POPE  110     135.274 107.158  39.841  1.00  0.00            
ATOM   1232  C4B POPE  110     135.573 106.066  35.184  1.00  0.00            
ATOM   1233  NH3 POPE  111      80.530 104.392  57.392  1.00  0.00            
ATOM   1234  PO4 POPE  111      77.069 106.406  54.591  1.00  0.00            
ATOM   1235  GL1 POPE  111      77.081 105.754  49.744  1.00  0.00            
ATOM   1236  GL2 POPE  111      73.802 105.231  48.668  1.00  0.00            
ATOM   1237  C1A POPE  111      78.371 106.484  45.655  1.00  0.00            
ATOM   1238  D2A POPE  111      78.146 104.607  40.759  1.00  0.00            
ATOM   1239  C3A POPE  111      73.400 104.535  40.324  1.00  0.00            
ATOM   1240  C4A POPE  111      69.653 106.800  42.360  1.00  0.00            
ATOM   1241  C1B POPE  111      74.147 102.705  45.262  1.00  0.00            
ATOM   1242  C2B POPE  111      73.372  99.948  41.559  1.00  0.00            
ATOM   1243  C3B POPE  111      71.789  98.310  37.745  1.00  0.00            
ATOM   1244  C4B POPE  111      68.240  99.256  35.063  1.00  0.00            
ATOM   1245  NH3 POPE  112      81.252 126.376  54.846  1.00  0.00            
ATOM   1246  PO4 POPE  112      80.985 123.382  50.624  1.00  0.00            
ATOM   1247  GL1 POPE  112      79.678 124.593  46.381  1.00  0.00            
ATOM   1248  GL2 POPE  112      82.328 124.400  45.292  1.00  0.00            
ATOM   1249  C1A POPE  112      78.366 122.580  42.656  1.00  0.00            
ATOM   1250  D2A POPE  112      73.332 122.371  42.303  1.00  0.00            
ATOM   1251  C3A POPE  112      72.622 122.185  38.115  1.00  0.00            
ATOM   1252  C4A POPE  112      73.451 123.323  34.078  1.00  0.00            
ATOM   1253  C1B POPE  112      84.249 124.271  39.832  1.00  0.00            
ATOM   1254  C2B POPE  112      86.834 122.823  35.981  1.00  0.00            
ATOM   1255  C3B POPE  112      86.491 122.866  31.204  1.00  0.00            
ATOM   1256  C4B POPE  112      84.296 121.637  26.517  1.00  0.00            
ATOM   1257  NH3 POPE  113      33.475   3.642  54.296  1.00  0.00            
ATOM   1258  PO4 POPE  113      37.051   4.557  53.216  1.00  0.00            
ATOM   1259  GL1 POPE  113      35.108   6.197  49.606  1.00  0.00            
ATOM   1260  GL2 POPE  113      36.699   9.092  49.356  1.00  0.00            
ATOM   1261  C1A POPE  113      34.373   5.789  45.110  1.00  0.00            
ATOM   1262  D2A POPE  113      36.947   8.595  42.327  1.00  0.00            
ATOM   1263  C3A POPE  113      34.891   8.479  39.332  1.00  0.00            
ATOM   1264  C4A POPE  113      35.104   7.487  35.205  1.00  0.00            
ATOM   1265  C1B POPE  113      39.277   7.992  46.682  1.00  0.00            
ATOM   1266  C2B POPE  113      41.266   5.888  43.321  1.00  0.00            
ATOM   1267  C3B POPE  113      43.844   4.595  40.731  1.00  0.00            
ATOM   1268  C4B POPE  113      44.979   2.647  36.220  1.00  0.00            
ATOM   1269  NH3 POPE  114      19.975  27.553  55.023  1.00  0.00            
ATOM   1270  PO4 POPE  114      17.183  25.001  55.297  1.00  0.00            
ATOM   1271  GL1 POPE  114      15.233  23.315  51.530  1.00  0.00            
ATOM   1272  GL2 POPE  114      11.919  23.653  50.963  1.00  0.00            
ATOM   1273  C1A POPE  114      15.845  22.836  47.008  1.00  0.00            
ATOM   1274  D2A POPE  114      15.981  24.527  43.127  1.00  0.00            
ATOM   1275  C3A POPE  114      15.415  22.869  39.352  1.00  0.00            
ATOM   1276  C4A POPE  114      16.647  19.881  36.204  1.00  0.00            
ATOM   1277  C1B POPE  114      10.748  23.005  46.989  1.00  0.00            
ATOM   1278  C2B POPE  114      10.824  23.757  41.790  1.00  0.00            
ATOM   1279  C3B POPE  114       9.693  21.025  38.739  1.00  0.00            
ATOM   1280  C4B POPE  114      11.791  18.270  35.420  1.00  0.00            
ATOM   1281  NH3 POPE  115     141.268  73.441  60.900  1.00  0.00            
ATOM   1282  PO4 POPE  115     140.197  77.138  59.596  1.00  0.00            
ATOM   1283  GL1 POPE  115     142.143  74.609  56.270  1.00  0.00            
ATOM   1284  GL2 POPE  115     139.190  72.930  53.778  1.00  0.00            
ATOM   1285  C1A POPE  115     143.114  76.000  52.036  1.00  0.00            
ATOM   1286  D2A POPE  115     144.974  78.578  48.043  1.00  0.00            
ATOM   1287  C3A POPE  115     141.448  81.186  45.158  1.00  0.00            
ATOM   1288  C4A POPE  115     140.880  85.655  43.364  1.00  0.00            
ATOM   1289  C1B POPE  115     139.066  71.414  49.841  1.00  0.00            
ATOM   1290  C2B POPE  115     138.729  71.663  45.623  1.00  0.00            
ATOM   1291  C3B POPE  115     141.985  72.742  41.972  1.00  0.00            
ATOM   1292  C4B POPE  115     141.998  74.827  38.703  1.00  0.00            
ATOM   1293  NH3 POPE  116      43.625 109.029  53.276  1.00  0.00            
ATOM   1294  PO4 POPE  116      45.470 113.472  51.799  1.00  0.00            
ATOM   1295  GL1 POPE  116      47.114 113.613  47.934  1.00  0.00            
ATOM   1296  GL2 POPE  116      44.400 115.726  46.486  1.00  0.00            
ATOM   1297  C1A POPE  116      48.260 114.598  42.793  1.00  0.00            
ATOM   1298  D2A POPE  116      49.831 113.143  38.994  1.00  0.00            
ATOM   1299  C3A POPE  116      47.136 110.378  37.797  1.00  0.00            
ATOM   1300  C4A POPE  116      43.318 111.663  34.817  1.00  0.00            
ATOM   1301  C1B POPE  116      40.618 118.320  45.742  1.00  0.00            
ATOM   1302  C2B POPE  116      39.115 121.672  43.904  1.00  0.00            
ATOM   1303  C3B POPE  116      38.922 122.119  40.442  1.00  0.00            
ATOM   1304  C4B POPE  116      36.660 124.081  36.784  1.00  0.00            
ATOM   1305  NH3 POPE  117     124.411  88.681  61.323  1.00  0.00            
ATOM   1306  PO4 POPE  117     122.896  85.042  58.834  1.00  0.00            
ATOM   1307  GL1 POPE  117     120.708  84.801  54.447  1.00  0.00            
ATOM   1308  GL2 POPE  117     117.035  85.646  53.271  1.00  0.00            
ATOM   1309  C1A POPE  117     120.422  84.556  50.152  1.00  0.00            
ATOM   1310  D2A POPE  117     119.296  85.061  45.779  1.00  0.00            
ATOM   1311  C3A POPE  117     121.108  83.218  42.108  1.00  0.00            
ATOM   1312  C4A POPE  117     124.093  79.091  42.684  1.00  0.00            
ATOM   1313  C1B POPE  117     114.872  85.503  49.914  1.00  0.00            
ATOM   1314  C2B POPE  117     114.015  85.077  44.786  1.00  0.00            
ATOM   1315  C3B POPE  117     116.438  82.401  42.103  1.00  0.00            
ATOM   1316  C4B POPE  117     116.367  82.879  37.283  1.00  0.00            
ATOM   1317  NH3 POPE  118     171.605 131.615  57.425  1.00  0.00            
ATOM   1318  PO4 POPE  118     170.945 135.056  59.472  1.00  0.00            
ATOM   1319  GL1 POPE  118     172.836 138.531  56.115  1.00  0.00            
ATOM   1320  GL2 POPE  118     175.803 136.845  55.719  1.00  0.00            
ATOM   1321  C1A POPE  118     171.959 139.460  52.272  1.00  0.00            
ATOM   1322  D2A POPE  118     170.819 141.727  48.127  1.00  0.00            
ATOM   1323  C3A POPE  118     171.996 138.702  45.394  1.00  0.00            
ATOM   1324  C4A POPE  118     175.693 137.202  43.997  1.00  0.00            
ATOM   1325  C1B POPE  118     176.949 139.662  52.108  1.00  0.00            
ATOM   1326  C2B POPE  118     176.423 142.576  47.952  1.00  0.00            
ATOM   1327  C3B POPE  118     175.990 143.293  44.482  1.00  0.00            
ATOM   1328  C4B POPE  118     175.283 145.235  40.892  1.00  0.00            
ATOM   1329  NH3 POPE  119     100.364 130.235  56.335  1.00  0.00            
ATOM   1330  PO4 POPE  119     105.036 129.355  54.255  1.00  0.00            
ATOM   1331  GL1 POPE  119     104.055 130.105  50.243  1.00  0.00            
ATOM   1332  GL2 POPE  119     103.021 127.101  49.030  1.00  0.00            
ATOM   1333  C1A POPE  119     105.794 132.111  45.717  1.00  0.00            
ATOM   1334  D2A POPE  119     107.938 131.719  42.794  1.00  0.00            
ATOM   1335  C3A POPE  119     109.917 134.345  40.318  1.00  0.00            
ATOM   1336  C4A POPE  119     113.236 133.622  35.987  1.00  0.00            
ATOM   1337  C1B POPE  119     101.713 129.211  45.912  1.00  0.00            
ATOM   1338  C2B POPE  119     101.007 132.986  47.174  1.00  0.00            
ATOM   1339  C3B POPE  119     102.487 135.789  44.326  1.00  0.00            
ATOM   1340  C4B POPE  119     102.610 138.474  40.033  1.00  0.00            
ATOM   1341  NH3 POPE  120     177.701 153.554  59.102  1.00  0.00            
ATOM   1342  PO4 POPE  120     172.862 151.641  59.501  1.00  0.00            
ATOM   1343  GL1 POPE  120     175.234 148.303  55.711  1.00  0.00            
ATOM   1344  GL2 POPE  120     178.230 149.421  55.440  1.00  0.00            
ATOM   1345  C1A POPE  120     174.927 147.004  50.918  1.00  0.00            
ATOM   1346  D2A POPE  120     177.185 148.663  46.787  1.00  0.00            
ATOM   1347  C3A POPE  120     174.704 149.469  44.188  1.00  0.00            
ATOM   1348  C4A POPE  120     169.738 148.108  42.867  1.00  0.00            
ATOM   1349  C1B POPE  120     178.857 149.856  51.683  1.00  0.00            
ATOM   1350  C2B POPE  120     179.352 153.155  47.806  1.00  0.00            
ATOM   1351  C3B POPE  120     178.515 152.092  42.987  1.00  0.00            
ATOM   1352  C4B POPE  120     175.566 153.895  40.346  1.00  0.00            
ATOM   1353  NH3 POPE  121       2.522 143.318  57.743  1.00  0.00            
ATOM   1354  PO4 POPE  121       4.421 140.660  55.852  1.00  0.00            
ATOM   1355  GL1 POPE  121       5.557 141.808  52.194  1.00  0.00            
ATOM   1356  GL2 POPE  121       3.005 144.524  52.750  1.00  0.00            
ATOM   1357  C1A POPE  121       5.262 142.847  47.724  1.00  0.00            
ATOM   1358  D2A POPE  121       7.064 145.667  43.541  1.00  0.00            
ATOM   1359  C3A POPE  121       9.756 143.617  39.057  1.00  0.00            
ATOM   1360  C4A POPE  121      11.386 144.197  35.550  1.00  0.00            
ATOM   1361  C1B POPE  121       1.098 146.746  49.535  1.00  0.00            
ATOM   1362  C2B POPE  121       2.022 149.701  45.570  1.00  0.00            
ATOM   1363  C3B POPE  121       3.923 148.990  41.529  1.00  0.00            
ATOM   1364  C4B POPE  121       7.250 148.194  39.626  1.00  0.00            
ATOM   1365  NH3 POPE  122      77.803 126.967  51.246  1.00  0.00            
ATOM   1366  PO4 POPE  122      76.015 131.202  51.597  1.00  0.00            
ATOM   1367  GL1 POPE  122      75.585 131.233  47.591  1.00  0.00            
ATOM   1368  GL2 POPE  122      76.165 128.575  46.437  1.00  0.00            
ATOM   1369  C1A POPE  122      75.290 132.366  43.065  1.00  0.00            
ATOM   1370  D2A POPE  122      74.651 132.666  39.385  1.00  0.00            
ATOM   1371  C3A POPE  122      76.280 131.081  35.337  1.00  0.00            
ATOM   1372  C4A POPE  122      78.896 130.018  31.512  1.00  0.00            
ATOM   1373  C1B POPE  122      74.782 127.155  42.329  1.00  0.00            
ATOM   1374  C2B POPE  122      73.451 127.481  38.472  1.00  0.00            
ATOM   1375  C3B POPE  122      71.838 128.199  35.125  1.00  0.00            
ATOM   1376  C4B POPE  122      69.164 126.082  32.403  1.00  0.00            
ATOM   1377  NH3 POPE  123     195.995 152.803  62.242  1.00  0.00            
ATOM   1378  PO4 POPE  123     194.201 155.103  59.010  1.00  0.00            
ATOM   1379  GL1 POPE  123     196.637 154.862  53.946  1.00  0.00            
ATOM   1380  GL2 POPE  123     195.060 152.728  53.742  1.00  0.00            
ATOM   1381  C1A POPE  123     197.731 156.991  49.928  1.00  0.00            
ATOM   1382  D2A POPE  123       1.367 159.866  47.054  1.00  0.00            
ATOM   1383  C3A POPE  123       4.236 160.118  44.215  1.00  0.00            
ATOM   1384  C4A POPE  123       7.291 158.235  42.023  1.00  0.00            
ATOM   1385  C1B POPE  123     192.650 149.165  51.818  1.00  0.00            
ATOM   1386  C2B POPE  123     189.820 148.838  47.665  1.00  0.00            
ATOM   1387  C3B POPE  123     190.160 147.146  44.418  1.00  0.00            
ATOM   1388  C4B POPE  123     189.028 144.924  41.587  1.00  0.00            
ATOM   1389  NH3 POPE  124     115.254 160.056  57.031  1.00  0.00            
ATOM   1390  PO4 POPE  124     118.383 157.744  54.390  1.00  0.00            
ATOM   1391  GL1 POPE  124     115.628 159.718  51.701  1.00  0.00            
ATOM   1392  GL2 POPE  124     117.019 162.393  53.091  1.00  0.00            
ATOM   1393  C1A POPE  124     114.920 161.586  48.599  1.00  0.00            
ATOM   1394  D2A POPE  124     115.841 163.206  45.597  1.00  0.00            
ATOM   1395  C3A POPE  124     114.052 166.271  42.698  1.00  0.00            
ATOM   1396  C4A POPE  124     112.498 169.273  40.152  1.00  0.00            
ATOM   1397  C1B POPE  124     119.715 162.111  49.204  1.00  0.00            
ATOM   1398  C2B POPE  124     121.963 162.124  45.107  1.00  0.00            
ATOM   1399  C3B POPE  124     123.088 163.919  41.946  1.00  0.00            
ATOM   1400  C4B POPE  124     121.002 162.616  37.873  1.00  0.00            
ATOM   1401  NH3 POPE  125     169.271  84.902  56.391  1.00  0.00            
ATOM   1402  PO4 POPE  125     170.830  80.411  55.091  1.00  0.00            
ATOM   1403  GL1 POPE  125     171.701  81.941  52.133  1.00  0.00            
ATOM   1404  GL2 POPE  125     171.376  85.452  51.450  1.00  0.00            
ATOM   1405  C1A POPE  125     171.837  81.030  47.969  1.00  0.00            
ATOM   1406  D2A POPE  125     170.543  83.079  44.111  1.00  0.00            
ATOM   1407  C3A POPE  125     167.450  82.709  41.000  1.00  0.00            
ATOM   1408  C4A POPE  125     165.444  81.637  37.558  1.00  0.00            
ATOM   1409  C1B POPE  125     173.766  85.387  47.395  1.00  0.00            
ATOM   1410  C2B POPE  125     174.122  86.454  42.903  1.00  0.00            
ATOM   1411  C3B POPE  125     171.550  85.208  38.930  1.00  0.00            
ATOM   1412  C4B POPE  125     169.804  82.478  35.880  1.00  0.00            
ATOM   1413  NH3 POPE  126      41.313  39.357  58.559  1.00  0.00            
ATOM   1414  PO4 POPE  126      43.524  36.486  55.534  1.00  0.00            
ATOM   1415  GL1 POPE  126      44.576  36.360  51.110  1.00  0.00            
ATOM   1416  GL2 POPE  126      41.628  37.323  50.134  1.00  0.00            
ATOM   1417  C1A POPE  126      46.173  35.897  47.073  1.00  0.00            
ATOM   1418  D2A POPE  126      46.600  32.443  44.364  1.00  0.00            
ATOM   1419  C3A POPE  126      46.381  32.121  39.661  1.00  0.00            
ATOM   1420  C4A POPE  126      46.834  28.768  37.012  1.00  0.00            
ATOM   1421  C1B POPE  126      42.419  39.979  45.347  1.00  0.00            
ATOM   1422  C2B POPE  126      41.881  40.646  41.069  1.00  0.00            
ATOM   1423  C3B POPE  126      46.176  40.943  38.298  1.00  0.00            
ATOM   1424  C4B POPE  126      51.415  41.613  37.047  1.00  0.00            
ATOM   1425  NH3 POPE  127     106.379  94.404  58.256  1.00  0.00            
ATOM   1426  PO4 POPE  127     104.786  96.949  55.110  1.00  0.00            
ATOM   1427  GL1 POPE  127     108.208  96.437  53.092  1.00  0.00            
ATOM   1428  GL2 POPE  127     106.877  95.548  50.152  1.00  0.00            
ATOM   1429  C1A POPE  127     111.275  99.053  50.890  1.00  0.00            
ATOM   1430  D2A POPE  127     113.407  97.488  46.663  1.00  0.00            
ATOM   1431  C3A POPE  127     112.648  92.885  44.081  1.00  0.00            
ATOM   1432  C4A POPE  127     112.679  89.683  42.534  1.00  0.00            
ATOM   1433  C1B POPE  127     103.682  94.555  47.820  1.00  0.00            
ATOM   1434  C2B POPE  127     103.516  90.819  45.515  1.00  0.00            
ATOM   1435  C3B POPE  127     104.881  88.373  43.832  1.00  0.00            
ATOM   1436  C4B POPE  127     104.694  86.474  39.068  1.00  0.00            
ATOM   1437  NH3 POPE  128      42.878 150.098  52.357  1.00  0.00            
ATOM   1438  PO4 POPE  128      43.883 145.924  51.300  1.00  0.00            
ATOM   1439  GL1 POPE  128      42.316 146.627  46.985  1.00  0.00            
ATOM   1440  GL2 POPE  128      40.278 148.505  46.045  1.00  0.00            
ATOM   1441  C1A POPE  128      45.839 146.862  44.224  1.00  0.00            
ATOM   1442  D2A POPE  128      48.261 143.966  41.191  1.00  0.00            
ATOM   1443  C3A POPE  128      48.307 144.588  36.814  1.00  0.00            
ATOM   1444  C4A POPE  128      49.020 141.276  33.529  1.00  0.00            
ATOM   1445  C1B POPE  128      39.683 146.466  42.655  1.00  0.00            
ATOM   1446  C2B POPE  128      38.901 144.808  38.927  1.00  0.00            
ATOM   1447  C3B POPE  128      41.078 147.027  34.895  1.00  0.00            
ATOM   1448  C4B POPE  128      40.084 149.542  30.611  1.00  0.00            
ATOM   1449  NH3 POPE  129     187.775  62.241  54.319  1.00  0.00            
ATOM   1450  PO4 POPE  129     187.678  57.330  51.911  1.00  0.00            
ATOM   1451  GL1 POPE  129     185.684  59.054  48.549  1.00  0.00            
ATOM   1452  GL2 POPE  129     188.554  60.372  48.021  1.00  0.00            
ATOM   1453  C1A POPE  129     186.401  58.461  44.264  1.00  0.00            
ATOM   1454  D2A POPE  129     185.184  57.761  39.640  1.00  0.00            
ATOM   1455  C3A POPE  129     183.659  53.126  37.743  1.00  0.00            
ATOM   1456  C4A POPE  129     183.845  49.628  35.283  1.00  0.00            
ATOM   1457  C1B POPE  129     190.265  61.954  44.128  1.00  0.00            
ATOM   1458  C2B POPE  129     187.368  62.566  40.302  1.00  0.00            
ATOM   1459  C3B POPE  129     185.229  61.691  36.165  1.00  0.00            
ATOM   1460  C4B POPE  129     185.062  60.980  31.729  1.00  0.00            
ATOM   1461  NH3 POPE  130      61.164 190.002  53.731  1.00  0.00            
ATOM   1462  PO4 POPE  130      64.923 188.850  52.496  1.00  0.00            
ATOM   1463  GL1 POPE  130      67.025 190.385  48.445  1.00  0.00            
ATOM   1464  GL2 POPE  130      69.488 191.373  48.667  1.00  0.00            
ATOM   1465  C1A POPE  130      65.324 189.758  44.216  1.00  0.00            
ATOM   1466  D2A POPE  130      64.430 188.369  39.789  1.00  0.00            
ATOM   1467  C3A POPE  130      67.112 188.185  36.040  1.00  0.00            
ATOM   1468  C4A POPE  130      66.019 186.517  31.742  1.00  0.00            
ATOM   1469  C1B POPE  130      71.014 190.145  44.703  1.00  0.00            
ATOM   1470  C2B POPE  130      73.560 190.558  41.514  1.00  0.00            
ATOM   1471  C3B POPE  130      75.515 187.698  38.385  1.00  0.00            
ATOM   1472  C4B POPE  130      76.099 183.878  38.782  1.00  0.00            
ATOM   1473  NH3 POPE  131      21.126  46.331  53.992  1.00  0.00            
ATOM   1474  PO4 POPE  131      16.750  44.831  54.909  1.00  0.00            
ATOM   1475  GL1 POPE  131      15.917  46.955  51.920  1.00  0.00            
ATOM   1476  GL2 POPE  131      16.099  49.484  49.619  1.00  0.00            
ATOM   1477  C1A POPE  131      12.785  45.860  48.300  1.00  0.00            
ATOM   1478  D2A POPE  131      11.269  42.602  44.966  1.00  0.00            
ATOM   1479  C3A POPE  131       7.406  41.911  43.959  1.00  0.00            
ATOM   1480  C4A POPE  131       2.591  42.132  43.065  1.00  0.00            
ATOM   1481  C1B POPE  131      14.476  51.570  44.982  1.00  0.00            
ATOM   1482  C2B POPE  131      14.139  51.507  40.186  1.00  0.00            
ATOM   1483  C3B POPE  131      11.947  53.167  36.033  1.00  0.00            
ATOM   1484  C4B POPE  131      12.066  55.304  31.538  1.00  0.00            
ATOM   1485  NH3 POPE  132     128.486 148.510  54.968  1.00  0.00            
ATOM   1486  PO4 POPE  132     130.752 146.409  58.884  1.00  0.00            
ATOM   1487  GL1 POPE  132     130.889 144.530  54.723  1.00  0.00            
ATOM   1488  GL2 POPE  132     129.950 142.196  54.456  1.00  0.00            
ATOM   1489  C1A POPE  132     134.987 144.267  50.583  1.00  0.00            
ATOM   1490  D2A POPE  132     135.089 142.242  45.522  1.00  0.00            
ATOM   1491  C3A POPE  132     136.725 145.047  42.461  1.00  0.00            
ATOM   1492  C4A POPE  132     137.946 148.319  39.084  1.00  0.00            
ATOM   1493  C1B POPE  132     128.476 142.162  50.022  1.00  0.00            
ATOM   1494  C2B POPE  132     126.810 141.768  45.574  1.00  0.00            
ATOM   1495  C3B POPE  132     126.513 138.489  42.686  1.00  0.00            
ATOM   1496  C4B POPE  132     124.802 134.788  40.984  1.00  0.00            
ATOM   1497  NH3 POPE  133      12.874 180.476  57.730  1.00  0.00            
ATOM   1498  PO4 POPE  133      14.968 183.598  59.460  1.00  0.00            
ATOM   1499  GL1 POPE  133      15.694 184.624  55.168  1.00  0.00            
ATOM   1500  GL2 POPE  133      18.974 184.626  54.603  1.00  0.00            
ATOM   1501  C1A POPE  133      16.551 183.212  50.535  1.00  0.00            
ATOM   1502  D2A POPE  133      15.862 183.088  45.727  1.00  0.00            
ATOM   1503  C3A POPE  133      15.545 179.260  43.517  1.00  0.00            
ATOM   1504  C4A POPE  133      15.891 174.032  43.763  1.00  0.00            
ATOM   1505  C1B POPE  133      18.889 187.977  50.682  1.00  0.00            
ATOM   1506  C2B POPE  133      18.187 188.256  47.067  1.00  0.00            
ATOM   1507  C3B POPE  133      16.098 187.371  43.338  1.00  0.00            
ATOM   1508  C4B POPE  133      11.418 187.286  44.079  1.00  0.00            
ATOM   1509  NH3 POPE  134      70.429  48.197  54.431  1.00  0.00            
ATOM   1510  PO4 POPE  134      66.744  46.603  52.521  1.00  0.00            
ATOM   1511  GL1 POPE  134      69.672  43.983  49.404  1.00  0.00            
ATOM   1512  GL2 POPE  134      72.416  45.278  51.074  1.00  0.00            
ATOM   1513  C1A POPE  134      68.716  42.440  45.581  1.00  0.00            
ATOM   1514  D2A POPE  134      69.290  42.266  41.811  1.00  0.00            
ATOM   1515  C3A POPE  134      65.932  42.668  39.530  1.00  0.00            
ATOM   1516  C4A POPE  134      62.682  43.898  37.611  1.00  0.00            
ATOM   1517  C1B POPE  134      73.724  44.543  45.627  1.00  0.00            
ATOM   1518  C2B POPE  134      74.376  43.312  40.718  1.00  0.00            
ATOM   1519  C3B POPE  134      75.106  44.333  36.683  1.00  0.00            
ATOM   1520  C4B POPE  134      72.810  46.816  34.169  1.00  0.00            
ATOM   1521  NH3 POPE  135     120.734  59.885  57.672  1.00  0.00            
ATOM   1522  PO4 POPE  135     123.427  55.742  59.685  1.00  0.00            
ATOM   1523  GL1 POPE  135     126.082  54.589  56.142  1.00  0.00            
ATOM   1524  GL2 POPE  135     126.402  51.519  55.763  1.00  0.00            
ATOM   1525  C1A POPE  135     129.791  56.845  53.805  1.00  0.00            
ATOM   1526  D2A POPE  135     131.003  56.232  49.159  1.00  0.00            
ATOM   1527  C3A POPE  135     132.209  53.720  45.131  1.00  0.00            
ATOM   1528  C4A POPE  135     133.966  53.159  41.408  1.00  0.00            
ATOM   1529  C1B POPE  135     127.878  51.954  51.624  1.00  0.00            
ATOM   1530  C2B POPE  135     128.966  51.006  46.891  1.00  0.00            
ATOM   1531  C3B POPE  135     127.610  51.963  42.679  1.00  0.00            
ATOM   1532  C4B POPE  135     125.094  54.243  38.701  1.00  0.00            
ATOM   1533  NH3 POPE  136     197.055 110.665  60.196  1.00  0.00            
ATOM   1534  PO4 POPE  136     193.370 113.794  59.832  1.00  0.00            
ATOM   1535  GL1 POPE  136     192.313 114.155  55.083  1.00  0.00            
ATOM   1536  GL2 POPE  136     189.922 116.071  53.585  1.00  0.00            
ATOM   1537  C1A POPE  136     194.074 114.375  51.199  1.00  0.00            
ATOM   1538  D2A POPE  136     193.779 114.563  47.192  1.00  0.00            
ATOM   1539  C3A POPE  136     191.652 115.234  43.937  1.00  0.00            
ATOM   1540  C4A POPE  136     189.854 115.385  39.776  1.00  0.00            
ATOM   1541  C1B POPE  136     190.087 116.829  49.871  1.00  0.00            
ATOM   1542  C2B POPE  136     189.702 119.216  46.700  1.00  0.00            
ATOM   1543  C3B POPE  136     190.078 119.636  42.637  1.00  0.00            
ATOM   1544  C4B POPE  136     191.902 123.683  40.991  1.00  0.00            
ATOM   1545  NH3 POPE  137      64.566 154.990  58.052  1.00  0.00            
ATOM   1546  PO4 POPE  137      62.715 158.395  57.295  1.00  0.00            
ATOM   1547  GL1 POPE  137      62.018 158.701  52.952  1.00  0.00            
ATOM   1548  GL2 POPE  137      58.995 157.339  52.873  1.00  0.00            
ATOM   1549  C1A POPE  137      62.250 158.073  48.429  1.00  0.00            
ATOM   1550  D2A POPE  137      61.073 157.706  45.493  1.00  0.00            
ATOM   1551  C3A POPE  137      61.639 158.412  41.150  1.00  0.00            
ATOM   1552  C4A POPE  137      60.576 159.297  37.018  1.00  0.00            
ATOM   1553  C1B POPE  137      57.125 158.618  49.456  1.00  0.00            
ATOM   1554  C2B POPE  137      53.056 158.577  47.316  1.00  0.00            
ATOM   1555  C3B POPE  137      52.126 159.030  43.586  1.00  0.00            
ATOM   1556  C4B POPE  137      50.743 159.107  39.042  1.00  0.00            
ATOM   1557  NH3 POPE  138     153.632 116.556  56.695  1.00  0.00            
ATOM   1558  PO4 POPE  138     157.100 117.789  56.642  1.00  0.00            
ATOM   1559  GL1 POPE  138     159.130 116.648  53.450  1.00  0.00            
ATOM   1560  GL2 POPE  138     160.464 114.292  52.663  1.00  0.00            
ATOM   1561  C1A POPE  138     162.554 117.295  49.535  1.00  0.00            
ATOM   1562  D2A POPE  138     167.045 119.105  48.590  1.00  0.00            
ATOM   1563  C3A POPE  138     168.054 119.209  43.981  1.00  0.00            
ATOM   1564  C4A POPE  138     166.392 120.323  40.315  1.00  0.00            
ATOM   1565  C1B POPE  138     158.130 116.020  49.106  1.00  0.00            
ATOM   1566  C2B POPE  138     157.882 119.193  45.301  1.00  0.00            
ATOM   1567  C3B POPE  138     159.898 122.788  43.163  1.00  0.00            
ATOM   1568  C4B POPE  138     162.666 124.172  41.763  1.00  0.00            
ATOM   1569  NH3 POPE  139     140.978  85.747  57.199  1.00  0.00            
ATOM   1570  PO4 POPE  139     144.943  86.364  59.622  1.00  0.00            
ATOM   1571  GL1 POPE  139     144.250  89.600  55.770  1.00  0.00            
ATOM   1572  GL2 POPE  139     141.114  90.036  54.177  1.00  0.00            
ATOM   1573  C1A POPE  139     145.869  88.849  51.617  1.00  0.00            
ATOM   1574  D2A POPE  139     148.083  87.239  48.089  1.00  0.00            
ATOM   1575  C3A POPE  139     146.935  86.313  43.331  1.00  0.00            
ATOM   1576  C4A POPE  139     149.059  84.245  39.144  1.00  0.00            
ATOM   1577  C1B POPE  139     139.759  89.973  49.796  1.00  0.00            
ATOM   1578  C2B POPE  139     139.052  89.394  45.902  1.00  0.00            
ATOM   1579  C3B POPE  139     137.905  89.318  41.994  1.00  0.00            
ATOM   1580  C4B POPE  139     134.823  88.199  38.919  1.00  0.00            
ATOM   1581  NH3 POPE  140     195.299 160.071  58.551  1.00  0.00            
ATOM   1582  PO4 POPE  140       0.982 163.297  57.220  1.00  0.00            
ATOM   1583  GL1 POPE  140     194.643 163.785  55.747  1.00  0.00            
ATOM   1584  GL2 POPE  140     192.295 161.292  54.630  1.00  0.00            
ATOM   1585  C1A POPE  140     192.850 165.386  51.831  1.00  0.00            
ATOM   1586  D2A POPE  140     192.288 168.246  48.176  1.00  0.00            
ATOM   1587  C3A POPE  140     196.207 170.864  47.503  1.00  0.00            
ATOM   1588  C4A POPE  140     196.005 173.257  42.967  1.00  0.00            
ATOM   1589  C1B POPE  140     191.846 160.833  49.908  1.00  0.00            
ATOM   1590  C2B POPE  140     193.626 158.483  46.745  1.00  0.00            
ATOM   1591  C3B POPE  140     191.789 156.331  43.105  1.00  0.00            
ATOM   1592  C4B POPE  140     191.216 154.307  37.692  1.00  0.00            
ATOM   1593  NH3 POPE  141      57.373  49.168  52.796  1.00  0.00            
ATOM   1594  PO4 POPE  141      56.910  45.213  55.053  1.00  0.00            
ATOM   1595  GL1 POPE  141      55.959  44.115  50.757  1.00  0.00            
ATOM   1596  GL2 POPE  141      58.034  44.467  49.406  1.00  0.00            
ATOM   1597  C1A POPE  141      53.201  46.052  47.642  1.00  0.00            
ATOM   1598  D2A POPE  141      50.684  46.701  44.708  1.00  0.00            
ATOM   1599  C3A POPE  141      51.954  48.445  41.646  1.00  0.00            
ATOM   1600  C4A POPE  141      53.300  50.509  37.453  1.00  0.00            
ATOM   1601  C1B POPE  141      57.492  45.160  45.592  1.00  0.00            
ATOM   1602  C2B POPE  141      56.336  45.382  41.687  1.00  0.00            
ATOM   1603  C3B POPE  141      55.518  45.870  37.738  1.00  0.00            
ATOM   1604  C4B POPE  141      55.246  46.263  32.719  1.00  0.00            
ATOM   1605  NH3 POPE  142      91.002  45.689  56.339  1.00  0.00            
ATOM   1606  PO4 POPE  142      93.878  46.769  54.841  1.00  0.00            
ATOM   1607  GL1 POPE  142      96.939  44.223  52.368  1.00  0.00            
ATOM   1608  GL2 POPE  142      94.554  41.544  50.909  1.00  0.00            
ATOM   1609  C1A POPE  142      98.574  45.555  48.122  1.00  0.00            
ATOM   1610  D2A POPE  142      97.491  46.446  44.032  1.00  0.00            
ATOM   1611  C3A POPE  142      96.261  42.709  42.872  1.00  0.00            
ATOM   1612  C4A POPE  142      92.263  41.423  42.442  1.00  0.00            
ATOM   1613  C1B POPE  142      94.092  39.816  46.962  1.00  0.00            
ATOM   1614  C2B POPE  142      95.103  36.867  43.442  1.00  0.00            
ATOM   1615  C3B POPE  142      97.850  33.420  42.571  1.00  0.00            
ATOM   1616  C4B POPE  142      99.560  30.578  42.515  1.00  0.00            
ATOM   1617  NH3 POPE  143      46.536 183.801  53.894  1.00  0.00            
ATOM   1618  PO4 POPE  143      42.248 183.518  53.316  1.00  0.00            
ATOM   1619  GL1 POPE  143      39.669 183.519  49.986  1.00  0.00            
ATOM   1620  GL2 POPE  143      39.422 180.374  50.798  1.00  0.00            
ATOM   1621  C1A POPE  143      40.744 183.781  45.126  1.00  0.00            
ATOM   1622  D2A POPE  143      40.226 183.675  40.005  1.00  0.00            
ATOM   1623  C3A POPE  143      41.671 185.570  36.768  1.00  0.00            
ATOM   1624  C4A POPE  143      44.491 186.552  33.290  1.00  0.00            
ATOM   1625  C1B POPE  143      39.600 179.119  47.217  1.00  0.00            
ATOM   1626  C2B POPE  143      39.509 179.267  42.476  1.00  0.00            
ATOM   1627  C3B POPE  143      37.450 179.518  38.233  1.00  0.00            
ATOM   1628  C4B POPE  143      35.884 180.542  33.918  1.00  0.00            
ATOM   1629  NH3 POPE  144      51.843  62.512  55.604  1.00  0.00            
ATOM   1630  PO4 POPE  144      53.369  60.028  53.244  1.00  0.00            
ATOM   1631  GL1 POPE  144      56.228  60.021  49.446  1.00  0.00            
ATOM   1632  GL2 POPE  144      58.249  63.276  49.445  1.00  0.00            
ATOM   1633  C1A POPE  144      56.074  59.536  45.041  1.00  0.00            
ATOM   1634  D2A POPE  144      54.038  57.629  40.923  1.00  0.00            
ATOM   1635  C3A POPE  144      54.178  55.164  37.689  1.00  0.00            
ATOM   1636  C4A POPE  144      56.817  55.203  34.601  1.00  0.00            
ATOM   1637  C1B POPE  144      57.615  64.494  43.862  1.00  0.00            
ATOM   1638  C2B POPE  144      54.824  62.835  40.602  1.00  0.00            
ATOM   1639  C3B POPE  144      51.736  66.492  39.126  1.00  0.00            
ATOM   1640  C4B POPE  144      53.212  69.360  35.435  1.00  0.00            
ATOM   1641  NH3 POPE  145      66.083  55.125  57.634  1.00  0.00            
ATOM   1642  PO4 POPE  145      69.318  53.707  55.123  1.00  0.00            
ATOM   1643  GL1 POPE  145      67.978  52.388  51.161  1.00  0.00            
ATOM   1644  GL2 POPE  145      69.469  49.704  49.737  1.00  0.00            
ATOM   1645  C1A POPE  145      69.366  54.204  46.949  1.00  0.00            
ATOM   1646  D2A POPE  145      69.448  56.775  44.177  1.00  0.00            
ATOM   1647  C3A POPE  145      70.054  57.143  40.427  1.00  0.00            
ATOM   1648  C4A POPE  145      68.882  60.774  37.685  1.00  0.00            
ATOM   1649  C1B POPE  145      70.108  49.236  45.108  1.00  0.00            
ATOM   1650  C2B POPE  145      70.095  46.896  40.411  1.00  0.00            
ATOM   1651  C3B POPE  145      70.030  43.855  37.411  1.00  0.00            
ATOM   1652  C4B POPE  145      71.857  41.698  33.970  1.00  0.00            
ATOM   1653  NH3 POPE  146     160.134 109.931  56.198  1.00  0.00            
ATOM   1654  PO4 POPE  146     156.961 112.778  56.237  1.00  0.00            
ATOM   1655  GL1 POPE  146     155.292 112.374  51.941  1.00  0.00            
ATOM   1656  GL2 POPE  146     153.875 115.475  51.598  1.00  0.00            
ATOM   1657  C1A POPE  146     154.015 110.885  47.860  1.00  0.00            
ATOM   1658  D2A POPE  146     153.990 111.198  43.915  1.00  0.00            
ATOM   1659  C3A POPE  146     151.467 115.103  42.536  1.00  0.00            
ATOM   1660  C4A POPE  146     149.750 113.401  38.434  1.00  0.00            
ATOM   1661  C1B POPE  146     153.428 116.198  47.163  1.00  0.00            
ATOM   1662  C2B POPE  146     152.654 119.850  44.669  1.00  0.00            
ATOM   1663  C3B POPE  146     149.941 119.675  41.139  1.00  0.00            
ATOM   1664  C4B POPE  146     150.962 118.063  37.076  1.00  0.00            
ATOM   1665  NH3 POPE  147     149.961  88.663  60.030  1.00  0.00            
ATOM   1666  PO4 POPE  147     155.312  88.042  60.631  1.00  0.00            
ATOM   1667  GL1 POPE  147     154.189  88.615  56.588  1.00  0.00            
ATOM   1668  GL2 POPE  147     155.749  91.146  54.467  1.00  0.00            
ATOM   1669  C1A POPE  147     151.412  89.312  52.526  1.00  0.00            
ATOM   1670  D2A POPE  147     153.011  88.317  48.345  1.00  0.00            
ATOM   1671  C3A POPE  147     150.966  89.510  44.574  1.00  0.00            
ATOM   1672  C4A POPE  147     149.159  90.373  40.482  1.00  0.00            
ATOM   1673  C1B POPE  147     155.664  91.965  50.764  1.00  0.00            
ATOM   1674  C2B POPE  147     153.703  93.504  47.061  1.00  0.00            
ATOM   1675  C3B POPE  147     152.851  93.783  42.584  1.00  0.00            
ATOM   1676  C4B POPE  147     153.500  91.867  38.688  1.00  0.00            
ATOM   1677  NH3 POPE  148     179.428  32.437  51.589  1.00  0.00            
ATOM   1678  PO4 POPE  148     183.143  33.066  52.788  1.00  0.00            
ATOM   1679  GL1 POPE  148     183.772  34.826  49.459  1.00  0.00            
ATOM   1680  GL2 POPE  148     185.505  37.984  49.124  1.00  0.00            
ATOM   1681  C1A POPE  148     184.079  32.981  45.274  1.00  0.00            
ATOM   1682  D2A POPE  148     185.125  33.427  40.926  1.00  0.00            
ATOM   1683  C3A POPE  148     186.830  29.395  37.274  1.00  0.00            
ATOM   1684  C4A POPE  148     189.693  26.286  36.490  1.00  0.00            
ATOM   1685  C1B POPE  148     186.011  37.496  44.097  1.00  0.00            
ATOM   1686  C2B POPE  148     189.616  36.715  40.687  1.00  0.00            
ATOM   1687  C3B POPE  148     193.878  34.595  39.923  1.00  0.00            
ATOM   1688  C4B POPE  148     197.598  35.142  37.116  1.00  0.00            
ATOM   1689  NH3 POPE  149      38.447  61.582  56.464  1.00  0.00            
ATOM   1690  PO4 POPE  149      35.797  57.841  56.249  1.00  0.00            
ATOM   1691  GL1 POPE  149      36.521  58.652  52.532  1.00  0.00            
ATOM   1692  GL2 POPE  149      33.809  59.239  50.523  1.00  0.00            
ATOM   1693  C1A POPE  149      39.720  58.592  48.461  1.00  0.00            
ATOM   1694  D2A POPE  149      41.137  58.419  44.232  1.00  0.00            
ATOM   1695  C3A POPE  149      39.583  56.972  41.118  1.00  0.00            
ATOM   1696  C4A POPE  149      39.332  58.057  36.677  1.00  0.00            
ATOM   1697  C1B POPE  149      31.397  59.098  45.448  1.00  0.00            
ATOM   1698  C2B POPE  149      27.499  58.262  43.795  1.00  0.00            
ATOM   1699  C3B POPE  149      26.680  55.287  41.274  1.00  0.00            
ATOM   1700  C4B POPE  149      23.811  53.754  38.561  1.00  0.00            
ATOM   1701  NH3 POPE  150     192.367  70.939  56.643  1.00  0.00            
ATOM   1702  PO4 POPE  150     197.074  70.257  56.518  1.00  0.00            
ATOM   1703  GL1 POPE  150       0.758  67.865  53.041  1.00  0.00            
ATOM   1704  GL2 POPE  150       4.010  68.423  52.277  1.00  0.00            
ATOM   1705  C1A POPE  150       0.390  66.039  49.008  1.00  0.00            
ATOM   1706  D2A POPE  150       1.373  63.351  45.783  1.00  0.00            
ATOM   1707  C3A POPE  150       5.114  61.107  43.882  1.00  0.00            
ATOM   1708  C4A POPE  150       8.833  59.529  42.339  1.00  0.00            
ATOM   1709  C1B POPE  150       5.500  66.412  48.576  1.00  0.00            
ATOM   1710  C2B POPE  150       4.245  66.626  43.659  1.00  0.00            
ATOM   1711  C3B POPE  150       4.061  68.155  39.116  1.00  0.00            
ATOM   1712  C4B POPE  150       2.945  70.457  34.494  1.00  0.00            
ATOM   1713  NH3 POPE  151     194.533 129.545  59.140  1.00  0.00            
ATOM   1714  PO4 POPE  151     196.682 133.125  58.568  1.00  0.00            
ATOM   1715  GL1 POPE  151       0.161 133.505  54.471  1.00  0.00            
ATOM   1716  GL2 POPE  151     196.172 130.926  53.600  1.00  0.00            
ATOM   1717  C1A POPE  151       2.866 132.324  50.142  1.00  0.00            
ATOM   1718  D2A POPE  151       2.663 133.212  46.009  1.00  0.00            
ATOM   1719  C3A POPE  151       6.946 132.579  45.105  1.00  0.00            
ATOM   1720  C4A POPE  151      10.064 135.959  45.040  1.00  0.00            
ATOM   1721  C1B POPE  151     195.981 134.440  50.313  1.00  0.00            
ATOM   1722  C2B POPE  151     195.967 137.347  46.508  1.00  0.00            
ATOM   1723  C3B POPE  151     193.860 139.139  43.240  1.00  0.00            
ATOM   1724  C4B POPE  151     192.803 137.950  39.422  1.00  0.00            
ATOM   1725  NH3 POPE  152     154.174 123.507  57.726  1.00  0.00            
ATOM   1726  PO4 POPE  152     150.919 120.357  58.327  1.00  0.00            
ATOM   1727  GL1 POPE  152     152.929 120.343  53.687  1.00  0.00            
ATOM   1728  GL2 POPE  152     155.781 120.322  51.598  1.00  0.00            
ATOM   1729  C1A POPE  152     151.103 120.855  49.903  1.00  0.00            
ATOM   1730  D2A POPE  152     148.978 117.845  48.006  1.00  0.00            
ATOM   1731  C3A POPE  152     147.986 117.350  45.819  1.00  0.00            
ATOM   1732  C4A POPE  152     146.621 115.819  42.076  1.00  0.00            
ATOM   1733  C1B POPE  152     159.628 121.344  50.114  1.00  0.00            
ATOM   1734  C2B POPE  152     160.763 124.442  48.539  1.00  0.00            
ATOM   1735  C3B POPE  152     162.692 127.482  46.205  1.00  0.00            
ATOM   1736  C4B POPE  152     164.050 128.882  41.996  1.00  0.00            
ATOM   1737  NH3 POPE  153     117.444  74.625  58.846  1.00  0.00            
ATOM   1738  PO4 POPE  153     116.241  70.141  57.990  1.00  0.00            
ATOM   1739  GL1 POPE  153     116.895  68.949  54.159  1.00  0.00            
ATOM   1740  GL2 POPE  153     118.818  71.694  53.851  1.00  0.00            
ATOM   1741  C1A POPE  153     113.741  69.120  49.883  1.00  0.00            
ATOM   1742  D2A POPE  153     112.520  70.599  46.121  1.00  0.00            
ATOM   1743  C3A POPE  153     108.036  71.977  46.127  1.00  0.00            
ATOM   1744  C4A POPE  153     105.998  73.032  41.977  1.00  0.00            
ATOM   1745  C1B POPE  153     119.379  70.106  49.322  1.00  0.00            
ATOM   1746  C2B POPE  153     117.925  68.660  45.612  1.00  0.00            
ATOM   1747  C3B POPE  153     117.893  68.109  40.466  1.00  0.00            
ATOM   1748  C4B POPE  153     115.597  69.975  37.025  1.00  0.00            
ATOM   1749  NH3 POPE  154      40.666 113.919  53.884  1.00  0.00            
ATOM   1750  PO4 POPE  154      39.445 110.357  55.601  1.00  0.00            
ATOM   1751  GL1 POPE  154      38.953 110.662  50.534  1.00  0.00            
ATOM   1752  GL2 POPE  154      41.963 111.927  47.953  1.00  0.00            
ATOM   1753  C1A POPE  154      37.555 108.651  46.357  1.00  0.00            
ATOM   1754  D2A POPE  154      37.651 108.398  41.971  1.00  0.00            
ATOM   1755  C3A POPE  154      38.716 107.105  37.269  1.00  0.00            
ATOM   1756  C4A POPE  154      39.791 103.487  36.432  1.00  0.00            
ATOM   1757  C1B POPE  154      40.526 112.947  43.870  1.00  0.00            
ATOM   1758  C2B POPE  154      40.169 116.553  41.206  1.00  0.00            
ATOM   1759  C3B POPE  154      36.975 118.225  38.569  1.00  0.00            
ATOM   1760  C4B POPE  154      36.012 118.866  34.187  1.00  0.00            
ATOM   1761  NH3 POPE  155       8.072 121.219  56.847  1.00  0.00            
ATOM   1762  PO4 POPE  155       4.333 123.709  56.173  1.00  0.00            
ATOM   1763  GL1 POPE  155       4.223 125.221  52.997  1.00  0.00            
ATOM   1764  GL2 POPE  155       1.298 127.073  51.612  1.00  0.00            
ATOM   1765  C1A POPE  155       4.821 124.104  48.625  1.00  0.00            
ATOM   1766  D2A POPE  155       3.853 123.874  44.698  1.00  0.00            
ATOM   1767  C3A POPE  155       2.803 120.321  40.826  1.00  0.00            
ATOM   1768  C4A POPE  155       0.966 119.811  36.861  1.00  0.00            
ATOM   1769  C1B POPE  155     196.166 128.188  49.194  1.00  0.00            
ATOM   1770  C2B POPE  155     195.142 131.735  46.382  1.00  0.00            
ATOM   1771  C3B POPE  155     196.828 134.148  42.335  1.00  0.00            
ATOM   1772  C4B POPE  155     196.499 134.587  38.375  1.00  0.00            
ATOM   1773  NH3 POPE  156     161.868  52.260  54.669  1.00  0.00            
ATOM   1774  PO4 POPE  156     163.172  48.415  57.389  1.00  0.00            
ATOM   1775  GL1 POPE  156     162.863  47.430  52.861  1.00  0.00            
ATOM   1776  GL2 POPE  156     165.330  48.771  50.439  1.00  0.00            
ATOM   1777  C1A POPE  156     159.017  47.529  48.473  1.00  0.00            
ATOM   1778  D2A POPE  156     156.951  46.184  44.697  1.00  0.00            
ATOM   1779  C3A POPE  156     155.882  48.066  41.265  1.00  0.00            
ATOM   1780  C4A POPE  156     152.995  50.222  39.166  1.00  0.00            
ATOM   1781  C1B POPE  156     162.780  51.637  48.468  1.00  0.00            
ATOM   1782  C2B POPE  156     164.288  55.431  45.657  1.00  0.00            
ATOM   1783  C3B POPE  156     165.951  57.952  42.010  1.00  0.00            
ATOM   1784  C4B POPE  156     166.668  59.844  38.523  1.00  0.00            
ATOM   1785  NH3 POPE  157     184.040 131.905  60.187  1.00  0.00            
ATOM   1786  PO4 POPE  157     188.316 133.109  59.577  1.00  0.00            
ATOM   1787  GL1 POPE  157     185.654 133.289  55.909  1.00  0.00            
ATOM   1788  GL2 POPE  157     185.452 135.316  54.051  1.00  0.00            
ATOM   1789  C1A POPE  157     182.702 131.649  52.997  1.00  0.00            
ATOM   1790  D2A POPE  157     182.523 131.342  49.077  1.00  0.00            
ATOM   1791  C3A POPE  157     184.903 128.989  46.950  1.00  0.00            
ATOM   1792  C4A POPE  157     187.447 126.760  44.086  1.00  0.00            
ATOM   1793  C1B POPE  157     185.512 135.533  50.061  1.00  0.00            
ATOM   1794  C2B POPE  157     186.135 133.492  46.185  1.00  0.00            
ATOM   1795  C3B POPE  157     186.266 131.037  41.930  1.00  0.00            
ATOM   1796  C4B POPE  157     189.457 128.202  39.709  1.00  0.00            
ATOM   1797  NH3 POPE  158     128.830  61.490  62.289  1.00  0.00            
ATOM   1798  PO4 POPE  158     130.429  64.991  64.238  1.00  0.00            
ATOM   1799  GL1 POPE  158     133.464  66.332  60.513  1.00  0.00            
ATOM   1800  GL2 POPE  158     135.064  62.840  60.301  1.00  0.00            
ATOM   1801  C1A POPE  158     132.416  65.734  55.183  1.00  0.00            
ATOM   1802  D2A POPE  158     131.342  65.741  50.366  1.00  0.00            
ATOM   1803  C3A POPE  158     132.447  65.856  46.595  1.00  0.00            
ATOM   1804  C4A POPE  158     133.040  63.638  42.954  1.00  0.00            
ATOM   1805  C1B POPE  158     137.224  62.169  56.831  1.00  0.00            
ATOM   1806  C2B POPE  158     141.757  60.657  54.772  1.00  0.00            
ATOM   1807  C3B POPE  158     143.388  60.445  50.892  1.00  0.00            
ATOM   1808  C4B POPE  158     143.078  63.757  47.160  1.00  0.00            
ATOM   1809  NH3 POPE  159     137.162   2.957  59.666  1.00  0.00            
ATOM   1810  PO4 POPE  159     134.528   6.000  59.942  1.00  0.00            
ATOM   1811  GL1 POPE  159     134.961   6.204  55.558  1.00  0.00            
ATOM   1812  GL2 POPE  159     138.423   5.297  55.350  1.00  0.00            
ATOM   1813  C1A POPE  159     133.121   8.535  52.681  1.00  0.00            
ATOM   1814  D2A POPE  159     134.124  10.596  48.364  1.00  0.00            
ATOM   1815  C3A POPE  159     134.144  12.417  44.272  1.00  0.00            
ATOM   1816  C4A POPE  159     134.622  14.364  41.671  1.00  0.00            
ATOM   1817  C1B POPE  159     137.751   7.160  51.314  1.00  0.00            
ATOM   1818  C2B POPE  159     138.038   7.684  46.994  1.00  0.00            
ATOM   1819  C3B POPE  159     135.414   7.568  43.117  1.00  0.00            
ATOM   1820  C4B POPE  159     134.867   8.677  38.366  1.00  0.00            
ATOM   1821  NH3 POPE  160      42.419 158.101  53.014  1.00  0.00            
ATOM   1822  PO4 POPE  160      39.580 154.398  53.417  1.00  0.00            
ATOM   1823  GL1 POPE  160      37.823 157.262  50.456  1.00  0.00            
ATOM   1824  GL2 POPE  160      35.403 155.861  48.278  1.00  0.00            
ATOM   1825  C1A POPE  160      38.889 159.023  46.806  1.00  0.00            
ATOM   1826  D2A POPE  160      39.685 159.060  42.137  1.00  0.00            
ATOM   1827  C3A POPE  160      41.909 160.786  38.892  1.00  0.00            
ATOM   1828  C4A POPE  160      41.137 161.450  34.909  1.00  0.00            
ATOM   1829  C1B POPE  160      33.532 157.965  45.186  1.00  0.00            
ATOM   1830  C2B POPE  160      35.220 161.187  43.387  1.00  0.00            
ATOM   1831  C3B POPE  160      33.782 164.478  44.155  1.00  0.00            
ATOM   1832  C4B POPE  160      30.652 167.687  46.245  1.00  0.00            
ATOM   1833  NH3 POPE  161     155.998 144.364  60.773  1.00  0.00            
ATOM   1834  PO4 POPE  161     158.137 148.336  61.489  1.00  0.00            
ATOM   1835  GL1 POPE  161     159.042 147.235  57.519  1.00  0.00            
ATOM   1836  GL2 POPE  161     156.616 145.887  56.150  1.00  0.00            
ATOM   1837  C1A POPE  161     160.282 147.209  52.783  1.00  0.00            
ATOM   1838  D2A POPE  161     162.494 146.767  50.588  1.00  0.00            
ATOM   1839  C3A POPE  161     162.551 146.957  45.994  1.00  0.00            
ATOM   1840  C4A POPE  161     162.950 149.965  42.633  1.00  0.00            
ATOM   1841  C1B POPE  161     155.818 145.697  52.100  1.00  0.00            
ATOM   1842  C2B POPE  161     153.716 141.950  49.333  1.00  0.00            
ATOM   1843  C3B POPE  161     153.180 141.987  44.841  1.00  0.00            
ATOM   1844  C4B POPE  161     152.675 140.699  41.081  1.00  0.00            
ATOM   1845  NH3 POPE  162     145.540  78.290  59.242  1.00  0.00            
ATOM   1846  PO4 POPE  162     142.385  81.462  59.147  1.00  0.00            
ATOM   1847  GL1 POPE  162     141.473  80.391  54.918  1.00  0.00            
ATOM   1848  GL2 POPE  162     138.062  80.066  55.662  1.00  0.00            
ATOM   1849  C1A POPE  162     140.510  80.766  50.587  1.00  0.00            
ATOM   1850  D2A POPE  162     137.358  79.969  47.521  1.00  0.00            
ATOM   1851  C3A POPE  162     138.117  78.116  43.416  1.00  0.00            
ATOM   1852  C4A POPE  162     139.730  79.181  39.001  1.00  0.00            
ATOM   1853  C1B POPE  162     137.080  77.111  53.616  1.00  0.00            
ATOM   1854  C2B POPE  162     136.055  75.407  49.890  1.00  0.00            
ATOM   1855  C3B POPE  162     135.206  75.053  45.237  1.00  0.00            
ATOM   1856  C4B POPE  162     137.019  72.824  41.327  1.00  0.00            
ATOM   1857  NH3 POPE  163      78.000 110.959  51.915  1.00  0.00            
ATOM   1858  PO4 POPE  163      79.681 112.863  48.344  1.00  0.00            
ATOM   1859  GL1 POPE  163      81.332 111.999  44.832  1.00  0.00            
ATOM   1860  GL2 POPE  163      80.815 115.000  43.514  1.00  0.00            
ATOM   1861  C1A POPE  163      81.621 110.662  40.380  1.00  0.00            
ATOM   1862  D2A POPE  163      82.954 109.165  36.313  1.00  0.00            
ATOM   1863  C3A POPE  163      84.471 107.140  32.439  1.00  0.00            
ATOM   1864  C4A POPE  163      86.910 106.676  29.638  1.00  0.00            
ATOM   1865  C1B POPE  163      79.515 115.021  38.975  1.00  0.00            
ATOM   1866  C2B POPE  163      78.858 117.374  34.330  1.00  0.00            
ATOM   1867  C3B POPE  163      79.472 121.272  33.846  1.00  0.00            
ATOM   1868  C4B POPE  163      82.583 124.172  34.082  1.00  0.00            
ATOM   1869  NH3 POPE  164      38.408  67.257  52.686  1.00  0.00            
ATOM   1870  PO4 POPE  164      34.699  68.580  53.977  1.00  0.00            
ATOM   1871  GL1 POPE  164      35.006  69.861  49.299  1.00  0.00            
ATOM   1872  GL2 POPE  164      36.140  68.291  48.104  1.00  0.00            
ATOM   1873  C1A POPE  164      34.829  71.360  44.483  1.00  0.00            
ATOM   1874  D2A POPE  164      36.173  72.985  40.102  1.00  0.00            
ATOM   1875  C3A POPE  164      38.514  71.979  37.257  1.00  0.00            
ATOM   1876  C4A POPE  164      43.270  72.599  37.117  1.00  0.00            
ATOM   1877  C1B POPE  164      36.142  66.446  43.522  1.00  0.00            
ATOM   1878  C2B POPE  164      35.946  67.704  39.668  1.00  0.00            
ATOM   1879  C3B POPE  164      35.611  69.172  35.042  1.00  0.00            
ATOM   1880  C4B POPE  164      34.150  66.274  32.270  1.00  0.00            
ATOM   1881  NH3 POPE  165      48.464 197.500  52.663  1.00  0.00            
ATOM   1882  PO4 POPE  165      53.280   0.124  54.261  1.00  0.00            
ATOM   1883  GL1 POPE  165      56.061 197.547  50.513  1.00  0.00            
ATOM   1884  GL2 POPE  165      57.405 194.168  49.140  1.00  0.00            
ATOM   1885  C1A POPE  165      58.380   2.124  46.432  1.00  0.00            
ATOM   1886  D2A POPE  165      60.118   0.986  42.412  1.00  0.00            
ATOM   1887  C3A POPE  165      63.496   3.475  40.629  1.00  0.00            
ATOM   1888  C4A POPE  165      64.744   1.103  36.918  1.00  0.00            
ATOM   1889  C1B POPE  165      56.756 195.343  45.440  1.00  0.00            
ATOM   1890  C2B POPE  165      57.470 193.923  41.212  1.00  0.00            
ATOM   1891  C3B POPE  165      58.538 196.024  37.772  1.00  0.00            
ATOM   1892  C4B POPE  165      60.262   2.208  35.645  1.00  0.00            
ATOM   1893  NH3 POPE  166      26.257 175.075  59.332  1.00  0.00            
ATOM   1894  PO4 POPE  166      26.794 179.892  60.224  1.00  0.00            
ATOM   1895  GL1 POPE  166      28.126 179.652  54.727  1.00  0.00            
ATOM   1896  GL2 POPE  166      26.827 181.254  52.415  1.00  0.00            
ATOM   1897  C1A POPE  166      27.693 177.021  50.993  1.00  0.00            
ATOM   1898  D2A POPE  166      27.944 172.942  48.021  1.00  0.00            
ATOM   1899  C3A POPE  166      28.949 172.269  44.319  1.00  0.00            
ATOM   1900  C4A POPE  166      30.010 170.409  40.368  1.00  0.00            
ATOM   1901  C1B POPE  166      25.088 180.579  48.641  1.00  0.00            
ATOM   1902  C2B POPE  166      25.359 180.224  43.683  1.00  0.00            
ATOM   1903  C3B POPE  166      23.813 180.827  39.805  1.00  0.00            
ATOM   1904  C4B POPE  166      21.265 183.971  38.044  1.00  0.00            
ATOM   1905  NH3 POPE  167     167.138 123.276  55.601  1.00  0.00            
ATOM   1906  PO4 POPE  167     169.302 119.891  54.099  1.00  0.00            
ATOM   1907  GL1 POPE  167     169.649 123.694  51.660  1.00  0.00            
ATOM   1908  GL2 POPE  167     171.161 121.628  49.693  1.00  0.00            
ATOM   1909  C1A POPE  167     172.556 128.032  51.904  1.00  0.00            
ATOM   1910  D2A POPE  167     173.103 132.099  52.406  1.00  0.00            
ATOM   1911  C3A POPE  167     172.746 133.548  48.331  1.00  0.00            
ATOM   1912  C4A POPE  167     172.156 133.931  43.363  1.00  0.00            
ATOM   1913  C1B POPE  167     169.845 123.796  46.298  1.00  0.00            
ATOM   1914  C2B POPE  167     167.358 124.737  43.500  1.00  0.00            
ATOM   1915  C3B POPE  167     167.127 125.831  38.304  1.00  0.00            
ATOM   1916  C4B POPE  167     164.939 126.365  34.984  1.00  0.00            
ATOM   1917  NH3 POPE  168      58.398 109.587  54.442  1.00  0.00            
ATOM   1918  PO4 POPE  168      53.911 109.142  55.082  1.00  0.00            
ATOM   1919  GL1 POPE  168      53.271 109.408  51.831  1.00  0.00            
ATOM   1920  GL2 POPE  168      55.978 109.985  49.486  1.00  0.00            
ATOM   1921  C1A POPE  168      51.989 109.672  46.013  1.00  0.00            
ATOM   1922  D2A POPE  168      51.458 109.669  41.506  1.00  0.00            
ATOM   1923  C3A POPE  168      55.744 109.768  39.345  1.00  0.00            
ATOM   1924  C4A POPE  168      56.278 109.447  35.160  1.00  0.00            
ATOM   1925  C1B POPE  168      57.448 107.564  46.424  1.00  0.00            
ATOM   1926  C2B POPE  168      55.181 105.223  43.544  1.00  0.00            
ATOM   1927  C3B POPE  168      53.168 105.308  40.288  1.00  0.00            
ATOM   1928  C4B POPE  168      49.157 105.496  37.258  1.00  0.00            
ATOM   1929  NH3 POPE  169      59.349 162.377  55.389  1.00  0.00            
ATOM   1930  PO4 POPE  169      64.173 162.911  55.369  1.00  0.00            
ATOM   1931  GL1 POPE  169      62.380 163.874  51.598  1.00  0.00            
ATOM   1932  GL2 POPE  169      64.412 166.797  50.494  1.00  0.00            
ATOM   1933  C1A POPE  169      60.404 162.725  47.920  1.00  0.00            
ATOM   1934  D2A POPE  169      62.313 163.573  43.473  1.00  0.00            
ATOM   1935  C3A POPE  169      59.930 163.842  39.275  1.00  0.00            
ATOM   1936  C4A POPE  169      57.521 163.126  35.304  1.00  0.00            
ATOM   1937  C1B POPE  169      65.719 166.062  46.773  1.00  0.00            
ATOM   1938  C2B POPE  169      66.902 167.048  41.187  1.00  0.00            
ATOM   1939  C3B POPE  169      69.838 165.026  39.473  1.00  0.00            
ATOM   1940  C4B POPE  169      70.158 160.088  38.171  1.00  0.00            
ATOM   1941  NH3 POPE  170     125.724 142.072  61.278  1.00  0.00            
ATOM   1942  PO4 POPE  170     126.031 144.833  57.596  1.00  0.00            
ATOM   1943  GL1 POPE  170     124.754 143.144  53.172  1.00  0.00            
ATOM   1944  GL2 POPE  170     125.559 145.779  51.728  1.00  0.00            
ATOM   1945  C1A POPE  170     123.253 143.037  48.575  1.00  0.00            
ATOM   1946  D2A POPE  170     122.358 144.311  45.141  1.00  0.00            
ATOM   1947  C3A POPE  170     119.055 144.889  41.931  1.00  0.00            
ATOM   1948  C4A POPE  170     114.562 145.870  41.976  1.00  0.00            
ATOM   1949  C1B POPE  170     126.874 146.914  47.837  1.00  0.00            
ATOM   1950  C2B POPE  170     127.147 146.757  43.954  1.00  0.00            
ATOM   1951  C3B POPE  170     124.945 145.476  40.158  1.00  0.00            
ATOM   1952  C4B POPE  170     121.345 145.599  37.465  1.00  0.00            
ATOM   1953  NH3 POPE  171      66.535  68.624  55.638  1.00  0.00            
ATOM   1954  PO4 POPE  171      67.506  73.068  54.922  1.00  0.00            
ATOM   1955  GL1 POPE  171      67.846  74.248  50.264  1.00  0.00            
ATOM   1956  GL2 POPE  171      65.935  77.589  49.787  1.00  0.00            
ATOM   1957  C1A POPE  171      68.421  76.787  45.810  1.00  0.00            
ATOM   1958  D2A POPE  171      70.922  78.188  42.355  1.00  0.00            
ATOM   1959  C3A POPE  171      72.118  77.296  37.932  1.00  0.00            
ATOM   1960  C4A POPE  171      72.736  77.344  33.668  1.00  0.00            
ATOM   1961  C1B POPE  171      63.228  79.502  47.328  1.00  0.00            
ATOM   1962  C2B POPE  171      60.710  83.166  44.258  1.00  0.00            
ATOM   1963  C3B POPE  171      59.973  87.592  45.212  1.00  0.00            
ATOM   1964  C4B POPE  171      56.564  90.938  46.120  1.00  0.00            
ATOM   1965  NH3 POPE  172      17.114 113.421  56.575  1.00  0.00            
ATOM   1966  PO4 POPE  172      20.446 115.954  54.792  1.00  0.00            
ATOM   1967  GL1 POPE  172      18.036 116.144  51.265  1.00  0.00            
ATOM   1968  GL2 POPE  172      13.832 114.848  52.256  1.00  0.00            
ATOM   1969  C1A POPE  172      16.563 116.968  47.315  1.00  0.00            
ATOM   1970  D2A POPE  172      17.449 117.480  42.162  1.00  0.00            
ATOM   1971  C3A POPE  172      15.050 116.311  38.602  1.00  0.00            
ATOM   1972  C4A POPE  172      16.066 119.298  35.825  1.00  0.00            
ATOM   1973  C1B POPE  172      13.808 112.803  48.316  1.00  0.00            
ATOM   1974  C2B POPE  172      14.895 112.325  44.455  1.00  0.00            
ATOM   1975  C3B POPE  172      12.983 110.459  40.624  1.00  0.00            
ATOM   1976  C4B POPE  172      15.481 107.834  37.123  1.00  0.00            
ATOM   1977  NH3 POPE  173      98.946  20.159  56.482  1.00  0.00            
ATOM   1978  PO4 POPE  173     103.858  21.471  57.237  1.00  0.00            
ATOM   1979  GL1 POPE  173     104.665  22.638  53.359  1.00  0.00            
ATOM   1980  GL2 POPE  173     108.297  23.015  52.057  1.00  0.00            
ATOM   1981  C1A POPE  173     103.217  22.975  49.259  1.00  0.00            
ATOM   1982  D2A POPE  173     102.580  25.448  45.802  1.00  0.00            
ATOM   1983  C3A POPE  173     101.198  29.835  47.564  1.00  0.00            
ATOM   1984  C4A POPE  173      97.241  30.122  47.250  1.00  0.00            
ATOM   1985  C1B POPE  173     107.656  21.763  47.744  1.00  0.00            
ATOM   1986  C2B POPE  173     107.699  21.275  43.214  1.00  0.00            
ATOM   1987  C3B POPE  173     109.669  23.815  39.657  1.00  0.00            
ATOM   1988  C4B POPE  173     113.528  26.041  39.002  1.00  0.00            
ATOM   1989  NH3 POPE  174      93.299  39.939  55.717  1.00  0.00            
ATOM   1990  PO4 POPE  174      89.208  40.856  57.355  1.00  0.00            
ATOM   1991  GL1 POPE  174      89.689  42.085  52.838  1.00  0.00            
ATOM   1992  GL2 POPE  174      89.964  39.724  51.504  1.00  0.00            
ATOM   1993  C1A POPE  174      87.714  43.365  48.611  1.00  0.00            
ATOM   1994  D2A POPE  174      87.731  42.941  44.245  1.00  0.00            
ATOM   1995  C3A POPE  174      86.619  40.502  40.991  1.00  0.00            
ATOM   1996  C4A POPE  174      87.157  40.524  36.769  1.00  0.00            
ATOM   1997  C1B POPE  174      89.348  38.845  47.389  1.00  0.00            
ATOM   1998  C2B POPE  174      90.426  35.914  44.544  1.00  0.00            
ATOM   1999  C3B POPE  174      90.359  36.655  40.411  1.00  0.00            
ATOM   2000  C4B POPE  174      89.797  36.420  36.336  1.00  0.00            
ATOM   2001  NH3 POPE  175      47.609 132.313  49.399  1.00  0.00            
ATOM   2002  PO4 POPE  175      46.958 136.528  51.257  1.00  0.00            
ATOM   2003  GL1 POPE  175      47.808 137.499  47.179  1.00  0.00            
ATOM   2004  GL2 POPE  175      50.701 136.170  46.507  1.00  0.00            
ATOM   2005  C1A POPE  175      47.822 138.957  42.929  1.00  0.00            
ATOM   2006  D2A POPE  175      47.741 139.196  38.295  1.00  0.00            
ATOM   2007  C3A POPE  175      46.916 135.579  36.043  1.00  0.00            
ATOM   2008  C4A POPE  175      49.000 132.087  33.989  1.00  0.00            
ATOM   2009  C1B POPE  175      51.974 136.236  42.427  1.00  0.00            
ATOM   2010  C2B POPE  175      51.693 135.779  36.874  1.00  0.00            
ATOM   2011  C3B POPE  175      51.574 136.563  33.484  1.00  0.00            
ATOM   2012  C4B POPE  175      52.103 135.735  30.013  1.00  0.00            
ATOM   2013  NH3 POPE  176     102.450 117.743  53.547  1.00  0.00            
ATOM   2014  PO4 POPE  176     101.053 114.132  52.357  1.00  0.00            
ATOM   2015  GL1 POPE  176     100.899 114.596  48.287  1.00  0.00            
ATOM   2016  GL2 POPE  176     103.220 117.001  48.494  1.00  0.00            
ATOM   2017  C1A POPE  176      99.114 113.831  44.593  1.00  0.00            
ATOM   2018  D2A POPE  176     100.129 113.773  40.447  1.00  0.00            
ATOM   2019  C3A POPE  176      99.814 117.170  38.450  1.00  0.00            
ATOM   2020  C4A POPE  176     100.688 120.186  34.664  1.00  0.00            
ATOM   2021  C1B POPE  176     106.136 117.794  46.635  1.00  0.00            
ATOM   2022  C2B POPE  176     108.413 118.500  42.993  1.00  0.00            
ATOM   2023  C3B POPE  176     110.627 118.868  38.925  1.00  0.00            
ATOM   2024  C4B POPE  176     113.862 117.925  35.775  1.00  0.00            
ATOM   2025  NH3 POPE  177     124.967  81.267  60.569  1.00  0.00            
ATOM   2026  PO4 POPE  177     128.288  77.947  62.129  1.00  0.00            
ATOM   2027  GL1 POPE  177     129.898  77.207  57.719  1.00  0.00            
ATOM   2028  GL2 POPE  177     131.995  75.648  57.476  1.00  0.00            
ATOM   2029  C1A POPE  177     127.493  76.559  53.796  1.00  0.00            
ATOM   2030  D2A POPE  177     124.904  77.035  50.006  1.00  0.00            
ATOM   2031  C3A POPE  177     127.053  78.750  48.723  1.00  0.00            
ATOM   2032  C4A POPE  177     128.441  80.348  45.438  1.00  0.00            
ATOM   2033  C1B POPE  177     132.059  74.937  53.142  1.00  0.00            
ATOM   2034  C2B POPE  177     130.081  74.565  49.701  1.00  0.00            
ATOM   2035  C3B POPE  177     127.923  74.952  45.465  1.00  0.00            
ATOM   2036  C4B POPE  177     128.713  76.769  41.637  1.00  0.00            
ATOM   2037  NH3 POPE  178      67.768 104.479  52.905  1.00  0.00            
ATOM   2038  PO4 POPE  178      64.987 101.153  53.631  1.00  0.00            
ATOM   2039  GL1 POPE  178      65.811 100.664  49.222  1.00  0.00            
ATOM   2040  GL2 POPE  178      69.388 102.658  48.153  1.00  0.00            
ATOM   2041  C1A POPE  178      65.037 100.313  44.402  1.00  0.00            
ATOM   2042  D2A POPE  178      63.930 102.418  40.721  1.00  0.00            
ATOM   2043  C3A POPE  178      62.882 100.270  37.664  1.00  0.00            
ATOM   2044  C4A POPE  178      63.379  98.112  34.736  1.00  0.00            
ATOM   2045  C1B POPE  178      69.573 102.044  43.468  1.00  0.00            
ATOM   2046  C2B POPE  178      69.125 102.546  39.630  1.00  0.00            
ATOM   2047  C3B POPE  178      67.453 104.852  36.887  1.00  0.00            
ATOM   2048  C4B POPE  178      62.613 106.291  37.282  1.00  0.00            
ATOM   2049  NH3 POPE  179      67.451  10.847  62.392  1.00  0.00            
ATOM   2050  PO4 POPE  179      64.527   8.323  59.203  1.00  0.00            
ATOM   2051  GL1 POPE  179      66.765   7.850  54.574  1.00  0.00            
ATOM   2052  GL2 POPE  179      68.428   6.367  56.065  1.00  0.00            
ATOM   2053  C1A POPE  179      68.360   6.002  51.045  1.00  0.00            
ATOM   2054  D2A POPE  179      68.068   5.117  46.798  1.00  0.00            
ATOM   2055  C3A POPE  179      69.795   1.730  43.963  1.00  0.00            
ATOM   2056  C4A POPE  179      69.663   1.636  39.373  1.00  0.00            
ATOM   2057  C1B POPE  179      65.672   3.022  53.922  1.00  0.00            
ATOM   2058  C2B POPE  179      66.414   0.175  51.941  1.00  0.00            
ATOM   2059  C3B POPE  179      66.067 195.080  49.101  1.00  0.00            
ATOM   2060  C4B POPE  179      67.885 194.165  45.152  1.00  0.00            
ATOM   2061  NH3 POPE  180     137.365  14.556  61.240  1.00  0.00            
ATOM   2062  PO4 POPE  180     132.405  15.425  61.644  1.00  0.00            
ATOM   2063  GL1 POPE  180     131.573  16.208  58.228  1.00  0.00            
ATOM   2064  GL2 POPE  180     130.036  13.813  56.180  1.00  0.00            
ATOM   2065  C1A POPE  180     134.637  18.207  55.458  1.00  0.00            
ATOM   2066  D2A POPE  180     133.154  23.023  54.624  1.00  0.00            
ATOM   2067  C3A POPE  180     134.427  24.762  51.272  1.00  0.00            
ATOM   2068  C4A POPE  180     136.320  29.952  52.090  1.00  0.00            
ATOM   2069  C1B POPE  180     127.996  14.741  52.702  1.00  0.00            
ATOM   2070  C2B POPE  180     129.235  12.186  49.161  1.00  0.00            
ATOM   2071  C3B POPE  180     129.429  11.600  45.069  1.00  0.00            
ATOM   2072  C4B POPE  180     130.671  11.481  40.041  1.00  0.00            
ATOM   2073  NH3 POPE  181     187.749 105.102  55.962  1.00  0.00            
ATOM   2074  PO4 POPE  181     192.450 104.276  54.148  1.00  0.00            
ATOM   2075  GL1 POPE  181     193.533 104.564  50.307  1.00  0.00            
ATOM   2076  GL2 POPE  181     191.046 103.952  47.443  1.00  0.00            
ATOM   2077  C1A POPE  181     195.528 105.954  46.123  1.00  0.00            
ATOM   2078  D2A POPE  181     193.925 106.074  41.791  1.00  0.00            
ATOM   2079  C3A POPE  181     195.423 103.178  37.899  1.00  0.00            
ATOM   2080  C4A POPE  181     197.647 101.667  35.332  1.00  0.00            
ATOM   2081  C1B POPE  181     192.436 101.769  44.140  1.00  0.00            
ATOM   2082  C2B POPE  181     191.286 100.385  39.924  1.00  0.00            
ATOM   2083  C3B POPE  181     192.472  95.550  39.937  1.00  0.00            
ATOM   2084  C4B POPE  181     189.525  91.663  39.787  1.00  0.00            
ATOM   2085  NH3 POPE  182     167.060 197.123  62.986  1.00  0.00            
ATOM   2086  PO4 POPE  182     171.913 195.853  64.853  1.00  0.00            
ATOM   2087  GL1 POPE  182     171.313 194.591  61.089  1.00  0.00            
ATOM   2088  GL2 POPE  182     168.633 194.236  58.558  1.00  0.00            
ATOM   2089  C1A POPE  182     173.986 194.325  57.435  1.00  0.00            
ATOM   2090  D2A POPE  182     174.256 195.476  52.761  1.00  0.00            
ATOM   2091  C3A POPE  182     173.040 191.445  50.111  1.00  0.00            
ATOM   2092  C4A POPE  182     173.671 186.735  51.080  1.00  0.00            
ATOM   2093  C1B POPE  182     170.132 197.281  55.485  1.00  0.00            
ATOM   2094  C2B POPE  182     174.589   1.595  55.962  1.00  0.00            
ATOM   2095  C3B POPE  182     175.289   5.638  56.277  1.00  0.00            
ATOM   2096  C4B POPE  182     179.524   8.081  56.470  1.00  0.00            
ATOM   2097  NH3 POPE  183      20.581   1.963  55.088  1.00  0.00            
ATOM   2098  PO4 POPE  183      23.747   4.996  54.263  1.00  0.00            
ATOM   2099  GL1 POPE  183      22.716   2.736  50.017  1.00  0.00            
ATOM   2100  GL2 POPE  183      19.060   2.633  50.605  1.00  0.00            
ATOM   2101  C1A POPE  183      23.223   3.544  45.752  1.00  0.00            
ATOM   2102  D2A POPE  183      25.824   1.625  42.829  1.00  0.00            
ATOM   2103  C3A POPE  183      24.950   2.570  38.744  1.00  0.00            
ATOM   2104  C4A POPE  183      23.550   1.930  34.640  1.00  0.00            
ATOM   2105  C1B POPE  183      17.713   3.071  46.375  1.00  0.00            
ATOM   2106  C2B POPE  183      15.527   1.346  42.531  1.00  0.00            
ATOM   2107  C3B POPE  183      16.512 195.644  39.567  1.00  0.00            
ATOM   2108  C4B POPE  183      19.272 193.089  36.884  1.00  0.00            
ATOM   2109  NH3 POPE  184     186.246 155.140  57.871  1.00  0.00            
ATOM   2110  PO4 POPE  184     182.088 156.572  59.423  1.00  0.00            
ATOM   2111  GL1 POPE  184     181.986 156.529  54.638  1.00  0.00            
ATOM   2112  GL2 POPE  184     181.773 153.305  53.409  1.00  0.00            
ATOM   2113  C1A POPE  184     178.414 156.700  51.589  1.00  0.00            
ATOM   2114  D2A POPE  184     175.608 156.526  48.370  1.00  0.00            
ATOM   2115  C3A POPE  184     176.307 158.664  44.698  1.00  0.00            
ATOM   2116  C4A POPE  184     175.586 159.740  40.405  1.00  0.00            
ATOM   2117  C1B POPE  184     183.262 155.055  49.987  1.00  0.00            
ATOM   2118  C2B POPE  184     182.735 156.270  45.186  1.00  0.00            
ATOM   2119  C3B POPE  184     180.488 156.039  40.310  1.00  0.00            
ATOM   2120  C4B POPE  184     179.479 152.666  37.582  1.00  0.00            
ATOM   2121  NH3 POPE  185      92.434  59.149  50.493  1.00  0.00            
ATOM   2122  PO4 POPE  185      92.271  54.799  52.736  1.00  0.00            
ATOM   2123  GL1 POPE  185      96.104  55.485  48.730  1.00  0.00            
ATOM   2124  GL2 POPE  185      94.125  55.089  46.053  1.00  0.00            
ATOM   2125  C1A POPE  185      99.573  56.048  46.693  1.00  0.00            
ATOM   2126  D2A POPE  185     100.816  54.386  41.928  1.00  0.00            
ATOM   2127  C3A POPE  185      98.426  51.307  40.044  1.00  0.00            
ATOM   2128  C4A POPE  185      98.333  47.205  37.870  1.00  0.00            
ATOM   2129  C1B POPE  185      96.563  57.097  43.129  1.00  0.00            
ATOM   2130  C2B POPE  185      98.309  58.050  39.237  1.00  0.00            
ATOM   2131  C3B POPE  185     103.507  57.963  38.622  1.00  0.00            
ATOM   2132  C4B POPE  185     105.016  54.129  36.796  1.00  0.00            
ATOM   2133  NH3 POPE  186      56.349  83.971  55.103  1.00  0.00            
ATOM   2134  PO4 POPE  186      54.852  87.833  56.016  1.00  0.00            
ATOM   2135  GL1 POPE  186      54.059  89.663  51.867  1.00  0.00            
ATOM   2136  GL2 POPE  186      51.521  91.985  51.907  1.00  0.00            
ATOM   2137  C1A POPE  186      52.637  88.418  47.938  1.00  0.00            
ATOM   2138  D2A POPE  186      50.067  88.921  45.221  1.00  0.00            
ATOM   2139  C3A POPE  186      48.153  86.602  41.326  1.00  0.00            
ATOM   2140  C4A POPE  186      44.695  87.645  37.542  1.00  0.00            
ATOM   2141  C1B POPE  186      52.179  93.446  47.628  1.00  0.00            
ATOM   2142  C2B POPE  186      53.012  93.249  42.894  1.00  0.00            
ATOM   2143  C3B POPE  186      52.537  92.197  38.408  1.00  0.00            
ATOM   2144  C4B POPE  186      49.895  88.821  36.969  1.00  0.00            
ATOM   2145  NH3 POPE  187     163.654  90.568  60.310  1.00  0.00            
ATOM   2146  PO4 POPE  187     160.197  91.096  58.237  1.00  0.00            
ATOM   2147  GL1 POPE  187     161.521  91.381  53.961  1.00  0.00            
ATOM   2148  GL2 POPE  187     162.816  93.861  53.009  1.00  0.00            
ATOM   2149  C1A POPE  187     160.338  90.723  50.103  1.00  0.00            
ATOM   2150  D2A POPE  187     158.459  91.378  46.600  1.00  0.00            
ATOM   2151  C3A POPE  187     156.261  90.246  43.603  1.00  0.00            
ATOM   2152  C4A POPE  187     157.457  85.533  41.862  1.00  0.00            
ATOM   2153  C1B POPE  187     163.303  94.484  48.618  1.00  0.00            
ATOM   2154  C2B POPE  187     162.381  94.165  44.839  1.00  0.00            
ATOM   2155  C3B POPE  187     161.284  94.849  40.027  1.00  0.00            
ATOM   2156  C4B POPE  187     161.732  94.975  35.615  1.00  0.00            
ATOM   2157  NH3 POPE  188     129.418  69.344  61.988  1.00  0.00            
ATOM   2158  PO4 POPE  188     131.518  73.622  61.467  1.00  0.00            
ATOM   2159  GL1 POPE  188     133.021  70.851  58.305  1.00  0.00            
ATOM   2160  GL2 POPE  188     130.059  70.643  55.972  1.00  0.00            
ATOM   2161  C1A POPE  188     135.159  70.705  53.864  1.00  0.00            
ATOM   2162  D2A POPE  188     133.404  70.353  50.363  1.00  0.00            
ATOM   2163  C3A POPE  188     132.803  70.873  46.169  1.00  0.00            
ATOM   2164  C4A POPE  188     131.615  72.550  42.285  1.00  0.00            
ATOM   2165  C1B POPE  188     128.839  70.342  51.941  1.00  0.00            
ATOM   2166  C2B POPE  188     128.948  69.295  48.197  1.00  0.00            
ATOM   2167  C3B POPE  188     127.392  70.188  44.064  1.00  0.00            
ATOM   2168  C4B POPE  188     127.092  71.797  40.431  1.00  0.00            
ATOM   2169  NH3 POPE  189      66.165  25.631  54.475  1.00  0.00            
ATOM   2170  PO4 POPE  189      64.200  21.723  54.454  1.00  0.00            
ATOM   2171  GL1 POPE  189      63.478  19.548  50.185  1.00  0.00            
ATOM   2172  GL2 POPE  189      60.569  19.179  49.170  1.00  0.00            
ATOM   2173  C1A POPE  189      64.034  17.283  46.334  1.00  0.00            
ATOM   2174  D2A POPE  189      66.721  19.440  44.105  1.00  0.00            
ATOM   2175  C3A POPE  189      65.503  20.676  39.335  1.00  0.00            
ATOM   2176  C4A POPE  189      63.330  18.367  35.585  1.00  0.00            
ATOM   2177  C1B POPE  189      60.300  18.779  43.490  1.00  0.00            
ATOM   2178  C2B POPE  189      60.390  19.539  39.785  1.00  0.00            
ATOM   2179  C3B POPE  189      58.731  19.198  35.358  1.00  0.00            
ATOM   2180  C4B POPE  189      58.035  21.016  31.179  1.00  0.00            
ATOM   2181  NH3 POPE  190     167.712 173.745  60.708  1.00  0.00            
ATOM   2182  PO4 POPE  190     169.030 169.236  62.070  1.00  0.00            
ATOM   2183  GL1 POPE  190     167.150 169.200  58.163  1.00  0.00            
ATOM   2184  GL2 POPE  190     166.196 171.787  56.199  1.00  0.00            
ATOM   2185  C1A POPE  190     170.240 168.138  55.154  1.00  0.00            
ATOM   2186  D2A POPE  190     170.100 166.462  52.263  1.00  0.00            
ATOM   2187  C3A POPE  190     173.212 166.355  49.043  1.00  0.00            
ATOM   2188  C4A POPE  190     173.296 167.524  45.702  1.00  0.00            
ATOM   2189  C1B POPE  190     166.181 170.338  52.384  1.00  0.00            
ATOM   2190  C2B POPE  190     169.227 169.387  48.523  1.00  0.00            
ATOM   2191  C3B POPE  190     169.350 170.654  44.338  1.00  0.00            
ATOM   2192  C4B POPE  190     166.737 175.029  43.346  1.00  0.00            
ATOM   2193  NH3 POPE  191     182.943 180.340  65.635  1.00  0.00            
ATOM   2194  PO4 POPE  191     184.208 184.491  64.690  1.00  0.00            
ATOM   2195  GL1 POPE  191     182.428 185.089  60.789  1.00  0.00            
ATOM   2196  GL2 POPE  191     185.192 185.579  58.895  1.00  0.00            
ATOM   2197  C1A POPE  191     180.301 187.777  57.181  1.00  0.00            
ATOM   2198  D2A POPE  191     177.331 190.207  53.925  1.00  0.00            
ATOM   2199  C3A POPE  191     174.410 190.109  54.571  1.00  0.00            
ATOM   2200  C4A POPE  191     170.529 189.934  56.238  1.00  0.00            
ATOM   2201  C1B POPE  191     186.170 182.672  55.181  1.00  0.00            
ATOM   2202  C2B POPE  191     185.706 182.622  50.469  1.00  0.00            
ATOM   2203  C3B POPE  191     182.050 183.439  48.140  1.00  0.00            
ATOM   2204  C4B POPE  191     179.525 186.165  45.322  1.00  0.00            
ATOM   2205  NH3 POPE  192      91.734 184.202  59.505  1.00  0.00            
ATOM   2206  PO4 POPE  192      95.228 181.913  58.446  1.00  0.00            
ATOM   2207  GL1 POPE  192      92.746 184.710  54.864  1.00  0.00            
ATOM   2208  GL2 POPE  192      92.024 181.628  53.954  1.00  0.00            
ATOM   2209  C1A POPE  192      90.981 188.562  53.928  1.00  0.00            
ATOM   2210  D2A POPE  192      89.021 191.231  51.211  1.00  0.00            
ATOM   2211  C3A POPE  192      90.945 193.073  49.392  1.00  0.00            
ATOM   2212  C4A POPE  192      92.067 197.224  47.442  1.00  0.00            
ATOM   2213  C1B POPE  192      91.557 179.605  50.169  1.00  0.00            
ATOM   2214  C2B POPE  192      90.335 180.513  45.975  1.00  0.00            
ATOM   2215  C3B POPE  192      90.183 182.003  42.578  1.00  0.00            
ATOM   2216  C4B POPE  192      90.120 182.786  37.730  1.00  0.00            
ATOM   2217  NH3 POPE  193     147.891 145.325  59.179  1.00  0.00            
ATOM   2218  PO4 POPE  193     150.890 144.256  62.009  1.00  0.00            
ATOM   2219  GL1 POPE  193     152.012 143.684  57.250  1.00  0.00            
ATOM   2220  GL2 POPE  193     151.034 146.055  54.589  1.00  0.00            
ATOM   2221  C1A POPE  193     150.886 141.542  53.433  1.00  0.00            
ATOM   2222  D2A POPE  193     148.852 141.551  48.992  1.00  0.00            
ATOM   2223  C3A POPE  193     148.791 144.343  46.286  1.00  0.00            
ATOM   2224  C4A POPE  193     148.765 144.861  42.077  1.00  0.00            
ATOM   2225  C1B POPE  193     150.826 145.744  50.807  1.00  0.00            
ATOM   2226  C2B POPE  193     153.998 146.890  47.789  1.00  0.00            
ATOM   2227  C3B POPE  193     153.328 147.218  43.909  1.00  0.00            
ATOM   2228  C4B POPE  193     155.098 145.405  40.548  1.00  0.00            
ATOM   2229  NH3 POPE  194      35.215  73.440  52.787  1.00  0.00            
ATOM   2230  PO4 POPE  194      38.888  72.186  53.531  1.00  0.00            
ATOM   2231  GL1 POPE  194      40.619  71.114  49.892  1.00  0.00            
ATOM   2232  GL2 POPE  194      44.362  72.420  50.779  1.00  0.00            
ATOM   2233  C1A POPE  194      40.231  70.077  46.145  1.00  0.00            
ATOM   2234  D2A POPE  194      39.886  69.827  41.691  1.00  0.00            
ATOM   2235  C3A POPE  194      40.998  67.565  38.379  1.00  0.00            
ATOM   2236  C4A POPE  194      43.148  66.073  34.806  1.00  0.00            
ATOM   2237  C1B POPE  194      45.124  69.392  47.334  1.00  0.00            
ATOM   2238  C2B POPE  194      44.010  67.550  43.190  1.00  0.00            
ATOM   2239  C3B POPE  194      44.791  64.468  39.532  1.00  0.00            
ATOM   2240  C4B POPE  194      47.341  63.235  37.252  1.00  0.00            
ATOM   2241  NH3 POPE  195      49.383 157.003  54.260  1.00  0.00            
ATOM   2242  PO4 POPE  195      46.472 161.182  53.624  1.00  0.00            
ATOM   2243  GL1 POPE  195      44.914 163.283  49.855  1.00  0.00            
ATOM   2244  GL2 POPE  195      43.415 160.678  47.646  1.00  0.00            
ATOM   2245  C1A POPE  195      44.632 165.650  46.892  1.00  0.00            
ATOM   2246  D2A POPE  195      45.805 168.035  43.528  1.00  0.00            
ATOM   2247  C3A POPE  195      46.174 168.752  39.388  1.00  0.00            
ATOM   2248  C4A POPE  195      48.867 166.461  35.555  1.00  0.00            
ATOM   2249  C1B POPE  195      43.828 162.171  43.898  1.00  0.00            
ATOM   2250  C2B POPE  195      42.412 165.191  41.083  1.00  0.00            
ATOM   2251  C3B POPE  195      40.141 167.217  37.305  1.00  0.00            
ATOM   2252  C4B POPE  195      39.089 170.059  33.753  1.00  0.00            
ATOM   2253  NH3 POPE  196     105.637  63.462  54.503  1.00  0.00            
ATOM   2254  PO4 POPE  196     109.321  64.911  54.754  1.00  0.00            
ATOM   2255  GL1 POPE  196     108.874  64.093  50.162  1.00  0.00            
ATOM   2256  GL2 POPE  196     106.088  62.144  48.969  1.00  0.00            
ATOM   2257  C1A POPE  196     109.566  65.725  46.350  1.00  0.00            
ATOM   2258  D2A POPE  196     108.261  67.718  42.664  1.00  0.00            
ATOM   2259  C3A POPE  196     106.739  64.719  40.037  1.00  0.00            
ATOM   2260  C4A POPE  196     107.935  60.985  37.904  1.00  0.00            
ATOM   2261  C1B POPE  196     105.424  58.111  46.728  1.00  0.00            
ATOM   2262  C2B POPE  196     105.634  55.970  42.887  1.00  0.00            
ATOM   2263  C3B POPE  196     108.475  56.049  39.486  1.00  0.00            
ATOM   2264  C4B POPE  196     110.276  53.212  36.192  1.00  0.00            
ATOM   2265  NH3 POPE  197     190.133  66.228  57.064  1.00  0.00            
ATOM   2266  PO4 POPE  197     193.727  66.206  55.755  1.00  0.00            
ATOM   2267  GL1 POPE  197     193.846  68.052  52.373  1.00  0.00            
ATOM   2268  GL2 POPE  197     194.955  71.384  52.237  1.00  0.00            
ATOM   2269  C1A POPE  197     193.818  68.004  47.961  1.00  0.00            
ATOM   2270  D2A POPE  197     191.389  68.134  44.413  1.00  0.00            
ATOM   2271  C3A POPE  197     193.383  69.646  41.085  1.00  0.00            
ATOM   2272  C4A POPE  197     196.214  69.128  37.483  1.00  0.00            
ATOM   2273  C1B POPE  197     197.680  71.369  49.283  1.00  0.00            
ATOM   2274  C2B POPE  197       4.046  71.634  48.746  1.00  0.00            
ATOM   2275  C3B POPE  197       7.476  71.003  46.529  1.00  0.00            
ATOM   2276  C4B POPE  197       8.133  69.344  42.753  1.00  0.00            
ATOM   2277  NH3 POPE  198     189.064 183.690  63.265  1.00  0.00            
ATOM   2278  PO4 POPE  198     192.106 186.800  63.895  1.00  0.00            
ATOM   2279  GL1 POPE  198     188.571 188.206  60.724  1.00  0.00            
ATOM   2280  GL2 POPE  198     191.007 187.300  58.689  1.00  0.00            
ATOM   2281  C1A POPE  198     187.125 189.647  56.911  1.00  0.00            
ATOM   2282  D2A POPE  198     184.010 186.672  54.338  1.00  0.00            
ATOM   2283  C3A POPE  198     180.219 187.121  51.689  1.00  0.00            
ATOM   2284  C4A POPE  198     177.201 189.212  48.123  1.00  0.00            
ATOM   2285  C1B POPE  198     190.315 185.682  54.136  1.00  0.00            
ATOM   2286  C2B POPE  198     190.114 185.088  49.224  1.00  0.00            
ATOM   2287  C3B POPE  198     188.275 184.671  44.459  1.00  0.00            
ATOM   2288  C4B POPE  198     187.889 186.865  41.528  1.00  0.00            
ATOM   2289  NH3 POPE  199     185.059  54.927  55.926  1.00  0.00            
ATOM   2290  PO4 POPE  199     184.177  59.026  55.955  1.00  0.00            
ATOM   2291  GL1 POPE  199     183.093  61.243  52.319  1.00  0.00            
ATOM   2292  GL2 POPE  199     184.859  63.764  49.832  1.00  0.00            
ATOM   2293  C1A POPE  199     181.175  59.000  47.524  1.00  0.00            
ATOM   2294  D2A POPE  199     181.674  59.667  43.503  1.00  0.00            
ATOM   2295  C3A POPE  199     178.109  56.920  42.562  1.00  0.00            
ATOM   2296  C4A POPE  199     174.589  53.900  43.860  1.00  0.00            
ATOM   2297  C1B POPE  199     183.343  63.022  46.549  1.00  0.00            
ATOM   2298  C2B POPE  199     182.229  64.430  41.984  1.00  0.00            
ATOM   2299  C3B POPE  199     183.138  66.166  37.483  1.00  0.00            
ATOM   2300  C4B POPE  199     184.500  65.566  33.510  1.00  0.00            
ATOM   2301  NH3 POPE  200      96.235   7.409  56.518  1.00  0.00            
ATOM   2302  PO4 POPE  200      99.992  10.975  59.613  1.00  0.00            
ATOM   2303  GL1 POPE  200      98.734  11.350  55.315  1.00  0.00            
ATOM   2304  GL2 POPE  200      98.891  14.284  55.419  1.00  0.00            
ATOM   2305  C1A POPE  200     100.693   9.195  51.293  1.00  0.00            
ATOM   2306  D2A POPE  200     100.473   8.923  45.816  1.00  0.00            
ATOM   2307  C3A POPE  200     100.123   7.221  41.240  1.00  0.00            
ATOM   2308  C4A POPE  200     102.357   3.737  38.739  1.00  0.00            
ATOM   2309  C1B POPE  200      97.364  15.103  51.290  1.00  0.00            
ATOM   2310  C2B POPE  200      97.238  14.340  46.845  1.00  0.00            
ATOM   2311  C3B POPE  200      97.434  12.168  42.744  1.00  0.00            
ATOM   2312  C4B POPE  200      95.124  10.192  41.102  1.00  0.00            
ATOM   2313  NH3 POPE  201     121.678 101.488  58.478  1.00  0.00            
ATOM   2314  PO4 POPE  201     116.805 102.684  58.624  1.00  0.00            
ATOM   2315  GL1 POPE  201     117.577 103.490  55.016  1.00  0.00            
ATOM   2316  GL2 POPE  201     120.971 102.778  53.019  1.00  0.00            
ATOM   2317  C1A POPE  201     116.134 101.171  51.233  1.00  0.00            
ATOM   2318  D2A POPE  201     118.435  98.740  48.236  1.00  0.00            
ATOM   2319  C3A POPE  201     117.857  98.727  43.135  1.00  0.00            
ATOM   2320  C4A POPE  201     117.816  98.088  38.062  1.00  0.00            
ATOM   2321  C1B POPE  201     122.424 100.612  49.589  1.00  0.00            
ATOM   2322  C2B POPE  201     122.667 100.336  45.228  1.00  0.00            
ATOM   2323  C3B POPE  201     123.240 101.022  41.293  1.00  0.00            
ATOM   2324  C4B POPE  201     126.325 101.282  37.263  1.00  0.00            
ATOM   2325  NH3 POPE  202      76.978 120.278  49.451  1.00  0.00            
ATOM   2326  PO4 POPE  202      74.610 123.834  47.993  1.00  0.00            
ATOM   2327  GL1 POPE  202      72.882 119.365  46.345  1.00  0.00            
ATOM   2328  GL2 POPE  202      69.474 120.349  46.031  1.00  0.00            
ATOM   2329  C1A POPE  202      71.350 115.889  43.388  1.00  0.00            
ATOM   2330  D2A POPE  202      68.676 114.332  39.551  1.00  0.00            
ATOM   2331  C3A POPE  202      68.667 114.031  35.260  1.00  0.00            
ATOM   2332  C4A POPE  202      69.268 113.147  30.919  1.00  0.00            
ATOM   2333  C1B POPE  202      68.827 120.220  40.980  1.00  0.00            
ATOM   2334  C2B POPE  202      70.774 118.025  37.069  1.00  0.00            
ATOM   2335  C3B POPE  202      73.726 118.387  34.384  1.00  0.00            
ATOM   2336  C4B POPE  202      75.597 119.963  30.579  1.00  0.00            
ATOM   2337  NH3 POPE  203      37.611  94.780  53.201  1.00  0.00            
ATOM   2338  PO4 POPE  203      33.019  95.899  54.342  1.00  0.00            
ATOM   2339  GL1 POPE  203      33.520  98.127  50.750  1.00  0.00            
ATOM   2340  GL2 POPE  203      36.613  97.963  49.612  1.00  0.00            
ATOM   2341  C1A POPE  203      31.852  99.897  47.777  1.00  0.00            
ATOM   2342  D2A POPE  203      31.275 101.802  44.274  1.00  0.00            
ATOM   2343  C3A POPE  203      31.108 103.509  41.100  1.00  0.00            
ATOM   2344  C4A POPE  203      27.717 102.717  37.484  1.00  0.00            
ATOM   2345  C1B POPE  203      36.218 101.475  46.042  1.00  0.00            
ATOM   2346  C2B POPE  203      35.685 103.777  41.666  1.00  0.00            
ATOM   2347  C3B POPE  203      34.083 103.904  37.075  1.00  0.00            
ATOM   2348  C4B POPE  203      35.772 103.714  33.312  1.00  0.00            
ATOM   2349  NH3 POPE  204     155.060 131.160  61.688  1.00  0.00            
ATOM   2350  PO4 POPE  204     155.801 133.045  58.090  1.00  0.00            
ATOM   2351  GL1 POPE  204     156.605 134.670  54.017  1.00  0.00            
ATOM   2352  GL2 POPE  204     159.544 133.738  52.081  1.00  0.00            
ATOM   2353  C1A POPE  204     156.113 137.447  50.475  1.00  0.00            
ATOM   2354  D2A POPE  204     156.560 138.459  46.214  1.00  0.00            
ATOM   2355  C3A POPE  204     156.063 136.922  42.490  1.00  0.00            
ATOM   2356  C4A POPE  204     154.512 135.781  38.140  1.00  0.00            
ATOM   2357  C1B POPE  204     157.652 133.540  47.726  1.00  0.00            
ATOM   2358  C2B POPE  204     159.913 132.177  43.550  1.00  0.00            
ATOM   2359  C3B POPE  204     160.106 134.994  40.144  1.00  0.00            
ATOM   2360  C4B POPE  204     159.624 137.659  37.230  1.00  0.00            
ATOM   2361  NH3 POPE  205     157.956 172.911  62.482  1.00  0.00            
ATOM   2362  PO4 POPE  205     159.281 176.531  60.620  1.00  0.00            
ATOM   2363  GL1 POPE  205     159.544 177.268  57.060  1.00  0.00            
ATOM   2364  GL2 POPE  205     156.519 175.383  54.513  1.00  0.00            
ATOM   2365  C1A POPE  205     162.102 179.005  54.388  1.00  0.00            
ATOM   2366  D2A POPE  205     162.599 183.154  53.092  1.00  0.00            
ATOM   2367  C3A POPE  205     160.007 183.466  50.587  1.00  0.00            
ATOM   2368  C4A POPE  205     159.129 179.790  49.569  1.00  0.00            
ATOM   2369  C1B POPE  205     155.725 175.511  50.191  1.00  0.00            
ATOM   2370  C2B POPE  205     157.278 175.654  46.062  1.00  0.00            
ATOM   2371  C3B POPE  205     158.098 175.864  41.792  1.00  0.00            
ATOM   2372  C4B POPE  205     156.292 176.875  37.519  1.00  0.00            
ATOM   2373  NH3 POPE  206      87.224   7.750  60.233  1.00  0.00            
ATOM   2374  PO4 POPE  206      84.930   5.361  57.651  1.00  0.00            
ATOM   2375  GL1 POPE  206      84.445   3.329  54.112  1.00  0.00            
ATOM   2376  GL2 POPE  206      87.054   0.920  54.829  1.00  0.00            
ATOM   2377  C1A POPE  206      86.856   3.270  49.890  1.00  0.00            
ATOM   2378  D2A POPE  206      88.846   2.483  46.512  1.00  0.00            
ATOM   2379  C3A POPE  206      88.841   3.915  42.516  1.00  0.00            
ATOM   2380  C4A POPE  206      88.963   2.354  38.024  1.00  0.00            
ATOM   2381  C1B POPE  206      87.281 196.488  51.052  1.00  0.00            
ATOM   2382  C2B POPE  206      87.245 195.686  47.257  1.00  0.00            
ATOM   2383  C3B POPE  206      88.383 196.197  43.160  1.00  0.00            
ATOM   2384  C4B POPE  206      92.133 196.015  39.882  1.00  0.00            
ATOM   2385  NH3 POPE  207      10.552  16.784  57.039  1.00  0.00            
ATOM   2386  PO4 POPE  207       6.313  17.683  57.983  1.00  0.00            
ATOM   2387  GL1 POPE  207       7.703  21.093  54.450  1.00  0.00            
ATOM   2388  GL2 POPE  207       9.773  19.567  52.565  1.00  0.00            
ATOM   2389  C1A POPE  207       6.428  22.148  50.331  1.00  0.00            
ATOM   2390  D2A POPE  207       6.706  20.351  47.021  1.00  0.00            
ATOM   2391  C3A POPE  207       9.752  18.849  44.106  1.00  0.00            
ATOM   2392  C4A POPE  207      10.370  16.616  40.336  1.00  0.00            
ATOM   2393  C1B POPE  207       9.267  15.544  51.284  1.00  0.00            
ATOM   2394  C2B POPE  207       9.487  14.242  46.847  1.00  0.00            
ATOM   2395  C3B POPE  207       9.388  12.633  42.823  1.00  0.00            
ATOM   2396  C4B POPE  207       8.253  12.155  38.249  1.00  0.00            
ATOM   2397  NH3 POPE  208      97.650  69.399  52.309  1.00  0.00            
ATOM   2398  PO4 POPE  208     101.294  66.055  53.214  1.00  0.00            
ATOM   2399  GL1 POPE  208     100.925  65.740  48.481  1.00  0.00            
ATOM   2400  GL2 POPE  208      97.430  66.371  48.235  1.00  0.00            
ATOM   2401  C1A POPE  208      99.228  65.944  43.926  1.00  0.00            
ATOM   2402  D2A POPE  208      99.169  70.034  41.407  1.00  0.00            
ATOM   2403  C3A POPE  208      95.464  72.375  40.922  1.00  0.00            
ATOM   2404  C4A POPE  208      90.898  74.715  40.729  1.00  0.00            
ATOM   2405  C1B POPE  208      96.523  61.973  46.033  1.00  0.00            
ATOM   2406  C2B POPE  208      95.974  61.961  41.559  1.00  0.00            
ATOM   2407  C3B POPE  208      93.418  59.381  38.998  1.00  0.00            
ATOM   2408  C4B POPE  208      90.255  59.036  38.377  1.00  0.00            
ATOM   2409  NH3 POPE  209      25.247 133.180  52.915  1.00  0.00            
ATOM   2410  PO4 POPE  209      29.229 130.847  53.630  1.00  0.00            
ATOM   2411  GL1 POPE  209      28.669 131.421  49.649  1.00  0.00            
ATOM   2412  GL2 POPE  209      29.621 135.191  50.961  1.00  0.00            
ATOM   2413  C1A POPE  209      26.168 134.277  46.854  1.00  0.00            
ATOM   2414  D2A POPE  209      25.835 137.105  43.915  1.00  0.00            
ATOM   2415  C3A POPE  209      28.758 137.716  39.846  1.00  0.00            
ATOM   2416  C4A POPE  209      30.125 137.766  35.770  1.00  0.00            
ATOM   2417  C1B POPE  209      30.315 136.071  46.287  1.00  0.00            
ATOM   2418  C2B POPE  209      29.810 134.471  43.565  1.00  0.00            
ATOM   2419  C3B POPE  209      26.835 133.270  39.629  1.00  0.00            
ATOM   2420  C4B POPE  209      23.127 132.126  38.158  1.00  0.00            
ATOM   2421  NH3 POPE  210      16.061 118.298  55.592  1.00  0.00            
ATOM   2422  PO4 POPE  210      12.820 120.957  56.063  1.00  0.00            
ATOM   2423  GL1 POPE  210      12.659 119.927  51.904  1.00  0.00            
ATOM   2424  GL2 POPE  210       9.201 118.286  51.468  1.00  0.00            
ATOM   2425  C1A POPE  210      11.261 122.151  47.879  1.00  0.00            
ATOM   2426  D2A POPE  210       9.399 126.424  46.494  1.00  0.00            
ATOM   2427  C3A POPE  210       6.477 127.790  43.487  1.00  0.00            
ATOM   2428  C4A POPE  210       3.733 125.088  40.197  1.00  0.00            
ATOM   2429  C1B POPE  210      11.074 116.857  47.198  1.00  0.00            
ATOM   2430  C2B POPE  210      12.281 115.765  42.803  1.00  0.00            
ATOM   2431  C3B POPE  210      10.225 114.885  38.318  1.00  0.00            
ATOM   2432  C4B POPE  210       7.595 114.248  34.454  1.00  0.00            
ATOM   2433  NH3 POPE  211      27.121  41.382  58.587  1.00  0.00            
ATOM   2434  PO4 POPE  211      23.849  41.481  55.005  1.00  0.00            
ATOM   2435  GL1 POPE  211      24.169  42.358  51.228  1.00  0.00            
ATOM   2436  GL2 POPE  211      21.667  44.786  49.251  1.00  0.00            
ATOM   2437  C1A POPE  211      26.827  42.878  47.637  1.00  0.00            
ATOM   2438  D2A POPE  211      28.043  42.362  43.898  1.00  0.00            
ATOM   2439  C3A POPE  211      28.056  45.124  41.140  1.00  0.00            
ATOM   2440  C4A POPE  211      30.220  45.805  37.708  1.00  0.00            
ATOM   2441  C1B POPE  211      21.144  40.814  46.753  1.00  0.00            
ATOM   2442  C2B POPE  211      23.519  39.542  43.051  1.00  0.00            
ATOM   2443  C3B POPE  211      22.969  40.675  38.472  1.00  0.00            
ATOM   2444  C4B POPE  211      22.284  38.043  34.833  1.00  0.00            
ATOM   2445  NH3 POPE  212      65.549  17.970  57.430  1.00  0.00            
ATOM   2446  PO4 POPE  212      61.271  19.080  57.646  1.00  0.00            
ATOM   2447  GL1 POPE  212      62.229  15.989  53.778  1.00  0.00            
ATOM   2448  GL2 POPE  212      59.511  14.810  52.296  1.00  0.00            
ATOM   2449  C1A POPE  212      64.311  13.438  50.293  1.00  0.00            
ATOM   2450  D2A POPE  212      64.681  12.228  45.352  1.00  0.00            
ATOM   2451  C3A POPE  212      67.737  13.525  42.809  1.00  0.00            
ATOM   2452  C4A POPE  212      69.929  16.697  41.382  1.00  0.00            
ATOM   2453  C1B POPE  212      59.630  12.863  48.400  1.00  0.00            
ATOM   2454  C2B POPE  212      59.983  13.887  44.726  1.00  0.00            
ATOM   2455  C3B POPE  212      63.397  15.861  41.588  1.00  0.00            
ATOM   2456  C4B POPE  212      65.649  14.627  37.962  1.00  0.00            
ATOM   2457  NH3 POPE  213     185.963 174.593  63.158  1.00  0.00            
ATOM   2458  PO4 POPE  213     186.496 179.370  62.120  1.00  0.00            
ATOM   2459  GL1 POPE  213     186.433 178.065  57.835  1.00  0.00            
ATOM   2460  GL2 POPE  213     184.336 176.156  57.976  1.00  0.00            
ATOM   2461  C1A POPE  213     185.131 178.050  53.859  1.00  0.00            
ATOM   2462  D2A POPE  213     183.181 176.634  49.957  1.00  0.00            
ATOM   2463  C3A POPE  213     184.050 179.436  46.078  1.00  0.00            
ATOM   2464  C4A POPE  213     183.679 182.666  43.446  1.00  0.00            
ATOM   2465  C1B POPE  213     181.164 175.503  55.552  1.00  0.00            
ATOM   2466  C2B POPE  213     178.651 174.898  52.893  1.00  0.00            
ATOM   2467  C3B POPE  213     178.664 174.904  47.954  1.00  0.00            
ATOM   2468  C4B POPE  213     181.160 175.905  45.152  1.00  0.00            
ATOM   2469  NH3 POPE  214      94.683  12.305  59.382  1.00  0.00            
ATOM   2470  PO4 POPE  214      95.242  16.892  58.239  1.00  0.00            
ATOM   2471  GL1 POPE  214      93.517  14.329  54.882  1.00  0.00            
ATOM   2472  GL2 POPE  214      92.914  11.551  53.733  1.00  0.00            
ATOM   2473  C1A POPE  214      92.400  14.299  49.874  1.00  0.00            
ATOM   2474  D2A POPE  214      92.094  12.941  45.405  1.00  0.00            
ATOM   2475  C3A POPE  214      89.781  13.027  40.792  1.00  0.00            
ATOM   2476  C4A POPE  214      90.751  13.956  36.940  1.00  0.00            
ATOM   2477  C1B POPE  214      95.511  10.447  50.281  1.00  0.00            
ATOM   2478  C2B POPE  214      95.362   8.911  46.075  1.00  0.00            
ATOM   2479  C3B POPE  214      96.011   5.920  43.165  1.00  0.00            
ATOM   2480  C4B POPE  214      97.341   6.685  37.340  1.00  0.00            
ATOM   2481  NH3 POPE  215      89.199 129.116  50.994  1.00  0.00            
ATOM   2482  PO4 POPE  215      89.933 125.420  51.564  1.00  0.00            
ATOM   2483  GL1 POPE  215      92.730 125.941  47.209  1.00  0.00            
ATOM   2484  GL2 POPE  215      89.074 126.106  45.646  1.00  0.00            
ATOM   2485  C1A POPE  215      92.775 128.207  43.195  1.00  0.00            
ATOM   2486  D2A POPE  215      91.093 127.687  39.963  1.00  0.00            
ATOM   2487  C3A POPE  215      92.850 128.874  34.520  1.00  0.00            
ATOM   2488  C4A POPE  215      94.473 127.903  31.008  1.00  0.00            
ATOM   2489  C1B POPE  215      86.206 127.300  43.303  1.00  0.00            
ATOM   2490  C2B POPE  215      86.545 128.193  38.719  1.00  0.00            
ATOM   2491  C3B POPE  215      87.199 127.499  35.140  1.00  0.00            
ATOM   2492  C4B POPE  215      89.294 127.228  31.544  1.00  0.00            
ATOM   2493  NH3 POPE  216     129.330  96.023  57.078  1.00  0.00            
ATOM   2494  PO4 POPE  216     127.056  92.245  59.081  1.00  0.00            
ATOM   2495  GL1 POPE  216     129.477  90.037  55.680  1.00  0.00            
ATOM   2496  GL2 POPE  216     132.999  89.822  53.808  1.00  0.00            
ATOM   2497  C1A POPE  216     128.295  88.946  50.921  1.00  0.00            
ATOM   2498  D2A POPE  216     130.407  88.425  47.624  1.00  0.00            
ATOM   2499  C3A POPE  216     128.966  86.472  44.395  1.00  0.00            
ATOM   2500  C4A POPE  216     129.813  87.140  39.900  1.00  0.00            
ATOM   2501  C1B POPE  216     132.339  91.869  51.109  1.00  0.00            
ATOM   2502  C2B POPE  216     134.997  92.346  47.626  1.00  0.00            
ATOM   2503  C3B POPE  216     136.106  93.477  43.439  1.00  0.00            
ATOM   2504  C4B POPE  216     137.009  97.126  40.490  1.00  0.00            
ATOM   2505  NH3 POPE  217      97.176 162.638  63.221  1.00  0.00            
ATOM   2506  PO4 POPE  217     101.734 162.618  61.336  1.00  0.00            
ATOM   2507  GL1 POPE  217     101.697 162.332  56.798  1.00  0.00            
ATOM   2508  GL2 POPE  217     103.153 165.143  55.345  1.00  0.00            
ATOM   2509  C1A POPE  217      98.274 165.043  53.892  1.00  0.00            
ATOM   2510  D2A POPE  217      96.541 165.721  49.595  1.00  0.00            
ATOM   2511  C3A POPE  217      94.370 162.595  48.517  1.00  0.00            
ATOM   2512  C4A POPE  217      93.402 159.825  45.281  1.00  0.00            
ATOM   2513  C1B POPE  217     103.601 167.298  51.653  1.00  0.00            
ATOM   2514  C2B POPE  217     105.844 166.145  47.861  1.00  0.00            
ATOM   2515  C3B POPE  217     106.272 164.389  44.748  1.00  0.00            
ATOM   2516  C4B POPE  217     107.941 168.014  42.172  1.00  0.00            
ATOM   2517  NH3 POPE  218     149.845 151.721  58.404  1.00  0.00            
ATOM   2518  PO4 POPE  218     147.516 149.510  56.251  1.00  0.00            
ATOM   2519  GL1 POPE  218     148.797 153.547  53.267  1.00  0.00            
ATOM   2520  GL2 POPE  218     150.692 155.185  54.839  1.00  0.00            
ATOM   2521  C1A POPE  218     148.342 154.529  49.379  1.00  0.00            
ATOM   2522  D2A POPE  218     148.528 153.792  45.368  1.00  0.00            
ATOM   2523  C3A POPE  218     144.078 151.984  43.995  1.00  0.00            
ATOM   2524  C4A POPE  218     141.636 153.443  40.458  1.00  0.00            
ATOM   2525  C1B POPE  218     153.044 156.181  50.731  1.00  0.00            
ATOM   2526  C2B POPE  218     152.766 156.510  45.813  1.00  0.00            
ATOM   2527  C3B POPE  218     152.545 156.960  41.364  1.00  0.00            
ATOM   2528  C4B POPE  218     152.981 158.736  36.632  1.00  0.00            
ATOM   2529  NH3 POPE  219      60.911 124.181  50.968  1.00  0.00            
ATOM   2530  PO4 POPE  219      62.851 128.852  51.837  1.00  0.00            
ATOM   2531  GL1 POPE  219      63.195 130.713  48.243  1.00  0.00            
ATOM   2532  GL2 POPE  219      65.312 128.758  45.829  1.00  0.00            
ATOM   2533  C1A POPE  219      62.787 132.801  44.650  1.00  0.00            
ATOM   2534  D2A POPE  219      66.284 134.642  42.222  1.00  0.00            
ATOM   2535  C3A POPE  219      65.735 135.296  37.581  1.00  0.00            
ATOM   2536  C4A POPE  219      66.115 134.871  32.522  1.00  0.00            
ATOM   2537  C1B POPE  219      65.000 129.947  41.394  1.00  0.00            
ATOM   2538  C2B POPE  219      64.588 129.203  38.068  1.00  0.00            
ATOM   2539  C3B POPE  219      66.489 130.247  33.880  1.00  0.00            
ATOM   2540  C4B POPE  219      69.070 131.253  30.422  1.00  0.00            
ATOM   2541  NH3 POPE  220      36.819  30.449  56.566  1.00  0.00            
ATOM   2542  PO4 POPE  220      39.959  33.479  56.886  1.00  0.00            
ATOM   2543  GL1 POPE  220      41.245  32.909  52.975  1.00  0.00            
ATOM   2544  GL2 POPE  220      38.495  30.245  51.534  1.00  0.00            
ATOM   2545  C1A POPE  220      41.691  32.382  48.433  1.00  0.00            
ATOM   2546  D2A POPE  220      42.354  30.630  44.856  1.00  0.00            
ATOM   2547  C3A POPE  220      43.409  28.363  41.243  1.00  0.00            
ATOM   2548  C4A POPE  220      45.265  24.192  39.865  1.00  0.00            
ATOM   2549  C1B POPE  220      36.089  30.815  48.495  1.00  0.00            
ATOM   2550  C2B POPE  220      34.688  31.634  44.940  1.00  0.00            
ATOM   2551  C3B POPE  220      38.162  32.782  42.304  1.00  0.00            
ATOM   2552  C4B POPE  220      40.737  32.202  39.594  1.00  0.00            
ATOM   2553  NH3 POPE  221      57.581 133.640  52.350  1.00  0.00            
ATOM   2554  PO4 POPE  221      59.790 137.943  54.073  1.00  0.00            
ATOM   2555  GL1 POPE  221      59.895 137.643  49.330  1.00  0.00            
ATOM   2556  GL2 POPE  221      59.577 134.355  47.770  1.00  0.00            
ATOM   2557  C1A POPE  221      59.108 140.667  45.439  1.00  0.00            
ATOM   2558  D2A POPE  221      57.347 141.053  40.761  1.00  0.00            
ATOM   2559  C3A POPE  221      59.099 142.499  37.055  1.00  0.00            
ATOM   2560  C4A POPE  221      60.097 145.087  34.057  1.00  0.00            
ATOM   2561  C1B POPE  221      59.006 134.817  42.301  1.00  0.00            
ATOM   2562  C2B POPE  221      60.300 133.310  38.192  1.00  0.00            
ATOM   2563  C3B POPE  221      61.471 130.704  34.693  1.00  0.00            
ATOM   2564  C4B POPE  221      62.471 132.001  30.563  1.00  0.00            
ATOM   2565  NH3 POPE  222      99.052  36.720  55.382  1.00  0.00            
ATOM   2566  PO4 POPE  222     101.609  40.203  54.900  1.00  0.00            
ATOM   2567  GL1 POPE  222      99.448  40.126  51.619  1.00  0.00            
ATOM   2568  GL2 POPE  222      98.750  37.567  50.698  1.00  0.00            
ATOM   2569  C1A POPE  222      98.856  39.952  46.817  1.00  0.00            
ATOM   2570  D2A POPE  222     100.795  38.244  43.886  1.00  0.00            
ATOM   2571  C3A POPE  222      99.023  38.031  39.331  1.00  0.00            
ATOM   2572  C4A POPE  222      97.169  36.458  34.816  1.00  0.00            
ATOM   2573  C1B POPE  222      99.381  35.048  48.019  1.00  0.00            
ATOM   2574  C2B POPE  222     103.051  33.751  45.111  1.00  0.00            
ATOM   2575  C3B POPE  222     104.283  30.686  43.813  1.00  0.00            
ATOM   2576  C4B POPE  222     107.068  27.303  42.475  1.00  0.00            
ATOM   2577  NH3 POPE  223     151.805  99.213  58.017  1.00  0.00            
ATOM   2578  PO4 POPE  223     156.315  97.962  59.057  1.00  0.00            
ATOM   2579  GL1 POPE  223     156.707  96.095  55.465  1.00  0.00            
ATOM   2580  GL2 POPE  223     154.390  99.009  53.359  1.00  0.00            
ATOM   2581  C1A POPE  223     158.078  96.478  51.473  1.00  0.00            
ATOM   2582  D2A POPE  223     159.038  96.395  47.746  1.00  0.00            
ATOM   2583  C3A POPE  223     157.742  96.462  43.891  1.00  0.00            
ATOM   2584  C4A POPE  223     156.146  98.524  40.344  1.00  0.00            
ATOM   2585  C1B POPE  223     154.066  98.277  49.330  1.00  0.00            
ATOM   2586  C2B POPE  223     153.238  98.859  44.817  1.00  0.00            
ATOM   2587  C3B POPE  223     151.145  98.185  40.903  1.00  0.00            
ATOM   2588  C4B POPE  223     149.713  95.122  37.911  1.00  0.00            
ATOM   2589  NH3 POPE  224      63.057  50.199  51.799  1.00  0.00            
ATOM   2590  PO4 POPE  224      61.529  46.575  52.592  1.00  0.00            
ATOM   2591  GL1 POPE  224      62.627  46.036  47.927  1.00  0.00            
ATOM   2592  GL2 POPE  224      65.430  47.373  47.634  1.00  0.00            
ATOM   2593  C1A POPE  224      62.631  43.281  43.765  1.00  0.00            
ATOM   2594  D2A POPE  224      63.106  39.398  42.761  1.00  0.00            
ATOM   2595  C3A POPE  224      62.575  38.824  38.076  1.00  0.00            
ATOM   2596  C4A POPE  224      64.909  35.959  35.992  1.00  0.00            
ATOM   2597  C1B POPE  224      66.167  46.219  43.155  1.00  0.00            
ATOM   2598  C2B POPE  224      64.527  48.250  40.104  1.00  0.00            
ATOM   2599  C3B POPE  224      66.676  47.610  36.613  1.00  0.00            
ATOM   2600  C4B POPE  224      63.652  49.134  33.319  1.00  0.00            
ATOM   2601  NH3 POPE  225     114.575  22.089  61.582  1.00  0.00            
ATOM   2602  PO4 POPE  225     116.370  23.039  58.151  1.00  0.00            
ATOM   2603  GL1 POPE  225     117.240  22.603  54.396  1.00  0.00            
ATOM   2604  GL2 POPE  225     119.014  19.772  52.075  1.00  0.00            
ATOM   2605  C1A POPE  225     118.524  24.849  50.762  1.00  0.00            
ATOM   2606  D2A POPE  225     120.243  23.023  46.491  1.00  0.00            
ATOM   2607  C3A POPE  225     118.901  20.215  42.686  1.00  0.00            
ATOM   2608  C4A POPE  225     118.336  18.664  39.096  1.00  0.00            
ATOM   2609  C1B POPE  225     116.656  18.756  48.745  1.00  0.00            
ATOM   2610  C2B POPE  225     117.397  16.013  44.785  1.00  0.00            
ATOM   2611  C3B POPE  225     120.576  15.184  42.331  1.00  0.00            
ATOM   2612  C4B POPE  225     122.410  16.460  37.118  1.00  0.00            
ATOM   2613  NH3 POPE  226      96.658 115.973  51.182  1.00  0.00            
ATOM   2614  PO4 POPE  226      94.324 120.348  50.629  1.00  0.00            
ATOM   2615  GL1 POPE  226      94.400 120.092  46.024  1.00  0.00            
ATOM   2616  GL2 POPE  226      93.068 122.157  43.565  1.00  0.00            
ATOM   2617  C1A POPE  226      96.966 119.464  42.002  1.00  0.00            
ATOM   2618  D2A POPE  226      99.840 122.086  39.165  1.00  0.00            
ATOM   2619  C3A POPE  226     102.346 123.102  41.138  1.00  0.00            
ATOM   2620  C4A POPE  226     102.516 123.789  44.696  1.00  0.00            
ATOM   2621  C1B POPE  226      95.431 124.948  39.833  1.00  0.00            
ATOM   2622  C2B POPE  226      97.041 126.003  35.955  1.00  0.00            
ATOM   2623  C3B POPE  226      99.201 127.756  32.698  1.00  0.00            
ATOM   2624  C4B POPE  226      99.032 129.933  29.502  1.00  0.00            
ATOM   2625  NH3 POPE  227     112.247  57.763  60.668  1.00  0.00            
ATOM   2626  PO4 POPE  227     112.825  60.576  56.555  1.00  0.00            
ATOM   2627  GL1 POPE  227     113.131  62.203  52.465  1.00  0.00            
ATOM   2628  GL2 POPE  227     114.075  64.986  52.736  1.00  0.00            
ATOM   2629  C1A POPE  227     113.702  62.144  48.393  1.00  0.00            
ATOM   2630  D2A POPE  227     114.465  64.870  46.069  1.00  0.00            
ATOM   2631  C3A POPE  227     113.075  66.313  42.724  1.00  0.00            
ATOM   2632  C4A POPE  227     113.634  71.075  41.524  1.00  0.00            
ATOM   2633  C1B POPE  227     117.771  64.907  50.110  1.00  0.00            
ATOM   2634  C2B POPE  227     121.160  65.212  46.846  1.00  0.00            
ATOM   2635  C3B POPE  227     122.579  67.596  43.399  1.00  0.00            
ATOM   2636  C4B POPE  227     122.148  70.745  39.800  1.00  0.00            
ATOM   2637  NH3 POPE  228     162.757 179.944  61.659  1.00  0.00            
ATOM   2638  PO4 POPE  228     166.919 179.124  60.708  1.00  0.00            
ATOM   2639  GL1 POPE  228     167.232 176.999  56.827  1.00  0.00            
ATOM   2640  GL2 POPE  228     163.904 175.816  58.238  1.00  0.00            
ATOM   2641  C1A POPE  228     166.851 175.833  52.814  1.00  0.00            
ATOM   2642  D2A POPE  228     166.535 174.390  48.743  1.00  0.00            
ATOM   2643  C3A POPE  228     164.569 171.124  47.315  1.00  0.00            
ATOM   2644  C4A POPE  228     161.530 167.767  44.811  1.00  0.00            
ATOM   2645  C1B POPE  228     162.363 173.829  53.804  1.00  0.00            
ATOM   2646  C2B POPE  228     161.299 174.817  49.106  1.00  0.00            
ATOM   2647  C3B POPE  228     161.730 174.641  44.350  1.00  0.00            
ATOM   2648  C4B POPE  228     162.620 174.113  39.980  1.00  0.00            
ATOM   2649  NH3 POPE  229     144.789 104.537  58.002  1.00  0.00            
ATOM   2650  PO4 POPE  229     141.550 102.879  60.706  1.00  0.00            
ATOM   2651  GL1 POPE  229     140.421 102.757  56.569  1.00  0.00            
ATOM   2652  GL2 POPE  229     138.191 104.338  53.754  1.00  0.00            
ATOM   2653  C1A POPE  229     141.665 101.415  51.967  1.00  0.00            
ATOM   2654  D2A POPE  229     144.352  99.301  49.034  1.00  0.00            
ATOM   2655  C3A POPE  229     144.067  97.177  45.923  1.00  0.00            
ATOM   2656  C4A POPE  229     141.109  95.709  42.980  1.00  0.00            
ATOM   2657  C1B POPE  229     139.745 106.185  49.518  1.00  0.00            
ATOM   2658  C2B POPE  229     139.447 105.566  45.168  1.00  0.00            
ATOM   2659  C3B POPE  229     141.909 105.137  40.817  1.00  0.00            
ATOM   2660  C4B POPE  229     146.593 105.252  39.161  1.00  0.00            
ATOM   2661  NH3 POPE  230      18.659  77.717  55.763  1.00  0.00            
ATOM   2662  PO4 POPE  230      20.074  82.378  55.295  1.00  0.00            
ATOM   2663  GL1 POPE  230      21.317  80.135  52.172  1.00  0.00            
ATOM   2664  GL2 POPE  230      19.117  79.481  50.129  1.00  0.00            
ATOM   2665  C1A POPE  230      24.468  81.386  49.364  1.00  0.00            
ATOM   2666  D2A POPE  230      28.646  82.121  47.470  1.00  0.00            
ATOM   2667  C3A POPE  230      29.810  85.553  44.533  1.00  0.00            
ATOM   2668  C4A POPE  230      26.757  87.044  41.452  1.00  0.00            
ATOM   2669  C1B POPE  230      16.096  80.653  46.502  1.00  0.00            
ATOM   2670  C2B POPE  230      13.741  82.568  43.934  1.00  0.00            
ATOM   2671  C3B POPE  230      13.133  79.647  40.754  1.00  0.00            
ATOM   2672  C4B POPE  230      14.710  76.700  37.837  1.00  0.00            
ATOM   2673  NH3 POPE  231     166.692  19.812  60.371  1.00  0.00            
ATOM   2674  PO4 POPE  231     165.974  14.943  60.675  1.00  0.00            
ATOM   2675  GL1 POPE  231     165.427  14.218  57.049  1.00  0.00            
ATOM   2676  GL2 POPE  231     162.484  13.239  56.314  1.00  0.00            
ATOM   2677  C1A POPE  231     166.281  12.752  53.305  1.00  0.00            
ATOM   2678  D2A POPE  231     167.676  12.129  49.530  1.00  0.00            
ATOM   2679  C3A POPE  231     166.643   9.726  46.025  1.00  0.00            
ATOM   2680  C4A POPE  231     165.726   8.597  42.216  1.00  0.00            
ATOM   2681  C1B POPE  231     161.794   9.606  54.376  1.00  0.00            
ATOM   2682  C2B POPE  231     159.231   7.834  51.994  1.00  0.00            
ATOM   2683  C3B POPE  231     157.436   5.770  49.909  1.00  0.00            
ATOM   2684  C4B POPE  231     158.650   3.478  46.829  1.00  0.00            
ATOM   2685  NH3 POPE  232     192.210 141.387  57.758  1.00  0.00            
ATOM   2686  PO4 POPE  232     189.516 137.679  56.612  1.00  0.00            
ATOM   2687  GL1 POPE  232     190.793 138.706  53.219  1.00  0.00            
ATOM   2688  GL2 POPE  232     193.059 142.150  52.688  1.00  0.00            
ATOM   2689  C1A POPE  232     192.877 139.137  49.368  1.00  0.00            
ATOM   2690  D2A POPE  232     190.682 141.753  46.061  1.00  0.00            
ATOM   2691  C3A POPE  232     188.972 139.531  41.992  1.00  0.00            
ATOM   2692  C4A POPE  232     188.022 137.174  37.995  1.00  0.00            
ATOM   2693  C1B POPE  232     193.405 144.253  49.092  1.00  0.00            
ATOM   2694  C2B POPE  232     194.618 144.448  44.977  1.00  0.00            
ATOM   2695  C3B POPE  232     194.212 144.444  41.123  1.00  0.00            
ATOM   2696  C4B POPE  232     196.825 141.662  38.955  1.00  0.00            
ATOM   2697  NH3 POPE  233     183.549 113.953  57.067  1.00  0.00            
ATOM   2698  PO4 POPE  233     187.951 115.631  58.661  1.00  0.00            
ATOM   2699  GL1 POPE  233     185.469 117.919  54.668  1.00  0.00            
ATOM   2700  GL2 POPE  233     187.329 120.780  53.612  1.00  0.00            
ATOM   2701  C1A POPE  233     183.162 120.785  50.745  1.00  0.00            
ATOM   2702  D2A POPE  233     179.371 121.580  48.080  1.00  0.00            
ATOM   2703  C3A POPE  233     177.839 117.927  45.527  1.00  0.00            
ATOM   2704  C4A POPE  233     179.520 116.826  41.587  1.00  0.00            
ATOM   2705  C1B POPE  233     189.430 123.373  50.420  1.00  0.00            
ATOM   2706  C2B POPE  233     192.607 123.881  47.405  1.00  0.00            
ATOM   2707  C3B POPE  233     193.057 127.137  44.295  1.00  0.00            
ATOM   2708  C4B POPE  233     194.044 130.112  41.272  1.00  0.00            
ATOM   2709  NH3 POPE  234     129.994 196.942  57.416  1.00  0.00            
ATOM   2710  PO4 POPE  234     131.765   1.720  59.256  1.00  0.00            
ATOM   2711  GL1 POPE  234     129.962   2.834  54.149  1.00  0.00            
ATOM   2712  GL2 POPE  234     127.161   4.088  54.175  1.00  0.00            
ATOM   2713  C1A POPE  234     132.682   3.713  51.897  1.00  0.00            
ATOM   2714  D2A POPE  234     134.063   5.024  48.392  1.00  0.00            
ATOM   2715  C3A POPE  234     131.082   5.430  45.737  1.00  0.00            
ATOM   2716  C4A POPE  234     130.871   5.633  41.477  1.00  0.00            
ATOM   2717  C1B POPE  234     128.537   2.364  48.987  1.00  0.00            
ATOM   2718  C2B POPE  234     129.747   0.565  44.797  1.00  0.00            
ATOM   2719  C3B POPE  234     130.432   0.137  39.688  1.00  0.00            
ATOM   2720  C4B POPE  234     130.753   1.672  34.663  1.00  0.00            
ATOM   2721  NH3 POPE  235     159.264 101.887  59.407  1.00  0.00            
ATOM   2722  PO4 POPE  235     158.562 105.909  58.545  1.00  0.00            
ATOM   2723  GL1 POPE  235     158.165 104.471  53.309  1.00  0.00            
ATOM   2724  GL2 POPE  235     156.564 107.714  51.398  1.00  0.00            
ATOM   2725  C1A POPE  235     158.114 101.549  50.128  1.00  0.00            
ATOM   2726  D2A POPE  235     158.586 101.651  45.084  1.00  0.00            
ATOM   2727  C3A POPE  235     157.628 102.833  41.379  1.00  0.00            
ATOM   2728  C4A POPE  235     154.088 101.389  37.097  1.00  0.00            
ATOM   2729  C1B POPE  235     157.009 106.164  47.614  1.00  0.00            
ATOM   2730  C2B POPE  235     157.402 106.992  44.346  1.00  0.00            
ATOM   2731  C3B POPE  235     155.101 107.022  40.561  1.00  0.00            
ATOM   2732  C4B POPE  235     153.425 109.255  36.318  1.00  0.00            
ATOM   2733  NH3 POPE  236     125.484  28.909  57.491  1.00  0.00            
ATOM   2734  PO4 POPE  236     129.043  27.030  58.463  1.00  0.00            
ATOM   2735  GL1 POPE  236     127.909  25.885  54.493  1.00  0.00            
ATOM   2736  GL2 POPE  236     129.642  27.599  51.889  1.00  0.00            
ATOM   2737  C1A POPE  236     127.739  22.727  51.559  1.00  0.00            
ATOM   2738  D2A POPE  236     127.444  19.052  49.252  1.00  0.00            
ATOM   2739  C3A POPE  236     126.986  20.279  44.176  1.00  0.00            
ATOM   2740  C4A POPE  236     123.570  20.016  40.518  1.00  0.00            
ATOM   2741  C1B POPE  236     130.705  25.158  47.719  1.00  0.00            
ATOM   2742  C2B POPE  236     132.261  20.987  45.313  1.00  0.00            
ATOM   2743  C3B POPE  236     131.991  20.208  40.931  1.00  0.00            
ATOM   2744  C4B POPE  236     129.393  21.779  39.669  1.00  0.00            
ATOM   2745  NH3 POPE  237      96.657 157.380  62.979  1.00  0.00            
ATOM   2746  PO4 POPE  237      99.739 158.381  59.183  1.00  0.00            
ATOM   2747  GL1 POPE  237     101.625 156.572  55.778  1.00  0.00            
ATOM   2748  GL2 POPE  237     102.141 153.079  55.115  1.00  0.00            
ATOM   2749  C1A POPE  237     101.317 156.395  51.162  1.00  0.00            
ATOM   2750  D2A POPE  237      99.437 155.206  47.637  1.00  0.00            
ATOM   2751  C3A POPE  237     101.421 155.790  44.051  1.00  0.00            
ATOM   2752  C4A POPE  237     105.106 154.578  42.668  1.00  0.00            
ATOM   2753  C1B POPE  237     104.317 152.017  52.040  1.00  0.00            
ATOM   2754  C2B POPE  237     104.615 152.570  47.869  1.00  0.00            
ATOM   2755  C3B POPE  237     106.604 149.882  45.244  1.00  0.00            
ATOM   2756  C4B POPE  237     106.705 149.939  41.044  1.00  0.00            
ATOM   2757  NH3 POPE  238     189.465  73.305  59.876  1.00  0.00            
ATOM   2758  PO4 POPE  238     187.290  70.036  56.871  1.00  0.00            
ATOM   2759  GL1 POPE  238     189.000  70.456  52.722  1.00  0.00            
ATOM   2760  GL2 POPE  238     188.483  66.925  52.064  1.00  0.00            
ATOM   2761  C1A POPE  238     191.462  72.483  49.033  1.00  0.00            
ATOM   2762  D2A POPE  238     193.535  72.456  45.702  1.00  0.00            
ATOM   2763  C3A POPE  238     197.186  69.810  44.858  1.00  0.00            
ATOM   2764  C4A POPE  238       3.951  71.713  42.834  1.00  0.00            
ATOM   2765  C1B POPE  238     188.957  65.722  47.806  1.00  0.00            
ATOM   2766  C2B POPE  238     186.754  66.023  44.641  1.00  0.00            
ATOM   2767  C3B POPE  238     188.490  68.290  40.772  1.00  0.00            
ATOM   2768  C4B POPE  238     189.687  68.410  37.190  1.00  0.00            
ATOM   2769  NH3 POPE  239     116.583  18.488  57.337  1.00  0.00            
ATOM   2770  PO4 POPE  239     112.233  20.250  56.705  1.00  0.00            
ATOM   2771  GL1 POPE  239     112.949  20.031  52.504  1.00  0.00            
ATOM   2772  GL2 POPE  239     113.199  23.028  49.680  1.00  0.00            
ATOM   2773  C1A POPE  239     112.127  18.238  47.470  1.00  0.00            
ATOM   2774  D2A POPE  239     110.720  16.169  43.369  1.00  0.00            
ATOM   2775  C3A POPE  239     113.964  15.901  41.340  1.00  0.00            
ATOM   2776  C4A POPE  239     115.750  15.012  38.239  1.00  0.00            
ATOM   2777  C1B POPE  239     115.231  22.126  45.332  1.00  0.00            
ATOM   2778  C2B POPE  239     114.204  20.841  41.016  1.00  0.00            
ATOM   2779  C3B POPE  239     114.202  21.516  36.848  1.00  0.00            
ATOM   2780  C4B POPE  239     112.915  21.570  32.819  1.00  0.00            
ATOM   2781  NH3 POPE  240      44.001 192.604  56.329  1.00  0.00            
ATOM   2782  PO4 POPE  240      44.031 193.781  52.054  1.00  0.00            
ATOM   2783  GL1 POPE  240      43.833 191.007  48.784  1.00  0.00            
ATOM   2784  GL2 POPE  240      46.882 187.567  49.108  1.00  0.00            
ATOM   2785  C1A POPE  240      41.331 188.694  45.768  1.00  0.00            
ATOM   2786  D2A POPE  240      42.650 187.937  41.597  1.00  0.00            
ATOM   2787  C3A POPE  240      46.582 188.373  38.449  1.00  0.00            
ATOM   2788  C4A POPE  240      47.587 192.472  34.997  1.00  0.00            
ATOM   2789  C1B POPE  240      46.031 185.096  45.863  1.00  0.00            
ATOM   2790  C2B POPE  240      46.143 184.563  41.474  1.00  0.00            
ATOM   2791  C3B POPE  240      46.271 183.502  37.647  1.00  0.00            
ATOM   2792  C4B POPE  240      46.495 181.295  33.810  1.00  0.00            
ATOM   2793  NH3 POPE  241     175.628  63.033  57.364  1.00  0.00            
ATOM   2794  PO4 POPE  241     179.151  65.050  55.271  1.00  0.00            
ATOM   2795  GL1 POPE  241     177.284  64.087  51.958  1.00  0.00            
ATOM   2796  GL2 POPE  241     179.925  63.699  49.728  1.00  0.00            
ATOM   2797  C1A POPE  241     176.712  66.785  47.652  1.00  0.00            
ATOM   2798  D2A POPE  241     177.384  68.559  43.519  1.00  0.00            
ATOM   2799  C3A POPE  241     178.363  67.760  38.472  1.00  0.00            
ATOM   2800  C4A POPE  241     179.243  66.912  33.789  1.00  0.00            
ATOM   2801  C1B POPE  241     181.214  67.501  45.828  1.00  0.00            
ATOM   2802  C2B POPE  241     183.225  69.259  41.966  1.00  0.00            
ATOM   2803  C3B POPE  241     184.928  70.611  38.238  1.00  0.00            
ATOM   2804  C4B POPE  241     183.208  70.303  33.774  1.00  0.00            
ATOM   2805  NH3 POPE  242     150.724  55.500  62.730  1.00  0.00            
ATOM   2806  PO4 POPE  242     154.849  55.730  59.797  1.00  0.00            
ATOM   2807  GL1 POPE  242     154.451  57.101  55.944  1.00  0.00            
ATOM   2808  GL2 POPE  242     156.081  59.692  54.831  1.00  0.00            
ATOM   2809  C1A POPE  242     150.434  57.947  53.500  1.00  0.00            
ATOM   2810  D2A POPE  242     148.201  59.703  50.211  1.00  0.00            
ATOM   2811  C3A POPE  242     148.304  62.765  46.642  1.00  0.00            
ATOM   2812  C4A POPE  242     147.017  65.881  44.014  1.00  0.00            
ATOM   2813  C1B POPE  242     157.858  62.201  51.705  1.00  0.00            
ATOM   2814  C2B POPE  242     159.409  62.864  47.838  1.00  0.00            
ATOM   2815  C3B POPE  242     158.234  63.446  43.374  1.00  0.00            
ATOM   2816  C4B POPE  242     161.748  61.805  40.141  1.00  0.00            
ATOM   2817  NH3 POPE  243      72.681 127.816  50.381  1.00  0.00            
ATOM   2818  PO4 POPE  243      71.312 131.266  52.565  1.00  0.00            
ATOM   2819  GL1 POPE  243      70.301 132.390  48.502  1.00  0.00            
ATOM   2820  GL2 POPE  243      67.498 134.861  47.573  1.00  0.00            
ATOM   2821  C1A POPE  243      71.355 135.541  44.522  1.00  0.00            
ATOM   2822  D2A POPE  243      70.765 136.925  39.648  1.00  0.00            
ATOM   2823  C3A POPE  243      74.512 136.731  36.188  1.00  0.00            
ATOM   2824  C4A POPE  243      76.059 138.392  31.766  1.00  0.00            
ATOM   2825  C1B POPE  243      68.141 139.064  43.252  1.00  0.00            
ATOM   2826  C2B POPE  243      66.453 139.869  39.359  1.00  0.00            
ATOM   2827  C3B POPE  243      67.845 140.331  35.934  1.00  0.00            
ATOM   2828  C4B POPE  243      70.989 138.586  32.226  1.00  0.00            
ATOM   2829  NH3 POPE  244     100.218 108.772  52.314  1.00  0.00            
ATOM   2830  PO4 POPE  244     104.547 107.520  53.534  1.00  0.00            
ATOM   2831  GL1 POPE  244     104.121 103.887  50.800  1.00  0.00            
ATOM   2832  GL2 POPE  244     103.039 106.147  48.692  1.00  0.00            
ATOM   2833  C1A POPE  244     105.654 101.043  47.592  1.00  0.00            
ATOM   2834  D2A POPE  244     107.957  97.658  46.330  1.00  0.00            
ATOM   2835  C3A POPE  244     110.589  97.670  42.478  1.00  0.00            
ATOM   2836  C4A POPE  244     113.354  97.136  40.370  1.00  0.00            
ATOM   2837  C1B POPE  244     103.919 105.513  44.581  1.00  0.00            
ATOM   2838  C2B POPE  244     101.888 103.744  40.184  1.00  0.00            
ATOM   2839  C3B POPE  244     103.474 103.564  36.470  1.00  0.00            
ATOM   2840  C4B POPE  244     106.041 104.417  32.865  1.00  0.00            
ATOM   2841  NH3 POPE  245      31.336 191.009  59.522  1.00  0.00            
ATOM   2842  PO4 POPE  245      29.164 186.634  57.864  1.00  0.00            
ATOM   2843  GL1 POPE  245      28.312 186.421  53.937  1.00  0.00            
ATOM   2844  GL2 POPE  245      31.106 188.642  53.805  1.00  0.00            
ATOM   2845  C1A POPE  245      27.306 185.159  49.613  1.00  0.00            
ATOM   2846  D2A POPE  245      27.899 184.268  45.844  1.00  0.00            
ATOM   2847  C3A POPE  245      29.888 181.888  43.338  1.00  0.00            
ATOM   2848  C4A POPE  245      28.633 180.959  39.509  1.00  0.00            
ATOM   2849  C1B POPE  245      31.533 189.568  49.755  1.00  0.00            
ATOM   2850  C2B POPE  245      28.326 189.417  46.077  1.00  0.00            
ATOM   2851  C3B POPE  245      26.208 190.283  41.567  1.00  0.00            
ATOM   2852  C4B POPE  245      24.346 188.881  37.485  1.00  0.00            
ATOM   2853  NH3 POPE  246     194.403  54.239  55.474  1.00  0.00            
ATOM   2854  PO4 POPE  246       1.284  54.518  54.279  1.00  0.00            
ATOM   2855  GL1 POPE  246       3.543  54.450  49.787  1.00  0.00            
ATOM   2856  GL2 POPE  246       5.667  51.092  48.197  1.00  0.00            
ATOM   2857  C1A POPE  246       1.260  57.410  46.621  1.00  0.00            
ATOM   2858  D2A POPE  246       1.640  57.253  42.349  1.00  0.00            
ATOM   2859  C3A POPE  246     197.181  55.427  39.449  1.00  0.00            
ATOM   2860  C4A POPE  246     194.889  52.690  36.970  1.00  0.00            
ATOM   2861  C1B POPE  246       5.548  48.707  43.123  1.00  0.00            
ATOM   2862  C2B POPE  246       2.710  46.445  41.175  1.00  0.00            
ATOM   2863  C3B POPE  246       0.887  42.935  38.750  1.00  0.00            
ATOM   2864  C4B POPE  246     197.434  39.989  35.559  1.00  0.00            
ATOM   2865  NH3 POPE  247      29.387 137.260  57.684  1.00  0.00            
ATOM   2866  PO4 POPE  247      25.429 138.183  54.057  1.00  0.00            
ATOM   2867  GL1 POPE  247      25.015 139.046  48.917  1.00  0.00            
ATOM   2868  GL2 POPE  247      27.904 140.504  48.760  1.00  0.00            
ATOM   2869  C1A POPE  247      21.537 139.259  45.996  1.00  0.00            
ATOM   2870  D2A POPE  247      19.266 140.584  42.280  1.00  0.00            
ATOM   2871  C3A POPE  247      20.716 142.139  37.833  1.00  0.00            
ATOM   2872  C4A POPE  247      23.555 144.780  35.230  1.00  0.00            
ATOM   2873  C1B POPE  247      27.475 141.955  44.363  1.00  0.00            
ATOM   2874  C2B POPE  247      29.449 143.495  41.298  1.00  0.00            
ATOM   2875  C3B POPE  247      30.461 143.047  37.315  1.00  0.00            
ATOM   2876  C4B POPE  247      29.450 143.297  33.175  1.00  0.00            
ATOM   2877  NH3 POPE  248     121.765 138.530  52.869  1.00  0.00            
ATOM   2878  PO4 POPE  248     124.788 135.472  55.042  1.00  0.00            
ATOM   2879  GL1 POPE  248     126.128 132.360  53.085  1.00  0.00            
ATOM   2880  GL2 POPE  248     124.347 129.409  54.828  1.00  0.00            
ATOM   2881  C1A POPE  248     127.002 131.385  49.385  1.00  0.00            
ATOM   2882  D2A POPE  248     128.668 128.702  47.132  1.00  0.00            
ATOM   2883  C3A POPE  248     128.251 124.597  49.938  1.00  0.00            
ATOM   2884  C4A POPE  248     124.957 123.206  51.805  1.00  0.00            
ATOM   2885  C1B POPE  248     124.025 127.771  50.471  1.00  0.00            
ATOM   2886  C2B POPE  248     124.233 125.750  46.403  1.00  0.00            
ATOM   2887  C3B POPE  248     127.659 124.935  43.964  1.00  0.00            
ATOM   2888  C4B POPE  248     131.096 124.477  46.131  1.00  0.00            
ATOM   2889  NH3 POPE  249     133.710  25.236  60.140  1.00  0.00            
ATOM   2890  PO4 POPE  249     136.737  28.728  60.427  1.00  0.00            
ATOM   2891  GL1 POPE  249     138.297  28.420  56.785  1.00  0.00            
ATOM   2892  GL2 POPE  249     140.370  30.155  55.592  1.00  0.00            
ATOM   2893  C1A POPE  249     138.824  25.642  53.493  1.00  0.00            
ATOM   2894  D2A POPE  249     138.155  21.357  51.886  1.00  0.00            
ATOM   2895  C3A POPE  249     134.140  19.937  50.472  1.00  0.00            
ATOM   2896  C4A POPE  249     130.649  19.173  53.473  1.00  0.00            
ATOM   2897  C1B POPE  249     141.183  28.962  50.710  1.00  0.00            
ATOM   2898  C2B POPE  249     143.567  29.059  46.374  1.00  0.00            
ATOM   2899  C3B POPE  249     144.273  29.212  41.100  1.00  0.00            
ATOM   2900  C4B POPE  249     146.737  32.017  37.465  1.00  0.00            
ATOM   2901  NH3 POPE  250     114.144 187.508  63.064  1.00  0.00            
ATOM   2902  PO4 POPE  250     109.382 189.214  60.716  1.00  0.00            
ATOM   2903  GL1 POPE  250     108.624 189.706  56.029  1.00  0.00            
ATOM   2904  GL2 POPE  250     110.753 187.420  54.611  1.00  0.00            
ATOM   2905  C1A POPE  250     108.507 190.929  51.913  1.00  0.00            
ATOM   2906  D2A POPE  250     110.042 188.719  48.514  1.00  0.00            
ATOM   2907  C3A POPE  250     108.565 184.324  46.277  1.00  0.00            
ATOM   2908  C4A POPE  250     109.891 181.658  45.065  1.00  0.00            
ATOM   2909  C1B POPE  250     107.364 185.863  51.657  1.00  0.00            
ATOM   2910  C2B POPE  250     104.386 184.163  49.164  1.00  0.00            
ATOM   2911  C3B POPE  250     101.916 185.489  45.590  1.00  0.00            
ATOM   2912  C4B POPE  250     102.583 188.078  41.907  1.00  0.00            
ATOM   2913  NH3 POPE  251      72.768  39.907  52.436  1.00  0.00            
ATOM   2914  PO4 POPE  251      76.522  40.551  52.346  1.00  0.00            
ATOM   2915  GL1 POPE  251      76.466  38.213  48.452  1.00  0.00            
ATOM   2916  GL2 POPE  251      75.495  35.826  47.715  1.00  0.00            
ATOM   2917  C1A POPE  251      78.435  40.794  45.629  1.00  0.00            
ATOM   2918  D2A POPE  251      79.546  42.742  41.195  1.00  0.00            
ATOM   2919  C3A POPE  251      82.225  41.313  38.184  1.00  0.00            
ATOM   2920  C4A POPE  251      81.020  37.645  36.050  1.00  0.00            
ATOM   2921  C1B POPE  251      73.745  33.068  45.971  1.00  0.00            
ATOM   2922  C2B POPE  251      71.039  34.070  43.664  1.00  0.00            
ATOM   2923  C3B POPE  251      71.067  33.640  39.439  1.00  0.00            
ATOM   2924  C4B POPE  251      70.003  35.019  35.781  1.00  0.00            
ATOM   2925  NH3 POPE  252      91.548 196.348  58.612  1.00  0.00            
ATOM   2926  PO4 POPE  252      96.011 195.757  57.696  1.00  0.00            
ATOM   2927  GL1 POPE  252      98.287 194.778  54.634  1.00  0.00            
ATOM   2928  GL2 POPE  252     101.368 196.330  53.899  1.00  0.00            
ATOM   2929  C1A POPE  252     100.415 190.410  53.081  1.00  0.00            
ATOM   2930  D2A POPE  252     104.183 188.838  49.475  1.00  0.00            
ATOM   2931  C3A POPE  252     106.272 188.507  45.355  1.00  0.00            
ATOM   2932  C4A POPE  252     109.105 187.598  42.221  1.00  0.00            
ATOM   2933  C1B POPE  252     100.444 193.961  49.698  1.00  0.00            
ATOM   2934  C2B POPE  252     102.531 192.747  46.516  1.00  0.00            
ATOM   2935  C3B POPE  252     104.323 192.824  42.789  1.00  0.00            
ATOM   2936  C4B POPE  252     106.363 191.244  39.769  1.00  0.00            
ATOM   2937  NH3 POPE  253      98.546   1.492  59.765  1.00  0.00            
ATOM   2938  PO4 POPE  253      99.271   3.458  55.338  1.00  0.00            
ATOM   2939  GL1 POPE  253      98.179   4.805  51.632  1.00  0.00            
ATOM   2940  GL2 POPE  253      95.104   5.606  51.492  1.00  0.00            
ATOM   2941  C1A POPE  253      99.675   4.537  48.054  1.00  0.00            
ATOM   2942  D2A POPE  253     100.868   3.002  44.246  1.00  0.00            
ATOM   2943  C3A POPE  253     103.698   0.480  42.892  1.00  0.00            
ATOM   2944  C4A POPE  253     106.975 196.685  40.356  1.00  0.00            
ATOM   2945  C1B POPE  253      93.828   4.029  47.751  1.00  0.00            
ATOM   2946  C2B POPE  253      93.733   1.858  42.926  1.00  0.00            
ATOM   2947  C3B POPE  253      93.857   2.681  38.857  1.00  0.00            
ATOM   2948  C4B POPE  253      95.754   3.158  34.499  1.00  0.00            
ATOM   2949  NH3 POPE  254      58.599  87.048  51.555  1.00  0.00            
ATOM   2950  PO4 POPE  254      61.644  84.371  54.220  1.00  0.00            
ATOM   2951  GL1 POPE  254      63.689  85.527  50.893  1.00  0.00            
ATOM   2952  GL2 POPE  254      66.478  82.543  49.797  1.00  0.00            
ATOM   2953  C1A POPE  254      64.621  86.539  46.680  1.00  0.00            
ATOM   2954  D2A POPE  254      64.367  85.804  42.265  1.00  0.00            
ATOM   2955  C3A POPE  254      62.283  88.993  39.303  1.00  0.00            
ATOM   2956  C4A POPE  254      62.018  90.680  35.035  1.00  0.00            
ATOM   2957  C1B POPE  254      66.897  82.000  45.095  1.00  0.00            
ATOM   2958  C2B POPE  254      65.343  80.914  41.625  1.00  0.00            
ATOM   2959  C3B POPE  254      64.350  83.583  38.052  1.00  0.00            
ATOM   2960  C4B POPE  254      68.259  86.402  35.872  1.00  0.00            
ATOM   2961  NH3 POPE  255     161.228  12.663  62.163  1.00  0.00            
ATOM   2962  PO4 POPE  255     158.453  14.659  59.844  1.00  0.00            
ATOM   2963  GL1 POPE  255     156.581  16.784  56.593  1.00  0.00            
ATOM   2964  GL2 POPE  255     155.532  13.498  55.630  1.00  0.00            
ATOM   2965  C1A POPE  255     156.201  18.491  53.012  1.00  0.00            
ATOM   2966  D2A POPE  255     159.488  21.948  50.776  1.00  0.00            
ATOM   2967  C3A POPE  255     157.850  24.472  46.705  1.00  0.00            
ATOM   2968  C4A POPE  255     158.096  25.139  42.963  1.00  0.00            
ATOM   2969  C1B POPE  255     158.344  12.877  51.793  1.00  0.00            
ATOM   2970  C2B POPE  255     159.093  14.349  47.079  1.00  0.00            
ATOM   2971  C3B POPE  255     155.741  12.438  43.949  1.00  0.00            
ATOM   2972  C4B POPE  255     152.444  11.110  44.803  1.00  0.00            
ATOM   2973  NH3 POPE  256     120.926 183.300  60.191  1.00  0.00            
ATOM   2974  PO4 POPE  256     116.977 183.508  61.817  1.00  0.00            
ATOM   2975  GL1 POPE  256     117.088 181.725  57.092  1.00  0.00            
ATOM   2976  GL2 POPE  256     120.101 183.708  54.885  1.00  0.00            
ATOM   2977  C1A POPE  256     114.697 182.415  53.160  1.00  0.00            
ATOM   2978  D2A POPE  256     113.634 185.707  50.923  1.00  0.00            
ATOM   2979  C3A POPE  256     113.689 184.988  45.843  1.00  0.00            
ATOM   2980  C4A POPE  256     112.775 184.317  40.580  1.00  0.00            
ATOM   2981  C1B POPE  256     118.510 182.327  50.323  1.00  0.00            
ATOM   2982  C2B POPE  256     119.123 185.489  46.498  1.00  0.00            
ATOM   2983  C3B POPE  256     118.459 185.616  42.028  1.00  0.00            
ATOM   2984  C4B POPE  256     121.138 188.460  38.663  1.00  0.00            
ATOM   2985  NH3 POPE  257      10.863 106.121  56.193  1.00  0.00            
ATOM   2986  PO4 POPE  257       7.444 109.591  55.735  1.00  0.00            
ATOM   2987  GL1 POPE  257       9.487 111.110  52.132  1.00  0.00            
ATOM   2988  GL2 POPE  257      12.017 108.869  50.205  1.00  0.00            
ATOM   2989  C1A POPE  257       8.878 111.987  47.840  1.00  0.00            
ATOM   2990  D2A POPE  257       9.651 111.789  44.014  1.00  0.00            
ATOM   2991  C3A POPE  257       7.397 110.547  39.425  1.00  0.00            
ATOM   2992  C4A POPE  257       9.373 109.577  35.483  1.00  0.00            
ATOM   2993  C1B POPE  257      13.083 107.540  46.311  1.00  0.00            
ATOM   2994  C2B POPE  257      12.669 105.516  42.504  1.00  0.00            
ATOM   2995  C3B POPE  257      11.066 105.848  38.979  1.00  0.00            
ATOM   2996  C4B POPE  257      10.615 103.719  35.762  1.00  0.00            
ATOM   2997  NH3 POPE  258     113.381   3.935  60.045  1.00  0.00            
ATOM   2998  PO4 POPE  258     113.908   6.078  55.912  1.00  0.00            
ATOM   2999  GL1 POPE  258     116.707   2.814  52.704  1.00  0.00            
ATOM   3000  GL2 POPE  258     119.125   2.992  50.002  1.00  0.00            
ATOM   3001  C1A POPE  258     115.502 196.887  50.645  1.00  0.00            
ATOM   3002  D2A POPE  258     116.590 194.562  46.322  1.00  0.00            
ATOM   3003  C3A POPE  258     115.513 195.731  42.105  1.00  0.00            
ATOM   3004  C4A POPE  258     112.206   1.625  41.728  1.00  0.00            
ATOM   3005  C1B POPE  258     120.208   0.189  46.288  1.00  0.00            
ATOM   3006  C2B POPE  258     120.601 194.284  43.418  1.00  0.00            
ATOM   3007  C3B POPE  258     124.018 191.983  41.076  1.00  0.00            
ATOM   3008  C4B POPE  258     127.241 193.497  38.865  1.00  0.00            
ATOM   3009  NH3 POPE  259      80.088 155.257  57.989  1.00  0.00            
ATOM   3010  PO4 POPE  259      76.997 158.099  57.404  1.00  0.00            
ATOM   3011  GL1 POPE  259      77.585 155.715  53.596  1.00  0.00            
ATOM   3012  GL2 POPE  259      78.992 152.895  53.198  1.00  0.00            
ATOM   3013  C1A POPE  259      75.452 155.284  49.931  1.00  0.00            
ATOM   3014  D2A POPE  259      76.865 156.056  45.480  1.00  0.00            
ATOM   3015  C3A POPE  259      77.248 156.408  40.683  1.00  0.00            
ATOM   3016  C4A POPE  259      77.236 159.141  36.541  1.00  0.00            
ATOM   3017  C1B POPE  259      79.899 152.728  49.001  1.00  0.00            
ATOM   3018  C2B POPE  259      79.962 151.588  44.883  1.00  0.00            
ATOM   3019  C3B POPE  259      81.882 153.099  41.226  1.00  0.00            
ATOM   3020  C4B POPE  259      85.377 152.447  38.709  1.00  0.00            
ATOM   3021  NH3 POPE  260     174.719 109.191  55.977  1.00  0.00            
ATOM   3022  PO4 POPE  260     174.642 107.760  52.809  1.00  0.00            
ATOM   3023  GL1 POPE  260     175.925 104.597  49.552  1.00  0.00            
ATOM   3024  GL2 POPE  260     174.780 101.564  49.676  1.00  0.00            
ATOM   3025  C1A POPE  260     178.703 103.324  45.995  1.00  0.00            
ATOM   3026  D2A POPE  260     178.433 101.841  42.084  1.00  0.00            
ATOM   3027  C3A POPE  260     180.915  99.457  39.882  1.00  0.00            
ATOM   3028  C4A POPE  260     183.238  96.132  36.943  1.00  0.00            
ATOM   3029  C1B POPE  260     174.104 101.377  43.781  1.00  0.00            
ATOM   3030  C2B POPE  260     174.849 100.807  39.018  1.00  0.00            
ATOM   3031  C3B POPE  260     176.614 100.566  35.372  1.00  0.00            
ATOM   3032  C4B POPE  260     181.308  99.558  34.005  1.00  0.00            
ATOM   3033  NH3 POPE  261      27.447 111.017  62.197  1.00  0.00            
ATOM   3034  PO4 POPE  261      26.700 109.048  58.265  1.00  0.00            
ATOM   3035  GL1 POPE  261      25.686 108.539  53.679  1.00  0.00            
ATOM   3036  GL2 POPE  261      28.177 106.506  50.977  1.00  0.00            
ATOM   3037  C1A POPE  261      24.487 109.375  49.296  1.00  0.00            
ATOM   3038  D2A POPE  261      22.176 109.132  45.849  1.00  0.00            
ATOM   3039  C3A POPE  261      22.037 106.405  44.044  1.00  0.00            
ATOM   3040  C4A POPE  261      19.843 103.080  41.778  1.00  0.00            
ATOM   3041  C1B POPE  261      27.234 105.047  47.050  1.00  0.00            
ATOM   3042  C2B POPE  261      26.509 103.130  42.788  1.00  0.00            
ATOM   3043  C3B POPE  261      23.409 104.797  38.666  1.00  0.00            
ATOM   3044  C4B POPE  261      22.477 101.666  35.487  1.00  0.00            
ATOM   3045  NH3 POPE  262     143.143 197.483  60.549  1.00  0.00            
ATOM   3046  PO4 POPE  262     140.176 195.152  58.277  1.00  0.00            
ATOM   3047  GL1 POPE  262     138.825   0.098  55.648  1.00  0.00            
ATOM   3048  GL2 POPE  262     135.142   0.870  55.392  1.00  0.00            
ATOM   3049  C1A POPE  262     138.694   2.535  51.447  1.00  0.00            
ATOM   3050  D2A POPE  262     138.542   1.594  47.669  1.00  0.00            
ATOM   3051  C3A POPE  262     139.384   4.503  43.994  1.00  0.00            
ATOM   3052  C4A POPE  262     139.232   6.474  40.230  1.00  0.00            
ATOM   3053  C1B POPE  262     134.280 197.230  52.075  1.00  0.00            
ATOM   3054  C2B POPE  262     133.441   0.181  48.187  1.00  0.00            
ATOM   3055  C3B POPE  262     134.501   1.569  44.017  1.00  0.00            
ATOM   3056  C4B POPE  262     134.889   3.324  39.567  1.00  0.00            
ATOM   3057  NH3 POPE  263     125.012 107.937  59.744  1.00  0.00            
ATOM   3058  PO4 POPE  263     122.790 111.067  56.103  1.00  0.00            
ATOM   3059  GL1 POPE  263     121.590 110.986  52.365  1.00  0.00            
ATOM   3060  GL2 POPE  263     120.536 108.292  52.908  1.00  0.00            
ATOM   3061  C1A POPE  263     122.200 110.191  48.400  1.00  0.00            
ATOM   3062  D2A POPE  263     121.843 112.433  44.693  1.00  0.00            
ATOM   3063  C3A POPE  263     123.980 110.806  41.427  1.00  0.00            
ATOM   3064  C4A POPE  263     127.062 111.501  38.253  1.00  0.00            
ATOM   3065  C1B POPE  263     120.996 105.088  48.704  1.00  0.00            
ATOM   3066  C2B POPE  263     120.767 104.889  44.837  1.00  0.00            
ATOM   3067  C3B POPE  263     122.881 106.029  41.784  1.00  0.00            
ATOM   3068  C4B POPE  263     125.975 106.423  38.644  1.00  0.00            
ATOM   3069  NH3 POPE  264     182.414  93.416  56.131  1.00  0.00            
ATOM   3070  PO4 POPE  264     179.047  96.055  57.584  1.00  0.00            
ATOM   3071  GL1 POPE  264     179.881  96.634  52.826  1.00  0.00            
ATOM   3072  GL2 POPE  264     182.885  96.987  52.637  1.00  0.00            
ATOM   3073  C1A POPE  264     180.784  97.657  47.810  1.00  0.00            
ATOM   3074  D2A POPE  264     178.128  98.119  45.254  1.00  0.00            
ATOM   3075  C3A POPE  264     178.457  95.217  42.560  1.00  0.00            
ATOM   3076  C4A POPE  264     178.003  95.909  37.871  1.00  0.00            
ATOM   3077  C1B POPE  264     186.419  96.017  49.385  1.00  0.00            
ATOM   3078  C2B POPE  264     185.190  96.334  45.579  1.00  0.00            
ATOM   3079  C3B POPE  264     186.363  96.059  41.132  1.00  0.00            
ATOM   3080  C4B POPE  264     187.967  95.523  37.557  1.00  0.00            
ATOM   3081  NH3 POPE  265     192.895 118.110  57.690  1.00  0.00            
ATOM   3082  PO4 POPE  265     191.810 120.862  55.830  1.00  0.00            
ATOM   3083  GL1 POPE  265     193.823 118.995  53.036  1.00  0.00            
ATOM   3084  GL2 POPE  265     197.302 116.822  53.359  1.00  0.00            
ATOM   3085  C1A POPE  265     195.238 119.154  49.416  1.00  0.00            
ATOM   3086  D2A POPE  265     194.580 119.325  45.280  1.00  0.00            
ATOM   3087  C3A POPE  265     194.726 119.315  40.868  1.00  0.00            
ATOM   3088  C4A POPE  265     194.651 116.971  37.119  1.00  0.00            
ATOM   3089  C1B POPE  265       0.556 115.095  49.311  1.00  0.00            
ATOM   3090  C2B POPE  265       4.623 114.953  48.031  1.00  0.00            
ATOM   3091  C3B POPE  265       6.820 115.912  43.735  1.00  0.00            
ATOM   3092  C4B POPE  265       5.156 114.995  39.468  1.00  0.00            
ATOM   3093  NH3 POPE  266      12.600  51.103  54.332  1.00  0.00            
ATOM   3094  PO4 POPE  266       9.979  55.230  52.085  1.00  0.00            
ATOM   3095  GL1 POPE  266      11.823  54.410  48.392  1.00  0.00            
ATOM   3096  GL2 POPE  266      10.689  50.762  48.797  1.00  0.00            
ATOM   3097  C1A POPE  266      12.707  56.177  44.038  1.00  0.00            
ATOM   3098  D2A POPE  266      12.323  56.657  39.761  1.00  0.00            
ATOM   3099  C3A POPE  266       9.710  57.679  36.023  1.00  0.00            
ATOM   3100  C4A POPE  266       8.767  62.459  35.026  1.00  0.00            
ATOM   3101  C1B POPE  266       9.986  50.667  44.797  1.00  0.00            
ATOM   3102  C2B POPE  266       8.917  53.570  41.724  1.00  0.00            
ATOM   3103  C3B POPE  266       6.198  55.691  39.424  1.00  0.00            
ATOM   3104  C4B POPE  266       4.957  59.745  39.157  1.00  0.00            
ATOM   3105  NH3 POPE  267     156.177 152.348  58.342  1.00  0.00            
ATOM   3106  PO4 POPE  267     158.349 155.701  59.168  1.00  0.00            
ATOM   3107  GL1 POPE  267     160.057 157.939  55.661  1.00  0.00            
ATOM   3108  GL2 POPE  267     160.811 161.231  56.373  1.00  0.00            
ATOM   3109  C1A POPE  267     158.615 159.431  52.175  1.00  0.00            
ATOM   3110  D2A POPE  267     155.998 159.758  48.612  1.00  0.00            
ATOM   3111  C3A POPE  267     158.775 160.574  45.665  1.00  0.00            
ATOM   3112  C4A POPE  267     161.189 162.783  43.569  1.00  0.00            
ATOM   3113  C1B POPE  267     163.271 161.441  53.176  1.00  0.00            
ATOM   3114  C2B POPE  267     166.836 160.011  50.741  1.00  0.00            
ATOM   3115  C3B POPE  267     167.700 157.911  46.281  1.00  0.00            
ATOM   3116  C4B POPE  267     171.126 158.628  44.269  1.00  0.00            
ATOM   3117  NH3 POPE  268     118.852  54.002  57.610  1.00  0.00            
ATOM   3118  PO4 POPE  268     117.003  56.537  58.324  1.00  0.00            
ATOM   3119  GL1 POPE  268     116.557  56.401  53.988  1.00  0.00            
ATOM   3120  GL2 POPE  268     115.424  52.836  54.003  1.00  0.00            
ATOM   3121  C1A POPE  268     115.875  57.985  50.089  1.00  0.00            
ATOM   3122  D2A POPE  268     115.273  56.449  46.374  1.00  0.00            
ATOM   3123  C3A POPE  268     115.027  59.962  43.206  1.00  0.00            
ATOM   3124  C4A POPE  268     111.812  61.889  40.654  1.00  0.00            
ATOM   3125  C1B POPE  268     112.623  53.906  51.102  1.00  0.00            
ATOM   3126  C2B POPE  268     110.040  53.844  47.086  1.00  0.00            
ATOM   3127  C3B POPE  268     108.725  52.027  44.440  1.00  0.00            
ATOM   3128  C4B POPE  268     107.116  51.478  40.921  1.00  0.00            
ATOM   3129  NH3 POPE  269      38.710 170.951  55.708  1.00  0.00            
ATOM   3130  PO4 POPE  269      42.532 169.940  56.401  1.00  0.00            
ATOM   3131  GL1 POPE  269      42.989 169.682  51.774  1.00  0.00            
ATOM   3132  GL2 POPE  269      46.339 168.240  51.062  1.00  0.00            
ATOM   3133  C1A POPE  269      42.585 170.887  47.864  1.00  0.00            
ATOM   3134  D2A POPE  269      40.918 169.450  44.345  1.00  0.00            
ATOM   3135  C3A POPE  269      41.552 170.327  40.873  1.00  0.00            
ATOM   3136  C4A POPE  269      42.423 171.284  37.135  1.00  0.00            
ATOM   3137  C1B POPE  269      49.651 168.220  46.832  1.00  0.00            
ATOM   3138  C2B POPE  269      50.744 167.791  42.035  1.00  0.00            
ATOM   3139  C3B POPE  269      51.758 169.599  38.740  1.00  0.00            
ATOM   3140  C4B POPE  269      54.434 173.549  38.997  1.00  0.00            
ATOM   3141  NH3 POPE  270     140.504  37.544  58.772  1.00  0.00            
ATOM   3142  PO4 POPE  270     139.987  33.441  59.204  1.00  0.00            
ATOM   3143  GL1 POPE  270     139.141  35.464  54.487  1.00  0.00            
ATOM   3144  GL2 POPE  270     139.036  39.007  53.787  1.00  0.00            
ATOM   3145  C1A POPE  270     136.020  35.236  52.471  1.00  0.00            
ATOM   3146  D2A POPE  270     135.366  34.244  48.590  1.00  0.00            
ATOM   3147  C3A POPE  270     137.091  35.189  44.994  1.00  0.00            
ATOM   3148  C4A POPE  270     134.707  35.749  41.025  1.00  0.00            
ATOM   3149  C1B POPE  270     138.395  39.160  49.255  1.00  0.00            
ATOM   3150  C2B POPE  270     136.587  40.462  45.616  1.00  0.00            
ATOM   3151  C3B POPE  270     136.002  41.285  40.732  1.00  0.00            
ATOM   3152  C4B POPE  270     139.119  43.772  38.263  1.00  0.00            
ATOM   3153  NH3 POPE  271      10.583 184.035  64.101  1.00  0.00            
ATOM   3154  PO4 POPE  271       9.837 184.333  60.423  1.00  0.00            
ATOM   3155  GL1 POPE  271       8.609 183.844  56.063  1.00  0.00            
ATOM   3156  GL2 POPE  271       7.709 181.454  56.358  1.00  0.00            
ATOM   3157  C1A POPE  271      11.743 183.895  52.734  1.00  0.00            
ATOM   3158  D2A POPE  271      13.501 186.924  49.099  1.00  0.00            
ATOM   3159  C3A POPE  271      14.677 191.987  50.211  1.00  0.00            
ATOM   3160  C4A POPE  271      19.922 192.739  48.870  1.00  0.00            
ATOM   3161  C1B POPE  271       7.168 180.782  52.334  1.00  0.00            
ATOM   3162  C2B POPE  271       5.453 179.476  47.567  1.00  0.00            
ATOM   3163  C3B POPE  271       7.397 177.277  43.815  1.00  0.00            
ATOM   3164  C4B POPE  271       6.892 176.795  40.479  1.00  0.00            
ATOM   3165  NH3 POPE  272     121.972 147.648  55.767  1.00  0.00            
ATOM   3166  PO4 POPE  272     116.833 149.238  54.718  1.00  0.00            
ATOM   3167  GL1 POPE  272     112.447 149.382  53.496  1.00  0.00            
ATOM   3168  GL2 POPE  272     109.635 152.411  52.867  1.00  0.00            
ATOM   3169  C1A POPE  272     109.776 148.771  49.701  1.00  0.00            
ATOM   3170  D2A POPE  272     105.107 147.877  49.687  1.00  0.00            
ATOM   3171  C3A POPE  272     103.949 142.985  49.780  1.00  0.00            
ATOM   3172  C4A POPE  272     106.588 140.579  52.287  1.00  0.00            
ATOM   3173  C1B POPE  272     109.493 153.743  47.999  1.00  0.00            
ATOM   3174  C2B POPE  272     108.554 156.656  45.622  1.00  0.00            
ATOM   3175  C3B POPE  272     108.044 158.502  42.153  1.00  0.00            
ATOM   3176  C4B POPE  272     109.421 160.825  38.665  1.00  0.00            
ATOM   3177  NH3 POPE  273     182.243   7.827  63.970  1.00  0.00            
ATOM   3178  PO4 POPE  273     182.840  12.056  62.382  1.00  0.00            
ATOM   3179  GL1 POPE  273     181.909  12.072  58.408  1.00  0.00            
ATOM   3180  GL2 POPE  273     181.567  14.471  57.636  1.00  0.00            
ATOM   3181  C1A POPE  273     182.850  10.792  53.262  1.00  0.00            
ATOM   3182  D2A POPE  273     181.586  12.225  49.385  1.00  0.00            
ATOM   3183  C3A POPE  273     177.988  12.338  47.559  1.00  0.00            
ATOM   3184  C4A POPE  273     174.912  14.882  44.903  1.00  0.00            
ATOM   3185  C1B POPE  273     182.927  17.174  54.200  1.00  0.00            
ATOM   3186  C2B POPE  273     184.088  18.204  50.253  1.00  0.00            
ATOM   3187  C3B POPE  273     184.095  19.623  46.534  1.00  0.00            
ATOM   3188  C4B POPE  273     185.478  24.086  44.934  1.00  0.00            
ATOM   3189  NH3 POPE  274     185.246 137.402  59.035  1.00  0.00            
ATOM   3190  PO4 POPE  274     181.491 135.807  61.308  1.00  0.00            
ATOM   3191  GL1 POPE  274     180.925 135.964  56.623  1.00  0.00            
ATOM   3192  GL2 POPE  274     179.463 133.847  56.732  1.00  0.00            
ATOM   3193  C1A POPE  274     180.877 136.323  52.278  1.00  0.00            
ATOM   3194  D2A POPE  274     178.881 136.164  47.996  1.00  0.00            
ATOM   3195  C3A POPE  274     181.003 135.123  45.481  1.00  0.00            
ATOM   3196  C4A POPE  274     181.822 131.730  43.921  1.00  0.00            
ATOM   3197  C1B POPE  274     178.070 132.393  53.034  1.00  0.00            
ATOM   3198  C2B POPE  274     176.978 130.057  49.443  1.00  0.00            
ATOM   3199  C3B POPE  274     177.280 131.834  45.075  1.00  0.00            
ATOM   3200  C4B POPE  274     178.041 132.884  41.040  1.00  0.00            
ATOM   3201  NH3 POPE  275     145.425 154.164  57.136  1.00  0.00            
ATOM   3202  PO4 POPE  275     141.864 151.909  56.740  1.00  0.00            
ATOM   3203  GL1 POPE  275     143.642 151.238  52.466  1.00  0.00            
ATOM   3204  GL2 POPE  275     142.386 147.820  52.483  1.00  0.00            
ATOM   3205  C1A POPE  275     145.870 150.256  48.201  1.00  0.00            
ATOM   3206  D2A POPE  275     148.551 148.986  44.908  1.00  0.00            
ATOM   3207  C3A POPE  275     148.454 150.140  41.263  1.00  0.00            
ATOM   3208  C4A POPE  275     149.113 153.255  38.915  1.00  0.00            
ATOM   3209  C1B POPE  275     144.583 145.720  49.131  1.00  0.00            
ATOM   3210  C2B POPE  275     143.954 145.358  44.849  1.00  0.00            
ATOM   3211  C3B POPE  275     143.840 147.606  40.816  1.00  0.00            
ATOM   3212  C4B POPE  275     144.812 150.465  37.762  1.00  0.00            
ATOM   3213  NH3 POPE  276      63.604 111.813  54.280  1.00  0.00            
ATOM   3214  PO4 POPE  276      63.195 107.545  54.238  1.00  0.00            
ATOM   3215  GL1 POPE  276      62.311 104.797  51.023  1.00  0.00            
ATOM   3216  GL2 POPE  276      65.411 105.923  48.797  1.00  0.00            
ATOM   3217  C1A POPE  276      59.618 103.364  47.315  1.00  0.00            
ATOM   3218  D2A POPE  276      58.591 100.780  44.857  1.00  0.00            
ATOM   3219  C3A POPE  276      58.495 101.638  40.645  1.00  0.00            
ATOM   3220  C4A POPE  276      58.368 100.131  36.466  1.00  0.00            
ATOM   3221  C1B POPE  276      65.538 105.362  44.668  1.00  0.00            
ATOM   3222  C2B POPE  276      61.804 106.144  44.125  1.00  0.00            
ATOM   3223  C3B POPE  276      59.336 106.589  41.674  1.00  0.00            
ATOM   3224  C4B POPE  276      57.317 105.152  37.264  1.00  0.00            
ATOM   3225  NH3 POPE  277      75.419  35.610  52.762  1.00  0.00            
ATOM   3226  PO4 POPE  277      79.381  32.847  54.996  1.00  0.00            
ATOM   3227  GL1 POPE  277      80.324  30.924  51.229  1.00  0.00            
ATOM   3228  GL2 POPE  277      79.525  27.798  51.548  1.00  0.00            
ATOM   3229  C1A POPE  277      78.075  31.656  47.580  1.00  0.00            
ATOM   3230  D2A POPE  277      77.634  32.556  43.185  1.00  0.00            
ATOM   3231  C3A POPE  277      81.847  33.713  41.129  1.00  0.00            
ATOM   3232  C4A POPE  277      85.258  35.589  39.524  1.00  0.00            
ATOM   3233  C1B POPE  277      78.374  23.071  50.055  1.00  0.00            
ATOM   3234  C2B POPE  277      78.024  21.326  45.716  1.00  0.00            
ATOM   3235  C3B POPE  277      80.929  18.303  42.705  1.00  0.00            
ATOM   3236  C4B POPE  277      80.936  19.682  39.518  1.00  0.00            
ATOM   3237  NH3 POPE  278      39.780 179.379  55.928  1.00  0.00            
ATOM   3238  PO4 POPE  278      38.126 175.303  57.673  1.00  0.00            
ATOM   3239  GL1 POPE  278      36.529 175.574  53.248  1.00  0.00            
ATOM   3240  GL2 POPE  278      38.564 175.219  50.296  1.00  0.00            
ATOM   3241  C1A POPE  278      34.710 177.847  48.467  1.00  0.00            
ATOM   3242  D2A POPE  278      35.403 177.601  44.973  1.00  0.00            
ATOM   3243  C3A POPE  278      33.883 178.344  41.569  1.00  0.00            
ATOM   3244  C4A POPE  278      34.170 182.677  39.619  1.00  0.00            
ATOM   3245  C1B POPE  278      38.391 173.392  47.018  1.00  0.00            
ATOM   3246  C2B POPE  278      38.320 173.737  42.607  1.00  0.00            
ATOM   3247  C3B POPE  278      37.583 172.003  38.810  1.00  0.00            
ATOM   3248  C4B POPE  278      34.597 170.682  35.802  1.00  0.00            
ATOM   3249  NH3 POPE  279      27.078 190.845  56.289  1.00  0.00            
ATOM   3250  PO4 POPE  279      25.629 194.566  55.814  1.00  0.00            
ATOM   3251  GL1 POPE  279      24.731 196.446  51.218  1.00  0.00            
ATOM   3252  GL2 POPE  279      23.049 194.940  51.289  1.00  0.00            
ATOM   3253  C1A POPE  279      21.662 196.951  47.155  1.00  0.00            
ATOM   3254  D2A POPE  279      19.448 196.683  44.115  1.00  0.00            
ATOM   3255  C3A POPE  279      17.315 193.443  44.969  1.00  0.00            
ATOM   3256  C4A POPE  279      12.620 192.067  45.832  1.00  0.00            
ATOM   3257  C1B POPE  279      25.264 193.417  46.710  1.00  0.00            
ATOM   3258  C2B POPE  279      28.099 194.911  44.645  1.00  0.00            
ATOM   3259  C3B POPE  279      28.792 196.346  39.793  1.00  0.00            
ATOM   3260  C4B POPE  279      32.051 194.979  37.127  1.00  0.00            
ATOM   3261  NH3 POPE  280     179.927  46.081  52.856  1.00  0.00            
ATOM   3262  PO4 POPE  280     185.174  46.541  54.584  1.00  0.00            
ATOM   3263  GL1 POPE  280     184.270  45.486  49.700  1.00  0.00            
ATOM   3264  GL2 POPE  280     184.375  42.523  51.316  1.00  0.00            
ATOM   3265  C1A POPE  280     185.663  45.816  45.192  1.00  0.00            
ATOM   3266  D2A POPE  280     186.312  42.337  42.951  1.00  0.00            
ATOM   3267  C3A POPE  280     183.474  41.195  39.626  1.00  0.00            
ATOM   3268  C4A POPE  280     178.536  41.001  39.383  1.00  0.00            
ATOM   3269  C1B POPE  280     182.409  41.753  46.944  1.00  0.00            
ATOM   3270  C2B POPE  280     180.726  39.029  43.579  1.00  0.00            
ATOM   3271  C3B POPE  280     180.808  36.147  40.287  1.00  0.00            
ATOM   3272  C4B POPE  280     178.029  34.874  36.761  1.00  0.00            
ATOM   3273  NH3 POPE  281      80.633  45.334  54.307  1.00  0.00            
ATOM   3274  PO4 POPE  281      83.446  49.438  53.211  1.00  0.00            
ATOM   3275  GL1 POPE  281      85.184  49.188  49.334  1.00  0.00            
ATOM   3276  GL2 POPE  281      83.686  45.617  49.432  1.00  0.00            
ATOM   3277  C1A POPE  281      88.403  47.954  45.242  1.00  0.00            
ATOM   3278  D2A POPE  281      89.361  48.591  41.294  1.00  0.00            
ATOM   3279  C3A POPE  281      90.170  44.884  39.129  1.00  0.00            
ATOM   3280  C4A POPE  281      92.409  40.564  37.783  1.00  0.00            
ATOM   3281  C1B POPE  281      83.481  48.245  44.397  1.00  0.00            
ATOM   3282  C2B POPE  281      84.656  49.730  39.941  1.00  0.00            
ATOM   3283  C3B POPE  281      84.166  52.122  36.353  1.00  0.00            
ATOM   3284  C4B POPE  281      82.420  49.605  33.990  1.00  0.00            
ATOM   3285  NH3 POPE  282     163.936  23.297  57.664  1.00  0.00            
ATOM   3286  PO4 POPE  282     167.845  25.643  57.794  1.00  0.00            
ATOM   3287  GL1 POPE  282     168.421  23.248  55.401  1.00  0.00            
ATOM   3288  GL2 POPE  282     167.183  19.599  55.200  1.00  0.00            
ATOM   3289  C1A POPE  282     169.095  23.054  51.312  1.00  0.00            
ATOM   3290  D2A POPE  282     168.409  22.754  47.326  1.00  0.00            
ATOM   3291  C3A POPE  282     166.454  26.340  43.632  1.00  0.00            
ATOM   3292  C4A POPE  282     163.510  27.895  44.569  1.00  0.00            
ATOM   3293  C1B POPE  282     168.821  16.659  53.200  1.00  0.00            
ATOM   3294  C2B POPE  282     171.810  14.781  49.611  1.00  0.00            
ATOM   3295  C3B POPE  282     172.330  10.742  47.639  1.00  0.00            
ATOM   3296  C4B POPE  282     175.049   9.947  44.079  1.00  0.00            
ATOM   3297  NH3 POPE  283       7.138 114.673  54.480  1.00  0.00            
ATOM   3298  PO4 POPE  283       4.434 118.231  55.860  1.00  0.00            
ATOM   3299  GL1 POPE  283       4.177 118.479  51.158  1.00  0.00            
ATOM   3300  GL2 POPE  283       1.705 120.578  50.640  1.00  0.00            
ATOM   3301  C1A POPE  283       6.632 119.708  47.679  1.00  0.00            
ATOM   3302  D2A POPE  283       8.662 121.499  43.509  1.00  0.00            
ATOM   3303  C3A POPE  283       7.310 120.748  40.714  1.00  0.00            
ATOM   3304  C4A POPE  283       6.149 118.518  36.594  1.00  0.00            
ATOM   3305  C1B POPE  283       1.537 119.168  45.909  1.00  0.00            
ATOM   3306  C2B POPE  283       1.401 115.711  43.242  1.00  0.00            
ATOM   3307  C3B POPE  283       0.280 113.951  38.304  1.00  0.00            
ATOM   3308  C4B POPE  283     195.479 111.785  35.685  1.00  0.00            
ATOM   3309  NH3 POPE  284      32.940  14.597  55.458  1.00  0.00            
ATOM   3310  PO4 POPE  284      33.980  18.250  57.412  1.00  0.00            
ATOM   3311  GL1 POPE  284      33.604  19.872  53.151  1.00  0.00            
ATOM   3312  GL2 POPE  284      35.532  20.656  50.993  1.00  0.00            
ATOM   3313  C1A POPE  284      31.427  17.709  49.740  1.00  0.00            
ATOM   3314  D2A POPE  284      30.841  16.245  45.652  1.00  0.00            
ATOM   3315  C3A POPE  284      33.665  16.573  42.536  1.00  0.00            
ATOM   3316  C4A POPE  284      35.485  13.656  39.816  1.00  0.00            
ATOM   3317  C1B POPE  284      35.217  18.457  47.001  1.00  0.00            
ATOM   3318  C2B POPE  284      37.504  19.623  42.882  1.00  0.00            
ATOM   3319  C3B POPE  284      37.021  18.532  39.157  1.00  0.00            
ATOM   3320  C4B POPE  284      39.139  17.729  35.178  1.00  0.00            
ATOM   3321  NH3 POPE  285       4.245  46.167  56.413  1.00  0.00            
ATOM   3322  PO4 POPE  285       5.384  42.582  53.649  1.00  0.00            
ATOM   3323  GL1 POPE  285       2.943  41.458  49.056  1.00  0.00            
ATOM   3324  GL2 POPE  285       0.262  42.269  47.908  1.00  0.00            
ATOM   3325  C1A POPE  285       3.820  38.401  47.214  1.00  0.00            
ATOM   3326  D2A POPE  285       1.327  37.165  45.662  1.00  0.00            
ATOM   3327  C3A POPE  285       0.036  37.996  41.089  1.00  0.00            
ATOM   3328  C4A POPE  285     193.566  38.818  37.743  1.00  0.00            
ATOM   3329  C1B POPE  285     196.091  41.098  44.724  1.00  0.00            
ATOM   3330  C2B POPE  285     194.270  36.669  44.582  1.00  0.00            
ATOM   3331  C3B POPE  285     194.896  32.468  44.341  1.00  0.00            
ATOM   3332  C4B POPE  285       0.229  29.311  46.191  1.00  0.00            
ATOM   3333  NH3 POPE  286      22.657  72.588  56.199  1.00  0.00            
ATOM   3334  PO4 POPE  286      24.143  70.152  56.130  1.00  0.00            
ATOM   3335  GL1 POPE  286      25.777  71.748  51.650  1.00  0.00            
ATOM   3336  GL2 POPE  286      29.844  73.125  51.472  1.00  0.00            
ATOM   3337  C1A POPE  286      24.586  72.296  47.873  1.00  0.00            
ATOM   3338  D2A POPE  286      24.421  74.013  43.820  1.00  0.00            
ATOM   3339  C3A POPE  286      23.509  71.859  41.457  1.00  0.00            
ATOM   3340  C4A POPE  286      21.731  72.107  37.691  1.00  0.00            
ATOM   3341  C1B POPE  286      29.749  71.682  47.855  1.00  0.00            
ATOM   3342  C2B POPE  286      28.535  72.061  43.706  1.00  0.00            
ATOM   3343  C3B POPE  286      27.654  74.023  39.548  1.00  0.00            
ATOM   3344  C4B POPE  286      25.046  75.154  35.743  1.00  0.00            
ATOM   3345  NH3 POPE  287      80.079  12.962  58.893  1.00  0.00            
ATOM   3346  PO4 POPE  287      78.917  11.863  55.596  1.00  0.00            
ATOM   3347  GL1 POPE  287      79.970  15.014  52.656  1.00  0.00            
ATOM   3348  GL2 POPE  287      78.690  15.632  49.575  1.00  0.00            
ATOM   3349  C1A POPE  287      82.041  19.259  50.044  1.00  0.00            
ATOM   3350  D2A POPE  287      83.950  19.735  46.147  1.00  0.00            
ATOM   3351  C3A POPE  287      85.474  20.989  42.737  1.00  0.00            
ATOM   3352  C4A POPE  287      89.015  23.069  43.526  1.00  0.00            
ATOM   3353  C1B POPE  287      81.638  15.465  46.545  1.00  0.00            
ATOM   3354  C2B POPE  287      85.631  15.705  43.149  1.00  0.00            
ATOM   3355  C3B POPE  287      85.325  16.887  39.419  1.00  0.00            
ATOM   3356  C4B POPE  287      86.770  16.873  35.271  1.00  0.00            
ATOM   3357  NH3 POPE  288      88.915 178.348  57.657  1.00  0.00            
ATOM   3358  PO4 POPE  288      87.204 182.489  56.092  1.00  0.00            
ATOM   3359  GL1 POPE  288      86.933 183.406  52.084  1.00  0.00            
ATOM   3360  GL2 POPE  288      84.036 184.392  51.476  1.00  0.00            
ATOM   3361  C1A POPE  288      88.515 187.013  49.934  1.00  0.00            
ATOM   3362  D2A POPE  288      87.754 186.213  45.490  1.00  0.00            
ATOM   3363  C3A POPE  288      90.602 186.800  42.585  1.00  0.00            
ATOM   3364  C4A POPE  288      92.694 186.280  39.666  1.00  0.00            
ATOM   3365  C1B POPE  288      83.836 182.538  48.136  1.00  0.00            
ATOM   3366  C2B POPE  288      84.913 180.901  44.293  1.00  0.00            
ATOM   3367  C3B POPE  288      85.492 183.339  40.592  1.00  0.00            
ATOM   3368  C4B POPE  288      84.708 183.832  36.906  1.00  0.00            
ATOM   3369  NH3 POPE  289     132.787 197.337  63.398  1.00  0.00            
ATOM   3370  PO4 POPE  289     135.554 196.159  60.314  1.00  0.00            
ATOM   3371  GL1 POPE  289     133.986 193.876  56.278  1.00  0.00            
ATOM   3372  GL2 POPE  289     137.673 193.444  54.555  1.00  0.00            
ATOM   3373  C1A POPE  289     133.181 191.508  52.655  1.00  0.00            
ATOM   3374  D2A POPE  289     130.437 188.680  49.327  1.00  0.00            
ATOM   3375  C3A POPE  289     131.341 184.014  48.351  1.00  0.00            
ATOM   3376  C4A POPE  289     134.240 180.677  47.522  1.00  0.00            
ATOM   3377  C1B POPE  289     137.024 194.055  49.958  1.00  0.00            
ATOM   3378  C2B POPE  289     137.353 194.621  46.119  1.00  0.00            
ATOM   3379  C3B POPE  289     138.657   0.085  42.186  1.00  0.00            
ATOM   3380  C4B POPE  289     139.482   1.542  37.094  1.00  0.00            
ATOM   3381  NH3 POPE  290     167.361 157.714  62.559  1.00  0.00            
ATOM   3382  PO4 POPE  290     166.482 161.583  63.434  1.00  0.00            
ATOM   3383  GL1 POPE  290     166.041 161.412  58.668  1.00  0.00            
ATOM   3384  GL2 POPE  290     165.222 158.923  57.558  1.00  0.00            
ATOM   3385  C1A POPE  290     166.343 164.659  54.848  1.00  0.00            
ATOM   3386  D2A POPE  290     165.675 164.860  50.024  1.00  0.00            
ATOM   3387  C3A POPE  290     163.334 161.410  47.923  1.00  0.00            
ATOM   3388  C4A POPE  290     161.572 157.451  48.953  1.00  0.00            
ATOM   3389  C1B POPE  290     169.108 159.041  55.462  1.00  0.00            
ATOM   3390  C2B POPE  290     171.846 161.918  54.812  1.00  0.00            
ATOM   3391  C3B POPE  290     174.704 165.263  53.272  1.00  0.00            
ATOM   3392  C4B POPE  290     178.692 166.079  50.932  1.00  0.00            
ATOM   3393  NH3 POPE  291      99.971 173.903  57.426  1.00  0.00            
ATOM   3394  PO4 POPE  291      96.492 172.395  57.153  1.00  0.00            
ATOM   3395  GL1 POPE  291      96.479 170.507  52.776  1.00  0.00            
ATOM   3396  GL2 POPE  291      99.458 171.923  52.097  1.00  0.00            
ATOM   3397  C1A POPE  291      95.581 171.364  48.210  1.00  0.00            
ATOM   3398  D2A POPE  291      95.144 171.730  43.471  1.00  0.00            
ATOM   3399  C3A POPE  291      92.723 169.322  41.458  1.00  0.00            
ATOM   3400  C4A POPE  291      88.145 168.299  40.719  1.00  0.00            
ATOM   3401  C1B POPE  291      99.506 174.153  49.114  1.00  0.00            
ATOM   3402  C2B POPE  291     102.170 174.767  45.290  1.00  0.00            
ATOM   3403  C3B POPE  291     102.903 178.241  41.592  1.00  0.00            
ATOM   3404  C4B POPE  291     101.980 182.227  37.763  1.00  0.00            
ATOM   3405  NH3 POPE  292      96.650  87.024  60.007  1.00  0.00            
ATOM   3406  PO4 POPE  292      99.296  88.785  57.403  1.00  0.00            
ATOM   3407  GL1 POPE  292     101.747  89.899  54.585  1.00  0.00            
ATOM   3408  GL2 POPE  292     104.519  91.677  54.416  1.00  0.00            
ATOM   3409  C1A POPE  292     101.222  89.990  50.382  1.00  0.00            
ATOM   3410  D2A POPE  292      99.743  86.654  47.733  1.00  0.00            
ATOM   3411  C3A POPE  292     100.096  87.188  43.797  1.00  0.00            
ATOM   3412  C4A POPE  292      97.753  86.496  40.293  1.00  0.00            
ATOM   3413  C1B POPE  292     106.729  89.912  50.406  1.00  0.00            
ATOM   3414  C2B POPE  292     108.358  91.810  45.875  1.00  0.00            
ATOM   3415  C3B POPE  292     108.302  92.599  41.848  1.00  0.00            
ATOM   3416  C4B POPE  292     111.849  91.988  38.515  1.00  0.00            
ATOM   3417  NH3 POPE  293      77.002 147.734  54.229  1.00  0.00            
ATOM   3418  PO4 POPE  293      73.731 146.217  53.794  1.00  0.00            
ATOM   3419  GL1 POPE  293      73.282 145.843  49.984  1.00  0.00            
ATOM   3420  GL2 POPE  293      70.779 147.529  49.575  1.00  0.00            
ATOM   3421  C1A POPE  293      73.368 145.213  45.559  1.00  0.00            
ATOM   3422  D2A POPE  293      73.408 146.484  42.048  1.00  0.00            
ATOM   3423  C3A POPE  293      76.232 145.377  38.742  1.00  0.00            
ATOM   3424  C4A POPE  293      80.601 146.129  37.067  1.00  0.00            
ATOM   3425  C1B POPE  293      70.168 148.941  46.408  1.00  0.00            
ATOM   3426  C2B POPE  293      70.870 150.749  42.461  1.00  0.00            
ATOM   3427  C3B POPE  293      68.095 152.775  39.846  1.00  0.00            
ATOM   3428  C4B POPE  293      63.848 153.179  38.208  1.00  0.00            
ATOM   3429  NH3 POPE  294     155.265  93.414  59.039  1.00  0.00            
ATOM   3430  PO4 POPE  294     151.095  94.014  60.169  1.00  0.00            
ATOM   3431  GL1 POPE  294     151.128  92.903  56.236  1.00  0.00            
ATOM   3432  GL2 POPE  294     148.254  92.254  54.835  1.00  0.00            
ATOM   3433  C1A POPE  294     151.681  94.972  51.595  1.00  0.00            
ATOM   3434  D2A POPE  294     149.285  92.124  48.830  1.00  0.00            
ATOM   3435  C3A POPE  294     145.173  92.793  48.321  1.00  0.00            
ATOM   3436  C4A POPE  294     143.753  91.561  44.023  1.00  0.00            
ATOM   3437  C1B POPE  294     145.927  94.906  52.668  1.00  0.00            
ATOM   3438  C2B POPE  294     141.614  95.142  51.425  1.00  0.00            
ATOM   3439  C3B POPE  294     139.400  94.702  47.907  1.00  0.00            
ATOM   3440  C4B POPE  294     135.862  97.817  45.421  1.00  0.00            
ATOM   3441  NH3 POPE  295     113.198 135.387  52.592  1.00  0.00            
ATOM   3442  PO4 POPE  295     115.899 138.784  53.419  1.00  0.00            
ATOM   3443  GL1 POPE  295     116.129 138.572  48.982  1.00  0.00            
ATOM   3444  GL2 POPE  295     118.329 140.970  48.533  1.00  0.00            
ATOM   3445  C1A POPE  295     118.632 136.282  45.098  1.00  0.00            
ATOM   3446  D2A POPE  295     119.183 134.416  41.283  1.00  0.00            
ATOM   3447  C3A POPE  295     117.859 136.744  37.042  1.00  0.00            
ATOM   3448  C4A POPE  295     120.708 139.642  34.982  1.00  0.00            
ATOM   3449  C1B POPE  295     116.822 141.546  44.678  1.00  0.00            
ATOM   3450  C2B POPE  295     117.287 140.509  40.297  1.00  0.00            
ATOM   3451  C3B POPE  295     116.466 143.247  37.600  1.00  0.00            
ATOM   3452  C4B POPE  295     116.987 145.130  34.233  1.00  0.00            
ATOM   3453  NH3 POPE  296     102.545 145.605  60.179  1.00  0.00            
ATOM   3454  PO4 POPE  296     100.069 142.339  58.189  1.00  0.00            
ATOM   3455  GL1 POPE  296      98.984 142.161  53.520  1.00  0.00            
ATOM   3456  GL2 POPE  296      97.140 144.381  52.139  1.00  0.00            
ATOM   3457  C1A POPE  296      99.801 141.064  48.388  1.00  0.00            
ATOM   3458  D2A POPE  296     101.368 140.956  44.426  1.00  0.00            
ATOM   3459  C3A POPE  296     101.561 143.023  40.872  1.00  0.00            
ATOM   3460  C4A POPE  296     100.493 145.043  36.478  1.00  0.00            
ATOM   3461  C1B POPE  296      98.351 146.047  48.105  1.00  0.00            
ATOM   3462  C2B POPE  296      97.789 145.704  43.626  1.00  0.00            
ATOM   3463  C3B POPE  296      95.934 145.485  39.352  1.00  0.00            
ATOM   3464  C4B POPE  296      95.074 146.015  35.040  1.00  0.00            
ATOM   3465  NH3 POPE  297     104.813 158.903  59.355  1.00  0.00            
ATOM   3466  PO4 POPE  297     106.001 154.801  57.555  1.00  0.00            
ATOM   3467  GL1 POPE  297     107.375 157.009  54.042  1.00  0.00            
ATOM   3468  GL2 POPE  297     106.180 159.584  54.160  1.00  0.00            
ATOM   3469  C1A POPE  297     105.897 157.086  49.866  1.00  0.00            
ATOM   3470  D2A POPE  297     103.990 159.690  47.202  1.00  0.00            
ATOM   3471  C3A POPE  297     103.337 161.209  43.015  1.00  0.00            
ATOM   3472  C4A POPE  297     104.355 160.324  38.454  1.00  0.00            
ATOM   3473  C1B POPE  297     103.077 161.758  51.478  1.00  0.00            
ATOM   3474  C2B POPE  297     101.332 164.299  48.643  1.00  0.00            
ATOM   3475  C3B POPE  297     101.368 165.393  44.743  1.00  0.00            
ATOM   3476  C4B POPE  297     101.441 165.808  40.370  1.00  0.00            
ATOM   3477  NH3 POPE  298      25.483  89.675  54.692  1.00  0.00            
ATOM   3478  PO4 POPE  298      28.769  92.481  54.139  1.00  0.00            
ATOM   3479  GL1 POPE  298      30.690  93.462  50.581  1.00  0.00            
ATOM   3480  GL2 POPE  298      28.980  96.040  49.634  1.00  0.00            
ATOM   3481  C1A POPE  298      33.776  94.656  47.424  1.00  0.00            
ATOM   3482  D2A POPE  298      35.455  96.370  43.467  1.00  0.00            
ATOM   3483  C3A POPE  298      39.550  94.539  42.136  1.00  0.00            
ATOM   3484  C4A POPE  298      43.360  91.997  41.300  1.00  0.00            
ATOM   3485  C1B POPE  298      29.446  96.232  45.150  1.00  0.00            
ATOM   3486  C2B POPE  298      30.506  94.268  40.790  1.00  0.00            
ATOM   3487  C3B POPE  298      27.856  90.746  38.220  1.00  0.00            
ATOM   3488  C4B POPE  298      24.747  87.805  37.047  1.00  0.00            
ATOM   3489  NH3 POPE  299      99.712  61.915  56.137  1.00  0.00            
ATOM   3490  PO4 POPE  299     103.009  59.324  57.217  1.00  0.00            
ATOM   3491  GL1 POPE  299     102.361  59.142  53.049  1.00  0.00            
ATOM   3492  GL2 POPE  299     101.112  60.442  50.925  1.00  0.00            
ATOM   3493  C1A POPE  299     101.081  55.215  51.333  1.00  0.00            
ATOM   3494  D2A POPE  299      99.357  50.842  50.233  1.00  0.00            
ATOM   3495  C3A POPE  299      95.405  50.403  48.196  1.00  0.00            
ATOM   3496  C4A POPE  299      93.207  50.131  44.808  1.00  0.00            
ATOM   3497  C1B POPE  299     100.883  61.042  47.056  1.00  0.00            
ATOM   3498  C2B POPE  299     101.181  60.015  43.206  1.00  0.00            
ATOM   3499  C3B POPE  299     100.933  62.326  40.734  1.00  0.00            
ATOM   3500  C4B POPE  299     100.442  65.960  38.692  1.00  0.00            
ATOM   3501  NH3 POPE  300     116.909  95.478  57.507  1.00  0.00            
ATOM   3502  PO4 POPE  300     111.511  95.452  58.018  1.00  0.00            
ATOM   3503  GL1 POPE  300     113.096  94.586  53.533  1.00  0.00            
ATOM   3504  GL2 POPE  300     116.021  96.517  51.942  1.00  0.00            
ATOM   3505  C1A POPE  300     111.225  93.064  50.172  1.00  0.00            
ATOM   3506  D2A POPE  300     112.303  89.393  47.309  1.00  0.00            
ATOM   3507  C3A POPE  300     116.339  89.083  46.047  1.00  0.00            
ATOM   3508  C4A POPE  300     117.553  87.764  42.314  1.00  0.00            
ATOM   3509  C1B POPE  300     116.554  94.007  48.282  1.00  0.00            
ATOM   3510  C2B POPE  300     118.157  93.315  43.832  1.00  0.00            
ATOM   3511  C3B POPE  300     116.503  91.897  40.096  1.00  0.00            
ATOM   3512  C4B POPE  300     116.252  90.434  36.199  1.00  0.00            
ATOM   3513  NH3 POPE  301      85.487 124.423  49.008  1.00  0.00            
ATOM   3514  PO4 POPE  301      83.102 128.589  51.007  1.00  0.00            
ATOM   3515  GL1 POPE  301      81.103 130.130  47.103  1.00  0.00            
ATOM   3516  GL2 POPE  301      80.492 132.934  47.730  1.00  0.00            
ATOM   3517  C1A POPE  301      79.472 128.363  42.937  1.00  0.00            
ATOM   3518  D2A POPE  301      79.340 128.164  38.490  1.00  0.00            
ATOM   3519  C3A POPE  301      81.336 131.174  35.576  1.00  0.00            
ATOM   3520  C4A POPE  301      83.372 133.513  32.986  1.00  0.00            
ATOM   3521  C1B POPE  301      79.922 133.694  43.373  1.00  0.00            
ATOM   3522  C2B POPE  301      79.033 134.736  38.322  1.00  0.00            
ATOM   3523  C3B POPE  301      79.052 135.854  34.088  1.00  0.00            
ATOM   3524  C4B POPE  301      82.387 138.226  31.380  1.00  0.00            
ATOM   3525  NH3 POPE  302      73.188 135.762  51.731  1.00  0.00            
ATOM   3526  PO4 POPE  302      73.567 138.808  55.299  1.00  0.00            
ATOM   3527  GL1 POPE  302      75.492 141.066  51.963  1.00  0.00            
ATOM   3528  GL2 POPE  302      78.144 143.857  50.982  1.00  0.00            
ATOM   3529  C1A POPE  302      75.893 141.012  47.678  1.00  0.00            
ATOM   3530  D2A POPE  302      76.933 142.448  43.138  1.00  0.00            
ATOM   3531  C3A POPE  302      79.856 142.474  41.152  1.00  0.00            
ATOM   3532  C4A POPE  302      83.000 141.922  39.377  1.00  0.00            
ATOM   3533  C1B POPE  302      77.619 146.198  47.636  1.00  0.00            
ATOM   3534  C2B POPE  302      78.498 146.832  43.449  1.00  0.00            
ATOM   3535  C3B POPE  302      78.924 149.354  40.626  1.00  0.00            
ATOM   3536  C4B POPE  302      79.854 151.886  36.820  1.00  0.00            
ATOM   3537  NH3 POPE  303      56.308 193.783  54.987  1.00  0.00            
ATOM   3538  PO4 POPE  303      56.464 189.451  53.272  1.00  0.00            
ATOM   3539  GL1 POPE  303      55.912 189.132  49.207  1.00  0.00            
ATOM   3540  GL2 POPE  303      58.961 188.918  49.006  1.00  0.00            
ATOM   3541  C1A POPE  303      56.003 189.984  45.048  1.00  0.00            
ATOM   3542  D2A POPE  303      54.861 190.142  40.840  1.00  0.00            
ATOM   3543  C3A POPE  303      52.530 187.944  38.976  1.00  0.00            
ATOM   3544  C4A POPE  303      51.259 185.668  35.613  1.00  0.00            
ATOM   3545  C1B POPE  303      61.156 189.599  46.451  1.00  0.00            
ATOM   3546  C2B POPE  303      60.231 189.678  41.661  1.00  0.00            
ATOM   3547  C3B POPE  303      60.377 191.228  37.938  1.00  0.00            
ATOM   3548  C4B POPE  303      62.593 191.326  33.946  1.00  0.00            
ATOM   3549  NH3 POPE  304     137.977 140.079  59.108  1.00  0.00            
ATOM   3550  PO4 POPE  304     135.294 143.695  57.101  1.00  0.00            
ATOM   3551  GL1 POPE  304     134.638 140.566  54.575  1.00  0.00            
ATOM   3552  GL2 POPE  304     138.498 139.434  54.248  1.00  0.00            
ATOM   3553  C1A POPE  304     132.710 139.575  50.305  1.00  0.00            
ATOM   3554  D2A POPE  304     131.173 139.567  47.029  1.00  0.00            
ATOM   3555  C3A POPE  304     131.262 137.078  43.493  1.00  0.00            
ATOM   3556  C4A POPE  304     132.843 139.943  41.039  1.00  0.00            
ATOM   3557  C1B POPE  304     138.995 140.654  49.918  1.00  0.00            
ATOM   3558  C2B POPE  304     139.603 144.473  48.008  1.00  0.00            
ATOM   3559  C3B POPE  304     140.828 148.872  46.827  1.00  0.00            
ATOM   3560  C4B POPE  304     138.986 149.843  43.673  1.00  0.00            
ATOM   3561  NH3 POPE  305      24.490 143.107  52.768  1.00  0.00            
ATOM   3562  PO4 POPE  305      28.210 145.155  51.134  1.00  0.00            
ATOM   3563  GL1 POPE  305      25.428 145.070  48.033  1.00  0.00            
ATOM   3564  GL2 POPE  305      23.201 143.813  47.500  1.00  0.00            
ATOM   3565  C1A POPE  305      26.343 147.059  44.041  1.00  0.00            
ATOM   3566  D2A POPE  305      24.972 146.951  39.001  1.00  0.00            
ATOM   3567  C3A POPE  305      24.142 150.153  36.334  1.00  0.00            
ATOM   3568  C4A POPE  305      20.623 149.091  34.497  1.00  0.00            
ATOM   3569  C1B POPE  305      23.073 143.520  42.308  1.00  0.00            
ATOM   3570  C2B POPE  305      25.486 141.009  38.764  1.00  0.00            
ATOM   3571  C3B POPE  305      25.715 139.244  33.661  1.00  0.00            
ATOM   3572  C4B POPE  305      27.907 138.649  29.957  1.00  0.00            
ATOM   3573  NH3 POPE  306     159.993  44.690  57.377  1.00  0.00            
ATOM   3574  PO4 POPE  306     156.682  42.642  56.115  1.00  0.00            
ATOM   3575  GL1 POPE  306     152.705  44.710  54.147  1.00  0.00            
ATOM   3576  GL2 POPE  306     153.109  43.094  51.590  1.00  0.00            
ATOM   3577  C1A POPE  306     150.303  46.882  51.246  1.00  0.00            
ATOM   3578  D2A POPE  306     149.198  47.027  46.941  1.00  0.00            
ATOM   3579  C3A POPE  306     150.758  47.588  42.927  1.00  0.00            
ATOM   3580  C4A POPE  306     152.796  45.419  39.035  1.00  0.00            
ATOM   3581  C1B POPE  306     152.771  43.843  47.749  1.00  0.00            
ATOM   3582  C2B POPE  306     153.047  43.001  43.474  1.00  0.00            
ATOM   3583  C3B POPE  306     149.803  41.506  41.423  1.00  0.00            
ATOM   3584  C4B POPE  306     147.726  44.427  39.670  1.00  0.00            
ATOM   3585  NH3 POPE  307     154.814 178.479  57.753  1.00  0.00            
ATOM   3586  PO4 POPE  307     151.195 180.027  60.120  1.00  0.00            
ATOM   3587  GL1 POPE  307     149.667 178.752  55.857  1.00  0.00            
ATOM   3588  GL2 POPE  307     150.269 175.373  55.440  1.00  0.00            
ATOM   3589  C1A POPE  307     150.829 177.867  51.838  1.00  0.00            
ATOM   3590  D2A POPE  307     151.023 174.687  49.487  1.00  0.00            
ATOM   3591  C3A POPE  307     151.885 174.685  45.115  1.00  0.00            
ATOM   3592  C4A POPE  307     154.378 178.497  43.501  1.00  0.00            
ATOM   3593  C1B POPE  307     147.182 173.647  52.978  1.00  0.00            
ATOM   3594  C2B POPE  307     146.156 173.903  48.359  1.00  0.00            
ATOM   3595  C3B POPE  307     145.809 172.059  44.171  1.00  0.00            
ATOM   3596  C4B POPE  307     148.585 173.070  40.984  1.00  0.00            
ATOM   3597  NH3 POPE  308     195.233 150.269  58.185  1.00  0.00            
ATOM   3598  PO4 POPE  308     191.548 150.540  59.540  1.00  0.00            
ATOM   3599  GL1 POPE  308     190.037 152.132  55.730  1.00  0.00            
ATOM   3600  GL2 POPE  308     190.666 154.428  55.547  1.00  0.00            
ATOM   3601  C1A POPE  308     188.108 151.866  51.385  1.00  0.00            
ATOM   3602  D2A POPE  308     186.731 153.366  46.758  1.00  0.00            
ATOM   3603  C3A POPE  308     188.810 151.860  44.148  1.00  0.00            
ATOM   3604  C4A POPE  308     191.852 151.601  41.703  1.00  0.00            
ATOM   3605  C1B POPE  308     191.848 155.788  51.775  1.00  0.00            
ATOM   3606  C2B POPE  308     192.511 153.335  47.297  1.00  0.00            
ATOM   3607  C3B POPE  308     194.831 149.436  46.129  1.00  0.00            
ATOM   3608  C4B POPE  308     196.582 148.884  42.528  1.00  0.00            
ATOM   3609  NH3 POPE  309     119.284 115.283  55.633  1.00  0.00            
ATOM   3610  PO4 POPE  309     115.362 114.991  57.114  1.00  0.00            
ATOM   3611  GL1 POPE  309     115.050 114.530  52.389  1.00  0.00            
ATOM   3612  GL2 POPE  309     114.467 117.387  51.690  1.00  0.00            
ATOM   3613  C1A POPE  309     117.062 111.421  49.255  1.00  0.00            
ATOM   3614  D2A POPE  309     117.846 109.133  45.764  1.00  0.00            
ATOM   3615  C3A POPE  309     116.683 106.977  41.960  1.00  0.00            
ATOM   3616  C4A POPE  309     118.173 103.309  40.607  1.00  0.00            
ATOM   3617  C1B POPE  309     113.578 114.806  47.676  1.00  0.00            
ATOM   3618  C2B POPE  309     114.637 112.194  43.360  1.00  0.00            
ATOM   3619  C3B POPE  309     118.448 112.636  40.930  1.00  0.00            
ATOM   3620  C4B POPE  309     118.931 116.521  37.956  1.00  0.00            
ATOM   3621  NH3 POPE  310      73.015   7.338  57.325  1.00  0.00            
ATOM   3622  PO4 POPE  310      76.803   7.276  56.360  1.00  0.00            
ATOM   3623  GL1 POPE  310      77.470   6.156  52.531  1.00  0.00            
ATOM   3624  GL2 POPE  310      79.662   4.837  52.064  1.00  0.00            
ATOM   3625  C1A POPE  310      77.671   6.293  48.030  1.00  0.00            
ATOM   3626  D2A POPE  310      79.076   6.453  45.124  1.00  0.00            
ATOM   3627  C3A POPE  310      78.701   8.444  40.692  1.00  0.00            
ATOM   3628  C4A POPE  310      80.520  10.325  37.334  1.00  0.00            
ATOM   3629  C1B POPE  310      81.958   4.146  48.785  1.00  0.00            
ATOM   3630  C2B POPE  310      84.355   1.387  45.231  1.00  0.00            
ATOM   3631  C3B POPE  310      83.313 197.669  41.931  1.00  0.00            
ATOM   3632  C4B POPE  310      83.818   0.962  38.053  1.00  0.00            
ATOM   3633  NH3 POPE  311     153.528  60.408  59.429  1.00  0.00            
ATOM   3634  PO4 POPE  311     156.411  63.189  57.996  1.00  0.00            
ATOM   3635  GL1 POPE  311     155.516  66.312  54.861  1.00  0.00            
ATOM   3636  GL2 POPE  311     152.875  67.827  55.209  1.00  0.00            
ATOM   3637  C1A POPE  311     155.402  65.924  49.517  1.00  0.00            
ATOM   3638  D2A POPE  311     158.320  67.529  46.446  1.00  0.00            
ATOM   3639  C3A POPE  311     156.664  68.277  41.766  1.00  0.00            
ATOM   3640  C4A POPE  311     158.280  65.275  38.561  1.00  0.00            
ATOM   3641  C1B POPE  311     151.071  65.652  51.725  1.00  0.00            
ATOM   3642  C2B POPE  311     150.877  67.228  47.587  1.00  0.00            
ATOM   3643  C3B POPE  311     148.228  70.327  45.704  1.00  0.00            
ATOM   3644  C4B POPE  311     146.981  72.082  41.677  1.00  0.00            
ATOM   3645  NH3 POPE  312       0.436  30.494  52.641  1.00  0.00            
ATOM   3646  PO4 POPE  312       1.578  34.744  53.537  1.00  0.00            
ATOM   3647  GL1 POPE  312       4.886  33.398  50.318  1.00  0.00            
ATOM   3648  GL2 POPE  312       4.384  29.801  49.172  1.00  0.00            
ATOM   3649  C1A POPE  312       3.267  32.923  45.743  1.00  0.00            
ATOM   3650  D2A POPE  312       1.035  33.676  41.641  1.00  0.00            
ATOM   3651  C3A POPE  312     197.147  30.229  40.031  1.00  0.00            
ATOM   3652  C4A POPE  312     192.994  27.961  39.646  1.00  0.00            
ATOM   3653  C1B POPE  312       8.001  30.819  47.478  1.00  0.00            
ATOM   3654  C2B POPE  312       8.214  32.459  44.001  1.00  0.00            
ATOM   3655  C3B POPE  312       6.160  31.288  40.140  1.00  0.00            
ATOM   3656  C4B POPE  312       4.804  32.495  36.740  1.00  0.00            
ATOM   3657  NH3 POPE  313      81.593   7.746  55.775  1.00  0.00            
ATOM   3658  PO4 POPE  313      84.340  10.652  56.629  1.00  0.00            
ATOM   3659  GL1 POPE  313      83.866  11.990  52.428  1.00  0.00            
ATOM   3660  GL2 POPE  313      84.612  15.991  51.459  1.00  0.00            
ATOM   3661  C1A POPE  313      82.187  10.379  48.050  1.00  0.00            
ATOM   3662  D2A POPE  313      82.479  10.229  43.428  1.00  0.00            
ATOM   3663  C3A POPE  313      81.462  13.327  40.977  1.00  0.00            
ATOM   3664  C4A POPE  313      78.528  15.337  38.995  1.00  0.00            
ATOM   3665  C1B POPE  313      87.405  14.775  47.937  1.00  0.00            
ATOM   3666  C2B POPE  313      87.081  11.617  45.422  1.00  0.00            
ATOM   3667  C3B POPE  313      86.639   9.506  41.236  1.00  0.00            
ATOM   3668  C4B POPE  313      85.933   7.621  37.820  1.00  0.00            
ATOM   3669  NH3 POPE  314      46.735  21.441  56.603  1.00  0.00            
ATOM   3670  PO4 POPE  314      44.852  18.374  55.027  1.00  0.00            
ATOM   3671  GL1 POPE  314      47.554  16.152  53.038  1.00  0.00            
ATOM   3672  GL2 POPE  314      49.780  18.186  50.620  1.00  0.00            
ATOM   3673  C1A POPE  314      48.759  12.740  49.939  1.00  0.00            
ATOM   3674  D2A POPE  314      48.706  11.449  46.730  1.00  0.00            
ATOM   3675  C3A POPE  314      50.434  11.385  43.261  1.00  0.00            
ATOM   3676  C4A POPE  314      52.499   9.640  41.409  1.00  0.00            
ATOM   3677  C1B POPE  314      49.403  16.824  46.489  1.00  0.00            
ATOM   3678  C2B POPE  314      51.324  17.189  41.769  1.00  0.00            
ATOM   3679  C3B POPE  314      51.048  14.209  38.465  1.00  0.00            
ATOM   3680  C4B POPE  314      53.401  11.954  37.196  1.00  0.00            
ATOM   3681  NH3 POPE  315     159.425 185.486  57.147  1.00  0.00            
ATOM   3682  PO4 POPE  315     159.044 181.888  58.968  1.00  0.00            
ATOM   3683  GL1 POPE  315     157.852 181.815  54.453  1.00  0.00            
ATOM   3684  GL2 POPE  315     156.528 185.750  53.031  1.00  0.00            
ATOM   3685  C1A POPE  315     154.813 180.898  52.152  1.00  0.00            
ATOM   3686  D2A POPE  315     153.875 179.661  48.384  1.00  0.00            
ATOM   3687  C3A POPE  315     149.278 178.742  47.057  1.00  0.00            
ATOM   3688  C4A POPE  315     146.412 177.623  43.708  1.00  0.00            
ATOM   3689  C1B POPE  315     155.036 184.775  49.054  1.00  0.00            
ATOM   3690  C2B POPE  315     155.344 183.027  45.280  1.00  0.00            
ATOM   3691  C3B POPE  315     155.925 182.913  41.270  1.00  0.00            
ATOM   3692  C4B POPE  315     158.388 182.106  37.165  1.00  0.00            
ATOM   3693  NH3 POPE  316     183.221 123.202  61.383  1.00  0.00            
ATOM   3694  PO4 POPE  316     181.223 127.694  59.131  1.00  0.00            
ATOM   3695  GL1 POPE  316     180.295 126.754  54.782  1.00  0.00            
ATOM   3696  GL2 POPE  316     177.201 127.257  53.786  1.00  0.00            
ATOM   3697  C1A POPE  316     180.273 125.562  50.891  1.00  0.00            
ATOM   3698  D2A POPE  316     180.676 126.306  47.274  1.00  0.00            
ATOM   3699  C3A POPE  316     177.460 126.679  46.018  1.00  0.00            
ATOM   3700  C4A POPE  316     172.669 128.307  46.975  1.00  0.00            
ATOM   3701  C1B POPE  316     175.288 124.353  50.427  1.00  0.00            
ATOM   3702  C2B POPE  316     174.797 121.971  46.632  1.00  0.00            
ATOM   3703  C3B POPE  316     173.558 123.055  42.966  1.00  0.00            
ATOM   3704  C4B POPE  316     172.049 123.968  39.213  1.00  0.00            
ATOM   3705  NH3 POPE  317      80.091 140.074  54.183  1.00  0.00            
ATOM   3706  PO4 POPE  317      78.548 135.970  53.673  1.00  0.00            
ATOM   3707  GL1 POPE  317      77.752 136.595  49.869  1.00  0.00            
ATOM   3708  GL2 POPE  317      80.090 139.302  48.875  1.00  0.00            
ATOM   3709  C1A POPE  317      76.448 136.413  45.472  1.00  0.00            
ATOM   3710  D2A POPE  317      76.458 138.193  41.243  1.00  0.00            
ATOM   3711  C3A POPE  317      77.896 140.002  37.400  1.00  0.00            
ATOM   3712  C4A POPE  317      79.969 141.249  35.459  1.00  0.00            
ATOM   3713  C1B POPE  317      80.300 138.493  44.687  1.00  0.00            
ATOM   3714  C2B POPE  317      82.641 136.959  41.017  1.00  0.00            
ATOM   3715  C3B POPE  317      83.331 137.239  37.251  1.00  0.00            
ATOM   3716  C4B POPE  317      85.054 139.658  34.994  1.00  0.00            
ATOM   3717  NH3 POPE  318     105.037 170.471  63.879  1.00  0.00            
ATOM   3718  PO4 POPE  318     108.319 170.913  62.374  1.00  0.00            
ATOM   3719  GL1 POPE  318     109.301 171.954  58.964  1.00  0.00            
ATOM   3720  GL2 POPE  318     108.038 168.109  57.531  1.00  0.00            
ATOM   3721  C1A POPE  318     110.600 173.043  53.748  1.00  0.00            
ATOM   3722  D2A POPE  318     107.987 175.493  51.201  1.00  0.00            
ATOM   3723  C3A POPE  318     107.828 175.738  46.693  1.00  0.00            
ATOM   3724  C4A POPE  318     107.558 178.007  42.313  1.00  0.00            
ATOM   3725  C1B POPE  318     108.302 167.922  53.070  1.00  0.00            
ATOM   3726  C2B POPE  318     109.838 169.759  49.863  1.00  0.00            
ATOM   3727  C3B POPE  318     106.440 170.786  46.525  1.00  0.00            
ATOM   3728  C4B POPE  318     104.432 171.168  42.118  1.00  0.00            
ATOM   3729  NH3 POPE  319     196.004 167.605  58.855  1.00  0.00            
ATOM   3730  PO4 POPE  319     191.763 167.753  60.749  1.00  0.00            
ATOM   3731  GL1 POPE  319     191.136 168.165  56.645  1.00  0.00            
ATOM   3732  GL2 POPE  319     188.185 167.495  55.914  1.00  0.00            
ATOM   3733  C1A POPE  319     193.401 170.224  52.567  1.00  0.00            
ATOM   3734  D2A POPE  319     191.340 172.983  49.824  1.00  0.00            
ATOM   3735  C3A POPE  319     191.069 171.970  44.638  1.00  0.00            
ATOM   3736  C4A POPE  319     187.900 171.241  40.467  1.00  0.00            
ATOM   3737  C1B POPE  319     187.938 168.796  51.230  1.00  0.00            
ATOM   3738  C2B POPE  319     187.764 169.289  46.697  1.00  0.00            
ATOM   3739  C3B POPE  319     185.978 166.931  44.402  1.00  0.00            
ATOM   3740  C4B POPE  319     185.469 162.592  43.920  1.00  0.00            
ATOM   3741  NH3 POPE  320      92.208 108.668  53.294  1.00  0.00            
ATOM   3742  PO4 POPE  320      96.180 111.203  53.331  1.00  0.00            
ATOM   3743  GL1 POPE  320      94.105 110.646  48.931  1.00  0.00            
ATOM   3744  GL2 POPE  320      94.073 113.375  47.686  1.00  0.00            
ATOM   3745  C1A POPE  320      95.447 108.951  44.211  1.00  0.00            
ATOM   3746  D2A POPE  320      96.689 109.332  39.589  1.00  0.00            
ATOM   3747  C3A POPE  320      98.572 106.015  37.533  1.00  0.00            
ATOM   3748  C4A POPE  320      98.675 102.132  35.426  1.00  0.00            
ATOM   3749  C1B POPE  320      94.630 115.428  44.219  1.00  0.00            
ATOM   3750  C2B POPE  320      95.182 114.728  39.519  1.00  0.00            
ATOM   3751  C3B POPE  320      96.889 113.792  36.459  1.00  0.00            
ATOM   3752  C4B POPE  320     100.184 110.440  34.731  1.00  0.00            
ATOM   3753  NH3 POPE  321      38.383  37.909  54.522  1.00  0.00            
ATOM   3754  PO4 POPE  321      34.833  39.847  55.189  1.00  0.00            
ATOM   3755  GL1 POPE  321      35.961  40.704  51.266  1.00  0.00            
ATOM   3756  GL2 POPE  321      32.914  41.003  50.661  1.00  0.00            
ATOM   3757  C1A POPE  321      36.920  38.648  48.181  1.00  0.00            
ATOM   3758  D2A POPE  321      39.081  36.041  45.838  1.00  0.00            
ATOM   3759  C3A POPE  321      42.245  35.340  43.168  1.00  0.00            
ATOM   3760  C4A POPE  321      43.597  36.335  38.767  1.00  0.00            
ATOM   3761  C1B POPE  321      33.016  41.827  45.862  1.00  0.00            
ATOM   3762  C2B POPE  321      36.246  41.425  42.891  1.00  0.00            
ATOM   3763  C3B POPE  321      38.477  44.323  40.067  1.00  0.00            
ATOM   3764  C4B POPE  321      38.904  47.412  35.620  1.00  0.00            
ATOM   3765  NH3 POPE  322      48.949   7.202  55.452  1.00  0.00            
ATOM   3766  PO4 POPE  322      52.394   9.334  54.734  1.00  0.00            
ATOM   3767  GL1 POPE  322      51.462   8.891  51.207  1.00  0.00            
ATOM   3768  GL2 POPE  322      48.262   7.788  49.858  1.00  0.00            
ATOM   3769  C1A POPE  322      52.117   7.459  45.982  1.00  0.00            
ATOM   3770  D2A POPE  322      55.092   6.831  44.169  1.00  0.00            
ATOM   3771  C3A POPE  322      54.789   2.723  41.655  1.00  0.00            
ATOM   3772  C4A POPE  322      52.533 197.165  40.914  1.00  0.00            
ATOM   3773  C1B POPE  322      46.122   7.661  45.430  1.00  0.00            
ATOM   3774  C2B POPE  322      46.211   8.972  41.597  1.00  0.00            
ATOM   3775  C3B POPE  322      48.752   9.437  36.845  1.00  0.00            
ATOM   3776  C4B POPE  322      47.385   7.681  32.783  1.00  0.00            
ATOM   3777  NH3 POPE  323      15.642   8.398  59.357  1.00  0.00            
ATOM   3778  PO4 POPE  323      11.620   7.102  58.293  1.00  0.00            
ATOM   3779  GL1 POPE  323      12.500   5.263  54.547  1.00  0.00            
ATOM   3780  GL2 POPE  323      16.027   6.933  52.955  1.00  0.00            
ATOM   3781  C1A POPE  323      12.935   4.493  49.660  1.00  0.00            
ATOM   3782  D2A POPE  323      12.816   4.738  45.616  1.00  0.00            
ATOM   3783  C3A POPE  323      10.645   2.626  41.806  1.00  0.00            
ATOM   3784  C4A POPE  323      11.920   0.007  38.002  1.00  0.00            
ATOM   3785  C1B POPE  323      16.005   8.150  48.724  1.00  0.00            
ATOM   3786  C2B POPE  323      16.139   9.064  44.734  1.00  0.00            
ATOM   3787  C3B POPE  323      18.701  11.686  40.417  1.00  0.00            
ATOM   3788  C4B POPE  323      21.908  11.790  37.919  1.00  0.00            
ATOM   3789  NH3 POPE  324      44.347  80.098  55.824  1.00  0.00            
ATOM   3790  PO4 POPE  324      41.374  80.994  53.752  1.00  0.00            
ATOM   3791  GL1 POPE  324      39.784  81.650  51.226  1.00  0.00            
ATOM   3792  GL2 POPE  324      38.520  85.122  51.559  1.00  0.00            
ATOM   3793  C1A POPE  324      38.419  80.174  47.333  1.00  0.00            
ATOM   3794  D2A POPE  324      37.701  79.366  43.100  1.00  0.00            
ATOM   3795  C3A POPE  324      40.912  80.864  40.749  1.00  0.00            
ATOM   3796  C4A POPE  324      43.634  82.095  36.983  1.00  0.00            
ATOM   3797  C1B POPE  324      36.867  86.288  48.420  1.00  0.00            
ATOM   3798  C2B POPE  324      34.740  85.050  44.668  1.00  0.00            
ATOM   3799  C3B POPE  324      36.960  84.643  40.954  1.00  0.00            
ATOM   3800  C4B POPE  324      39.849  85.380  38.256  1.00  0.00            
ATOM   3801  NH3 POPE  325     163.260 103.717  56.211  1.00  0.00            
ATOM   3802  PO4 POPE  325     166.585 104.591  53.419  1.00  0.00            
ATOM   3803  GL1 POPE  325     167.063 103.159  49.975  1.00  0.00            
ATOM   3804  GL2 POPE  325     170.565 104.710  50.295  1.00  0.00            
ATOM   3805  C1A POPE  325     167.066 103.017  45.243  1.00  0.00            
ATOM   3806  D2A POPE  325     166.150 102.617  40.195  1.00  0.00            
ATOM   3807  C3A POPE  325     162.418 103.157  37.253  1.00  0.00            
ATOM   3808  C4A POPE  325     158.071 104.568  35.762  1.00  0.00            
ATOM   3809  C1B POPE  325     171.511 105.787  46.170  1.00  0.00            
ATOM   3810  C2B POPE  325     170.944 104.578  41.746  1.00  0.00            
ATOM   3811  C3B POPE  325     170.134 104.761  38.490  1.00  0.00            
ATOM   3812  C4B POPE  325     170.836 108.267  35.908  1.00  0.00            
ATOM   3813  NH3 POPE  326      38.688 145.418  50.604  1.00  0.00            
ATOM   3814  PO4 POPE  326      37.434 149.892  50.832  1.00  0.00            
ATOM   3815  GL1 POPE  326      35.710 149.617  47.596  1.00  0.00            
ATOM   3816  GL2 POPE  326      36.086 146.010  46.090  1.00  0.00            
ATOM   3817  C1A POPE  326      36.325 150.094  43.399  1.00  0.00            
ATOM   3818  D2A POPE  326      35.848 149.636  38.817  1.00  0.00            
ATOM   3819  C3A POPE  326      38.228 151.975  35.821  1.00  0.00            
ATOM   3820  C4A POPE  326      42.820 151.427  36.722  1.00  0.00            
ATOM   3821  C1B POPE  326      34.670 144.148  42.014  1.00  0.00            
ATOM   3822  C2B POPE  326      35.020 145.235  36.324  1.00  0.00            
ATOM   3823  C3B POPE  326      36.078 147.449  33.632  1.00  0.00            
ATOM   3824  C4B POPE  326      34.909 151.862  31.426  1.00  0.00            
ATOM   3825  NH3 POPE  327     128.176 156.574  57.709  1.00  0.00            
ATOM   3826  PO4 POPE  327     127.334 160.345  54.604  1.00  0.00            
ATOM   3827  GL1 POPE  327     129.495 159.765  52.164  1.00  0.00            
ATOM   3828  GL2 POPE  327     132.320 157.331  52.247  1.00  0.00            
ATOM   3829  C1A POPE  327     131.166 160.329  48.426  1.00  0.00            
ATOM   3830  D2A POPE  327     131.644 160.887  44.303  1.00  0.00            
ATOM   3831  C3A POPE  327     127.374 161.341  43.717  1.00  0.00            
ATOM   3832  C4A POPE  327     123.440 158.760  41.465  1.00  0.00            
ATOM   3833  C1B POPE  327     134.493 155.238  48.994  1.00  0.00            
ATOM   3834  C2B POPE  327     134.158 156.024  44.067  1.00  0.00            
ATOM   3835  C3B POPE  327     133.002 158.309  39.826  1.00  0.00            
ATOM   3836  C4B POPE  327     134.273 161.761  36.336  1.00  0.00            
ATOM   3837  NH3 POPE  328     168.663 185.465  60.085  1.00  0.00            
ATOM   3838  PO4 POPE  328     165.568 188.247  61.374  1.00  0.00            
ATOM   3839  GL1 POPE  328     164.928 188.314  56.782  1.00  0.00            
ATOM   3840  GL2 POPE  328     167.235 186.305  55.438  1.00  0.00            
ATOM   3841  C1A POPE  328     163.289 188.043  52.356  1.00  0.00            
ATOM   3842  D2A POPE  328     159.968 187.489  48.663  1.00  0.00            
ATOM   3843  C3A POPE  328     160.779 187.658  43.921  1.00  0.00            
ATOM   3844  C4A POPE  328     160.531 184.993  39.952  1.00  0.00            
ATOM   3845  C1B POPE  328     168.410 187.808  51.639  1.00  0.00            
ATOM   3846  C2B POPE  328     169.736 188.466  47.370  1.00  0.00            
ATOM   3847  C3B POPE  328     172.795 190.918  45.100  1.00  0.00            
ATOM   3848  C4B POPE  328     175.064 190.559  42.547  1.00  0.00            
ATOM   3849  NH3 POPE  329      95.406 135.985  53.499  1.00  0.00            
ATOM   3850  PO4 POPE  329      99.362 134.666  54.787  1.00  0.00            
ATOM   3851  GL1 POPE  329     100.705 136.102  51.255  1.00  0.00            
ATOM   3852  GL2 POPE  329      97.834 136.695  49.571  1.00  0.00            
ATOM   3853  C1A POPE  329     103.893 137.982  48.652  1.00  0.00            
ATOM   3854  D2A POPE  329     105.962 141.180  45.787  1.00  0.00            
ATOM   3855  C3A POPE  329     103.988 145.408  44.604  1.00  0.00            
ATOM   3856  C4A POPE  329     101.730 148.067  41.832  1.00  0.00            
ATOM   3857  C1B POPE  329      97.761 137.160  46.298  1.00  0.00            
ATOM   3858  C2B POPE  329      98.259 136.391  41.044  1.00  0.00            
ATOM   3859  C3B POPE  329      99.284 135.192  36.887  1.00  0.00            
ATOM   3860  C4B POPE  329     101.859 130.578  35.353  1.00  0.00            
ATOM   3861  NH3 POPE  330      28.070 160.084  52.102  1.00  0.00            
ATOM   3862  PO4 POPE  330      32.056 158.068  52.583  1.00  0.00            
ATOM   3863  GL1 POPE  330      30.143 155.735  50.045  1.00  0.00            
ATOM   3864  GL2 POPE  330      26.586 154.946  50.429  1.00  0.00            
ATOM   3865  C1A POPE  330      28.679 155.966  45.832  1.00  0.00            
ATOM   3866  D2A POPE  330      28.168 156.054  42.007  1.00  0.00            
ATOM   3867  C3A POPE  330      24.632 157.460  38.933  1.00  0.00            
ATOM   3868  C4A POPE  330      21.704 158.538  35.449  1.00  0.00            
ATOM   3869  C1B POPE  330      23.818 154.029  48.097  1.00  0.00            
ATOM   3870  C2B POPE  330      23.203 154.393  43.344  1.00  0.00            
ATOM   3871  C3B POPE  330      20.533 154.489  38.771  1.00  0.00            
ATOM   3872  C4B POPE  330      17.582 155.908  35.962  1.00  0.00            
ATOM   3873  NH3 POPE  331     123.556  64.298  56.944  1.00  0.00            
ATOM   3874  PO4 POPE  331     125.998  60.369  57.771  1.00  0.00            
ATOM   3875  GL1 POPE  331     123.803  58.559  54.261  1.00  0.00            
ATOM   3876  GL2 POPE  331     121.623  55.703  54.342  1.00  0.00            
ATOM   3877  C1A POPE  331     125.769  56.859  50.654  1.00  0.00            
ATOM   3878  D2A POPE  331     126.416  56.306  46.441  1.00  0.00            
ATOM   3879  C3A POPE  331     124.722  57.265  42.624  1.00  0.00            
ATOM   3880  C4A POPE  331     126.686  61.304  41.075  1.00  0.00            
ATOM   3881  C1B POPE  331     120.659  56.691  50.344  1.00  0.00            
ATOM   3882  C2B POPE  331     120.838  56.575  46.342  1.00  0.00            
ATOM   3883  C3B POPE  331     119.841  57.221  42.734  1.00  0.00            
ATOM   3884  C4B POPE  331     117.742  58.719  38.592  1.00  0.00            
ATOM   3885  NH3 POPE  332     166.529  39.613  54.867  1.00  0.00            
ATOM   3886  PO4 POPE  332     168.084  35.946  55.958  1.00  0.00            
ATOM   3887  GL1 POPE  332     165.603  35.168  52.499  1.00  0.00            
ATOM   3888  GL2 POPE  332     162.294  36.242  51.472  1.00  0.00            
ATOM   3889  C1A POPE  332     165.344  35.620  47.975  1.00  0.00            
ATOM   3890  D2A POPE  332     168.701  35.924  45.636  1.00  0.00            
ATOM   3891  C3A POPE  332     172.412  34.130  44.868  1.00  0.00            
ATOM   3892  C4A POPE  332     175.789  34.111  41.541  1.00  0.00            
ATOM   3893  C1B POPE  332     157.779  36.872  48.731  1.00  0.00            
ATOM   3894  C2B POPE  332     156.256  35.056  44.214  1.00  0.00            
ATOM   3895  C3B POPE  332     153.695  31.445  43.016  1.00  0.00            
ATOM   3896  C4B POPE  332     150.952  28.026  40.099  1.00  0.00            
ATOM   3897  NH3 POPE  333     167.551  30.608  56.237  1.00  0.00            
ATOM   3898  PO4 POPE  333     163.094  29.086  56.392  1.00  0.00            
ATOM   3899  GL1 POPE  333     164.168  30.012  52.286  1.00  0.00            
ATOM   3900  GL2 POPE  333     166.862  27.819  52.052  1.00  0.00            
ATOM   3901  C1A POPE  333     163.170  31.283  48.710  1.00  0.00            
ATOM   3902  D2A POPE  333     161.555  33.772  45.089  1.00  0.00            
ATOM   3903  C3A POPE  333     164.017  35.899  42.064  1.00  0.00            
ATOM   3904  C4A POPE  333     166.514  33.714  38.128  1.00  0.00            
ATOM   3905  C1B POPE  333     164.272  23.871  51.789  1.00  0.00            
ATOM   3906  C2B POPE  333     164.782  20.176  51.181  1.00  0.00            
ATOM   3907  C3B POPE  333     167.297  17.616  48.509  1.00  0.00            
ATOM   3908  C4B POPE  333     169.900  13.843  44.852  1.00  0.00            
ATOM   3909  NH3 POPE  334     122.977 170.691  61.054  1.00  0.00            
ATOM   3910  PO4 POPE  334     122.056 166.454  58.403  1.00  0.00            
ATOM   3911  GL1 POPE  334     120.951 166.037  54.122  1.00  0.00            
ATOM   3912  GL2 POPE  334     118.504 168.306  53.289  1.00  0.00            
ATOM   3913  C1A POPE  334     122.894 165.621  49.710  1.00  0.00            
ATOM   3914  D2A POPE  334     125.290 166.268  45.668  1.00  0.00            
ATOM   3915  C3A POPE  334     127.008 167.041  41.019  1.00  0.00            
ATOM   3916  C4A POPE  334     125.505 165.328  37.529  1.00  0.00            
ATOM   3917  C1B POPE  334     117.479 166.415  49.572  1.00  0.00            
ATOM   3918  C2B POPE  334     119.482 166.813  45.668  1.00  0.00            
ATOM   3919  C3B POPE  334     122.133 168.913  43.774  1.00  0.00            
ATOM   3920  C4B POPE  334     122.141 168.949  38.909  1.00  0.00            
ATOM   3921  NH3 POPE  335     187.049 147.914  59.311  1.00  0.00            
ATOM   3922  PO4 POPE  335     187.289 144.325  57.819  1.00  0.00            
ATOM   3923  GL1 POPE  335     186.785 141.061  54.694  1.00  0.00            
ATOM   3924  GL2 POPE  335     182.939 140.369  54.977  1.00  0.00            
ATOM   3925  C1A POPE  335     187.751 140.058  50.400  1.00  0.00            
ATOM   3926  D2A POPE  335     186.725 138.725  46.284  1.00  0.00            
ATOM   3927  C3A POPE  335     184.454 137.341  42.348  1.00  0.00            
ATOM   3928  C4A POPE  335     182.992 134.616  39.277  1.00  0.00            
ATOM   3929  C1B POPE  335     183.635 143.445  52.130  1.00  0.00            
ATOM   3930  C2B POPE  335     181.808 141.089  48.185  1.00  0.00            
ATOM   3931  C3B POPE  335     180.276 139.860  44.245  1.00  0.00            
ATOM   3932  C4B POPE  335     179.707 138.433  40.335  1.00  0.00            
ATOM   3933  NH3 POPE  336     192.062  93.352  55.284  1.00  0.00            
ATOM   3934  PO4 POPE  336     195.054  95.928  54.499  1.00  0.00            
ATOM   3935  GL1 POPE  336     195.968  98.058  50.837  1.00  0.00            
ATOM   3936  GL2 POPE  336       0.342  96.203  49.212  1.00  0.00            
ATOM   3937  C1A POPE  336     196.934 101.395  47.459  1.00  0.00            
ATOM   3938  D2A POPE  336     197.369 101.434  42.842  1.00  0.00            
ATOM   3939  C3A POPE  336     196.584  98.549  39.765  1.00  0.00            
ATOM   3940  C4A POPE  336     193.836  96.908  35.417  1.00  0.00            
ATOM   3941  C1B POPE  336       2.152  92.233  47.030  1.00  0.00            
ATOM   3942  C2B POPE  336       0.254  88.912  44.884  1.00  0.00            
ATOM   3943  C3B POPE  336       0.970  88.354  40.388  1.00  0.00            
ATOM   3944  C4B POPE  336     197.242  86.050  37.842  1.00  0.00            
ATOM   3945  NH3 POPE  337      54.563  40.769  53.916  1.00  0.00            
ATOM   3946  PO4 POPE  337      51.082  41.476  56.134  1.00  0.00            
ATOM   3947  GL1 POPE  337      50.635  42.116  51.201  1.00  0.00            
ATOM   3948  GL2 POPE  337      50.695  38.747  50.590  1.00  0.00            
ATOM   3949  C1A POPE  337      49.192  41.914  47.010  1.00  0.00            
ATOM   3950  D2A POPE  337      46.295  42.787  42.952  1.00  0.00            
ATOM   3951  C3A POPE  337      48.156  45.371  39.643  1.00  0.00            
ATOM   3952  C4A POPE  337      49.569  46.424  35.535  1.00  0.00            
ATOM   3953  C1B POPE  337      51.010  36.719  45.902  1.00  0.00            
ATOM   3954  C2B POPE  337      50.885  34.972  41.603  1.00  0.00            
ATOM   3955  C3B POPE  337      49.518  36.201  37.980  1.00  0.00            
ATOM   3956  C4B POPE  337      47.126  36.805  35.759  1.00  0.00            
ATOM   3957  NH3 POPE  338      27.335  33.076  53.279  1.00  0.00            
ATOM   3958  PO4 POPE  338      23.801  31.149  53.955  1.00  0.00            
ATOM   3959  GL1 POPE  338      22.886  32.218  50.156  1.00  0.00            
ATOM   3960  GL2 POPE  338      19.926  30.034  51.009  1.00  0.00            
ATOM   3961  C1A POPE  338      22.265  30.909  45.503  1.00  0.00            
ATOM   3962  D2A POPE  338      21.607  30.912  41.349  1.00  0.00            
ATOM   3963  C3A POPE  338      23.698  28.158  37.748  1.00  0.00            
ATOM   3964  C4A POPE  338      25.209  23.997  36.373  1.00  0.00            
ATOM   3965  C1B POPE  338      17.797  27.090  48.913  1.00  0.00            
ATOM   3966  C2B POPE  338      13.462  27.416  47.791  1.00  0.00            
ATOM   3967  C3B POPE  338      10.462  27.772  44.652  1.00  0.00            
ATOM   3968  C4B POPE  338      10.880  29.716  40.431  1.00  0.00            
ATOM   3969  NH3 POPE  339      67.734 119.806  50.931  1.00  0.00            
ATOM   3970  PO4 POPE  339      69.771 123.668  49.894  1.00  0.00            
ATOM   3971  GL1 POPE  339      69.635 125.546  46.339  1.00  0.00            
ATOM   3972  GL2 POPE  339      70.928 127.955  45.925  1.00  0.00            
ATOM   3973  C1A POPE  339      68.270 125.811  41.587  1.00  0.00            
ATOM   3974  D2A POPE  339      68.227 124.478  37.079  1.00  0.00            
ATOM   3975  C3A POPE  339      66.802 120.716  35.098  1.00  0.00            
ATOM   3976  C4A POPE  339      66.549 117.503  32.070  1.00  0.00            
ATOM   3977  C1B POPE  339      69.930 130.560  43.072  1.00  0.00            
ATOM   3978  C2B POPE  339      69.234 130.431  38.752  1.00  0.00            
ATOM   3979  C3B POPE  339      69.922 133.430  35.599  1.00  0.00            
ATOM   3980  C4B POPE  339      73.345 133.824  31.890  1.00  0.00            
ATOM   3981  NH3 POPE  340      48.515 144.850  52.382  1.00  0.00            
ATOM   3982  PO4 POPE  340      47.227 148.754  54.809  1.00  0.00            
ATOM   3983  GL1 POPE  340      48.451 149.597  50.149  1.00  0.00            
ATOM   3984  GL2 POPE  340      46.096 150.740  47.517  1.00  0.00            
ATOM   3985  C1A POPE  340      50.575 150.190  46.047  1.00  0.00            
ATOM   3986  D2A POPE  340      50.605 150.333  42.145  1.00  0.00            
ATOM   3987  C3A POPE  340      47.077 149.089  40.098  1.00  0.00            
ATOM   3988  C4A POPE  340      43.905 146.689  39.537  1.00  0.00            
ATOM   3989  C1B POPE  340      44.417 151.592  43.426  1.00  0.00            
ATOM   3990  C2B POPE  340      40.406 151.895  41.143  1.00  0.00            
ATOM   3991  C3B POPE  340      41.923 155.907  39.547  1.00  0.00            
ATOM   3992  C4B POPE  340      42.161 156.187  35.176  1.00  0.00            
ATOM   3993  NH3 POPE  341      71.231 150.021  55.566  1.00  0.00            
ATOM   3994  PO4 POPE  341      68.240 153.200  55.437  1.00  0.00            
ATOM   3995  GL1 POPE  341      70.695 152.644  50.808  1.00  0.00            
ATOM   3996  GL2 POPE  341      74.466 151.082  51.688  1.00  0.00            
ATOM   3997  C1A POPE  341      72.195 154.467  46.606  1.00  0.00            
ATOM   3998  D2A POPE  341      72.072 155.927  42.187  1.00  0.00            
ATOM   3999  C3A POPE  341      72.754 155.842  38.289  1.00  0.00            
ATOM   4000  C4A POPE  341      70.010 157.016  33.756  1.00  0.00            
ATOM   4001  C1B POPE  341      75.502 150.518  46.604  1.00  0.00            
ATOM   4002  C2B POPE  341      75.403 151.933  42.912  1.00  0.00            
ATOM   4003  C3B POPE  341      74.639 150.285  38.548  1.00  0.00            
ATOM   4004  C4B POPE  341      75.177 148.384  34.739  1.00  0.00            
ATOM   4005  NH3 POPE  342       2.085 108.091  57.013  1.00  0.00            
ATOM   4006  PO4 POPE  342       0.179 105.907  53.796  1.00  0.00            
ATOM   4007  GL1 POPE  342       1.097 105.210  49.991  1.00  0.00            
ATOM   4008  GL2 POPE  342       2.403 102.111  50.539  1.00  0.00            
ATOM   4009  C1A POPE  342       3.339 105.278  45.972  1.00  0.00            
ATOM   4010  D2A POPE  342       1.959 105.790  42.205  1.00  0.00            
ATOM   4011  C3A POPE  342       2.770 101.607  39.279  1.00  0.00            
ATOM   4012  C4A POPE  342       6.399 101.095  37.409  1.00  0.00            
ATOM   4013  C1B POPE  342       5.912 100.994  47.616  1.00  0.00            
ATOM   4014  C2B POPE  342       6.716  98.381  43.434  1.00  0.00            
ATOM   4015  C3B POPE  342       5.827  96.462  40.027  1.00  0.00            
ATOM   4016  C4B POPE  342       2.268  97.217  36.891  1.00  0.00            
ATOM   4017  NH3 POPE  343      63.502 168.112  55.958  1.00  0.00            
ATOM   4018  PO4 POPE  343      59.456 167.281  53.055  1.00  0.00            
ATOM   4019  GL1 POPE  343      60.008 169.570  49.022  1.00  0.00            
ATOM   4020  GL2 POPE  343      62.371 171.159  49.894  1.00  0.00            
ATOM   4021  C1A POPE  343      61.135 167.931  45.423  1.00  0.00            
ATOM   4022  D2A POPE  343      62.020 168.753  40.523  1.00  0.00            
ATOM   4023  C3A POPE  343      60.725 167.934  36.702  1.00  0.00            
ATOM   4024  C4A POPE  343      56.083 167.662  36.851  1.00  0.00            
ATOM   4025  C1B POPE  343      64.664 171.315  45.799  1.00  0.00            
ATOM   4026  C2B POPE  343      66.237 172.252  41.601  1.00  0.00            
ATOM   4027  C3B POPE  343      67.995 170.399  37.787  1.00  0.00            
ATOM   4028  C4B POPE  343      71.512 169.301  36.412  1.00  0.00            
ATOM   4029  NH3 POPE  344      73.504  97.950  55.510  1.00  0.00            
ATOM   4030  PO4 POPE  344      72.921 102.090  53.286  1.00  0.00            
ATOM   4031  GL1 POPE  344      74.923 100.062  49.512  1.00  0.00            
ATOM   4032  GL2 POPE  344      76.826  97.416  49.203  1.00  0.00            
ATOM   4033  C1A POPE  344      72.641  98.389  46.893  1.00  0.00            
ATOM   4034  D2A POPE  344      69.088  96.310  46.926  1.00  0.00            
ATOM   4035  C3A POPE  344      65.761  95.125  44.025  1.00  0.00            
ATOM   4036  C4A POPE  344      66.509  97.824  39.812  1.00  0.00            
ATOM   4037  C1B POPE  344      76.948  94.606  45.822  1.00  0.00            
ATOM   4038  C2B POPE  344      75.677  94.936  40.961  1.00  0.00            
ATOM   4039  C3B POPE  344      75.666  95.105  36.576  1.00  0.00            
ATOM   4040  C4B POPE  344      75.696  94.041  31.739  1.00  0.00            
ATOM   4041  NH3 POPE  345     133.391 149.056  55.920  1.00  0.00            
ATOM   4042  PO4 POPE  345     130.733 152.685  55.184  1.00  0.00            
ATOM   4043  GL1 POPE  345     131.530 151.247  51.060  1.00  0.00            
ATOM   4044  GL2 POPE  345     131.679 148.028  51.321  1.00  0.00            
ATOM   4045  C1A POPE  345     130.529 151.436  47.019  1.00  0.00            
ATOM   4046  D2A POPE  345     128.240 151.334  43.389  1.00  0.00            
ATOM   4047  C3A POPE  345     123.900 153.197  43.038  1.00  0.00            
ATOM   4048  C4A POPE  345     119.932 154.738  43.152  1.00  0.00            
ATOM   4049  C1B POPE  345     131.391 145.023  47.414  1.00  0.00            
ATOM   4050  C2B POPE  345     131.536 144.977  43.380  1.00  0.00            
ATOM   4051  C3B POPE  345     128.760 142.665  40.468  1.00  0.00            
ATOM   4052  C4B POPE  345     130.556 140.694  36.565  1.00  0.00            
ATOM   4053  NH3 POPE  346     123.179 187.516  63.811  1.00  0.00            
ATOM   4054  PO4 POPE  346     118.446 189.708  61.401  1.00  0.00            
ATOM   4055  GL1 POPE  346     119.431 189.023  56.874  1.00  0.00            
ATOM   4056  GL2 POPE  346     116.339 186.731  55.534  1.00  0.00            
ATOM   4057  C1A POPE  346     122.981 188.718  52.796  1.00  0.00            
ATOM   4058  D2A POPE  346     124.625 188.446  48.361  1.00  0.00            
ATOM   4059  C3A POPE  346     127.023 185.910  46.141  1.00  0.00            
ATOM   4060  C4A POPE  346     128.047 181.492  45.018  1.00  0.00            
ATOM   4061  C1B POPE  346     118.282 187.531  51.940  1.00  0.00            
ATOM   4062  C2B POPE  346     115.950 189.392  47.860  1.00  0.00            
ATOM   4063  C3B POPE  346     117.143 190.325  43.261  1.00  0.00            
ATOM   4064  C4B POPE  346     114.293 188.781  40.147  1.00  0.00            
ATOM   4065  NH3 POPE  347     130.674  10.474  60.915  1.00  0.00            
ATOM   4066  PO4 POPE  347     126.276  11.932  58.172  1.00  0.00            
ATOM   4067  GL1 POPE  347     122.726  13.288  55.687  1.00  0.00            
ATOM   4068  GL2 POPE  347     121.146  16.280  56.914  1.00  0.00            
ATOM   4069  C1A POPE  347     122.096  15.440  51.239  1.00  0.00            
ATOM   4070  D2A POPE  347     122.273  17.203  47.543  1.00  0.00            
ATOM   4071  C3A POPE  347     125.852  15.572  45.339  1.00  0.00            
ATOM   4072  C4A POPE  347     125.519  12.402  41.101  1.00  0.00            
ATOM   4073  C1B POPE  347     123.538  19.346  54.080  1.00  0.00            
ATOM   4074  C2B POPE  347     123.124  21.276  49.971  1.00  0.00            
ATOM   4075  C3B POPE  347     124.849  24.370  46.194  1.00  0.00            
ATOM   4076  C4B POPE  347     126.779  25.303  42.010  1.00  0.00            
ATOM   4077  NH3 POPE  348      51.969  32.247  55.446  1.00  0.00            
ATOM   4078  PO4 POPE  348      53.928  35.415  52.701  1.00  0.00            
ATOM   4079  GL1 POPE  348      52.187  33.483  49.846  1.00  0.00            
ATOM   4080  GL2 POPE  348      49.488  34.020  51.359  1.00  0.00            
ATOM   4081  C1A POPE  348      51.033  31.230  45.127  1.00  0.00            
ATOM   4082  D2A POPE  348      50.966  29.905  40.283  1.00  0.00            
ATOM   4083  C3A POPE  348      53.095  32.132  37.208  1.00  0.00            
ATOM   4084  C4A POPE  348      56.174  31.964  33.877  1.00  0.00            
ATOM   4085  C1B POPE  348      45.921  31.700  51.033  1.00  0.00            
ATOM   4086  C2B POPE  348      43.829  28.092  50.749  1.00  0.00            
ATOM   4087  C3B POPE  348      43.983  25.355  47.361  1.00  0.00            
ATOM   4088  C4B POPE  348      42.338  24.452  43.959  1.00  0.00            
ATOM   4089  NH3 POPE  349      25.431 183.645  56.826  1.00  0.00            
ATOM   4090  PO4 POPE  349      22.853 187.524  56.792  1.00  0.00            
ATOM   4091  GL1 POPE  349      23.667 186.145  52.593  1.00  0.00            
ATOM   4092  GL2 POPE  349      22.039 183.105  51.071  1.00  0.00            
ATOM   4093  C1A POPE  349      23.420 188.725  48.086  1.00  0.00            
ATOM   4094  D2A POPE  349      21.820 187.989  43.409  1.00  0.00            
ATOM   4095  C3A POPE  349      21.578 191.515  42.150  1.00  0.00            
ATOM   4096  C4A POPE  349      24.213 195.036  42.078  1.00  0.00            
ATOM   4097  C1B POPE  349      20.389 181.307  47.253  1.00  0.00            
ATOM   4098  C2B POPE  349      20.454 182.520  43.494  1.00  0.00            
ATOM   4099  C3B POPE  349      17.197 182.933  40.562  1.00  0.00            
ATOM   4100  C4B POPE  349      15.027 179.606  38.260  1.00  0.00            
ATOM   4101  NH3 POPE  350      19.324 102.418  56.786  1.00  0.00            
ATOM   4102  PO4 POPE  350      18.023  98.323  57.062  1.00  0.00            
ATOM   4103  GL1 POPE  350      18.921  96.448  52.874  1.00  0.00            
ATOM   4104  GL2 POPE  350      19.008  92.944  50.994  1.00  0.00            
ATOM   4105  C1A POPE  350      20.140  97.789  49.047  1.00  0.00            
ATOM   4106  D2A POPE  350      19.939  98.515  44.341  1.00  0.00            
ATOM   4107  C3A POPE  350      20.395  95.308  41.383  1.00  0.00            
ATOM   4108  C4A POPE  350      20.940  91.823  39.327  1.00  0.00            
ATOM   4109  C1B POPE  350      19.538  93.260  47.121  1.00  0.00            
ATOM   4110  C2B POPE  350      16.627  92.558  43.447  1.00  0.00            
ATOM   4111  C3B POPE  350      15.103  90.603  39.826  1.00  0.00            
ATOM   4112  C4B POPE  350      16.308  88.406  36.087  1.00  0.00            
ATOM   4113  NH3 POPE  351     113.673 147.304  58.358  1.00  0.00            
ATOM   4114  PO4 POPE  351     111.021 145.095  55.709  1.00  0.00            
ATOM   4115  GL1 POPE  351     110.284 143.566  51.908  1.00  0.00            
ATOM   4116  GL2 POPE  351     111.369 140.692  50.951  1.00  0.00            
ATOM   4117  C1A POPE  351     108.833 144.193  48.277  1.00  0.00            
ATOM   4118  D2A POPE  351     109.028 145.682  43.915  1.00  0.00            
ATOM   4119  C3A POPE  351     106.498 143.532  40.415  1.00  0.00            
ATOM   4120  C4A POPE  351     104.040 141.574  36.453  1.00  0.00            
ATOM   4121  C1B POPE  351     111.411 139.768  46.393  1.00  0.00            
ATOM   4122  C2B POPE  351     109.945 140.979  42.305  1.00  0.00            
ATOM   4123  C3B POPE  351     111.724 143.387  39.225  1.00  0.00            
ATOM   4124  C4B POPE  351     109.829 142.819  35.106  1.00  0.00            
ATOM   4125  NH3 POPE  352       7.356 114.143  59.689  1.00  0.00            
ATOM   4126  PO4 POPE  352       3.332 112.974  57.396  1.00  0.00            
ATOM   4127  GL1 POPE  352       3.095 111.578  53.456  1.00  0.00            
ATOM   4128  GL2 POPE  352       0.410 110.285  51.566  1.00  0.00            
ATOM   4129  C1A POPE  352       4.715 109.341  48.923  1.00  0.00            
ATOM   4130  D2A POPE  352       4.057 111.385  44.809  1.00  0.00            
ATOM   4131  C3A POPE  352       2.013 110.480  41.235  1.00  0.00            
ATOM   4132  C4A POPE  352     197.301 107.978  38.558  1.00  0.00            
ATOM   4133  C1B POPE  352     197.820 110.150  46.984  1.00  0.00            
ATOM   4134  C2B POPE  352     195.738 110.945  44.085  1.00  0.00            
ATOM   4135  C3B POPE  352     193.754 112.217  40.176  1.00  0.00            
ATOM   4136  C4B POPE  352     191.014 110.097  37.336  1.00  0.00            
ATOM   4137  NH3 POPE  353      47.885 123.694  49.673  1.00  0.00            
ATOM   4138  PO4 POPE  353      49.217 127.532  48.585  1.00  0.00            
ATOM   4139  GL1 POPE  353      50.787 125.636  44.975  1.00  0.00            
ATOM   4140  GL2 POPE  353      52.611 122.244  45.912  1.00  0.00            
ATOM   4141  C1A POPE  353      49.087 124.894  40.956  1.00  0.00            
ATOM   4142  D2A POPE  353      51.048 122.386  37.665  1.00  0.00            
ATOM   4143  C3A POPE  353      50.947 124.287  33.847  1.00  0.00            
ATOM   4144  C4A POPE  353      48.526 127.227  31.030  1.00  0.00            
ATOM   4145  C1B POPE  353      53.977 122.697  42.327  1.00  0.00            
ATOM   4146  C2B POPE  353      54.837 124.841  38.614  1.00  0.00            
ATOM   4147  C3B POPE  353      55.745 124.851  35.305  1.00  0.00            
ATOM   4148  C4B POPE  353      55.814 121.015  34.780  1.00  0.00            
ATOM   4149  NH3 POPE  354     136.334  66.089  64.767  1.00  0.00            
ATOM   4150  PO4 POPE  354     140.825  67.792  63.411  1.00  0.00            
ATOM   4151  GL1 POPE  354     139.305  68.239  59.687  1.00  0.00            
ATOM   4152  GL2 POPE  354     141.254  69.972  57.756  1.00  0.00            
ATOM   4153  C1A POPE  354     136.781  67.428  57.013  1.00  0.00            
ATOM   4154  D2A POPE  354     136.378  66.785  52.237  1.00  0.00            
ATOM   4155  C3A POPE  354     138.012  62.350  51.071  1.00  0.00            
ATOM   4156  C4A POPE  354     137.136  58.572  52.886  1.00  0.00            
ATOM   4157  C1B POPE  354     144.152  70.663  54.559  1.00  0.00            
ATOM   4158  C2B POPE  354     145.617  71.509  50.439  1.00  0.00            
ATOM   4159  C3B POPE  354     143.787  73.772  46.857  1.00  0.00            
ATOM   4160  C4B POPE  354     140.506  76.211  47.629  1.00  0.00            
ATOM   4161  NH3 POPE  355     120.978 132.930  56.094  1.00  0.00            
ATOM   4162  PO4 POPE  355     119.399 133.976  51.787  1.00  0.00            
ATOM   4163  GL1 POPE  355     122.191 134.517  49.338  1.00  0.00            
ATOM   4164  GL2 POPE  355     122.563 137.569  47.898  1.00  0.00            
ATOM   4165  C1A POPE  355     123.180 132.792  45.319  1.00  0.00            
ATOM   4166  D2A POPE  355     124.902 129.524  43.074  1.00  0.00            
ATOM   4167  C3A POPE  355     122.818 125.657  41.174  1.00  0.00            
ATOM   4168  C4A POPE  355     120.157 126.144  38.111  1.00  0.00            
ATOM   4169  C1B POPE  355     121.816 139.827  43.137  1.00  0.00            
ATOM   4170  C2B POPE  355     122.719 140.982  39.206  1.00  0.00            
ATOM   4171  C3B POPE  355     125.534 138.722  36.696  1.00  0.00            
ATOM   4172  C4B POPE  355     129.157 136.877  33.774  1.00  0.00            
ATOM   4173  NH3 POPE  356      49.309 179.200  56.742  1.00  0.00            
ATOM   4174  PO4 POPE  356      44.907 179.301  55.477  1.00  0.00            
ATOM   4175  GL1 POPE  356      44.778 178.707  51.659  1.00  0.00            
ATOM   4176  GL2 POPE  356      44.613 180.618  49.278  1.00  0.00            
ATOM   4177  C1A POPE  356      43.292 175.641  49.030  1.00  0.00            
ATOM   4178  D2A POPE  356      43.382 174.903  44.614  1.00  0.00            
ATOM   4179  C3A POPE  356      42.524 175.822  39.865  1.00  0.00            
ATOM   4180  C4A POPE  356      40.199 175.448  36.573  1.00  0.00            
ATOM   4181  C1B POPE  356      45.024 180.175  45.749  1.00  0.00            
ATOM   4182  C2B POPE  356      44.426 180.030  42.092  1.00  0.00            
ATOM   4183  C3B POPE  356      47.311 178.628  38.453  1.00  0.00            
ATOM   4184  C4B POPE  356      50.363 175.434  35.533  1.00  0.00            
ATOM   4185  NH3 POPE  357     129.639  43.788  56.514  1.00  0.00            
ATOM   4186  PO4 POPE  357     126.890  40.811  57.388  1.00  0.00            
ATOM   4187  GL1 POPE  357     126.932  39.933  54.061  1.00  0.00            
ATOM   4188  GL2 POPE  357     128.667  42.025  52.103  1.00  0.00            
ATOM   4189  C1A POPE  357     126.133  37.520  50.970  1.00  0.00            
ATOM   4190  D2A POPE  357     128.021  34.571  48.635  1.00  0.00            
ATOM   4191  C3A POPE  357     126.545  35.557  44.546  1.00  0.00            
ATOM   4192  C4A POPE  357     122.511  35.520  41.829  1.00  0.00            
ATOM   4193  C1B POPE  357     128.942  41.856  48.254  1.00  0.00            
ATOM   4194  C2B POPE  357     125.479  40.863  46.687  1.00  0.00            
ATOM   4195  C3B POPE  357     123.468  41.001  42.948  1.00  0.00            
ATOM   4196  C4B POPE  357     122.916  43.118  39.403  1.00  0.00            
ATOM   4197  NH3 POPE  358     111.964  49.956  56.197  1.00  0.00            
ATOM   4198  PO4 POPE  358     108.324  52.054  56.433  1.00  0.00            
ATOM   4199  GL1 POPE  358     107.786  49.418  53.141  1.00  0.00            
ATOM   4200  GL2 POPE  358     106.470  45.735  52.249  1.00  0.00            
ATOM   4201  C1A POPE  358     108.549  48.146  48.593  1.00  0.00            
ATOM   4202  D2A POPE  358     110.089  46.772  44.407  1.00  0.00            
ATOM   4203  C3A POPE  358     107.862  46.228  40.714  1.00  0.00            
ATOM   4204  C4A POPE  358     108.239  48.430  36.609  1.00  0.00            
ATOM   4205  C1B POPE  358     103.312  47.447  48.949  1.00  0.00            
ATOM   4206  C2B POPE  358     104.155  47.876  44.889  1.00  0.00            
ATOM   4207  C3B POPE  358     102.614  47.181  41.050  1.00  0.00            
ATOM   4208  C4B POPE  358     103.661  49.294  37.687  1.00  0.00            
ATOM   4209  NH3 POPE  359     113.567 190.248  58.624  1.00  0.00            
ATOM   4210  PO4 POPE  359     116.554 193.390  58.505  1.00  0.00            
ATOM   4211  GL1 POPE  359     115.648 191.816  54.091  1.00  0.00            
ATOM   4212  GL2 POPE  359     113.418 191.446  53.358  1.00  0.00            
ATOM   4213  C1A POPE  359     119.115 192.152  51.358  1.00  0.00            
ATOM   4214  D2A POPE  359     120.435 190.995  47.488  1.00  0.00            
ATOM   4215  C3A POPE  359     122.198 188.567  44.041  1.00  0.00            
ATOM   4216  C4A POPE  359     124.318 185.199  41.448  1.00  0.00            
ATOM   4217  C1B POPE  359     112.142 193.504  49.174  1.00  0.00            
ATOM   4218  C2B POPE  359     112.352 191.391  44.706  1.00  0.00            
ATOM   4219  C3B POPE  359     111.054 192.767  40.894  1.00  0.00            
ATOM   4220  C4B POPE  359     111.061 196.216  37.137  1.00  0.00            
ATOM   4221  NH3 POPE  360     170.727 105.529  55.545  1.00  0.00            
ATOM   4222  PO4 POPE  360     170.231 108.544  53.662  1.00  0.00            
ATOM   4223  GL1 POPE  360     167.024 108.035  50.274  1.00  0.00            
ATOM   4224  GL2 POPE  360     166.183 111.663  49.182  1.00  0.00            
ATOM   4225  C1A POPE  360     166.900 108.149  45.222  1.00  0.00            
ATOM   4226  D2A POPE  360     163.936 110.174  43.104  1.00  0.00            
ATOM   4227  C3A POPE  360     164.063 112.465  38.743  1.00  0.00            
ATOM   4228  C4A POPE  360     165.687 116.478  37.060  1.00  0.00            
ATOM   4229  C1B POPE  360     167.044 114.129  45.514  1.00  0.00            
ATOM   4230  C2B POPE  360     167.967 114.538  40.880  1.00  0.00            
ATOM   4231  C3B POPE  360     169.091 113.136  36.677  1.00  0.00            
ATOM   4232  C4B POPE  360     172.465 113.500  33.100  1.00  0.00            
ATOM   4233  NH3 POPE  361      56.581 181.500  55.540  1.00  0.00            
ATOM   4234  PO4 POPE  361      59.518 185.873  55.507  1.00  0.00            
ATOM   4235  GL1 POPE  361      59.090 184.932  51.485  1.00  0.00            
ATOM   4236  GL2 POPE  361      54.876 184.268  50.842  1.00  0.00            
ATOM   4237  C1A POPE  361      59.544 183.946  47.593  1.00  0.00            
ATOM   4238  D2A POPE  361      57.552 185.733  42.824  1.00  0.00            
ATOM   4239  C3A POPE  361      59.614 185.676  38.463  1.00  0.00            
ATOM   4240  C4A POPE  361      61.934 186.455  35.432  1.00  0.00            
ATOM   4241  C1B POPE  361      53.996 184.313  46.722  1.00  0.00            
ATOM   4242  C2B POPE  361      52.578 185.618  43.672  1.00  0.00            
ATOM   4243  C3B POPE  361      49.400 188.406  42.482  1.00  0.00            
ATOM   4244  C4B POPE  361      46.140 190.739  43.769  1.00  0.00            
ATOM   4245  NH3 POPE  362      37.276 165.599  57.515  1.00  0.00            
ATOM   4246  PO4 POPE  362      34.071 168.522  54.128  1.00  0.00            
ATOM   4247  GL1 POPE  362      35.260 171.105  51.037  1.00  0.00            
ATOM   4248  GL2 POPE  362      37.979 170.444  50.481  1.00  0.00            
ATOM   4249  C1A POPE  362      33.454 172.779  47.190  1.00  0.00            
ATOM   4250  D2A POPE  362      33.480 173.178  43.246  1.00  0.00            
ATOM   4251  C3A POPE  362      33.113 173.964  39.703  1.00  0.00            
ATOM   4252  C4A POPE  362      32.784 177.601  37.266  1.00  0.00            
ATOM   4253  C1B POPE  362      35.558 168.565  46.730  1.00  0.00            
ATOM   4254  C2B POPE  362      35.840 168.495  42.113  1.00  0.00            
ATOM   4255  C3B POPE  362      32.486 165.564  39.425  1.00  0.00            
ATOM   4256  C4B POPE  362      33.032 161.568  36.258  1.00  0.00            
ATOM   4257  NH3 POPE  363     101.607 153.690  60.105  1.00  0.00            
ATOM   4258  PO4 POPE  363      99.920 149.630  58.289  1.00  0.00            
ATOM   4259  GL1 POPE  363      98.679 150.117  53.125  1.00  0.00            
ATOM   4260  GL2 POPE  363      95.625 149.570  51.133  1.00  0.00            
ATOM   4261  C1A POPE  363     100.309 150.645  49.710  1.00  0.00            
ATOM   4262  D2A POPE  363     100.908 150.315  45.605  1.00  0.00            
ATOM   4263  C3A POPE  363      97.462 150.662  42.031  1.00  0.00            
ATOM   4264  C4A POPE  363      97.453 151.718  37.858  1.00  0.00            
ATOM   4265  C1B POPE  363      96.136 150.519  46.350  1.00  0.00            
ATOM   4266  C2B POPE  363      96.082 154.918  44.235  1.00  0.00            
ATOM   4267  C3B POPE  363      97.097 157.937  41.070  1.00  0.00            
ATOM   4268  C4B POPE  363      99.729 156.526  38.887  1.00  0.00            
ATOM   4269  NH3 POPE  364      50.992 106.930  58.180  1.00  0.00            
ATOM   4270  PO4 POPE  364      47.446 104.903  55.530  1.00  0.00            
ATOM   4271  GL1 POPE  364      45.551 103.963  51.876  1.00  0.00            
ATOM   4272  GL2 POPE  364      46.506 101.370  50.652  1.00  0.00            
ATOM   4273  C1A POPE  364      45.958 105.966  47.579  1.00  0.00            
ATOM   4274  D2A POPE  364      47.753 106.633  43.354  1.00  0.00            
ATOM   4275  C3A POPE  364      44.732 105.709  39.390  1.00  0.00            
ATOM   4276  C4A POPE  364      44.176 106.624  35.206  1.00  0.00            
ATOM   4277  C1B POPE  364      46.361 100.482  46.267  1.00  0.00            
ATOM   4278  C2B POPE  364      44.785 101.830  42.638  1.00  0.00            
ATOM   4279  C3B POPE  364      42.373 100.345  39.581  1.00  0.00            
ATOM   4280  C4B POPE  364      41.358  96.771  37.682  1.00  0.00            
ATOM   4281  NH3 POPE  365      34.255 119.885  53.098  1.00  0.00            
ATOM   4282  PO4 POPE  365      36.502 115.647  52.279  1.00  0.00            
ATOM   4283  GL1 POPE  365      37.078 115.541  48.110  1.00  0.00            
ATOM   4284  GL2 POPE  365      34.744 113.200  47.512  1.00  0.00            
ATOM   4285  C1A POPE  365      35.967 117.882  43.673  1.00  0.00            
ATOM   4286  D2A POPE  365      32.804 115.805  39.419  1.00  0.00            
ATOM   4287  C3A POPE  365      31.645 117.276  35.895  1.00  0.00            
ATOM   4288  C4A POPE  365      31.300 117.493  31.284  1.00  0.00            
ATOM   4289  C1B POPE  365      34.934 113.117  42.894  1.00  0.00            
ATOM   4290  C2B POPE  365      36.768 113.234  40.206  1.00  0.00            
ATOM   4291  C3B POPE  365      39.475 114.712  36.797  1.00  0.00            
ATOM   4292  C4B POPE  365      42.827 116.182  34.258  1.00  0.00            
ATOM   4293  NH3 POPE  366     111.970 180.830  62.944  1.00  0.00            
ATOM   4294  PO4 POPE  366     108.872 180.596  59.885  1.00  0.00            
ATOM   4295  GL1 POPE  366     111.481 180.404  56.147  1.00  0.00            
ATOM   4296  GL2 POPE  366     109.210 182.281  54.874  1.00  0.00            
ATOM   4297  C1A POPE  366     112.815 178.235  52.605  1.00  0.00            
ATOM   4298  D2A POPE  366     114.882 175.486  50.123  1.00  0.00            
ATOM   4299  C3A POPE  366     112.330 174.101  48.054  1.00  0.00            
ATOM   4300  C4A POPE  366     112.062 176.951  44.529  1.00  0.00            
ATOM   4301  C1B POPE  366     110.204 181.735  50.170  1.00  0.00            
ATOM   4302  C2B POPE  366     114.219 180.614  47.985  1.00  0.00            
ATOM   4303  C3B POPE  366     116.762 181.082  44.408  1.00  0.00            
ATOM   4304  C4B POPE  366     117.042 180.212  39.302  1.00  0.00            
ATOM   4305  NH3 POPE  367      74.406 196.841  56.403  1.00  0.00            
ATOM   4306  PO4 POPE  367      78.661   1.321  55.765  1.00  0.00            
ATOM   4307  GL1 POPE  367      77.252   0.901  51.883  1.00  0.00            
ATOM   4308  GL2 POPE  367      77.411 197.126  49.241  1.00  0.00            
ATOM   4309  C1A POPE  367      74.711   2.525  47.874  1.00  0.00            
ATOM   4310  D2A POPE  367      75.304   2.086  44.267  1.00  0.00            
ATOM   4311  C3A POPE  367      73.891   3.508  40.829  1.00  0.00            
ATOM   4312  C4A POPE  367      71.923   6.459  38.153  1.00  0.00            
ATOM   4313  C1B POPE  367      79.495   1.059  45.455  1.00  0.00            
ATOM   4314  C2B POPE  367      79.213   3.156  41.180  1.00  0.00            
ATOM   4315  C3B POPE  367      76.667   5.960  36.951  1.00  0.00            
ATOM   4316  C4B POPE  367      75.739  10.624  36.110  1.00  0.00            
ATOM   4317  NH3 POPE  368      69.461  59.083  57.448  1.00  0.00            
ATOM   4318  PO4 POPE  368      73.275  57.115  54.932  1.00  0.00            
ATOM   4319  GL1 POPE  368      70.632  57.521  51.621  1.00  0.00            
ATOM   4320  GL2 POPE  368      67.396  57.991  53.113  1.00  0.00            
ATOM   4321  C1A POPE  368      68.934  60.207  49.045  1.00  0.00            
ATOM   4322  D2A POPE  368      65.944  60.892  46.519  1.00  0.00            
ATOM   4323  C3A POPE  368      66.187  60.640  41.943  1.00  0.00            
ATOM   4324  C4A POPE  368      64.059  60.255  38.615  1.00  0.00            
ATOM   4325  C1B POPE  368      64.851  56.277  48.790  1.00  0.00            
ATOM   4326  C2B POPE  368      64.008  56.118  44.928  1.00  0.00            
ATOM   4327  C3B POPE  368      64.785  55.420  40.852  1.00  0.00            
ATOM   4328  C4B POPE  368      67.079  54.767  37.067  1.00  0.00            
ATOM   4329  NH3 POPE  369     192.970  79.587  57.082  1.00  0.00            
ATOM   4330  PO4 POPE  369     194.510  75.633  56.208  1.00  0.00            
ATOM   4331  GL1 POPE  369     195.312  76.866  52.296  1.00  0.00            
ATOM   4332  GL2 POPE  369     194.811  80.240  52.532  1.00  0.00            
ATOM   4333  C1A POPE  369     196.562  76.898  48.355  1.00  0.00            
ATOM   4334  D2A POPE  369       0.257  75.010  45.237  1.00  0.00            
ATOM   4335  C3A POPE  369     195.951  74.139  41.099  1.00  0.00            
ATOM   4336  C4A POPE  369     194.342  73.546  37.634  1.00  0.00            
ATOM   4337  C1B POPE  369     193.218  82.379  49.056  1.00  0.00            
ATOM   4338  C2B POPE  369     191.019  82.524  46.421  1.00  0.00            
ATOM   4339  C3B POPE  369     189.843  82.063  41.695  1.00  0.00            
ATOM   4340  C4B POPE  369     189.032  83.066  37.565  1.00  0.00            
ATOM   4341  NH3 POPE  370      94.976 101.572  53.903  1.00  0.00            
ATOM   4342  PO4 POPE  370      91.671  99.045  51.927  1.00  0.00            
ATOM   4343  GL1 POPE  370      90.586 100.514  48.007  1.00  0.00            
ATOM   4344  GL2 POPE  370      86.691 101.724  47.230  1.00  0.00            
ATOM   4345  C1A POPE  370      93.139 101.928  43.304  1.00  0.00            
ATOM   4346  D2A POPE  370      95.272 102.607  39.041  1.00  0.00            
ATOM   4347  C3A POPE  370      92.594 104.690  36.808  1.00  0.00            
ATOM   4348  C4A POPE  370      88.919 104.431  33.413  1.00  0.00            
ATOM   4349  C1B POPE  370      84.076  98.423  45.816  1.00  0.00            
ATOM   4350  C2B POPE  370      81.644  96.042  43.930  1.00  0.00            
ATOM   4351  C3B POPE  370      80.801  96.439  39.679  1.00  0.00            
ATOM   4352  C4B POPE  370      81.001  98.301  35.415  1.00  0.00            
ATOM   4353  NH3 POPE  371     164.481  64.081  59.014  1.00  0.00            
ATOM   4354  PO4 POPE  371     165.956  60.909  57.535  1.00  0.00            
ATOM   4355  GL1 POPE  371     165.992  58.858  53.843  1.00  0.00            
ATOM   4356  GL2 POPE  371     167.584  58.838  51.477  1.00  0.00            
ATOM   4357  C1A POPE  371     163.540  56.455  50.411  1.00  0.00            
ATOM   4358  D2A POPE  371     160.271  57.954  47.874  1.00  0.00            
ATOM   4359  C3A POPE  371     160.305  56.663  42.943  1.00  0.00            
ATOM   4360  C4A POPE  371     158.120  57.135  38.854  1.00  0.00            
ATOM   4361  C1B POPE  371     168.307  58.930  46.559  1.00  0.00            
ATOM   4362  C2B POPE  371     167.371  63.090  42.834  1.00  0.00            
ATOM   4363  C3B POPE  371     164.836  65.897  41.271  1.00  0.00            
ATOM   4364  C4B POPE  371     161.295  68.147  42.830  1.00  0.00            
ATOM   4365  NH3 POPE  372      31.058  37.004  53.250  1.00  0.00            
ATOM   4366  PO4 POPE  372      26.775  37.097  55.635  1.00  0.00            
ATOM   4367  GL1 POPE  372      26.741  37.608  50.967  1.00  0.00            
ATOM   4368  GL2 POPE  372      23.649  37.036  49.912  1.00  0.00            
ATOM   4369  C1A POPE  372      28.255  38.188  47.320  1.00  0.00            
ATOM   4370  D2A POPE  372      29.989  37.798  43.332  1.00  0.00            
ATOM   4371  C3A POPE  372      26.771  37.696  39.671  1.00  0.00            
ATOM   4372  C4A POPE  372      26.405  34.273  37.500  1.00  0.00            
ATOM   4373  C1B POPE  372      24.382  35.524  46.157  1.00  0.00            
ATOM   4374  C2B POPE  372      25.430  33.668  42.828  1.00  0.00            
ATOM   4375  C3B POPE  372      27.203  30.201  40.745  1.00  0.00            
ATOM   4376  C4B POPE  372      28.759  29.073  37.118  1.00  0.00            
ATOM   4377  NH3 POPE  373     197.506  87.280  55.338  1.00  0.00            
ATOM   4378  PO4 POPE  373     195.815  91.013  56.693  1.00  0.00            
ATOM   4379  GL1 POPE  373     195.265  90.970  52.524  1.00  0.00            
ATOM   4380  GL2 POPE  373     192.667  89.524  52.070  1.00  0.00            
ATOM   4381  C1A POPE  373     195.126  91.693  47.589  1.00  0.00            
ATOM   4382  D2A POPE  373     193.261  91.268  42.649  1.00  0.00            
ATOM   4383  C3A POPE  373     194.506  90.146  38.657  1.00  0.00            
ATOM   4384  C4A POPE  373     197.326  92.165  36.167  1.00  0.00            
ATOM   4385  C1B POPE  373     192.252  87.756  48.442  1.00  0.00            
ATOM   4386  C2B POPE  373     189.575  87.751  45.011  1.00  0.00            
ATOM   4387  C3B POPE  373     188.172  86.837  41.004  1.00  0.00            
ATOM   4388  C4B POPE  373     186.218  88.338  36.656  1.00  0.00            
ATOM   4389  NH3 POPE  374      26.444 163.658  56.643  1.00  0.00            
ATOM   4390  PO4 POPE  374      24.740 163.644  52.712  1.00  0.00            
ATOM   4391  GL1 POPE  374      23.660 164.119  49.286  1.00  0.00            
ATOM   4392  GL2 POPE  374      21.541 166.538  48.676  1.00  0.00            
ATOM   4393  C1A POPE  374      25.666 165.081  45.541  1.00  0.00            
ATOM   4394  D2A POPE  374      28.359 165.988  41.968  1.00  0.00            
ATOM   4395  C3A POPE  374      27.187 166.442  38.171  1.00  0.00            
ATOM   4396  C4A POPE  374      25.423 167.685  33.405  1.00  0.00            
ATOM   4397  C1B POPE  374      21.248 162.268  44.579  1.00  0.00            
ATOM   4398  C2B POPE  374      20.765 158.431  42.760  1.00  0.00            
ATOM   4399  C3B POPE  374      18.211 155.133  43.775  1.00  0.00            
ATOM   4400  C4B POPE  374      14.333 154.195  47.080  1.00  0.00            
ATOM   4401  NH3 POPE  375     179.388 100.757  56.369  1.00  0.00            
ATOM   4402  PO4 POPE  375     183.241 103.266  55.187  1.00  0.00            
ATOM   4403  GL1 POPE  375     183.575 105.369  51.995  1.00  0.00            
ATOM   4404  GL2 POPE  375     185.749 107.340  52.111  1.00  0.00            
ATOM   4405  C1A POPE  375     182.483 106.436  47.897  1.00  0.00            
ATOM   4406  D2A POPE  375     180.744 108.941  44.401  1.00  0.00            
ATOM   4407  C3A POPE  375     184.107 108.700  40.227  1.00  0.00            
ATOM   4408  C4A POPE  375     185.185 107.332  36.979  1.00  0.00            
ATOM   4409  C1B POPE  375     187.038 107.971  48.290  1.00  0.00            
ATOM   4410  C2B POPE  375     185.604 106.837  44.297  1.00  0.00            
ATOM   4411  C3B POPE  375     188.704 106.062  40.662  1.00  0.00            
ATOM   4412  C4B POPE  375     189.793 103.887  36.821  1.00  0.00            
ATOM   4413  NH3 POPE  376     152.866  50.939  60.013  1.00  0.00            
ATOM   4414  PO4 POPE  376     154.850  47.207  58.259  1.00  0.00            
ATOM   4415  GL1 POPE  376     153.226  49.655  54.712  1.00  0.00            
ATOM   4416  GL2 POPE  376     151.623  52.927  54.824  1.00  0.00            
ATOM   4417  C1A POPE  376     154.417  49.391  50.887  1.00  0.00            
ATOM   4418  D2A POPE  376     153.580  50.190  46.560  1.00  0.00            
ATOM   4419  C3A POPE  376     154.758  52.919  43.166  1.00  0.00            
ATOM   4420  C4A POPE  376     152.484  55.403  39.568  1.00  0.00            
ATOM   4421  C1B POPE  376     151.772  53.979  50.859  1.00  0.00            
ATOM   4422  C2B POPE  376     151.336  56.294  47.161  1.00  0.00            
ATOM   4423  C3B POPE  376     148.589  58.455  44.803  1.00  0.00            
ATOM   4424  C4B POPE  376     145.811  61.458  42.005  1.00  0.00            
ATOM   4425  NH3 POPE  377      95.714 125.905  52.085  1.00  0.00            
ATOM   4426  PO4 POPE  377      99.948 126.412  52.904  1.00  0.00            
ATOM   4427  GL1 POPE  377      98.881 123.436  48.891  1.00  0.00            
ATOM   4428  GL2 POPE  377     101.220 122.180  49.222  1.00  0.00            
ATOM   4429  C1A POPE  377      97.390 124.017  44.257  1.00  0.00            
ATOM   4430  D2A POPE  377      97.631 127.912  43.308  1.00  0.00            
ATOM   4431  C3A POPE  377     100.521 131.749  41.090  1.00  0.00            
ATOM   4432  C4A POPE  377     104.350 133.757  39.337  1.00  0.00            
ATOM   4433  C1B POPE  377     100.367 119.594  46.109  1.00  0.00            
ATOM   4434  C2B POPE  377     102.229 117.308  43.023  1.00  0.00            
ATOM   4435  C3B POPE  377     104.897 119.339  39.854  1.00  0.00            
ATOM   4436  C4B POPE  377     105.633 118.201  35.179  1.00  0.00            
ATOM   4437  NH3 POPE  378     106.184  41.467  57.330  1.00  0.00            
ATOM   4438  PO4 POPE  378     105.017  36.663  57.426  1.00  0.00            
ATOM   4439  GL1 POPE  378     103.982  36.200  53.003  1.00  0.00            
ATOM   4440  GL2 POPE  378     101.759  33.641  52.299  1.00  0.00            
ATOM   4441  C1A POPE  378     103.678  37.814  48.979  1.00  0.00            
ATOM   4442  D2A POPE  378     106.040  38.124  45.143  1.00  0.00            
ATOM   4443  C3A POPE  378     106.907  36.559  41.686  1.00  0.00            
ATOM   4444  C4A POPE  378     107.143  32.335  39.974  1.00  0.00            
ATOM   4445  C1B POPE  378     104.577  32.785  49.303  1.00  0.00            
ATOM   4446  C2B POPE  378     106.770  30.064  47.815  1.00  0.00            
ATOM   4447  C3B POPE  378     109.436  26.673  47.188  1.00  0.00            
ATOM   4448  C4B POPE  378     111.338  24.693  44.341  1.00  0.00            
ATOM   4449  NH3 POPE  379     154.569 195.863  61.805  1.00  0.00            
ATOM   4450  PO4 POPE  379     157.529 193.962  59.032  1.00  0.00            
ATOM   4451  GL1 POPE  379     160.472 192.337  56.368  1.00  0.00            
ATOM   4452  GL2 POPE  379     159.441 189.675  54.299  1.00  0.00            
ATOM   4453  C1A POPE  379     165.466 191.982  54.218  1.00  0.00            
ATOM   4454  D2A POPE  379     168.870 192.779  52.472  1.00  0.00            
ATOM   4455  C3A POPE  379     170.114 195.788  49.168  1.00  0.00            
ATOM   4456  C4A POPE  379     171.555   2.260  49.559  1.00  0.00            
ATOM   4457  C1B POPE  379     161.315 192.383  51.066  1.00  0.00            
ATOM   4458  C2B POPE  379     161.371 192.611  45.979  1.00  0.00            
ATOM   4459  C3B POPE  379     163.100 191.661  41.941  1.00  0.00            
ATOM   4460  C4B POPE  379     166.773 193.745  39.986  1.00  0.00            
ATOM   4461  NH3 POPE  380     191.381  42.093  57.108  1.00  0.00            
ATOM   4462  PO4 POPE  380     190.006  37.956  54.510  1.00  0.00            
ATOM   4463  GL1 POPE  380     190.169  38.006  50.538  1.00  0.00            
ATOM   4464  GL2 POPE  380     190.690  35.545  49.094  1.00  0.00            
ATOM   4465  C1A POPE  380     190.189  39.437  46.605  1.00  0.00            
ATOM   4466  D2A POPE  380     191.882  40.734  42.217  1.00  0.00            
ATOM   4467  C3A POPE  380     189.259  42.099  37.929  1.00  0.00            
ATOM   4468  C4A POPE  380     186.450  42.239  34.550  1.00  0.00            
ATOM   4469  C1B POPE  380     190.106  34.343  45.007  1.00  0.00            
ATOM   4470  C2B POPE  380     189.430  31.161  41.358  1.00  0.00            
ATOM   4471  C3B POPE  380     189.042  27.087  41.909  1.00  0.00            
ATOM   4472  C4B POPE  380     190.291  23.154  41.325  1.00  0.00            
ATOM   4473  NH3 POPE  381     149.889  47.196  57.869  1.00  0.00            
ATOM   4474  PO4 POPE  381     147.976  51.533  60.079  1.00  0.00            
ATOM   4475  GL1 POPE  381     145.660  52.955  56.449  1.00  0.00            
ATOM   4476  GL2 POPE  381     146.428  49.745  54.050  1.00  0.00            
ATOM   4477  C1A POPE  381     146.140  54.684  52.228  1.00  0.00            
ATOM   4478  D2A POPE  381     146.307  55.790  48.048  1.00  0.00            
ATOM   4479  C3A POPE  381     143.711  58.540  46.536  1.00  0.00            
ATOM   4480  C4A POPE  381     141.059  59.249  42.747  1.00  0.00            
ATOM   4481  C1B POPE  381     147.794  50.513  49.883  1.00  0.00            
ATOM   4482  C2B POPE  381     149.438  52.198  46.797  1.00  0.00            
ATOM   4483  C3B POPE  381     149.032  54.019  43.166  1.00  0.00            
ATOM   4484  C4B POPE  381     147.332  56.851  40.262  1.00  0.00            
ATOM   4485  NH3 POPE  382      21.505  94.006  55.889  1.00  0.00            
ATOM   4486  PO4 POPE  382      20.434  89.733  54.778  1.00  0.00            
ATOM   4487  GL1 POPE  382      21.105  86.207  52.530  1.00  0.00            
ATOM   4488  GL2 POPE  382      24.002  85.862  51.476  1.00  0.00            
ATOM   4489  C1A POPE  382      20.289  84.509  48.863  1.00  0.00            
ATOM   4490  D2A POPE  382      19.343  83.721  44.565  1.00  0.00            
ATOM   4491  C3A POPE  382      20.160  80.799  41.393  1.00  0.00            
ATOM   4492  C4A POPE  382      18.593  80.209  37.417  1.00  0.00            
ATOM   4493  C1B POPE  382      22.238  89.096  48.442  1.00  0.00            
ATOM   4494  C2B POPE  382      20.438  88.908  44.405  1.00  0.00            
ATOM   4495  C3B POPE  382      21.134  86.799  40.706  1.00  0.00            
ATOM   4496  C4B POPE  382      22.098  83.885  38.357  1.00  0.00            
ATOM   4497  NH3 POPE  383     181.992 179.984  59.795  1.00  0.00            
ATOM   4498  PO4 POPE  383     178.822 180.304  62.615  1.00  0.00            
ATOM   4499  GL1 POPE  383     177.789 183.189  59.242  1.00  0.00            
ATOM   4500  GL2 POPE  383     179.985 182.372  56.317  1.00  0.00            
ATOM   4501  C1A POPE  383     176.571 185.267  54.576  1.00  0.00            
ATOM   4502  D2A POPE  383     176.757 183.839  49.598  1.00  0.00            
ATOM   4503  C3A POPE  383     174.447 184.906  45.904  1.00  0.00            
ATOM   4504  C4A POPE  383     171.914 186.424  42.700  1.00  0.00            
ATOM   4505  C1B POPE  383     181.496 180.860  52.260  1.00  0.00            
ATOM   4506  C2B POPE  383     178.814 179.809  47.817  1.00  0.00            
ATOM   4507  C3B POPE  383     178.846 181.547  44.116  1.00  0.00            
ATOM   4508  C4B POPE  383     180.154 181.191  40.008  1.00  0.00            
ATOM   4509  NH3 POPE  384      89.645  69.420  54.850  1.00  0.00            
ATOM   4510  PO4 POPE  384      85.705  65.868  54.652  1.00  0.00            
ATOM   4511  GL1 POPE  384      85.961  65.644  49.866  1.00  0.00            
ATOM   4512  GL2 POPE  384      83.060  66.181  47.765  1.00  0.00            
ATOM   4513  C1A POPE  384      87.293  67.187  44.590  1.00  0.00            
ATOM   4514  D2A POPE  384      89.659  68.103  40.915  1.00  0.00            
ATOM   4515  C3A POPE  384      91.618  69.283  36.855  1.00  0.00            
ATOM   4516  C4A POPE  384      94.598  73.521  35.221  1.00  0.00            
ATOM   4517  C1B POPE  384      83.266  70.130  45.091  1.00  0.00            
ATOM   4518  C2B POPE  384      82.155  72.206  40.992  1.00  0.00            
ATOM   4519  C3B POPE  384      79.931  73.660  37.298  1.00  0.00            
ATOM   4520  C4B POPE  384      75.829  73.927  35.626  1.00  0.00            
ATOM   4521  NH3 POPE  385     179.636  86.122  54.824  1.00  0.00            
ATOM   4522  PO4 POPE  385     184.570  88.587  55.901  1.00  0.00            
ATOM   4523  GL1 POPE  385     184.402  91.465  51.495  1.00  0.00            
ATOM   4524  GL2 POPE  385     188.341  91.203  51.064  1.00  0.00            
ATOM   4525  C1A POPE  385     181.986  93.029  48.291  1.00  0.00            
ATOM   4526  D2A POPE  385     182.316  92.665  43.553  1.00  0.00            
ATOM   4527  C3A POPE  385     182.843  91.716  39.004  1.00  0.00            
ATOM   4528  C4A POPE  385     178.848  90.036  35.543  1.00  0.00            
ATOM   4529  C1B POPE  385     188.682  92.512  46.585  1.00  0.00            
ATOM   4530  C2B POPE  385     190.744  95.857  44.803  1.00  0.00            
ATOM   4531  C3B POPE  385     194.803  96.814  44.401  1.00  0.00            
ATOM   4532  C4B POPE  385       1.533  97.404  44.411  1.00  0.00            
ATOM   4533  NH3 POPE  386     154.722  78.439  58.087  1.00  0.00            
ATOM   4534  PO4 POPE  386     159.571  79.622  57.763  1.00  0.00            
ATOM   4535  GL1 POPE  386     159.069  79.510  53.872  1.00  0.00            
ATOM   4536  GL2 POPE  386     161.818  79.757  52.256  1.00  0.00            
ATOM   4537  C1A POPE  386     157.224  81.854  50.833  1.00  0.00            
ATOM   4538  D2A POPE  386     154.119  83.410  48.067  1.00  0.00            
ATOM   4539  C3A POPE  386     151.791  84.731  44.473  1.00  0.00            
ATOM   4540  C4A POPE  386     152.870  86.824  40.438  1.00  0.00            
ATOM   4541  C1B POPE  386     161.036  80.735  48.621  1.00  0.00            
ATOM   4542  C2B POPE  386     158.495  80.483  44.987  1.00  0.00            
ATOM   4543  C3B POPE  386     158.095  77.861  42.176  1.00  0.00            
ATOM   4544  C4B POPE  386     155.527  73.772  41.439  1.00  0.00            
ATOM   4545  NH3 POPE  387      42.207   4.373  53.643  1.00  0.00            
ATOM   4546  PO4 POPE  387      45.933   3.527  53.536  1.00  0.00            
ATOM   4547  GL1 POPE  387      44.683   1.653  49.946  1.00  0.00            
ATOM   4548  GL2 POPE  387      47.489   2.111  48.513  1.00  0.00            
ATOM   4549  C1A POPE  387      42.878   2.170  45.882  1.00  0.00            
ATOM   4550  D2A POPE  387      41.081   0.261  41.689  1.00  0.00            
ATOM   4551  C3A POPE  387      36.848 194.981  43.807  1.00  0.00            
ATOM   4552  C4A POPE  387      37.325 191.656  44.018  1.00  0.00            
ATOM   4553  C1B POPE  387      49.619   3.859  44.828  1.00  0.00            
ATOM   4554  C2B POPE  387      49.062   5.231  40.525  1.00  0.00            
ATOM   4555  C3B POPE  387      49.811   4.026  36.494  1.00  0.00            
ATOM   4556  C4B POPE  387      50.007   3.542  32.411  1.00  0.00            
ATOM   4557  NH3 POPE  388     169.391  70.807  58.864  1.00  0.00            
ATOM   4558  PO4 POPE  388     168.983  66.084  57.957  1.00  0.00            
ATOM   4559  GL1 POPE  388     170.104  65.090  53.663  1.00  0.00            
ATOM   4560  GL2 POPE  388     171.742  62.684  53.919  1.00  0.00            
ATOM   4561  C1A POPE  388     173.164  66.819  50.803  1.00  0.00            
ATOM   4562  D2A POPE  388     173.214  69.181  45.677  1.00  0.00            
ATOM   4563  C3A POPE  388     174.315  72.473  42.161  1.00  0.00            
ATOM   4564  C4A POPE  388     175.266  72.759  37.988  1.00  0.00            
ATOM   4565  C1B POPE  388     171.926  61.800  49.998  1.00  0.00            
ATOM   4566  C2B POPE  388     172.153  62.978  46.556  1.00  0.00            
ATOM   4567  C3B POPE  388     172.735  65.006  42.871  1.00  0.00            
ATOM   4568  C4B POPE  388     173.562  68.100  39.556  1.00  0.00            
ATOM   4569  NH3 POPE  389      49.626  25.184  61.277  1.00  0.00            
ATOM   4570  PO4 POPE  389      49.092  27.359  57.177  1.00  0.00            
ATOM   4571  GL1 POPE  389      48.982  28.108  52.924  1.00  0.00            
ATOM   4572  GL2 POPE  389      49.741  24.445  53.110  1.00  0.00            
ATOM   4573  C1A POPE  389      48.736  28.026  48.428  1.00  0.00            
ATOM   4574  D2A POPE  389      47.551  26.941  43.895  1.00  0.00            
ATOM   4575  C3A POPE  389      50.131  24.466  42.383  1.00  0.00            
ATOM   4576  C4A POPE  389      51.256  21.349  44.816  1.00  0.00            
ATOM   4577  C1B POPE  389      50.151  23.151  50.025  1.00  0.00            
ATOM   4578  C2B POPE  389      52.505  25.813  46.963  1.00  0.00            
ATOM   4579  C3B POPE  389      54.405  26.340  42.561  1.00  0.00            
ATOM   4580  C4B POPE  389      54.649  26.991  38.217  1.00  0.00            
ATOM   4581  NH3 POPE  390     147.880 169.398  63.373  1.00  0.00            
ATOM   4582  PO4 POPE  390     150.568 170.218  60.079  1.00  0.00            
ATOM   4583  GL1 POPE  390     149.062 169.939  56.299  1.00  0.00            
ATOM   4584  GL2 POPE  390     146.338 168.338  57.932  1.00  0.00            
ATOM   4585  C1A POPE  390     148.646 169.293  52.716  1.00  0.00            
ATOM   4586  D2A POPE  390     149.148 169.676  48.707  1.00  0.00            
ATOM   4587  C3A POPE  390     150.816 169.577  44.442  1.00  0.00            
ATOM   4588  C4A POPE  390     151.284 165.683  42.136  1.00  0.00            
ATOM   4589  C1B POPE  390     143.822 170.357  55.308  1.00  0.00            
ATOM   4590  C2B POPE  390     143.560 170.474  51.186  1.00  0.00            
ATOM   4591  C3B POPE  390     142.533 170.391  47.609  1.00  0.00            
ATOM   4592  C4B POPE  390     141.429 170.746  43.186  1.00  0.00            
ATOM   4593  NH3 POPE  391       9.826  97.345  53.842  1.00  0.00            
ATOM   4594  PO4 POPE  391      13.926  95.529  52.987  1.00  0.00            
ATOM   4595  GL1 POPE  391      13.785  91.709  51.126  1.00  0.00            
ATOM   4596  GL2 POPE  391      15.139  88.821  51.140  1.00  0.00            
ATOM   4597  C1A POPE  391      12.309  91.541  47.657  1.00  0.00            
ATOM   4598  D2A POPE  391      11.153  88.086  44.019  1.00  0.00            
ATOM   4599  C3A POPE  391      10.733  87.799  39.731  1.00  0.00            
ATOM   4600  C4A POPE  391      10.876  86.889  34.675  1.00  0.00            
ATOM   4601  C1B POPE  391      15.793  87.993  47.206  1.00  0.00            
ATOM   4602  C2B POPE  391      15.941  86.631  42.516  1.00  0.00            
ATOM   4603  C3B POPE  391      15.563  84.817  39.081  1.00  0.00            
ATOM   4604  C4B POPE  391      12.713  82.679  36.783  1.00  0.00            
ATOM   4605  NH3 POPE  392       0.165   5.246  61.195  1.00  0.00            
ATOM   4606  PO4 POPE  392     196.299   0.766  60.367  1.00  0.00            
ATOM   4607  GL1 POPE  392     196.816   1.427  56.361  1.00  0.00            
ATOM   4608  GL2 POPE  392     194.733   4.453  57.025  1.00  0.00            
ATOM   4609  C1A POPE  392     196.397   0.950  52.068  1.00  0.00            
ATOM   4610  D2A POPE  392     196.196   3.199  48.181  1.00  0.00            
ATOM   4611  C3A POPE  392     197.526   0.955  44.670  1.00  0.00            
ATOM   4612  C4A POPE  392       0.548   2.795  40.277  1.00  0.00            
ATOM   4613  C1B POPE  392     192.021   3.151  53.280  1.00  0.00            
ATOM   4614  C2B POPE  392     190.426   0.380  50.594  1.00  0.00            
ATOM   4615  C3B POPE  392     187.124   0.363  47.703  1.00  0.00            
ATOM   4616  C4B POPE  392     184.559   2.996  45.697  1.00  0.00            
ATOM   4617  NH3 POPE  393     103.837 103.070  56.190  1.00  0.00            
ATOM   4618  PO4 POPE  393      99.758 103.515  53.149  1.00  0.00            
ATOM   4619  GL1 POPE  393      98.417 101.439  50.025  1.00  0.00            
ATOM   4620  GL2 POPE  393      95.316 101.754  48.774  1.00  0.00            
ATOM   4621  C1A POPE  393     100.509 101.436  46.354  1.00  0.00            
ATOM   4622  D2A POPE  393     103.530  99.330  43.025  1.00  0.00            
ATOM   4623  C3A POPE  393     104.214  95.492  42.719  1.00  0.00            
ATOM   4624  C4A POPE  393     103.288  91.112  40.046  1.00  0.00            
ATOM   4625  C1B POPE  393      95.001  97.772  45.698  1.00  0.00            
ATOM   4626  C2B POPE  393      91.091  96.739  44.308  1.00  0.00            
ATOM   4627  C3B POPE  393      87.098  97.624  42.043  1.00  0.00            
ATOM   4628  C4B POPE  393      85.385  98.975  37.793  1.00  0.00            
ATOM   4629  NH3 POPE  394     103.974 183.495  63.401  1.00  0.00            
ATOM   4630  PO4 POPE  394     102.565 186.862  59.347  1.00  0.00            
ATOM   4631  GL1 POPE  394     103.332 183.203  55.858  1.00  0.00            
ATOM   4632  GL2 POPE  394     103.629 186.700  54.339  1.00  0.00            
ATOM   4633  C1A POPE  394     105.265 180.675  52.104  1.00  0.00            
ATOM   4634  D2A POPE  394     105.727 179.851  46.910  1.00  0.00            
ATOM   4635  C3A POPE  394     105.615 183.247  42.413  1.00  0.00            
ATOM   4636  C4A POPE  394     105.811 185.908  38.796  1.00  0.00            
ATOM   4637  C1B POPE  394     100.073 186.067  51.280  1.00  0.00            
ATOM   4638  C2B POPE  394      98.595 189.232  47.494  1.00  0.00            
ATOM   4639  C3B POPE  394      98.799 190.388  43.892  1.00  0.00            
ATOM   4640  C4B POPE  394      99.775 192.438  39.891  1.00  0.00            
ATOM   4641  NH3 POPE  395     158.076  85.551  64.166  1.00  0.00            
ATOM   4642  PO4 POPE  395     156.820  83.011  60.613  1.00  0.00            
ATOM   4643  GL1 POPE  395     156.549  84.043  55.631  1.00  0.00            
ATOM   4644  GL2 POPE  395     153.845  82.844  54.342  1.00  0.00            
ATOM   4645  C1A POPE  395     156.609  86.499  52.104  1.00  0.00            
ATOM   4646  D2A POPE  395     158.110  86.610  48.207  1.00  0.00            
ATOM   4647  C3A POPE  395     161.934  85.265  47.070  1.00  0.00            
ATOM   4648  C4A POPE  395     163.189  83.309  44.496  1.00  0.00            
ATOM   4649  C1B POPE  395     149.721  84.814  51.853  1.00  0.00            
ATOM   4650  C2B POPE  395     149.097  82.005  48.153  1.00  0.00            
ATOM   4651  C3B POPE  395     147.042  81.498  44.225  1.00  0.00            
ATOM   4652  C4B POPE  395     143.969  77.170  42.756  1.00  0.00            
ATOM   4653  NH3 POPE  396      21.851 126.165  55.723  1.00  0.00            
ATOM   4654  PO4 POPE  396      21.822 130.483  55.698  1.00  0.00            
ATOM   4655  GL1 POPE  396      23.071 128.924  51.666  1.00  0.00            
ATOM   4656  GL2 POPE  396      21.027 126.916  50.693  1.00  0.00            
ATOM   4657  C1A POPE  396      23.204 130.362  47.507  1.00  0.00            
ATOM   4658  D2A POPE  396      22.892 130.338  43.058  1.00  0.00            
ATOM   4659  C3A POPE  396      24.834 128.352  41.083  1.00  0.00            
ATOM   4660  C4A POPE  396      24.476 126.660  36.803  1.00  0.00            
ATOM   4661  C1B POPE  396      19.824 126.968  46.980  1.00  0.00            
ATOM   4662  C2B POPE  396      18.414 126.288  42.375  1.00  0.00            
ATOM   4663  C3B POPE  396      20.366 127.712  38.402  1.00  0.00            
ATOM   4664  C4B POPE  396      20.054 128.184  33.486  1.00  0.00            
ATOM   4665  NH3 POPE  397      86.743 100.517  52.348  1.00  0.00            
ATOM   4666  PO4 POPE  397      85.887  96.763  53.291  1.00  0.00            
ATOM   4667  GL1 POPE  397      85.222  93.100  51.410  1.00  0.00            
ATOM   4668  GL2 POPE  397      89.192  91.699  50.493  1.00  0.00            
ATOM   4669  C1A POPE  397      84.345  92.053  47.104  1.00  0.00            
ATOM   4670  D2A POPE  397      85.870  91.967  43.156  1.00  0.00            
ATOM   4671  C3A POPE  397      84.383  92.486  39.589  1.00  0.00            
ATOM   4672  C4A POPE  397      85.074  94.361  35.660  1.00  0.00            
ATOM   4673  C1B POPE  397      89.327  92.667  46.309  1.00  0.00            
ATOM   4674  C2B POPE  397      90.524  90.884  42.273  1.00  0.00            
ATOM   4675  C3B POPE  397      94.087  89.297  39.380  1.00  0.00            
ATOM   4676  C4B POPE  397      94.988  86.247  36.135  1.00  0.00            
ATOM   4677  NH3 POPE  398      75.884 181.030  54.870  1.00  0.00            
ATOM   4678  PO4 POPE  398      74.108 185.466  54.963  1.00  0.00            
ATOM   4679  GL1 POPE  398      75.004 184.872  50.700  1.00  0.00            
ATOM   4680  GL2 POPE  398      73.644 187.721  49.034  1.00  0.00            
ATOM   4681  C1A POPE  398      74.752 183.518  46.641  1.00  0.00            
ATOM   4682  D2A POPE  398      73.532 184.634  43.201  1.00  0.00            
ATOM   4683  C3A POPE  398      72.306 180.987  39.940  1.00  0.00            
ATOM   4684  C4A POPE  398      75.580 179.668  36.699  1.00  0.00            
ATOM   4685  C1B POPE  398      76.037 188.544  45.582  1.00  0.00            
ATOM   4686  C2B POPE  398      78.358 187.604  42.597  1.00  0.00            
ATOM   4687  C3B POPE  398      80.545 186.017  39.613  1.00  0.00            
ATOM   4688  C4B POPE  398      82.910 188.229  36.283  1.00  0.00            
ATOM   4689  NH3 POPE  399     151.905  12.560  58.920  1.00  0.00            
ATOM   4690  PO4 POPE  399     153.104  15.660  62.085  1.00  0.00            
ATOM   4691  GL1 POPE  399     152.175  18.197  58.233  1.00  0.00            
ATOM   4692  GL2 POPE  399     148.907  16.216  57.074  1.00  0.00            
ATOM   4693  C1A POPE  399     152.015  19.293  54.368  1.00  0.00            
ATOM   4694  D2A POPE  399     151.637  19.438  49.898  1.00  0.00            
ATOM   4695  C3A POPE  399     149.181  15.622  48.170  1.00  0.00            
ATOM   4696  C4A POPE  399     147.420  13.057  46.006  1.00  0.00            
ATOM   4697  C1B POPE  399     147.302  15.778  53.076  1.00  0.00            
ATOM   4698  C2B POPE  399     144.261  15.833  50.458  1.00  0.00            
ATOM   4699  C3B POPE  399     142.843  14.441  46.364  1.00  0.00            
ATOM   4700  C4B POPE  399     144.379  13.218  42.558  1.00  0.00            
ATOM   4701  NH3 POPE  400      83.289  15.780  56.393  1.00  0.00            
ATOM   4702  PO4 POPE  400      83.759  20.500  56.245  1.00  0.00            
ATOM   4703  GL1 POPE  400      87.500  18.238  55.161  1.00  0.00            
ATOM   4704  GL2 POPE  400      87.959  13.763  54.606  1.00  0.00            
ATOM   4705  C1A POPE  400      90.287  17.951  51.477  1.00  0.00            
ATOM   4706  D2A POPE  400      93.143  18.936  47.700  1.00  0.00            
ATOM   4707  C3A POPE  400      94.464  17.555  43.354  1.00  0.00            
ATOM   4708  C4A POPE  400      95.254  16.614  38.841  1.00  0.00            
ATOM   4709  C1B POPE  400      88.980  11.268  50.945  1.00  0.00            
ATOM   4710  C2B POPE  400      91.099   8.490  48.878  1.00  0.00            
ATOM   4711  C3B POPE  400      90.624   8.452  43.945  1.00  0.00            
ATOM   4712  C4B POPE  400      91.683   7.370  39.305  1.00  0.00            
ATOM   4713  NH3 POPE  401      96.977  92.214  55.137  1.00  0.00            
ATOM   4714  PO4 POPE  401      93.288  90.844  52.944  1.00  0.00            
ATOM   4715  GL1 POPE  401      93.587  89.803  48.918  1.00  0.00            
ATOM   4716  GL2 POPE  401      96.679  90.075  49.244  1.00  0.00            
ATOM   4717  C1A POPE  401      94.064  87.456  44.114  1.00  0.00            
ATOM   4718  D2A POPE  401      91.290  84.621  41.661  1.00  0.00            
ATOM   4719  C3A POPE  401      90.271  84.248  37.323  1.00  0.00            
ATOM   4720  C4A POPE  401      89.994  87.502  35.285  1.00  0.00            
ATOM   4721  C1B POPE  401      98.623  91.383  46.109  1.00  0.00            
ATOM   4722  C2B POPE  401      98.078  90.973  42.069  1.00  0.00            
ATOM   4723  C3B POPE  401      98.728  91.413  37.626  1.00  0.00            
ATOM   4724  C4B POPE  401     102.145  93.295  35.802  1.00  0.00            
ATOM   4725  NH3 POPE  402     131.957  30.158  61.043  1.00  0.00            
ATOM   4726  PO4 POPE  402     131.958  35.289  60.077  1.00  0.00            
ATOM   4727  GL1 POPE  402     131.114  37.897  55.764  1.00  0.00            
ATOM   4728  GL2 POPE  402     133.016  40.438  55.231  1.00  0.00            
ATOM   4729  C1A POPE  402     131.550  38.310  51.219  1.00  0.00            
ATOM   4730  D2A POPE  402     132.343  38.646  47.036  1.00  0.00            
ATOM   4731  C3A POPE  402     130.803  38.598  42.769  1.00  0.00            
ATOM   4732  C4A POPE  402     126.551  38.036  40.347  1.00  0.00            
ATOM   4733  C1B POPE  402     135.207  42.055  51.616  1.00  0.00            
ATOM   4734  C2B POPE  402     133.782  43.688  48.053  1.00  0.00            
ATOM   4735  C3B POPE  402     132.224  43.545  43.753  1.00  0.00            
ATOM   4736  C4B POPE  402     128.351  43.065  42.243  1.00  0.00            
ATOM   4737  NH3 POPE  403      83.932  30.295  53.763  1.00  0.00            
ATOM   4738  PO4 POPE  403      85.801  27.171  56.109  1.00  0.00            
ATOM   4739  GL1 POPE  403      85.103  24.665  52.997  1.00  0.00            
ATOM   4740  GL2 POPE  403      86.947  22.217  52.699  1.00  0.00            
ATOM   4741  C1A POPE  403      82.727  24.870  48.655  1.00  0.00            
ATOM   4742  D2A POPE  403      79.737  26.103  46.172  1.00  0.00            
ATOM   4743  C3A POPE  403      79.596  23.827  42.083  1.00  0.00            
ATOM   4744  C4A POPE  403      80.295  24.826  38.044  1.00  0.00            
ATOM   4745  C1B POPE  403      87.909  21.548  48.240  1.00  0.00            
ATOM   4746  C2B POPE  403      89.821  18.161  44.446  1.00  0.00            
ATOM   4747  C3B POPE  403      90.696  18.470  39.720  1.00  0.00            
ATOM   4748  C4B POPE  403      91.855  19.107  35.851  1.00  0.00            
ATOM   4749  NH3 POPE  404      41.766  75.936  54.723  1.00  0.00            
ATOM   4750  PO4 POPE  404      45.915  75.307  56.106  1.00  0.00            
ATOM   4751  GL1 POPE  404      45.681  77.061  52.062  1.00  0.00            
ATOM   4752  GL2 POPE  404      48.508  79.007  52.556  1.00  0.00            
ATOM   4753  C1A POPE  404      44.790  79.457  47.881  1.00  0.00            
ATOM   4754  D2A POPE  404      42.710  78.988  44.744  1.00  0.00            
ATOM   4755  C3A POPE  404      44.954  77.756  40.121  1.00  0.00            
ATOM   4756  C4A POPE  404      47.004  77.841  36.154  1.00  0.00            
ATOM   4757  C1B POPE  404      49.614  77.188  48.800  1.00  0.00            
ATOM   4758  C2B POPE  404      48.795  73.349  46.701  1.00  0.00            
ATOM   4759  C3B POPE  404      49.212  69.899  43.319  1.00  0.00            
ATOM   4760  C4B POPE  404      48.987  65.665  43.867  1.00  0.00            
ATOM   4761  NH3 POPE  405     181.114 161.578  60.324  1.00  0.00            
ATOM   4762  PO4 POPE  405     176.217 161.438  61.715  1.00  0.00            
ATOM   4763  GL1 POPE  405     175.988 163.610  58.204  1.00  0.00            
ATOM   4764  GL2 POPE  405     177.171 167.257  57.236  1.00  0.00            
ATOM   4765  C1A POPE  405     179.468 162.903  54.459  1.00  0.00            
ATOM   4766  D2A POPE  405     177.825 161.214  50.686  1.00  0.00            
ATOM   4767  C3A POPE  405     177.064 163.260  46.792  1.00  0.00            
ATOM   4768  C4A POPE  405     174.035 162.972  44.086  1.00  0.00            
ATOM   4769  C1B POPE  405     179.865 170.384  54.440  1.00  0.00            
ATOM   4770  C2B POPE  405     185.171 172.037  54.362  1.00  0.00            
ATOM   4771  C3B POPE  405     189.350 174.977  55.115  1.00  0.00            
ATOM   4772  C4B POPE  405     192.947 175.070  55.438  1.00  0.00            
ATOM   4773  NH3 POPE  406      77.817  59.273  55.297  1.00  0.00            
ATOM   4774  PO4 POPE  406      78.143  61.482  52.669  1.00  0.00            
ATOM   4775  GL1 POPE  406      77.665  58.086  50.021  1.00  0.00            
ATOM   4776  GL2 POPE  406      78.521  55.429  50.976  1.00  0.00            
ATOM   4777  C1A POPE  406      73.638  60.060  47.701  1.00  0.00            
ATOM   4778  D2A POPE  406      71.049  61.863  45.244  1.00  0.00            
ATOM   4779  C3A POPE  406      71.725  62.645  41.194  1.00  0.00            
ATOM   4780  C4A POPE  406      69.996  65.636  38.491  1.00  0.00            
ATOM   4781  C1B POPE  406      78.338  53.443  47.276  1.00  0.00            
ATOM   4782  C2B POPE  406      78.557  51.473  44.136  1.00  0.00            
ATOM   4783  C3B POPE  406      80.062  48.719  40.729  1.00  0.00            
ATOM   4784  C4B POPE  406      80.518  46.875  37.597  1.00  0.00            
ATOM   4785  NH3 POPE  407      28.214  97.588  54.441  1.00  0.00            
ATOM   4786  PO4 POPE  407      23.339  98.900  55.378  1.00  0.00            
ATOM   4787  GL1 POPE  407      24.054  96.625  52.019  1.00  0.00            
ATOM   4788  GL2 POPE  407      24.068  93.064  51.459  1.00  0.00            
ATOM   4789  C1A POPE  407      24.391  96.342  47.399  1.00  0.00            
ATOM   4790  D2A POPE  407      25.045  98.895  44.339  1.00  0.00            
ATOM   4791  C3A POPE  407      23.311 100.078  40.269  1.00  0.00            
ATOM   4792  C4A POPE  407      18.555  99.905  37.758  1.00  0.00            
ATOM   4793  C1B POPE  407      26.404  91.861  47.760  1.00  0.00            
ATOM   4794  C2B POPE  407      25.799  91.793  43.274  1.00  0.00            
ATOM   4795  C3B POPE  407      25.008  94.760  41.062  1.00  0.00            
ATOM   4796  C4B POPE  407      27.076  95.835  36.556  1.00  0.00            
ATOM   4797  NH3 POPE  408     100.558   6.208  59.323  1.00  0.00            
ATOM   4798  PO4 POPE  408     103.396   2.574  57.954  1.00  0.00            
ATOM   4799  GL1 POPE  408     105.278   1.963  53.762  1.00  0.00            
ATOM   4800  GL2 POPE  408     103.188   2.871  51.980  1.00  0.00            
ATOM   4801  C1A POPE  408     105.631 195.267  51.594  1.00  0.00            
ATOM   4802  D2A POPE  408     107.164 192.882  47.521  1.00  0.00            
ATOM   4803  C3A POPE  408     107.885 195.483  45.381  1.00  0.00            
ATOM   4804  C4A POPE  408     111.316 196.620  45.600  1.00  0.00            
ATOM   4805  C1B POPE  408     104.685   4.257  47.561  1.00  0.00            
ATOM   4806  C2B POPE  408     104.624   7.069  43.680  1.00  0.00            
ATOM   4807  C3B POPE  408     105.411   8.426  39.985  1.00  0.00            
ATOM   4808  C4B POPE  408     108.827   8.911  38.284  1.00  0.00            
ATOM   4809  NH3 POPE  409     115.742 153.606  52.573  1.00  0.00            
ATOM   4810  PO4 POPE  409     120.083 152.750  55.729  1.00  0.00            
ATOM   4811  GL1 POPE  409     120.251 152.015  51.289  1.00  0.00            
ATOM   4812  GL2 POPE  409     121.349 156.078  50.958  1.00  0.00            
ATOM   4813  C1A POPE  409     118.961 152.239  47.488  1.00  0.00            
ATOM   4814  D2A POPE  409     115.661 154.074  45.241  1.00  0.00            
ATOM   4815  C3A POPE  409     113.344 157.144  47.031  1.00  0.00            
ATOM   4816  C4A POPE  409     110.893 157.788  50.557  1.00  0.00            
ATOM   4817  C1B POPE  409     118.584 157.668  47.647  1.00  0.00            
ATOM   4818  C2B POPE  409     118.332 159.380  42.703  1.00  0.00            
ATOM   4819  C3B POPE  409     119.170 157.971  39.465  1.00  0.00            
ATOM   4820  C4B POPE  409     120.827 158.363  35.306  1.00  0.00            
ATOM   4821  NH3 POPE  410     163.408 192.594  60.198  1.00  0.00            
ATOM   4822  PO4 POPE  410     163.321 196.594  60.169  1.00  0.00            
ATOM   4823  GL1 POPE  410     161.593 197.863  56.270  1.00  0.00            
ATOM   4824  GL2 POPE  410     158.854   1.857  55.380  1.00  0.00            
ATOM   4825  C1A POPE  410     163.348 196.510  52.583  1.00  0.00            
ATOM   4826  D2A POPE  410     165.242 194.499  48.729  1.00  0.00            
ATOM   4827  C3A POPE  410     165.274 189.991  48.452  1.00  0.00            
ATOM   4828  C4A POPE  410     165.661 187.625  44.164  1.00  0.00            
ATOM   4829  C1B POPE  410     160.179   1.829  50.850  1.00  0.00            
ATOM   4830  C2B POPE  410     162.565   0.229  46.820  1.00  0.00            
ATOM   4831  C3B POPE  410     163.893 196.765  42.914  1.00  0.00            
ATOM   4832  C4B POPE  410     167.979 194.108  44.342  1.00  0.00            
ATOM   4833  NH3 POPE  411      13.766  73.563  60.531  1.00  0.00            
ATOM   4834  PO4 POPE  411      17.260  72.102  56.906  1.00  0.00            
ATOM   4835  GL1 POPE  411      19.425  72.233  52.606  1.00  0.00            
ATOM   4836  GL2 POPE  411      21.172  70.104  51.549  1.00  0.00            
ATOM   4837  C1A POPE  411      17.199  71.358  49.265  1.00  0.00            
ATOM   4838  D2A POPE  411      17.909  72.391  45.673  1.00  0.00            
ATOM   4839  C3A POPE  411      18.821  70.580  41.886  1.00  0.00            
ATOM   4840  C4A POPE  411      16.418  72.313  39.315  1.00  0.00            
ATOM   4841  C1B POPE  411      21.436  68.291  46.492  1.00  0.00            
ATOM   4842  C2B POPE  411      21.866  66.803  42.073  1.00  0.00            
ATOM   4843  C3B POPE  411      20.892  67.245  37.929  1.00  0.00            
ATOM   4844  C4B POPE  411      18.607  65.698  35.002  1.00  0.00            
ATOM   4845  NH3 POPE  412     181.210  71.576  56.583  1.00  0.00            
ATOM   4846  PO4 POPE  412     177.876  69.631  56.527  1.00  0.00            
ATOM   4847  GL1 POPE  412     178.791  69.164  52.145  1.00  0.00            
ATOM   4848  GL2 POPE  412     180.307  68.009  50.735  1.00  0.00            
ATOM   4849  C1A POPE  412     176.627  71.927  48.782  1.00  0.00            
ATOM   4850  D2A POPE  412     173.641  73.900  47.700  1.00  0.00            
ATOM   4851  C3A POPE  412     172.962  76.991  44.262  1.00  0.00            
ATOM   4852  C4A POPE  412     172.371  79.343  40.525  1.00  0.00            
ATOM   4853  C1B POPE  412     184.165  69.383  50.499  1.00  0.00            
ATOM   4854  C2B POPE  412     187.129  70.385  47.193  1.00  0.00            
ATOM   4855  C3B POPE  412     187.744  73.047  44.126  1.00  0.00            
ATOM   4856  C4B POPE  412     189.565  73.635  39.675  1.00  0.00            
ATOM   4857  NH3 POPE  413      93.035 169.778  60.019  1.00  0.00            
ATOM   4858  PO4 POPE  413      92.101 165.846  60.124  1.00  0.00            
ATOM   4859  GL1 POPE  413      90.635 163.240  56.295  1.00  0.00            
ATOM   4860  GL2 POPE  413      87.681 164.013  55.510  1.00  0.00            
ATOM   4861  C1A POPE  413      91.544 163.982  51.916  1.00  0.00            
ATOM   4862  D2A POPE  413      89.086 163.319  47.280  1.00  0.00            
ATOM   4863  C3A POPE  413      89.417 165.133  44.274  1.00  0.00            
ATOM   4864  C4A POPE  413      92.312 164.517  42.003  1.00  0.00            
ATOM   4865  C1B POPE  413      86.930 161.980  52.035  1.00  0.00            
ATOM   4866  C2B POPE  413      85.320 160.264  47.398  1.00  0.00            
ATOM   4867  C3B POPE  413      86.209 160.700  43.671  1.00  0.00            
ATOM   4868  C4B POPE  413      89.879 159.839  41.156  1.00  0.00            
ATOM   4869  NH3 POPE  414     175.314 114.451  58.026  1.00  0.00            
ATOM   4870  PO4 POPE  414     179.160 112.676  55.871  1.00  0.00            
ATOM   4871  GL1 POPE  414     180.144 111.136  51.748  1.00  0.00            
ATOM   4872  GL2 POPE  414     178.567 109.062  49.401  1.00  0.00            
ATOM   4873  C1A POPE  414     183.406 111.402  48.939  1.00  0.00            
ATOM   4874  D2A POPE  414     187.389 113.237  46.842  1.00  0.00            
ATOM   4875  C3A POPE  414     186.708 116.454  43.493  1.00  0.00            
ATOM   4876  C4A POPE  414     184.355 117.603  40.670  1.00  0.00            
ATOM   4877  C1B POPE  414     176.189 108.041  45.650  1.00  0.00            
ATOM   4878  C2B POPE  414     175.306 106.308  41.973  1.00  0.00            
ATOM   4879  C3B POPE  414     175.346 105.228  36.886  1.00  0.00            
ATOM   4880  C4B POPE  414     172.436 103.345  34.471  1.00  0.00            
ATOM   4881  NH3 POPE  415      91.102  50.781  56.275  1.00  0.00            
ATOM   4882  PO4 POPE  415      87.418  49.190  56.956  1.00  0.00            
ATOM   4883  GL1 POPE  415      89.156  48.047  52.159  1.00  0.00            
ATOM   4884  GL2 POPE  415      90.017  50.467  50.072  1.00  0.00            
ATOM   4885  C1A POPE  415      91.745  46.321  48.945  1.00  0.00            
ATOM   4886  D2A POPE  415      92.821  44.970  45.374  1.00  0.00            
ATOM   4887  C3A POPE  415      94.034  46.390  40.819  1.00  0.00            
ATOM   4888  C4A POPE  415      93.299  49.830  39.213  1.00  0.00            
ATOM   4889  C1B POPE  415      89.062  52.041  46.827  1.00  0.00            
ATOM   4890  C2B POPE  415      87.820  53.018  42.616  1.00  0.00            
ATOM   4891  C3B POPE  415      88.490  52.890  37.967  1.00  0.00            
ATOM   4892  C4B POPE  415      89.271  49.189  36.490  1.00  0.00            
ATOM   4893  NH3 POPE  416     170.066 100.549  53.352  1.00  0.00            
ATOM   4894  PO4 POPE  416     174.935  99.198  54.467  1.00  0.00            
ATOM   4895  GL1 POPE  416     172.644  96.155  51.694  1.00  0.00            
ATOM   4896  GL2 POPE  416     175.344  94.003  51.419  1.00  0.00            
ATOM   4897  C1A POPE  416     173.320  95.409  46.451  1.00  0.00            
ATOM   4898  D2A POPE  416     173.424  96.272  42.646  1.00  0.00            
ATOM   4899  C3A POPE  416     171.515  96.334  38.943  1.00  0.00            
ATOM   4900  C4A POPE  416     170.444  99.548  36.968  1.00  0.00            
ATOM   4901  C1B POPE  416     176.773  91.179  47.973  1.00  0.00            
ATOM   4902  C2B POPE  416     178.544  89.761  44.140  1.00  0.00            
ATOM   4903  C3B POPE  416     177.637  90.611  40.444  1.00  0.00            
ATOM   4904  C4B POPE  416     175.772  87.754  38.481  1.00  0.00            
ATOM   4905  NH3 POPE  417      85.852 105.807  51.176  1.00  0.00            
ATOM   4906  PO4 POPE  417      88.995 108.213  49.513  1.00  0.00            
ATOM   4907  GL1 POPE  417      86.639 106.687  46.345  1.00  0.00            
ATOM   4908  GL2 POPE  417      84.424 106.775  44.401  1.00  0.00            
ATOM   4909  C1A POPE  417      87.802 102.994  42.666  1.00  0.00            
ATOM   4910  D2A POPE  417      90.602 100.524  38.613  1.00  0.00            
ATOM   4911  C3A POPE  417      89.614  97.393  34.299  1.00  0.00            
ATOM   4912  C4A POPE  417      89.755  94.568  29.973  1.00  0.00            
ATOM   4913  C1B POPE  417      83.573 106.157  40.265  1.00  0.00            
ATOM   4914  C2B POPE  417      84.612 104.878  36.838  1.00  0.00            
ATOM   4915  C3B POPE  417      83.805 102.289  34.042  1.00  0.00            
ATOM   4916  C4B POPE  417      86.039  98.598  31.206  1.00  0.00            
ATOM   4917  NH3 POPE  418      26.410 118.645  56.996  1.00  0.00            
ATOM   4918  PO4 POPE  418      31.105 119.150  56.968  1.00  0.00            
ATOM   4919  GL1 POPE  418      29.014 120.237  53.084  1.00  0.00            
ATOM   4920  GL2 POPE  418      30.247 121.492  50.691  1.00  0.00            
ATOM   4921  C1A POPE  418      27.209 118.393  48.231  1.00  0.00            
ATOM   4922  D2A POPE  418      25.468 119.888  43.801  1.00  0.00            
ATOM   4923  C3A POPE  418      22.566 118.564  41.292  1.00  0.00            
ATOM   4924  C4A POPE  418      21.139 116.042  38.468  1.00  0.00            
ATOM   4925  C1B POPE  418      28.783 122.664  46.911  1.00  0.00            
ATOM   4926  C2B POPE  418      28.795 124.517  42.338  1.00  0.00            
ATOM   4927  C3B POPE  418      28.129 123.557  37.682  1.00  0.00            
ATOM   4928  C4B POPE  418      27.493 120.095  34.558  1.00  0.00            
ATOM   4929  NH3 POPE  419      64.345  42.416  50.664  1.00  0.00            
ATOM   4930  PO4 POPE  419      63.157  37.403  50.531  1.00  0.00            
ATOM   4931  GL1 POPE  419      59.362  39.702  48.509  1.00  0.00            
ATOM   4932  GL2 POPE  419      56.811  39.239  49.716  1.00  0.00            
ATOM   4933  C1A POPE  419      58.731  39.888  44.072  1.00  0.00            
ATOM   4934  D2A POPE  419      58.341  41.175  40.598  1.00  0.00            
ATOM   4935  C3A POPE  419      55.722  39.941  38.290  1.00  0.00            
ATOM   4936  C4A POPE  419      54.220  37.224  35.930  1.00  0.00            
ATOM   4937  C1B POPE  419      54.369  41.234  46.452  1.00  0.00            
ATOM   4938  C2B POPE  419      52.889  41.691  43.249  1.00  0.00            
ATOM   4939  C3B POPE  419      50.096  40.355  41.565  1.00  0.00            
ATOM   4940  C4B POPE  419      46.727  38.022  41.741  1.00  0.00            
ATOM   4941  NH3 POPE  420     145.284  56.771  60.605  1.00  0.00            
ATOM   4942  PO4 POPE  420     148.510  60.261  60.179  1.00  0.00            
ATOM   4943  GL1 POPE  420     149.133  62.848  56.726  1.00  0.00            
ATOM   4944  GL2 POPE  420     152.048  62.467  54.996  1.00  0.00            
ATOM   4945  C1A POPE  420     146.231  63.813  52.702  1.00  0.00            
ATOM   4946  D2A POPE  420     146.356  66.887  49.635  1.00  0.00            
ATOM   4947  C3A POPE  420     143.451  68.555  46.984  1.00  0.00            
ATOM   4948  C4A POPE  420     140.620  67.779  43.208  1.00  0.00            
ATOM   4949  C1B POPE  420     153.114  61.307  51.125  1.00  0.00            
ATOM   4950  C2B POPE  420     153.694  61.601  47.089  1.00  0.00            
ATOM   4951  C3B POPE  420     152.689  63.833  43.703  1.00  0.00            
ATOM   4952  C4B POPE  420     152.053  68.391  43.216  1.00  0.00            
ATOM   4953  NH3 POPE  421       5.019  30.576  54.543  1.00  0.00            
ATOM   4954  PO4 POPE  421       2.516  27.012  56.790  1.00  0.00            
ATOM   4955  GL1 POPE  421       3.415  25.836  52.076  1.00  0.00            
ATOM   4956  GL2 POPE  421       2.146  22.131  53.042  1.00  0.00            
ATOM   4957  C1A POPE  421       1.135  25.055  48.150  1.00  0.00            
ATOM   4958  D2A POPE  421       0.591  25.151  44.002  1.00  0.00            
ATOM   4959  C3A POPE  421       3.466  27.815  42.080  1.00  0.00            
ATOM   4960  C4A POPE  421       7.012  26.429  39.298  1.00  0.00            
ATOM   4961  C1B POPE  421       1.202  19.902  48.976  1.00  0.00            
ATOM   4962  C2B POPE  421       0.506  19.342  45.068  1.00  0.00            
ATOM   4963  C3B POPE  421     197.178  15.817  42.260  1.00  0.00            
ATOM   4964  C4B POPE  421     197.532  13.853  39.164  1.00  0.00            
ATOM   4965  NH3 POPE  422       2.824 196.490  60.168  1.00  0.00            
ATOM   4966  PO4 POPE  422       4.122   2.712  62.665  1.00  0.00            
ATOM   4967  GL1 POPE  422       4.344   3.333  58.240  1.00  0.00            
ATOM   4968  GL2 POPE  422       6.367   5.240  56.223  1.00  0.00            
ATOM   4969  C1A POPE  422       3.308   1.864  54.119  1.00  0.00            
ATOM   4970  D2A POPE  422       5.445 196.737  51.552  1.00  0.00            
ATOM   4971  C3A POPE  422       2.492 195.901  50.482  1.00  0.00            
ATOM   4972  C4A POPE  422     197.323 192.532  50.693  1.00  0.00            
ATOM   4973  C1B POPE  422       5.702   5.959  52.004  1.00  0.00            
ATOM   4974  C2B POPE  422       3.186   7.540  47.993  1.00  0.00            
ATOM   4975  C3B POPE  422       1.395   5.601  44.884  1.00  0.00            
ATOM   4976  C4B POPE  422       4.112   3.935  42.913  1.00  0.00            
ATOM   4977  NH3 POPE  423     116.879 123.100  56.952  1.00  0.00            
ATOM   4978  PO4 POPE  423     118.211 120.196  54.724  1.00  0.00            
ATOM   4979  GL1 POPE  423     119.251 118.649  50.969  1.00  0.00            
ATOM   4980  GL2 POPE  423     119.837 115.998  50.633  1.00  0.00            
ATOM   4981  C1A POPE  423     120.428 120.886  46.988  1.00  0.00            
ATOM   4982  D2A POPE  423     119.422 123.674  44.310  1.00  0.00            
ATOM   4983  C3A POPE  423     117.103 122.602  39.544  1.00  0.00            
ATOM   4984  C4A POPE  423     118.032 121.460  34.519  1.00  0.00            
ATOM   4985  C1B POPE  423     118.143 116.371  46.129  1.00  0.00            
ATOM   4986  C2B POPE  423     119.889 117.991  42.983  1.00  0.00            
ATOM   4987  C3B POPE  423     122.137 120.115  38.450  1.00  0.00            
ATOM   4988  C4B POPE  423     123.791 122.435  36.233  1.00  0.00            
ATOM   4989  NH3 POPE  424     107.561 111.262  55.150  1.00  0.00            
ATOM   4990  PO4 POPE  424     106.136 115.488  56.635  1.00  0.00            
ATOM   4991  GL1 POPE  424     106.805 114.945  51.783  1.00  0.00            
ATOM   4992  GL2 POPE  424     105.128 111.741  50.635  1.00  0.00            
ATOM   4993  C1A POPE  424     108.676 113.808  48.089  1.00  0.00            
ATOM   4994  D2A POPE  424     110.238 112.426  44.911  1.00  0.00            
ATOM   4995  C3A POPE  424     109.359 113.664  40.647  1.00  0.00            
ATOM   4996  C4A POPE  424     109.376 114.605  36.082  1.00  0.00            
ATOM   4997  C1B POPE  424     104.549 111.481  46.402  1.00  0.00            
ATOM   4998  C2B POPE  424     104.924 113.444  42.293  1.00  0.00            
ATOM   4999  C3B POPE  424     104.694 114.208  37.552  1.00  0.00            
ATOM   5000  C4B POPE  424     101.647 114.939  34.325  1.00  0.00            
ATOM   5001  NH3 POPE  425     194.551 136.907  56.156  1.00  0.00            
ATOM   5002  PO4 POPE  425     197.328 140.656  54.893  1.00  0.00            
ATOM   5003  GL1 POPE  425     197.886 139.718  51.475  1.00  0.00            
ATOM   5004  GL2 POPE  425       2.350 138.282  51.119  1.00  0.00            
ATOM   5005  C1A POPE  425       0.322 142.109  47.571  1.00  0.00            
ATOM   5006  D2A POPE  425       2.274 144.886  44.373  1.00  0.00            
ATOM   5007  C3A POPE  425       3.801 143.843  39.706  1.00  0.00            
ATOM   5008  C4A POPE  425       1.630 142.821  35.060  1.00  0.00            
ATOM   5009  C1B POPE  425       3.466 137.774  47.213  1.00  0.00            
ATOM   5010  C2B POPE  425       4.120 135.985  42.538  1.00  0.00            
ATOM   5011  C3B POPE  425       4.151 131.235  41.084  1.00  0.00            
ATOM   5012  C4B POPE  425       0.890 129.545  38.684  1.00  0.00            
ATOM   5013  NH3 POPE  426      51.724 137.792  51.448  1.00  0.00            
ATOM   5014  PO4 POPE  426      55.637 138.505  51.544  1.00  0.00            
ATOM   5015  GL1 POPE  426      53.767 141.132  48.397  1.00  0.00            
ATOM   5016  GL2 POPE  426      55.595 143.654  46.464  1.00  0.00            
ATOM   5017  C1A POPE  426      53.090 140.623  43.617  1.00  0.00            
ATOM   5018  D2A POPE  426      51.854 141.501  39.148  1.00  0.00            
ATOM   5019  C3A POPE  426      54.083 140.153  36.714  1.00  0.00            
ATOM   5020  C4A POPE  426      57.206 137.345  37.425  1.00  0.00            
ATOM   5021  C1B POPE  426      58.770 145.308  43.142  1.00  0.00            
ATOM   5022  C2B POPE  426      59.697 147.429  38.699  1.00  0.00            
ATOM   5023  C3B POPE  426      56.517 149.162  34.739  1.00  0.00            
ATOM   5024  C4B POPE  426      59.729 148.992  30.922  1.00  0.00            
ATOM   5025  NH3 POPE  427       2.037  77.900  54.420  1.00  0.00            
ATOM   5026  PO4 POPE  427       5.674  76.075  54.758  1.00  0.00            
ATOM   5027  GL1 POPE  427       7.030  76.246  50.882  1.00  0.00            
ATOM   5028  GL2 POPE  427       3.893  76.176  50.014  1.00  0.00            
ATOM   5029  C1A POPE  427      10.588  74.147  49.146  1.00  0.00            
ATOM   5030  D2A POPE  427      12.881  71.382  47.513  1.00  0.00            
ATOM   5031  C3A POPE  427      13.224  69.760  42.856  1.00  0.00            
ATOM   5032  C4A POPE  427      11.817  67.195  40.382  1.00  0.00            
ATOM   5033  C1B POPE  427       6.222  75.650  45.718  1.00  0.00            
ATOM   5034  C2B POPE  427       8.285  75.063  41.574  1.00  0.00            
ATOM   5035  C3B POPE  427       6.769  72.135  38.839  1.00  0.00            
ATOM   5036  C4B POPE  427       9.582  68.558  35.799  1.00  0.00            
ATOM   5037  NH3 POPE  428      48.372  50.979  53.147  1.00  0.00            
ATOM   5038  PO4 POPE  428      50.470  54.591  52.441  1.00  0.00            
ATOM   5039  GL1 POPE  428      51.458  56.667  49.144  1.00  0.00            
ATOM   5040  GL2 POPE  428      51.592  59.981  48.539  1.00  0.00            
ATOM   5041  C1A POPE  428      53.653  55.430  45.860  1.00  0.00            
ATOM   5042  D2A POPE  428      58.603  54.873  44.952  1.00  0.00            
ATOM   5043  C3A POPE  428      60.522  58.091  41.587  1.00  0.00            
ATOM   5044  C4A POPE  428      58.319  58.373  38.539  1.00  0.00            
ATOM   5045  C1B POPE  428      50.394  60.822  45.010  1.00  0.00            
ATOM   5046  C2B POPE  428      50.176  61.335  40.647  1.00  0.00            
ATOM   5047  C3B POPE  428      52.958  60.132  36.221  1.00  0.00            
ATOM   5048  C4B POPE  428      55.791  61.020  33.416  1.00  0.00            
ATOM   5049  NH3 POPE  429      58.142 151.084  53.623  1.00  0.00            
ATOM   5050  PO4 POPE  429      55.455 154.260  55.085  1.00  0.00            
ATOM   5051  GL1 POPE  429      54.346 154.511  50.873  1.00  0.00            
ATOM   5052  GL2 POPE  429      50.742 154.318  49.639  1.00  0.00            
ATOM   5053  C1A POPE  429      54.438 153.364  47.125  1.00  0.00            
ATOM   5054  D2A POPE  429      56.420 150.295  44.612  1.00  0.00            
ATOM   5055  C3A POPE  429      55.257 149.650  39.881  1.00  0.00            
ATOM   5056  C4A POPE  429      51.704 148.383  38.032  1.00  0.00            
ATOM   5057  C1B POPE  429      48.856 155.177  45.943  1.00  0.00            
ATOM   5058  C2B POPE  429      48.239 154.735  42.126  1.00  0.00            
ATOM   5059  C3B POPE  429      46.673 154.157  38.492  1.00  0.00            
ATOM   5060  C4B POPE  429      47.506 151.016  35.632  1.00  0.00
[truncated: 1,717,156 more chars]
