# Supplementary material for: Membrane transporter dimerization driven by differential lipid solvation energetics of dissociated and associated states
Source: eLife. 2021 Apr 7;10:e63288. doi: 10.7554/eLife.63288 (PMC8116059; doi:10.7554/eLife.63288)
Supplement: Figure 3—source data 3. — This folder contains initial/final configurations (PDB files) for GROMACS coarse-grained simulations of 2:1 POPE/POPG and 2:1 DLPE/DLPG pure membranes alongside the corresponding parameter files (MDP/TPR format). [file elife-63288-fig3-data3.zip › Figure3-source-data/membrane-systems/90PO_10DL/frame_0.pdb]

REMARK    GENERATED BY TRJCONV
TITLE     Martini system t=   0.00000 step= 0
REMARK    THIS IS A SIMULATION BOX
CRYST1  201.568  201.568   73.143  90.00  90.00  90.00 P 1           1
MODEL        1
ATOM      1  NH3 DLPE    1      42.772 165.047  61.183  1.00  0.00            
ATOM      2  PO4 DLPE    1      43.786 168.533  57.840  1.00  0.00            
ATOM      3  GL1 DLPE    1      44.692 168.317  53.545  1.00  0.00            
ATOM      4  GL2 DLPE    1      47.384 170.935  51.417  1.00  0.00            
ATOM      5  C1A DLPE    1      42.858 169.178  49.817  1.00  0.00            
ATOM      6  C2A DLPE    1      40.022 169.814  46.694  1.00  0.00            
ATOM      7  C3A DLPE    1      38.542 167.186  43.432  1.00  0.00            
ATOM      8  C1B DLPE    1      45.159 171.779  46.992  1.00  0.00            
ATOM      9  C2B DLPE    1      45.896 172.545  43.440  1.00  0.00            
ATOM     10  C3B DLPE    1      45.267 175.944  40.621  1.00  0.00            
ATOM     11  NH3 DLPE    2     154.021 169.601  56.807  1.00  0.00            
ATOM     12  PO4 DLPE    2     150.861 171.393  56.149  1.00  0.00            
ATOM     13  GL1 DLPE    2     148.205 171.250  52.905  1.00  0.00            
ATOM     14  GL2 DLPE    2     145.529 173.193  52.952  1.00  0.00            
ATOM     15  C1A DLPE    2     144.266 168.735  50.328  1.00  0.00            
ATOM     16  C2A DLPE    2     141.156 165.513  49.472  1.00  0.00            
ATOM     17  C3A DLPE    2     139.873 161.475  47.322  1.00  0.00            
ATOM     18  C1B DLPE    2     142.122 173.038  49.236  1.00  0.00            
ATOM     19  C2B DLPE    2     142.542 173.796  45.304  1.00  0.00            
ATOM     20  C3B DLPE    2     143.703 173.254  40.242  1.00  0.00            
ATOM     21  NH3 DLPE    3      83.810 162.500  58.967  1.00  0.00            
ATOM     22  PO4 DLPE    3      87.931 163.091  61.165  1.00  0.00            
ATOM     23  GL1 DLPE    3      88.706 161.287  56.897  1.00  0.00            
ATOM     24  GL2 DLPE    3      88.910 165.104  56.362  1.00  0.00            
ATOM     25  C1A DLPE    3      87.475 158.767  53.075  1.00  0.00            
ATOM     26  C2A DLPE    3      86.239 155.779  49.487  1.00  0.00            
ATOM     27  C3A DLPE    3      82.393 156.164  47.034  1.00  0.00            
ATOM     28  C1B DLPE    3      89.358 163.494  52.826  1.00  0.00            
ATOM     29  C2B DLPE    3      88.247 162.017  48.417  1.00  0.00            
ATOM     30  C3B DLPE    3      87.789 158.347  45.814  1.00  0.00            
ATOM     31  NH3 DLPE    4      48.702  86.369  59.039  1.00  0.00            
ATOM     32  PO4 DLPE    4      50.502  90.257  61.050  1.00  0.00            
ATOM     33  GL1 DLPE    4      52.090  90.187  56.656  1.00  0.00            
ATOM     34  GL2 DLPE    4      53.772  93.629  55.368  1.00  0.00            
ATOM     35  C1A DLPE    4      52.076  90.765  52.071  1.00  0.00            
ATOM     36  C2A DLPE    4      53.556  92.028  47.478  1.00  0.00            
ATOM     37  C3A DLPE    4      53.102  92.148  43.183  1.00  0.00            
ATOM     38  C1B DLPE    4      53.222  95.291  51.286  1.00  0.00            
ATOM     39  C2B DLPE    4      52.908  99.799  53.123  1.00  0.00            
ATOM     40  C3B DLPE    4      54.208 103.710  53.250  1.00  0.00            
ATOM     41  NH3 DLPE    5     145.826  29.717  57.565  1.00  0.00            
ATOM     42  PO4 DLPE    5     143.416  25.016  58.190  1.00  0.00            
ATOM     43  GL1 DLPE    5     143.393  25.369  53.698  1.00  0.00            
ATOM     44  GL2 DLPE    5     141.286  23.566  51.317  1.00  0.00            
ATOM     45  C1A DLPE    5     144.569  26.860  49.560  1.00  0.00            
ATOM     46  C2A DLPE    5     144.152  27.807  45.147  1.00  0.00            
ATOM     47  C3A DLPE    5     145.370  25.882  41.456  1.00  0.00            
ATOM     48  C1B DLPE    5     138.668  24.711  47.470  1.00  0.00            
ATOM     49  C2B DLPE    5     136.262  23.589  43.295  1.00  0.00            
ATOM     50  C3B DLPE    5     137.517  21.194  39.450  1.00  0.00            
ATOM     51  NH3 DLPE    6      79.544 176.414  57.228  1.00  0.00            
ATOM     52  PO4 DLPE    6      80.623 180.688  58.972  1.00  0.00            
ATOM     53  GL1 DLPE    6      81.488 182.026  54.768  1.00  0.00            
ATOM     54  GL2 DLPE    6      81.157 179.453  53.431  1.00  0.00            
ATOM     55  C1A DLPE    6      81.572 183.108  50.059  1.00  0.00            
ATOM     56  C2A DLPE    6      81.307 182.829  45.246  1.00  0.00            
ATOM     57  C3A DLPE    6      79.256 183.990  42.083  1.00  0.00            
ATOM     58  C1B DLPE    6      84.307 178.917  49.495  1.00  0.00            
ATOM     59  C2B DLPE    6      86.372 181.015  46.169  1.00  0.00            
ATOM     60  C3B DLPE    6      85.221 183.048  42.009  1.00  0.00            
ATOM     61  NH3 DLPE    7     145.839 170.867  57.770  1.00  0.00            
ATOM     62  PO4 DLPE    7     142.643 173.576  57.210  1.00  0.00            
ATOM     63  GL1 DLPE    7     142.018 176.298  52.868  1.00  0.00            
ATOM     64  GL2 DLPE    7     144.963 178.596  51.531  1.00  0.00            
ATOM     65  C1A DLPE    7     140.766 177.607  47.209  1.00  0.00            
ATOM     66  C2A DLPE    7     139.710 178.459  42.736  1.00  0.00            
ATOM     67  C3A DLPE    7     142.051 177.767  39.793  1.00  0.00            
ATOM     68  C1B DLPE    7     146.689 178.434  47.176  1.00  0.00            
ATOM     69  C2B DLPE    7     145.834 176.683  43.319  1.00  0.00            
ATOM     70  C3B DLPE    7     148.590 174.856  40.419  1.00  0.00            
ATOM     71  NH3 DLPE    8     144.725  32.985  54.101  1.00  0.00            
ATOM     72  PO4 DLPE    8     143.456  36.624  55.119  1.00  0.00            
ATOM     73  GL1 DLPE    8     144.564  38.042  51.418  1.00  0.00            
ATOM     74  GL2 DLPE    8     143.560  41.009  50.976  1.00  0.00            
ATOM     75  C1A DLPE    8     144.856  38.794  46.569  1.00  0.00            
ATOM     76  C2A DLPE    8     145.169  40.993  42.429  1.00  0.00            
ATOM     77  C3A DLPE    8     145.150  42.165  38.598  1.00  0.00            
ATOM     78  C1B DLPE    8     142.796  45.442  48.752  1.00  0.00            
ATOM     79  C2B DLPE    8     144.446  49.133  47.631  1.00  0.00            
ATOM     80  C3B DLPE    8     146.207  50.681  44.137  1.00  0.00            
ATOM     81  NH3 DLPE    9     148.533  63.531  58.269  1.00  0.00            
ATOM     82  PO4 DLPE    9     150.062  67.234  56.946  1.00  0.00            
ATOM     83  GL1 DLPE    9     150.364  66.533  52.705  1.00  0.00            
ATOM     84  GL2 DLPE    9     152.389  67.218  50.891  1.00  0.00            
ATOM     85  C1A DLPE    9     149.479  63.568  48.698  1.00  0.00            
ATOM     86  C2A DLPE    9     151.205  60.573  45.685  1.00  0.00            
ATOM     87  C3A DLPE    9     150.174  59.252  41.393  1.00  0.00            
ATOM     88  C1B DLPE    9     152.765  67.646  47.177  1.00  0.00            
ATOM     89  C2B DLPE    9     150.623  66.195  44.382  1.00  0.00            
ATOM     90  C3B DLPE    9     148.893  63.862  40.952  1.00  0.00            
ATOM     91  NH3 DLPE   10     172.579 144.003  52.218  1.00  0.00            
ATOM     92  PO4 DLPE   10     177.168 144.037  53.230  1.00  0.00            
ATOM     93  GL1 DLPE   10     178.091 145.060  50.212  1.00  0.00            
ATOM     94  GL2 DLPE   10     175.453 145.858  48.583  1.00  0.00            
ATOM     95  C1A DLPE   10     180.234 143.553  46.945  1.00  0.00            
ATOM     96  C2A DLPE   10     182.636 144.748  42.527  1.00  0.00            
ATOM     97  C3A DLPE   10     185.319 147.586  40.677  1.00  0.00            
ATOM     98  C1B DLPE   10     175.093 145.086  45.087  1.00  0.00            
ATOM     99  C2B DLPE   10     173.972 147.014  41.347  1.00  0.00            
ATOM    100  C3B DLPE   10     173.189 144.940  36.660  1.00  0.00            
ATOM    101  NH3 DLPE   11      59.566 146.540  57.291  1.00  0.00            
ATOM    102  PO4 DLPE   11      55.241 147.220  57.471  1.00  0.00            
ATOM    103  GL1 DLPE   11      56.103 148.544  53.673  1.00  0.00            
ATOM    104  GL2 DLPE   11      58.205 146.909  51.453  1.00  0.00            
ATOM    105  C1A DLPE   11      56.567 152.010  49.032  1.00  0.00            
ATOM    106  C2A DLPE   11      57.425 152.178  44.965  1.00  0.00            
ATOM    107  C3A DLPE   11      57.150 151.129  40.426  1.00  0.00            
ATOM    108  C1B DLPE   11      58.743 146.426  47.184  1.00  0.00            
ATOM    109  C2B DLPE   11      57.704 147.435  43.996  1.00  0.00            
ATOM    110  C3B DLPE   11      57.728 145.469  39.321  1.00  0.00            
ATOM    111  NH3 DLPE   12       5.012  16.434  59.080  1.00  0.00            
ATOM    112  PO4 DLPE   12       3.662  13.615  57.171  1.00  0.00            
ATOM    113  GL1 DLPE   12       3.017  15.373  53.620  1.00  0.00            
ATOM    114  GL2 DLPE   12       5.598  18.182  53.502  1.00  0.00            
ATOM    115  C1A DLPE   12       3.773  13.603  49.522  1.00  0.00            
ATOM    116  C2A DLPE   12       2.890   9.430  47.399  1.00  0.00            
ATOM    117  C3A DLPE   12       0.537   7.842  44.903  1.00  0.00            
ATOM    118  C1B DLPE   12       3.590  19.330  49.207  1.00  0.00            
ATOM    119  C2B DLPE   12       2.509  19.731  44.690  1.00  0.00            
ATOM    120  C3B DLPE   12       2.224  17.133  40.180  1.00  0.00            
ATOM    121  NH3 DLPE   13     194.312  28.168  56.992  1.00  0.00            
ATOM    122  PO4 DLPE   13     190.883  26.002  58.990  1.00  0.00            
ATOM    123  GL1 DLPE   13     190.146  25.889  54.976  1.00  0.00            
ATOM    124  GL2 DLPE   13     192.689  25.270  53.272  1.00  0.00            
ATOM    125  C1A DLPE   13     188.778  25.857  49.274  1.00  0.00            
ATOM    126  C2A DLPE   13     187.634  27.266  45.718  1.00  0.00            
ATOM    127  C3A DLPE   13     186.304  27.533  41.219  1.00  0.00            
ATOM    128  C1B DLPE   13     192.900  28.498  50.340  1.00  0.00            
ATOM    129  C2B DLPE   13     192.491  27.412  45.360  1.00  0.00            
ATOM    130  C3B DLPE   13     191.201  28.277  40.531  1.00  0.00            
ATOM    131  NH3 DLPE   14      59.403 128.175  55.371  1.00  0.00            
ATOM    132  PO4 DLPE   14      55.601 125.952  54.281  1.00  0.00            
ATOM    133  GL1 DLPE   14      56.701 125.714  51.570  1.00  0.00            
ATOM    134  GL2 DLPE   14      58.993 127.731  49.999  1.00  0.00            
ATOM    135  C1A DLPE   14      56.524 123.757  48.185  1.00  0.00            
ATOM    136  C2A DLPE   14      56.441 121.796  43.796  1.00  0.00            
ATOM    137  C3A DLPE   14      56.247 121.834  39.570  1.00  0.00            
ATOM    138  C1B DLPE   14      58.736 126.510  44.933  1.00  0.00            
ATOM    139  C2B DLPE   14      58.405 129.447  42.265  1.00  0.00            
ATOM    140  C3B DLPE   14      59.184 130.499  38.360  1.00  0.00            
ATOM    141  NH3 DLPE   15     159.656 144.766  54.517  1.00  0.00            
ATOM    142  PO4 DLPE   15     163.074 140.691  55.043  1.00  0.00            
ATOM    143  GL1 DLPE   15     165.230 138.623  51.176  1.00  0.00            
ATOM    144  GL2 DLPE   15     163.009 138.739  49.732  1.00  0.00            
ATOM    145  C1A DLPE   15     167.512 137.850  47.115  1.00  0.00            
ATOM    146  C2A DLPE   15     168.625 135.352  43.534  1.00  0.00            
ATOM    147  C3A DLPE   15     168.416 131.629  40.853  1.00  0.00            
ATOM    148  C1B DLPE   15     163.105 136.185  46.060  1.00  0.00            
ATOM    149  C2B DLPE   15     163.326 133.974  42.235  1.00  0.00            
ATOM    150  C3B DLPE   15     165.894 135.706  38.716  1.00  0.00            
ATOM    151  NH3 DLPE   16      77.964 100.530  58.490  1.00  0.00            
ATOM    152  PO4 DLPE   16      82.411  99.368  58.645  1.00  0.00            
ATOM    153  GL1 DLPE   16      81.559 101.215  54.939  1.00  0.00            
ATOM    154  GL2 DLPE   16      79.389 100.642  53.145  1.00  0.00            
ATOM    155  C1A DLPE   16      82.986 102.199  50.996  1.00  0.00            
ATOM    156  C2A DLPE   16      84.545  99.876  47.969  1.00  0.00            
ATOM    157  C3A DLPE   16      82.595  97.836  44.633  1.00  0.00            
ATOM    158  C1B DLPE   16      76.400  98.025  52.069  1.00  0.00            
ATOM    159  C2B DLPE   16      74.520  96.413  48.745  1.00  0.00            
ATOM    160  C3B DLPE   16      74.993  95.071  44.789  1.00  0.00            
ATOM    161  NH3 DLPE   17      79.881  30.552  55.983  1.00  0.00            
ATOM    162  PO4 DLPE   17      85.127  30.746  55.739  1.00  0.00            
ATOM    163  GL1 DLPE   17      86.392  33.062  51.872  1.00  0.00            
ATOM    164  GL2 DLPE   17      89.563  33.833  50.648  1.00  0.00            
ATOM    165  C1A DLPE   17      84.916  35.170  48.101  1.00  0.00            
ATOM    166  C2A DLPE   17      83.689  35.890  43.235  1.00  0.00            
ATOM    167  C3A DLPE   17      82.638  38.941  40.061  1.00  0.00            
ATOM    168  C1B DLPE   17      89.806  32.819  45.533  1.00  0.00            
ATOM    169  C2B DLPE   17      89.479  33.619  41.688  1.00  0.00            
ATOM    170  C3B DLPE   17      90.013  33.538  37.851  1.00  0.00            
ATOM    171  NH3 DLPE   18     143.793 184.547  54.849  1.00  0.00            
ATOM    172  PO4 DLPE   18     148.207 182.042  55.306  1.00  0.00            
ATOM    173  GL1 DLPE   18     146.937 183.459  51.429  1.00  0.00            
ATOM    174  GL2 DLPE   18     149.244 182.032  49.051  1.00  0.00            
ATOM    175  C1A DLPE   18     146.935 185.956  47.545  1.00  0.00            
ATOM    176  C2A DLPE   18     148.688 187.513  43.759  1.00  0.00            
ATOM    177  C3A DLPE   18     152.065 188.248  39.778  1.00  0.00            
ATOM    178  C1B DLPE   18     150.048 181.784  44.828  1.00  0.00            
ATOM    179  C2B DLPE   18     149.349 183.705  40.665  1.00  0.00            
ATOM    180  C3B DLPE   18     151.275 182.624  37.195  1.00  0.00            
ATOM    181  NH3 DLPE   19     198.339  78.190  51.401  1.00  0.00            
ATOM    182  PO4 DLPE   19     200.715  81.341  51.068  1.00  0.00            
ATOM    183  GL1 DLPE   19     198.632  82.728  48.416  1.00  0.00            
ATOM    184  GL2 DLPE   19     195.884  80.174  47.808  1.00  0.00            
ATOM    185  C1A DLPE   19     200.841  84.077  44.352  1.00  0.00            
ATOM    186  C2A DLPE   19     200.269  86.050  41.871  1.00  0.00            
ATOM    187  C3A DLPE   19     199.568  85.523  37.417  1.00  0.00            
ATOM    188  C1B DLPE   19     197.251  80.207  43.405  1.00  0.00            
ATOM    189  C2B DLPE   19     195.452  78.990  39.238  1.00  0.00            
ATOM    190  C3B DLPE   19     194.879  76.310  36.644  1.00  0.00            
ATOM    191  NH3 DLPE   20     105.630  15.512  54.413  1.00  0.00            
ATOM    192  PO4 DLPE   20     102.078  13.950  55.970  1.00  0.00            
ATOM    193  GL1 DLPE   20     100.283  12.097  52.088  1.00  0.00            
ATOM    194  GL2 DLPE   20      99.087  10.211  52.433  1.00  0.00            
ATOM    195  C1A DLPE   20      98.103  11.534  48.160  1.00  0.00            
ATOM    196  C2A DLPE   20      98.138  11.447  44.109  1.00  0.00            
ATOM    197  C3A DLPE   20     100.223  10.422  40.541  1.00  0.00            
ATOM    198  C1B DLPE   20      99.250   7.159  49.831  1.00  0.00            
ATOM    199  C2B DLPE   20     101.114   4.637  46.453  1.00  0.00            
ATOM    200  C3B DLPE   20     100.217   2.902  42.612  1.00  0.00            
ATOM    201  NH3 DLPE   21     122.459  70.216  54.303  1.00  0.00            
ATOM    202  PO4 DLPE   21     123.921  74.104  55.074  1.00  0.00            
ATOM    203  GL1 DLPE   21     120.827  73.993  50.758  1.00  0.00            
ATOM    204  GL2 DLPE   21     117.989  75.681  50.046  1.00  0.00            
ATOM    205  C1A DLPE   21     119.504  72.056  46.930  1.00  0.00            
ATOM    206  C2A DLPE   21     119.979  72.105  42.418  1.00  0.00            
ATOM    207  C3A DLPE   21     120.905  75.438  39.545  1.00  0.00            
ATOM    208  C1B DLPE   21     119.409  77.671  46.828  1.00  0.00            
ATOM    209  C2B DLPE   21     117.209  76.971  43.161  1.00  0.00            
ATOM    210  C3B DLPE   21     115.912  78.763  39.909  1.00  0.00            
ATOM    211  NH3 DLPE   22     151.541 189.748  55.541  1.00  0.00            
ATOM    212  PO4 DLPE   22     148.363 187.511  54.820  1.00  0.00            
ATOM    213  GL1 DLPE   22     145.126 188.318  52.006  1.00  0.00            
ATOM    214  GL2 DLPE   22     142.615 186.141  50.464  1.00  0.00            
ATOM    215  C1A DLPE   22     145.558 190.385  47.841  1.00  0.00            
ATOM    216  C2A DLPE   22     146.742 194.560  44.861  1.00  0.00            
ATOM    217  C3A DLPE   22     149.840 195.654  43.362  1.00  0.00            
ATOM    218  C1B DLPE   22     142.318 187.265  46.308  1.00  0.00            
ATOM    219  C2B DLPE   22     143.559 188.998  42.496  1.00  0.00            
ATOM    220  C3B DLPE   22     146.717 190.172  39.607  1.00  0.00            
ATOM    221  NH3 DLPE   23      56.396 142.933  55.361  1.00  0.00            
ATOM    222  PO4 DLPE   23      55.346 139.985  52.593  1.00  0.00            
ATOM    223  GL1 DLPE   23      54.600 143.273  48.861  1.00  0.00            
ATOM    224  GL2 DLPE   23      54.156 144.190  45.654  1.00  0.00            
ATOM    225  C1A DLPE   23      53.719 147.651  49.479  1.00  0.00            
ATOM    226  C2A DLPE   23      51.988 149.130  46.657  1.00  0.00            
ATOM    227  C3A DLPE   23      52.415 152.291  44.448  1.00  0.00            
ATOM    228  C1B DLPE   23      53.013 145.717  41.630  1.00  0.00            
ATOM    229  C2B DLPE   23      52.569 145.639  38.082  1.00  0.00            
ATOM    230  C3B DLPE   23      50.318 142.495  34.299  1.00  0.00            
ATOM    231  NH3 DLPE   24      40.793   0.329  57.359  1.00  0.00            
ATOM    232  PO4 DLPE   24      40.053   4.408  58.565  1.00  0.00            
ATOM    233  GL1 DLPE   24      37.894   3.564  54.154  1.00  0.00            
ATOM    234  GL2 DLPE   24      41.165   1.629  52.100  1.00  0.00            
ATOM    235  C1A DLPE   24      37.394   3.963  49.574  1.00  0.00            
ATOM    236  C2A DLPE   24      39.742   2.781  46.041  1.00  0.00            
ATOM    237  C3A DLPE   24      38.708   1.554  42.034  1.00  0.00            
ATOM    238  C1B DLPE   24      44.552   2.683  47.909  1.00  0.00            
ATOM    239  C2B DLPE   24      44.281   1.570  43.352  1.00  0.00            
ATOM    240  C3B DLPE   24      43.029   3.444  39.362  1.00  0.00            
ATOM    241  NH3 DLPE   25     187.284 111.145  54.694  1.00  0.00            
ATOM    242  PO4 DLPE   25     191.769 110.891  55.271  1.00  0.00            
ATOM    243  GL1 DLPE   25     191.406 109.105  51.783  1.00  0.00            
ATOM    244  GL2 DLPE   25     192.706 111.370  48.510  1.00  0.00            
ATOM    245  C1A DLPE   25     190.722 105.955  47.745  1.00  0.00            
ATOM    246  C2A DLPE   25     189.427 105.211  43.248  1.00  0.00            
ATOM    247  C3A DLPE   25     187.959 105.661  38.420  1.00  0.00            
ATOM    248  C1B DLPE   25     189.358 110.234  44.974  1.00  0.00            
ATOM    249  C2B DLPE   25     188.150 110.837  40.534  1.00  0.00            
ATOM    250  C3B DLPE   25     186.879 111.883  36.465  1.00  0.00            
ATOM    251  NH3 DLPE   26     106.148  36.752  53.779  1.00  0.00            
ATOM    252  PO4 DLPE   26     107.915  40.620  55.002  1.00  0.00            
ATOM    253  GL1 DLPE   26     107.095  44.843  52.931  1.00  0.00            
ATOM    254  GL2 DLPE   26     109.182  44.005  50.465  1.00  0.00            
ATOM    255  C1A DLPE   26     104.809  45.520  48.252  1.00  0.00            
ATOM    256  C2A DLPE   26     105.201  45.031  42.785  1.00  0.00            
ATOM    257  C3A DLPE   26     108.729  44.145  41.216  1.00  0.00            
ATOM    258  C1B DLPE   26     109.974  46.771  46.711  1.00  0.00            
ATOM    259  C2B DLPE   26     108.445  48.872  42.655  1.00  0.00            
ATOM    260  C3B DLPE   26     108.312  48.768  38.074  1.00  0.00            
ATOM    261  NH3 DLPE   27     164.000 171.442  56.798  1.00  0.00            
ATOM    262  PO4 DLPE   27     166.737 168.850  58.805  1.00  0.00            
ATOM    263  GL1 DLPE   27     166.271 166.911  53.945  1.00  0.00            
ATOM    264  GL2 DLPE   27     168.848 168.337  51.324  1.00  0.00            
ATOM    265  C1A DLPE   27     163.156 167.236  51.659  1.00  0.00            
ATOM    266  C2A DLPE   27     159.033 166.725  48.001  1.00  0.00            
ATOM    267  C3A DLPE   27     155.758 164.431  45.593  1.00  0.00            
ATOM    268  C1B DLPE   27     169.334 166.525  47.231  1.00  0.00            
ATOM    269  C2B DLPE   27     171.317 165.880  43.141  1.00  0.00            
ATOM    270  C3B DLPE   27     172.882 165.158  39.414  1.00  0.00            
ATOM    271  NH3 DLPE   28     161.653  52.856  53.436  1.00  0.00            
ATOM    272  PO4 DLPE   28     157.489  53.869  54.943  1.00  0.00            
ATOM    273  GL1 DLPE   28     159.035  56.860  51.933  1.00  0.00            
ATOM    274  GL2 DLPE   28     161.887  57.268  51.192  1.00  0.00            
ATOM    275  C1A DLPE   28     159.818  55.272  47.402  1.00  0.00            
ATOM    276  C2A DLPE   28     159.779  56.308  42.767  1.00  0.00            
ATOM    277  C3A DLPE   28     160.207  59.190  39.366  1.00  0.00            
ATOM    278  C1B DLPE   28     164.114  58.423  48.525  1.00  0.00            
ATOM    279  C2B DLPE   28     163.965  59.865  43.816  1.00  0.00            
ATOM    280  C3B DLPE   28     163.425  62.682  39.994  1.00  0.00            
ATOM    281  NH3 DLPE   29      27.093   4.253  59.742  1.00  0.00            
ATOM    282  PO4 DLPE   29      23.848   7.985  59.107  1.00  0.00            
ATOM    283  GL1 DLPE   29      23.175  10.630  55.819  1.00  0.00            
ATOM    284  GL2 DLPE   29      22.123  12.989  57.861  1.00  0.00            
ATOM    285  C1A DLPE   29      25.476  11.399  51.659  1.00  0.00            
ATOM    286  C2A DLPE   29      28.152  10.080  48.176  1.00  0.00            
ATOM    287  C3A DLPE   29      27.051   8.075  44.364  1.00  0.00            
ATOM    288  C1B DLPE   29      21.719  15.869  54.430  1.00  0.00            
ATOM    289  C2B DLPE   29      22.439  15.015  51.501  1.00  0.00            
ATOM    290  C3B DLPE   29      24.662  14.113  47.255  1.00  0.00            
ATOM    291  NH3 DLPE   30       2.147 143.299  55.491  1.00  0.00            
ATOM    292  PO4 DLPE   30       3.748 147.195  56.348  1.00  0.00            
ATOM    293  GL1 DLPE   30       6.269 145.795  53.096  1.00  0.00            
ATOM    294  GL2 DLPE   30       8.897 147.225  53.926  1.00  0.00            
ATOM    295  C1A DLPE   30       5.062 147.796  49.409  1.00  0.00            
ATOM    296  C2A DLPE   30       3.146 147.764  45.308  1.00  0.00            
ATOM    297  C3A DLPE   30       1.107 151.954  42.160  1.00  0.00            
ATOM    298  C1B DLPE   30       9.709 146.031  49.599  1.00  0.00            
ATOM    299  C2B DLPE   30       8.464 146.385  45.535  1.00  0.00            
ATOM    300  C3B DLPE   30       9.389 143.672  41.120  1.00  0.00            
ATOM    301  NH3 DLPE   31     197.718 197.517  58.379  1.00  0.00            
ATOM    302  PO4 DLPE   31     196.747 192.162  59.467  1.00  0.00            
ATOM    303  GL1 DLPE   31     194.574 190.077  55.661  1.00  0.00            
ATOM    304  GL2 DLPE   31     191.650 190.900  54.801  1.00  0.00            
ATOM    305  C1A DLPE   31     196.432 189.090  51.991  1.00  0.00            
ATOM    306  C2A DLPE   31     195.855 187.424  47.847  1.00  0.00            
ATOM    307  C3A DLPE   31     192.603 185.437  44.460  1.00  0.00            
ATOM    308  C1B DLPE   31     192.288 186.905  53.006  1.00  0.00            
ATOM    309  C2B DLPE   31     188.866 183.366  53.146  1.00  0.00            
ATOM    310  C3B DLPE   31     189.311 178.974  54.127  1.00  0.00            
ATOM    311  NH3 DLPE   32      99.859  41.423  57.939  1.00  0.00            
ATOM    312  PO4 DLPE   32     101.401  38.784  54.266  1.00  0.00            
ATOM    313  GL1 DLPE   32     100.700  40.080  50.819  1.00  0.00            
ATOM    314  GL2 DLPE   32     104.493  41.593  50.288  1.00  0.00            
ATOM    315  C1A DLPE   32      99.156  37.265  47.838  1.00  0.00            
ATOM    316  C2A DLPE   32      98.631  36.674  43.479  1.00  0.00            
ATOM    317  C3A DLPE   32      99.971  38.547  39.890  1.00  0.00            
ATOM    318  C1B DLPE   32     107.596  41.281  46.617  1.00  0.00            
ATOM    319  C2B DLPE   32     111.675  40.729  46.475  1.00  0.00            
ATOM    320  C3B DLPE   32     112.749  37.010  46.529  1.00  0.00            
ATOM    321  NH3 DLPE   33      81.392 135.754  61.657  1.00  0.00            
ATOM    322  PO4 DLPE   33      78.705 137.107  57.380  1.00  0.00            
ATOM    323  GL1 DLPE   33      76.472 137.347  54.298  1.00  0.00            
ATOM    324  GL2 DLPE   33      76.734 140.597  53.663  1.00  0.00            
ATOM    325  C1A DLPE   33      75.812 135.698  50.152  1.00  0.00            
ATOM    326  C2A DLPE   33      75.809 136.214  46.758  1.00  0.00            
ATOM    327  C3A DLPE   33      74.071 136.157  42.550  1.00  0.00            
ATOM    328  C1B DLPE   33      75.507 143.365  49.797  1.00  0.00            
ATOM    329  C2B DLPE   33      74.671 146.480  47.309  1.00  0.00            
ATOM    330  C3B DLPE   33      72.301 150.373  46.824  1.00  0.00            
ATOM    331  NH3 DLPE   34     154.570 114.551  60.715  1.00  0.00            
ATOM    332  PO4 DLPE   34     154.675 116.048  56.420  1.00  0.00            
ATOM    333  GL1 DLPE   34     152.637 115.031  53.564  1.00  0.00            
ATOM    334  GL2 DLPE   34     149.229 115.707  52.205  1.00  0.00            
ATOM    335  C1A DLPE   34     154.301 113.044  49.434  1.00  0.00            
ATOM    336  C2A DLPE   34     153.413 113.294  44.048  1.00  0.00            
ATOM    337  C3A DLPE   34     153.571 115.132  40.630  1.00  0.00            
ATOM    338  C1B DLPE   34     150.581 116.289  47.491  1.00  0.00            
ATOM    339  C2B DLPE   34     148.674 116.957  42.443  1.00  0.00            
ATOM    340  C3B DLPE   34     148.325 115.662  38.554  1.00  0.00            
ATOM    341  NH3 DLPE   35      35.298 151.913  56.777  1.00  0.00            
ATOM    342  PO4 DLPE   35      37.227 156.596  57.222  1.00  0.00            
ATOM    343  GL1 DLPE   35      37.433 158.852  53.320  1.00  0.00            
ATOM    344  GL2 DLPE   35      40.151 160.553  53.321  1.00  0.00            
ATOM    345  C1A DLPE   35      33.946 160.998  51.230  1.00  0.00            
ATOM    346  C2A DLPE   35      31.476 164.581  50.027  1.00  0.00            
ATOM    347  C3A DLPE   35      31.265 168.872  51.407  1.00  0.00            
ATOM    348  C1B DLPE   35      37.558 164.738  52.365  1.00  0.00            
ATOM    349  C2B DLPE   35      35.653 165.906  48.278  1.00  0.00            
ATOM    350  C3B DLPE   35      33.773 162.300  46.594  1.00  0.00            
ATOM    351  NH3 DLPE   36      98.075 116.366  55.910  1.00  0.00            
ATOM    352  PO4 DLPE   36      95.463 113.798  57.532  1.00  0.00            
ATOM    353  GL1 DLPE   36      94.023 115.543  52.793  1.00  0.00            
ATOM    354  GL2 DLPE   36      95.981 118.541  51.803  1.00  0.00            
ATOM    355  C1A DLPE   36      92.911 112.767  50.428  1.00  0.00            
ATOM    356  C2A DLPE   36      93.196 109.399  47.149  1.00  0.00            
ATOM    357  C3A DLPE   36      90.718 105.299  46.426  1.00  0.00            
ATOM    358  C1B DLPE   36      95.629 118.199  47.152  1.00  0.00            
ATOM    359  C2B DLPE   36      96.093 117.416  43.644  1.00  0.00            
ATOM    360  C3B DLPE   36      98.046 119.157  41.111  1.00  0.00            
ATOM    361  NH3 DLPE   37      49.425   7.858  54.960  1.00  0.00            
ATOM    362  PO4 DLPE   37      53.351   5.369  55.975  1.00  0.00            
ATOM    363  GL1 DLPE   37      54.723   2.833  52.862  1.00  0.00            
ATOM    364  GL2 DLPE   37      57.970   3.514  49.805  1.00  0.00            
ATOM    365  C1A DLPE   37      53.107   2.457  49.070  1.00  0.00            
ATOM    366  C2A DLPE   37      51.757   2.530  45.097  1.00  0.00            
ATOM    367  C3A DLPE   37      49.121   2.314  42.843  1.00  0.00            
ATOM    368  C1B DLPE   37      58.939   7.676  48.092  1.00  0.00            
ATOM    369  C2B DLPE   37      57.538   9.477  44.685  1.00  0.00            
ATOM    370  C3B DLPE   37      59.411  10.054  40.377  1.00  0.00            
ATOM    371  NH3 DLPE   38       6.934 127.429  54.878  1.00  0.00            
ATOM    372  PO4 DLPE   38       4.255 130.130  53.621  1.00  0.00            
ATOM    373  GL1 DLPE   38       6.299 128.816  49.987  1.00  0.00            
ATOM    374  GL2 DLPE   38       9.263 130.797  49.877  1.00  0.00            
ATOM    375  C1A DLPE   38       8.845 127.912  45.710  1.00  0.00            
ATOM    376  C2A DLPE   38       8.708 129.657  41.984  1.00  0.00            
ATOM    377  C3A DLPE   38      11.521 128.232  38.760  1.00  0.00            
ATOM    378  C1B DLPE   38       8.959 133.132  45.967  1.00  0.00            
ATOM    379  C2B DLPE   38       6.657 133.992  42.299  1.00  0.00            
ATOM    380  C3B DLPE   38       4.883 131.928  38.435  1.00  0.00            
ATOM    381  NH3 DLPE   39      81.853  45.405  60.864  1.00  0.00            
ATOM    382  PO4 DLPE   39      80.600  48.951  57.491  1.00  0.00            
ATOM    383  GL1 DLPE   39      80.392  49.017  53.371  1.00  0.00            
ATOM    384  GL2 DLPE   39      77.335  48.673  53.236  1.00  0.00            
ATOM    385  C1A DLPE   39      83.028  48.406  49.646  1.00  0.00            
ATOM    386  C2A DLPE   39      83.788  47.260  45.313  1.00  0.00            
ATOM    387  C3A DLPE   39      82.530  47.944  40.972  1.00  0.00            
ATOM    388  C1B DLPE   39      76.174  48.988  48.752  1.00  0.00            
ATOM    389  C2B DLPE   39      75.641  52.824  45.287  1.00  0.00            
ATOM    390  C3B DLPE   39      71.471  54.402  43.341  1.00  0.00            
ATOM    391  NH3 DLPE   40     196.442  60.305  58.667  1.00  0.00            
ATOM    392  PO4 DLPE   40     197.919  61.247  54.529  1.00  0.00            
ATOM    393  GL1 DLPE   40     196.859  63.239  50.713  1.00  0.00            
ATOM    394  GL2 DLPE   40     192.862  64.186  50.392  1.00  0.00            
ATOM    395  C1A DLPE   40     200.121  65.582  48.343  1.00  0.00            
ATOM    396  C2A DLPE   40       1.024  69.081  48.292  1.00  0.00            
ATOM    397  C3A DLPE   40     200.862  73.528  47.957  1.00  0.00            
ATOM    398  C1B DLPE   40     194.705  65.629  46.032  1.00  0.00            
ATOM    399  C2B DLPE   40     195.102  68.607  42.714  1.00  0.00            
ATOM    400  C3B DLPE   40     194.814  68.949  37.752  1.00  0.00            
ATOM    401  NH3 DLPE   41     191.164  21.010  57.687  1.00  0.00            
ATOM    402  PO4 DLPE   41     186.454  19.882  56.296  1.00  0.00            
ATOM    403  GL1 DLPE   41     186.403  18.164  52.074  1.00  0.00            
ATOM    404  GL2 DLPE   41     186.540  14.154  52.111  1.00  0.00            
ATOM    405  C1A DLPE   41     187.883  18.061  47.753  1.00  0.00            
ATOM    406  C2A DLPE   41     189.276  17.786  42.565  1.00  0.00            
ATOM    407  C3A DLPE   41     186.932  18.599  38.154  1.00  0.00            
ATOM    408  C1B DLPE   41     187.243  13.261  48.187  1.00  0.00            
ATOM    409  C2B DLPE   41     189.479  12.531  44.841  1.00  0.00            
ATOM    410  C3B DLPE   41     193.395  10.636  42.922  1.00  0.00            
ATOM    411  NH3 DLPE   42       2.269  48.121  59.756  1.00  0.00            
ATOM    412  PO4 DLPE   42     200.325  48.565  57.783  1.00  0.00            
ATOM    413  GL1 DLPE   42       0.761  47.711  53.766  1.00  0.00            
ATOM    414  GL2 DLPE   42     200.034  47.210  51.118  1.00  0.00            
ATOM    415  C1A DLPE   42       3.489  48.009  49.505  1.00  0.00            
ATOM    416  C2A DLPE   42       3.318  49.061  45.378  1.00  0.00            
ATOM    417  C3A DLPE   42       1.929  46.694  41.823  1.00  0.00            
ATOM    418  C1B DLPE   42     200.605  46.331  46.265  1.00  0.00            
ATOM    419  C2B DLPE   42     200.995  42.355  44.866  1.00  0.00            
ATOM    420  C3B DLPE   42       0.160  38.384  42.609  1.00  0.00            
ATOM    421  NH3 DLPE   43     184.957   6.723  58.319  1.00  0.00            
ATOM    422  PO4 DLPE   43     188.011  10.971  59.825  1.00  0.00            
ATOM    423  GL1 DLPE   43     188.141   9.400  55.483  1.00  0.00            
ATOM    424  GL2 DLPE   43     190.544  10.838  54.900  1.00  0.00            
ATOM    425  C1A DLPE   43     186.082   8.492  51.088  1.00  0.00            
ATOM    426  C2A DLPE   43     185.458   8.166  46.419  1.00  0.00            
ATOM    427  C3A DLPE   43     185.541  10.828  42.559  1.00  0.00            
ATOM    428  C1B DLPE   43     190.896  11.548  50.499  1.00  0.00            
ATOM    429  C2B DLPE   43     193.696  12.462  47.760  1.00  0.00            
ATOM    430  C3B DLPE   43     195.835  14.604  50.336  1.00  0.00            
ATOM    431  NH3 DLPE   44     193.316   2.498  59.163  1.00  0.00            
ATOM    432  PO4 DLPE   44     198.190   1.518  59.036  1.00  0.00            
ATOM    433  GL1 DLPE   44     196.435   1.733  55.050  1.00  0.00            
ATOM    434  GL2 DLPE   44     195.295 200.734  54.134  1.00  0.00            
ATOM    435  C1A DLPE   44     197.291   2.600  51.284  1.00  0.00            
ATOM    436  C2A DLPE   44     197.717   0.809  47.479  1.00  0.00            
ATOM    437  C3A DLPE   44     199.456 201.220  43.524  1.00  0.00            
ATOM    438  C1B DLPE   44     194.903 199.308  49.824  1.00  0.00            
ATOM    439  C2B DLPE   44     194.607 199.025  45.012  1.00  0.00            
ATOM    440  C3B DLPE   44     195.578 200.876  41.194  1.00  0.00            
ATOM    441  NH3 POPE   45      74.227  65.732  57.225  1.00  0.00            
ATOM    442  PO4 POPE   45      70.952  63.134  58.002  1.00  0.00            
ATOM    443  GL1 POPE   45      70.177  65.823  53.748  1.00  0.00            
ATOM    444  GL2 POPE   45      67.486  67.933  52.909  1.00  0.00            
ATOM    445  C1A POPE   45      71.549  68.665  49.362  1.00  0.00            
ATOM    446  D2A POPE   45      73.213  71.973  48.151  1.00  0.00            
ATOM    447  C3A POPE   45      75.705  72.791  45.167  1.00  0.00            
ATOM    448  C4A POPE   45      77.382  71.751  40.904  1.00  0.00            
ATOM    449  C1B POPE   45      64.828  69.664  49.550  1.00  0.00            
ATOM    450  C2B POPE   45      63.869  71.663  46.097  1.00  0.00            
ATOM    451  C3B POPE   45      61.396  72.306  41.265  1.00  0.00            
ATOM    452  C4B POPE   45      60.955  73.666  37.496  1.00  0.00            
ATOM    453  NH3 POPE   46     157.577  19.448  56.752  1.00  0.00            
ATOM    454  PO4 POPE   46     156.281  24.499  56.677  1.00  0.00            
ATOM    455  GL1 POPE   46     156.746  21.708  52.438  1.00  0.00            
ATOM    456  GL2 POPE   46     159.301  19.877  52.414  1.00  0.00            
ATOM    457  C1A POPE   46     156.490  22.197  47.739  1.00  0.00            
ATOM    458  D2A POPE   46     157.592  20.374  42.667  1.00  0.00            
ATOM    459  C3A POPE   46     159.505  21.036  38.628  1.00  0.00            
ATOM    460  C4A POPE   46     159.834  23.986  35.437  1.00  0.00            
ATOM    461  C1B POPE   46     159.668  18.310  47.803  1.00  0.00            
ATOM    462  C2B POPE   46     161.541  21.192  45.867  1.00  0.00            
ATOM    463  C3B POPE   46     161.156  24.766  42.903  1.00  0.00            
ATOM    464  C4B POPE   46     162.561  26.516  39.103  1.00  0.00            
ATOM    465  NH3 POPE   47     114.822 196.809  53.477  1.00  0.00            
ATOM    466  PO4 POPE   47     112.180 200.267  54.939  1.00  0.00            
ATOM    467  GL1 POPE   47     112.594 200.904  50.393  1.00  0.00            
ATOM    468  GL2 POPE   47     116.089 201.534  49.546  1.00  0.00            
ATOM    469  C1A POPE   47     109.683 199.680  47.167  1.00  0.00            
ATOM    470  D2A POPE   47     108.473 199.883  42.658  1.00  0.00            
ATOM    471  C3A POPE   47     109.743 198.181  39.470  1.00  0.00            
ATOM    472  C4A POPE   47     112.194 197.871  35.745  1.00  0.00            
ATOM    473  C1B POPE   47     114.020 197.478  47.180  1.00  0.00            
ATOM    474  C2B POPE   47     112.334 196.187  43.435  1.00  0.00            
ATOM    475  C3B POPE   47     110.684 192.815  40.435  1.00  0.00            
ATOM    476  C4B POPE   47     109.559 188.885  39.422  1.00  0.00            
ATOM    477  NH3 POPE   48     151.437   2.262  56.034  1.00  0.00            
ATOM    478  PO4 POPE   48     155.661   1.446  56.916  1.00  0.00            
ATOM    479  GL1 POPE   48     155.742   1.826  52.387  1.00  0.00            
ATOM    480  GL2 POPE   48     152.078   1.092  51.015  1.00  0.00            
ATOM    481  C1A POPE   48     157.451   3.587  48.715  1.00  0.00            
ATOM    482  D2A POPE   48     159.182   3.346  45.046  1.00  0.00            
ATOM    483  C3A POPE   48     159.802 199.614  42.605  1.00  0.00            
ATOM    484  C4A POPE   48     158.075 197.352  39.358  1.00  0.00            
ATOM    485  C1B POPE   48     148.370   3.334  48.452  1.00  0.00            
ATOM    486  C2B POPE   48     149.554   3.992  44.491  1.00  0.00            
ATOM    487  C3B POPE   48     148.554   5.303  41.317  1.00  0.00            
ATOM    488  C4B POPE   48     149.515   6.550  36.871  1.00  0.00            
ATOM    489  NH3 POPE   49      29.404 169.079  57.973  1.00  0.00            
ATOM    490  PO4 POPE   49      24.542 166.571  57.608  1.00  0.00            
ATOM    491  GL1 POPE   49      26.193 164.099  53.610  1.00  0.00            
ATOM    492  GL2 POPE   49      26.235 167.426  52.434  1.00  0.00            
ATOM    493  C1A POPE   49      26.110 162.801  49.300  1.00  0.00            
ATOM    494  D2A POPE   49      27.174 163.538  46.231  1.00  0.00            
ATOM    495  C3A POPE   49      30.061 165.740  44.910  1.00  0.00            
ATOM    496  C4A POPE   49      33.283 167.344  43.399  1.00  0.00            
ATOM    497  C1B POPE   49      26.245 167.998  48.173  1.00  0.00            
ATOM    498  C2B POPE   49      25.051 168.239  44.025  1.00  0.00            
ATOM    499  C3B POPE   49      21.662 166.793  42.684  1.00  0.00            
ATOM    500  C4B POPE   49      18.420 168.263  39.565  1.00  0.00            
ATOM    501  NH3 POPE   50      41.064  46.640  56.083  1.00  0.00            
ATOM    502  PO4 POPE   50      37.685  43.660  55.252  1.00  0.00            
ATOM    503  GL1 POPE   50      36.851  42.961  51.605  1.00  0.00            
ATOM    504  GL2 POPE   50      38.611  41.799  49.760  1.00  0.00            
ATOM    505  C1A POPE   50      37.189  46.661  49.026  1.00  0.00            
ATOM    506  D2A POPE   50      38.077  49.306  44.518  1.00  0.00            
ATOM    507  C3A POPE   50      38.912  48.150  40.889  1.00  0.00            
ATOM    508  C4A POPE   50      43.037  48.386  39.654  1.00  0.00            
ATOM    509  C1B POPE   50      38.909  43.705  45.344  1.00  0.00            
ATOM    510  C2B POPE   50      40.221  42.731  42.085  1.00  0.00            
ATOM    511  C3B POPE   50      41.796  41.355  38.103  1.00  0.00            
ATOM    512  C4B POPE   50      44.384  40.556  33.406  1.00  0.00            
ATOM    513  NH3 POPE   51     110.292 124.401  53.836  1.00  0.00            
ATOM    514  PO4 POPE   51     106.322 122.798  55.677  1.00  0.00            
ATOM    515  GL1 POPE   51     105.011 121.799  50.969  1.00  0.00            
ATOM    516  GL2 POPE   51     105.477 117.797  50.088  1.00  0.00            
ATOM    517  C1A POPE   51     105.925 122.135  46.515  1.00  0.00            
ATOM    518  D2A POPE   51     106.894 119.556  43.033  1.00  0.00            
ATOM    519  C3A POPE   51     102.712 118.381  39.299  1.00  0.00            
ATOM    520  C4A POPE   51     100.698 116.669  35.815  1.00  0.00            
ATOM    521  C1B POPE   51     106.618 116.371  46.607  1.00  0.00            
ATOM    522  C2B POPE   51     104.259 114.552  42.675  1.00  0.00            
ATOM    523  C3B POPE   51      99.759 113.392  41.521  1.00  0.00            
ATOM    524  C4B POPE   51      98.207 109.422  40.575  1.00  0.00            
ATOM    525  NH3 POPE   52     132.343 101.462  57.468  1.00  0.00            
ATOM    526  PO4 POPE   52     128.123 101.179  55.580  1.00  0.00            
ATOM    527  GL1 POPE   52     128.578 102.430  51.620  1.00  0.00            
ATOM    528  GL2 POPE   52     128.824 105.299  51.626  1.00  0.00            
ATOM    529  C1A POPE   52     129.878 102.879  47.153  1.00  0.00            
ATOM    530  D2A POPE   52     127.526 103.296  43.771  1.00  0.00            
ATOM    531  C3A POPE   52     124.621 106.276  42.206  1.00  0.00            
ATOM    532  C4A POPE   52     125.108 108.778  37.935  1.00  0.00            
ATOM    533  C1B POPE   52     125.304 105.154  47.716  1.00  0.00            
ATOM    534  C2B POPE   52     121.576 105.796  46.813  1.00  0.00            
ATOM    535  C3B POPE   52     119.670 106.107  43.156  1.00  0.00            
ATOM    536  C4B POPE   52     120.180 109.056  40.386  1.00  0.00            
ATOM    537  NH3 POPE   53      67.953  44.574  54.628  1.00  0.00            
ATOM    538  PO4 POPE   53      63.710  45.339  55.389  1.00  0.00            
ATOM    539  GL1 POPE   53      64.353  46.068  51.589  1.00  0.00            
ATOM    540  GL2 POPE   53      66.349  48.547  50.948  1.00  0.00            
ATOM    541  C1A POPE   53      65.699  46.906  46.457  1.00  0.00            
ATOM    542  D2A POPE   53      68.717  46.034  43.808  1.00  0.00            
ATOM    543  C3A POPE   53      67.089  46.032  40.324  1.00  0.00            
ATOM    544  C4A POPE   53      66.910  43.075  37.758  1.00  0.00            
ATOM    545  C1B POPE   53      67.607  52.347  47.884  1.00  0.00            
ATOM    546  C2B POPE   53      67.674  51.271  44.016  1.00  0.00            
ATOM    547  C3B POPE   53      69.617  50.283  40.277  1.00  0.00            
ATOM    548  C4B POPE   53      70.384  46.781  36.514  1.00  0.00            
ATOM    549  NH3 POPE   54     145.544 157.368  54.966  1.00  0.00            
ATOM    550  PO4 POPE   54     147.808 153.185  53.612  1.00  0.00            
ATOM    551  GL1 POPE   54     148.419 152.516  49.646  1.00  0.00            
ATOM    552  GL2 POPE   54     145.699 153.383  47.616  1.00  0.00            
ATOM    553  C1A POPE   54     150.845 153.431  45.903  1.00  0.00            
ATOM    554  D2A POPE   54     151.752 156.554  42.749  1.00  0.00            
ATOM    555  C3A POPE   54     151.750 155.236  38.451  1.00  0.00            
ATOM    556  C4A POPE   54     149.774 151.634  34.962  1.00  0.00            
ATOM    557  C1B POPE   54     147.184 156.727  45.321  1.00  0.00            
ATOM    558  C2B POPE   54     146.785 157.791  40.853  1.00  0.00            
ATOM    559  C3B POPE   54     146.734 155.098  37.218  1.00  0.00            
ATOM    560  C4B POPE   54     144.670 151.019  37.902  1.00  0.00            
ATOM    561  NH3 POPE   55     177.100 104.195  55.195  1.00  0.00            
ATOM    562  PO4 POPE   55     180.960 106.411  53.341  1.00  0.00            
ATOM    563  GL1 POPE   55     179.121 107.067  50.143  1.00  0.00            
ATOM    564  GL2 POPE   55     175.881 107.660  50.405  1.00  0.00            
ATOM    565  C1A POPE   55     180.668 108.163  46.505  1.00  0.00            
ATOM    566  D2A POPE   55     179.319 109.279  42.706  1.00  0.00            
ATOM    567  C3A POPE   55     177.585 106.696  39.798  1.00  0.00            
ATOM    568  C4A POPE   55     173.941 107.808  37.798  1.00  0.00            
ATOM    569  C1B POPE   55     176.341 105.829  45.382  1.00  0.00            
ATOM    570  C2B POPE   55     175.556 103.242  42.663  1.00  0.00            
ATOM    571  C3B POPE   55     174.065 102.352  38.815  1.00  0.00            
ATOM    572  C4B POPE   55     171.810 103.751  34.741  1.00  0.00            
ATOM    573  NH3 POPE   56     156.188  42.068  58.576  1.00  0.00            
ATOM    574  PO4 POPE   56     155.848  38.707  58.173  1.00  0.00            
ATOM    575  GL1 POPE   56     155.837  39.036  53.165  1.00  0.00            
ATOM    576  GL2 POPE   56     155.179  36.845  51.159  1.00  0.00            
ATOM    577  C1A POPE   56     155.311  41.272  48.961  1.00  0.00            
ATOM    578  D2A POPE   56     156.032  42.190  44.268  1.00  0.00            
ATOM    579  C3A POPE   56     153.596  43.760  40.957  1.00  0.00            
ATOM    580  C4A POPE   56     149.690  44.873  38.274  1.00  0.00            
ATOM    581  C1B POPE   56     155.877  36.679  46.925  1.00  0.00            
ATOM    582  C2B POPE   56     157.168  35.143  43.052  1.00  0.00            
ATOM    583  C3B POPE   56     155.631  30.530  42.309  1.00  0.00            
ATOM    584  C4B POPE   56     153.163  29.923  44.818  1.00  0.00            
ATOM    585  NH3 POPE   57     138.909 133.382  58.273  1.00  0.00            
ATOM    586  PO4 POPE   57     136.317 136.500  55.425  1.00  0.00            
ATOM    587  GL1 POPE   57     135.417 135.735  51.077  1.00  0.00            
ATOM    588  GL2 POPE   57     132.701 136.714  51.653  1.00  0.00            
ATOM    589  C1A POPE   57     135.274 132.080  48.988  1.00  0.00            
ATOM    590  D2A POPE   57     134.462 132.101  44.647  1.00  0.00            
ATOM    591  C3A POPE   57     133.384 128.288  41.809  1.00  0.00            
ATOM    592  C4A POPE   57     130.551 126.028  41.027  1.00  0.00            
ATOM    593  C1B POPE   57     134.509 139.683  47.980  1.00  0.00            
ATOM    594  C2B POPE   57     131.149 139.649  45.278  1.00  0.00            
ATOM    595  C3B POPE   57     128.244 137.721  43.516  1.00  0.00            
ATOM    596  C4B POPE   57     125.830 134.141  45.460  1.00  0.00            
ATOM    597  NH3 POPE   58     162.670  49.012  56.442  1.00  0.00            
ATOM    598  PO4 POPE   58     165.874  47.287  56.037  1.00  0.00            
ATOM    599  GL1 POPE   58     165.970  50.125  52.489  1.00  0.00            
ATOM    600  GL2 POPE   58     168.778  49.211  50.685  1.00  0.00            
ATOM    601  C1A POPE   58     164.118  51.416  48.015  1.00  0.00            
ATOM    602  D2A POPE   58     164.507  53.768  44.289  1.00  0.00            
ATOM    603  C3A POPE   58     165.282  51.370  40.768  1.00  0.00            
ATOM    604  C4A POPE   58     164.149  50.071  36.117  1.00  0.00            
ATOM    605  C1B POPE   58     168.470  46.213  46.638  1.00  0.00            
ATOM    606  C2B POPE   58     168.730  45.085  42.554  1.00  0.00            
ATOM    607  C3B POPE   58     167.862  47.052  38.433  1.00  0.00            
ATOM    608  C4B POPE   58     167.735  45.894  33.850  1.00  0.00            
ATOM    609  NH3 POPE   59      13.647  36.852  65.482  1.00  0.00            
ATOM    610  PO4 POPE   59      15.621  37.158  60.765  1.00  0.00            
ATOM    611  GL1 POPE   59      15.240  37.107  56.348  1.00  0.00            
ATOM    612  GL2 POPE   59      12.167  37.937  55.729  1.00  0.00            
ATOM    613  C1A POPE   59      16.876  37.682  51.796  1.00  0.00            
ATOM    614  D2A POPE   59      17.487  36.619  47.540  1.00  0.00            
ATOM    615  C3A POPE   59      20.256  38.403  43.314  1.00  0.00            
ATOM    616  C4A POPE   59      23.336  40.848  42.323  1.00  0.00            
ATOM    617  C1B POPE   59      12.367  40.096  51.382  1.00  0.00            
ATOM    618  C2B POPE   59      15.016  42.371  47.002  1.00  0.00            
ATOM    619  C3B POPE   59      17.613  43.091  43.851  1.00  0.00            
ATOM    620  C4B POPE   59      21.207  45.386  41.813  1.00  0.00            
ATOM    621  NH3 POPE   60     141.903  20.591  55.955  1.00  0.00            
ATOM    622  PO4 POPE   60     145.831  21.230  56.050  1.00  0.00            
ATOM    623  GL1 POPE   60     148.788  20.830  52.794  1.00  0.00            
ATOM    624  GL2 POPE   60     148.126  23.596  52.461  1.00  0.00            
ATOM    625  C1A POPE   60     152.171  21.908  50.740  1.00  0.00            
ATOM    626  D2A POPE   60     152.039  22.313  46.184  1.00  0.00            
ATOM    627  C3A POPE   60     154.793  25.437  43.642  1.00  0.00            
ATOM    628  C4A POPE   60     157.367  26.182  39.395  1.00  0.00            
ATOM    629  C1B POPE   60     147.208  22.625  48.438  1.00  0.00            
ATOM    630  C2B POPE   60     145.001  21.412  45.484  1.00  0.00            
ATOM    631  C3B POPE   60     143.728  20.496  40.893  1.00  0.00            
ATOM    632  C4B POPE   60     140.997  17.893  37.245  1.00  0.00            
ATOM    633  NH3 POPE   61      36.731 144.136  57.246  1.00  0.00            
ATOM    634  PO4 POPE   61      38.526 148.369  56.512  1.00  0.00            
ATOM    635  GL1 POPE   61      37.467 149.068  52.736  1.00  0.00            
ATOM    636  GL2 POPE   61      38.476 145.358  52.807  1.00  0.00            
ATOM    637  C1A POPE   61      36.335 152.086  49.610  1.00  0.00            
ATOM    638  D2A POPE   61      35.036 154.045  45.581  1.00  0.00            
ATOM    639  C3A POPE   61      32.948 151.898  41.231  1.00  0.00            
ATOM    640  C4A POPE   61      32.667 148.781  36.527  1.00  0.00            
ATOM    641  C1B POPE   61      38.999 147.283  48.187  1.00  0.00            
ATOM    642  C2B POPE   61      38.359 150.600  44.924  1.00  0.00            
ATOM    643  C3B POPE   61      38.247 152.044  41.273  1.00  0.00            
ATOM    644  C4B POPE   61      36.261 152.018  37.237  1.00  0.00            
ATOM    645  NH3 POPE   62     163.406  34.698  56.518  1.00  0.00            
ATOM    646  PO4 POPE   62     167.154  32.212  54.162  1.00  0.00            
ATOM    647  GL1 POPE   62     167.238  29.252  50.336  1.00  0.00            
ATOM    648  GL2 POPE   62     169.385  26.540  50.904  1.00  0.00            
ATOM    649  C1A POPE   62     165.252  25.894  46.465  1.00  0.00            
ATOM    650  D2A POPE   62     166.540  24.933  42.741  1.00  0.00            
ATOM    651  C3A POPE   62     170.739  23.666  42.335  1.00  0.00            
ATOM    652  C4A POPE   62     173.453  21.333  38.973  1.00  0.00            
ATOM    653  C1B POPE   62     170.219  24.049  47.365  1.00  0.00            
ATOM    654  C2B POPE   62     167.402  20.479  44.926  1.00  0.00            
ATOM    655  C3B POPE   62     168.181  16.591  43.342  1.00  0.00            
ATOM    656  C4B POPE   62     169.729  13.053  40.867  1.00  0.00            
ATOM    657  NH3 POPE   63      69.587   9.889  54.603  1.00  0.00            
ATOM    658  PO4 POPE   63      71.766   7.335  55.443  1.00  0.00            
ATOM    659  GL1 POPE   63      71.724   5.867  51.019  1.00  0.00            
ATOM    660  GL2 POPE   63      74.579   4.223  50.105  1.00  0.00            
ATOM    661  C1A POPE   63      70.404   4.294  46.765  1.00  0.00            
ATOM    662  D2A POPE   63      68.149   3.316  42.505  1.00  0.00            
ATOM    663  C3A POPE   63      69.401   1.768  39.392  1.00  0.00            
ATOM    664  C4A POPE   63      73.369 201.374  38.425  1.00  0.00            
ATOM    665  C1B POPE   63      74.569   2.008  46.700  1.00  0.00            
ATOM    666  C2B POPE   63      73.675   2.646  42.770  1.00  0.00            
ATOM    667  C3B POPE   63      74.976   5.652  38.858  1.00  0.00            
ATOM    668  C4B POPE   63      73.520   8.656  35.695  1.00  0.00            
ATOM    669  NH3 POPE   64     168.435 140.650  55.638  1.00  0.00            
ATOM    670  PO4 POPE   64     167.305 143.535  52.502  1.00  0.00            
ATOM    671  GL1 POPE   64     167.610 142.687  48.523  1.00  0.00            
ATOM    672  GL2 POPE   64     171.018 142.055  47.437  1.00  0.00            
ATOM    673  C1A POPE   64     166.066 142.226  44.195  1.00  0.00            
ATOM    674  D2A POPE   64     166.081 140.532  40.966  1.00  0.00            
ATOM    675  C3A POPE   64     165.769 141.187  36.396  1.00  0.00            
ATOM    676  C4A POPE   64     167.216 142.575  32.913  1.00  0.00            
ATOM    677  C1B POPE   64     170.697 140.273  43.762  1.00  0.00            
ATOM    678  C2B POPE   64     172.462 141.465  40.509  1.00  0.00            
ATOM    679  C3B POPE   64     175.845 141.191  39.166  1.00  0.00            
ATOM    680  C4B POPE   64     178.348 145.098  37.432  1.00  0.00            
ATOM    681  NH3 POPE   65      27.728 115.895  55.944  1.00  0.00            
ATOM    682  PO4 POPE   65      31.678 115.908  56.205  1.00  0.00            
ATOM    683  GL1 POPE   65      33.091 118.134  52.831  1.00  0.00            
ATOM    684  GL2 POPE   65      31.292 121.893  52.379  1.00  0.00            
ATOM    685  C1A POPE   65      34.989 117.611  48.973  1.00  0.00            
ATOM    686  D2A POPE   65      33.867 117.288  44.434  1.00  0.00            
ATOM    687  C3A POPE   65      36.223 119.505  41.105  1.00  0.00            
ATOM    688  C4A POPE   65      36.295 117.962  37.521  1.00  0.00            
ATOM    689  C1B POPE   65      31.279 121.115  48.978  1.00  0.00            
ATOM    690  C2B POPE   65      31.426 121.123  43.989  1.00  0.00            
ATOM    691  C3B POPE   65      32.496 122.512  39.083  1.00  0.00            
ATOM    692  C4B POPE   65      35.225 122.433  36.112  1.00  0.00            
ATOM    693  NH3 POPE   66      22.584 197.111  57.052  1.00  0.00            
ATOM    694  PO4 POPE   66      20.023   0.224  57.797  1.00  0.00            
ATOM    695  GL1 POPE   66      20.986   0.362  52.981  1.00  0.00            
ATOM    696  GL2 POPE   66      18.364   1.398  52.587  1.00  0.00            
ATOM    697  C1A POPE   66      22.588   1.086  49.456  1.00  0.00            
ATOM    698  D2A POPE   66      22.453   0.410  45.660  1.00  0.00            
ATOM    699  C3A POPE   66      18.890   1.662  43.748  1.00  0.00            
ATOM    700  C4A POPE   66      14.872   1.202  41.493  1.00  0.00            
ATOM    701  C1B POPE   66      15.922   1.521  48.698  1.00  0.00            
ATOM    702  C2B POPE   66      15.193 199.265  44.810  1.00  0.00            
ATOM    703  C3B POPE   66      16.365 198.311  39.493  1.00  0.00            
ATOM    704  C4B POPE   66      15.643 196.155  35.454  1.00  0.00            
ATOM    705  NH3 POPE   67     183.088 101.877  54.462  1.00  0.00            
ATOM    706  PO4 POPE   67     186.423  98.283  52.956  1.00  0.00            
ATOM    707  GL1 POPE   67     183.483  99.552  49.606  1.00  0.00            
ATOM    708  GL2 POPE   67     183.166 103.295  49.132  1.00  0.00            
ATOM    709  C1A POPE   67     182.841  98.526  45.049  1.00  0.00            
ATOM    710  D2A POPE   67     183.065  99.282  40.462  1.00  0.00            
ATOM    711  C3A POPE   67     185.727 100.993  38.245  1.00  0.00            
ATOM    712  C4A POPE   67     188.296 101.801  35.312  1.00  0.00            
ATOM    713  C1B POPE   67     185.432 106.190  46.373  1.00  0.00            
ATOM    714  C2B POPE   67     184.592 108.621  42.883  1.00  0.00            
ATOM    715  C3B POPE   67     184.261 112.452  42.974  1.00  0.00            
ATOM    716  C4B POPE   67     181.947 116.481  43.661  1.00  0.00            
ATOM    717  NH3 POPE   68      49.023  35.036  58.821  1.00  0.00            
ATOM    718  PO4 POPE   68      52.477  33.045  59.060  1.00  0.00            
ATOM    719  GL1 POPE   68      52.670  31.021  54.271  1.00  0.00            
ATOM    720  GL2 POPE   68      53.915  27.406  53.157  1.00  0.00            
ATOM    721  C1A POPE   68      53.257  33.169  50.726  1.00  0.00            
ATOM    722  D2A POPE   68      52.528  35.868  48.502  1.00  0.00            
ATOM    723  C3A POPE   68      50.552  35.739  45.309  1.00  0.00            
ATOM    724  C4A POPE   68      49.756  35.760  42.010  1.00  0.00            
ATOM    725  C1B POPE   68      52.510  25.186  49.973  1.00  0.00            
ATOM    726  C2B POPE   68      52.337  23.809  45.241  1.00  0.00            
ATOM    727  C3B POPE   68      52.349  22.546  40.243  1.00  0.00            
ATOM    728  C4B POPE   68      51.142  19.742  37.409  1.00  0.00            
ATOM    729  NH3 POPE   69      15.701  98.248  52.151  1.00  0.00            
ATOM    730  PO4 POPE   69      18.190 102.394  52.549  1.00  0.00            
ATOM    731  GL1 POPE   69      19.013 100.618  48.581  1.00  0.00            
ATOM    732  GL2 POPE   69      22.122 100.483  47.029  1.00  0.00            
ATOM    733  C1A POPE   69      17.657 100.970  44.286  1.00  0.00            
ATOM    734  D2A POPE   69      17.936 100.241  40.465  1.00  0.00            
ATOM    735  C3A POPE   69      17.116 101.752  37.085  1.00  0.00            
ATOM    736  C4A POPE   69      15.889 103.110  33.408  1.00  0.00            
ATOM    737  C1B POPE   69      23.050 103.574  43.958  1.00  0.00            
ATOM    738  C2B POPE   69      21.798 106.401  39.798  1.00  0.00            
ATOM    739  C3B POPE   69      22.831 109.317  37.490  1.00  0.00            
ATOM    740  C4B POPE   69      26.932 108.500  35.016  1.00  0.00            
ATOM    741  NH3 POPE   70      60.626  61.741  57.782  1.00  0.00            
ATOM    742  PO4 POPE   70      61.974  65.180  56.594  1.00  0.00            
ATOM    743  GL1 POPE   70      60.617  66.129  53.044  1.00  0.00            
ATOM    744  GL2 POPE   70      57.217  66.164  51.327  1.00  0.00            
ATOM    745  C1A POPE   70      61.745  64.991  49.257  1.00  0.00            
ATOM    746  D2A POPE   70      64.184  66.761  45.598  1.00  0.00            
ATOM    747  C3A POPE   70      65.996  67.716  41.695  1.00  0.00            
ATOM    748  C4A POPE   70      63.976  69.639  38.411  1.00  0.00            
ATOM    749  C1B POPE   70      57.391  63.762  47.686  1.00  0.00            
ATOM    750  C2B POPE   70      60.673  63.499  44.466  1.00  0.00            
ATOM    751  C3B POPE   70      61.878  65.334  40.527  1.00  0.00            
ATOM    752  C4B POPE   70      59.286  68.721  39.095  1.00  0.00            
ATOM    753  NH3 POPE   71      66.176  49.456  57.151  1.00  0.00            
ATOM    754  PO4 POPE   71      69.777  49.211  54.902  1.00  0.00            
ATOM    755  GL1 POPE   71      71.894  49.198  52.428  1.00  0.00            
ATOM    756  GL2 POPE   71      73.203  51.923  51.898  1.00  0.00            
ATOM    757  C1A POPE   71      71.026  48.836  48.238  1.00  0.00            
ATOM    758  D2A POPE   71      73.044  48.203  45.163  1.00  0.00            
ATOM    759  C3A POPE   71      73.071  46.264  40.893  1.00  0.00            
ATOM    760  C4A POPE   71      74.976  44.046  37.282  1.00  0.00            
ATOM    761  C1B POPE   71      71.947  54.868  49.427  1.00  0.00            
ATOM    762  C2B POPE   71      73.600  57.978  48.975  1.00  0.00            
ATOM    763  C3B POPE   71      75.667  58.371  44.114  1.00  0.00            
ATOM    764  C4B POPE   71      77.748  56.284  41.797  1.00  0.00            
ATOM    765  NH3 POPE   72      29.646  60.701  54.245  1.00  0.00            
ATOM    766  PO4 POPE   72      32.133  56.843  55.473  1.00  0.00            
ATOM    767  GL1 POPE   72      31.850  56.461  51.857  1.00  0.00            
ATOM    768  GL2 POPE   72      29.798  53.387  51.614  1.00  0.00            
ATOM    769  C1A POPE   72      34.588  57.297  48.358  1.00  0.00            
ATOM    770  D2A POPE   72      34.517  56.994  43.791  1.00  0.00            
ATOM    771  C3A POPE   72      38.202  53.782  41.753  1.00  0.00            
ATOM    772  C4A POPE   72      41.360  52.757  40.170  1.00  0.00            
ATOM    773  C1B POPE   72      30.511  54.552  47.388  1.00  0.00            
ATOM    774  C2B POPE   72      29.083  57.139  45.105  1.00  0.00            
ATOM    775  C3B POPE   72      24.940  57.536  42.504  1.00  0.00            
ATOM    776  C4B POPE   72      21.219  60.566  41.421  1.00  0.00            
ATOM    777  NH3 POPE   73     178.372 122.402  53.735  1.00  0.00            
ATOM    778  PO4 POPE   73     181.184 120.579  56.571  1.00  0.00            
ATOM    779  GL1 POPE   73     180.936 118.329  51.948  1.00  0.00            
ATOM    780  GL2 POPE   73     179.125 116.045  51.008  1.00  0.00            
ATOM    781  C1A POPE   73     182.843 118.819  48.046  1.00  0.00            
ATOM    782  D2A POPE   73     186.395 119.614  44.811  1.00  0.00            
ATOM    783  C3A POPE   73     185.519 120.104  40.510  1.00  0.00            
ATOM    784  C4A POPE   73     184.666 120.682  36.578  1.00  0.00            
ATOM    785  C1B POPE   73     178.153 117.511  46.824  1.00  0.00            
ATOM    786  C2B POPE   73     176.777 117.004  43.142  1.00  0.00            
ATOM    787  C3B POPE   73     175.711 116.729  38.341  1.00  0.00            
ATOM    788  C4B POPE   73     175.267 116.077  33.663  1.00  0.00            
ATOM    789  NH3 POPE   74      14.166  42.913  56.531  1.00  0.00            
ATOM    790  PO4 POPE   74      17.260  42.984  58.416  1.00  0.00            
ATOM    791  GL1 POPE   74      19.286  44.242  54.221  1.00  0.00            
ATOM    792  GL2 POPE   74      16.976  42.242  52.634  1.00  0.00            
ATOM    793  C1A POPE   74      22.631  43.205  52.380  1.00  0.00            
ATOM    794  D2A POPE   74      27.282  44.463  49.602  1.00  0.00            
ATOM    795  C3A POPE   74      28.308  42.023  46.307  1.00  0.00            
ATOM    796  C4A POPE   74      30.525  38.763  44.936  1.00  0.00            
ATOM    797  C1B POPE   74      18.684  45.516  49.302  1.00  0.00            
ATOM    798  C2B POPE   74      18.200  50.141  49.002  1.00  0.00            
ATOM    799  C3B POPE   74      20.466  53.000  48.608  1.00  0.00            
ATOM    800  C4B POPE   74      24.417  53.655  45.819  1.00  0.00            
ATOM    801  NH3 POPE   75     188.007 144.733  52.787  1.00  0.00            
ATOM    802  PO4 POPE   75     185.591 141.320  52.876  1.00  0.00            
ATOM    803  GL1 POPE   75     186.459 140.681  47.874  1.00  0.00            
ATOM    804  GL2 POPE   75     188.014 138.710  46.379  1.00  0.00            
ATOM    805  C1A POPE   75     182.574 139.228  45.748  1.00  0.00            
ATOM    806  D2A POPE   75     181.115 136.452  42.666  1.00  0.00            
ATOM    807  C3A POPE   75     177.629 136.405  39.614  1.00  0.00            
ATOM    808  C4A POPE   75     174.235 136.431  36.306  1.00  0.00            
ATOM    809  C1B POPE   75     186.126 137.975  41.619  1.00  0.00            
ATOM    810  C2B POPE   75     184.926 137.860  37.179  1.00  0.00            
ATOM    811  C3B POPE   75     185.135 133.380  35.682  1.00  0.00            
ATOM    812  C4B POPE   75     185.308 131.645  31.852  1.00  0.00            
ATOM    813  NH3 POPE   76     190.239  48.681  54.187  1.00  0.00            
ATOM    814  PO4 POPE   76     191.672  53.382  55.472  1.00  0.00            
ATOM    815  GL1 POPE   76     190.848  53.885  51.195  1.00  0.00            
ATOM    816  GL2 POPE   76     191.194  51.505  49.633  1.00  0.00            
ATOM    817  C1A POPE   76     191.993  56.129  47.998  1.00  0.00            
ATOM    818  D2A POPE   76     192.712  55.753  43.871  1.00  0.00            
ATOM    819  C3A POPE   76     193.748  57.141  39.995  1.00  0.00            
ATOM    820  C4A POPE   76     197.168  56.499  37.142  1.00  0.00            
ATOM    821  C1B POPE   76     193.878  51.434  46.340  1.00  0.00            
ATOM    822  C2B POPE   76     193.743  48.680  42.948  1.00  0.00            
ATOM    823  C3B POPE   76     191.621  48.618  39.658  1.00  0.00            
ATOM    824  C4B POPE   76     186.508  49.715  38.085  1.00  0.00            
ATOM    825  NH3 POPE   77       4.369  84.687  52.243  1.00  0.00            
ATOM    826  PO4 POPE   77       2.642  88.751  49.896  1.00  0.00            
ATOM    827  GL1 POPE   77       2.474  88.641  46.310  1.00  0.00            
ATOM    828  GL2 POPE   77       4.274  91.274  45.220  1.00  0.00            
ATOM    829  C1A POPE   77       4.044  86.544  43.181  1.00  0.00            
ATOM    830  D2A POPE   77       2.663  84.272  39.452  1.00  0.00            
ATOM    831  C3A POPE   77       4.938  81.685  39.113  1.00  0.00            
ATOM    832  C4A POPE   77       6.466  78.229  36.501  1.00  0.00            
ATOM    833  C1B POPE   77       4.170  94.141  41.936  1.00  0.00            
ATOM    834  C2B POPE   77       5.088  94.709  37.562  1.00  0.00            
ATOM    835  C3B POPE   77       4.449  97.186  34.124  1.00  0.00            
ATOM    836  C4B POPE   77       7.105 100.584  33.346  1.00  0.00            
ATOM    837  NH3 POPE   78      57.078  13.539  57.673  1.00  0.00            
ATOM    838  PO4 POPE   78      60.744  12.306  55.448  1.00  0.00            
ATOM    839  GL1 POPE   78      61.681  14.672  53.536  1.00  0.00            
ATOM    840  GL2 POPE   78      58.487  16.401  53.272  1.00  0.00            
ATOM    841  C1A POPE   78      63.977  17.208  50.483  1.00  0.00            
ATOM    842  D2A POPE   78      65.666  16.989  46.834  1.00  0.00            
ATOM    843  C3A POPE   78      65.717  20.385  43.902  1.00  0.00            
ATOM    844  C4A POPE   78      68.386  23.819  44.695  1.00  0.00            
ATOM    845  C1B POPE   78      59.697  14.128  49.170  1.00  0.00            
ATOM    846  C2B POPE   78      59.794  16.198  44.228  1.00  0.00            
ATOM    847  C3B POPE   78      62.097  18.197  40.104  1.00  0.00            
ATOM    848  C4B POPE   78      65.325  20.582  38.413  1.00  0.00            
ATOM    849  NH3 POPE   79      44.041  27.803  57.255  1.00  0.00            
ATOM    850  PO4 POPE   79      47.245  30.177  58.915  1.00  0.00            
ATOM    851  GL1 POPE   79      47.973  27.395  54.639  1.00  0.00            
ATOM    852  GL2 POPE   79      49.315  24.900  54.828  1.00  0.00            
ATOM    853  C1A POPE   79      49.464  29.321  50.904  1.00  0.00            
ATOM    854  D2A POPE   79      51.712  29.668  47.440  1.00  0.00            
ATOM    855  C3A POPE   79      55.657  27.918  47.834  1.00  0.00            
ATOM    856  C4A POPE   79      59.219  24.988  47.205  1.00  0.00            
ATOM    857  C1B POPE   79      47.681  24.942  49.916  1.00  0.00            
ATOM    858  C2B POPE   79      48.125  26.605  46.286  1.00  0.00            
ATOM    859  C3B POPE   79      48.454  25.708  42.390  1.00  0.00            
ATOM    860  C4B POPE   79      46.414  28.401  39.943  1.00  0.00            
ATOM    861  NH3 POPE   80      12.674 101.798  55.756  1.00  0.00            
ATOM    862  PO4 POPE   80      10.619 101.105  51.781  1.00  0.00            
ATOM    863  GL1 POPE   80       9.958 104.588  49.194  1.00  0.00            
ATOM    864  GL2 POPE   80       7.194 106.116  48.136  1.00  0.00            
ATOM    865  C1A POPE   80      12.547 106.000  45.761  1.00  0.00            
ATOM    866  D2A POPE   80      14.541 104.095  41.431  1.00  0.00            
ATOM    867  C3A POPE   80      12.164 104.730  37.514  1.00  0.00            
ATOM    868  C4A POPE   80       8.859 105.520  34.285  1.00  0.00            
ATOM    869  C1B POPE   80       7.354 104.838  44.118  1.00  0.00            
ATOM    870  C2B POPE   80       7.731 105.326  39.908  1.00  0.00            
ATOM    871  C3B POPE   80       5.496 103.154  37.567  1.00  0.00            
ATOM    872  C4B POPE   80       3.894 104.305  34.426  1.00  0.00            
ATOM    873  NH3 POPE   81     150.797 120.258  54.352  1.00  0.00            
ATOM    874  PO4 POPE   81     152.654 123.369  52.127  1.00  0.00            
ATOM    875  GL1 POPE   81     149.850 126.068  50.892  1.00  0.00            
ATOM    876  GL2 POPE   81     151.325 125.819  47.555  1.00  0.00            
ATOM    877  C1A POPE   81     146.664 128.285  47.345  1.00  0.00            
ATOM    878  D2A POPE   81     144.619 131.863  45.739  1.00  0.00            
ATOM    879  C3A POPE   81     144.897 133.603  41.583  1.00  0.00            
ATOM    880  C4A POPE   81     146.497 133.136  37.426  1.00  0.00            
ATOM    881  C1B POPE   81     148.830 124.571  43.920  1.00  0.00            
ATOM    882  C2B POPE   81     147.317 124.164  39.212  1.00  0.00            
ATOM    883  C3B POPE   81     146.942 125.007  34.237  1.00  0.00            
ATOM    884  C4B POPE   81     145.804 123.520  29.936  1.00  0.00            
ATOM    885  NH3 POPE   82     184.148   3.863  62.551  1.00  0.00            
ATOM    886  PO4 POPE   82     184.288   1.861  58.371  1.00  0.00            
ATOM    887  GL1 POPE   82     186.189   3.382  54.208  1.00  0.00            
ATOM    888  GL2 POPE   82     185.756   0.098  53.247  1.00  0.00            
ATOM    889  C1A POPE   82     187.153   3.398  49.613  1.00  0.00            
ATOM    890  D2A POPE   82     188.559   3.471  46.155  1.00  0.00            
ATOM    891  C3A POPE   82     189.940 201.477  44.135  1.00  0.00            
ATOM    892  C4A POPE   82     190.983 198.877  40.600  1.00  0.00            
ATOM    893  C1B POPE   82     182.165   0.391  50.037  1.00  0.00            
ATOM    894  C2B POPE   82     179.908   0.212  46.255  1.00  0.00            
ATOM    895  C3B POPE   82     180.471 200.264  43.100  1.00  0.00            
ATOM    896  C4B POPE   82     181.628 197.085  41.676  1.00  0.00            
ATOM    897  NH3 POPE   83     169.075 200.552  58.276  1.00  0.00            
ATOM    898  PO4 POPE   83     168.615   3.589  58.957  1.00  0.00            
ATOM    899  GL1 POPE   83     173.137   1.711  56.483  1.00  0.00            
ATOM    900  GL2 POPE   83     176.922   2.241  55.331  1.00  0.00            
ATOM    901  C1A POPE   83     172.014   1.002  51.171  1.00  0.00            
ATOM    902  D2A POPE   83     171.050   1.725  47.572  1.00  0.00            
ATOM    903  C3A POPE   83     168.488   3.800  45.907  1.00  0.00            
ATOM    904  C4A POPE   83     165.882   7.889  47.343  1.00  0.00            
ATOM    905  C1B POPE   83     177.254   1.635  50.342  1.00  0.00            
ATOM    906  C2B POPE   83     175.304 200.535  46.885  1.00  0.00            
ATOM    907  C3B POPE   83     174.351 200.943  42.707  1.00  0.00            
ATOM    908  C4B POPE   83     172.501 200.186  38.300  1.00  0.00            
ATOM    909  NH3 POPE   84      88.444 120.798  57.363  1.00  0.00            
ATOM    910  PO4 POPE   84      85.743 117.568  57.415  1.00  0.00            
ATOM    911  GL1 POPE   84      85.474 119.107  53.084  1.00  0.00            
ATOM    912  GL2 POPE   84      84.928 121.757  53.547  1.00  0.00            
ATOM    913  C1A POPE   84      84.912 118.168  49.162  1.00  0.00            
ATOM    914  D2A POPE   84      86.084 119.165  44.518  1.00  0.00            
ATOM    915  C3A POPE   84      87.566 115.380  41.397  1.00  0.00            
ATOM    916  C4A POPE   84      87.233 116.268  36.720  1.00  0.00            
ATOM    917  C1B POPE   84      82.061 122.399  50.190  1.00  0.00            
ATOM    918  C2B POPE   84      81.443 122.296  46.031  1.00  0.00            
ATOM    919  C3B POPE   84      80.977 124.757  41.748  1.00  0.00            
ATOM    920  C4B POPE   84      82.815 126.914  38.270  1.00  0.00            
ATOM    921  NH3 POPE   85      22.407 162.186  56.879  1.00  0.00            
ATOM    922  PO4 POPE   85      17.342 162.480  58.547  1.00  0.00            
ATOM    923  GL1 POPE   85      17.788 162.772  54.588  1.00  0.00            
ATOM    924  GL2 POPE   85      20.144 165.253  54.326  1.00  0.00            
ATOM    925  C1A POPE   85      17.030 161.368  50.246  1.00  0.00            
ATOM    926  D2A POPE   85      15.876 158.247  47.780  1.00  0.00            
ATOM    927  C3A POPE   85      16.886 158.500  42.988  1.00  0.00            
ATOM    928  C4A POPE   85      13.803 158.739  39.336  1.00  0.00            
ATOM    929  C1B POPE   85      20.998 165.215  49.357  1.00  0.00            
ATOM    930  C2B POPE   85      19.182 163.308  45.350  1.00  0.00            
ATOM    931  C3B POPE   85      20.277 161.569  40.704  1.00  0.00            
ATOM    932  C4B POPE   85      21.031 164.211  36.978  1.00  0.00            
ATOM    933  NH3 POPE   86     195.436  94.643  50.952  1.00  0.00            
ATOM    934  PO4 POPE   86     199.708  92.423  49.391  1.00  0.00            
ATOM    935  GL1 POPE   86     200.924  94.173  45.687  1.00  0.00            
ATOM    936  GL2 POPE   86     200.676  91.804  44.221  1.00  0.00            
ATOM    937  C1A POPE   86     201.064  95.181  40.954  1.00  0.00            
ATOM    938  D2A POPE   86       0.086  94.400  36.168  1.00  0.00            
ATOM    939  C3A POPE   86       1.517  90.699  33.988  1.00  0.00            
ATOM    940  C4A POPE   86       3.131  88.825  31.117  1.00  0.00            
ATOM    941  C1B POPE   86       1.640  90.343  41.087  1.00  0.00            
ATOM    942  C2B POPE   86       3.864  89.365  38.167  1.00  0.00            
ATOM    943  C3B POPE   86       4.390  85.631  34.995  1.00  0.00            
ATOM    944  C4B POPE   86       2.408  80.747  34.983  1.00  0.00            
ATOM    945  NH3 POPE   87      28.308  37.857  59.072  1.00  0.00            
ATOM    946  PO4 POPE   87      31.901  34.592  59.383  1.00  0.00            
ATOM    947  GL1 POPE   87      31.133  35.002  55.123  1.00  0.00            
ATOM    948  GL2 POPE   87      28.870  35.163  54.478  1.00  0.00            
ATOM    949  C1A POPE   87      34.312  33.459  51.121  1.00  0.00            
ATOM    950  D2A POPE   87      37.901  34.018  48.927  1.00  0.00            
ATOM    951  C3A POPE   87      40.068  34.345  45.703  1.00  0.00            
ATOM    952  C4A POPE   87      41.371  37.265  41.650  1.00  0.00            
ATOM    953  C1B POPE   87      25.696  34.256  49.825  1.00  0.00            
ATOM    954  C2B POPE   87      25.062  31.606  45.098  1.00  0.00            
ATOM    955  C3B POPE   87      26.818  29.150  41.059  1.00  0.00            
ATOM    956  C4B POPE   87      29.398  28.131  37.610  1.00  0.00            
ATOM    957  NH3 POPE   88     131.657 156.215  53.635  1.00  0.00            
ATOM    958  PO4 POPE   88     134.179 152.811  51.499  1.00  0.00            
ATOM    959  GL1 POPE   88     133.730 150.285  47.907  1.00  0.00            
ATOM    960  GL2 POPE   88     136.681 148.781  47.759  1.00  0.00            
ATOM    961  C1A POPE   88     132.006 150.889  43.900  1.00  0.00            
ATOM    962  D2A POPE   88     128.826 152.414  40.966  1.00  0.00            
ATOM    963  C3A POPE   88     128.576 150.319  37.460  1.00  0.00            
ATOM    964  C4A POPE   88     125.817 148.004  35.227  1.00  0.00            
ATOM    965  C1B POPE   88     136.743 148.492  42.923  1.00  0.00            
ATOM    966  C2B POPE   88     134.679 150.898  39.698  1.00  0.00            
ATOM    967  C3B POPE   88     136.446 150.395  36.246  1.00  0.00            
ATOM    968  C4B POPE   88     137.915 151.880  32.357  1.00  0.00            
ATOM    969  NH3 POPE   89      24.620  94.605  53.776  1.00  0.00            
ATOM    970  PO4 POPE   89      21.628  91.650  52.388  1.00  0.00            
ATOM    971  GL1 POPE   89      22.584  93.010  49.025  1.00  0.00            
ATOM    972  GL2 POPE   89      21.688  95.171  47.426  1.00  0.00            
ATOM    973  C1A POPE   89      21.579  89.527  46.139  1.00  0.00            
ATOM    974  D2A POPE   89      22.512  87.681  41.587  1.00  0.00            
ATOM    975  C3A POPE   89      23.616  88.898  37.689  1.00  0.00            
ATOM    976  C4A POPE   89      24.804  87.264  33.218  1.00  0.00            
ATOM    977  C1B POPE   89      20.627  97.156  43.469  1.00  0.00            
ATOM    978  C2B POPE   89      19.876  95.889  39.882  1.00  0.00            
ATOM    979  C3B POPE   89      19.711  92.523  36.420  1.00  0.00            
ATOM    980  C4B POPE   89      18.383  88.535  34.507  1.00  0.00            
ATOM    981  NH3 POPE   90     197.787  66.408  54.167  1.00  0.00            
ATOM    982  PO4 POPE   90     194.484  67.526  54.710  1.00  0.00            
ATOM    983  GL1 POPE   90     194.339  68.947  50.865  1.00  0.00            
ATOM    984  GL2 POPE   90     192.206  70.753  48.478  1.00  0.00            
ATOM    985  C1A POPE   90     197.472  69.967  47.574  1.00  0.00            
ATOM    986  D2A POPE   90     200.118  69.755  44.021  1.00  0.00            
ATOM    987  C3A POPE   90     198.712  71.202  40.247  1.00  0.00            
ATOM    988  C4A POPE   90     198.444  72.445  36.012  1.00  0.00            
ATOM    989  C1B POPE   90     190.213  69.918  44.533  1.00  0.00            
ATOM    990  C2B POPE   90     189.649  70.996  40.635  1.00  0.00            
ATOM    991  C3B POPE   90     191.438  72.373  35.781  1.00  0.00            
ATOM    992  C4B POPE   90     193.680  73.930  31.911  1.00  0.00            
ATOM    993  NH3 POPE   91      67.166  66.135  57.775  1.00  0.00            
ATOM    994  PO4 POPE   91      66.021  62.004  58.034  1.00  0.00            
ATOM    995  GL1 POPE   91      65.546  60.724  53.276  1.00  0.00            
ATOM    996  GL2 POPE   91      65.924  63.033  52.287  1.00  0.00            
ATOM    997  C1A POPE   91      64.309  60.925  48.213  1.00  0.00            
ATOM    998  D2A POPE   91      65.447  62.004  43.596  1.00  0.00            
ATOM    999  C3A POPE   91      64.818  59.673  40.377  1.00  0.00            
ATOM   1000  C4A POPE   91      63.710  58.222  35.710  1.00  0.00            
ATOM   1001  C1B POPE   91      67.966  64.569  49.119  1.00  0.00            
ATOM   1002  C2B POPE   91      69.823  64.607  44.628  1.00  0.00            
ATOM   1003  C3B POPE   91      70.460  64.479  40.772  1.00  0.00            
ATOM   1004  C4B POPE   91      67.290  64.823  36.811  1.00  0.00            
ATOM   1005  NH3 POPE   92      99.467  54.314  55.362  1.00  0.00            
ATOM   1006  PO4 POPE   92      98.607  58.696  53.875  1.00  0.00            
ATOM   1007  GL1 POPE   92      97.289  59.799  48.823  1.00  0.00            
ATOM   1008  GL2 POPE   92      96.787  62.795  48.094  1.00  0.00            
ATOM   1009  C1A POPE   92      95.863  59.139  45.042  1.00  0.00            
ATOM   1010  D2A POPE   92      97.608  60.003  41.001  1.00  0.00            
ATOM   1011  C3A POPE   92      99.971  56.779  38.231  1.00  0.00            
ATOM   1012  C4A POPE   92     101.909  55.303  34.610  1.00  0.00            
ATOM   1013  C1B POPE   92      98.372  65.641  45.995  1.00  0.00            
ATOM   1014  C2B POPE   92      97.093  65.431  42.006  1.00  0.00            
ATOM   1015  C3B POPE   92      97.005  63.777  38.093  1.00  0.00            
ATOM   1016  C4B POPE   92      95.444  64.630  34.650  1.00  0.00            
ATOM   1017  NH3 POPE   93      48.119  13.502  58.511  1.00  0.00            
ATOM   1018  PO4 POPE   93      45.495  11.519  55.308  1.00  0.00            
ATOM   1019  GL1 POPE   93      45.892   9.841  51.695  1.00  0.00            
ATOM   1020  GL2 POPE   93      44.870   6.340  51.452  1.00  0.00            
ATOM   1021  C1A POPE   93      45.509   8.842  47.000  1.00  0.00            
ATOM   1022  D2A POPE   93      43.154   6.717  44.230  1.00  0.00            
ATOM   1023  C3A POPE   93      40.353   7.945  41.586  1.00  0.00            
ATOM   1024  C4A POPE   93      37.501  11.308  40.289  1.00  0.00            
ATOM   1025  C1B POPE   93      41.623   8.457  50.056  1.00  0.00            
ATOM   1026  C2B POPE   93      38.528   8.654  46.793  1.00  0.00            
ATOM   1027  C3B POPE   93      36.478   5.920  43.611  1.00  0.00            
ATOM   1028  C4B POPE   93      33.405   2.661  43.518  1.00  0.00            
ATOM   1029  NH3 POPE   94     110.252  68.254  58.300  1.00  0.00            
ATOM   1030  PO4 POPE   94     113.053  68.565  53.586  1.00  0.00            
ATOM   1031  GL1 POPE   94     112.837  71.085  49.874  1.00  0.00            
ATOM   1032  GL2 POPE   94     110.455  69.677  48.190  1.00  0.00            
ATOM   1033  C1A POPE   94     114.915  72.898  44.799  1.00  0.00            
ATOM   1034  D2A POPE   94     115.168  70.856  40.763  1.00  0.00            
ATOM   1035  C3A POPE   94     116.952  73.208  38.553  1.00  0.00            
ATOM   1036  C4A POPE   94     116.247  75.525  34.665  1.00  0.00            
ATOM   1037  C1B POPE   94     111.593  68.947  44.169  1.00  0.00            
ATOM   1038  C2B POPE   94     110.312  68.734  39.577  1.00  0.00            
ATOM   1039  C3B POPE   94     111.541  69.912  35.017  1.00  0.00            
ATOM   1040  C4B POPE   94     115.731  70.279  34.382  1.00  0.00            
ATOM   1041  NH3 POPE   95     145.368 108.309  59.554  1.00  0.00            
ATOM   1042  PO4 POPE   95     144.511 112.633  58.141  1.00  0.00            
ATOM   1043  GL1 POPE   95     144.079 113.143  53.413  1.00  0.00            
ATOM   1044  GL2 POPE   95     144.230 115.363  51.124  1.00  0.00            
ATOM   1045  C1A POPE   95     141.245 112.504  48.847  1.00  0.00            
ATOM   1046  D2A POPE   95     140.129 111.137  44.496  1.00  0.00            
ATOM   1047  C3A POPE   95     136.928 108.807  41.203  1.00  0.00            
ATOM   1048  C4A POPE   95     134.679 108.393  37.542  1.00  0.00            
ATOM   1049  C1B POPE   95     145.998 115.347  47.571  1.00  0.00            
ATOM   1050  C2B POPE   95     144.511 114.380  43.168  1.00  0.00            
ATOM   1051  C3B POPE   95     145.407 111.345  40.295  1.00  0.00            
ATOM   1052  C4B POPE   95     147.610 107.364  40.461  1.00  0.00            
ATOM   1053  NH3 POPE   96      62.391  70.115  56.210  1.00  0.00            
ATOM   1054  PO4 POPE   96      61.154  74.801  56.582  1.00  0.00            
ATOM   1055  GL1 POPE   96      63.430  76.891  53.314  1.00  0.00            
ATOM   1056  GL2 POPE   96      61.915  79.892  52.219  1.00  0.00            
ATOM   1057  C1A POPE   96      62.833  76.029  48.461  1.00  0.00            
ATOM   1058  D2A POPE   96      63.013  76.752  44.658  1.00  0.00            
ATOM   1059  C3A POPE   96      64.670  78.981  40.857  1.00  0.00            
ATOM   1060  C4A POPE   96      68.857  80.388  38.648  1.00  0.00            
ATOM   1061  C1B POPE   96      59.411  79.192  49.882  1.00  0.00            
ATOM   1062  C2B POPE   96      56.292  80.007  47.893  1.00  0.00            
ATOM   1063  C3B POPE   96      55.104  81.818  42.963  1.00  0.00            
ATOM   1064  C4B POPE   96      55.340  83.305  38.360  1.00  0.00            
ATOM   1065  NH3 POPE   97     196.882 157.221  53.392  1.00  0.00            
ATOM   1066  PO4 POPE   97     198.285 161.647  55.747  1.00  0.00            
ATOM   1067  GL1 POPE   97     199.547 165.600  53.282  1.00  0.00            
ATOM   1068  GL2 POPE   97     197.391 168.127  53.038  1.00  0.00            
ATOM   1069  C1A POPE   97     201.321 164.779  48.145  1.00  0.00            
ATOM   1070  D2A POPE   97       2.283 166.436  45.527  1.00  0.00            
ATOM   1071  C3A POPE   97       1.312 168.709  41.653  1.00  0.00            
ATOM   1072  C4A POPE   97       2.110 168.149  37.409  1.00  0.00            
ATOM   1073  C1B POPE   97     199.252 168.955  49.856  1.00  0.00            
ATOM   1074  C2B POPE   97     199.263 168.943  45.147  1.00  0.00            
ATOM   1075  C3B POPE   97     198.803 170.939  42.284  1.00  0.00            
ATOM   1076  C4B POPE   97     199.577 170.801  37.884  1.00  0.00            
ATOM   1077  NH3 POPE   98      17.255 142.593  59.168  1.00  0.00            
ATOM   1078  PO4 POPE   98      17.012 140.044  57.840  1.00  0.00            
ATOM   1079  GL1 POPE   98      20.139 140.042  54.506  1.00  0.00            
ATOM   1080  GL2 POPE   98      17.824 143.319  54.061  1.00  0.00            
ATOM   1081  C1A POPE   98      23.354 138.566  50.886  1.00  0.00            
ATOM   1082  D2A POPE   98      27.497 137.835  49.644  1.00  0.00            
ATOM   1083  C3A POPE   98      28.635 136.754  45.420  1.00  0.00            
ATOM   1084  C4A POPE   98      32.757 138.107  43.023  1.00  0.00            
ATOM   1085  C1B POPE   98      18.028 139.328  50.152  1.00  0.00            
ATOM   1086  C2B POPE   98      19.765 139.388  44.816  1.00  0.00            
ATOM   1087  C3B POPE   98      18.053 141.169  40.413  1.00  0.00            
ATOM   1088  C4B POPE   98      14.950 144.603  39.578  1.00  0.00            
ATOM   1089  NH3 POPE   99     180.376 114.670  55.998  1.00  0.00            
ATOM   1090  PO4 POPE   99     176.829 117.843  54.897  1.00  0.00            
ATOM   1091  GL1 POPE   99     174.762 118.343  52.260  1.00  0.00            
ATOM   1092  GL2 POPE   99     173.479 116.342  50.430  1.00  0.00            
ATOM   1093  C1A POPE   99     173.429 120.311  47.636  1.00  0.00            
ATOM   1094  D2A POPE   99     175.808 122.500  44.131  1.00  0.00            
ATOM   1095  C3A POPE   99     174.225 126.430  45.971  1.00  0.00            
ATOM   1096  C4A POPE   99     176.275 130.321  47.412  1.00  0.00            
ATOM   1097  C1B POPE   99     172.500 116.229  45.638  1.00  0.00            
ATOM   1098  C2B POPE   99     170.727 116.783  41.411  1.00  0.00            
ATOM   1099  C3B POPE   99     168.450 119.260  38.845  1.00  0.00            
ATOM   1100  C4B POPE   99     166.369 119.731  34.519  1.00  0.00            
ATOM   1101  NH3 POPE  100     158.750 151.336  51.975  1.00  0.00            
ATOM   1102  PO4 POPE  100     162.771 152.944  54.138  1.00  0.00            
ATOM   1103  GL1 POPE  100     163.983 152.755  49.924  1.00  0.00            
ATOM   1104  GL2 POPE  100     168.111 153.124  50.407  1.00  0.00            
ATOM   1105  C1A POPE  100     162.592 151.348  46.505  1.00  0.00            
ATOM   1106  D2A POPE  100     162.137 151.901  41.966  1.00  0.00            
ATOM   1107  C3A POPE  100     158.025 152.037  39.250  1.00  0.00            
ATOM   1108  C4A POPE  100     154.283 150.746  37.571  1.00  0.00            
ATOM   1109  C1B POPE  100     171.063 154.963  48.028  1.00  0.00            
ATOM   1110  C2B POPE  100     171.692 157.798  44.412  1.00  0.00            
ATOM   1111  C3B POPE  100     171.384 160.562  40.652  1.00  0.00            
ATOM   1112  C4B POPE  100     174.465 161.409  36.920  1.00  0.00            
ATOM   1113  NH3 POPE  101      33.292  93.968  53.474  1.00  0.00            
ATOM   1114  PO4 POPE  101      29.303  95.176  52.946  1.00  0.00            
ATOM   1115  GL1 POPE  101      28.887  93.502  49.672  1.00  0.00            
ATOM   1116  GL2 POPE  101      31.220  94.412  48.129  1.00  0.00            
ATOM   1117  C1A POPE  101      26.166  91.286  46.208  1.00  0.00            
ATOM   1118  D2A POPE  101      23.732  92.786  42.737  1.00  0.00            
ATOM   1119  C3A POPE  101      24.503  94.296  38.259  1.00  0.00            
ATOM   1120  C4A POPE  101      24.034  92.702  34.081  1.00  0.00            
ATOM   1121  C1B POPE  101      31.564  91.482  45.483  1.00  0.00            
ATOM   1122  C2B POPE  101      34.119  90.564  41.631  1.00  0.00            
ATOM   1123  C3B POPE  101      32.389  89.389  37.587  1.00  0.00            
ATOM   1124  C4B POPE  101      28.330  90.665  35.299  1.00  0.00            
ATOM   1125  NH3 POPE  102     144.412   1.693  57.296  1.00  0.00            
ATOM   1126  PO4 POPE  102     143.447 198.543  58.512  1.00  0.00            
ATOM   1127  GL1 POPE  102     139.943 198.014  55.027  1.00  0.00            
ATOM   1128  GL2 POPE  102     138.844 195.786  52.780  1.00  0.00            
ATOM   1129  C1A POPE  102     137.233 199.799  50.662  1.00  0.00            
ATOM   1130  D2A POPE  102     133.907 199.635  47.355  1.00  0.00            
ATOM   1131  C3A POPE  102     133.476 199.629  42.651  1.00  0.00            
ATOM   1132  C4A POPE  102     130.354 199.841  39.794  1.00  0.00            
ATOM   1133  C1B POPE  102     137.026 195.429  48.932  1.00  0.00            
ATOM   1134  C2B POPE  102     137.854 197.375  44.238  1.00  0.00            
ATOM   1135  C3B POPE  102     141.056 196.246  42.679  1.00  0.00            
ATOM   1136  C4B POPE  102     141.928 192.971  38.339  1.00  0.00            
ATOM   1137  NH3 POPE  103     196.643  37.062  56.332  1.00  0.00            
ATOM   1138  PO4 POPE  103     197.231  41.142  58.442  1.00  0.00            
ATOM   1139  GL1 POPE  103     199.898  42.164  53.802  1.00  0.00            
ATOM   1140  GL2 POPE  103     197.012  42.007  51.773  1.00  0.00            
ATOM   1141  C1A POPE  103       1.485  42.990  50.034  1.00  0.00            
ATOM   1142  D2A POPE  103       4.779  44.333  46.361  1.00  0.00            
ATOM   1143  C3A POPE  103       4.609  42.338  43.697  1.00  0.00            
ATOM   1144  C4A POPE  103       2.099  41.874  39.631  1.00  0.00            
ATOM   1145  C1B POPE  103     197.719  39.845  48.144  1.00  0.00            
ATOM   1146  C2B POPE  103     196.543  40.296  44.314  1.00  0.00            
ATOM   1147  C3B POPE  103     197.672  40.596  40.017  1.00  0.00            
ATOM   1148  C4B POPE  103     195.193  41.245  37.019  1.00  0.00            
ATOM   1149  NH3 POPE  104      50.391 145.030  57.359  1.00  0.00            
ATOM   1150  PO4 POPE  104      47.730 148.203  57.486  1.00  0.00            
ATOM   1151  GL1 POPE  104      48.631 147.393  53.371  1.00  0.00            
ATOM   1152  GL2 POPE  104      47.486 149.724  51.628  1.00  0.00            
ATOM   1153  C1A POPE  104      48.516 145.093  49.560  1.00  0.00            
ATOM   1154  D2A POPE  104      48.869 145.039  44.687  1.00  0.00            
ATOM   1155  C3A POPE  104      48.866 142.898  39.313  1.00  0.00            
ATOM   1156  C4A POPE  104      46.425 140.106  35.819  1.00  0.00            
ATOM   1157  C1B POPE  104      46.417 149.086  47.472  1.00  0.00            
ATOM   1158  C2B POPE  104      43.988 150.542  45.080  1.00  0.00            
ATOM   1159  C3B POPE  104      43.831 150.393  41.191  1.00  0.00            
ATOM   1160  C4B POPE  104      42.136 153.690  38.650  1.00  0.00            
ATOM   1161  NH3 POPE  105     103.622  83.676  56.434  1.00  0.00            
ATOM   1162  PO4 POPE  105     102.909  79.242  56.286  1.00  0.00            
ATOM   1163  GL1 POPE  105     100.242  80.276  52.713  1.00  0.00            
ATOM   1164  GL2 POPE  105      97.806  80.829  54.297  1.00  0.00            
ATOM   1165  C1A POPE  105     100.921  83.917  50.439  1.00  0.00            
ATOM   1166  D2A POPE  105     100.445  87.151  47.379  1.00  0.00            
ATOM   1167  C3A POPE  105     104.281  88.280  47.191  1.00  0.00            
ATOM   1168  C4A POPE  105     106.541  88.607  43.601  1.00  0.00            
ATOM   1169  C1B POPE  105      94.390  80.621  50.937  1.00  0.00            
ATOM   1170  C2B POPE  105      93.574  79.513  46.088  1.00  0.00            
ATOM   1171  C3B POPE  105      92.563  80.288  41.680  1.00  0.00            
ATOM   1172  C4B POPE  105      91.757  79.945  36.397  1.00  0.00            
ATOM   1173  NH3 POPE  106      34.468 100.053  59.727  1.00  0.00            
ATOM   1174  PO4 POPE  106      36.860  96.755  56.221  1.00  0.00            
ATOM   1175  GL1 POPE  106      37.258  95.364  50.725  1.00  0.00            
ATOM   1176  GL2 POPE  106      36.384  92.470  49.718  1.00  0.00            
ATOM   1177  C1A POPE  106      39.823  95.881  48.419  1.00  0.00            
ATOM   1178  D2A POPE  106      40.714  96.951  44.383  1.00  0.00            
ATOM   1179  C3A POPE  106      37.793 100.084  42.586  1.00  0.00            
ATOM   1180  C4A POPE  106      35.153 103.262  42.696  1.00  0.00            
ATOM   1181  C1B POPE  106      36.935  92.063  45.759  1.00  0.00            
ATOM   1182  C2B POPE  106      38.117  93.517  40.823  1.00  0.00            
ATOM   1183  C3B POPE  106      36.532  93.332  36.172  1.00  0.00            
ATOM   1184  C4B POPE  106      38.751  93.483  31.760  1.00  0.00            
ATOM   1185  NH3 POPE  107      77.371 118.231  58.729  1.00  0.00            
ATOM   1186  PO4 POPE  107      76.043 114.747  57.480  1.00  0.00            
ATOM   1187  GL1 POPE  107      75.285 113.862  54.099  1.00  0.00            
ATOM   1188  GL2 POPE  107      77.319 113.553  52.533  1.00  0.00            
ATOM   1189  C1A POPE  107      72.936 111.360  50.888  1.00  0.00            
ATOM   1190  D2A POPE  107      70.821 114.426  48.059  1.00  0.00            
ATOM   1191  C3A POPE  107      66.773 115.825  46.377  1.00  0.00            
ATOM   1192  C4A POPE  107      64.789 119.409  44.950  1.00  0.00            
ATOM   1193  C1B POPE  107      75.696 115.491  48.663  1.00  0.00            
ATOM   1194  C2B POPE  107      74.311 115.988  44.568  1.00  0.00            
ATOM   1195  C3B POPE  107      73.408 118.026  41.608  1.00  0.00            
ATOM   1196  C4B POPE  107      74.376 119.127  37.496  1.00  0.00            
ATOM   1197  NH3 POPE  108      29.343 189.228  57.276  1.00  0.00            
ATOM   1198  PO4 POPE  108      24.515 186.743  56.774  1.00  0.00            
ATOM   1199  GL1 POPE  108      26.717 185.764  53.107  1.00  0.00            
ATOM   1200  GL2 POPE  108      30.539 186.024  53.662  1.00  0.00            
ATOM   1201  C1A POPE  108      27.148 182.800  49.821  1.00  0.00            
ATOM   1202  D2A POPE  108      27.971 178.917  48.842  1.00  0.00            
ATOM   1203  C3A POPE  108      28.340 177.363  45.144  1.00  0.00            
ATOM   1204  C4A POPE  108      30.533 176.363  41.178  1.00  0.00            
ATOM   1205  C1B POPE  108      33.209 186.714  50.747  1.00  0.00            
ATOM   1206  C2B POPE  108      33.528 188.861  47.365  1.00  0.00            
ATOM   1207  C3B POPE  108      33.676 190.651  42.674  1.00  0.00            
ATOM   1208  C4B POPE  108      36.246 192.121  39.217  1.00  0.00            
ATOM   1209  NH3 POPE  109     148.861  17.479  56.788  1.00  0.00            
ATOM   1210  PO4 POPE  109     144.296  15.712  57.348  1.00  0.00            
ATOM   1211  GL1 POPE  109     145.086  17.043  53.209  1.00  0.00            
ATOM   1212  GL2 POPE  109     146.086  15.002  52.223  1.00  0.00            
ATOM   1213  C1A POPE  109     143.396  18.565  49.605  1.00  0.00            
ATOM   1214  D2A POPE  109     139.698  20.253  45.575  1.00  0.00            
ATOM   1215  C3A POPE  109     141.160  24.278  43.110  1.00  0.00            
ATOM   1216  C4A POPE  109     140.021  27.277  41.387  1.00  0.00            
ATOM   1217  C1B POPE  109     146.636  14.228  47.542  1.00  0.00            
ATOM   1218  C2B POPE  109     144.966  11.685  44.170  1.00  0.00            
ATOM   1219  C3B POPE  109     144.881   8.460  39.956  1.00  0.00            
ATOM   1220  C4B POPE  109     145.565  10.466  36.560  1.00  0.00            
ATOM   1221  NH3 POPE  110      75.764  10.672  55.682  1.00  0.00            
ATOM   1222  PO4 POPE  110      72.505  14.225  55.621  1.00  0.00            
ATOM   1223  GL1 POPE  110      74.089  13.175  51.052  1.00  0.00            
ATOM   1224  GL2 POPE  110      73.861  10.334  51.317  1.00  0.00            
ATOM   1225  C1A POPE  110      75.138  12.585  46.698  1.00  0.00            
ATOM   1226  D2A POPE  110      76.242   9.669  43.904  1.00  0.00            
ATOM   1227  C3A POPE  110      78.196   9.380  39.654  1.00  0.00            
ATOM   1228  C4A POPE  110      81.049   5.407  37.173  1.00  0.00            
ATOM   1229  C1B POPE  110      69.692  11.721  48.254  1.00  0.00            
ATOM   1230  C2B POPE  110      66.834  13.104  45.185  1.00  0.00            
ATOM   1231  C3B POPE  110      67.594  16.365  41.683  1.00  0.00            
ATOM   1232  C4B POPE  110      68.020  16.699  36.501  1.00  0.00            
ATOM   1233  NH3 POPE  111     139.173  34.196  55.468  1.00  0.00            
ATOM   1234  PO4 POPE  111     138.575  39.403  57.746  1.00  0.00            
ATOM   1235  GL1 POPE  111     138.794  39.021  53.099  1.00  0.00            
ATOM   1236  GL2 POPE  111     137.595  40.969  50.992  1.00  0.00            
ATOM   1237  C1A POPE  111     136.552  35.687  50.315  1.00  0.00            
ATOM   1238  D2A POPE  111     135.610  33.345  46.645  1.00  0.00            
ATOM   1239  C3A POPE  111     134.982  33.315  42.789  1.00  0.00            
ATOM   1240  C4A POPE  111     134.115  33.837  38.747  1.00  0.00            
ATOM   1241  C1B POPE  111     140.209  38.742  47.742  1.00  0.00            
ATOM   1242  C2B POPE  111     140.970  37.923  43.874  1.00  0.00            
ATOM   1243  C3B POPE  111     138.213  36.862  41.238  1.00  0.00            
ATOM   1244  C4B POPE  111     138.040  35.746  36.835  1.00  0.00            
ATOM   1245  NH3 POPE  112     107.461  77.360  57.975  1.00  0.00            
ATOM   1246  PO4 POPE  112     108.429  80.926  59.004  1.00  0.00            
ATOM   1247  GL1 POPE  112     107.316  81.144  54.561  1.00  0.00            
ATOM   1248  GL2 POPE  112     105.780  78.123  52.497  1.00  0.00            
ATOM   1249  C1A POPE  112     106.974  83.554  50.795  1.00  0.00            
ATOM   1250  D2A POPE  112     105.336  84.163  45.297  1.00  0.00            
ATOM   1251  C3A POPE  112     102.072  84.254  43.206  1.00  0.00            
ATOM   1252  C4A POPE  112      99.099  85.896  40.887  1.00  0.00            
ATOM   1253  C1B POPE  112     106.264  79.195  48.276  1.00  0.00            
ATOM   1254  C2B POPE  112     106.778  79.271  43.882  1.00  0.00            
ATOM   1255  C3B POPE  112     106.310  82.789  40.701  1.00  0.00            
ATOM   1256  C4B POPE  112     104.894  86.478  39.466  1.00  0.00            
ATOM   1257  NH3 POPE  113      26.050  29.770  61.598  1.00  0.00            
ATOM   1258  PO4 POPE  113      30.089  27.503  59.064  1.00  0.00            
ATOM   1259  GL1 POPE  113      28.538  28.307  53.972  1.00  0.00            
ATOM   1260  GL2 POPE  113      27.485  26.325  52.918  1.00  0.00            
ATOM   1261  C1A POPE  113      29.675  30.933  51.098  1.00  0.00            
ATOM   1262  D2A POPE  113      29.608  32.318  46.725  1.00  0.00            
ATOM   1263  C3A POPE  113      28.571  34.164  42.805  1.00  0.00            
ATOM   1264  C4A POPE  113      28.144  33.838  38.898  1.00  0.00            
ATOM   1265  C1B POPE  113      26.756  23.242  48.687  1.00  0.00            
ATOM   1266  C2B POPE  113      29.296  22.260  44.803  1.00  0.00            
ATOM   1267  C3B POPE  113      29.464  19.488  42.194  1.00  0.00            
ATOM   1268  C4B POPE  113      27.603  16.853  38.115  1.00  0.00            
ATOM   1269  NH3 POPE  114      91.604  21.921  53.150  1.00  0.00            
ATOM   1270  PO4 POPE  114      88.689  26.043  53.544  1.00  0.00            
ATOM   1271  GL1 POPE  114      86.783  27.665  51.356  1.00  0.00            
ATOM   1272  GL2 POPE  114      88.992  29.508  49.363  1.00  0.00            
ATOM   1273  C1A POPE  114      83.352  30.002  48.878  1.00  0.00            
ATOM   1274  D2A POPE  114      79.134  31.767  50.380  1.00  0.00            
ATOM   1275  C3A POPE  114      76.235  31.784  47.857  1.00  0.00            
ATOM   1276  C4A POPE  114      74.922  28.952  44.834  1.00  0.00            
ATOM   1277  C1B POPE  114      86.614  28.096  46.077  1.00  0.00            
ATOM   1278  C2B POPE  114      87.735  29.034  41.799  1.00  0.00            
ATOM   1279  C3B POPE  114      89.374  27.663  37.838  1.00  0.00            
ATOM   1280  C4B POPE  114      89.373  27.179  33.362  1.00  0.00            
ATOM   1281  NH3 POPE  115     168.625 148.421  53.320  1.00  0.00            
ATOM   1282  PO4 POPE  115     172.761 149.050  52.887  1.00  0.00            
ATOM   1283  GL1 POPE  115     174.235 150.895  49.237  1.00  0.00            
ATOM   1284  GL2 POPE  115     176.836 153.640  48.862  1.00  0.00            
ATOM   1285  C1A POPE  115     172.773 149.386  45.563  1.00  0.00            
ATOM   1286  D2A POPE  115     169.887 146.251  44.385  1.00  0.00            
ATOM   1287  C3A POPE  115     169.098 145.239  39.451  1.00  0.00            
ATOM   1288  C4A POPE  115     168.714 147.158  35.404  1.00  0.00            
ATOM   1289  C1B POPE  115     175.741 153.941  44.886  1.00  0.00            
ATOM   1290  C2B POPE  115     173.199 152.989  40.043  1.00  0.00            
ATOM   1291  C3B POPE  115     170.079 154.053  37.490  1.00  0.00            
ATOM   1292  C4B POPE  115     166.721 155.257  34.384  1.00  0.00            
ATOM   1293  NH3 POPE  116     122.882 127.338  56.043  1.00  0.00            
ATOM   1294  PO4 POPE  116     119.655 124.307  55.147  1.00  0.00            
ATOM   1295  GL1 POPE  116     122.112 125.353  51.408  1.00  0.00            
ATOM   1296  GL2 POPE  116     124.432 123.988  52.226  1.00  0.00            
ATOM   1297  C1A POPE  116     122.124 125.087  47.034  1.00  0.00            
ATOM   1298  D2A POPE  116     123.488 121.896  43.279  1.00  0.00            
ATOM   1299  C3A POPE  116     127.272 121.785  41.856  1.00  0.00            
ATOM   1300  C4A POPE  116     127.965 122.940  37.851  1.00  0.00            
ATOM   1301  C1B POPE  116     124.570 121.319  48.884  1.00  0.00            
ATOM   1302  C2B POPE  116     127.890 119.479  46.040  1.00  0.00            
ATOM   1303  C3B POPE  116     132.067 118.477  44.445  1.00  0.00            
ATOM   1304  C4B POPE  116     136.104 119.428  46.672  1.00  0.00            
ATOM   1305  NH3 POPE  117      20.816 145.336  57.266  1.00  0.00            
ATOM   1306  PO4 POPE  117      23.515 147.469  59.911  1.00  0.00            
ATOM   1307  GL1 POPE  117      25.681 147.356  55.543  1.00  0.00            
ATOM   1308  GL2 POPE  117      22.902 147.889  53.561  1.00  0.00            
ATOM   1309  C1A POPE  117      27.459 148.401  51.269  1.00  0.00            
ATOM   1310  D2A POPE  117      28.003 149.582  46.676  1.00  0.00            
ATOM   1311  C3A POPE  117      26.246 151.754  42.738  1.00  0.00            
ATOM   1312  C4A POPE  117      22.520 151.761  41.139  1.00  0.00            
ATOM   1313  C1B POPE  117      22.962 148.224  48.985  1.00  0.00            
ATOM   1314  C2B POPE  117      23.555 147.230  44.277  1.00  0.00            
ATOM   1315  C3B POPE  117      27.291 144.412  44.158  1.00  0.00            
ATOM   1316  C4B POPE  117      28.297 141.229  42.667  1.00  0.00            
ATOM   1317  NH3 POPE  118      35.678  39.719  57.545  1.00  0.00            
ATOM   1318  PO4 POPE  118      31.367  40.408  56.717  1.00  0.00            
ATOM   1319  GL1 POPE  118      33.924  39.288  53.124  1.00  0.00            
ATOM   1320  GL2 POPE  118      31.604  40.861  51.681  1.00  0.00            
ATOM   1321  C1A POPE  118      35.684  38.134  50.559  1.00  0.00            
ATOM   1322  D2A POPE  118      38.227  38.782  45.537  1.00  0.00            
ATOM   1323  C3A POPE  118      36.059  37.405  42.287  1.00  0.00            
ATOM   1324  C4A POPE  118      32.729  36.893  39.335  1.00  0.00            
ATOM   1325  C1B POPE  118      33.124  41.241  48.032  1.00  0.00            
ATOM   1326  C2B POPE  118      34.777  42.317  43.306  1.00  0.00            
ATOM   1327  C3B POPE  118      33.700  46.525  40.614  1.00  0.00            
ATOM   1328  C4B POPE  118      34.005  50.321  38.871  1.00  0.00            
ATOM   1329  NH3 POPE  119      41.119  56.194  56.259  1.00  0.00            
ATOM   1330  PO4 POPE  119      40.983  51.713  57.580  1.00  0.00            
ATOM   1331  GL1 POPE  119      40.883  52.066  53.183  1.00  0.00            
ATOM   1332  GL2 POPE  119      40.429  48.772  51.715  1.00  0.00            
ATOM   1333  C1A POPE  119      42.205  55.530  50.043  1.00  0.00            
ATOM   1334  D2A POPE  119      46.366  57.397  51.393  1.00  0.00            
ATOM   1335  C3A POPE  119      49.120  58.514  47.425  1.00  0.00            
ATOM   1336  C4A POPE  119      52.537  57.206  47.451  1.00  0.00            
ATOM   1337  C1B POPE  119      41.944  50.198  47.942  1.00  0.00            
ATOM   1338  C2B POPE  119      42.886  52.677  44.697  1.00  0.00            
ATOM   1339  C3B POPE  119      44.640  57.008  44.807  1.00  0.00            
ATOM   1340  C4B POPE  119      46.559  57.933  40.991  1.00  0.00            
ATOM   1341  NH3 POPE  120      75.162  92.818  55.291  1.00  0.00            
ATOM   1342  PO4 POPE  120      75.280  95.533  59.606  1.00  0.00            
ATOM   1343  GL1 POPE  120      73.689  98.100  56.692  1.00  0.00            
ATOM   1344  GL2 POPE  120      74.602 101.548  55.018  1.00  0.00            
ATOM   1345  C1A POPE  120      70.989  97.648  52.712  1.00  0.00            
ATOM   1346  D2A POPE  120      68.427  97.425  49.820  1.00  0.00            
ATOM   1347  C3A POPE  120      66.196  97.205  46.455  1.00  0.00            
ATOM   1348  C4A POPE  120      66.237  94.805  43.361  1.00  0.00            
ATOM   1349  C1B POPE  120      73.584 101.708  50.921  1.00  0.00            
ATOM   1350  C2B POPE  120      74.567 101.414  47.256  1.00  0.00            
ATOM   1351  C3B POPE  120      75.731  99.862  43.589  1.00  0.00            
ATOM   1352  C4B POPE  120      79.737 101.077  41.176  1.00  0.00            
ATOM   1353  NH3 POPE  121     133.667  47.943  55.954  1.00  0.00            
ATOM   1354  PO4 POPE  121     128.901  46.817  55.607  1.00  0.00            
ATOM   1355  GL1 POPE  121     130.694  46.024  51.327  1.00  0.00            
ATOM   1356  GL2 POPE  121     134.886  45.304  51.976  1.00  0.00            
ATOM   1357  C1A POPE  121     129.708  45.367  47.431  1.00  0.00            
ATOM   1358  D2A POPE  121     127.940  44.616  43.634  1.00  0.00            
ATOM   1359  C3A POPE  121     126.555  47.976  41.297  1.00  0.00            
ATOM   1360  C4A POPE  121     129.930  50.457  38.581  1.00  0.00            
ATOM   1361  C1B POPE  121     138.315  44.447  47.963  1.00  0.00            
ATOM   1362  C2B POPE  121     141.466  43.343  44.789  1.00  0.00            
ATOM   1363  C3B POPE  121     140.184  42.768  40.574  1.00  0.00            
ATOM   1364  C4B POPE  121     139.826  45.063  36.979  1.00  0.00            
ATOM   1365  NH3 POPE  122     161.186 175.230  54.030  1.00  0.00            
ATOM   1366  PO4 POPE  122     157.814 177.601  56.215  1.00  0.00            
ATOM   1367  GL1 POPE  122     157.431 177.362  51.200  1.00  0.00            
ATOM   1368  GL2 POPE  122     154.870 175.856  48.408  1.00  0.00            
ATOM   1369  C1A POPE  122     159.765 177.065  46.473  1.00  0.00            
ATOM   1370  D2A POPE  122     163.673 179.940  44.830  1.00  0.00            
ATOM   1371  C3A POPE  122     165.634 182.281  47.145  1.00  0.00            
ATOM   1372  C4A POPE  122     165.749 182.749  51.148  1.00  0.00            
ATOM   1373  C1B POPE  122     156.152 175.061  43.739  1.00  0.00            
ATOM   1374  C2B POPE  122     154.989 171.675  41.158  1.00  0.00            
ATOM   1375  C3B POPE  122     150.857 170.525  40.054  1.00  0.00            
ATOM   1376  C4B POPE  122     147.768 167.513  40.058  1.00  0.00            
ATOM   1377  NH3 POPE  123      62.167  28.077  57.980  1.00  0.00            
ATOM   1378  PO4 POPE  123      59.286  25.029  61.035  1.00  0.00            
ATOM   1379  GL1 POPE  123      60.899  23.303  56.924  1.00  0.00            
ATOM   1380  GL2 POPE  123      63.774  24.831  54.350  1.00  0.00            
ATOM   1381  C1A POPE  123      60.493  21.554  51.486  1.00  0.00            
ATOM   1382  D2A POPE  123      61.292  19.713  47.213  1.00  0.00            
ATOM   1383  C3A POPE  123      60.028  21.347  43.302  1.00  0.00            
ATOM   1384  C4A POPE  123      58.033  24.577  42.395  1.00  0.00            
ATOM   1385  C1B POPE  123      63.396  27.991  51.023  1.00  0.00            
ATOM   1386  C2B POPE  123      60.895  29.690  48.510  1.00  0.00            
ATOM   1387  C3B POPE  123      60.408  29.469  44.526  1.00  0.00            
ATOM   1388  C4B POPE  123      59.509  29.299  39.874  1.00  0.00            
ATOM   1389  NH3 POPE  124     119.024  92.229  55.531  1.00  0.00            
ATOM   1390  PO4 POPE  124     116.018  95.812  56.214  1.00  0.00            
ATOM   1391  GL1 POPE  124     117.494  96.687  52.085  1.00  0.00            
ATOM   1392  GL2 POPE  124     116.162 100.543  50.790  1.00  0.00            
ATOM   1393  C1A POPE  124     118.342  97.012  47.672  1.00  0.00            
ATOM   1394  D2A POPE  124     121.167  96.913  43.873  1.00  0.00            
ATOM   1395  C3A POPE  124     123.008  94.924  40.291  1.00  0.00            
ATOM   1396  C4A POPE  124     123.307  91.192  36.250  1.00  0.00            
ATOM   1397  C1B POPE  124     116.980 102.713  47.084  1.00  0.00            
ATOM   1398  C2B POPE  124     115.318 103.736  42.765  1.00  0.00            
ATOM   1399  C3B POPE  124     114.838 102.430  37.439  1.00  0.00            
ATOM   1400  C4B POPE  124     118.367 100.961  34.772  1.00  0.00            
ATOM   1401  NH3 POPE  125     152.492  54.126  55.154  1.00  0.00            
ATOM   1402  PO4 POPE  125     149.064  56.660  53.343  1.00  0.00            
ATOM   1403  GL1 POPE  125     150.452  56.873  49.945  1.00  0.00            
ATOM   1404  GL2 POPE  125     153.958  57.779  49.378  1.00  0.00            
ATOM   1405  C1A POPE  125     151.244  55.357  45.898  1.00  0.00            
ATOM   1406  D2A POPE  125     150.124  54.047  41.597  1.00  0.00            
ATOM   1407  C3A POPE  125     151.874  54.723  37.871  1.00  0.00            
ATOM   1408  C4A POPE  125     153.131  57.581  35.083  1.00  0.00            
ATOM   1409  C1B POPE  125     155.882  57.505  45.564  1.00  0.00            
ATOM   1410  C2B POPE  125     155.467  58.251  40.569  1.00  0.00            
ATOM   1411  C3B POPE  125     154.818  61.456  37.847  1.00  0.00            
ATOM   1412  C4B POPE  125     152.557  64.609  36.386  1.00  0.00            
ATOM   1413  NH3 POPE  126     145.039  68.135  59.551  1.00  0.00            
ATOM   1414  PO4 POPE  126     141.461  71.233  57.777  1.00  0.00            
ATOM   1415  GL1 POPE  126     143.907  72.967  53.672  1.00  0.00            
ATOM   1416  GL2 POPE  126     146.272  70.894  52.398  1.00  0.00            
ATOM   1417  C1A POPE  126     144.482  75.061  49.159  1.00  0.00            
ATOM   1418  D2A POPE  126     146.943  77.573  47.092  1.00  0.00            
ATOM   1419  C3A POPE  126     149.179  77.006  43.575  1.00  0.00            
ATOM   1420  C4A POPE  126     150.804  78.264  40.503  1.00  0.00            
ATOM   1421  C1B POPE  126     142.660  70.433  48.969  1.00  0.00            
ATOM   1422  C2B POPE  126     143.117  70.239  45.348  1.00  0.00            
ATOM   1423  C3B POPE  126     140.422  70.463  42.065  1.00  0.00            
ATOM   1424  C4B POPE  126     137.544  70.231  38.694  1.00  0.00            
ATOM   1425  NH3 POPE  127      93.784  84.083  58.578  1.00  0.00            
ATOM   1426  PO4 POPE  127      90.277  80.791  58.291  1.00  0.00            
ATOM   1427  GL1 POPE  127      90.273  81.552  54.287  1.00  0.00            
ATOM   1428  GL2 POPE  127      89.673  84.790  53.897  1.00  0.00            
ATOM   1429  C1A POPE  127      89.680  79.211  49.932  1.00  0.00            
ATOM   1430  D2A POPE  127      91.245  75.772  48.231  1.00  0.00            
ATOM   1431  C3A POPE  127      92.841  75.350  43.309  1.00  0.00            
ATOM   1432  C4A POPE  127      90.208  76.144  40.319  1.00  0.00            
ATOM   1433  C1B POPE  127      85.968  82.120  52.169  1.00  0.00            
ATOM   1434  C2B POPE  127      84.923  81.142  48.143  1.00  0.00            
ATOM   1435  C3B POPE  127      84.806  83.276  44.635  1.00  0.00            
ATOM   1436  C4B POPE  127      82.644  84.170  40.976  1.00  0.00            
ATOM   1437  NH3 POPE  128     151.357 101.492  59.587  1.00  0.00            
ATOM   1438  PO4 POPE  128     155.588  99.929  57.214  1.00  0.00            
ATOM   1439  GL1 POPE  128     154.646  97.067  53.377  1.00  0.00            
ATOM   1440  GL2 POPE  128     152.057  95.339  55.015  1.00  0.00            
ATOM   1441  C1A POPE  128     156.121  94.771  49.900  1.00  0.00            
ATOM   1442  D2A POPE  128     156.099  93.147  46.009  1.00  0.00            
ATOM   1443  C3A POPE  128     156.989  95.761  42.455  1.00  0.00            
ATOM   1444  C4A POPE  128     157.141  97.019  38.410  1.00  0.00            
ATOM   1445  C1B POPE  128     151.742  93.299  50.669  1.00  0.00            
ATOM   1446  C2B POPE  128     151.337  90.984  47.151  1.00  0.00            
ATOM   1447  C3B POPE  128     150.124  88.009  44.951  1.00  0.00            
ATOM   1448  C4B POPE  128     153.133  85.988  40.919  1.00  0.00            
ATOM   1449  NH3 POPE  129      35.099  86.857  57.384  1.00  0.00            
ATOM   1450  PO4 POPE  129      35.786  83.929  53.835  1.00  0.00            
ATOM   1451  GL1 POPE  129      37.939  81.327  50.602  1.00  0.00            
ATOM   1452  GL2 POPE  129      38.165  77.698  49.227  1.00  0.00            
ATOM   1453  C1A POPE  129      39.689  81.350  46.043  1.00  0.00            
ATOM   1454  D2A POPE  129      43.884  82.661  43.826  1.00  0.00            
ATOM   1455  C3A POPE  129      45.465  83.350  38.994  1.00  0.00            
ATOM   1456  C4A POPE  129      48.192  85.955  37.354  1.00  0.00            
ATOM   1457  C1B POPE  129      36.588  77.106  44.565  1.00  0.00            
ATOM   1458  C2B POPE  129      38.001  77.796  40.483  1.00  0.00            
ATOM   1459  C3B POPE  129      37.031  79.898  37.462  1.00  0.00            
ATOM   1460  C4B POPE  129      36.439  78.684  33.773  1.00  0.00            
ATOM   1461  NH3 POPE  130      36.811 134.427  58.813  1.00  0.00            
ATOM   1462  PO4 POPE  130      33.130 132.350  56.600  1.00  0.00            
ATOM   1463  GL1 POPE  130      33.418 130.268  52.736  1.00  0.00            
ATOM   1464  GL2 POPE  130      35.214 126.940  53.238  1.00  0.00            
ATOM   1465  C1A POPE  130      32.273 128.914  48.720  1.00  0.00            
ATOM   1466  D2A POPE  130      31.879 125.921  46.263  1.00  0.00            
ATOM   1467  C3A POPE  130      29.443 128.090  42.091  1.00  0.00            
ATOM   1468  C4A POPE  130      30.372 127.797  37.699  1.00  0.00            
ATOM   1469  C1B POPE  130      37.160 128.348  49.925  1.00  0.00            
ATOM   1470  C2B POPE  130      36.245 128.889  45.281  1.00  0.00            
ATOM   1471  C3B POPE  130      34.680 129.107  41.470  1.00  0.00            
ATOM   1472  C4B POPE  130      32.632 131.702  39.655  1.00  0.00            
ATOM   1473  NH3 POPE  131      38.808  72.939  52.716  1.00  0.00            
ATOM   1474  PO4 POPE  131      41.550  77.517  53.027  1.00  0.00            
ATOM   1475  GL1 POPE  131      43.141  74.171  49.309  1.00  0.00            
ATOM   1476  GL2 POPE  131      40.576  71.289  47.574  1.00  0.00            
ATOM   1477  C1A POPE  131      45.020  72.854  45.801  1.00  0.00            
ATOM   1478  D2A POPE  131      46.312  71.684  42.242  1.00  0.00            
ATOM   1479  C3A POPE  131      44.519  74.707  39.493  1.00  0.00            
ATOM   1480  C4A POPE  131      42.677  78.794  39.823  1.00  0.00            
ATOM   1481  C1B POPE  131      41.013  69.711  43.591  1.00  0.00            
ATOM   1482  C2B POPE  131      38.042  67.749  40.588  1.00  0.00            
ATOM   1483  C3B POPE  131      37.938  65.247  37.588  1.00  0.00            
ATOM   1484  C4B POPE  131      36.146  62.174  33.858  1.00  0.00            
ATOM   1485  NH3 POPE  132     171.631 169.874  60.145  1.00  0.00            
ATOM   1486  PO4 POPE  132     176.094 170.898  59.729  1.00  0.00            
ATOM   1487  GL1 POPE  132     178.419 170.928  55.430  1.00  0.00            
ATOM   1488  GL2 POPE  132     180.152 172.827  55.438  1.00  0.00            
ATOM   1489  C1A POPE  132     177.567 172.358  50.957  1.00  0.00            
ATOM   1490  D2A POPE  132     178.312 170.143  46.503  1.00  0.00            
ATOM   1491  C3A POPE  132     178.053 171.697  43.496  1.00  0.00            
ATOM   1492  C4A POPE  132     180.664 171.698  39.477  1.00  0.00            
ATOM   1493  C1B POPE  132     182.248 174.719  52.779  1.00  0.00            
ATOM   1494  C2B POPE  132     181.889 173.311  48.094  1.00  0.00            
ATOM   1495  C3B POPE  132     182.989 173.475  44.510  1.00  0.00            
ATOM   1496  C4B POPE  132     184.034 175.218  41.499  1.00  0.00            
ATOM   1497  NH3 POPE  133      10.785  28.684  58.987  1.00  0.00            
ATOM   1498  PO4 POPE  133       6.636  27.059  58.117  1.00  0.00            
ATOM   1499  GL1 POPE  133       5.008  26.019  53.827  1.00  0.00            
ATOM   1500  GL2 POPE  133       4.152  22.765  53.113  1.00  0.00            
ATOM   1501  C1A POPE  133       3.685  29.095  52.071  1.00  0.00            
ATOM   1502  D2A POPE  133       1.339  31.473  52.039  1.00  0.00            
ATOM   1503  C3A POPE  133     201.193  32.381  48.882  1.00  0.00            
ATOM   1504  C4A POPE  133     200.889  35.009  46.081  1.00  0.00            
ATOM   1505  C1B POPE  133       6.781  23.343  50.266  1.00  0.00            
ATOM   1506  C2B POPE  133       6.145  23.535  45.512  1.00  0.00            
ATOM   1507  C3B POPE  133       4.759  24.425  41.217  1.00  0.00            
ATOM   1508  C4B POPE  133       1.229  22.026  38.791  1.00  0.00            
ATOM   1509  NH3 POPE  134      40.077  33.632  53.535  1.00  0.00            
ATOM   1510  PO4 POPE  134      42.722  32.582  56.799  1.00  0.00            
ATOM   1511  GL1 POPE  134      44.905  31.766  53.156  1.00  0.00            
ATOM   1512  GL2 POPE  134      48.068  33.370  54.053  1.00  0.00            
ATOM   1513  C1A POPE  134      44.805  29.924  49.179  1.00  0.00            
ATOM   1514  D2A POPE  134      46.916  31.327  45.195  1.00  0.00            
ATOM   1515  C3A POPE  134      49.739  30.496  42.880  1.00  0.00            
ATOM   1516  C4A POPE  134      53.450  27.297  42.348  1.00  0.00            
ATOM   1517  C1B POPE  134      46.814  35.405  49.797  1.00  0.00            
ATOM   1518  C2B POPE  134      45.474  35.948  45.032  1.00  0.00            
ATOM   1519  C3B POPE  134      44.131  33.525  41.603  1.00  0.00            
ATOM   1520  C4B POPE  134      43.035  29.247  43.581  1.00  0.00            
ATOM   1521  NH3 POPE  135     164.924  68.260  56.746  1.00  0.00            
ATOM   1522  PO4 POPE  135     161.196  65.277  56.332  1.00  0.00            
ATOM   1523  GL1 POPE  135     160.669  65.823  51.983  1.00  0.00            
ATOM   1524  GL2 POPE  135     161.565  68.576  51.786  1.00  0.00            
ATOM   1525  C1A POPE  135     158.041  66.006  48.990  1.00  0.00            
ATOM   1526  D2A POPE  135     157.562  66.701  44.999  1.00  0.00            
ATOM   1527  C3A POPE  135     160.584  69.145  42.064  1.00  0.00            
ATOM   1528  C4A POPE  135     164.417  69.894  39.522  1.00  0.00            
ATOM   1529  C1B POPE  135     162.381  69.552  47.853  1.00  0.00            
ATOM   1530  C2B POPE  135     163.585  72.425  44.820  1.00  0.00            
ATOM   1531  C3B POPE  135     166.198  74.742  42.660  1.00  0.00            
ATOM   1532  C4B POPE  135     168.040  77.606  39.776  1.00  0.00            
ATOM   1533  NH3 POPE  136      12.259  90.527  52.476  1.00  0.00            
ATOM   1534  PO4 POPE  136       8.754  88.487  54.878  1.00  0.00            
ATOM   1535  GL1 POPE  136       7.888  88.351  49.878  1.00  0.00            
ATOM   1536  GL2 POPE  136       9.135  90.267  48.121  1.00  0.00            
ATOM   1537  C1A POPE  136       9.514  84.657  47.295  1.00  0.00            
ATOM   1538  D2A POPE  136       7.908  83.266  42.981  1.00  0.00            
ATOM   1539  C3A POPE  136       8.852  87.085  39.779  1.00  0.00            
ATOM   1540  C4A POPE  136       8.179  89.088  35.643  1.00  0.00            
ATOM   1541  C1B POPE  136       8.753  88.984  44.536  1.00  0.00            
ATOM   1542  C2B POPE  136       8.158  91.989  41.090  1.00  0.00            
ATOM   1543  C3B POPE  136       9.706  95.162  40.695  1.00  0.00            
ATOM   1544  C4B POPE  136       8.478  98.280  37.960  1.00  0.00            
ATOM   1545  NH3 POPE  137     195.034 139.496  50.808  1.00  0.00            
ATOM   1546  PO4 POPE  137     190.773 141.186  50.458  1.00  0.00            
ATOM   1547  GL1 POPE  137     192.779 140.921  46.200  1.00  0.00            
ATOM   1548  GL2 POPE  137     196.621 138.533  46.079  1.00  0.00            
ATOM   1549  C1A POPE  137     190.515 140.633  42.178  1.00  0.00            
ATOM   1550  D2A POPE  137     190.231 139.020  38.163  1.00  0.00            
ATOM   1551  C3A POPE  137     193.358 140.799  36.236  1.00  0.00            
ATOM   1552  C4A POPE  137     196.244 142.231  33.041  1.00  0.00            
ATOM   1553  C1B POPE  137     199.763 139.791  43.549  1.00  0.00            
ATOM   1554  C2B POPE  137       0.938 141.689  39.904  1.00  0.00            
ATOM   1555  C3B POPE  137       2.164 145.007  37.174  1.00  0.00            
ATOM   1556  C4B POPE  137       2.486 149.885  37.620  1.00  0.00            
ATOM   1557  NH3 POPE  138     137.100 123.503  56.189  1.00  0.00            
ATOM   1558  PO4 POPE  138     136.518 118.857  55.914  1.00  0.00            
ATOM   1559  GL1 POPE  138     138.292 115.902  52.791  1.00  0.00            
ATOM   1560  GL2 POPE  138     139.173 113.068  53.627  1.00  0.00            
ATOM   1561  C1A POPE  138     136.161 113.986  48.976  1.00  0.00            
ATOM   1562  D2A POPE  138     135.604 110.202  46.151  1.00  0.00            
ATOM   1563  C3A POPE  138     133.073 111.518  42.511  1.00  0.00            
ATOM   1564  C4A POPE  138     130.918 111.746  38.504  1.00  0.00            
ATOM   1565  C1B POPE  138     138.016 109.639  51.386  1.00  0.00            
ATOM   1566  C2B POPE  138     138.893 107.408  48.532  1.00  0.00            
ATOM   1567  C3B POPE  138     138.516 105.316  44.368  1.00  0.00            
ATOM   1568  C4B POPE  138     140.487 104.203  39.825  1.00  0.00            
ATOM   1569  NH3 POPE  139      45.730 116.108  58.443  1.00  0.00            
ATOM   1570  PO4 POPE  139      48.144 115.062  55.574  1.00  0.00            
ATOM   1571  GL1 POPE  139      49.422 115.233  51.523  1.00  0.00            
ATOM   1572  GL2 POPE  139      48.221 116.492  49.558  1.00  0.00            
ATOM   1573  C1A POPE  139      52.309 114.041  48.332  1.00  0.00            
ATOM   1574  D2A POPE  139      52.382 112.512  44.389  1.00  0.00            
ATOM   1575  C3A POPE  139      49.161 112.221  42.247  1.00  0.00            
ATOM   1576  C4A POPE  139      47.060 112.773  37.788  1.00  0.00            
ATOM   1577  C1B POPE  139      49.451 116.774  44.727  1.00  0.00            
ATOM   1578  C2B POPE  139      54.529 116.858  43.327  1.00  0.00            
ATOM   1579  C3B POPE  139      57.047 112.937  42.051  1.00  0.00            
ATOM   1580  C4B POPE  139      58.760 109.520  43.581  1.00  0.00            
ATOM   1581  NH3 POPE  140      73.646 171.401  60.128  1.00  0.00            
ATOM   1582  PO4 POPE  140      69.973 169.396  58.468  1.00  0.00            
ATOM   1583  GL1 POPE  140      72.062 169.519  54.657  1.00  0.00            
ATOM   1584  GL2 POPE  140      75.022 168.243  53.787  1.00  0.00            
ATOM   1585  C1A POPE  140      70.236 168.520  51.088  1.00  0.00            
ATOM   1586  D2A POPE  140      67.138 167.671  47.565  1.00  0.00            
ATOM   1587  C3A POPE  140      68.888 169.800  44.224  1.00  0.00            
ATOM   1588  C4A POPE  140      69.092 169.523  39.939  1.00  0.00            
ATOM   1589  C1B POPE  140      76.293 167.281  49.849  1.00  0.00            
ATOM   1590  C2B POPE  140      75.526 164.499  46.939  1.00  0.00            
ATOM   1591  C3B POPE  140      71.672 165.744  44.451  1.00  0.00            
ATOM   1592  C4B POPE  140      69.935 163.572  41.569  1.00  0.00            
ATOM   1593  NH3 POPE  141      57.723  78.887  55.715  1.00  0.00            
ATOM   1594  PO4 POPE  141      58.966  83.417  55.792  1.00  0.00            
ATOM   1595  GL1 POPE  141      57.667  85.256  52.032  1.00  0.00            
ATOM   1596  GL2 POPE  141      54.407  86.342  52.120  1.00  0.00            
ATOM   1597  C1A POPE  141      59.602  83.603  48.390  1.00  0.00            
ATOM   1598  D2A POPE  141      60.774  80.923  44.548  1.00  0.00            
ATOM   1599  C3A POPE  141      59.407  78.725  41.437  1.00  0.00            
ATOM   1600  C4A POPE  141      60.405  80.448  36.847  1.00  0.00            
ATOM   1601  C1B POPE  141      53.551  84.435  48.427  1.00  0.00            
ATOM   1602  C2B POPE  141      52.866  86.978  44.341  1.00  0.00            
ATOM   1603  C3B POPE  141      52.963  87.600  39.744  1.00  0.00            
ATOM   1604  C4B POPE  141      53.545  89.861  35.055  1.00  0.00            
ATOM   1605  NH3 POPE  142     177.841  57.657  58.565  1.00  0.00            
ATOM   1606  PO4 POPE  142     181.861  55.511  57.131  1.00  0.00            
ATOM   1607  GL1 POPE  142     183.766  57.184  52.752  1.00  0.00            
ATOM   1608  GL2 POPE  142     186.637  56.222  51.291  1.00  0.00            
ATOM   1609  C1A POPE  142     183.451  58.705  48.047  1.00  0.00            
ATOM   1610  D2A POPE  142     181.745  60.439  44.788  1.00  0.00            
ATOM   1611  C3A POPE  142     182.056  60.038  40.975  1.00  0.00            
ATOM   1612  C4A POPE  142     182.170  58.212  37.632  1.00  0.00            
ATOM   1613  C1B POPE  142     187.364  54.768  47.180  1.00  0.00            
ATOM   1614  C2B POPE  142     185.852  55.780  42.794  1.00  0.00            
ATOM   1615  C3B POPE  142     189.064  58.564  40.982  1.00  0.00            
ATOM   1616  C4B POPE  142     190.799  61.938  38.152  1.00  0.00            
ATOM   1617  NH3 POPE  143     127.945  91.236  57.858  1.00  0.00            
ATOM   1618  PO4 POPE  143     132.466  90.797  58.423  1.00  0.00            
ATOM   1619  GL1 POPE  143     130.958  88.747  54.902  1.00  0.00            
ATOM   1620  GL2 POPE  143     131.341  85.701  53.781  1.00  0.00            
ATOM   1621  C1A POPE  143     132.589  88.095  49.589  1.00  0.00            
ATOM   1622  D2A POPE  143     132.761  85.998  45.281  1.00  0.00            
ATOM   1623  C3A POPE  143     129.630  88.603  42.549  1.00  0.00            
ATOM   1624  C4A POPE  143     125.907  90.131  41.311  1.00  0.00            
ATOM   1625  C1B POPE  143     128.342  85.887  50.631  1.00  0.00            
ATOM   1626  C2B POPE  143     126.603  85.983  46.720  1.00  0.00            
ATOM   1627  C3B POPE  143     123.747  88.331  45.172  1.00  0.00            
ATOM   1628  C4B POPE  143     118.805  86.938  44.269  1.00  0.00            
ATOM   1629  NH3 POPE  144      42.848  18.643  62.540  1.00  0.00            
ATOM   1630  PO4 POPE  144      43.374  14.894  59.285  1.00  0.00            
ATOM   1631  GL1 POPE  144      42.624  15.637  54.163  1.00  0.00            
ATOM   1632  GL2 POPE  144      46.424  15.675  52.606  1.00  0.00            
ATOM   1633  C1A POPE  144      41.505  14.432  49.207  1.00  0.00            
ATOM   1634  D2A POPE  144      42.021  12.961  44.749  1.00  0.00            
ATOM   1635  C3A POPE  144      40.658  17.125  42.786  1.00  0.00            
ATOM   1636  C4A POPE  144      42.047  19.634  39.188  1.00  0.00            
ATOM   1637  C1B POPE  144      46.560  14.208  48.691  1.00  0.00            
ATOM   1638  C2B POPE  144      46.592  15.455  44.160  1.00  0.00            
ATOM   1639  C3B POPE  144      44.230  15.211  40.498  1.00  0.00            
ATOM   1640  C4B POPE  144      43.468  11.597  37.509  1.00  0.00            
ATOM   1641  NH3 POPE  145      56.316 121.819  57.303  1.00  0.00            
ATOM   1642  PO4 POPE  145      53.834 119.299  55.058  1.00  0.00            
ATOM   1643  GL1 POPE  145      54.047 118.657  51.275  1.00  0.00            
ATOM   1644  GL2 POPE  145      56.744 116.801  49.142  1.00  0.00            
ATOM   1645  C1A POPE  145      52.065 119.542  48.257  1.00  0.00            
ATOM   1646  D2A POPE  145      51.811 121.981  45.038  1.00  0.00            
ATOM   1647  C3A POPE  145      51.052 120.372  41.062  1.00  0.00            
ATOM   1648  C4A POPE  145      49.653 120.998  36.560  1.00  0.00            
ATOM   1649  C1B POPE  145      57.574 114.131  46.719  1.00  0.00            
ATOM   1650  C2B POPE  145      62.433 114.132  44.984  1.00  0.00            
ATOM   1651  C3B POPE  145      64.133 114.122  40.975  1.00  0.00            
ATOM   1652  C4B POPE  145      65.116 118.103  38.897  1.00  0.00            
ATOM   1653  NH3 POPE  146     167.426  16.799  54.914  1.00  0.00            
ATOM   1654  PO4 POPE  146     169.161  14.494  58.115  1.00  0.00            
ATOM   1655  GL1 POPE  146     170.877  12.689  55.359  1.00  0.00            
ATOM   1656  GL2 POPE  146     170.679   8.343  56.200  1.00  0.00            
ATOM   1657  C1A POPE  146     170.638  10.890  51.044  1.00  0.00            
ATOM   1658  D2A POPE  146     170.821   9.076  47.167  1.00  0.00            
ATOM   1659  C3A POPE  146     169.641   8.810  43.509  1.00  0.00            
ATOM   1660  C4A POPE  146     172.555   5.376  42.408  1.00  0.00            
ATOM   1661  C1B POPE  146     173.946   7.086  52.929  1.00  0.00            
ATOM   1662  C2B POPE  146     173.980   5.695  48.999  1.00  0.00            
ATOM   1663  C3B POPE  146     175.334   4.066  45.873  1.00  0.00            
ATOM   1664  C4B POPE  146     177.777   3.724  42.401  1.00  0.00            
ATOM   1665  NH3 POPE  147      68.817 184.722  56.488  1.00  0.00            
ATOM   1666  PO4 POPE  147      64.644 182.954  55.224  1.00  0.00            
ATOM   1667  GL1 POPE  147      67.589 183.035  52.181  1.00  0.00            
ATOM   1668  GL2 POPE  147      68.469 180.063  52.651  1.00  0.00            
ATOM   1669  C1A POPE  147      67.609 182.173  48.106  1.00  0.00            
ATOM   1670  D2A POPE  147      68.267 182.916  43.615  1.00  0.00            
ATOM   1671  C3A POPE  147      70.173 186.397  41.809  1.00  0.00            
ATOM   1672  C4A POPE  147      74.146 188.090  39.649  1.00  0.00            
ATOM   1673  C1B POPE  147      68.167 177.238  49.461  1.00  0.00            
ATOM   1674  C2B POPE  147      66.093 176.489  46.124  1.00  0.00            
ATOM   1675  C3B POPE  147      65.933 177.896  41.832  1.00  0.00            
ATOM   1676  C4B POPE  147      67.383 179.020  37.295  1.00  0.00            
ATOM   1677  NH3 POPE  148      12.565 164.049  56.824  1.00  0.00            
ATOM   1678  PO4 POPE  148       9.654 159.887  57.102  1.00  0.00            
ATOM   1679  GL1 POPE  148      11.648 161.153  52.549  1.00  0.00            
ATOM   1680  GL2 POPE  148      10.365 165.559  52.472  1.00  0.00            
ATOM   1681  C1A POPE  148      11.660 160.521  48.406  1.00  0.00            
ATOM   1682  D2A POPE  148      12.075 157.732  44.669  1.00  0.00            
ATOM   1683  C3A POPE  148      10.419 153.298  43.998  1.00  0.00            
ATOM   1684  C4A POPE  148      12.767 150.162  45.935  1.00  0.00            
ATOM   1685  C1B POPE  148       9.130 167.595  48.644  1.00  0.00            
ATOM   1686  C2B POPE  148       7.066 166.188  44.840  1.00  0.00            
ATOM   1687  C3B POPE  148       9.644 167.190  41.155  1.00  0.00            
ATOM   1688  C4B POPE  148       9.991 163.694  37.441  1.00  0.00            
ATOM   1689  NH3 POPE  149     124.186  60.197  54.113  1.00  0.00            
ATOM   1690  PO4 POPE  149     127.977  60.771  54.141  1.00  0.00            
ATOM   1691  GL1 POPE  149     128.103  58.277  51.116  1.00  0.00            
ATOM   1692  GL2 POPE  149     128.384  54.941  49.190  1.00  0.00            
ATOM   1693  C1A POPE  149     128.073  59.719  46.300  1.00  0.00            
ATOM   1694  D2A POPE  149     124.793  61.447  42.264  1.00  0.00            
ATOM   1695  C3A POPE  149     122.278  65.873  41.988  1.00  0.00            
ATOM   1696  C4A POPE  149     119.826  68.276  38.378  1.00  0.00            
ATOM   1697  C1B POPE  149     131.163  55.033  46.749  1.00  0.00            
ATOM   1698  C2B POPE  149     131.718  53.195  42.291  1.00  0.00            
ATOM   1699  C3B POPE  149     132.905  55.055  37.721  1.00  0.00            
ATOM   1700  C4B POPE  149     136.324  55.833  35.880  1.00  0.00            
ATOM   1701  NH3 POPE  150      95.949 159.142  58.465  1.00  0.00            
ATOM   1702  PO4 POPE  150      92.187 158.075  58.118  1.00  0.00            
ATOM   1703  GL1 POPE  150      92.566 159.187  54.412  1.00  0.00            
ATOM   1704  GL2 POPE  150      94.662 156.528  53.842  1.00  0.00            
ATOM   1705  C1A POPE  150      92.760 159.692  50.434  1.00  0.00            
ATOM   1706  D2A POPE  150      92.736 163.899  48.277  1.00  0.00            
ATOM   1707  C3A POPE  150      94.944 164.167  45.048  1.00  0.00            
ATOM   1708  C4A POPE  150      97.735 162.202  43.334  1.00  0.00            
ATOM   1709  C1B POPE  150      92.175 154.084  50.744  1.00  0.00            
ATOM   1710  C2B POPE  150      91.141 154.798  47.324  1.00  0.00            
ATOM   1711  C3B POPE  150      91.366 153.440  42.735  1.00  0.00            
ATOM   1712  C4B POPE  150      92.139 149.836  41.700  1.00  0.00            
ATOM   1713  NH3 POPE  151     177.371  38.623  53.285  1.00  0.00            
ATOM   1714  PO4 POPE  151     177.225  35.686  56.175  1.00  0.00            
ATOM   1715  GL1 POPE  151     176.506  33.020  52.397  1.00  0.00            
ATOM   1716  GL2 POPE  151     176.053  34.971  50.075  1.00  0.00            
ATOM   1717  C1A POPE  151     177.693  30.141  49.920  1.00  0.00            
ATOM   1718  D2A POPE  151     177.251  27.558  45.173  1.00  0.00            
ATOM   1719  C3A POPE  151     173.993  27.430  42.629  1.00  0.00            
ATOM   1720  C4A POPE  151     172.258  28.726  39.976  1.00  0.00            
ATOM   1721  C1B POPE  151     175.238  32.835  45.549  1.00  0.00            
ATOM   1722  C2B POPE  151     177.308  31.450  41.476  1.00  0.00            
ATOM   1723  C3B POPE  151     176.215  29.386  37.512  1.00  0.00            
ATOM   1724  C4B POPE  151     175.491  25.185  35.586  1.00  0.00            
ATOM   1725  NH3 POPE  152     140.022 107.583  59.187  1.00  0.00            
ATOM   1726  PO4 POPE  152     137.434 103.887  56.803  1.00  0.00            
ATOM   1727  GL1 POPE  152     138.660 104.479  52.360  1.00  0.00            
ATOM   1728  GL2 POPE  152     142.480 104.287  50.725  1.00  0.00            
ATOM   1729  C1A POPE  152     138.870 100.953  48.899  1.00  0.00            
ATOM   1730  D2A POPE  152     138.132  96.608  47.160  1.00  0.00            
ATOM   1731  C3A POPE  152     133.962  96.287  44.611  1.00  0.00            
ATOM   1732  C4A POPE  152     132.269  99.368  42.000  1.00  0.00            
ATOM   1733  C1B POPE  152     142.816 104.098  46.798  1.00  0.00            
ATOM   1734  C2B POPE  152     145.965 103.655  43.396  1.00  0.00            
ATOM   1735  C3B POPE  152     145.181 103.845  38.323  1.00  0.00            
ATOM   1736  C4B POPE  152     148.046 104.974  36.243  1.00  0.00            
ATOM   1737  NH3 POPE  153      80.394  13.720  59.653  1.00  0.00            
ATOM   1738  PO4 POPE  153      77.711  15.380  57.106  1.00  0.00            
ATOM   1739  GL1 POPE  153      77.898  14.983  52.990  1.00  0.00            
ATOM   1740  GL2 POPE  153      79.633  13.355  51.440  1.00  0.00            
ATOM   1741  C1A POPE  153      76.687  17.077  49.116  1.00  0.00            
ATOM   1742  D2A POPE  153      74.918  19.690  46.635  1.00  0.00            
ATOM   1743  C3A POPE  153      75.292  17.230  42.546  1.00  0.00            
ATOM   1744  C4A POPE  153      72.110  16.887  38.658  1.00  0.00            
ATOM   1745  C1B POPE  153      81.136  14.225  48.106  1.00  0.00            
ATOM   1746  C2B POPE  153      78.987  15.006  45.149  1.00  0.00            
ATOM   1747  C3B POPE  153      80.387  13.402  41.291  1.00  0.00            
ATOM   1748  C4B POPE  153      81.135  12.798  37.625  1.00  0.00            
ATOM   1749  NH3 POPE  154      28.499  48.637  57.047  1.00  0.00            
ATOM   1750  PO4 POPE  154      31.551  50.602  55.002  1.00  0.00            
ATOM   1751  GL1 POPE  154      29.679  48.095  51.459  1.00  0.00            
ATOM   1752  GL2 POPE  154      32.198  46.581  49.785  1.00  0.00            
ATOM   1753  C1A POPE  154      28.023  49.319  48.344  1.00  0.00            
ATOM   1754  D2A POPE  154      28.768  51.173  43.958  1.00  0.00            
ATOM   1755  C3A POPE  154      29.180  49.730  40.252  1.00  0.00            
ATOM   1756  C4A POPE  154      30.232  45.933  36.974  1.00  0.00            
ATOM   1757  C1B POPE  154      30.883  46.406  44.704  1.00  0.00            
ATOM   1758  C2B POPE  154      29.206  43.171  41.631  1.00  0.00            
ATOM   1759  C3B POPE  154      27.899  38.844  40.936  1.00  0.00            
ATOM   1760  C4B POPE  154      24.521  37.054  44.974  1.00  0.00            
ATOM   1761  NH3 POPE  155      22.421  73.760  53.878  1.00  0.00            
ATOM   1762  PO4 POPE  155      25.714  72.727  55.538  1.00  0.00            
ATOM   1763  GL1 POPE  155      26.471  71.547  51.344  1.00  0.00            
ATOM   1764  GL2 POPE  155      29.212  73.757  51.443  1.00  0.00            
ATOM   1765  C1A POPE  155      25.921  69.636  47.656  1.00  0.00            
ATOM   1766  D2A POPE  155      26.920  70.451  42.101  1.00  0.00            
ATOM   1767  C3A POPE  155      26.900  73.183  39.213  1.00  0.00            
ATOM   1768  C4A POPE  155      28.265  77.020  36.090  1.00  0.00            
ATOM   1769  C1B POPE  155      27.714  75.505  48.895  1.00  0.00            
ATOM   1770  C2B POPE  155      26.861  76.826  44.271  1.00  0.00            
ATOM   1771  C3B POPE  155      23.349  79.394  41.468  1.00  0.00            
ATOM   1772  C4B POPE  155      21.943  79.235  37.361  1.00  0.00            
ATOM   1773  NH3 POPE  156     102.956 192.125  57.797  1.00  0.00            
ATOM   1774  PO4 POPE  156     106.538 191.883  56.849  1.00  0.00            
ATOM   1775  GL1 POPE  156     104.301 193.650  53.203  1.00  0.00            
ATOM   1776  GL2 POPE  156     106.317 193.081  51.543  1.00  0.00            
ATOM   1777  C1A POPE  156     101.434 195.657  50.043  1.00  0.00            
ATOM   1778  D2A POPE  156     103.057 196.665  46.642  1.00  0.00            
ATOM   1779  C3A POPE  156     107.387 194.612  44.585  1.00  0.00            
ATOM   1780  C4A POPE  156     108.009 190.673  43.720  1.00  0.00            
ATOM   1781  C1B POPE  156     104.458 192.150  47.397  1.00  0.00            
ATOM   1782  C2B POPE  156     103.469 192.804  42.632  1.00  0.00            
ATOM   1783  C3B POPE  156     105.266 191.499  39.316  1.00  0.00            
ATOM   1784  C4B POPE  156     105.808 189.597  36.177  1.00  0.00            
ATOM   1785  NH3 POPE  157      17.316 191.138  54.570  1.00  0.00            
ATOM   1786  PO4 POPE  157      19.095 187.287  56.145  1.00  0.00            
ATOM   1787  GL1 POPE  157      19.773 185.189  51.550  1.00  0.00            
ATOM   1788  GL2 POPE  157      22.242 183.169  51.563  1.00  0.00            
ATOM   1789  C1A POPE  157      19.097 185.655  47.635  1.00  0.00            
ATOM   1790  D2A POPE  157      21.168 185.609  44.923  1.00  0.00            
ATOM   1791  C3A POPE  157      20.558 181.053  42.884  1.00  0.00            
ATOM   1792  C4A POPE  157      18.189 177.026  42.940  1.00  0.00            
ATOM   1793  C1B POPE  157      22.914 181.547  48.181  1.00  0.00            
ATOM   1794  C2B POPE  157      25.272 182.307  45.606  1.00  0.00            
ATOM   1795  C3B POPE  157      24.924 184.186  41.952  1.00  0.00            
ATOM   1796  C4B POPE  157      25.439 186.997  38.778  1.00  0.00            
ATOM   1797  NH3 POPE  158     142.360 116.923  56.634  1.00  0.00            
ATOM   1798  PO4 POPE  158     145.139 118.827  54.707  1.00  0.00            
ATOM   1799  GL1 POPE  158     145.659 119.974  50.766  1.00  0.00            
ATOM   1800  GL2 POPE  158     148.834 121.055  49.783  1.00  0.00            
ATOM   1801  C1A POPE  158     143.597 123.722  48.212  1.00  0.00            
ATOM   1802  D2A POPE  158     142.739 126.047  44.330  1.00  0.00            
ATOM   1803  C3A POPE  158     142.037 124.427  40.369  1.00  0.00            
ATOM   1804  C4A POPE  158     142.943 123.426  36.620  1.00  0.00            
ATOM   1805  C1B POPE  158     145.908 120.491  45.613  1.00  0.00            
ATOM   1806  C2B POPE  158     144.881 119.384  41.073  1.00  0.00            
ATOM   1807  C3B POPE  158     143.217 117.624  37.357  1.00  0.00            
ATOM   1808  C4B POPE  158     140.254 115.354  34.082  1.00  0.00            
ATOM   1809  NH3 POPE  159      83.915 137.203  57.763  1.00  0.00            
ATOM   1810  PO4 POPE  159      86.318 137.399  61.514  1.00  0.00            
ATOM   1811  GL1 POPE  159      88.634 138.261  58.209  1.00  0.00            
ATOM   1812  GL2 POPE  159      86.903 139.965  55.066  1.00  0.00            
ATOM   1813  C1A POPE  159      90.782 137.960  53.313  1.00  0.00            
ATOM   1814  D2A POPE  159      90.760 138.564  48.789  1.00  0.00            
ATOM   1815  C3A POPE  159      90.709 135.680  45.971  1.00  0.00            
ATOM   1816  C4A POPE  159      92.766 134.504  41.339  1.00  0.00            
ATOM   1817  C1B POPE  159      86.197 140.434  51.093  1.00  0.00            
ATOM   1818  C2B POPE  159      83.927 141.814  47.810  1.00  0.00            
ATOM   1819  C3B POPE  159      83.370 142.531  43.369  1.00  0.00            
ATOM   1820  C4B POPE  159      83.813 139.949  39.147  1.00  0.00            
ATOM   1821  NH3 POPE  160     103.311 103.191  60.451  1.00  0.00            
ATOM   1822  PO4 POPE  160      99.391 105.736  57.905  1.00  0.00            
ATOM   1823  GL1 POPE  160      99.257 106.166  53.249  1.00  0.00            
ATOM   1824  GL2 POPE  160      99.691 102.629  50.928  1.00  0.00            
ATOM   1825  C1A POPE  160     101.145 106.367  48.293  1.00  0.00            
ATOM   1826  D2A POPE  160     101.685 105.309  43.666  1.00  0.00            
ATOM   1827  C3A POPE  160     103.100 108.630  40.038  1.00  0.00            
ATOM   1828  C4A POPE  160     104.010 112.595  37.938  1.00  0.00            
ATOM   1829  C1B POPE  160      98.954 102.238  46.673  1.00  0.00            
ATOM   1830  C2B POPE  160      98.990  99.913  43.641  1.00  0.00            
ATOM   1831  C3B POPE  160     100.568 100.346  39.412  1.00  0.00            
ATOM   1832  C4B POPE  160     104.971  99.747  36.916  1.00  0.00            
ATOM   1833  NH3 POPE  161      52.987  41.068  51.974  1.00  0.00            
ATOM   1834  PO4 POPE  161      54.178  45.435  53.456  1.00  0.00            
ATOM   1835  GL1 POPE  161      54.479  48.038  50.218  1.00  0.00            
ATOM   1836  GL2 POPE  161      57.331  49.062  50.494  1.00  0.00            
ATOM   1837  C1A POPE  161      54.956  47.885  44.732  1.00  0.00            
ATOM   1838  D2A POPE  161      57.188  46.095  41.723  1.00  0.00            
ATOM   1839  C3A POPE  161      59.144  49.921  38.595  1.00  0.00            
ATOM   1840  C4A POPE  161      57.336  52.828  35.226  1.00  0.00            
ATOM   1841  C1B POPE  161      59.492  48.524  46.545  1.00  0.00            
ATOM   1842  C2B POPE  161      61.742  47.916  44.298  1.00  0.00            
ATOM   1843  C3B POPE  161      62.043  46.188  39.929  1.00  0.00            
ATOM   1844  C4B POPE  161      62.876  44.788  34.975  1.00  0.00            
ATOM   1845  NH3 POPE  162      84.340 104.433  59.069  1.00  0.00            
ATOM   1846  PO4 POPE  162      87.202 101.287  57.216  1.00  0.00            
ATOM   1847  GL1 POPE  162      86.280 104.132  53.784  1.00  0.00            
ATOM   1848  GL2 POPE  162      83.213 106.684  53.877  1.00  0.00            
ATOM   1849  C1A POPE  162      87.417 104.281  50.293  1.00  0.00            
ATOM   1850  D2A POPE  162      85.461 104.780  46.118  1.00  0.00            
ATOM   1851  C3A POPE  162      81.128 102.711  45.754  1.00  0.00            
ATOM   1852  C4A POPE  162      79.152  99.470  47.725  1.00  0.00            
ATOM   1853  C1B POPE  162      83.956 108.098  49.760  1.00  0.00            
ATOM   1854  C2B POPE  162      83.497 110.290  46.133  1.00  0.00            
ATOM   1855  C3B POPE  162      83.951 108.936  43.128  1.00  0.00            
ATOM   1856  C4B POPE  162      82.189 105.200  41.499  1.00  0.00            
ATOM   1857  NH3 POPE  163     188.443 201.070  57.693  1.00  0.00            
ATOM   1858  PO4 POPE  163     185.076 198.528  59.548  1.00  0.00            
ATOM   1859  GL1 POPE  163     186.262 197.279  55.631  1.00  0.00            
ATOM   1860  GL2 POPE  163     187.240 194.194  56.287  1.00  0.00            
ATOM   1861  C1A POPE  163     184.499 197.494  50.971  1.00  0.00            
ATOM   1862  D2A POPE  163     183.291 197.871  46.533  1.00  0.00            
ATOM   1863  C3A POPE  163     185.211 200.877  44.588  1.00  0.00            
ATOM   1864  C4A POPE  163     186.300 201.283  40.534  1.00  0.00            
ATOM   1865  C1B POPE  163     187.190 193.338  51.679  1.00  0.00            
ATOM   1866  C2B POPE  163     185.957 193.554  47.033  1.00  0.00            
ATOM   1867  C3B POPE  163     186.744 195.755  42.968  1.00  0.00            
ATOM   1868  C4B POPE  163     186.518 196.022  38.748  1.00  0.00            
ATOM   1869  NH3 POPE  164      21.151  16.880  62.500  1.00  0.00            
ATOM   1870  PO4 POPE  164      25.465  15.708  60.637  1.00  0.00            
ATOM   1871  GL1 POPE  164      26.715  16.216  56.412  1.00  0.00            
ATOM   1872  GL2 POPE  164      26.667  18.730  56.215  1.00  0.00            
ATOM   1873  C1A POPE  164      28.010  15.229  52.197  1.00  0.00            
ATOM   1874  D2A POPE  164      31.200  13.595  50.946  1.00  0.00            
ATOM   1875  C3A POPE  164      34.993  15.782  48.400  1.00  0.00            
ATOM   1876  C4A POPE  164      37.720  15.387  45.992  1.00  0.00            
ATOM   1877  C1B POPE  164      25.219  18.724  51.373  1.00  0.00            
ATOM   1878  C2B POPE  164      27.561  18.507  47.512  1.00  0.00            
ATOM   1879  C3B POPE  164      30.264  14.970  46.050  1.00  0.00            
ATOM   1880  C4B POPE  164      28.401  12.053  41.558  1.00  0.00            
ATOM   1881  NH3 POPE  165     156.907  62.703  57.094  1.00  0.00            
ATOM   1882  PO4 POPE  165     152.771  62.857  55.588  1.00  0.00            
ATOM   1883  GL1 POPE  165     153.692  62.515  51.775  1.00  0.00            
ATOM   1884  GL2 POPE  165     157.786  61.714  52.193  1.00  0.00            
ATOM   1885  C1A POPE  165     154.476  62.427  48.373  1.00  0.00            
ATOM   1886  D2A POPE  165     154.889  62.844  43.376  1.00  0.00            
ATOM   1887  C3A POPE  165     154.352  65.922  41.262  1.00  0.00            
ATOM   1888  C4A POPE  165     155.288  69.393  40.403  1.00  0.00            
ATOM   1889  C1B POPE  165     159.331  60.645  47.858  1.00  0.00            
ATOM   1890  C2B POPE  165     159.470  61.584  43.632  1.00  0.00            
ATOM   1891  C3B POPE  165     159.210  65.083  39.917  1.00  0.00            
ATOM   1892  C4B POPE  165     158.131  65.640  35.524  1.00  0.00            
ATOM   1893  NH3 POPE  166      68.617 120.500  59.550  1.00  0.00            
ATOM   1894  PO4 POPE  166      73.406 121.595  59.216  1.00  0.00            
ATOM   1895  GL1 POPE  166      74.545 122.218  54.852  1.00  0.00            
ATOM   1896  GL2 POPE  166      75.986 118.746  53.773  1.00  0.00            
ATOM   1897  C1A POPE  166      73.272 124.298  51.448  1.00  0.00            
ATOM   1898  D2A POPE  166      72.265 124.194  47.912  1.00  0.00            
ATOM   1899  C3A POPE  166      68.275 123.899  45.341  1.00  0.00            
ATOM   1900  C4A POPE  166      66.182 122.926  41.778  1.00  0.00            
ATOM   1901  C1B POPE  166      72.214 119.528  49.345  1.00  0.00            
ATOM   1902  C2B POPE  166      70.690 119.558  45.036  1.00  0.00            
ATOM   1903  C3B POPE  166      71.281 122.265  41.243  1.00  0.00            
ATOM   1904  C4B POPE  166      73.401 126.031  37.498  1.00  0.00            
ATOM   1905  NH3 POPE  167     127.863  30.676  52.880  1.00  0.00            
ATOM   1906  PO4 POPE  167     131.470  28.230  53.669  1.00  0.00            
ATOM   1907  GL1 POPE  167     132.042  28.881  49.304  1.00  0.00            
ATOM   1908  GL2 POPE  167     134.095  25.699  49.069  1.00  0.00            
ATOM   1909  C1A POPE  167     131.260  30.183  44.813  1.00  0.00            
ATOM   1910  D2A POPE  167     130.221  31.042  40.077  1.00  0.00            
ATOM   1911  C3A POPE  167     127.505  27.187  37.771  1.00  0.00            
ATOM   1912  C4A POPE  167     128.837  24.060  36.995  1.00  0.00            
ATOM   1913  C1B POPE  167     136.470  28.248  45.398  1.00  0.00            
ATOM   1914  C2B POPE  167     135.438  28.566  41.085  1.00  0.00            
ATOM   1915  C3B POPE  167     133.293  29.525  36.981  1.00  0.00            
ATOM   1916  C4B POPE  167     131.320  29.456  32.680  1.00  0.00            
ATOM   1917  NH3 POPE  168      34.996   0.652  56.885  1.00  0.00            
ATOM   1918  PO4 POPE  168      32.546   4.559  56.212  1.00  0.00            
ATOM   1919  GL1 POPE  168      32.525   2.290  52.563  1.00  0.00            
ATOM   1920  GL2 POPE  168      29.758   0.050  52.602  1.00  0.00            
ATOM   1921  C1A POPE  168      32.933   0.807  48.628  1.00  0.00            
ATOM   1922  D2A POPE  168      30.991 199.539  45.396  1.00  0.00            
ATOM   1923  C3A POPE  168      29.686 199.795  41.668  1.00  0.00            
ATOM   1924  C4A POPE  168      30.267 200.715  37.560  1.00  0.00            
ATOM   1925  C1B POPE  168      27.669   0.910  48.604  1.00  0.00            
ATOM   1926  C2B POPE  168      28.570   2.249  44.697  1.00  0.00            
ATOM   1927  C3B POPE  168      28.304   4.044  41.384  1.00  0.00            
ATOM   1928  C4B POPE  168      27.592   7.929  38.545  1.00  0.00            
ATOM   1929  NH3 POPE  169     140.169 140.580  56.687  1.00  0.00            
ATOM   1930  PO4 POPE  169     142.526 136.968  56.981  1.00  0.00            
ATOM   1931  GL1 POPE  169     142.367 136.838  53.055  1.00  0.00            
ATOM   1932  GL2 POPE  169     143.785 136.621  51.607  1.00  0.00            
ATOM   1933  C1A POPE  169     139.474 137.862  49.816  1.00  0.00            
ATOM   1934  D2A POPE  169     137.841 135.935  46.901  1.00  0.00            
ATOM   1935  C3A POPE  169     135.828 137.635  43.879  1.00  0.00            
ATOM   1936  C4A POPE  169     132.547 140.089  40.835  1.00  0.00            
ATOM   1937  C1B POPE  169     141.875 132.486  50.065  1.00  0.00            
ATOM   1938  C2B POPE  169     140.051 131.094  46.602  1.00  0.00            
ATOM   1939  C3B POPE  169     141.086 130.460  42.447  1.00  0.00            
ATOM   1940  C4B POPE  169     139.284 128.801  39.703  1.00  0.00            
ATOM   1941  NH3 POPE  170       7.637  93.336  56.438  1.00  0.00            
ATOM   1942  PO4 POPE  170       7.229  93.208  51.527  1.00  0.00            
ATOM   1943  GL1 POPE  170       7.094  96.437  49.057  1.00  0.00            
ATOM   1944  GL2 POPE  170       3.456  98.526  48.911  1.00  0.00            
ATOM   1945  C1A POPE  170       7.569  96.041  44.756  1.00  0.00            
ATOM   1946  D2A POPE  170       6.569 100.642  41.979  1.00  0.00            
ATOM   1947  C3A POPE  170       2.362 103.524  41.304  1.00  0.00            
ATOM   1948  C4A POPE  170       0.150 105.273  37.936  1.00  0.00            
ATOM   1949  C1B POPE  170       2.766  97.937  44.625  1.00  0.00            
ATOM   1950  C2B POPE  170       2.661  98.779  39.770  1.00  0.00            
ATOM   1951  C3B POPE  170     201.528 100.091  35.769  1.00  0.00            
ATOM   1952  C4B POPE  170     200.679 104.239  33.295  1.00  0.00            
ATOM   1953  NH3 POPE  171      50.180  70.752  59.710  1.00  0.00            
ATOM   1954  PO4 POPE  171      46.371  70.144  57.063  1.00  0.00            
ATOM   1955  GL1 POPE  171      47.037  72.325  53.095  1.00  0.00            
ATOM   1956  GL2 POPE  171      46.552  76.173  51.738  1.00  0.00            
ATOM   1957  C1A POPE  171      49.838  72.634  50.050  1.00  0.00            
ATOM   1958  D2A POPE  171      49.668  71.595  46.578  1.00  0.00            
ATOM   1959  C3A POPE  171      50.529  73.313  43.755  1.00  0.00            
ATOM   1960  C4A POPE  171      50.295  74.010  39.243  1.00  0.00            
ATOM   1961  C1B POPE  171      47.904  76.200  47.427  1.00  0.00            
ATOM   1962  C2B POPE  171      47.549  76.945  43.668  1.00  0.00            
ATOM   1963  C3B POPE  171      47.866  78.641  40.235  1.00  0.00            
ATOM   1964  C4B POPE  171      50.467  81.334  37.872  1.00  0.00            
ATOM   1965  NH3 POPE  172      89.803  84.484  62.068  1.00  0.00            
ATOM   1966  PO4 POPE  172      92.936  88.199  60.663  1.00  0.00            
ATOM   1967  GL1 POPE  172      92.495  89.432  55.567  1.00  0.00            
ATOM   1968  GL2 POPE  172      93.719  93.062  55.435  1.00  0.00            
ATOM   1969  C1A POPE  172      93.616  88.667  51.499  1.00  0.00            
ATOM   1970  D2A POPE  172      91.131  86.860  48.673  1.00  0.00            
ATOM   1971  C3A POPE  172      87.144  85.436  48.701  1.00  0.00            
ATOM   1972  C4A POPE  172      83.939  88.941  50.682  1.00  0.00            
ATOM   1973  C1B POPE  172      92.739  93.821  50.805  1.00  0.00            
ATOM   1974  C2B POPE  172      92.120  94.112  46.093  1.00  0.00            
ATOM   1975  C3B POPE  172      91.545  92.041  42.345  1.00  0.00            
ATOM   1976  C4B POPE  172      87.408  92.250  39.804  1.00  0.00            
ATOM   1977  NH3 POPE  173      89.238  34.481  56.187  1.00  0.00            
ATOM   1978  PO4 POPE  173      92.279  36.321  54.020  1.00  0.00            
ATOM   1979  GL1 POPE  173      93.823  36.736  50.594  1.00  0.00            
ATOM   1980  GL2 POPE  173      95.839  39.685  50.792  1.00  0.00            
ATOM   1981  C1A POPE  173      94.144  37.927  45.889  1.00  0.00            
ATOM   1982  D2A POPE  173      95.711  40.051  41.711  1.00  0.00            
ATOM   1983  C3A POPE  173      96.124  41.171  37.916  1.00  0.00            
ATOM   1984  C4A POPE  173      96.995  43.266  34.435  1.00  0.00            
ATOM   1985  C1B POPE  173      97.749  41.987  46.613  1.00  0.00            
ATOM   1986  C2B POPE  173     102.045  40.861  45.818  1.00  0.00            
ATOM   1987  C3B POPE  173     105.104  40.281  42.418  1.00  0.00            
ATOM   1988  C4B POPE  173     106.423  38.442  38.707  1.00  0.00            
ATOM   1989  NH3 POPE  174      38.458 117.577  56.724  1.00  0.00            
ATOM   1990  PO4 POPE  174      41.988 118.675  56.631  1.00  0.00            
ATOM   1991  GL1 POPE  174      44.215 116.024  52.806  1.00  0.00            
ATOM   1992  GL2 POPE  174      44.783 112.691  53.183  1.00  0.00            
ATOM   1993  C1A POPE  174      43.711 117.980  48.766  1.00  0.00            
ATOM   1994  D2A POPE  174      39.304 118.149  46.717  1.00  0.00            
ATOM   1995  C3A POPE  174      38.416 115.978  43.483  1.00  0.00            
ATOM   1996  C4A POPE  174      35.757 113.987  40.132  1.00  0.00            
ATOM   1997  C1B POPE  174      45.854 111.844  49.601  1.00  0.00            
ATOM   1998  C2B POPE  174      46.825 110.405  45.678  1.00  0.00            
ATOM   1999  C3B POPE  174      43.946 109.895  42.627  1.00  0.00            
ATOM   2000  C4B POPE  174      40.728 106.210  43.451  1.00  0.00            
ATOM   2001  NH3 POPE  175     146.973 123.819  54.656  1.00  0.00            
ATOM   2002  PO4 POPE  175     143.026 126.374  56.630  1.00  0.00            
ATOM   2003  GL1 POPE  175     142.017 123.728  52.531  1.00  0.00            
ATOM   2004  GL2 POPE  175     140.708 120.258  53.405  1.00  0.00            
ATOM   2005  C1A POPE  175     139.127 123.240  49.151  1.00  0.00            
ATOM   2006  D2A POPE  175     140.384 121.836  45.014  1.00  0.00            
ATOM   2007  C3A POPE  175     137.407 119.438  42.207  1.00  0.00            
ATOM   2008  C4A POPE  175     138.273 118.539  37.712  1.00  0.00            
ATOM   2009  C1B POPE  175     140.971 118.881  49.645  1.00  0.00            
ATOM   2010  C2B POPE  175     140.841 116.986  45.712  1.00  0.00            
ATOM   2011  C3B POPE  175     140.516 115.337  40.883  1.00  0.00            
ATOM   2012  C4B POPE  175     140.188 112.357  37.644  1.00  0.00            
ATOM   2013  NH3 POPE  176     181.832 144.498  54.269  1.00  0.00            
ATOM   2014  PO4 POPE  176     184.927 148.063  54.426  1.00  0.00            
ATOM   2015  GL1 POPE  176     184.315 151.109  50.818  1.00  0.00            
ATOM   2016  GL2 POPE  176     181.499 150.377  49.050  1.00  0.00            
ATOM   2017  C1A POPE  176     186.969 154.931  49.142  1.00  0.00            
ATOM   2018  D2A POPE  176     185.304 158.639  46.074  1.00  0.00            
ATOM   2019  C3A POPE  176     184.743 159.076  41.262  1.00  0.00            
ATOM   2020  C4A POPE  176     180.874 157.944  38.392  1.00  0.00            
ATOM   2021  C1B POPE  176     178.745 149.954  45.354  1.00  0.00            
ATOM   2022  C2B POPE  176     179.366 147.919  41.846  1.00  0.00            
ATOM   2023  C3B POPE  176     180.866 148.921  38.068  1.00  0.00            
ATOM   2024  C4B POPE  176     179.187 151.438  35.348  1.00  0.00            
ATOM   2025  NH3 POPE  177      91.050  97.498  55.521  1.00  0.00            
ATOM   2026  PO4 POPE  177      92.609 100.769  57.946  1.00  0.00            
ATOM   2027  GL1 POPE  177      93.333 100.617  52.490  1.00  0.00            
ATOM   2028  GL2 POPE  177      95.905  99.390  51.102  1.00  0.00            
ATOM   2029  C1A POPE  177      91.449 101.215  49.136  1.00  0.00            
ATOM   2030  D2A POPE  177      88.842 100.782  46.027  1.00  0.00            
ATOM   2031  C3A POPE  177      89.667 102.699  42.163  1.00  0.00            
ATOM   2032  C4A POPE  177      89.860 101.049  38.569  1.00  0.00            
ATOM   2033  C1B POPE  177      95.380  97.709  47.685  1.00  0.00            
ATOM   2034  C2B POPE  177      96.560  94.267  44.175  1.00  0.00            
ATOM   2035  C3B POPE  177      97.286  95.782  40.084  1.00  0.00            
ATOM   2036  C4B POPE  177      95.825  98.720  38.067  1.00  0.00            
ATOM   2037  NH3 POPE  178     120.078  98.455  56.524  1.00  0.00            
ATOM   2038  PO4 POPE  178     123.648  99.648  55.565  1.00  0.00            
ATOM   2039  GL1 POPE  178     123.898  97.232  52.057  1.00  0.00            
ATOM   2040  GL2 POPE  178     126.770  97.546  51.694  1.00  0.00            
ATOM   2041  C1A POPE  178     124.488  95.134  48.258  1.00  0.00            
ATOM   2042  D2A POPE  178     125.752  93.561  44.959  1.00  0.00            
ATOM   2043  C3A POPE  178     129.630  94.136  42.768  1.00  0.00            
ATOM   2044  C4A POPE  178     132.986  94.089  39.287  1.00  0.00            
ATOM   2045  C1B POPE  178     125.850  99.921  48.196  1.00  0.00            
ATOM   2046  C2B POPE  178     126.425  98.333  44.445  1.00  0.00            
ATOM   2047  C3B POPE  178     127.215  98.768  40.052  1.00  0.00            
ATOM   2048  C4B POPE  178     124.303  98.589  36.574  1.00  0.00            
ATOM   2049  NH3 POPE  179       8.115 181.740  60.847  1.00  0.00            
ATOM   2050  PO4 POPE  179       9.049 186.150  59.296  1.00  0.00            
ATOM   2051  GL1 POPE  179       8.936 189.072  55.669  1.00  0.00            
ATOM   2052  GL2 POPE  179      11.752 189.508  52.576  1.00  0.00            
ATOM   2053  C1A POPE  179       5.947 189.980  50.829  1.00  0.00            
ATOM   2054  D2A POPE  179       3.569 190.516  47.152  1.00  0.00            
ATOM   2055  C3A POPE  179       2.991 187.259  44.147  1.00  0.00            
ATOM   2056  C4A POPE  179       5.603 185.092  40.536  1.00  0.00            
ATOM   2057  C1B POPE  179      14.606 189.367  49.160  1.00  0.00            
ATOM   2058  C2B POPE  179      13.893 190.039  44.718  1.00  0.00            
ATOM   2059  C3B POPE  179      12.103 189.442  41.367  1.00  0.00            
ATOM   2060  C4B POPE  179      11.790 189.077  36.859  1.00  0.00            
ATOM   2061  NH3 POPE  180     142.157 100.444  59.606  1.00  0.00            
ATOM   2062  PO4 POPE  180     142.085  94.796  58.659  1.00  0.00            
ATOM   2063  GL1 POPE  180     143.559  96.768  54.935  1.00  0.00            
ATOM   2064  GL2 POPE  180     141.759  99.632  54.292  1.00  0.00            
ATOM   2065  C1A POPE  180     147.112  95.014  52.804  1.00  0.00            
ATOM   2066  D2A POPE  180     147.686  90.880  51.125  1.00  0.00            
ATOM   2067  C3A POPE  180     145.777  90.583  46.657  1.00  0.00            
ATOM   2068  C4A POPE  180     143.588  90.415  43.136  1.00  0.00            
ATOM   2069  C1B POPE  180     144.722  99.571  51.368  1.00  0.00            
ATOM   2070  C2B POPE  180     145.999  99.808  46.185  1.00  0.00            
ATOM   2071  C3B POPE  180     147.419  98.733  42.902  1.00  0.00            
ATOM   2072  C4B POPE  180     147.143  98.587  39.263  1.00  0.00            
ATOM   2073  NH3 POPE  181       0.995  59.144  60.210  1.00  0.00            
ATOM   2074  PO4 POPE  181     200.458  57.231  57.175  1.00  0.00            
ATOM   2075  GL1 POPE  181     200.225  57.388  52.782  1.00  0.00            
ATOM   2076  GL2 POPE  181       1.413  55.576  52.687  1.00  0.00            
ATOM   2077  C1A POPE  181     199.403  57.820  48.389  1.00  0.00            
ATOM   2078  D2A POPE  181     197.631  55.428  45.472  1.00  0.00            
ATOM   2079  C3A POPE  181     198.860  55.127  41.369  1.00  0.00            
ATOM   2080  C4A POPE  181       0.966  57.366  38.871  1.00  0.00            
ATOM   2081  C1B POPE  181       2.576  57.391  49.283  1.00  0.00            
ATOM   2082  C2B POPE  181       3.129  57.814  45.031  1.00  0.00            
ATOM   2083  C3B POPE  181       2.888  61.348  41.812  1.00  0.00            
ATOM   2084  C4B POPE  181       2.821  64.190  38.332  1.00  0.00            
ATOM   2085  NH3 POPE  182     156.529  45.056  53.898  1.00  0.00            
ATOM   2086  PO4 POPE  182     157.880  49.119  54.251  1.00  0.00            
ATOM   2087  GL1 POPE  182     159.040  50.901  50.356  1.00  0.00            
ATOM   2088  GL2 POPE  182     156.295  52.960  50.496  1.00  0.00            
ATOM   2089  C1A POPE  182     159.455  49.813  45.137  1.00  0.00            
ATOM   2090  D2A POPE  182     160.326  51.685  41.367  1.00  0.00            
ATOM   2091  C3A POPE  182     159.379  48.920  38.233  1.00  0.00            
ATOM   2092  C4A POPE  182     157.988  45.462  38.889  1.00  0.00            
ATOM   2093  C1B POPE  182     155.841  52.996  46.221  1.00  0.00            
ATOM   2094  C2B POPE  182     155.267  53.397  41.763  1.00  0.00            
ATOM   2095  C3B POPE  182     156.957  54.156  38.524  1.00  0.00            
ATOM   2096  C4B POPE  182     157.761  52.739  34.588  1.00  0.00            
ATOM   2097  NH3 POPE  183      84.900 142.053  59.819  1.00  0.00            
ATOM   2098  PO4 POPE  183      81.466 141.599  60.438  1.00  0.00            
ATOM   2099  GL1 POPE  183      81.300 141.582  55.833  1.00  0.00            
ATOM   2100  GL2 POPE  183      80.541 145.213  54.996  1.00  0.00            
ATOM   2101  C1A POPE  183      81.130 140.826  51.718  1.00  0.00            
ATOM   2102  D2A POPE  183      78.516 140.233  49.168  1.00  0.00            
ATOM   2103  C3A POPE  183      79.478 139.184  44.505  1.00  0.00            
ATOM   2104  C4A POPE  183      78.272 138.534  40.142  1.00  0.00            
ATOM   2105  C1B POPE  183      80.599 145.599  50.093  1.00  0.00            
ATOM   2106  C2B POPE  183      81.045 145.467  46.189  1.00  0.00            
ATOM   2107  C3B POPE  183      83.548 148.250  42.966  1.00  0.00            
ATOM   2108  C4B POPE  183      84.194 151.741  40.154  1.00  0.00            
ATOM   2109  NH3 POPE  184       1.816 134.711  54.697  1.00  0.00            
ATOM   2110  PO4 POPE  184     201.474 139.124  53.750  1.00  0.00            
ATOM   2111  GL1 POPE  184       1.594 136.906  50.398  1.00  0.00            
ATOM   2112  GL2 POPE  184       1.978 132.988  49.296  1.00  0.00            
ATOM   2113  C1A POPE  184     200.657 135.799  46.493  1.00  0.00            
ATOM   2114  D2A POPE  184     196.832 133.919  44.867  1.00  0.00            
ATOM   2115  C3A POPE  184     196.117 132.226  40.463  1.00  0.00            
ATOM   2116  C4A POPE  184     195.089 128.557  37.378  1.00  0.00            
ATOM   2117  C1B POPE  184       4.307 131.586  45.337  1.00  0.00            
ATOM   2118  C2B POPE  184       3.802 128.484  41.888  1.00  0.00            
ATOM   2119  C3B POPE  184       5.428 127.000  37.104  1.00  0.00            
ATOM   2120  C4B POPE  184       5.316 123.302  34.746  1.00  0.00            
ATOM   2121  NH3 POPE  185     153.412 180.429  56.216  1.00  0.00            
ATOM   2122  PO4 POPE  185     152.826 179.917  51.931  1.00  0.00            
ATOM   2123  GL1 POPE  185     154.889 182.392  48.651  1.00  0.00            
ATOM   2124  GL2 POPE  185     152.960 185.310  47.863  1.00  0.00            
ATOM   2125  C1A POPE  185     154.413 179.648  45.414  1.00  0.00            
ATOM   2126  D2A POPE  185     152.107 179.171  40.879  1.00  0.00            
ATOM   2127  C3A POPE  185     154.056 176.223  38.146  1.00  0.00            
ATOM   2128  C4A POPE  185     154.947 175.000  33.939  1.00  0.00            
ATOM   2129  C1B POPE  185     153.977 184.690  44.460  1.00  0.00            
ATOM   2130  C2B POPE  185     154.618 184.198  40.608  1.00  0.00            
ATOM   2131  C3B POPE  185     158.037 184.497  37.640  1.00  0.00            
ATOM   2132  C4B POPE  185     161.153 186.442  35.194  1.00  0.00            
ATOM   2133  NH3 POPE  186      70.940  27.583  55.429  1.00  0.00            
ATOM   2134  PO4 POPE  186      68.513  24.380  57.712  1.00  0.00            
ATOM   2135  GL1 POPE  186      68.718  23.677  52.949  1.00  0.00            
ATOM   2136  GL2 POPE  186      65.920  21.311  51.818  1.00  0.00            
ATOM   2137  C1A POPE  186      69.860  21.025  48.685  1.00  0.00            
ATOM   2138  D2A POPE  186      71.036  19.441  44.243  1.00  0.00            
ATOM   2139  C3A POPE  186      70.651  21.604  39.894  1.00  0.00            
ATOM   2140  C4A POPE  186      69.992  21.446  36.455  1.00  0.00            
ATOM   2141  C1B POPE  186      64.523  23.420  48.500  1.00  0.00            
ATOM   2142  C2B POPE  186      63.368  24.569  44.458  1.00  0.00            
ATOM   2143  C3B POPE  186      62.608  24.725  39.931  1.00  0.00            
ATOM   2144  C4B POPE  186      58.726  22.210  37.541  1.00  0.00            
ATOM   2145  NH3 POPE  187      15.410 167.886  61.054  1.00  0.00            
ATOM   2146  PO4 POPE  187      16.523 171.917  58.424  1.00  0.00            
ATOM   2147  GL1 POPE  187      17.402 173.727  55.572  1.00  0.00            
ATOM   2148  GL2 POPE  187      14.582 175.860  53.943  1.00  0.00            
ATOM   2149  C1A POPE  187      18.880 174.648  51.391  1.00  0.00            
ATOM   2150  D2A POPE  187      18.260 174.174  47.155  1.00  0.00            
ATOM   2151  C3A POPE  187      21.430 172.706  44.352  1.00  0.00            
ATOM   2152  C4A POPE  187      21.331 172.150  39.797  1.00  0.00            
ATOM   2153  C1B POPE  187      12.874 175.784  50.048  1.00  0.00            
ATOM   2154  C2B POPE  187      12.694 175.519  45.620  1.00  0.00            
ATOM   2155  C3B POPE  187      13.313 177.323  41.253  1.00  0.00            
ATOM   2156  C4B POPE  187      12.005 175.233  37.767  1.00  0.00            
ATOM   2157  NH3 POPE  188      18.932 197.189  60.811  1.00  0.00            
ATOM   2158  PO4 POPE  188      17.739 195.929  56.903  1.00  0.00            
ATOM   2159  GL1 POPE  188      19.773 196.573  52.687  1.00  0.00            
ATOM   2160  GL2 POPE  188      22.080 193.941  53.475  1.00  0.00            
ATOM   2161  C1A POPE  188      19.223 197.906  48.277  1.00  0.00            
ATOM   2162  D2A POPE  188      19.931 197.501  44.114  1.00  0.00            
ATOM   2163  C3A POPE  188      22.501 196.775  40.509  1.00  0.00            
ATOM   2164  C4A POPE  188      27.814 196.806  38.244  1.00  0.00            
ATOM   2165  C1B POPE  188      23.387 192.975  49.241  1.00  0.00            
ATOM   2166  C2B POPE  188      23.261 193.573  45.330  1.00  0.00            
ATOM   2167  C3B POPE  188      25.711 193.142  41.856  1.00  0.00            
ATOM   2168  C4B POPE  188      29.205 191.585  40.085  1.00  0.00            
ATOM   2169  NH3 POPE  189     174.217 100.133  54.771  1.00  0.00            
ATOM   2170  PO4 POPE  189     178.983  99.878  56.353  1.00  0.00            
ATOM   2171  GL1 POPE  189     179.352 101.038  51.681  1.00  0.00            
ATOM   2172  GL2 POPE  189     176.460 102.003  50.740  1.00  0.00            
ATOM   2173  C1A POPE  189     179.194 101.968  47.013  1.00  0.00            
ATOM   2174  D2A POPE  189     180.207 102.177  42.487  1.00  0.00            
ATOM   2175  C3A POPE  189     178.837 102.153  37.779  1.00  0.00            
ATOM   2176  C4A POPE  189     182.386 101.686  34.583  1.00  0.00            
ATOM   2177  C1B POPE  189     174.561 101.198  47.230  1.00  0.00            
ATOM   2178  C2B POPE  189     171.961 100.038  43.652  1.00  0.00            
ATOM   2179  C3B POPE  189     169.564  99.943  40.532  1.00  0.00            
ATOM   2180  C4B POPE  189     170.598  98.879  35.990  1.00  0.00            
ATOM   2181  NH3 POPE  190      56.555 162.249  57.461  1.00  0.00            
ATOM   2182  PO4 POPE  190      57.684 157.326  58.035  1.00  0.00            
ATOM   2183  GL1 POPE  190      57.913 158.351  54.041  1.00  0.00            
ATOM   2184  GL2 POPE  190      60.039 156.623  53.040  1.00  0.00            
ATOM   2185  C1A POPE  190      57.367 158.521  49.269  1.00  0.00            
ATOM   2186  D2A POPE  190      55.003 156.069  46.364  1.00  0.00            
ATOM   2187  C3A POPE  190      50.772 156.671  44.224  1.00  0.00            
ATOM   2188  C4A POPE  190      47.254 154.941  41.981  1.00  0.00            
ATOM   2189  C1B POPE  190      62.852 158.984  50.371  1.00  0.00            
ATOM   2190  C2B POPE  190      65.021 157.686  47.002  1.00  0.00            
ATOM   2191  C3B POPE  190      65.008 155.037  44.078  1.00  0.00            
ATOM   2192  C4B POPE  190      64.611 152.760  40.471  1.00  0.00            
ATOM   2193  NH3 POPE  191      89.976 105.272  57.703  1.00  0.00            
ATOM   2194  PO4 POPE  191      94.082 105.534  55.632  1.00  0.00            
ATOM   2195  GL1 POPE  191      92.066 105.841  51.550  1.00  0.00            
ATOM   2196  GL2 POPE  191      89.569 108.469  50.877  1.00  0.00            
ATOM   2197  C1A POPE  191      95.104 105.065  48.274  1.00  0.00            
ATOM   2198  D2A POPE  191      94.544 101.695  44.225  1.00  0.00            
ATOM   2199  C3A POPE  191      92.764  98.363  41.504  1.00  0.00            
ATOM   2200  C4A POPE  191      91.189  95.560  38.741  1.00  0.00            
ATOM   2201  C1B POPE  191      88.186 109.376  46.560  1.00  0.00            
ATOM   2202  C2B POPE  191      90.193 110.760  42.596  1.00  0.00            
ATOM   2203  C3B POPE  191      92.926 110.262  39.167  1.00  0.00            
ATOM   2204  C4B POPE  191      95.972 113.530  37.652  1.00  0.00            
ATOM   2205  NH3 POPE  192      56.130  64.284  56.020  1.00  0.00            
ATOM   2206  PO4 POPE  192      54.291  67.295  58.812  1.00  0.00            
ATOM   2207  GL1 POPE  192      52.459  69.214  55.054  1.00  0.00            
ATOM   2208  GL2 POPE  192      52.298  72.749  55.108  1.00  0.00            
ATOM   2209  C1A POPE  192      51.678  66.887  50.651  1.00  0.00            
ATOM   2210  D2A POPE  192      52.965  66.332  46.144  1.00  0.00            
ATOM   2211  C3A POPE  192      49.666  68.193  42.395  1.00  0.00            
ATOM   2212  C4A POPE  192      48.107  65.049  39.473  1.00  0.00            
ATOM   2213  C1B POPE  192      55.006  70.824  51.135  1.00  0.00            
ATOM   2214  C2B POPE  192      54.863  71.000  46.526  1.00  0.00            
ATOM   2215  C3B POPE  192      54.721  70.337  41.547  1.00  0.00            
ATOM   2216  C4B POPE  192      55.703  73.401  38.027  1.00  0.00            
ATOM   2217  NH3 POPE  193     137.953  64.341  54.714  1.00  0.00            
ATOM   2218  PO4 POPE  193     137.745  59.254  54.056  1.00  0.00            
ATOM   2219  GL1 POPE  193     138.291  60.907  51.169  1.00  0.00            
ATOM   2220  GL2 POPE  193     142.190  61.871  52.423  1.00  0.00            
ATOM   2221  C1A POPE  193     137.293  62.490  47.871  1.00  0.00            
ATOM   2222  D2A POPE  193     135.666  61.101  43.807  1.00  0.00            
ATOM   2223  C3A POPE  193     132.491  58.859  42.469  1.00  0.00            
ATOM   2224  C4A POPE  193     128.361  59.438  39.914  1.00  0.00            
ATOM   2225  C1B POPE  193     142.216  63.810  47.880  1.00  0.00            
ATOM   2226  C2B POPE  193     140.546  65.354  44.464  1.00  0.00            
ATOM   2227  C3B POPE  193     142.173  63.921  40.761  1.00  0.00            
ATOM   2228  C4B POPE  193     144.050  59.847  39.680  1.00  0.00            
ATOM   2229  NH3 POPE  194      36.520  53.669  55.796  1.00  0.00            
ATOM   2230  PO4 POPE  194      36.641  49.152  55.893  1.00  0.00            
ATOM   2231  GL1 POPE  194      35.512  50.476  51.881  1.00  0.00            
ATOM   2232  GL2 POPE  194      36.323  52.104  50.931  1.00  0.00            
ATOM   2233  C1A POPE  194      32.924  50.457  47.723  1.00  0.00            
ATOM   2234  D2A POPE  194      34.108  52.037  43.589  1.00  0.00            
ATOM   2235  C3A POPE  194      32.015  54.713  40.028  1.00  0.00            
ATOM   2236  C4A POPE  194      32.054  53.696  35.829  1.00  0.00            
ATOM   2237  C1B POPE  194      37.978  53.725  46.727  1.00  0.00            
ATOM   2238  C2B POPE  194      39.646  57.983  44.832  1.00  0.00            
ATOM   2239  C3B POPE  194      41.035  58.213  40.726  1.00  0.00            
ATOM   2240  C4B POPE  194      39.444  60.350  37.261  1.00  0.00            
ATOM   2241  NH3 POPE  195     134.121 182.891  54.650  1.00  0.00            
ATOM   2242  PO4 POPE  195     130.368 184.300  55.662  1.00  0.00            
ATOM   2243  GL1 POPE  195     129.918 184.397  50.698  1.00  0.00            
ATOM   2244  GL2 POPE  195     133.849 185.581  49.916  1.00  0.00            
ATOM   2245  C1A POPE  195     128.770 185.563  46.151  1.00  0.00            
ATOM   2246  D2A POPE  195     127.348 186.581  42.661  1.00  0.00            
ATOM   2247  C3A POPE  195     129.424 189.704  39.441  1.00  0.00            
ATOM   2248  C4A POPE  195     133.406 190.033  37.541  1.00  0.00            
ATOM   2249  C1B POPE  195     133.909 184.250  45.829  1.00  0.00            
ATOM   2250  C2B POPE  195     134.747 182.703  42.251  1.00  0.00            
ATOM   2251  C3B POPE  195     135.588 180.550  38.159  1.00  0.00            
ATOM   2252  C4B POPE  195     136.218 180.388  33.697  1.00  0.00            
ATOM   2253  NH3 POPE  196     117.602 171.520  59.116  1.00  0.00            
ATOM   2254  PO4 POPE  196     120.419 169.209  56.536  1.00  0.00            
ATOM   2255  GL1 POPE  196     120.976 171.538  53.116  1.00  0.00            
ATOM   2256  GL2 POPE  196     120.220 173.894  51.452  1.00  0.00            
ATOM   2257  C1A POPE  196     123.997 171.815  49.383  1.00  0.00            
ATOM   2258  D2A POPE  196     123.929 172.965  44.706  1.00  0.00            
ATOM   2259  C3A POPE  196     120.051 174.833  42.811  1.00  0.00            
ATOM   2260  C4A POPE  196     118.294 175.278  39.423  1.00  0.00            
ATOM   2261  C1B POPE  196     118.305 175.928  47.618  1.00  0.00            
ATOM   2262  C2B POPE  196     114.590 176.903  44.242  1.00  0.00            
ATOM   2263  C3B POPE  196     113.748 177.425  39.728  1.00  0.00            
ATOM   2264  C4B POPE  196     114.757 177.289  36.177  1.00  0.00            
ATOM   2265  NH3 POPE  197     117.008 120.787  56.805  1.00  0.00            
ATOM   2266  PO4 POPE  197     114.949 123.778  56.252  1.00  0.00            
ATOM   2267  GL1 POPE  197     114.525 122.105  52.235  1.00  0.00            
ATOM   2268  GL2 POPE  197     114.838 125.550  50.975  1.00  0.00            
ATOM   2269  C1A POPE  197     114.992 118.292  48.852  1.00  0.00            
ATOM   2270  D2A POPE  197     116.982 116.969  44.578  1.00  0.00            
ATOM   2271  C3A POPE  197     117.935 114.893  41.506  1.00  0.00            
ATOM   2272  C4A POPE  197     115.333 112.484  39.058  1.00  0.00            
ATOM   2273  C1B POPE  197     115.187 124.689  46.877  1.00  0.00            
ATOM   2274  C2B POPE  197     114.826 123.039  42.122  1.00  0.00            
ATOM   2275  C3B POPE  197     115.199 123.704  38.279  1.00  0.00            
ATOM   2276  C4B POPE  197     118.179 124.882  35.157  1.00  0.00            
ATOM   2277  NH3 POPE  198     164.338  42.423  53.081  1.00  0.00            
ATOM   2278  PO4 POPE  198     161.628  44.366  55.353  1.00  0.00            
ATOM   2279  GL1 POPE  198     161.798  46.610  51.878  1.00  0.00            
ATOM   2280  GL2 POPE  198     164.092  46.759  49.828  1.00  0.00            
ATOM   2281  C1A POPE  198     159.857  44.998  47.922  1.00  0.00            
ATOM   2282  D2A POPE  198     160.662  44.281  44.586  1.00  0.00            
ATOM   2283  C3A POPE  198     159.314  41.325  41.261  1.00  0.00            
ATOM   2284  C4A POPE  198     156.169  38.269  39.497  1.00  0.00            
ATOM   2285  C1B POPE  198     164.355  48.065  44.377  1.00  0.00            
ATOM   2286  C2B POPE  198     162.917  46.340  40.378  1.00  0.00            
ATOM   2287  C3B POPE  198     161.873  44.816  36.203  1.00  0.00            
ATOM   2288  C4B POPE  198     163.461  42.445  33.090  1.00  0.00            
ATOM   2289  NH3 POPE  199     127.967  66.543  61.924  1.00  0.00            
ATOM   2290  PO4 POPE  199     130.528  66.050  57.253  1.00  0.00            
ATOM   2291  GL1 POPE  199     132.735  65.661  53.650  1.00  0.00            
ATOM   2292  GL2 POPE  199     130.551  63.105  50.809  1.00  0.00            
ATOM   2293  C1A POPE  199     134.241  66.118  49.656  1.00  0.00            
ATOM   2294  D2A POPE  199     133.933  65.329  44.845  1.00  0.00            
ATOM   2295  C3A POPE  199     136.096  65.360  40.930  1.00  0.00            
ATOM   2296  C4A POPE  199     137.674  66.143  36.530  1.00  0.00            
ATOM   2297  C1B POPE  199     132.757  61.004  49.027  1.00  0.00            
ATOM   2298  C2B POPE  199     135.722  57.516  47.750  1.00  0.00            
ATOM   2299  C3B POPE  199     136.244  56.170  44.320  1.00  0.00            
ATOM   2300  C4B POPE  199     136.485  55.879  40.679  1.00  0.00            
ATOM   2301  NH3 POPE  200     121.304 190.890  53.322  1.00  0.00            
ATOM   2302  PO4 POPE  200     124.430 194.406  55.985  1.00  0.00            
ATOM   2303  GL1 POPE  200     126.563 193.821  51.095  1.00  0.00            
ATOM   2304  GL2 POPE  200     124.977 190.593  50.302  1.00  0.00            
ATOM   2305  C1A POPE  200     127.484 196.698  48.323  1.00  0.00            
ATOM   2306  D2A POPE  200     127.008 197.351  43.644  1.00  0.00            
ATOM   2307  C3A POPE  200     127.014 194.976  40.620  1.00  0.00            
ATOM   2308  C4A POPE  200     124.004 192.125  38.373  1.00  0.00            
ATOM   2309  C1B POPE  200     122.321 189.710  47.066  1.00  0.00            
ATOM   2310  C2B POPE  200     119.839 190.879  43.797  1.00  0.00            
ATOM   2311  C3B POPE  200     119.265 191.386  39.885  1.00  0.00            
ATOM   2312  C4B POPE  200     119.064 191.589  36.034  1.00  0.00            
ATOM   2313  NH3 POPE  201     181.701  85.819  50.658  1.00  0.00            
ATOM   2314  PO4 POPE  201     178.320  86.785  52.058  1.00  0.00            
ATOM   2315  GL1 POPE  201     177.614  89.265  48.077  1.00  0.00            
ATOM   2316  GL2 POPE  201     176.763  91.731  48.743  1.00  0.00            
ATOM   2317  C1A POPE  201     174.314  90.780  44.689  1.00  0.00            
ATOM   2318  D2A POPE  201     170.510  91.315  41.539  1.00  0.00            
ATOM   2319  C3A POPE  201     169.211  94.096  37.066  1.00  0.00            
ATOM   2320  C4A POPE  201     168.717  94.438  32.672  1.00  0.00            
ATOM   2321  C1B POPE  201     179.671  92.628  45.020  1.00  0.00            
ATOM   2322  C2B POPE  201     180.760  93.290  40.928  1.00  0.00            
ATOM   2323  C3B POPE  201     180.578  90.977  36.162  1.00  0.00            
ATOM   2324  C4B POPE  201     180.414  92.731  32.243  1.00  0.00            
ATOM   2325  NH3 POPE  202      93.489 189.547  58.913  1.00  0.00            
ATOM   2326  PO4 POPE  202      93.924 185.159  59.085  1.00  0.00            
ATOM   2327  GL1 POPE  202      93.046 186.351  54.939  1.00  0.00            
ATOM   2328  GL2 POPE  202      90.042 184.902  54.137  1.00  0.00            
ATOM   2329  C1A POPE  202      92.189 186.845  50.229  1.00  0.00            
ATOM   2330  D2A POPE  202      92.795 187.338  45.734  1.00  0.00            
ATOM   2331  C3A POPE  202      94.229 184.484  43.658  1.00  0.00            
ATOM   2332  C4A POPE  202      94.010 184.000  38.874  1.00  0.00            
ATOM   2333  C1B POPE  202      87.356 185.058  49.203  1.00  0.00            
ATOM   2334  C2B POPE  202      87.999 185.628  45.119  1.00  0.00            
ATOM   2335  C3B POPE  202      88.027 186.827  40.938  1.00  0.00            
ATOM   2336  C4B POPE  202      88.326 185.055  36.371  1.00  0.00            
ATOM   2337  NH3 POPE  203      92.969  70.381  55.266  1.00  0.00            
ATOM   2338  PO4 POPE  203      91.560  66.025  54.809  1.00  0.00            
ATOM   2339  GL1 POPE  203      90.498  65.285  51.597  1.00  0.00            
ATOM   2340  GL2 POPE  203      92.000  62.276  50.561  1.00  0.00            
ATOM   2341  C1A POPE  203      88.737  66.842  47.908  1.00  0.00            
ATOM   2342  D2A POPE  203      87.151  66.912  43.748  1.00  0.00            
ATOM   2343  C3A POPE  203      88.401  64.820  40.033  1.00  0.00            
ATOM   2344  C4A POPE  203      87.654  64.927  36.224  1.00  0.00            
ATOM   2345  C1B POPE  203      92.715  63.484  46.055  1.00  0.00            
ATOM   2346  C2B POPE  203      92.845  63.603  41.591  1.00  0.00            
ATOM   2347  C3B POPE  203      92.377  61.944  37.104  1.00  0.00            
ATOM   2348  C4B POPE  203      94.268  59.120  35.092  1.00  0.00            
ATOM   2349  NH3 POPE  204     184.654  79.406  54.256  1.00  0.00            
ATOM   2350  PO4 POPE  204     185.257  82.160  51.176  1.00  0.00            
ATOM   2351  GL1 POPE  204     185.634  83.629  46.322  1.00  0.00            
ATOM   2352  GL2 POPE  204     186.892  86.459  47.220  1.00  0.00            
ATOM   2353  C1A POPE  204     185.954  83.668  41.999  1.00  0.00            
ATOM   2354  D2A POPE  204     188.102  85.755  38.680  1.00  0.00            
ATOM   2355  C3A POPE  204     191.087  85.344  34.461  1.00  0.00            
ATOM   2356  C4A POPE  204     195.238  84.537  31.406  1.00  0.00            
ATOM   2357  C1B POPE  204     186.807  88.774  43.043  1.00  0.00            
ATOM   2358  C2B POPE  204     189.361  91.806  40.372  1.00  0.00            
ATOM   2359  C3B POPE  204     192.963  93.380  42.441  1.00  0.00            
ATOM   2360  C4B POPE  204     196.204  95.693  43.384  1.00  0.00            
ATOM   2361  NH3 POPE  205     181.566  96.087  53.970  1.00  0.00            
ATOM   2362  PO4 POPE  205     183.605  93.447  56.128  1.00  0.00            
ATOM   2363  GL1 POPE  205     185.016  93.303  51.617  1.00  0.00            
ATOM   2364  GL2 POPE  205     182.353  94.822  49.041  1.00  0.00            
ATOM   2365  C1A POPE  205     184.615  91.081  47.019  1.00  0.00            
ATOM   2366  D2A POPE  205     181.951  87.743  43.927  1.00  0.00            
ATOM   2367  C3A POPE  205     178.737  84.770  45.287  1.00  0.00            
ATOM   2368  C4A POPE  205     176.698  81.156  43.921  1.00  0.00            
ATOM   2369  C1B POPE  205     178.886  96.919  47.725  1.00  0.00            
ATOM   2370  C2B POPE  205     177.160  98.117  43.633  1.00  0.00            
ATOM   2371  C3B POPE  205     177.362  97.469  40.285  1.00  0.00            
ATOM   2372  C4B POPE  205     180.039  96.637  36.682  1.00  0.00            
ATOM   2373  NH3 POPE  206     110.015  32.583  51.676  1.00  0.00            
ATOM   2374  PO4 POPE  206     106.278  30.865  54.487  1.00  0.00            
ATOM   2375  GL1 POPE  206     104.362  33.899  50.312  1.00  0.00            
ATOM   2376  GL2 POPE  206     101.041  32.965  49.074  1.00  0.00            
ATOM   2377  C1A POPE  206     104.348  36.696  46.927  1.00  0.00            
ATOM   2378  D2A POPE  206     103.873  35.529  42.338  1.00  0.00            
ATOM   2379  C3A POPE  206     105.814  31.554  40.755  1.00  0.00            
ATOM   2380  C4A POPE  206     107.623  27.722  39.192  1.00  0.00            
ATOM   2381  C1B POPE  206     100.851  32.302  44.530  1.00  0.00            
ATOM   2382  C2B POPE  206      99.528  32.565  40.590  1.00  0.00            
ATOM   2383  C3B POPE  206      97.933  33.168  36.641  1.00  0.00            
ATOM   2384  C4B POPE  206      97.819  36.860  33.925  1.00  0.00            
ATOM   2385  NH3 POPE  207     150.525 148.159  51.648  1.00  0.00            
ATOM   2386  PO4 POPE  207     147.458 144.966  53.139  1.00  0.00            
ATOM   2387  GL1 POPE  207     145.895 143.854  49.781  1.00  0.00            
ATOM   2388  GL2 POPE  207     142.643 141.339  49.336  1.00  0.00            
ATOM   2389  C1A POPE  207     145.357 142.053  45.529  1.00  0.00            
ATOM   2390  D2A POPE  207     144.233 141.527  40.977  1.00  0.00            
ATOM   2391  C3A POPE  207     142.615 137.975  39.123  1.00  0.00            
ATOM   2392  C4A POPE  207     140.208 135.265  36.775  1.00  0.00            
ATOM   2393  C1B POPE  207     140.154 140.763  46.062  1.00  0.00            
ATOM   2394  C2B POPE  207     139.577 141.296  41.436  1.00  0.00            
ATOM   2395  C3B POPE  207     137.408 139.194  39.091  1.00  0.00            
ATOM   2396  C4B POPE  207     135.025 141.400  36.900  1.00  0.00            
ATOM   2397  NH3 POPE  208      54.343 131.252  53.042  1.00  0.00            
ATOM   2398  PO4 POPE  208      57.944 133.036  54.572  1.00  0.00            
ATOM   2399  GL1 POPE  208      58.398 132.967  50.506  1.00  0.00            
ATOM   2400  GL2 POPE  208      61.003 131.816  50.906  1.00  0.00            
ATOM   2401  C1A POPE  208      55.905 130.890  47.203  1.00  0.00            
ATOM   2402  D2A POPE  208      54.921 133.089  42.362  1.00  0.00            
ATOM   2403  C3A POPE  208      53.584 136.337  41.630  1.00  0.00            
ATOM   2404  C4A POPE  208      50.976 138.851  37.549  1.00  0.00            
ATOM   2405  C1B POPE  208      61.211 131.488  46.311  1.00  0.00            
ATOM   2406  C2B POPE  208      62.567 131.647  42.259  1.00  0.00            
ATOM   2407  C3B POPE  208      64.724 131.593  38.488  1.00  0.00            
ATOM   2408  C4B POPE  208      65.046 135.435  35.664  1.00  0.00            
ATOM   2409  NH3 POPE  209      95.695 141.129  62.073  1.00  0.00            
ATOM   2410  PO4 POPE  209      99.315 138.761  58.978  1.00  0.00            
ATOM   2411  GL1 POPE  209      97.392 138.182  55.028  1.00  0.00            
ATOM   2412  GL2 POPE  209      96.138 135.341  53.691  1.00  0.00            
ATOM   2413  C1A POPE  209      94.704 140.818  51.902  1.00  0.00            
ATOM   2414  D2A POPE  209      95.319 144.787  49.764  1.00  0.00            
ATOM   2415  C3A POPE  209      93.298 145.935  45.798  1.00  0.00            
ATOM   2416  C4A POPE  209      92.762 144.763  41.868  1.00  0.00            
ATOM   2417  C1B POPE  209      95.376 135.287  49.888  1.00  0.00            
ATOM   2418  C2B POPE  209      95.803 135.891  44.910  1.00  0.00            
ATOM   2419  C3B POPE  209      98.451 134.837  41.374  1.00  0.00            
ATOM   2420  C4B POPE  209     101.938 133.017  38.568  1.00  0.00            
ATOM   2421  NH3 POPE  210      48.205 152.617  58.727  1.00  0.00            
ATOM   2422  PO4 POPE  210      45.617 152.802  54.887  1.00  0.00            
ATOM   2423  GL1 POPE  210      45.543 154.703  51.353  1.00  0.00            
ATOM   2424  GL2 POPE  210      42.027 156.412  52.069  1.00  0.00            
ATOM   2425  C1A POPE  210      47.342 155.283  47.362  1.00  0.00            
ATOM   2426  D2A POPE  210      46.625 159.480  43.585  1.00  0.00            
ATOM   2427  C3A POPE  210      44.526 158.409  40.169  1.00  0.00            
ATOM   2428  C4A POPE  210      46.737 156.252  36.652  1.00  0.00            
ATOM   2429  C1B POPE  210      43.272 158.472  48.401  1.00  0.00            
ATOM   2430  C2B POPE  210      41.538 160.298  44.632  1.00  0.00            
ATOM   2431  C3B POPE  210      40.842 163.172  41.314  1.00  0.00            
ATOM   2432  C4B POPE  210      40.941 166.424  38.597  1.00  0.00            
ATOM   2433  NH3 POPE  211     103.817  62.200  57.937  1.00  0.00            
ATOM   2434  PO4 POPE  211     105.964  65.755  56.444  1.00  0.00            
ATOM   2435  GL1 POPE  211     105.728  66.123  51.650  1.00  0.00            
ATOM   2436  GL2 POPE  211     107.857  63.661  50.017  1.00  0.00            
ATOM   2437  C1A POPE  211     104.043  67.610  46.640  1.00  0.00            
ATOM   2438  D2A POPE  211     106.148  68.900  43.399  1.00  0.00            
ATOM   2439  C3A POPE  211     105.669  68.037  39.276  1.00  0.00            
ATOM   2440  C4A POPE  211     107.548  71.966  37.192  1.00  0.00            
ATOM   2441  C1B POPE  211     110.071  64.311  45.618  1.00  0.00            
ATOM   2442  C2B POPE  211     110.704  63.357  40.982  1.00  0.00            
ATOM   2443  C3B POPE  211     109.166  64.655  37.460  1.00  0.00            
ATOM   2444  C4B POPE  211     106.885  66.844  34.736  1.00  0.00            
ATOM   2445  NH3 POPE  212      19.521  25.178  58.376  1.00  0.00            
ATOM   2446  PO4 POPE  212      17.399  21.253  61.108  1.00  0.00            
ATOM   2447  GL1 POPE  212      16.956  21.697  56.146  1.00  0.00            
ATOM   2448  GL2 POPE  212      15.659  23.936  53.552  1.00  0.00            
ATOM   2449  C1A POPE  212      15.295  19.369  52.160  1.00  0.00            
ATOM   2450  D2A POPE  212      15.229  19.101  48.155  1.00  0.00            
ATOM   2451  C3A POPE  212      17.682  21.350  45.100  1.00  0.00            
ATOM   2452  C4A POPE  212      20.937  23.575  46.180  1.00  0.00            
ATOM   2453  C1B POPE  212      16.920  23.418  49.898  1.00  0.00            
ATOM   2454  C2B POPE  212      16.472  26.134  46.448  1.00  0.00            
ATOM   2455  C3B POPE  212      15.010  25.209  43.035  1.00  0.00            
ATOM   2456  C4B POPE  212      16.568  25.556  39.323  1.00  0.00            
ATOM   2457  NH3 POPE  213      75.746 126.715  59.611  1.00  0.00            
ATOM   2458  PO4 POPE  213      70.708 125.745  58.339  1.00  0.00            
ATOM   2459  GL1 POPE  213      69.600 126.972  54.167  1.00  0.00            
ATOM   2460  GL2 POPE  213      69.151 130.233  54.721  1.00  0.00            
ATOM   2461  C1A POPE  213      68.095 124.666  50.638  1.00  0.00            
ATOM   2462  D2A POPE  213      66.644 120.386  49.301  1.00  0.00            
ATOM   2463  C3A POPE  213      66.439 116.516  51.233  1.00  0.00            
ATOM   2464  C4A POPE  213      65.894 112.485  49.770  1.00  0.00            
ATOM   2465  C1B POPE  213      71.353 129.802  50.263  1.00  0.00            
ATOM   2466  C2B POPE  213      71.021 128.553  46.626  1.00  0.00            
ATOM   2467  C3B POPE  213      71.408 126.898  43.093  1.00  0.00            
ATOM   2468  C4B POPE  213      68.585 126.388  38.792  1.00  0.00            
ATOM   2469  NH3 POPE  214     183.289  42.217  52.692  1.00  0.00            
ATOM   2470  PO4 POPE  214     182.121  38.912  54.957  1.00  0.00            
ATOM   2471  GL1 POPE  214     181.351  36.543  51.377  1.00  0.00            
ATOM   2472  GL2 POPE  214     183.424  36.959  48.527  1.00  0.00            
ATOM   2473  C1A POPE  214     180.007  34.617  46.683  1.00  0.00            
ATOM   2474  D2A POPE  214     179.527  35.458  42.979  1.00  0.00            
ATOM   2475  C3A POPE  214     177.749  39.277  41.022  1.00  0.00            
ATOM   2476  C4A POPE  214     173.884  41.083  40.008  1.00  0.00            
ATOM   2477  C1B POPE  214     186.083  36.767  44.755  1.00  0.00            
ATOM   2478  C2B POPE  214     187.606  37.387  41.173  1.00  0.00            
ATOM   2479  C3B POPE  214     189.032  40.380  38.893  1.00  0.00            
ATOM   2480  C4B POPE  214     186.815  44.244  38.011  1.00  0.00            
ATOM   2481  NH3 POPE  215     116.376  56.774  54.140  1.00  0.00            
ATOM   2482  PO4 POPE  215     114.051  51.963  54.514  1.00  0.00            
ATOM   2483  GL1 POPE  215     116.161  48.874  52.564  1.00  0.00            
ATOM   2484  GL2 POPE  215     113.773  47.107  50.678  1.00  0.00            
ATOM   2485  C1A POPE  215     119.271  47.742  48.136  1.00  0.00            
ATOM   2486  D2A POPE  215     118.202  47.363  43.509  1.00  0.00            
ATOM   2487  C3A POPE  215     117.662  44.985  40.663  1.00  0.00            
ATOM   2488  C4A POPE  215     119.860  42.970  38.183  1.00  0.00            
ATOM   2489  C1B POPE  215     115.259  44.123  47.329  1.00  0.00            
ATOM   2490  C2B POPE  215     113.201  45.026  43.248  1.00  0.00            
ATOM   2491  C3B POPE  215     113.071  46.432  39.009  1.00  0.00            
ATOM   2492  C4B POPE  215     113.000  47.000  35.221  1.00  0.00            
ATOM   2493  NH3 POPE  216     147.592 197.342  55.666  1.00  0.00            
ATOM   2494  PO4 POPE  216     144.580 198.041  53.087  1.00  0.00            
ATOM   2495  GL1 POPE  216     142.444 196.231  49.667  1.00  0.00            
ATOM   2496  GL2 POPE  216     142.327 193.507  50.186  1.00  0.00            
ATOM   2497  C1A POPE  216     140.933 199.453  47.422  1.00  0.00            
ATOM   2498  D2A POPE  216     138.734   1.166  45.557  1.00  0.00            
ATOM   2499  C3A POPE  216     141.347   4.825  43.411  1.00  0.00            
ATOM   2500  C4A POPE  216     145.098   6.050  44.184  1.00  0.00            
ATOM   2501  C1B POPE  216     141.075 192.070  45.928  1.00  0.00            
ATOM   2502  C2B POPE  216     137.695 192.842  42.512  1.00  0.00            
ATOM   2503  C3B POPE  216     137.404 195.586  39.160  1.00  0.00            
ATOM   2504  C4B POPE  216     135.924 195.250  35.324  1.00  0.00            
ATOM   2505  NH3 POPE  217     162.340  15.347  55.046  1.00  0.00            
ATOM   2506  PO4 POPE  217     158.203  15.161  54.249  1.00  0.00            
ATOM   2507  GL1 POPE  217     158.407  13.354  51.522  1.00  0.00            
ATOM   2508  GL2 POPE  217     155.194  12.194  51.323  1.00  0.00            
ATOM   2509  C1A POPE  217     160.581  13.115  48.060  1.00  0.00            
ATOM   2510  D2A POPE  217     160.108  14.193  43.616  1.00  0.00            
ATOM   2511  C3A POPE  217     159.854  11.323  39.899  1.00  0.00            
ATOM   2512  C4A POPE  217     162.080   9.684  35.762  1.00  0.00            
ATOM   2513  C1B POPE  217     155.643  11.336  46.640  1.00  0.00            
ATOM   2514  C2B POPE  217     157.083   9.220  43.433  1.00  0.00            
ATOM   2515  C3B POPE  217     158.454   6.819  40.666  1.00  0.00            
ATOM   2516  C4B POPE  217     162.145   4.432  38.498  1.00  0.00            
ATOM   2517  NH3 POPE  218     126.865  65.772  53.590  1.00  0.00            
ATOM   2518  PO4 POPE  218     123.178  65.267  53.759  1.00  0.00            
ATOM   2519  GL1 POPE  218     121.350  67.295  49.955  1.00  0.00            
ATOM   2520  GL2 POPE  218     117.783  66.778  49.122  1.00  0.00            
ATOM   2521  C1A POPE  218     123.533  68.314  46.127  1.00  0.00            
ATOM   2522  D2A POPE  218     126.887  69.111  42.896  1.00  0.00            
ATOM   2523  C3A POPE  218     127.331  67.148  38.438  1.00  0.00            
ATOM   2524  C4A POPE  218     126.578  63.123  37.896  1.00  0.00            
ATOM   2525  C1B POPE  218     115.925  63.166  47.426  1.00  0.00            
ATOM   2526  C2B POPE  218     115.255  61.009  43.447  1.00  0.00            
ATOM   2527  C3B POPE  218     115.821  59.727  39.636  1.00  0.00            
ATOM   2528  C4B POPE  218     117.507  59.209  35.706  1.00  0.00            
ATOM   2529  NH3 POPE  219     108.559 196.743  55.462  1.00  0.00            
ATOM   2530  PO4 POPE  219     111.064 193.656  55.795  1.00  0.00            
ATOM   2531  GL1 POPE  219     111.388 191.294  51.408  1.00  0.00            
ATOM   2532  GL2 POPE  219     109.299 188.965  52.457  1.00  0.00            
ATOM   2533  C1A POPE  219     112.088 192.249  46.890  1.00  0.00            
ATOM   2534  D2A POPE  219     115.644 193.076  44.020  1.00  0.00            
ATOM   2535  C3A POPE  219     117.761 196.821  44.215  1.00  0.00            
ATOM   2536  C4A POPE  219     119.086 197.708  47.213  1.00  0.00            
ATOM   2537  C1B POPE  219     108.096 187.641  48.583  1.00  0.00            
ATOM   2538  C2B POPE  219     108.607 185.810  44.256  1.00  0.00            
ATOM   2539  C3B POPE  219     108.633 183.425  40.755  1.00  0.00            
ATOM   2540  C4B POPE  219     109.573 184.341  35.806  1.00  0.00            
ATOM   2541  NH3 POPE  220     181.454  44.457  56.912  1.00  0.00            
ATOM   2542  PO4 POPE  220     178.774  43.855  53.261  1.00  0.00            
ATOM   2543  GL1 POPE  220     178.739  41.322  49.316  1.00  0.00            
ATOM   2544  GL2 POPE  220     180.732  41.880  48.009  1.00  0.00            
ATOM   2545  C1A POPE  220     176.932  38.528  46.434  1.00  0.00            
ATOM   2546  D2A POPE  220     173.465  36.855  43.593  1.00  0.00            
ATOM   2547  C3A POPE  220     174.943  35.465  39.200  1.00  0.00            
ATOM   2548  C4A POPE  220     178.359  35.573  37.370  1.00  0.00            
ATOM   2549  C1B POPE  220     181.032  40.521  43.998  1.00  0.00            
ATOM   2550  C2B POPE  220     183.194  39.887  40.686  1.00  0.00            
ATOM   2551  C3B POPE  220     184.331  39.907  36.023  1.00  0.00            
ATOM   2552  C4B POPE  220     188.420  41.677  33.943  1.00  0.00            
ATOM   2553  NH3 POPE  221      39.344 124.366  55.033  1.00  0.00            
ATOM   2554  PO4 POPE  221      35.800 121.837  55.010  1.00  0.00            
ATOM   2555  GL1 POPE  221      35.798 122.585  50.799  1.00  0.00            
ATOM   2556  GL2 POPE  221      38.229 123.075  49.592  1.00  0.00            
ATOM   2557  C1A POPE  221      35.842 123.198  44.979  1.00  0.00            
ATOM   2558  D2A POPE  221      36.821 124.448  41.147  1.00  0.00            
ATOM   2559  C3A POPE  221      40.360 126.437  41.750  1.00  0.00            
ATOM   2560  C4A POPE  221      42.656 127.321  45.968  1.00  0.00            
ATOM   2561  C1B POPE  221      42.181 122.844  47.942  1.00  0.00            
ATOM   2562  C2B POPE  221      41.790 121.707  43.005  1.00  0.00            
ATOM   2563  C3B POPE  221      41.057 120.529  38.991  1.00  0.00            
ATOM   2564  C4B POPE  221      40.616 121.188  34.090  1.00  0.00            
ATOM   2565  NH3 POPE  222     152.026 154.221  56.374  1.00  0.00            
ATOM   2566  PO4 POPE  222     153.499 151.923  53.071  1.00  0.00            
ATOM   2567  GL1 POPE  222     154.557 150.863  48.673  1.00  0.00            
ATOM   2568  GL2 POPE  222     157.173 152.096  47.347  1.00  0.00            
ATOM   2569  C1A POPE  222     153.414 148.221  44.926  1.00  0.00            
ATOM   2570  D2A POPE  222     150.898 145.895  42.197  1.00  0.00            
ATOM   2571  C3A POPE  222     149.017 148.005  37.807  1.00  0.00            
ATOM   2572  C4A POPE  222     146.715 147.341  34.735  1.00  0.00            
ATOM   2573  C1B POPE  222     156.119 152.972  43.522  1.00  0.00            
ATOM   2574  C2B POPE  222     156.481 156.323  40.656  1.00  0.00            
ATOM   2575  C3B POPE  222     158.156 158.168  36.905  1.00  0.00            
ATOM   2576  C4B POPE  222     158.091 160.698  33.865  1.00  0.00            
ATOM   2577  NH3 POPE  223      65.719  86.221  56.830  1.00  0.00            
ATOM   2578  PO4 POPE  223      64.492  81.696  55.787  1.00  0.00            
ATOM   2579  GL1 POPE  223      67.876  82.365  52.490  1.00  0.00            
ATOM   2580  GL2 POPE  223      68.732  85.226  52.413  1.00  0.00            
ATOM   2581  C1A POPE  223      71.108  81.571  49.105  1.00  0.00            
ATOM   2582  D2A POPE  223      74.981  81.585  47.410  1.00  0.00            
ATOM   2583  C3A POPE  223      75.658  85.483  47.716  1.00  0.00            
ATOM   2584  C4A POPE  223      75.993  90.241  48.444  1.00  0.00            
ATOM   2585  C1B POPE  223      67.257  88.605  51.068  1.00  0.00            
ATOM   2586  C2B POPE  223      65.669  92.326  48.511  1.00  0.00            
ATOM   2587  C3B POPE  223      63.186  95.985  50.601  1.00  0.00            
ATOM   2588  C4B POPE  223      63.659  99.855  50.425  1.00  0.00            
ATOM   2589  NH3 POPE  224      98.252  17.330  56.544  1.00  0.00            
ATOM   2590  PO4 POPE  224     102.196  19.167  55.251  1.00  0.00            
ATOM   2591  GL1 POPE  224     102.003  18.160  50.286  1.00  0.00            
ATOM   2592  GL2 POPE  224     100.288  19.822  49.019  1.00  0.00            
ATOM   2593  C1A POPE  224     101.189  15.406  46.928  1.00  0.00            
ATOM   2594  D2A POPE  224      99.487  15.915  42.511  1.00  0.00            
ATOM   2595  C3A POPE  224     101.967  14.840  38.119  1.00  0.00            
ATOM   2596  C4A POPE  224     103.499  14.978  34.160  1.00  0.00            
ATOM   2597  C1B POPE  224     102.920  20.603  45.625  1.00  0.00            
ATOM   2598  C2B POPE  224     103.912  18.575  41.370  1.00  0.00            
ATOM   2599  C3B POPE  224     104.894  19.911  37.190  1.00  0.00            
ATOM   2600  C4B POPE  224     108.532  22.650  35.865  1.00  0.00            
ATOM   2601  NH3 POPE  225      40.801 137.033  55.556  1.00  0.00            
ATOM   2602  PO4 POPE  225      37.144 139.297  56.575  1.00  0.00            
ATOM   2603  GL1 POPE  225      37.983 140.555  52.550  1.00  0.00            
ATOM   2604  GL2 POPE  225      38.397 137.664  50.474  1.00  0.00            
ATOM   2605  C1A POPE  225      39.464 141.955  48.472  1.00  0.00            
ATOM   2606  D2A POPE  225      39.819 142.963  44.297  1.00  0.00            
ATOM   2607  C3A POPE  225      38.772 146.499  42.022  1.00  0.00            
ATOM   2608  C4A POPE  225      36.097 147.285  40.185  1.00  0.00            
ATOM   2609  C1B POPE  225      38.086 138.465  45.092  1.00  0.00            
ATOM   2610  C2B POPE  225      39.600 138.702  41.536  1.00  0.00            
ATOM   2611  C3B POPE  225      41.500 140.463  37.818  1.00  0.00            
ATOM   2612  C4B POPE  225      41.826 139.167  33.202  1.00  0.00            
ATOM   2613  NH3 POPE  226       7.335  62.019  56.318  1.00  0.00            
ATOM   2614  PO4 POPE  226      10.989  63.266  54.762  1.00  0.00            
ATOM   2615  GL1 POPE  226      13.853  60.238  53.024  1.00  0.00            
ATOM   2616  GL2 POPE  226      11.453  57.819  51.358  1.00  0.00            
ATOM   2617  C1A POPE  226      15.884  60.010  49.131  1.00  0.00            
ATOM   2618  D2A POPE  226      17.570  60.765  44.345  1.00  0.00            
ATOM   2619  C3A POPE  226      15.693  57.966  41.495  1.00  0.00            
ATOM   2620  C4A POPE  226      15.044  55.117  39.929  1.00  0.00            
ATOM   2621  C1B POPE  226      12.647  56.772  48.254  1.00  0.00            
ATOM   2622  C2B POPE  226      11.659  56.868  44.573  1.00  0.00            
ATOM   2623  C3B POPE  226      10.187  55.511  40.524  1.00  0.00            
ATOM   2624  C4B POPE  226       7.750  51.357  38.670  1.00  0.00            
ATOM   2625  NH3 POPE  227     112.019  90.579  55.890  1.00  0.00            
ATOM   2626  PO4 POPE  227     115.897  87.797  55.584  1.00  0.00            
ATOM   2627  GL1 POPE  227     116.906  84.538  53.066  1.00  0.00            
ATOM   2628  GL2 POPE  227     116.253  80.337  52.480  1.00  0.00            
ATOM   2629  C1A POPE  227     115.773  83.626  48.014  1.00  0.00            
ATOM   2630  D2A POPE  227     115.665  81.413  43.958  1.00  0.00            
ATOM   2631  C3A POPE  227     115.676  84.302  40.290  1.00  0.00            
ATOM   2632  C4A POPE  227     113.943  87.967  39.847  1.00  0.00            
ATOM   2633  C1B POPE  227     112.865  82.092  51.420  1.00  0.00            
ATOM   2634  C2B POPE  227     110.840  82.127  46.625  1.00  0.00            
ATOM   2635  C3B POPE  227     109.924  85.133  42.747  1.00  0.00            
ATOM   2636  C4B POPE  227     109.733  85.082  38.018  1.00  0.00            
ATOM   2637  NH3 POPE  228     153.362  76.468  57.409  1.00  0.00            
ATOM   2638  PO4 POPE  228     153.810  81.069  58.781  1.00  0.00            
ATOM   2639  GL1 POPE  228     151.267  80.945  55.549  1.00  0.00            
ATOM   2640  GL2 POPE  228     151.617  84.423  55.900  1.00  0.00            
ATOM   2641  C1A POPE  228     149.273  80.885  50.856  1.00  0.00            
ATOM   2642  D2A POPE  228     151.607  79.315  47.922  1.00  0.00            
ATOM   2643  C3A POPE  228     157.419  79.487  47.031  1.00  0.00            
ATOM   2644  C4A POPE  228     161.106  81.944  46.466  1.00  0.00            
ATOM   2645  C1B POPE  228     155.113  84.983  52.934  1.00  0.00            
ATOM   2646  C2B POPE  228     157.627  84.356  49.066  1.00  0.00            
ATOM   2647  C3B POPE  228     159.753  86.720  45.045  1.00  0.00            
ATOM   2648  C4B POPE  228     158.829  88.652  40.184  1.00  0.00            
ATOM   2649  NH3 POPE  229      17.921   9.439  57.446  1.00  0.00            
ATOM   2650  PO4 POPE  229      16.640   5.097  57.767  1.00  0.00            
ATOM   2651  GL1 POPE  229      18.117   6.990  53.530  1.00  0.00            
ATOM   2652  GL2 POPE  229      19.913   9.209  52.117  1.00  0.00            
ATOM   2653  C1A POPE  229      18.644   6.099  48.286  1.00  0.00            
ATOM   2654  D2A POPE  229      18.661   7.607  42.950  1.00  0.00            
ATOM   2655  C3A POPE  229      16.048  10.557  41.960  1.00  0.00            
ATOM   2656  C4A POPE  229      15.705  14.281  38.606  1.00  0.00            
ATOM   2657  C1B POPE  229      22.242   9.919  48.225  1.00  0.00            
ATOM   2658  C2B POPE  229      22.987  10.749  43.697  1.00  0.00            
ATOM   2659  C3B POPE  229      20.080  11.876  39.772  1.00  0.00            
ATOM   2660  C4B POPE  229      17.368   8.608  37.405  1.00  0.00            
ATOM   2661  NH3 POPE  230     148.537  39.588  56.451  1.00  0.00            
ATOM   2662  PO4 POPE  230     151.779  41.353  55.478  1.00  0.00            
ATOM   2663  GL1 POPE  230     150.184  40.024  51.130  1.00  0.00            
ATOM   2664  GL2 POPE  230     148.766  36.314  52.532  1.00  0.00            
ATOM   2665  C1A POPE  230     150.622  39.994  47.000  1.00  0.00            
ATOM   2666  D2A POPE  230     152.608  38.964  42.454  1.00  0.00            
ATOM   2667  C3A POPE  230     150.995  40.039  37.937  1.00  0.00            
ATOM   2668  C4A POPE  230     154.299  39.026  34.785  1.00  0.00            
ATOM   2669  C1B POPE  230     148.720  35.381  48.604  1.00  0.00            
ATOM   2670  C2B POPE  230     151.311  34.993  44.708  1.00  0.00            
ATOM   2671  C3B POPE  230     150.876  34.299  40.632  1.00  0.00            
ATOM   2672  C4B POPE  230     154.401  33.938  39.110  1.00  0.00            
ATOM   2673  NH3 POPE  231     126.551 198.370  53.996  1.00  0.00            
ATOM   2674  PO4 POPE  231     129.627 196.116  56.287  1.00  0.00            
ATOM   2675  GL1 POPE  231     131.162 194.076  52.684  1.00  0.00            
ATOM   2676  GL2 POPE  231     132.185 196.016  50.438  1.00  0.00            
ATOM   2677  C1A POPE  231     129.650 190.702  48.561  1.00  0.00            
ATOM   2678  D2A POPE  231     128.481 191.005  44.863  1.00  0.00            
ATOM   2679  C3A POPE  231     125.061 190.991  42.760  1.00  0.00            
ATOM   2680  C4A POPE  231     123.312 187.044  40.048  1.00  0.00            
ATOM   2681  C1B POPE  231     132.290 195.179  45.641  1.00  0.00            
ATOM   2682  C2B POPE  231     132.213 194.143  41.925  1.00  0.00            
ATOM   2683  C3B POPE  231     131.368 194.851  37.639  1.00  0.00            
ATOM   2684  C4B POPE  231     132.585 199.158  35.716  1.00  0.00            
ATOM   2685  NH3 POPE  232      93.723 180.395  60.529  1.00  0.00            
ATOM   2686  PO4 POPE  232      94.221 176.101  59.822  1.00  0.00            
ATOM   2687  GL1 POPE  232      96.006 175.214  56.309  1.00  0.00            
ATOM   2688  GL2 POPE  232      97.862 177.357  56.349  1.00  0.00            
ATOM   2689  C1A POPE  232      97.531 174.103  52.224  1.00  0.00            
ATOM   2690  D2A POPE  232      96.466 173.440  48.203  1.00  0.00            
ATOM   2691  C3A POPE  232      98.837 176.141  46.110  1.00  0.00            
ATOM   2692  C4A POPE  232      97.649 178.024  42.457  1.00  0.00            
ATOM   2693  C1B POPE  232     100.204 178.755  52.474  1.00  0.00            
ATOM   2694  C2B POPE  232     100.552 181.440  48.043  1.00  0.00            
ATOM   2695  C3B POPE  232      99.823 182.220  44.122  1.00  0.00            
ATOM   2696  C4B POPE  232      99.726 183.948  39.033  1.00  0.00            
ATOM   2697  NH3 POPE  233     179.633 157.633  56.096  1.00  0.00            
ATOM   2698  PO4 POPE  233     179.259 153.933  54.000  1.00  0.00            
ATOM   2699  GL1 POPE  233     181.046 155.972  51.529  1.00  0.00            
ATOM   2700  GL2 POPE  233     182.398 158.665  50.726  1.00  0.00            
ATOM   2701  C1A POPE  233     181.364 155.046  46.753  1.00  0.00            
ATOM   2702  D2A POPE  233     180.859 156.087  43.139  1.00  0.00            
ATOM   2703  C3A POPE  233     178.333 152.745  39.971  1.00  0.00            
ATOM   2704  C4A POPE  233     174.615 149.738  37.332  1.00  0.00            
ATOM   2705  C1B POPE  233     179.564 160.749  47.501  1.00  0.00            
ATOM   2706  C2B POPE  233     180.866 160.675  43.576  1.00  0.00            
ATOM   2707  C3B POPE  233     181.453 162.749  39.844  1.00  0.00            
ATOM   2708  C4B POPE  233     183.675 161.281  35.602  1.00  0.00            
ATOM   2709  NH3 POPE  234      21.495 182.303  56.371  1.00  0.00            
ATOM   2710  PO4 POPE  234      24.997 180.934  55.831  1.00  0.00            
ATOM   2711  GL1 POPE  234      23.735 178.513  52.648  1.00  0.00            
ATOM   2712  GL2 POPE  234      26.486 176.274  52.581  1.00  0.00            
ATOM   2713  C1A POPE  234      23.108 176.786  48.699  1.00  0.00            
ATOM   2714  D2A POPE  234      23.227 177.184  44.306  1.00  0.00            
ATOM   2715  C3A POPE  234      25.982 179.005  41.451  1.00  0.00            
ATOM   2716  C4A POPE  234      25.603 181.664  37.844  1.00  0.00            
ATOM   2717  C1B POPE  234      27.552 173.131  50.317  1.00  0.00            
ATOM   2718  C2B POPE  234      26.528 172.844  45.609  1.00  0.00            
ATOM   2719  C3B POPE  234      25.794 173.005  42.020  1.00  0.00            
ATOM   2720  C4B POPE  234      27.491 172.496  38.930  1.00  0.00            
ATOM   2721  NH3 POPE  235     168.389  96.892  58.604  1.00  0.00            
ATOM   2722  PO4 POPE  235     171.295  95.622  55.776  1.00  0.00            
ATOM   2723  GL1 POPE  235     170.431  93.167  52.635  1.00  0.00            
ATOM   2724  GL2 POPE  235     167.481  91.244  51.658  1.00  0.00            
ATOM   2725  C1A POPE  235     169.347  93.496  47.292  1.00  0.00            
ATOM   2726  D2A POPE  235     169.054  96.342  44.564  1.00  0.00            
ATOM   2727  C3A POPE  235     166.550  96.654  41.091  1.00  0.00            
ATOM   2728  C4A POPE  235     163.961  96.709  37.012  1.00  0.00            
ATOM   2729  C1B POPE  235     165.081  90.731  47.570  1.00  0.00            
ATOM   2730  C2B POPE  235     164.899  90.693  43.645  1.00  0.00            
ATOM   2731  C3B POPE  235     165.813  91.651  39.740  1.00  0.00            
ATOM   2732  C4B POPE  235     164.610  91.538  34.782  1.00  0.00            
ATOM   2733  NH3 POPE  236      39.727  91.749  54.439  1.00  0.00            
ATOM   2734  PO4 POPE  236      36.530  89.232  53.629  1.00  0.00            
ATOM   2735  GL1 POPE  236      36.628  87.415  50.158  1.00  0.00            
ATOM   2736  GL2 POPE  236      39.347  86.454  47.199  1.00  0.00            
ATOM   2737  C1A POPE  236      33.781  87.140  46.548  1.00  0.00            
ATOM   2738  D2A POPE  236      32.560  85.841  41.846  1.00  0.00            
ATOM   2739  C3A POPE  236      34.992  84.661  37.944  1.00  0.00            
ATOM   2740  C4A POPE  236      36.014  83.637  34.099  1.00  0.00            
ATOM   2741  C1B POPE  236      38.186  87.703  43.527  1.00  0.00            
ATOM   2742  C2B POPE  236      38.342  88.703  38.694  1.00  0.00            
ATOM   2743  C3B POPE  236      38.471  87.706  34.098  1.00  0.00            
ATOM   2744  C4B POPE  236      39.134  86.170  31.054  1.00  0.00            
ATOM   2745  NH3 POPE  237     127.172  42.609  53.033  1.00  0.00            
ATOM   2746  PO4 POPE  237     124.342  44.507  56.301  1.00  0.00            
ATOM   2747  GL1 POPE  237     123.691  46.163  51.926  1.00  0.00            
ATOM   2748  GL2 POPE  237     126.688  48.610  50.874  1.00  0.00            
ATOM   2749  C1A POPE  237     124.207  45.215  47.896  1.00  0.00            
ATOM   2750  D2A POPE  237     123.971  41.070  46.257  1.00  0.00            
ATOM   2751  C3A POPE  237     120.635  38.860  44.651  1.00  0.00            
ATOM   2752  C4A POPE  237     119.156  37.096  40.909  1.00  0.00            
ATOM   2753  C1B POPE  237     127.842  50.140  46.705  1.00  0.00            
ATOM   2754  C2B POPE  237     127.188  53.229  43.998  1.00  0.00            
ATOM   2755  C3B POPE  237     127.303  54.632  39.985  1.00  0.00            
ATOM   2756  C4B POPE  237     126.785  57.110  36.197  1.00  0.00            
ATOM   2757  NH3 POPE  238     103.068  51.492  52.969  1.00  0.00            
ATOM   2758  PO4 POPE  238      97.864  49.592  53.244  1.00  0.00            
ATOM   2759  GL1 POPE  238      98.981  51.818  50.396  1.00  0.00            
ATOM   2760  GL2 POPE  238      99.168  55.443  50.192  1.00  0.00            
ATOM   2761  C1A POPE  238     101.198  52.465  46.919  1.00  0.00            
ATOM   2762  D2A POPE  238     101.100  54.184  42.723  1.00  0.00            
ATOM   2763  C3A POPE  238      96.748  55.162  41.557  1.00  0.00            
ATOM   2764  C4A POPE  238      92.840  58.255  40.457  1.00  0.00            
ATOM   2765  C1B POPE  238     101.255  57.459  47.200  1.00  0.00            
ATOM   2766  C2B POPE  238     100.698  61.090  45.971  1.00  0.00            
ATOM   2767  C3B POPE  238     101.316  63.206  42.809  1.00  0.00            
ATOM   2768  C4B POPE  238     101.905  64.790  39.143  1.00  0.00            
ATOM   2769  NH3 POPE  239      86.957  54.250  57.325  1.00  0.00            
ATOM   2770  PO4 POPE  239      90.031  55.530  54.070  1.00  0.00            
ATOM   2771  GL1 POPE  239      90.605  56.719  49.225  1.00  0.00            
ATOM   2772  GL2 POPE  239      93.449  57.008  49.565  1.00  0.00            
ATOM   2773  C1A POPE  239      91.232  57.294  44.927  1.00  0.00            
ATOM   2774  D2A POPE  239      88.050  56.147  41.492  1.00  0.00            
ATOM   2775  C3A POPE  239      83.753  55.593  38.869  1.00  0.00            
ATOM   2776  C4A POPE  239      79.229  54.289  37.511  1.00  0.00            
ATOM   2777  C1B POPE  239      94.970  53.637  46.926  1.00  0.00            
ATOM   2778  C2B POPE  239      96.709  50.536  44.469  1.00  0.00            
ATOM   2779  C3B POPE  239      99.047  49.197  42.027  1.00  0.00            
ATOM   2780  C4B POPE  239     100.359  51.574  38.246  1.00  0.00            
ATOM   2781  NH3 POPE  240      88.516 187.937  59.623  1.00  0.00            
ATOM   2782  PO4 POPE  240      89.671 190.697  56.146  1.00  0.00            
ATOM   2783  GL1 POPE  240      88.299 189.625  52.116  1.00  0.00            
ATOM   2784  GL2 POPE  240      89.289 193.326  51.441  1.00  0.00            
ATOM   2785  C1A POPE  240      89.279 190.047  47.868  1.00  0.00            
ATOM   2786  D2A POPE  240      87.262 191.240  44.234  1.00  0.00            
ATOM   2787  C3A POPE  240      89.992 192.001  40.332  1.00  0.00            
ATOM   2788  C4A POPE  240      92.316 188.399  38.192  1.00  0.00            
ATOM   2789  C1B POPE  240      90.107 194.960  47.356  1.00  0.00            
ATOM   2790  C2B POPE  240      92.340 192.826  43.972  1.00  0.00            
ATOM   2791  C3B POPE  240      95.573 191.885  41.931  1.00  0.00            
ATOM   2792  C4B POPE  240      98.287 192.324  38.443  1.00  0.00            
ATOM   2793  NH3 POPE  241     184.577 186.747  61.055  1.00  0.00            
ATOM   2794  PO4 POPE  241     188.027 189.597  59.748  1.00  0.00            
ATOM   2795  GL1 POPE  241     184.095 188.788  56.728  1.00  0.00            
ATOM   2796  GL2 POPE  241     185.326 185.246  56.043  1.00  0.00            
ATOM   2797  C1A POPE  241     182.572 190.853  52.240  1.00  0.00            
ATOM   2798  D2A POPE  241     180.849 192.791  48.418  1.00  0.00            
ATOM   2799  C3A POPE  241     180.912 191.863  44.917  1.00  0.00            
ATOM   2800  C4A POPE  241     181.579 192.281  40.334  1.00  0.00            
ATOM   2801  C1B POPE  241     186.716 188.257  52.595  1.00  0.00            
ATOM   2802  C2B POPE  241     188.926 186.649  48.821  1.00  0.00            
ATOM   2803  C3B POPE  241     187.767 185.221  45.646  1.00  0.00            
ATOM   2804  C4B POPE  241     183.988 182.782  42.461  1.00  0.00            
ATOM   2805  NH3 POPE  242     106.771 116.083  55.087  1.00  0.00            
ATOM   2806  PO4 POPE  242     110.902 118.120  56.830  1.00  0.00            
ATOM   2807  GL1 POPE  242     110.371 119.163  52.687  1.00  0.00            
ATOM   2808  GL2 POPE  242     110.963 115.465  50.932  1.00  0.00            
ATOM   2809  C1A POPE  242     109.788 119.813  48.346  1.00  0.00            
ATOM   2810  D2A POPE  242     112.151 119.350  44.067  1.00  0.00            
ATOM   2811  C3A POPE  242     114.659 118.581  39.862  1.00  0.00            
ATOM   2812  C4A POPE  242     113.624 119.313  35.807  1.00  0.00            
ATOM   2813  C1B POPE  242     111.352 115.375  46.625  1.00  0.00            
ATOM   2814  C2B POPE  242     109.693 115.145  42.306  1.00  0.00            
ATOM   2815  C3B POPE  242     108.856 118.336  38.876  1.00  0.00            
ATOM   2816  C4B POPE  242     106.158 121.966  36.856  1.00  0.00            
ATOM   2817  NH3 POPE  243     111.854 134.680  55.715  1.00  0.00            
ATOM   2818  PO4 POPE  243     114.848 138.780  57.305  1.00  0.00            
ATOM   2819  GL1 POPE  243     114.589 138.897  53.763  1.00  0.00            
ATOM   2820  GL2 POPE  243     117.460 139.606  53.149  1.00  0.00            
ATOM   2821  C1A POPE  243     113.254 137.434  49.005  1.00  0.00            
ATOM   2822  D2A POPE  243     114.643 135.443  45.549  1.00  0.00            
ATOM   2823  C3A POPE  243     112.375 137.009  43.356  1.00  0.00            
ATOM   2824  C4A POPE  243     111.723 137.628  39.241  1.00  0.00            
ATOM   2825  C1B POPE  243     114.895 142.112  49.500  1.00  0.00            
ATOM   2826  C2B POPE  243     112.244 141.142  46.111  1.00  0.00            
ATOM   2827  C3B POPE  243     111.982 141.939  41.933  1.00  0.00            
ATOM   2828  C4B POPE  243     108.282 141.582  38.525  1.00  0.00            
ATOM   2829  NH3 POPE  244     114.440  11.276  55.076  1.00  0.00            
ATOM   2830  PO4 POPE  244     119.107  10.292  53.178  1.00  0.00            
ATOM   2831  GL1 POPE  244     116.850  10.534  50.467  1.00  0.00            
ATOM   2832  GL2 POPE  244     117.196  12.824  48.994  1.00  0.00            
ATOM   2833  C1A POPE  244     115.132   9.089  46.932  1.00  0.00            
ATOM   2834  D2A POPE  244     114.274   7.256  43.521  1.00  0.00            
ATOM   2835  C3A POPE  244     109.607   6.635  43.532  1.00  0.00            
ATOM   2836  C4A POPE  244     107.735   6.100  39.393  1.00  0.00            
ATOM   2837  C1B POPE  244     117.887  14.605  45.163  1.00  0.00            
ATOM   2838  C2B POPE  244     117.531  17.384  43.354  1.00  0.00            
ATOM   2839  C3B POPE  244     114.250  20.245  40.992  1.00  0.00            
ATOM   2840  C4B POPE  244     110.408  20.732  39.692  1.00  0.00            
ATOM   2841  NH3 POPE  245     191.179 192.952  59.401  1.00  0.00            
ATOM   2842  PO4 POPE  245     192.963 198.148  58.308  1.00  0.00            
ATOM   2843  GL1 POPE  245     191.622 196.352  55.332  1.00  0.00            
ATOM   2844  GL2 POPE  245     194.414 195.089  54.005  1.00  0.00            
ATOM   2845  C1A POPE  245     189.169 197.985  51.902  1.00  0.00            
ATOM   2846  D2A POPE  245     187.934 199.326  48.335  1.00  0.00            
ATOM   2847  C3A POPE  245     190.883 196.126  45.859  1.00  0.00            
ATOM   2848  C4A POPE  245     192.495 194.338  42.538  1.00  0.00            
ATOM   2849  C1B POPE  245     192.710 193.252  50.272  1.00  0.00            
ATOM   2850  C2B POPE  245     191.191 191.192  47.125  1.00  0.00            
ATOM   2851  C3B POPE  245     188.442 191.156  43.746  1.00  0.00            
ATOM   2852  C4B POPE  245     186.092 191.442  40.475  1.00  0.00            
ATOM   2853  NH3 POPE  246       4.442 159.603  58.700  1.00  0.00            
ATOM   2854  PO4 POPE  246       0.935 157.506  57.082  1.00  0.00            
ATOM   2855  GL1 POPE  246       1.015 156.909  52.744  1.00  0.00            
ATOM   2856  GL2 POPE  246     200.660 155.145  50.574  1.00  0.00            
ATOM   2857  C1A POPE  246       2.466 158.958  49.593  1.00  0.00            
ATOM   2858  D2A POPE  246     200.679 159.750  46.004  1.00  0.00            
ATOM   2859  C3A POPE  246       0.666 162.144  43.507  1.00  0.00            
ATOM   2860  C4A POPE  246       4.020 164.227  40.453  1.00  0.00            
ATOM   2861  C1B POPE  246       0.822 155.190  46.242  1.00  0.00            
ATOM   2862  C2B POPE  246       1.163 156.836  41.909  1.00  0.00            
ATOM   2863  C3B POPE  246       0.630 154.753  37.704  1.00  0.00            
ATOM   2864  C4B POPE  246       1.674 152.901  33.597  1.00  0.00            
ATOM   2865  NH3 POPE  247     154.165 138.058  55.290  1.00  0.00            
ATOM   2866  PO4 POPE  247     156.184 135.563  53.845  1.00  0.00            
ATOM   2867  GL1 POPE  247     158.845 135.225  49.504  1.00  0.00            
ATOM   2868  GL2 POPE  247     156.349 132.966  49.157  1.00  0.00            
ATOM   2869  C1A POPE  247     158.051 137.346  45.281  1.00  0.00            
ATOM   2870  D2A POPE  247     158.652 139.334  41.226  1.00  0.00            
ATOM   2871  C3A POPE  247     161.465 137.703  37.496  1.00  0.00            
ATOM   2872  C4A POPE  247     164.398 137.499  33.375  1.00  0.00            
ATOM   2873  C1B POPE  247     154.864 133.255  44.853  1.00  0.00            
ATOM   2874  C2B POPE  247     154.921 136.556  40.814  1.00  0.00            
ATOM   2875  C3B POPE  247     155.795 137.536  36.504  1.00  0.00            
ATOM   2876  C4B POPE  247     153.142 141.982  34.868  1.00  0.00            
ATOM   2877  NH3 POPE  248      29.179  23.515  56.352  1.00  0.00            
ATOM   2878  PO4 POPE  248      24.893  22.581  59.098  1.00  0.00            
ATOM   2879  GL1 POPE  248      23.904  22.447  54.737  1.00  0.00            
ATOM   2880  GL2 POPE  248      21.336  25.323  53.929  1.00  0.00            
ATOM   2881  C1A POPE  248      20.788  20.495  52.645  1.00  0.00            
ATOM   2882  D2A POPE  248      20.199  18.835  48.651  1.00  0.00            
ATOM   2883  C3A POPE  248      23.048  18.860  44.630  1.00  0.00            
ATOM   2884  C4A POPE  248      25.539  16.139  43.051  1.00  0.00            
ATOM   2885  C1B POPE  248      18.889  27.783  51.135  1.00  0.00            
ATOM   2886  C2B POPE  248      20.784  28.397  45.982  1.00  0.00            
ATOM   2887  C3B POPE  248      21.632  28.411  42.123  1.00  0.00            
ATOM   2888  C4B POPE  248      20.484  28.213  37.960  1.00  0.00            
ATOM   2889  NH3 POPE  249      79.301 190.196  58.182  1.00  0.00            
ATOM   2890  PO4 POPE  249      81.422 186.570  57.449  1.00  0.00            
ATOM   2891  GL1 POPE  249      79.895 186.850  53.517  1.00  0.00            
ATOM   2892  GL2 POPE  249      77.101 186.396  54.557  1.00  0.00            
ATOM   2893  C1A POPE  249      79.515 187.506  49.825  1.00  0.00            
ATOM   2894  D2A POPE  249      78.586 187.266  45.552  1.00  0.00            
ATOM   2895  C3A POPE  249      78.360 190.138  42.969  1.00  0.00            
ATOM   2896  C4A POPE  249      79.142 188.453  39.326  1.00  0.00            
ATOM   2897  C1B POPE  249      77.059 183.346  52.035  1.00  0.00            
ATOM   2898  C2B POPE  249      76.840 182.316  47.958  1.00  0.00            
ATOM   2899  C3B POPE  249      75.796 179.057  46.233  1.00  0.00            
ATOM   2900  C4B POPE  249      74.624 176.753  42.796  1.00  0.00            
ATOM   2901  NH3 POPE  250     193.781 101.169  57.739  1.00  0.00            
ATOM   2902  PO4 POPE  250     192.076  98.193  53.401  1.00  0.00            
ATOM   2903  GL1 POPE  250     191.770  99.143  49.154  1.00  0.00            
ATOM   2904  GL2 POPE  250     188.517 100.006  48.853  1.00  0.00            
ATOM   2905  C1A POPE  250     190.257  97.538  44.532  1.00  0.00            
ATOM   2906  D2A POPE  250     189.288  98.371  40.058  1.00  0.00            
ATOM   2907  C3A POPE  250     193.146  96.398  38.664  1.00  0.00            
ATOM   2908  C4A POPE  250     197.504  97.593  38.216  1.00  0.00            
ATOM   2909  C1B POPE  250     186.881 101.470  45.507  1.00  0.00            
ATOM   2910  C2B POPE  250     185.014 103.235  42.299  1.00  0.00            
ATOM   2911  C3B POPE  250     183.003 105.734  39.499  1.00  0.00            
ATOM   2912  C4B POPE  250     182.248 110.160  38.051  1.00  0.00            
ATOM   2913  NH3 POPE  251      35.764  16.774  58.345  1.00  0.00            
ATOM   2914  PO4 POPE  251      34.838  20.953  56.821  1.00  0.00            
ATOM   2915  GL1 POPE  251      33.999  22.436  51.681  1.00  0.00            
ATOM   2916  GL2 POPE  251      32.742  25.356  53.380  1.00  0.00            
ATOM   2917  C1A POPE  251      32.921  20.532  47.948  1.00  0.00            
ATOM   2918  D2A POPE  251      34.355  18.395  44.384  1.00  0.00            
ATOM   2919  C3A POPE  251      36.507  16.859  40.709  1.00  0.00            
ATOM   2920  C4A POPE  251      39.523  16.213  37.066  1.00  0.00            
ATOM   2921  C1B POPE  251      31.738  26.493  49.150  1.00  0.00            
ATOM   2922  C2B POPE  251      30.649  28.012  45.092  1.00  0.00            
ATOM   2923  C3B POPE  251      31.800  30.448  41.636  1.00  0.00            
ATOM   2924  C4B POPE  251      36.045  31.714  40.146  1.00  0.00            
ATOM   2925  NH3 POPE  252      10.048  57.283  56.579  1.00  0.00            
ATOM   2926  PO4 POPE  252       7.583  53.251  57.053  1.00  0.00            
ATOM   2927  GL1 POPE  252       6.977  54.485  52.654  1.00  0.00            
ATOM   2928  GL2 POPE  252       6.393  57.809  52.552  1.00  0.00            
ATOM   2929  C1A POPE  252       4.868  53.000  48.787  1.00  0.00            
ATOM   2930  D2A POPE  252       6.356  53.528  44.802  1.00  0.00            
ATOM   2931  C3A POPE  252       5.320  55.555  40.289  1.00  0.00            
ATOM   2932  C4A POPE  252       5.431  55.618  36.176  1.00  0.00            
ATOM   2933  C1B POPE  252       7.273  56.904  47.976  1.00  0.00            
ATOM   2934  C2B POPE  252       7.383  59.037  43.440  1.00  0.00            
ATOM   2935  C3B POPE  252       6.687  60.098  39.308  1.00  0.00            
ATOM   2936  C4B POPE  252       3.964  60.413  35.397  1.00  0.00            
ATOM   2937  NH3 POPE  253      13.075 121.156  52.903  1.00  0.00            
ATOM   2938  PO4 POPE  253      15.372 118.076  52.950  1.00  0.00            
ATOM   2939  GL1 POPE  253      18.817 120.387  51.419  1.00  0.00            
ATOM   2940  GL2 POPE  253      21.746 118.640  50.392  1.00  0.00            
ATOM   2941  C1A POPE  253      18.315 123.360  47.491  1.00  0.00            
ATOM   2942  D2A POPE  253      18.457 125.143  43.048  1.00  0.00            
ATOM   2943  C3A POPE  253      20.472 123.635  38.708  1.00  0.00            
ATOM   2944  C4A POPE  253      20.349 126.704  35.142  1.00  0.00            
ATOM   2945  C1B POPE  253      19.983 119.275  45.525  1.00  0.00            
ATOM   2946  C2B POPE  253      18.293 119.521  41.811  1.00  0.00            
ATOM   2947  C3B POPE  253      18.689 119.049  36.892  1.00  0.00            
ATOM   2948  C4B POPE  253      18.637 116.735  34.134  1.00  0.00            
ATOM   2949  NH3 POPE  254     194.117 114.383  52.456  1.00  0.00            
ATOM   2950  PO4 POPE  254     190.079 115.748  53.358  1.00  0.00            
ATOM   2951  GL1 POPE  254     190.568 117.383  48.797  1.00  0.00            
ATOM   2952  GL2 POPE  254     194.846 116.394  48.130  1.00  0.00            
ATOM   2953  C1A POPE  254     190.864 119.477  45.729  1.00  0.00            
ATOM   2954  D2A POPE  254     193.011 118.041  42.253  1.00  0.00            
ATOM   2955  C3A POPE  254     195.266 119.568  38.497  1.00  0.00            
ATOM   2956  C4A POPE  254     197.072 123.896  37.051  1.00  0.00            
ATOM   2957  C1B POPE  254     194.161 114.043  44.946  1.00  0.00            
ATOM   2958  C2B POPE  254     192.893 111.277  41.065  1.00  0.00            
ATOM   2959  C3B POPE  254     192.446 112.078  36.779  1.00  0.00            
ATOM   2960  C4B POPE  254     192.363 115.750  36.913  1.00  0.00            
ATOM   2961  NH3 POPE  255     143.180  84.652  58.078  1.00  0.00            
ATOM   2962  PO4 POPE  255     147.550  87.422  59.274  1.00  0.00            
ATOM   2963  GL1 POPE  255     146.428  85.552  54.377  1.00  0.00            
ATOM   2964  GL2 POPE  255     145.605  82.944  53.773  1.00  0.00            
ATOM   2965  C1A POPE  255     145.398  86.811  49.960  1.00  0.00            
ATOM   2966  D2A POPE  255     143.394  86.160  46.151  1.00  0.00            
ATOM   2967  C3A POPE  255     145.232  85.929  42.539  1.00  0.00            
ATOM   2968  C4A POPE  255     147.977  86.755  38.925  1.00  0.00            
ATOM   2969  C1B POPE  255     144.757  81.788  49.629  1.00  0.00            
ATOM   2970  C2B POPE  255     147.671  83.500  46.425  1.00  0.00            
ATOM   2971  C3B POPE  255     149.641  82.969  42.381  1.00  0.00            
ATOM   2972  C4B POPE  255     150.752  82.733  38.007  1.00  0.00            
ATOM   2973  NH3 POPE  256      82.168  33.209  59.543  1.00  0.00            
ATOM   2974  PO4 POPE  256      77.143  33.336  60.115  1.00  0.00            
ATOM   2975  GL1 POPE  256      75.321  33.531  55.754  1.00  0.00            
ATOM   2976  GL2 POPE  256      73.861  31.782  52.976  1.00  0.00            
ATOM   2977  C1A POPE  256      75.632  36.203  51.194  1.00  0.00            
ATOM   2978  D2A POPE  256      76.527  39.410  49.683  1.00  0.00            
ATOM   2979  C3A POPE  256      77.628  40.198  46.448  1.00  0.00            
ATOM   2980  C4A POPE  256      77.427  41.996  42.219  1.00  0.00            
ATOM   2981  C1B POPE  256      71.790  32.976  49.217  1.00  0.00            
ATOM   2982  C2B POPE  256      70.367  33.057  45.002  1.00  0.00            
ATOM   2983  C3B POPE  256      72.662  32.438  40.771  1.00  0.00            
ATOM   2984  C4B POPE  256      74.833  30.441  37.553  1.00  0.00            
ATOM   2985  NH3 POPE  257      46.537 130.648  55.910  1.00  0.00            
ATOM   2986  PO4 POPE  257      50.262 132.154  55.492  1.00  0.00            
ATOM   2987  GL1 POPE  257      48.811 132.115  51.754  1.00  0.00            
ATOM   2988  GL2 POPE  257      51.215 129.982  49.320  1.00  0.00            
ATOM   2989  C1A POPE  257      45.801 130.244  48.896  1.00  0.00            
ATOM   2990  D2A POPE  257      45.178 131.888  44.582  1.00  0.00            
ATOM   2991  C3A POPE  257      46.683 128.751  41.857  1.00  0.00            
ATOM   2992  C4A POPE  257      49.890 125.839  39.412  1.00  0.00            
ATOM   2993  C1B POPE  257      50.687 131.399  45.865  1.00  0.00            
ATOM   2994  C2B POPE  257      51.533 130.287  39.947  1.00  0.00            
ATOM   2995  C3B POPE  257      54.144 128.076  36.679  1.00  0.00            
ATOM   2996  C4B POPE  257      57.120 129.030  34.463  1.00  0.00            
ATOM   2997  NH3 POPE  258     122.346  24.295  50.959  1.00  0.00            
ATOM   2998  PO4 POPE  258     119.211  26.913  51.671  1.00  0.00            
ATOM   2999  GL1 POPE  258     118.675  27.891  47.800  1.00  0.00            
ATOM   3000  GL2 POPE  258     121.094  26.311  46.541  1.00  0.00            
ATOM   3001  C1A POPE  258     116.084  30.472  44.543  1.00  0.00            
ATOM   3002  D2A POPE  258     116.522  28.420  40.372  1.00  0.00            
ATOM   3003  C3A POPE  258     112.637  29.241  38.081  1.00  0.00            
ATOM   3004  C4A POPE  258     110.943  26.740  34.736  1.00  0.00            
ATOM   3005  C1B POPE  258     122.034  28.469  43.312  1.00  0.00            
ATOM   3006  C2B POPE  258     121.694  27.269  38.779  1.00  0.00            
ATOM   3007  C3B POPE  258     124.041  29.743  35.942  1.00  0.00            
ATOM   3008  C4B POPE  258     127.001  31.375  33.764  1.00  0.00            
ATOM   3009  NH3 POPE  259     156.738 198.042  56.605  1.00  0.00            
ATOM   3010  PO4 POPE  259     152.911 199.240  54.382  1.00  0.00            
ATOM   3011  GL1 POPE  259     154.885 198.680  49.945  1.00  0.00            
ATOM   3012  GL2 POPE  259     156.202 195.444  49.445  1.00  0.00            
ATOM   3013  C1A POPE  259     155.163 201.011  46.819  1.00  0.00            
ATOM   3014  D2A POPE  259     154.401   1.187  43.317  1.00  0.00            
ATOM   3015  C3A POPE  259     157.644   1.841  40.606  1.00  0.00            
ATOM   3016  C4A POPE  259     160.423 201.352  37.207  1.00  0.00            
ATOM   3017  C1B POPE  259     159.230 196.177  45.979  1.00  0.00            
ATOM   3018  C2B POPE  259     163.273 195.849  42.391  1.00  0.00            
ATOM   3019  C3B POPE  259     167.053 198.085  41.844  1.00  0.00            
ATOM   3020  C4B POPE  259     169.755   0.805  42.086  1.00  0.00            
ATOM   3021  NH3 POPE  260       0.782  69.496  54.438  1.00  0.00            
ATOM   3022  PO4 POPE  260       3.642  65.497  55.264  1.00  0.00            
ATOM   3023  GL1 POPE  260       4.518  63.285  52.061  1.00  0.00            
ATOM   3024  GL2 POPE  260       8.235  62.089  50.817  1.00  0.00            
ATOM   3025  C1A POPE  260       2.573  62.499  48.521  1.00  0.00            
ATOM   3026  D2A POPE  260     201.207  61.224  45.401  1.00  0.00            
ATOM   3027  C3A POPE  260     199.511  63.944  43.230  1.00  0.00            
ATOM   3028  C4A POPE  260     198.944  66.283  39.048  1.00  0.00            
ATOM   3029  C1B POPE  260      11.554  62.172  47.605  1.00  0.00            
ATOM   3030  C2B POPE  260      12.561  61.447  43.774  1.00  0.00            
ATOM   3031  C3B POPE  260      11.421  61.411  39.838  1.00  0.00            
ATOM   3032  C4B POPE  260      13.719  60.603  37.118  1.00  0.00            
ATOM   3033  NH3 POPE  261      91.442 168.508  60.855  1.00  0.00            
ATOM   3034  PO4 POPE  261      91.102 172.502  61.346  1.00  0.00            
ATOM   3035  GL1 POPE  261      92.185 171.971  56.344  1.00  0.00            
ATOM   3036  GL2 POPE  261      88.114 172.948  55.638  1.00  0.00            
ATOM   3037  C1A POPE  261      92.158 172.986  51.883  1.00  0.00            
ATOM   3038  D2A POPE  261      91.293 171.903  47.150  1.00  0.00            
ATOM   3039  C3A POPE  261      93.267 175.061  44.183  1.00  0.00            
ATOM   3040  C4A POPE  261      93.017 178.037  41.357  1.00  0.00            
ATOM   3041  C1B POPE  261      88.996 168.607  53.095  1.00  0.00            
ATOM   3042  C2B POPE  261      88.921 167.556  48.398  1.00  0.00            
ATOM   3043  C3B POPE  261      89.635 165.187  44.295  1.00  0.00            
ATOM   3044  C4B POPE  261      87.051 161.901  42.548  1.00  0.00            
ATOM   3045  NH3 POPE  262      49.723 156.067  54.445  1.00  0.00            
ATOM   3046  PO4 POPE  262      52.610 159.036  55.562  1.00  0.00            
ATOM   3047  GL1 POPE  262      52.850 160.856  51.923  1.00  0.00            
ATOM   3048  GL2 POPE  262      54.619 164.078  52.908  1.00  0.00            
ATOM   3049  C1A POPE  262      51.898 160.159  47.388  1.00  0.00            
ATOM   3050  D2A POPE  262      55.270 160.125  43.281  1.00  0.00            
ATOM   3051  C3A POPE  262      52.399 159.783  40.349  1.00  0.00            
ATOM   3052  C4A POPE  262      48.928 160.746  38.699  1.00  0.00            
ATOM   3053  C1B POPE  262      54.695 164.242  48.679  1.00  0.00            
ATOM   3054  C2B POPE  262      53.690 164.722  44.736  1.00  0.00            
ATOM   3055  C3B POPE  262      49.947 163.202  43.420  1.00  0.00            
ATOM   3056  C4B POPE  262      45.888 163.772  41.538  1.00  0.00            
ATOM   3057  NH3 POPE  263      35.990   7.855  58.088  1.00  0.00            
ATOM   3058  PO4 POPE  263      34.816  11.639  57.752  1.00  0.00            
ATOM   3059  GL1 POPE  263      35.299  13.473  53.972  1.00  0.00            
ATOM   3060  GL2 POPE  263      37.860  17.272  53.459  1.00  0.00            
ATOM   3061  C1A POPE  263      37.223  11.944  50.187  1.00  0.00            
ATOM   3062  D2A POPE  263      33.665  11.130  47.196  1.00  0.00            
ATOM   3063  C3A POPE  263      33.866  12.981  43.113  1.00  0.00            
ATOM   3064  C4A POPE  263      31.532  15.141  39.963  1.00  0.00            
ATOM   3065  C1B POPE  263      38.851  18.886  49.902  1.00  0.00            
ATOM   3066  C2B POPE  263      40.050  20.587  46.042  1.00  0.00            
ATOM   3067  C3B POPE  263      38.092  21.626  42.192  1.00  0.00            
ATOM   3068  C4B POPE  263      33.985  22.047  39.504  1.00  0.00            
ATOM   3069  NH3 POPE  264       1.487  27.129  59.237  1.00  0.00            
ATOM   3070  PO4 POPE  264     198.581  27.652  59.794  1.00  0.00            
ATOM   3071  GL1 POPE  264     199.575  27.927  54.868  1.00  0.00            
ATOM   3072  GL2 POPE  264     201.214  25.726  53.847  1.00  0.00            
ATOM   3073  C1A POPE  264     197.913  29.615  51.513  1.00  0.00            
ATOM   3074  D2A POPE  264     196.318  31.096  47.021  1.00  0.00            
ATOM   3075  C3A POPE  264     197.494  30.787  42.025  1.00  0.00            
ATOM   3076  C4A POPE  264     194.228  31.953  38.593  1.00  0.00            
ATOM   3077  C1B POPE  264     197.442  24.639  51.741  1.00  0.00            
ATOM   3078  C2B POPE  264     195.806  24.655  47.910  1.00  0.00            
ATOM   3079  C3B POPE  264     196.902  26.223  43.812  1.00  0.00            
ATOM   3080  C4B POPE  264     196.242  26.575  39.418  1.00  0.00            
ATOM   3081  NH3 POPE  265      65.466  11.380  57.666  1.00  0.00            
ATOM   3082  PO4 POPE  265      67.453  14.834  57.010  1.00  0.00            
ATOM   3083  GL1 POPE  265      67.152  13.785  52.768  1.00  0.00            
ATOM   3084  GL2 POPE  265      69.587  16.203  51.405  1.00  0.00            
ATOM   3085  C1A POPE  265      65.251  11.605  50.125  1.00  0.00            
ATOM   3086  D2A POPE  265      62.230  10.695  46.318  1.00  0.00            
ATOM   3087  C3A POPE  265      63.015  13.389  41.426  1.00  0.00            
ATOM   3088  C4A POPE  265      63.141  14.467  36.390  1.00  0.00            
ATOM   3089  C1B POPE  265      71.429  16.047  47.536  1.00  0.00            
ATOM   3090  C2B POPE  265      71.502  12.344  43.498  1.00  0.00            
ATOM   3091  C3B POPE  265      72.640  12.244  38.649  1.00  0.00            
ATOM   3092  C4B POPE  265      76.172  14.076  36.197  1.00  0.00            
ATOM   3093  NH3 POPE  266     157.315 107.338  57.673  1.00  0.00            
ATOM   3094  PO4 POPE  266     155.385 104.482  58.980  1.00  0.00            
ATOM   3095  GL1 POPE  266     154.160 104.398  54.525  1.00  0.00            
ATOM   3096  GL2 POPE  266     155.574 101.774  53.048  1.00  0.00            
ATOM   3097  C1A POPE  266     156.952 106.785  51.132  1.00  0.00            
ATOM   3098  D2A POPE  266     160.505 105.503  49.145  1.00  0.00            
ATOM   3099  C3A POPE  266     158.863 102.092  47.783  1.00  0.00            
ATOM   3100  C4A POPE  266     159.854 100.076  44.246  1.00  0.00            
ATOM   3101  C1B POPE  266     154.476  99.503  48.325  1.00  0.00            
ATOM   3102  C2B POPE  266     152.799  97.421  44.726  1.00  0.00            
ATOM   3103  C3B POPE  266     151.778  96.762  40.577  1.00  0.00            
ATOM   3104  C4B POPE  266     152.635  95.168  37.488  1.00  0.00            
ATOM   3105  NH3 POPE  267      11.405  34.597  59.265  1.00  0.00            
ATOM   3106  PO4 POPE  267       7.870  33.032  59.077  1.00  0.00            
ATOM   3107  GL1 POPE  267       9.096  33.029  55.195  1.00  0.00            
ATOM   3108  GL2 POPE  267       9.039  29.841  54.201  1.00  0.00            
ATOM   3109  C1A POPE  267      11.328  34.622  51.770  1.00  0.00            
ATOM   3110  D2A POPE  267      11.198  32.054  48.167  1.00  0.00            
ATOM   3111  C3A POPE  267       9.384  32.113  44.279  1.00  0.00            
ATOM   3112  C4A POPE  267       8.252  32.302  39.911  1.00  0.00            
ATOM   3113  C1B POPE  267       8.740  28.541  50.957  1.00  0.00            
ATOM   3114  C2B POPE  267       7.011  28.584  47.694  1.00  0.00            
ATOM   3115  C3B POPE  267       2.672  28.463  47.368  1.00  0.00            
ATOM   3116  C4B POPE  267     200.031  26.972  48.198  1.00  0.00            
ATOM   3117  NH3 POPE  268      22.796 170.762  59.766  1.00  0.00            
ATOM   3118  PO4 POPE  268      26.571 173.007  57.358  1.00  0.00            
ATOM   3119  GL1 POPE  268      24.048 172.002  53.849  1.00  0.00            
ATOM   3120  GL2 POPE  268      20.627 169.948  54.353  1.00  0.00            
ATOM   3121  C1A POPE  268      22.699 171.037  49.571  1.00  0.00            
ATOM   3122  D2A POPE  268      19.353 168.950  46.636  1.00  0.00            
ATOM   3123  C3A POPE  268      16.717 172.039  43.053  1.00  0.00            
ATOM   3124  C4A POPE  268      16.961 173.555  38.623  1.00  0.00            
ATOM   3125  C1B POPE  268      17.860 170.335  51.315  1.00  0.00            
ATOM   3126  C2B POPE  268      15.719 165.967  50.876  1.00  0.00            
ATOM   3127  C3B POPE  268      15.087 164.802  47.206  1.00  0.00            
ATOM   3128  C4B POPE  268      12.119 163.205  44.228  1.00  0.00            
ATOM   3129  NH3 POPE  269      17.044 113.553  54.520  1.00  0.00            
ATOM   3130  PO4 POPE  269      12.940 110.258  54.624  1.00  0.00            
ATOM   3131  GL1 POPE  269      11.860 109.595  50.164  1.00  0.00            
ATOM   3132  GL2 POPE  269       8.401 109.794  50.506  1.00  0.00            
ATOM   3133  C1A POPE  269      10.832 110.584  45.433  1.00  0.00            
ATOM   3134  D2A POPE  269       8.174 109.505  41.850  1.00  0.00            
ATOM   3135  C3A POPE  269       5.346 112.438  41.691  1.00  0.00            
ATOM   3136  C4A POPE  269       5.189 114.341  37.992  1.00  0.00            
ATOM   3137  C1B POPE  269       6.857 112.603  46.809  1.00  0.00            
ATOM   3138  C2B POPE  269       9.113 114.968  43.176  1.00  0.00            
ATOM   3139  C3B POPE  269      10.040 113.266  38.443  1.00  0.00            
ATOM   3140  C4B POPE  269      11.351 109.560  35.557  1.00  0.00            
ATOM   3141  NH3 POPE  270      53.284  42.443  57.640  1.00  0.00            
ATOM   3142  PO4 POPE  270      56.472  41.040  55.059  1.00  0.00            
ATOM   3143  GL1 POPE  270      57.595  39.074  51.183  1.00  0.00            
ATOM   3144  GL2 POPE  270      57.894  35.881  50.999  1.00  0.00            
ATOM   3145  C1A POPE  270      57.884  38.742  46.933  1.00  0.00            
ATOM   3146  D2A POPE  270      58.878  40.917  42.458  1.00  0.00            
ATOM   3147  C3A POPE  270      54.580  40.899  40.572  1.00  0.00            
ATOM   3148  C4A POPE  270      50.337  41.786  41.136  1.00  0.00            
ATOM   3149  C1B POPE  270      57.184  33.310  47.306  1.00  0.00            
ATOM   3150  C2B POPE  270      56.061  31.088  43.845  1.00  0.00            
ATOM   3151  C3B POPE  270      55.224  32.387  40.149  1.00  0.00            
ATOM   3152  C4B POPE  270      54.901  36.400  38.147  1.00  0.00            
ATOM   3153  NH3 POPE  271     106.832  91.748  55.061  1.00  0.00            
ATOM   3154  PO4 POPE  271     109.717  94.743  56.577  1.00  0.00            
ATOM   3155  GL1 POPE  271     111.024  94.118  51.790  1.00  0.00            
ATOM   3156  GL2 POPE  271     108.750  92.382  49.798  1.00  0.00            
ATOM   3157  C1A POPE  271     115.585  92.979  47.672  1.00  0.00            
ATOM   3158  D2A POPE  271     115.704  92.163  43.204  1.00  0.00            
ATOM   3159  C3A POPE  271     117.039  94.764  41.207  1.00  0.00            
ATOM   3160  C4A POPE  271     118.340  98.951  39.631  1.00  0.00            
ATOM   3161  C1B POPE  271     106.448  93.261  46.049  1.00  0.00            
ATOM   3162  C2B POPE  271     107.773  93.519  41.815  1.00  0.00            
ATOM   3163  C3B POPE  271     112.206  93.309  39.488  1.00  0.00            
ATOM   3164  C4B POPE  271     112.977  97.853  39.185  1.00  0.00            
ATOM   3165  NH3 POPE  272     198.249  18.360  59.504  1.00  0.00            
ATOM   3166  PO4 POPE  272       0.087  15.456  60.108  1.00  0.00            
ATOM   3167  GL1 POPE  272     200.030  14.630  56.417  1.00  0.00            
ATOM   3168  GL2 POPE  272     198.083  15.849  54.739  1.00  0.00            
ATOM   3169  C1A POPE  272     199.342  11.396  51.817  1.00  0.00            
ATOM   3170  D2A POPE  272     199.251  11.634  47.870  1.00  0.00            
ATOM   3171  C3A POPE  272     198.014  11.515  43.967  1.00  0.00            
ATOM   3172  C4A POPE  272     197.797   8.978  40.951  1.00  0.00            
ATOM   3173  C1B POPE  272     200.027  16.550  51.411  1.00  0.00            
ATOM   3174  C2B POPE  272       0.320  16.157  47.769  1.00  0.00            
ATOM   3175  C3B POPE  272       1.135  13.785  44.245  1.00  0.00            
ATOM   3176  C4B POPE  272       2.832  10.965  41.103  1.00  0.00            
ATOM   3177  NH3 POPE  273       9.020 146.791  59.930  1.00  0.00            
ATOM   3178  PO4 POPE  273       7.461 150.635  59.835  1.00  0.00            
ATOM   3179  GL1 POPE  273       5.248 152.283  56.415  1.00  0.00            
ATOM   3180  GL2 POPE  273       4.985 155.760  55.850  1.00  0.00            
ATOM   3181  C1A POPE  273       7.498 151.536  53.378  1.00  0.00            
ATOM   3182  D2A POPE  273       9.320 152.125  49.647  1.00  0.00            
ATOM   3183  C3A POPE  273      12.096 154.889  48.693  1.00  0.00            
ATOM   3184  C4A POPE  273      16.145 154.092  44.972  1.00  0.00            
ATOM   3185  C1B POPE  273       4.230 153.840  50.691  1.00  0.00            
ATOM   3186  C2B POPE  273       5.381 152.465  46.017  1.00  0.00            
ATOM   3187  C3B POPE  273       6.852 150.399  42.937  1.00  0.00            
ATOM   3188  C4B POPE  273      10.611 148.654  41.657  1.00  0.00            
ATOM   3189  NH3 POPE  274     102.878 137.967  55.984  1.00  0.00            
ATOM   3190  PO4 POPE  274     106.865 135.729  56.237  1.00  0.00            
ATOM   3191  GL1 POPE  274     107.748 135.698  52.060  1.00  0.00            
ATOM   3192  GL2 POPE  274     110.002 134.570  50.992  1.00  0.00            
ATOM   3193  C1A POPE  274     105.582 132.823  49.184  1.00  0.00            
ATOM   3194  D2A POPE  274     104.337 133.044  45.146  1.00  0.00            
ATOM   3195  C3A POPE  274     101.435 136.577  44.675  1.00  0.00            
ATOM   3196  C4A POPE  274     100.388 139.934  41.875  1.00  0.00            
ATOM   3197  C1B POPE  274     109.717 132.747  46.581  1.00  0.00            
ATOM   3198  C2B POPE  274     109.952 131.954  42.721  1.00  0.00            
ATOM   3199  C3B POPE  274     105.755 130.594  40.992  1.00  0.00            
ATOM   3200  C4B POPE  274     101.954 129.243  42.032  1.00  0.00            
ATOM   3201  NH3 POPE  275      45.705 144.095  59.156  1.00  0.00            
ATOM   3202  PO4 POPE  275      41.690 142.368  55.710  1.00  0.00            
ATOM   3203  GL1 POPE  275      43.273 144.878  50.899  1.00  0.00            
ATOM   3204  GL2 POPE  275      42.465 149.365  50.570  1.00  0.00            
ATOM   3205  C1A POPE  275      43.609 144.628  46.803  1.00  0.00            
ATOM   3206  D2A POPE  275      43.774 145.897  43.218  1.00  0.00            
ATOM   3207  C3A POPE  275      43.208 144.753  38.907  1.00  0.00            
ATOM   3208  C4A POPE  275      41.328 144.535  34.841  1.00  0.00            
ATOM   3209  C1B POPE  275      41.692 153.615  48.306  1.00  0.00            
ATOM   3210  C2B POPE  275      41.800 155.291  43.755  1.00  0.00            
ATOM   3211  C3B POPE  275      38.372 158.047  41.161  1.00  0.00            
ATOM   3212  C4B POPE  275      35.948 160.846  41.496  1.00  0.00            
ATOM   3213  NH3 POPE  276      30.955 151.576  58.885  1.00  0.00            
ATOM   3214  PO4 POPE  276      28.366 147.650  59.337  1.00  0.00            
ATOM   3215  GL1 POPE  276      30.610 147.284  55.188  1.00  0.00            
ATOM   3216  GL2 POPE  276      33.523 146.061  54.009  1.00  0.00            
ATOM   3217  C1A POPE  276      32.311 149.338  50.438  1.00  0.00            
ATOM   3218  D2A POPE  276      33.399 149.512  45.219  1.00  0.00            
ATOM   3219  C3A POPE  276      31.379 147.088  41.579  1.00  0.00            
ATOM   3220  C4A POPE  276      30.146 144.605  38.607  1.00  0.00            
ATOM   3221  C1B POPE  276      34.855 144.330  50.181  1.00  0.00            
ATOM   3222  C2B POPE  276      34.621 144.320  45.017  1.00  0.00            
ATOM   3223  C3B POPE  276      33.996 142.630  40.646  1.00  0.00            
ATOM   3224  C4B POPE  276      31.285 139.712  38.483  1.00  0.00            
ATOM   3225  NH3 POPE  277     157.713 123.052  60.582  1.00  0.00            
ATOM   3226  PO4 POPE  277     155.602 122.091  56.567  1.00  0.00            
ATOM   3227  GL1 POPE  277     155.501 119.673  52.658  1.00  0.00            
ATOM   3228  GL2 POPE  277     153.606 119.311  50.018  1.00  0.00            
ATOM   3229  C1A POPE  277     158.643 116.967  50.050  1.00  0.00            
ATOM   3230  D2A POPE  277     163.556 116.366  50.497  1.00  0.00            
ATOM   3231  C3A POPE  277     163.923 115.851  46.353  1.00  0.00            
ATOM   3232  C4A POPE  277     165.452 116.852  42.272  1.00  0.00            
ATOM   3233  C1B POPE  277     151.431 120.486  45.497  1.00  0.00            
ATOM   3234  C2B POPE  277     151.137 120.815  40.688  1.00  0.00            
ATOM   3235  C3B POPE  277     149.140 120.162  36.531  1.00  0.00            
ATOM   3236  C4B POPE  277     146.844 117.146  34.118  1.00  0.00            
ATOM   3237  NH3 POPE  278      78.820 110.453  56.125  1.00  0.00            
ATOM   3238  PO4 POPE  278      81.325 114.668  58.874  1.00  0.00            
ATOM   3239  GL1 POPE  278      80.781 117.034  54.935  1.00  0.00            
ATOM   3240  GL2 POPE  278      80.333 121.054  55.442  1.00  0.00            
ATOM   3241  C1A POPE  278      80.227 117.940  50.534  1.00  0.00            
ATOM   3242  D2A POPE  278      76.965 120.114  49.335  1.00  0.00            
ATOM   3243  C3A POPE  278      75.788 121.506  45.115  1.00  0.00            
ATOM   3244  C4A POPE  278      75.921 123.115  41.136  1.00  0.00            
ATOM   3245  C1B POPE  278      78.146 124.916  52.636  1.00  0.00            
ATOM   3246  C2B POPE  278      77.423 125.372  48.269  1.00  0.00            
ATOM   3247  C3B POPE  278      76.007 126.784  44.470  1.00  0.00            
ATOM   3248  C4B POPE  278      77.951 127.793  39.748  1.00  0.00            
ATOM   3249  NH3 POPE  279      87.788  38.592  62.471  1.00  0.00            
ATOM   3250  PO4 POPE  279      86.088  36.749  59.277  1.00  0.00            
ATOM   3251  GL1 POPE  279      84.683  36.569  55.551  1.00  0.00            
ATOM   3252  GL2 POPE  279      87.057  38.090  51.701  1.00  0.00            
ATOM   3253  C1A POPE  279      82.705  35.994  52.480  1.00  0.00            
ATOM   3254  D2A POPE  279      80.562  37.057  48.745  1.00  0.00            
ATOM   3255  C3A POPE  279      80.541  33.557  46.122  1.00  0.00            
ATOM   3256  C4A POPE  279      77.964  31.643  42.660  1.00  0.00            
ATOM   3257  C1B POPE  279      88.786  38.602  46.965  1.00  0.00            
ATOM   3258  C2B POPE  279      90.245  38.474  41.557  1.00  0.00            
ATOM   3259  C3B POPE  279      90.884  40.905  37.840  1.00  0.00            
ATOM   3260  C4B POPE  279      92.845  44.830  35.847  1.00  0.00            
ATOM   3261  NH3 POPE  280     118.410  15.752  52.651  1.00  0.00            
ATOM   3262  PO4 POPE  280     114.519  19.770  52.944  1.00  0.00            
ATOM   3263  GL1 POPE  280     117.377  19.420  48.980  1.00  0.00            
ATOM   3264  GL2 POPE  280     119.052  21.641  47.529  1.00  0.00            
ATOM   3265  C1A POPE  280     121.877  17.433  46.210  1.00  0.00            
ATOM   3266  D2A POPE  280     122.916  13.328  43.336  1.00  0.00            
ATOM   3267  C3A POPE  280     126.689  13.570  39.319  1.00  0.00            
ATOM   3268  C4A POPE  280     127.826  11.256  35.360  1.00  0.00            
ATOM   3269  C1B POPE  280     121.776  21.428  43.651  1.00  0.00            
ATOM   3270  C2B POPE  280     124.046  22.463  39.456  1.00  0.00            
ATOM   3271  C3B POPE  280     123.887  24.004  35.764  1.00  0.00            
ATOM   3272  C4B POPE  280     126.687  26.349  32.274  1.00  0.00            
ATOM   3273  NH3 POPE  281     131.081  12.425  58.889  1.00  0.00            
ATOM   3274  PO4 POPE  281     128.417  13.897  55.150  1.00  0.00            
ATOM   3275  GL1 POPE  281     129.255  11.487  50.941  1.00  0.00            
ATOM   3276  GL2 POPE  281     128.126   9.185  48.772  1.00  0.00            
ATOM   3277  C1A POPE  281     131.228  13.563  47.948  1.00  0.00            
ATOM   3278  D2A POPE  281     134.327  12.460  45.145  1.00  0.00            
ATOM   3279  C3A POPE  281     135.071  12.787  40.580  1.00  0.00            
ATOM   3280  C4A POPE  281     131.671  12.249  38.206  1.00  0.00            
ATOM   3281  C1B POPE  281     124.457   8.640  45.929  1.00  0.00            
ATOM   3282  C2B POPE  281     124.844   8.683  41.130  1.00  0.00            
ATOM   3283  C3B POPE  281     123.164   7.737  37.357  1.00  0.00            
ATOM   3284  C4B POPE  281     120.850   9.435  33.868  1.00  0.00            
ATOM   3285  NH3 POPE  282      18.695  33.893  58.257  1.00  0.00            
ATOM   3286  PO4 POPE  282      19.588  29.627  57.340  1.00  0.00            
ATOM   3287  GL1 POPE  282      20.470  31.369  53.470  1.00  0.00            
ATOM   3288  GL2 POPE  282      23.823  32.343  53.982  1.00  0.00            
ATOM   3289  C1A POPE  282      20.755  32.810  48.910  1.00  0.00            
ATOM   3290  D2A POPE  282      19.829  32.795  43.719  1.00  0.00            
ATOM   3291  C3A POPE  282      15.650  35.470  43.278  1.00  0.00            
ATOM   3292  C4A POPE  282      11.691  35.752  40.786  1.00  0.00            
ATOM   3293  C1B POPE  282      24.198  29.980  50.881  1.00  0.00            
ATOM   3294  C2B POPE  282      25.872  28.134  48.281  1.00  0.00            
ATOM   3295  C3B POPE  282      25.315  25.285  44.328  1.00  0.00            
ATOM   3296  C4B POPE  282      25.763  22.052  40.883  1.00  0.00            
ATOM   3297  NH3 POPE  283     143.237  50.314  54.714  1.00  0.00            
ATOM   3298  PO4 POPE  283     143.585  54.437  55.081  1.00  0.00            
ATOM   3299  GL1 POPE  283     143.400  56.362  51.892  1.00  0.00            
ATOM   3300  GL2 POPE  283     140.706  57.025  50.249  1.00  0.00            
ATOM   3301  C1A POPE  283     145.288  59.448  49.131  1.00  0.00            
ATOM   3302  D2A POPE  283     145.594  61.397  44.459  1.00  0.00            
ATOM   3303  C3A POPE  283     145.398  65.737  44.012  1.00  0.00            
ATOM   3304  C4A POPE  283     144.746  68.669  40.378  1.00  0.00            
ATOM   3305  C1B POPE  283     141.626  58.756  45.393  1.00  0.00            
ATOM   3306  C2B POPE  283     139.748  59.428  41.817  1.00  0.00            
ATOM   3307  C3B POPE  283     138.787  60.919  38.563  1.00  0.00            
ATOM   3308  C4B POPE  283     137.611  60.505  33.720  1.00  0.00            
ATOM   3309  NH3 POPE  284      75.575  87.628  56.359  1.00  0.00            
ATOM   3310  PO4 POPE  284      71.863  86.533  56.903  1.00  0.00            
ATOM   3311  GL1 POPE  284      72.149  89.029  52.994  1.00  0.00            
ATOM   3312  GL2 POPE  284      71.388  92.205  50.836  1.00  0.00            
ATOM   3313  C1A POPE  284      71.556  87.743  49.124  1.00  0.00            
ATOM   3314  D2A POPE  284      67.556  86.624  46.650  1.00  0.00            
ATOM   3315  C3A POPE  284      66.862  89.534  43.838  1.00  0.00            
ATOM   3316  C4A POPE  284      63.268  88.764  40.688  1.00  0.00            
ATOM   3317  C1B POPE  284      70.487  92.767  46.132  1.00  0.00            
ATOM   3318  C2B POPE  284      70.428  90.359  40.806  1.00  0.00            
ATOM   3319  C3B POPE  284      68.560  86.864  38.739  1.00  0.00            
ATOM   3320  C4B POPE  284      67.906  84.057  41.800  1.00  0.00            
ATOM   3321  NH3 POPE  285     131.439 175.770  55.943  1.00  0.00            
ATOM   3322  PO4 POPE  285     130.346 179.526  54.217  1.00  0.00            
ATOM   3323  GL1 POPE  285     132.562 179.507  50.401  1.00  0.00            
ATOM   3324  GL2 POPE  285     131.220 177.426  49.196  1.00  0.00            
ATOM   3325  C1A POPE  285     135.514 179.202  46.551  1.00  0.00            
ATOM   3326  D2A POPE  285     134.573 177.231  42.266  1.00  0.00            
ATOM   3327  C3A POPE  285     131.168 178.873  39.863  1.00  0.00            
ATOM   3328  C4A POPE  285     127.709 178.117  37.520  1.00  0.00            
ATOM   3329  C1B POPE  285     131.220 179.474  45.759  1.00  0.00            
ATOM   3330  C2B POPE  285     128.722 181.413  43.294  1.00  0.00            
ATOM   3331  C3B POPE  285     126.639 181.582  41.026  1.00  0.00            
ATOM   3332  C4B POPE  285     126.015 182.901  36.832  1.00  0.00            
ATOM   3333  NH3 POPE  286      73.846  82.092  59.010  1.00  0.00            
ATOM   3334  PO4 POPE  286      76.497  78.256  56.956  1.00  0.00            
ATOM   3335  GL1 POPE  286      76.353  78.791  52.480  1.00  0.00            
ATOM   3336  GL2 POPE  286      73.643  75.910  51.260  1.00  0.00            
ATOM   3337  C1A POPE  286      77.972  77.342  48.200  1.00  0.00            
ATOM   3338  D2A POPE  286      78.725  76.297  44.302  1.00  0.00            
ATOM   3339  C3A POPE  286      75.514  78.888  43.224  1.00  0.00            
ATOM   3340  C4A POPE  286      73.564  79.345  39.611  1.00  0.00            
ATOM   3341  C1B POPE  286      71.589  77.272  46.793  1.00  0.00            
ATOM   3342  C2B POPE  286      71.468  81.701  43.879  1.00  0.00            
ATOM   3343  C3B POPE  286      72.275  85.976  42.848  1.00  0.00            
ATOM   3344  C4B POPE  286      74.585  89.106  43.550  1.00  0.00            
ATOM   3345  NH3 POPE  287     103.645  22.976  51.781  1.00  0.00            
ATOM   3346  PO4 POPE  287     106.836  24.494  50.260  1.00  0.00            
ATOM   3347  GL1 POPE  287     108.361  25.101  45.878  1.00  0.00            
ATOM   3348  GL2 POPE  287     108.866  22.104  44.733  1.00  0.00            
ATOM   3349  C1A POPE  287     106.345  27.746  43.871  1.00  0.00            
ATOM   3350  D2A POPE  287     101.932  27.904  41.510  1.00  0.00            
ATOM   3351  C3A POPE  287     102.123  29.503  36.631  1.00  0.00            
ATOM   3352  C4A POPE  287     107.024  30.827  34.838  1.00  0.00            
ATOM   3353  C1B POPE  287     105.560  23.274  41.184  1.00  0.00            
ATOM   3354  C2B POPE  287     101.293  23.448  39.693  1.00  0.00            
ATOM   3355  C3B POPE  287      98.936  20.098  38.991  1.00  0.00            
ATOM   3356  C4B POPE  287     100.133  18.382  34.891  1.00  0.00            
ATOM   3357  NH3 POPE  288      92.393  17.086  54.454  1.00  0.00            
ATOM   3358  PO4 POPE  288      89.882  13.764  52.362  1.00  0.00            
ATOM   3359  GL1 POPE  288      86.478  15.484  49.565  1.00  0.00            
ATOM   3360  GL2 POPE  288      85.508  13.186  47.949  1.00  0.00            
ATOM   3361  C1A POPE  288      84.862  18.089  46.631  1.00  0.00            
ATOM   3362  D2A POPE  288      80.752  20.133  46.142  1.00  0.00            
ATOM   3363  C3A POPE  288      78.166  21.440  42.736  1.00  0.00            
ATOM   3364  C4A POPE  288      78.217  26.260  41.438  1.00  0.00            
ATOM   3365  C1B POPE  288      84.670  14.190  43.377  1.00  0.00            
ATOM   3366  C2B POPE  288      87.782  15.073  40.572  1.00  0.00            
ATOM   3367  C3B POPE  288      92.514  14.995  38.080  1.00  0.00            
ATOM   3368  C4B POPE  288      96.988  14.927  38.116  1.00  0.00            
ATOM   3369  NH3 POPE  289      99.468 133.962  58.138  1.00  0.00            
ATOM   3370  PO4 POPE  289      96.229 132.016  57.453  1.00  0.00            
ATOM   3371  GL1 POPE  289      94.521 130.501  53.733  1.00  0.00            
ATOM   3372  GL2 POPE  289      93.072 127.897  53.675  1.00  0.00            
ATOM   3373  C1A POPE  289      91.700 131.810  50.277  1.00  0.00            
ATOM   3374  D2A POPE  289      94.230 131.002  45.541  1.00  0.00            
ATOM   3375  C3A POPE  289      99.595 131.713  45.915  1.00  0.00            
ATOM   3376  C4A POPE  289     102.042 130.119  49.107  1.00  0.00            
ATOM   3377  C1B POPE  289      92.181 126.836  48.874  1.00  0.00            
ATOM   3378  C2B POPE  289      91.821 126.320  44.195  1.00  0.00            
ATOM   3379  C3B POPE  289      92.338 126.096  39.577  1.00  0.00            
ATOM   3380  C4B POPE  289      90.151 124.148  37.502  1.00  0.00            
ATOM   3381  NH3 POPE  290      59.874  91.833  59.046  1.00  0.00            
ATOM   3382  PO4 POPE  290      62.568  90.092  56.847  1.00  0.00            
ATOM   3383  GL1 POPE  290      62.046  87.972  53.309  1.00  0.00            
ATOM   3384  GL2 POPE  290      63.273  84.629  52.195  1.00  0.00            
ATOM   3385  C1A POPE  290      62.332  88.426  48.189  1.00  0.00            
ATOM   3386  D2A POPE  290      59.426  91.521  46.474  1.00  0.00            
ATOM   3387  C3A POPE  290      59.076  90.799  42.714  1.00  0.00            
ATOM   3388  C4A POPE  290      57.253  92.061  38.884  1.00  0.00            
ATOM   3389  C1B POPE  290      65.028  82.436  48.859  1.00  0.00            
ATOM   3390  C2B POPE  290      63.299  84.966  44.619  1.00  0.00            
ATOM   3391  C3B POPE  290      63.008  83.915  40.118  1.00  0.00            
ATOM   3392  C4B POPE  290      65.828  83.220  35.410  1.00  0.00            
ATOM   3393  NH3 POPE  291      95.729 171.356  60.267  1.00  0.00            
ATOM   3394  PO4 POPE  291      97.857 167.362  61.401  1.00  0.00            
ATOM   3395  GL1 POPE  291      99.283 168.884  57.032  1.00  0.00            
ATOM   3396  GL2 POPE  291     100.933 172.041  56.573  1.00  0.00            
ATOM   3397  C1A POPE  291      96.802 169.610  53.747  1.00  0.00            
ATOM   3398  D2A POPE  291      93.856 168.391  50.217  1.00  0.00            
ATOM   3399  C3A POPE  291      95.723 168.862  46.781  1.00  0.00            
ATOM   3400  C4A POPE  291      96.625 171.649  43.181  1.00  0.00            
ATOM   3401  C1B POPE  291     101.624 168.370  52.769  1.00  0.00            
ATOM   3402  C2B POPE  291     102.544 166.123  49.103  1.00  0.00            
ATOM   3403  C3B POPE  291     100.321 165.905  45.594  1.00  0.00            
ATOM   3404  C4B POPE  291      97.889 166.901  41.877  1.00  0.00            
ATOM   3405  NH3 POPE  292     163.931  28.397  54.194  1.00  0.00            
ATOM   3406  PO4 POPE  292     160.422  30.372  54.560  1.00  0.00            
ATOM   3407  GL1 POPE  292     158.894  27.757  52.098  1.00  0.00            
ATOM   3408  GL2 POPE  292     160.534  26.484  50.193  1.00  0.00            
ATOM   3409  C1A POPE  292     155.297  26.992  48.997  1.00  0.00            
ATOM   3410  D2A POPE  292     151.472  26.951  49.234  1.00  0.00            
ATOM   3411  C3A POPE  292     149.290  26.624  45.043  1.00  0.00            
ATOM   3412  C4A POPE  292     150.277  26.432  40.566  1.00  0.00            
ATOM   3413  C1B POPE  292     159.021  28.260  46.471  1.00  0.00            
ATOM   3414  C2B POPE  292     160.432  29.238  42.561  1.00  0.00            
ATOM   3415  C3B POPE  292     160.208  31.738  39.967  1.00  0.00            
ATOM   3416  C4B POPE  292     158.567  30.391  36.321  1.00  0.00            
ATOM   3417  NH3 POPE  293      94.352  25.352  56.021  1.00  0.00            
ATOM   3418  PO4 POPE  293      97.090  29.002  55.649  1.00  0.00            
ATOM   3419  GL1 POPE  293      96.399  29.908  51.210  1.00  0.00            
ATOM   3420  GL2 POPE  293      94.542  31.776  50.534  1.00  0.00            
ATOM   3421  C1A POPE  293      98.454  28.412  47.003  1.00  0.00            
ATOM   3422  D2A POPE  293      97.282  28.293  42.437  1.00  0.00            
ATOM   3423  C3A POPE  293      95.229  23.636  40.448  1.00  0.00            
ATOM   3424  C4A POPE  293      92.214  21.383  44.018  1.00  0.00            
ATOM   3425  C1B POPE  293      95.820  32.957  46.326  1.00  0.00            
ATOM   3426  C2B POPE  293      94.545  34.519  42.446  1.00  0.00            
ATOM   3427  C3B POPE  293      94.120  36.447  38.186  1.00  0.00            
ATOM   3428  C4B POPE  293      92.607  35.549  33.934  1.00  0.00            
ATOM   3429  NH3 POPE  294     144.763  74.893  58.015  1.00  0.00            
ATOM   3430  PO4 POPE  294     148.496  72.832  57.660  1.00  0.00            
ATOM   3431  GL1 POPE  294     150.646  74.321  53.704  1.00  0.00            
ATOM   3432  GL2 POPE  294     152.144  77.173  52.357  1.00  0.00            
ATOM   3433  C1A POPE  294     149.485  74.152  49.437  1.00  0.00            
ATOM   3434  D2A POPE  294     152.548  72.184  45.912  1.00  0.00            
ATOM   3435  C3A POPE  294     152.031  73.126  42.145  1.00  0.00            
ATOM   3436  C4A POPE  294     154.445  74.084  39.515  1.00  0.00            
ATOM   3437  C1B POPE  294     155.142  80.092  51.578  1.00  0.00            
ATOM   3438  C2B POPE  294     160.091  80.384  51.756  1.00  0.00            
ATOM   3439  C3B POPE  294     162.130  85.394  49.965  1.00  0.00            
ATOM   3440  C4B POPE  294     164.646  86.268  45.966  1.00  0.00            
ATOM   3441  NH3 POPE  295      89.547 177.289  58.044  1.00  0.00            
ATOM   3442  PO4 POPE  295      85.017 176.955  58.042  1.00  0.00            
ATOM   3443  GL1 POPE  295      84.428 175.856  54.293  1.00  0.00            
ATOM   3444  GL2 POPE  295      81.912 174.265  53.662  1.00  0.00            
ATOM   3445  C1A POPE  295      87.967 175.593  51.587  1.00  0.00            
ATOM   3446  D2A POPE  295      88.406 176.173  47.226  1.00  0.00            
ATOM   3447  C3A POPE  295      86.278 176.520  43.160  1.00  0.00            
ATOM   3448  C4A POPE  295      85.950 177.925  38.485  1.00  0.00            
ATOM   3449  C1B POPE  295      82.092 174.630  49.031  1.00  0.00            
ATOM   3450  C2B POPE  295      81.712 173.118  44.597  1.00  0.00            
ATOM   3451  C3B POPE  295      83.362 173.080  40.339  1.00  0.00            
ATOM   3452  C4B POPE  295      86.861 170.844  39.336  1.00  0.00            
ATOM   3453  NH3 POPE  296      86.246 112.668  58.804  1.00  0.00            
ATOM   3454  PO4 POPE  296      86.371 108.472  57.442  1.00  0.00            
ATOM   3455  GL1 POPE  296      85.311 111.088  53.713  1.00  0.00            
ATOM   3456  GL2 POPE  296      84.624 113.855  53.630  1.00  0.00            
ATOM   3457  C1A POPE  296      87.917 113.122  49.498  1.00  0.00            
ATOM   3458  D2A POPE  296      86.923 114.603  45.816  1.00  0.00            
ATOM   3459  C3A POPE  296      82.948 114.448  43.574  1.00  0.00            
ATOM   3460  C4A POPE  296      82.610 116.158  39.269  1.00  0.00            
ATOM   3461  C1B POPE  296      81.929 113.221  50.816  1.00  0.00            
ATOM   3462  C2B POPE  296      80.197 114.107  47.097  1.00  0.00            
ATOM   3463  C3B POPE  296      79.435 117.797  44.953  1.00  0.00            
ATOM   3464  C4B POPE  296      80.129 119.988  41.665  1.00  0.00            
ATOM   3465  NH3 POPE  297     198.919 169.548  57.746  1.00  0.00            
ATOM   3466  PO4 POPE  297     193.823 170.519  58.954  1.00  0.00            
ATOM   3467  GL1 POPE  297     193.971 172.051  54.950  1.00  0.00            
ATOM   3468  GL2 POPE  297     191.101 173.771  53.477  1.00  0.00            
ATOM   3469  C1A POPE  297     195.860 172.790  51.021  1.00  0.00            
ATOM   3470  D2A POPE  297     196.436 172.768  46.976  1.00  0.00            
ATOM   3471  C3A POPE  297     195.163 174.505  43.686  1.00  0.00            
ATOM   3472  C4A POPE  297     193.836 177.467  42.000  1.00  0.00            
ATOM   3473  C1B POPE  297     192.289 176.895  49.914  1.00  0.00            
ATOM   3474  C2B POPE  297     190.064 176.316  46.067  1.00  0.00            
ATOM   3475  C3B POPE  297     189.748 175.241  42.378  1.00  0.00            
ATOM   3476  C4B POPE  297     191.729 172.323  41.411  1.00  0.00            
ATOM   3477  NH3 POPE  298     108.459  55.336  53.884  1.00  0.00            
ATOM   3478  PO4 POPE  298     106.971  51.080  55.637  1.00  0.00            
ATOM   3479  GL1 POPE  298     107.695  49.719  51.570  1.00  0.00            
ATOM   3480  GL2 POPE  298     110.510  50.592  50.978  1.00  0.00            
ATOM   3481  C1A POPE  298     106.295  50.805  46.807  1.00  0.00            
ATOM   3482  D2A POPE  298     103.525  49.703  43.467  1.00  0.00            
ATOM   3483  C3A POPE  298     103.364  47.916  39.044  1.00  0.00            
ATOM   3484  C4A POPE  298     105.558  43.372  37.832  1.00  0.00            
ATOM   3485  C1B POPE  298     113.066  49.927  46.111  1.00  0.00            
ATOM   3486  C2B POPE  298     114.423  50.706  42.035  1.00  0.00            
ATOM   3487  C3B POPE  298     116.653  49.995  39.376  1.00  0.00            
ATOM   3488  C4B POPE  298     117.144  49.462  35.335  1.00  0.00            
ATOM   3489  NH3 POPE  299     111.665 142.239  59.629  1.00  0.00            
ATOM   3490  PO4 POPE  299     109.344 145.087  57.746  1.00  0.00            
ATOM   3491  GL1 POPE  299     110.294 146.395  53.217  1.00  0.00            
ATOM   3492  GL2 POPE  299     110.662 143.599  51.231  1.00  0.00            
ATOM   3493  C1A POPE  299     108.060 148.567  50.043  1.00  0.00            
ATOM   3494  D2A POPE  299     106.403 149.891  45.310  1.00  0.00            
ATOM   3495  C3A POPE  299     103.832 153.689  43.515  1.00  0.00            
ATOM   3496  C4A POPE  299     105.385 157.525  45.527  1.00  0.00            
ATOM   3497  C1B POPE  299     109.318 140.140  50.412  1.00  0.00            
ATOM   3498  C2B POPE  299     107.950 137.843  45.889  1.00  0.00            
ATOM   3499  C3B POPE  299     107.065 135.644  42.533  1.00  0.00            
ATOM   3500  C4B POPE  299     107.199 134.873  38.303  1.00  0.00            
ATOM   3501  NH3 POPE  300      58.649 151.853  57.858  1.00  0.00            
ATOM   3502  PO4 POPE  300      62.192 153.745  56.998  1.00  0.00            
ATOM   3503  GL1 POPE  300      59.951 151.441  53.026  1.00  0.00            
ATOM   3504  GL2 POPE  300      61.535 149.211  53.868  1.00  0.00            
ATOM   3505  C1A POPE  300      61.025 150.325  49.268  1.00  0.00            
ATOM   3506  D2A POPE  300      62.302 151.017  45.433  1.00  0.00            
ATOM   3507  C3A POPE  300      61.253 148.836  40.958  1.00  0.00            
ATOM   3508  C4A POPE  300      59.734 149.443  36.344  1.00  0.00            
ATOM   3509  C1B POPE  300      63.679 146.306  51.550  1.00  0.00            
ATOM   3510  C2B POPE  300      63.761 145.618  47.749  1.00  0.00            
ATOM   3511  C3B POPE  300      66.220 144.296  44.061  1.00  0.00            
ATOM   3512  C4B POPE  300      70.260 140.778  42.576  1.00  0.00            
ATOM   3513  NH3 POPE  301     154.373 128.104  52.004  1.00  0.00            
ATOM   3514  PO4 POPE  301     157.325 125.008  52.918  1.00  0.00            
ATOM   3515  GL1 POPE  301     156.352 124.931  48.517  1.00  0.00            
ATOM   3516  GL2 POPE  301     156.431 122.410  46.194  1.00  0.00            
ATOM   3517  C1A POPE  301     155.594 128.211  45.320  1.00  0.00            
ATOM   3518  D2A POPE  301     157.017 127.718  41.418  1.00  0.00            
ATOM   3519  C3A POPE  301     155.351 124.353  38.237  1.00  0.00            
ATOM   3520  C4A POPE  301     156.963 125.115  32.885  1.00  0.00            
ATOM   3521  C1B POPE  301     154.136 123.934  43.174  1.00  0.00            
ATOM   3522  C2B POPE  301     151.792 126.791  39.838  1.00  0.00            
ATOM   3523  C3B POPE  301     149.300 128.536  37.152  1.00  0.00            
ATOM   3524  C4B POPE  301     149.104 129.310  33.100  1.00  0.00            
ATOM   3525  NH3 POPE  302      90.947 116.107  58.504  1.00  0.00            
ATOM   3526  PO4 POPE  302      93.760 119.348  56.817  1.00  0.00            
ATOM   3527  GL1 POPE  302      90.946 119.642  53.279  1.00  0.00            
ATOM   3528  GL2 POPE  302      90.964 122.906  52.508  1.00  0.00            
ATOM   3529  C1A POPE  302      90.383 117.163  49.816  1.00  0.00            
ATOM   3530  D2A POPE  302      91.779 114.769  46.063  1.00  0.00            
ATOM   3531  C3A POPE  302      92.549 115.521  41.081  1.00  0.00            
ATOM   3532  C4A POPE  302      91.773 117.142  37.808  1.00  0.00            
ATOM   3533  C1B POPE  302      88.647 122.277  48.952  1.00  0.00            
ATOM   3534  C2B POPE  302      90.889 121.301  45.882  1.00  0.00            
ATOM   3535  C3B POPE  302      93.362 121.078  42.160  1.00  0.00            
ATOM   3536  C4B POPE  302      94.907 120.825  38.259  1.00  0.00            
ATOM   3537  NH3 POPE  303     167.837 103.699  58.920  1.00  0.00            
ATOM   3538  PO4 POPE  303     169.365 101.111  56.111  1.00  0.00            
ATOM   3539  GL1 POPE  303     167.019 102.188  52.826  1.00  0.00            
ATOM   3540  GL2 POPE  303     165.238 104.908  53.360  1.00  0.00            
ATOM   3541  C1A POPE  303     162.860 100.714  50.462  1.00  0.00            
ATOM   3542  D2A POPE  303     159.732  97.896  50.445  1.00  0.00            
ATOM   3543  C3A POPE  303     159.813  96.069  47.215  1.00  0.00            
ATOM   3544  C4A POPE  303     162.572  96.013  43.681  1.00  0.00            
ATOM   3545  C1B POPE  303     165.109 104.442  47.934  1.00  0.00            
ATOM   3546  C2B POPE  303     161.913 104.739  44.522  1.00  0.00            
ATOM   3547  C3B POPE  303     160.244 104.972  40.684  1.00  0.00            
ATOM   3548  C4B POPE  303     157.245 104.195  38.621  1.00  0.00            
ATOM   3549  NH3 POPE  304     119.876 138.130  57.348  1.00  0.00            
ATOM   3550  PO4 POPE  304     121.396 132.663  55.741  1.00  0.00            
ATOM   3551  GL1 POPE  304     123.158 132.573  51.405  1.00  0.00            
ATOM   3552  GL2 POPE  304     123.130 129.708  49.664  1.00  0.00            
ATOM   3553  C1A POPE  304     121.337 133.799  47.244  1.00  0.00            
ATOM   3554  D2A POPE  304     119.083 132.311  44.611  1.00  0.00            
ATOM   3555  C3A POPE  304     114.761 131.815  42.237  1.00  0.00            
ATOM   3556  C4A POPE  304     111.979 132.733  37.810  1.00  0.00            
ATOM   3557  C1B POPE  304     123.473 130.108  45.021  1.00  0.00            
ATOM   3558  C2B POPE  304     120.945 130.039  40.527  1.00  0.00            
ATOM   3559  C3B POPE  304     116.715 128.829  38.588  1.00  0.00            
ATOM   3560  C4B POPE  304     113.986 127.459  35.173  1.00  0.00            
ATOM   3561  NH3 POPE  305     167.460   9.674  59.858  1.00  0.00            
ATOM   3562  PO4 POPE  305     164.066  12.164  58.434  1.00  0.00            
ATOM   3563  GL1 POPE  305     165.749  11.930  54.674  1.00  0.00            
ATOM   3564  GL2 POPE  305     165.010  12.689  51.865  1.00  0.00            
ATOM   3565  C1A POPE  305     166.594   8.283  52.788  1.00  0.00            
ATOM   3566  D2A POPE  305     169.226   5.437  51.004  1.00  0.00            
ATOM   3567  C3A POPE  305     166.914   1.735  51.506  1.00  0.00            
ATOM   3568  C4A POPE  305     164.387 199.276  50.832  1.00  0.00            
ATOM   3569  C1B POPE  305     166.228  12.703  48.081  1.00  0.00            
ATOM   3570  C2B POPE  305     165.294  12.116  43.802  1.00  0.00            
ATOM   3571  C3B POPE  305     164.342  14.455  40.362  1.00  0.00            
ATOM   3572  C4B POPE  305     161.863  16.460  37.609  1.00  0.00            
ATOM   3573  NH3 POPE  306      63.539 187.563  57.343  1.00  0.00            
ATOM   3574  PO4 POPE  306      60.446 185.415  57.933  1.00  0.00            
ATOM   3575  GL1 POPE  306      59.624 185.685  53.772  1.00  0.00            
ATOM   3576  GL2 POPE  306      60.573 183.193  51.543  1.00  0.00            
ATOM   3577  C1A POPE  306      57.802 187.366  49.564  1.00  0.00            
ATOM   3578  D2A POPE  306      56.222 185.922  45.842  1.00  0.00            
ATOM   3579  C3A POPE  306      54.969 187.366  42.274  1.00  0.00            
ATOM   3580  C4A POPE  306      56.476 187.591  37.303  1.00  0.00            
ATOM   3581  C1B POPE  306      63.136 185.492  48.156  1.00  0.00            
ATOM   3582  C2B POPE  306      61.486 185.458  43.731  1.00  0.00            
ATOM   3583  C3B POPE  306      60.048 184.771  40.174  1.00  0.00            
ATOM   3584  C4B POPE  306      60.815 184.295  36.836  1.00  0.00            
ATOM   3585  NH3 POPE  307     110.362  27.692  51.623  1.00  0.00            
ATOM   3586  PO4 POPE  307     113.495  30.972  54.380  1.00  0.00            
ATOM   3587  GL1 POPE  307     114.003  30.627  48.699  1.00  0.00            
ATOM   3588  GL2 POPE  307     110.646  30.394  46.552  1.00  0.00            
ATOM   3589  C1A POPE  307     113.692  26.541  46.527  1.00  0.00            
ATOM   3590  D2A POPE  307     112.297  25.320  42.003  1.00  0.00            
ATOM   3591  C3A POPE  307     113.991  24.067  37.805  1.00  0.00            
ATOM   3592  C4A POPE  307     112.892  19.887  36.037  1.00  0.00            
ATOM   3593  C1B POPE  307     111.291  30.227  42.420  1.00  0.00            
ATOM   3594  C2B POPE  307     110.594  33.591  39.488  1.00  0.00            
ATOM   3595  C3B POPE  307     111.157  37.681  36.914  1.00  0.00            
ATOM   3596  C4B POPE  307     113.604  38.543  32.902  1.00  0.00            
ATOM   3597  NH3 POPE  308     143.544 193.539  55.401  1.00  0.00            
ATOM   3598  PO4 POPE  308     147.723 192.557  54.870  1.00  0.00            
ATOM   3599  GL1 POPE  308     147.530 194.377  51.089  1.00  0.00            
ATOM   3600  GL2 POPE  308     149.594 197.468  51.172  1.00  0.00            
ATOM   3601  C1A POPE  308     150.706 193.790  47.890  1.00  0.00            
ATOM   3602  D2A POPE  308     154.176 196.272  45.202  1.00  0.00            
ATOM   3603  C3A POPE  308     153.923 197.879  41.680  1.00  0.00            
ATOM   3604  C4A POPE  308     151.655 197.423  38.531  1.00  0.00            
ATOM   3605  C1B POPE  308     149.518 199.802  46.181  1.00  0.00            
ATOM   3606  C2B POPE  308     149.802 201.488  41.585  1.00  0.00            
ATOM   3607  C3B POPE  308     152.181   1.499  38.341  1.00  0.00            
ATOM   3608  C4B POPE  308     152.803   3.773  34.308  1.00  0.00            
ATOM   3609  NH3 POPE  309     111.777  21.297  56.888  1.00  0.00            
ATOM   3610  PO4 POPE  309     110.428  22.936  52.896  1.00  0.00            
ATOM   3611  GL1 POPE  309     110.906  21.672  49.106  1.00  0.00            
ATOM   3612  GL2 POPE  309     111.290  18.680  48.367  1.00  0.00            
ATOM   3613  C1A POPE  309     113.905  21.630  45.660  1.00  0.00            
ATOM   3614  D2A POPE  309     117.328  24.092  42.996  1.00  0.00            
ATOM   3615  C3A POPE  309     118.862  22.015  39.404  1.00  0.00            
ATOM   3616  C4A POPE  309     119.104  23.558  35.589  1.00  0.00            
ATOM   3617  C1B POPE  309     110.332  17.505  43.789  1.00  0.00            
ATOM   3618  C2B POPE  309     108.559  16.345  39.143  1.00  0.00            
ATOM   3619  C3B POPE  309     108.871  17.462  35.253  1.00  0.00            
ATOM   3620  C4B POPE  309     108.584  20.595  31.428  1.00  0.00            
ATOM   3621  NH3 POPE  310      69.397  72.977  61.440  1.00  0.00            
ATOM   3622  PO4 POPE  310      66.598  72.298  57.376  1.00  0.00            
ATOM   3623  GL1 POPE  310      67.041  72.974  53.754  1.00  0.00            
ATOM   3624  GL2 POPE  310      68.042  75.580  53.295  1.00  0.00            
ATOM   3625  C1A POPE  310      68.761  72.662  49.839  1.00  0.00            
ATOM   3626  D2A POPE  310      67.670  74.270  46.311  1.00  0.00            
ATOM   3627  C3A POPE  310      67.311  72.093  42.382  1.00  0.00            
ATOM   3628  C4A POPE  310      69.129  69.673  44.922  1.00  0.00            
ATOM   3629  C1B POPE  310      67.042  78.142  50.177  1.00  0.00            
ATOM   3630  C2B POPE  310      66.871  79.558  45.285  1.00  0.00            
ATOM   3631  C3B POPE  310      69.193  77.141  42.299  1.00  0.00            
ATOM   3632  C4B POPE  310      72.304  74.113  41.769  1.00  0.00            
ATOM   3633  NH3 POPE  311     196.974 147.763  54.304  1.00  0.00            
ATOM   3634  PO4 POPE  311     191.863 148.783  52.260  1.00  0.00            
ATOM   3635  GL1 POPE  311     188.878 148.519  49.416  1.00  0.00            
ATOM   3636  GL2 POPE  311     189.391 146.082  47.839  1.00  0.00            
ATOM   3637  C1A POPE  311     185.891 148.937  45.875  1.00  0.00            
ATOM   3638  D2A POPE  311     183.179 151.728  42.507  1.00  0.00            
ATOM   3639  C3A POPE  311     183.118 153.674  38.627  1.00  0.00            
ATOM   3640  C4A POPE  311     184.373 155.808  34.954  1.00  0.00            
ATOM   3641  C1B POPE  311     187.155 143.696  43.775  1.00  0.00            
ATOM   3642  C2B POPE  311     186.007 142.627  40.366  1.00  0.00            
ATOM   3643  C3B POPE  311     187.549 142.050  35.920  1.00  0.00            
ATOM   3644  C4B POPE  311     184.675 140.662  32.736  1.00  0.00            
ATOM   3645  NH3 POPE  312      26.407  81.498  56.775  1.00  0.00            
ATOM   3646  PO4 POPE  312      31.040  80.548  56.597  1.00  0.00            
ATOM   3647  GL1 POPE  312      31.339  80.111  52.232  1.00  0.00            
ATOM   3648  GL2 POPE  312      31.833  77.722  50.203  1.00  0.00            
ATOM   3649  C1A POPE  312      28.539  81.344  48.716  1.00  0.00            
ATOM   3650  D2A POPE  312      30.190  81.655  44.266  1.00  0.00            
ATOM   3651  C3A POPE  312      30.591  81.761  39.131  1.00  0.00            
ATOM   3652  C4A POPE  312      31.813  80.145  35.870  1.00  0.00            
ATOM   3653  C1B POPE  312      31.765  77.261  46.114  1.00  0.00            
ATOM   3654  C2B POPE  312      32.585  77.681  41.412  1.00  0.00            
ATOM   3655  C3B POPE  312      33.272  75.590  37.258  1.00  0.00            
ATOM   3656  C4B POPE  312      35.882  72.458  35.473  1.00  0.00            
ATOM   3657  NH3 POPE  313     144.645  59.189  55.866  1.00  0.00            
ATOM   3658  PO4 POPE  313     143.641  63.418  56.985  1.00  0.00            
ATOM   3659  GL1 POPE  313     145.516  65.837  54.866  1.00  0.00            
ATOM   3660  GL2 POPE  313     142.264  67.299  53.803  1.00  0.00            
ATOM   3661  C1A POPE  313     146.078  66.581  50.552  1.00  0.00            
ATOM   3662  D2A POPE  313     148.240  69.172  47.852  1.00  0.00            
ATOM   3663  C3A POPE  313     147.614  70.969  43.877  1.00  0.00            
ATOM   3664  C4A POPE  313     149.736  68.663  39.535  1.00  0.00            
ATOM   3665  C1B POPE  313     139.328  67.177  49.527  1.00  0.00            
ATOM   3666  C2B POPE  313     137.445  69.409  46.059  1.00  0.00            
ATOM   3667  C3B POPE  313     135.929  72.485  43.182  1.00  0.00            
ATOM   3668  C4B POPE  313     133.680  74.745  39.803  1.00  0.00            
ATOM   3669  NH3 POPE  314      73.792  58.717  58.101  1.00  0.00            
ATOM   3670  PO4 POPE  314      78.032  59.481  55.492  1.00  0.00            
ATOM   3671  GL1 POPE  314      76.343  60.898  52.531  1.00  0.00            
ATOM   3672  GL2 POPE  314      74.560  62.336  53.663  1.00  0.00            
ATOM   3673  C1A POPE  314      77.219  61.969  48.964  1.00  0.00            
ATOM   3674  D2A POPE  314      79.782  61.925  45.074  1.00  0.00            
ATOM   3675  C3A POPE  314      83.654  61.436  45.812  1.00  0.00            
ATOM   3676  C4A POPE  314      85.855  57.374  46.315  1.00  0.00            
ATOM   3677  C1B POPE  314      72.535  63.034  49.715  1.00  0.00            
ATOM   3678  C2B POPE  314      74.416  65.476  46.474  1.00  0.00            
ATOM   3679  C3B POPE  314      75.908  64.294  42.669  1.00  0.00            
ATOM   3680  C4B POPE  314      74.644  59.905  39.349  1.00  0.00            
ATOM   3681  NH3 POPE  315     170.621 178.102  56.826  1.00  0.00            
ATOM   3682  PO4 POPE  315     166.331 176.128  54.732  1.00  0.00            
ATOM   3683  GL1 POPE  315     168.775 176.072  51.414  1.00  0.00            
ATOM   3684  GL2 POPE  315     168.967 178.748  48.903  1.00  0.00            
ATOM   3685  C1A POPE  315     168.907 173.016  47.981  1.00  0.00            
ATOM   3686  D2A POPE  315     169.149 170.230  43.923  1.00  0.00            
ATOM   3687  C3A POPE  315     167.714 172.597  40.874  1.00  0.00            
ATOM   3688  C4A POPE  315     165.937 173.035  37.778  1.00  0.00            
ATOM   3689  C1B POPE  315     167.856 176.543  44.495  1.00  0.00            
ATOM   3690  C2B POPE  315     166.746 177.213  40.127  1.00  0.00            
ATOM   3691  C3B POPE  315     162.978 177.353  37.386  1.00  0.00            
ATOM   3692  C4B POPE  315     160.917 181.232  35.938  1.00  0.00            
ATOM   3693  NH3 POPE  316      22.949 176.465  58.196  1.00  0.00            
ATOM   3694  PO4 POPE  316      18.503 178.189  58.757  1.00  0.00            
ATOM   3695  GL1 POPE  316      19.066 178.429  54.407  1.00  0.00            
ATOM   3696  GL2 POPE  316      16.718 181.839  54.822  1.00  0.00            
ATOM   3697  C1A POPE  316      18.016 179.936  50.040  1.00  0.00            
ATOM   3698  D2A POPE  316      16.314 178.775  46.815  1.00  0.00            
ATOM   3699  C3A POPE  316      15.710 181.081  44.474  1.00  0.00            
ATOM   3700  C4A POPE  316      12.974 182.510  41.695  1.00  0.00            
ATOM   3701  C1B POPE  316      15.196 183.777  50.766  1.00  0.00            
ATOM   3702  C2B POPE  316      13.645 184.766  47.158  1.00  0.00            
ATOM   3703  C3B POPE  316      16.507 186.135  43.083  1.00  0.00            
ATOM   3704  C4B POPE  316      17.517 188.631  40.015  1.00  0.00            
ATOM   3705  NH3 POPE  317      38.881 106.938  55.690  1.00  0.00            
ATOM   3706  PO4 POPE  317      42.854 108.326  55.748  1.00  0.00            
ATOM   3707  GL1 POPE  317      41.524 108.528  51.560  1.00  0.00            
ATOM   3708  GL2 POPE  317      38.586 109.558  51.737  1.00  0.00            
ATOM   3709  C1A POPE  317      41.725 109.219  47.379  1.00  0.00            
ATOM   3710  D2A POPE  317      38.204 111.575  45.044  1.00  0.00            
ATOM   3711  C3A POPE  317      38.232 110.106  41.034  1.00  0.00            
ATOM   3712  C4A POPE  317      40.330 110.018  37.512  1.00  0.00            
ATOM   3713  C1B POPE  317      37.724 106.880  48.867  1.00  0.00            
ATOM   3714  C2B POPE  317      35.811 107.373  45.053  1.00  0.00            
ATOM   3715  C3B POPE  317      32.499 107.545  41.203  1.00  0.00            
ATOM   3716  C4B POPE  317      30.559 107.318  37.734  1.00  0.00            
ATOM   3717  NH3 POPE  318      20.619  96.871  52.192  1.00  0.00            
ATOM   3718  PO4 POPE  318      16.597  93.520  53.204  1.00  0.00            
ATOM   3719  GL1 POPE  318      16.874  93.794  49.260  1.00  0.00            
ATOM   3720  GL2 POPE  318      16.599  96.704  47.156  1.00  0.00            
ATOM   3721  C1A POPE  318      17.427  92.107  45.533  1.00  0.00            
ATOM   3722  D2A POPE  318      18.708  91.172  41.156  1.00  0.00            
ATOM   3723  C3A POPE  318      17.240  86.480  39.303  1.00  0.00            
ATOM   3724  C4A POPE  318      18.005  82.210  38.820  1.00  0.00            
ATOM   3725  C1B POPE  318      15.373  95.421  42.830  1.00  0.00            
ATOM   3726  C2B POPE  318      14.458  94.274  38.732  1.00  0.00            
ATOM   3727  C3B POPE  318      14.585  92.518  34.172  1.00  0.00            
ATOM   3728  C4B POPE  318      11.770  90.677  31.586  1.00  0.00            
ATOM   3729  NH3 POPE  319     160.304   2.952  58.122  1.00  0.00            
ATOM   3730  PO4 POPE  319     158.512   5.592  56.715  1.00  0.00            
ATOM   3731  GL1 POPE  319     156.850   6.720  52.946  1.00  0.00            
ATOM   3732  GL2 POPE  319     153.657   7.173  53.133  1.00  0.00            
ATOM   3733  C1A POPE  319     158.382   8.423  49.113  1.00  0.00            
ATOM   3734  D2A POPE  319     161.273   8.574  45.872  1.00  0.00            
ATOM   3735  C3A POPE  319     163.005   7.922  42.242  1.00  0.00            
ATOM   3736  C4A POPE  319     165.607   9.591  39.636  1.00  0.00            
ATOM   3737  C1B POPE  319     152.940   6.401  48.745  1.00  0.00            
ATOM   3738  C2B POPE  319     153.985   5.912  45.280  1.00  0.00            
ATOM   3739  C3B POPE  319     153.537   5.313  41.400  1.00  0.00            
ATOM   3740  C4B POPE  319     153.864   8.690  38.220  1.00  0.00            
ATOM   3741  NH3 POPE  320      96.406  63.525  53.006  1.00  0.00            
ATOM   3742  PO4 POPE  320     100.696  65.127  54.031  1.00  0.00            
ATOM   3743  GL1 POPE  320      99.790  68.307  50.583  1.00  0.00            
ATOM   3744  GL2 POPE  320      96.666  68.533  51.234  1.00  0.00            
ATOM   3745  C1A POPE  320      99.695  71.297  46.617  1.00  0.00            
ATOM   3746  D2A POPE  320     100.913  69.355  42.371  1.00  0.00            
ATOM   3747  C3A POPE  320     101.571  71.080  38.441  1.00  0.00            
ATOM   3748  C4A POPE  320     101.589  75.473  37.733  1.00  0.00            
ATOM   3749  C1B POPE  320      93.840  67.475  48.039  1.00  0.00            
ATOM   3750  C2B POPE  320      92.888  68.992  44.212  1.00  0.00            
ATOM   3751  C3B POPE  320      90.174  71.275  42.033  1.00  0.00            
ATOM   3752  C4B POPE  320      86.909  72.845  38.438  1.00  0.00            
ATOM   3753  NH3 POPE  321     133.603 172.209  61.982  1.00  0.00            
ATOM   3754  PO4 POPE  321     135.653 173.864  59.212  1.00  0.00            
ATOM   3755  GL1 POPE  321     135.638 172.597  54.414  1.00  0.00            
ATOM   3756  GL2 POPE  321     139.197 172.152  53.716  1.00  0.00            
ATOM   3757  C1A POPE  321     137.256 174.939  49.768  1.00  0.00            
ATOM   3758  D2A POPE  321     137.752 174.301  44.485  1.00  0.00            
ATOM   3759  C3A POPE  321     138.365 174.123  40.190  1.00  0.00            
ATOM   3760  C4A POPE  321     138.121 176.459  36.173  1.00  0.00            
ATOM   3761  C1B POPE  321     137.775 169.848  50.242  1.00  0.00            
ATOM   3762  C2B POPE  321     139.634 168.846  46.401  1.00  0.00            
ATOM   3763  C3B POPE  321     140.508 170.138  42.962  1.00  0.00            
ATOM   3764  C4B POPE  321     141.110 169.212  38.800  1.00  0.00            
ATOM   3765  NH3 POPE  322     139.191 177.255  57.089  1.00  0.00            
ATOM   3766  PO4 POPE  322     139.457 181.232  55.215  1.00  0.00            
ATOM   3767  GL1 POPE  322     140.356 180.920  51.153  1.00  0.00            
ATOM   3768  GL2 POPE  322     136.776 181.740  51.056  1.00  0.00            
ATOM   3769  C1A POPE  322     143.721 182.132  47.404  1.00  0.00            
ATOM   3770  D2A POPE  322     145.058 181.904  43.141  1.00  0.00            
ATOM   3771  C3A POPE  322     144.971 185.534  39.010  1.00  0.00            
ATOM   3772  C4A POPE  322     142.409 187.910  37.717  1.00  0.00            
ATOM   3773  C1B POPE  322     138.700 183.928  47.714  1.00  0.00            
ATOM   3774  C2B POPE  322     139.526 183.634  43.215  1.00  0.00            
ATOM   3775  C3B POPE  322     140.714 182.935  37.590  1.00  0.00            
ATOM   3776  C4B POPE  322     141.775 179.690  34.862  1.00  0.00            
ATOM   3777  NH3 POPE  323      12.347 150.439  58.093  1.00  0.00            
ATOM   3778  PO4 POPE  323      13.857 146.651  60.794  1.00  0.00            
ATOM   3779  GL1 POPE  323      13.200 145.532  56.213  1.00  0.00            
ATOM   3780  GL2 POPE  323      11.111 142.918  54.872  1.00  0.00            
ATOM   3781  C1A POPE  323      13.652 146.265  52.747  1.00  0.00            
ATOM   3782  D2A POPE  323      13.850 150.992  52.225  1.00  0.00            
ATOM   3783  C3A POPE  323      16.950 151.726  49.130  1.00  0.00            
ATOM   3784  C4A POPE  323      19.035 149.817  45.604  1.00  0.00            
ATOM   3785  C1B POPE  323      13.390 140.401  52.212  1.00  0.00            
ATOM   3786  C2B POPE  323      14.265 142.868  48.958  1.00  0.00            
ATOM   3787  C3B POPE  323      15.655 146.612  48.306  1.00  0.00            
ATOM   3788  C4B POPE  323      18.353 147.473  51.781  1.00  0.00            
ATOM   3789  NH3 POPE  324     197.799 127.382  55.265  1.00  0.00            
ATOM   3790  PO4 POPE  324     192.723 128.265  55.749  1.00  0.00            
ATOM   3791  GL1 POPE  324     193.486 127.415  51.828  1.00  0.00            
ATOM   3792  GL2 POPE  324     196.349 126.834  50.402  1.00  0.00            
ATOM   3793  C1A POPE  324     191.374 127.520  47.850  1.00  0.00            
ATOM   3794  D2A POPE  324     188.442 124.291  46.143  1.00  0.00            
ATOM   3795  C3A POPE  324     189.808 122.560  42.321  1.00  0.00            
ATOM   3796  C4A POPE  324     189.694 120.763  38.064  1.00  0.00            
ATOM   3797  C1B POPE  324     196.285 127.823  45.993  1.00  0.00            
ATOM   3798  C2B POPE  324     198.959 127.158  41.443  1.00  0.00            
ATOM   3799  C3B POPE  324       0.394 125.050  39.550  1.00  0.00            
ATOM   3800  C4B POPE  324       3.447 122.461  38.965  1.00  0.00            
ATOM   3801  NH3 POPE  325     167.199 154.438  55.754  1.00  0.00            
ATOM   3802  PO4 POPE  325     171.735 156.438  56.844  1.00  0.00            
ATOM   3803  GL1 POPE  325     170.290 157.332  52.721  1.00  0.00            
ATOM   3804  GL2 POPE  325     172.619 157.229  51.664  1.00  0.00            
ATOM   3805  C1A POPE  325     169.832 160.134  49.141  1.00  0.00            
ATOM   3806  D2A POPE  325     167.876 160.883  45.044  1.00  0.00            
ATOM   3807  C3A POPE  325     163.802 160.350  43.393  1.00  0.00            
ATOM   3808  C4A POPE  325     160.331 160.836  41.732  1.00  0.00            
ATOM   3809  C1B POPE  325     175.347 158.479  47.926  1.00  0.00            
ATOM   3810  C2B POPE  325     176.640 158.798  44.078  1.00  0.00            
ATOM   3811  C3B POPE  325     175.627 157.436  40.153  1.00  0.00            
ATOM   3812  C4B POPE  325     175.992 154.898  36.320  1.00  0.00            
ATOM   3813  NH3 POPE  326      11.739  12.538  62.474  1.00  0.00            
ATOM   3814  PO4 POPE  326      13.994  13.152  58.732  1.00  0.00            
ATOM   3815  GL1 POPE  326      15.114  12.292  54.221  1.00  0.00            
ATOM   3816  GL2 POPE  326      13.295   8.871  54.243  1.00  0.00            
ATOM   3817  C1A POPE  326      17.832  13.884  50.101  1.00  0.00            
ATOM   3818  D2A POPE  326      18.749  13.251  45.640  1.00  0.00            
ATOM   3819  C3A POPE  326      19.182  16.329  42.294  1.00  0.00            
ATOM   3820  C4A POPE  326      22.387  18.126  39.295  1.00  0.00            
ATOM   3821  C1B POPE  326      14.047  10.365  49.835  1.00  0.00            
ATOM   3822  C2B POPE  326      13.639   9.521  47.006  1.00  0.00            
ATOM   3823  C3B POPE  326      10.287   7.374  44.335  1.00  0.00            
ATOM   3824  C4B POPE  326       8.789   2.747  43.039  1.00  0.00            
ATOM   3825  NH3 POPE  327     113.312 149.503  55.284  1.00  0.00            
ATOM   3826  PO4 POPE  327     117.351 148.042  55.636  1.00  0.00            
ATOM   3827  GL1 POPE  327     117.614 149.231  51.473  1.00  0.00            
ATOM   3828  GL2 POPE  327     114.612 147.108  50.261  1.00  0.00            
ATOM   3829  C1A POPE  327     120.185 150.583  47.398  1.00  0.00            
ATOM   3830  D2A POPE  327     119.376 153.600  43.678  1.00  0.00            
ATOM   3831  C3A POPE  327     121.474 153.885  39.707  1.00  0.00            
ATOM   3832  C4A POPE  327     125.015 154.180  37.298  1.00  0.00            
ATOM   3833  C1B POPE  327     112.251 146.980  46.831  1.00  0.00            
ATOM   3834  C2B POPE  327     109.234 146.503  42.880  1.00  0.00            
ATOM   3835  C3B POPE  327     106.657 147.221  39.573  1.00  0.00            
ATOM   3836  C4B POPE  327     106.985 149.157  36.292  1.00  0.00            
ATOM   3837  NH3 POPE  328     126.363 154.466  53.991  1.00  0.00            
ATOM   3838  PO4 POPE  328     127.587 158.452  56.216  1.00  0.00            
ATOM   3839  GL1 POPE  328     125.474 160.166  52.961  1.00  0.00            
ATOM   3840  GL2 POPE  328     127.444 158.270  50.700  1.00  0.00            
ATOM   3841  C1A POPE  328     127.747 163.269  49.698  1.00  0.00            
ATOM   3842  D2A POPE  328     126.245 166.995  47.672  1.00  0.00            
ATOM   3843  C3A POPE  328     123.003 167.809  44.432  1.00  0.00            
ATOM   3844  C4A POPE  328     121.291 170.099  40.640  1.00  0.00            
ATOM   3845  C1B POPE  328     128.157 159.973  46.008  1.00  0.00            
ATOM   3846  C2B POPE  328     127.130 164.471  43.263  1.00  0.00            
ATOM   3847  C3B POPE  328     123.508 165.380  39.438  1.00  0.00            
ATOM   3848  C4B POPE  328     120.507 164.109  36.300  1.00  0.00            
ATOM   3849  NH3 POPE  329       0.482 152.087  57.388  1.00  0.00            
ATOM   3850  PO4 POPE  329     198.472 152.644  54.950  1.00  0.00            
ATOM   3851  GL1 POPE  329     196.082 152.008  50.944  1.00  0.00            
ATOM   3852  GL2 POPE  329     193.413 153.339  51.781  1.00  0.00            
ATOM   3853  C1A POPE  329     196.690 153.535  47.413  1.00  0.00            
ATOM   3854  D2A POPE  329     197.903 155.844  43.194  1.00  0.00            
ATOM   3855  C3A POPE  329     197.730 154.291  38.592  1.00  0.00            
ATOM   3856  C4A POPE  329     198.258 155.174  34.823  1.00  0.00            
ATOM   3857  C1B POPE  329     191.853 154.913  47.604  1.00  0.00            
ATOM   3858  C2B POPE  329     192.952 154.807  43.918  1.00  0.00            
ATOM   3859  C3B POPE  329     193.099 154.142  39.649  1.00  0.00            
ATOM   3860  C4B POPE  329     192.556 154.317  35.212  1.00  0.00            
ATOM   3861  NH3 POPE  330     189.446  84.841  51.905  1.00  0.00            
ATOM   3862  PO4 POPE  330     190.384  89.095  53.900  1.00  0.00            
ATOM   3863  GL1 POPE  330     189.637  91.076  49.867  1.00  0.00            
ATOM   3864  GL2 POPE  330     189.613  95.087  50.013  1.00  0.00            
ATOM   3865  C1A POPE  330     190.063  91.381  45.609  1.00  0.00            
ATOM   3866  D2A POPE  330     192.832  88.140  41.878  1.00  0.00            
ATOM   3867  C3A POPE  330     196.832  90.217  41.136  1.00  0.00            
ATOM   3868  C4A POPE  330     199.496  90.386  37.858  1.00  0.00            
ATOM   3869  C1B POPE  330     186.693  95.367  46.464  1.00  0.00            
ATOM   3870  C2B POPE  330     185.519  95.200  42.210  1.00  0.00            
ATOM   3871  C3B POPE  330     185.375  94.765  38.385  1.00  0.00            
ATOM   3872  C4B POPE  330     184.857  92.877  35.239  1.00  0.00            
ATOM   3873  NH3 POPE  331     173.376  65.918  60.191  1.00  0.00            
ATOM   3874  PO4 POPE  331     169.939  66.025  58.058  1.00  0.00            
ATOM   3875  GL1 POPE  331     169.333  64.130  54.955  1.00  0.00            
ATOM   3876  GL2 POPE  331     170.459  60.717  53.947  1.00  0.00            
ATOM   3877  C1A POPE  331     169.004  64.531  49.738  1.00  0.00            
ATOM   3878  D2A POPE  331     167.828  62.831  45.663  1.00  0.00            
ATOM   3879  C3A POPE  331     167.927  65.891  42.516  1.00  0.00            
ATOM   3880  C4A POPE  331     168.455  66.729  38.761  1.00  0.00            
ATOM   3881  C1B POPE  331     169.732  58.755  50.761  1.00  0.00            
ATOM   3882  C2B POPE  331     168.955  58.254  46.021  1.00  0.00            
ATOM   3883  C3B POPE  331     168.130  57.118  41.761  1.00  0.00            
ATOM   3884  C4B POPE  331     164.209  56.394  40.091  1.00  0.00            
ATOM   3885  NH3 POPE  332      84.960 128.139  58.444  1.00  0.00            
ATOM   3886  PO4 POPE  332      80.692 127.594  58.012  1.00  0.00            
ATOM   3887  GL1 POPE  332      78.914 129.845  53.939  1.00  0.00            
ATOM   3888  GL2 POPE  332      77.958 132.613  53.219  1.00  0.00            
ATOM   3889  C1A POPE  332      81.252 130.356  49.917  1.00  0.00            
ATOM   3890  D2A POPE  332      80.873 127.979  45.665  1.00  0.00            
ATOM   3891  C3A POPE  332      83.693 129.454  42.251  1.00  0.00            
ATOM   3892  C4A POPE  332      87.260 127.914  39.745  1.00  0.00            
ATOM   3893  C1B POPE  332      76.281 130.388  48.854  1.00  0.00            
ATOM   3894  C2B POPE  332      74.854 131.617  45.060  1.00  0.00            
ATOM   3895  C3B POPE  332      72.847 131.039  40.270  1.00  0.00            
ATOM   3896  C4B POPE  332      70.318 134.170  38.977  1.00  0.00            
ATOM   3897  NH3 POPE  333       1.851 162.220  55.055  1.00  0.00            
ATOM   3898  PO4 POPE  333       2.699 166.990  56.468  1.00  0.00            
ATOM   3899  GL1 POPE  333       5.817 168.512  54.733  1.00  0.00            
ATOM   3900  GL2 POPE  333       5.349 165.608  51.700  1.00  0.00            
ATOM   3901  C1A POPE  333       7.995 170.133  52.530  1.00  0.00            
ATOM   3902  D2A POPE  333       9.405 172.336  49.161  1.00  0.00            
ATOM   3903  C3A POPE  333       9.764 171.072  45.202  1.00  0.00            
ATOM   3904  C4A POPE  333      11.070 172.542  41.851  1.00  0.00            
ATOM   3905  C1B POPE  333       6.574 162.283  48.648  1.00  0.00            
ATOM   3906  C2B POPE  333       5.216 161.171  44.223  1.00  0.00            
ATOM   3907  C3B POPE  333       8.332 160.268  41.041  1.00  0.00            
ATOM   3908  C4B POPE  333       9.043 157.018  38.623  1.00  0.00            
ATOM   3909  NH3 POPE  334     166.295 163.574  57.489  1.00  0.00            
ATOM   3910  PO4 POPE  334     170.661 162.057  56.900  1.00  0.00            
ATOM   3911  GL1 POPE  334     169.779 163.268  53.072  1.00  0.00            
ATOM   3912  GL2 POPE  334     171.964 163.944  50.931  1.00  0.00            
ATOM   3913  C1A POPE  334     166.617 163.090  50.277  1.00  0.00            
ATOM   3914  D2A POPE  334     164.084 164.854  47.571  1.00  0.00            
ATOM   3915  C3A POPE  334     165.888 165.642  43.527  1.00  0.00            
ATOM   3916  C4A POPE  334     166.686 163.283  40.158  1.00  0.00            
ATOM   3917  C1B POPE  334     173.254 163.253  46.635  1.00  0.00            
ATOM   3918  C2B POPE  334     176.345 164.198  43.576  1.00  0.00            
ATOM   3919  C3B POPE  334     177.976 166.934  40.537  1.00  0.00            
ATOM   3920  C4B POPE  334     182.087 166.947  37.425  1.00  0.00            
ATOM   3921  NH3 POPE  335     134.645 113.322  55.632  1.00  0.00            
ATOM   3922  PO4 POPE  335     134.718 108.682  57.205  1.00  0.00            
ATOM   3923  GL1 POPE  335     133.745 107.053  53.624  1.00  0.00            
ATOM   3924  GL2 POPE  335     132.116 109.421  52.606  1.00  0.00            
ATOM   3925  C1A POPE  335     134.919 104.840  49.136  1.00  0.00            
ATOM   3926  D2A POPE  335     134.374 101.327  46.210  1.00  0.00            
ATOM   3927  C3A POPE  335     137.345 100.021  43.444  1.00  0.00            
ATOM   3928  C4A POPE  335     141.721  99.483  42.315  1.00  0.00            
ATOM   3929  C1B POPE  335     130.951 108.047  48.638  1.00  0.00            
ATOM   3930  C2B POPE  335     131.939 106.236  44.604  1.00  0.00            
ATOM   3931  C3B POPE  335     134.401 104.549  41.456  1.00  0.00            
ATOM   3932  C4B POPE  335     136.189 103.288  37.559  1.00  0.00            
ATOM   3933  NH3 POPE  336      74.676  50.318  57.658  1.00  0.00            
ATOM   3934  PO4 POPE  336      73.310  45.170  55.407  1.00  0.00            
ATOM   3935  GL1 POPE  336      72.433  44.271  51.419  1.00  0.00            
ATOM   3936  GL2 POPE  336      70.056  44.752  50.257  1.00  0.00            
ATOM   3937  C1A POPE  336      73.950  43.464  47.449  1.00  0.00            
ATOM   3938  D2A POPE  336      71.965  41.566  43.185  1.00  0.00            
ATOM   3939  C3A POPE  336      67.734  41.092  42.099  1.00  0.00            
ATOM   3940  C4A POPE  336      63.807  43.174  42.962  1.00  0.00            
ATOM   3941  C1B POPE  336      68.920  42.627  47.961  1.00  0.00            
ATOM   3942  C2B POPE  336      65.374  41.518  47.374  1.00  0.00            
ATOM   3943  C3B POPE  336      61.208  42.394  47.382  1.00  0.00            
ATOM   3944  C4B POPE  336      56.846  44.496  47.829  1.00  0.00            
ATOM   3945  NH3 POPE  337       9.062 137.700  57.537  1.00  0.00            
ATOM   3946  PO4 POPE  337       6.640 134.429  56.525  1.00  0.00            
ATOM   3947  GL1 POPE  337       6.676 134.245  52.235  1.00  0.00            
ATOM   3948  GL2 POPE  337       9.882 135.845  52.569  1.00  0.00            
ATOM   3949  C1A POPE  337       5.666 135.756  48.128  1.00  0.00            
ATOM   3950  D2A POPE  337       3.448 138.597  45.408  1.00  0.00            
ATOM   3951  C3A POPE  337       4.525 138.248  41.314  1.00  0.00            
ATOM   3952  C4A POPE  337       6.003 136.375  37.952  1.00  0.00            
ATOM   3953  C1B POPE  337      12.827 136.094  48.530  1.00  0.00            
ATOM   3954  C2B POPE  337      14.201 139.228  45.489  1.00  0.00            
ATOM   3955  C3B POPE  337      13.342 140.345  41.608  1.00  0.00            
ATOM   3956  C4B POPE  337      10.510 139.110  38.932  1.00  0.00            
ATOM   3957  NH3 POPE  338      45.891 110.944  58.078  1.00  0.00            
ATOM   3958  PO4 POPE  338      50.358 109.482  57.275  1.00  0.00            
ATOM   3959  GL1 POPE  338      49.257 110.513  53.410  1.00  0.00            
ATOM   3960  GL2 POPE  338      47.088 108.172  52.702  1.00  0.00            
ATOM   3961  C1A POPE  338      50.999 109.300  49.094  1.00  0.00            
ATOM   3962  D2A POPE  338      51.630 107.459  45.248  1.00  0.00            
ATOM   3963  C3A POPE  338      54.063 107.884  41.925  1.00  0.00            
ATOM   3964  C4A POPE  338      54.603 104.990  39.690  1.00  0.00            
ATOM   3965  C1B POPE  338      46.402 106.340  48.439  1.00  0.00            
ATOM   3966  C2B POPE  338      45.809 105.022  43.361  1.00  0.00            
ATOM   3967  C3B POPE  338      48.784 106.839  41.174  1.00  0.00            
ATOM   3968  C4B POPE  338      50.464 105.984  36.938  1.00  0.00            
ATOM   3969  NH3 POPE  339      30.994  85.505  54.632  1.00  0.00            
ATOM   3970  PO4 POPE  339      26.643  85.466  53.691  1.00  0.00            
ATOM   3971  GL1 POPE  339      29.328  86.234  49.811  1.00  0.00            
ATOM   3972  GL2 POPE  339      33.178  83.624  49.876  1.00  0.00            
ATOM   3973  C1A POPE  339      28.650  87.268  44.968  1.00  0.00            
ATOM   3974  D2A POPE  339      28.814  89.548  41.449  1.00  0.00            
ATOM   3975  C3A POPE  339      28.866  86.476  38.971  1.00  0.00            
ATOM   3976  C4A POPE  339      28.792  85.453  35.365  1.00  0.00            
ATOM   3977  C1B POPE  339      34.594  82.477  45.681  1.00  0.00            
ATOM   3978  C2B POPE  339      36.125  81.939  42.241  1.00  0.00            
ATOM   3979  C3B POPE  339      39.178  83.572  40.613  1.00  0.00            
ATOM   3980  C4B POPE  339      41.010  83.933  36.694  1.00  0.00            
ATOM   3981  NH3 POPE  340      16.204 130.065  55.064  1.00  0.00            
ATOM   3982  PO4 POPE  340      12.911 127.331  53.852  1.00  0.00            
ATOM   3983  GL1 POPE  340      15.359 126.526  50.334  1.00  0.00            
ATOM   3984  GL2 POPE  340      17.279 130.078  50.537  1.00  0.00            
ATOM   3985  C1A POPE  340      14.226 125.297  46.895  1.00  0.00            
ATOM   3986  D2A POPE  340      12.948 126.005  43.062  1.00  0.00            
ATOM   3987  C3A POPE  340      14.823 123.611  39.972  1.00  0.00            
ATOM   3988  C4A POPE  340      15.699 124.035  35.782  1.00  0.00            
ATOM   3989  C1B POPE  340      13.864 131.082  47.370  1.00  0.00            
ATOM   3990  C2B POPE  340      13.516 131.642  43.798  1.00  0.00            
ATOM   3991  C3B POPE  340      14.262 132.622  38.803  1.00  0.00            
ATOM   3992  C4B POPE  340      11.590 134.479  36.689  1.00  0.00            
ATOM   3993  NH3 POPE  341     197.371 100.987  52.254  1.00  0.00            
ATOM   3994  PO4 POPE  341     198.370 105.226  52.384  1.00  0.00            
ATOM   3995  GL1 POPE  341       0.612 103.959  49.533  1.00  0.00            
ATOM   3996  GL2 POPE  341       3.299 103.812  46.782  1.00  0.00            
ATOM   3997  C1A POPE  341     200.561 101.073  46.255  1.00  0.00            
ATOM   3998  D2A POPE  341     199.306 100.354  42.801  1.00  0.00            
ATOM   3999  C3A POPE  341     198.307 103.027  40.438  1.00  0.00            
ATOM   4000  C4A POPE  341     196.433 103.175  35.985  1.00  0.00            
ATOM   4001  C1B POPE  341     200.734 105.671  44.508  1.00  0.00            
ATOM   4002  C2B POPE  341     200.019 108.108  41.738  1.00  0.00            
ATOM   4003  C3B POPE  341     197.584 109.739  39.026  1.00  0.00            
ATOM   4004  C4B POPE  341     198.822 109.118  34.992  1.00  0.00            
ATOM   4005  NH3 POPE  342      88.609  61.983  55.095  1.00  0.00            
ATOM   4006  PO4 POPE  342      83.900  60.858  55.603  1.00  0.00            
ATOM   4007  GL1 POPE  342      85.379  62.930  50.977  1.00  0.00            
ATOM   4008  GL2 POPE  342      82.298  64.274  49.563  1.00  0.00            
ATOM   4009  C1A POPE  342      88.450  61.708  47.258  1.00  0.00            
ATOM   4010  D2A POPE  342      88.319  60.943  43.197  1.00  0.00            
ATOM   4011  C3A POPE  342      84.771  62.106  39.904  1.00  0.00            
ATOM   4012  C4A POPE  342      82.570  64.265  36.391  1.00  0.00            
ATOM   4013  C1B POPE  342      83.953  67.335  47.113  1.00  0.00            
ATOM   4014  C2B POPE  342      82.177  66.307  43.678  1.00  0.00            
ATOM   4015  C3B POPE  342      80.070  66.736  40.187  1.00  0.00            
ATOM   4016  C4B POPE  342      79.501  69.228  36.955  1.00  0.00            
ATOM   4017  NH3 POPE  343     159.567  69.680  56.930  1.00  0.00            
ATOM   4018  PO4 POPE  343     157.105  72.851  58.214  1.00  0.00            
ATOM   4019  GL1 POPE  343     155.844  74.036  53.439  1.00  0.00            
ATOM   4020  GL2 POPE  343     156.064  70.596  51.426  1.00  0.00            
ATOM   4021  C1A POPE  343     154.802  75.805  48.512  1.00  0.00            
ATOM   4022  D2A POPE  343     154.374  76.688  44.317  1.00  0.00            
ATOM   4023  C3A POPE  343     156.009  78.588  40.757  1.00  0.00            
ATOM   4024  C4A POPE  343     157.736  77.337  36.678  1.00  0.00            
ATOM   4025  C1B POPE  343     157.219  71.226  47.868  1.00  0.00            
ATOM   4026  C2B POPE  343     157.647  73.597  43.874  1.00  0.00            
ATOM   4027  C3B POPE  343     159.788  73.924  40.435  1.00  0.00            
ATOM   4028  C4B POPE  343     158.459  70.837  37.349  1.00  0.00            
ATOM   4029  NH3 POPE  344      72.223   2.616  54.760  1.00  0.00            
ATOM   4030  PO4 POPE  344      67.361   3.822  53.917  1.00  0.00            
ATOM   4031  GL1 POPE  344      66.791   6.680  50.472  1.00  0.00            
ATOM   4032  GL2 POPE  344      63.727   6.422  49.212  1.00  0.00            
ATOM   4033  C1A POPE  344      67.447   8.101  45.808  1.00  0.00            
ATOM   4034  D2A POPE  344      67.183   9.827  41.587  1.00  0.00            
ATOM   4035  C3A POPE  344      64.318   7.759  39.282  1.00  0.00            
ATOM   4036  C4A POPE  344      65.853   4.232  36.047  1.00  0.00            
ATOM   4037  C1B POPE  344      62.607   6.496  44.446  1.00  0.00            
ATOM   4038  C2B POPE  344      60.605   5.245  40.536  1.00  0.00            
ATOM   4039  C3B POPE  344      56.737   4.825  39.276  1.00  0.00            
ATOM   4040  C4B POPE  344      56.068   1.521  37.551  1.00  0.00            
ATOM   4041  NH3 POPE  345      27.346 138.522  56.662  1.00  0.00            
ATOM   4042  PO4 POPE  345      24.698 136.005  58.632  1.00  0.00            
ATOM   4043  GL1 POPE  345      23.909 133.995  53.982  1.00  0.00            
ATOM   4044  GL2 POPE  345      21.740 131.393  53.300  1.00  0.00            
ATOM   4045  C1A POPE  345      25.013 133.379  49.777  1.00  0.00            
ATOM   4046  D2A POPE  345      22.566 135.606  46.211  1.00  0.00            
ATOM   4047  C3A POPE  345      24.716 138.135  42.747  1.00  0.00            
ATOM   4048  C4A POPE  345      25.008 139.247  39.041  1.00  0.00            
ATOM   4049  C1B POPE  345      19.741 134.637  50.260  1.00  0.00            
ATOM   4050  C2B POPE  345      17.449 134.606  45.479  1.00  0.00            
ATOM   4051  C3B POPE  345      16.909 135.957  42.627  1.00  0.00            
ATOM   4052  C4B POPE  345      15.633 137.527  38.176  1.00  0.00            
ATOM   4053  NH3 POPE  346      65.876 106.368  57.505  1.00  0.00            
ATOM   4054  PO4 POPE  346      61.772 104.692  57.529  1.00  0.00            
ATOM   4055  GL1 POPE  346      60.105 105.126  53.722  1.00  0.00            
ATOM   4056  GL2 POPE  346      59.633 107.284  51.933  1.00  0.00            
ATOM   4057  C1A POPE  346      58.983 102.112  50.756  1.00  0.00            
ATOM   4058  D2A POPE  346      59.045 100.156  47.545  1.00  0.00            
ATOM   4059  C3A POPE  346      62.870 100.234  43.995  1.00  0.00            
ATOM   4060  C4A POPE  346      66.752  99.810  41.958  1.00  0.00            
ATOM   4061  C1B POPE  346      60.277 106.140  47.228  1.00  0.00            
ATOM   4062  C2B POPE  346      60.155 104.637  42.955  1.00  0.00            
ATOM   4063  C3B POPE  346      63.662 104.295  40.282  1.00  0.00            
ATOM   4064  C4B POPE  346      66.604 102.146  37.457  1.00  0.00            
ATOM   4065  NH3 POPE  347     106.236   4.755  56.408  1.00  0.00            
ATOM   4066  PO4 POPE  347     102.763   1.664  55.792  1.00  0.00            
ATOM   4067  GL1 POPE  347     103.908   1.584  51.511  1.00  0.00            
ATOM   4068  GL2 POPE  347     106.986   3.165  51.452  1.00  0.00            
ATOM   4069  C1A POPE  347     104.150   0.198  47.326  1.00  0.00            
ATOM   4070  D2A POPE  347     102.489 200.140  43.385  1.00  0.00            
ATOM   4071  C3A POPE  347     104.100 197.873  39.959  1.00  0.00            
ATOM   4072  C4A POPE  347     102.391 194.807  37.208  1.00  0.00            
ATOM   4073  C1B POPE  347     107.321   3.971  47.091  1.00  0.00            
ATOM   4074  C2B POPE  347     105.758   3.100  42.804  1.00  0.00            
ATOM   4075  C3B POPE  347     104.504   0.889  38.872  1.00  0.00            
ATOM   4076  C4B POPE  347     103.092 200.873  35.481  1.00  0.00            
ATOM   4077  NH3 POPE  348      98.854  76.389  56.496  1.00  0.00            
ATOM   4078  PO4 POPE  348      95.144  74.545  57.064  1.00  0.00            
ATOM   4079  GL1 POPE  348      95.279  75.892  52.848  1.00  0.00            
ATOM   4080  GL2 POPE  348      94.626  73.587  51.609  1.00  0.00            
ATOM   4081  C1A POPE  348      96.580  77.065  48.783  1.00  0.00            
ATOM   4082  D2A POPE  348      98.261  75.971  45.168  1.00  0.00            
ATOM   4083  C3A POPE  348     101.811  77.969  43.101  1.00  0.00            
ATOM   4084  C4A POPE  348     101.265  80.576  39.771  1.00  0.00            
ATOM   4085  C1B POPE  348      94.943  72.505  47.362  1.00  0.00            
ATOM   4086  C2B POPE  348      96.759  71.817  42.546  1.00  0.00            
ATOM   4087  C3B POPE  348      94.130  73.937  38.335  1.00  0.00            
ATOM   4088  C4B POPE  348      95.696  77.027  36.201  1.00  0.00            
ATOM   4089  NH3 POPE  349     115.700  39.373  54.819  1.00  0.00            
ATOM   4090  PO4 POPE  349     115.587  44.133  54.109  1.00  0.00            
ATOM   4091  GL1 POPE  349     117.863  41.454  50.602  1.00  0.00            
ATOM   4092  GL2 POPE  349     116.850  39.339  48.286  1.00  0.00            
ATOM   4093  C1A POPE  349     119.701  43.003  46.093  1.00  0.00            
ATOM   4094  D2A POPE  349     122.870  45.226  42.858  1.00  0.00            
ATOM   4095  C3A POPE  349     121.248  48.061  39.124  1.00  0.00            
ATOM   4096  C4A POPE  349     121.773  45.991  35.540  1.00  0.00            
ATOM   4097  C1B POPE  349     116.008  40.278  44.294  1.00  0.00            
ATOM   4098  C2B POPE  349     115.163  41.080  39.651  1.00  0.00            
ATOM   4099  C3B POPE  349     115.866  42.888  34.823  1.00  0.00            
ATOM   4100  C4B POPE  349     116.492  45.722  31.380  1.00  0.00            
ATOM   4101  NH3 POPE  350      57.001  34.210  56.503  1.00  0.00            
ATOM   4102  PO4 POPE  350      61.122  33.818  58.198  1.00  0.00            
ATOM   4103  GL1 POPE  350      61.272  31.956  53.994  1.00  0.00            
ATOM   4104  GL2 POPE  350      58.008  30.381  52.613  1.00  0.00            
ATOM   4105  C1A POPE  350      62.303  34.648  50.462  1.00  0.00            
ATOM   4106  D2A POPE  350      61.640  34.672  46.668  1.00  0.00            
ATOM   4107  C3A POPE  350      62.889  37.233  43.540  1.00  0.00            
ATOM   4108  C4A POPE  350      64.925  38.314  39.328  1.00  0.00            
ATOM   4109  C1B POPE  350      58.656  25.774  52.442  1.00  0.00            
ATOM   4110  C2B POPE  350      55.843  22.626  53.624  1.00  0.00            
ATOM   4111  C3B POPE  350      55.411  20.756  49.248  1.00  0.00            
ATOM   4112  C4B POPE  350      54.978  19.854  44.390  1.00  0.00            
ATOM   4113  NH3 POPE  351      25.399 125.461  54.837  1.00  0.00            
ATOM   4114  PO4 POPE  351      20.798 127.223  56.134  1.00  0.00            
ATOM   4115  GL1 POPE  351      20.757 125.891  52.431  1.00  0.00            
ATOM   4116  GL2 POPE  351      22.500 123.860  50.616  1.00  0.00            
ATOM   4117  C1A POPE  351      21.976 128.408  49.084  1.00  0.00            
ATOM   4118  D2A POPE  351      20.631 130.583  46.559  1.00  0.00            
ATOM   4119  C3A POPE  351      18.671 130.530  42.110  1.00  0.00            
ATOM   4120  C4A POPE  351      16.748 128.185  38.659  1.00  0.00            
ATOM   4121  C1B POPE  351      23.036 124.460  46.458  1.00  0.00            
ATOM   4122  C2B POPE  351      23.760 125.108  42.287  1.00  0.00            
ATOM   4123  C3B POPE  351      23.755 128.835  40.508  1.00  0.00            
ATOM   4124  C4B POPE  351      25.644 131.135  39.143  1.00  0.00            
ATOM   4125  NH3 POPE  352     185.935 119.547  54.724  1.00  0.00            
ATOM   4126  PO4 POPE  352     184.879 116.085  53.709  1.00  0.00            
ATOM   4127  GL1 POPE  352     186.183 115.486  49.805  1.00  0.00            
ATOM   4128  GL2 POPE  352     187.877 112.184  49.984  1.00  0.00            
ATOM   4129  C1A POPE  352     188.881 115.097  45.065  1.00  0.00            
ATOM   4130  D2A POPE  352     188.166 115.787  41.280  1.00  0.00            
ATOM   4131  C3A POPE  352     183.464 115.849  38.609  1.00  0.00            
ATOM   4132  C4A POPE  352     179.949 114.260  40.030  1.00  0.00            
ATOM   4133  C1B POPE  352     184.753 111.191  47.641  1.00  0.00            
ATOM   4134  C2B POPE  352     180.744 113.048  47.060  1.00  0.00            
ATOM   4135  C3B POPE  352     176.850 112.293  46.433  1.00  0.00            
ATOM   4136  C4B POPE  352     173.427 110.494  47.499  1.00  0.00            
ATOM   4137  NH3 POPE  353      48.166 119.665  54.231  1.00  0.00            
ATOM   4138  PO4 POPE  353      46.660 124.285  54.012  1.00  0.00            
ATOM   4139  GL1 POPE  353      46.935 125.522  49.588  1.00  0.00            
ATOM   4140  GL2 POPE  353      47.335 121.760  49.366  1.00  0.00            
ATOM   4141  C1A POPE  353      48.570 126.500  46.266  1.00  0.00            
ATOM   4142  D2A POPE  353      53.259 126.861  45.548  1.00  0.00            
ATOM   4143  C3A POPE  353      54.231 125.962  41.971  1.00  0.00            
ATOM   4144  C4A POPE  353      58.523 125.839  38.545  1.00  0.00            
ATOM   4145  C1B POPE  353      46.325 121.113  45.560  1.00  0.00            
ATOM   4146  C2B POPE  353      46.429 123.241  41.935  1.00  0.00            
ATOM   4147  C3B POPE  353      44.713 125.101  38.718  1.00  0.00            
ATOM   4148  C4B POPE  353      42.438 129.856  38.206  1.00  0.00            
ATOM   4149  NH3 POPE  354     195.558  46.209  59.797  1.00  0.00            
ATOM   4150  PO4 POPE  354     192.004  44.794  57.695  1.00  0.00            
ATOM   4151  GL1 POPE  354     192.549  44.320  53.032  1.00  0.00            
ATOM   4152  GL2 POPE  354     194.119  46.268  50.332  1.00  0.00            
ATOM   4153  C1A POPE  354     192.813  41.165  48.747  1.00  0.00            
ATOM   4154  D2A POPE  354     191.116  38.796  45.224  1.00  0.00            
ATOM   4155  C3A POPE  354     193.085  39.129  41.341  1.00  0.00            
ATOM   4156  C4A POPE  354     193.455  37.015  38.412  1.00  0.00            
ATOM   4157  C1B POPE  354     195.774  45.923  46.925  1.00  0.00            
ATOM   4158  C2B POPE  354     197.204  45.178  42.002  1.00  0.00            
ATOM   4159  C3B POPE  354     195.858  46.341  38.091  1.00  0.00            
ATOM   4160  C4B POPE  354     196.438  45.333  34.497  1.00  0.00            
ATOM   4161  NH3 POPE  355      19.062  48.060  57.997  1.00  0.00            
ATOM   4162  PO4 POPE  355      16.054  47.853  56.754  1.00  0.00            
ATOM   4163  GL1 POPE  355      11.893  48.243  54.416  1.00  0.00            
ATOM   4164  GL2 POPE  355      14.636  46.902  52.267  1.00  0.00            
ATOM   4165  C1A POPE  355       8.203  48.284  50.929  1.00  0.00            
ATOM   4166  D2A POPE  355       8.490  49.136  45.915  1.00  0.00            
ATOM   4167  C3A POPE  355       6.852  47.623  42.191  1.00  0.00            
ATOM   4168  C4A POPE  355       9.786  46.921  39.066  1.00  0.00            
ATOM   4169  C1B POPE  355      13.432  47.118  48.113  1.00  0.00            
ATOM   4170  C2B POPE  355      13.125  46.037  42.853  1.00  0.00            
ATOM   4171  C3B POPE  355      14.756  44.650  38.964  1.00  0.00            
ATOM   4172  C4B POPE  355      16.784  43.225  34.753  1.00  0.00            
ATOM   4173  NH3 POPE  356     128.534  75.942  55.085  1.00  0.00            
ATOM   4174  PO4 POPE  356     132.301  75.442  56.771  1.00  0.00            
ATOM   4175  GL1 POPE  356     134.631  74.568  52.615  1.00  0.00            
ATOM   4176  GL2 POPE  356     138.466  73.478  51.162  1.00  0.00            
ATOM   4177  C1A POPE  356     134.102  73.353  48.313  1.00  0.00            
ATOM   4178  D2A POPE  356     131.409  70.462  47.102  1.00  0.00            
ATOM   4179  C3A POPE  356     131.940  69.539  42.921  1.00  0.00            
ATOM   4180  C4A POPE  356     131.946  69.561  39.098  1.00  0.00            
ATOM   4181  C1B POPE  356     139.832  74.052  45.851  1.00  0.00            
ATOM   4182  C2B POPE  356     142.301  74.667  43.663  1.00  0.00            
ATOM   4183  C3B POPE  356     144.494  75.192  40.596  1.00  0.00            
ATOM   4184  C4B POPE  356     148.461  73.997  38.425  1.00  0.00            
ATOM   4185  NH3 POPE  357     177.021 140.782  57.129  1.00  0.00            
ATOM   4186  PO4 POPE  357     173.326 139.654  55.126  1.00  0.00            
ATOM   4187  GL1 POPE  357     174.827 139.200  50.703  1.00  0.00            
ATOM   4188  GL2 POPE  357     176.188 140.629  47.773  1.00  0.00            
ATOM   4189  C1A POPE  357     172.954 136.996  46.660  1.00  0.00            
ATOM   4190  D2A POPE  357     173.387 136.407  41.926  1.00  0.00            
ATOM   4191  C3A POPE  357     170.190 137.453  39.200  1.00  0.00            
ATOM   4192  C4A POPE  357     170.992 140.703  35.578  1.00  0.00            
ATOM   4193  C1B POPE  357     178.164 140.509  43.679  1.00  0.00            
ATOM   4194  C2B POPE  357     180.794 140.790  39.471  1.00  0.00            
ATOM   4195  C3B POPE  357     179.094 139.575  35.267  1.00  0.00            
ATOM   4196  C4B POPE  357     179.925 140.140  31.449  1.00  0.00            
ATOM   4197  NH3 POPE  358      99.024  43.797  53.526  1.00  0.00            
ATOM   4198  PO4 POPE  358      95.199  44.937  53.508  1.00  0.00            
ATOM   4199  GL1 POPE  358      92.658  43.605  48.844  1.00  0.00            
ATOM   4200  GL2 POPE  358      89.051  43.735  48.705  1.00  0.00            
ATOM   4201  C1A POPE  358      91.756  42.286  45.184  1.00  0.00            
ATOM   4202  D2A POPE  358      91.352  43.721  41.914  1.00  0.00            
ATOM   4203  C3A POPE  358      87.816  46.716  40.760  1.00  0.00            
ATOM   4204  C4A POPE  358      86.584  50.891  40.210  1.00  0.00            
ATOM   4205  C1B POPE  358      89.421  46.986  46.096  1.00  0.00            
ATOM   4206  C2B POPE  358      91.859  50.494  44.054  1.00  0.00            
ATOM   4207  C3B POPE  358      92.477  52.886  40.076  1.00  0.00            
ATOM   4208  C4B POPE  358      89.911  54.653  37.008  1.00  0.00            
ATOM   4209  NH3 POPE  359      76.884  72.841  56.323  1.00  0.00            
ATOM   4210  PO4 POPE  359      78.064  69.252  55.901  1.00  0.00            
ATOM   4211  GL1 POPE  359      80.040  69.835  51.792  1.00  0.00            
ATOM   4212  GL2 POPE  359      77.484  71.940  51.476  1.00  0.00            
ATOM   4213  C1A POPE  359      78.772  68.058  49.020  1.00  0.00            
ATOM   4214  D2A POPE  359      78.004  68.599  44.419  1.00  0.00            
ATOM   4215  C3A POPE  359      73.778  68.721  41.774  1.00  0.00            
ATOM   4216  C4A POPE  359      71.271  68.912  38.094  1.00  0.00            
ATOM   4217  C1B POPE  359      80.339  72.362  46.674  1.00  0.00            
ATOM   4218  C2B POPE  359      81.876  72.215  42.299  1.00  0.00            
ATOM   4219  C3B POPE  359      82.234  73.574  37.200  1.00  0.00            
ATOM   4220  C4B POPE  359      78.481  72.167  33.126  1.00  0.00            
ATOM   4221  NH3 POPE  360     189.967  62.835  59.425  1.00  0.00            
ATOM   4222  PO4 POPE  360     191.957  58.518  57.804  1.00  0.00            
ATOM   4223  GL1 POPE  360     191.050  58.104  53.907  1.00  0.00            
ATOM   4224  GL2 POPE  360     194.038  59.139  51.564  1.00  0.00            
ATOM   4225  C1A POPE  360     189.053  60.433  50.378  1.00  0.00            
ATOM   4226  D2A POPE  360     188.501  59.674  46.173  1.00  0.00            
ATOM   4227  C3A POPE  360     192.406  61.546  42.912  1.00  0.00            
ATOM   4228  C4A POPE  360     194.432  63.874  40.739  1.00  0.00            
ATOM   4229  C1B POPE  360     195.263  60.106  46.831  1.00  0.00            
ATOM   4230  C2B POPE  360     196.929  59.920  42.420  1.00  0.00            
ATOM   4231  C3B POPE  360     199.204  61.458  39.075  1.00  0.00            
ATOM   4232  C4B POPE  360     200.264  62.157  34.826  1.00  0.00            
ATOM   4233  NH3 POPE  361      86.918  92.216  61.073  1.00  0.00            
ATOM   4234  PO4 POPE  361      88.433  93.545  56.846  1.00  0.00            
ATOM   4235  GL1 POPE  361      88.271  94.016  52.515  1.00  0.00            
ATOM   4236  GL2 POPE  361      88.002  90.921  50.835  1.00  0.00            
ATOM   4237  C1A POPE  361      88.648  95.980  48.512  1.00  0.00            
ATOM   4238  D2A POPE  361      87.873  96.187  43.664  1.00  0.00            
ATOM   4239  C3A POPE  361      86.341  99.271  41.786  1.00  0.00            
ATOM   4240  C4A POPE  361      84.663 102.011  38.631  1.00  0.00            
ATOM   4241  C1B POPE  361      88.549  90.741  46.861  1.00  0.00            
ATOM   4242  C2B POPE  361      87.643  88.813  43.552  1.00  0.00            
ATOM   4243  C3B POPE  361      87.802  85.421  39.731  1.00  0.00            
ATOM   4244  C4B POPE  361      87.695  81.536  39.397  1.00  0.00            
ATOM   4245  NH3 POPE  362     194.370 165.200  56.685  1.00  0.00            
ATOM   4246  PO4 POPE  362     190.643 164.108  58.237  1.00  0.00            
ATOM   4247  GL1 POPE  362     190.336 168.343  56.043  1.00  0.00            
ATOM   4248  GL2 POPE  362     188.964 170.963  57.530  1.00  0.00            
ATOM   4249  C1A POPE  362     191.680 169.168  51.640  1.00  0.00            
ATOM   4250  D2A POPE  362     191.726 171.786  47.513  1.00  0.00            
ATOM   4251  C3A POPE  362     193.952 169.193  44.356  1.00  0.00            
ATOM   4252  C4A POPE  362     195.355 168.856  40.092  1.00  0.00            
ATOM   4253  C1B POPE  362     185.772 175.005  56.497  1.00  0.00            
ATOM   4254  C2B POPE  362     184.235 179.113  54.729  1.00  0.00            
ATOM   4255  C3B POPE  362     184.068 182.306  52.396  1.00  0.00            
ATOM   4256  C4B POPE  362     183.331 183.180  47.170  1.00  0.00            
ATOM   4257  NH3 POPE  363     187.992  15.132  56.626  1.00  0.00            
ATOM   4258  PO4 POPE  363     193.519  15.802  56.444  1.00  0.00            
ATOM   4259  GL1 POPE  363     191.127  18.504  53.249  1.00  0.00            
ATOM   4260  GL2 POPE  363     191.360  16.533  51.262  1.00  0.00            
ATOM   4261  C1A POPE  363     191.446  21.631  50.528  1.00  0.00            
ATOM   4262  D2A POPE  363     191.331  22.703  45.452  1.00  0.00            
ATOM   4263  C3A POPE  363     194.585  20.959  44.231  1.00  0.00            
ATOM   4264  C4A POPE  363     197.604  21.418  40.599  1.00  0.00            
ATOM   4265  C1B POPE  363     192.314  16.609  46.796  1.00  0.00            
ATOM   4266  C2B POPE  363     194.189  15.529  43.311  1.00  0.00            
ATOM   4267  C3B POPE  363     195.666  15.882  39.754  1.00  0.00            
ATOM   4268  C4B POPE  363     196.423  14.532  35.457  1.00  0.00            
ATOM   4269  NH3 POPE  364       8.401  74.808  53.379  1.00  0.00            
ATOM   4270  PO4 POPE  364       8.662  78.348  53.357  1.00  0.00            
ATOM   4271  GL1 POPE  364       9.251  79.814  50.170  1.00  0.00            
ATOM   4272  GL2 POPE  364       8.387  77.077  48.624  1.00  0.00            
ATOM   4273  C1A POPE  364      10.999  80.256  45.400  1.00  0.00            
ATOM   4274  D2A POPE  364      10.302  79.798  39.862  1.00  0.00            
ATOM   4275  C3A POPE  364      10.968  75.044  37.480  1.00  0.00            
ATOM   4276  C4A POPE  364      10.348  73.126  33.621  1.00  0.00            
ATOM   4277  C1B POPE  364       5.939  79.868  46.301  1.00  0.00            
ATOM   4278  C2B POPE  364       3.170  80.726  43.904  1.00  0.00            
ATOM   4279  C3B POPE  364     201.131  80.955  40.577  1.00  0.00            
ATOM   4280  C4B POPE  364     199.862  80.145  37.375  1.00  0.00            
ATOM   4281  NH3 POPE  365      77.108 155.467  58.511  1.00  0.00            
ATOM   4282  PO4 POPE  365      72.700 156.381  58.013  1.00  0.00            
ATOM   4283  GL1 POPE  365      74.301 156.192  54.440  1.00  0.00            
ATOM   4284  GL2 POPE  365      77.219 158.581  54.635  1.00  0.00            
ATOM   4285  C1A POPE  365      75.147 159.586  49.991  1.00  0.00            
ATOM   4286  D2A POPE  365      77.721 158.874  46.110  1.00  0.00            
ATOM   4287  C3A POPE  365      77.530 156.076  44.203  1.00  0.00            
ATOM   4288  C4A POPE  365      76.071 151.715  44.047  1.00  0.00            
ATOM   4289  C1B POPE  365      78.288 163.584  52.336  1.00  0.00            
ATOM   4290  C2B POPE  365      80.374 164.407  48.775  1.00  0.00            
ATOM   4291  C3B POPE  365      79.978 164.716  44.565  1.00  0.00            
ATOM   4292  C4B POPE  365      80.796 164.370  40.173  1.00  0.00            
ATOM   4293  NH3 POPE  366      71.374 164.929  57.427  1.00  0.00            
ATOM   4294  PO4 POPE  366      74.849 161.215  58.634  1.00  0.00            
ATOM   4295  GL1 POPE  366      72.364 161.101  54.238  1.00  0.00            
ATOM   4296  GL2 POPE  366      72.384 164.139  52.728  1.00  0.00            
ATOM   4297  C1A POPE  366      70.391 158.261  50.583  1.00  0.00            
ATOM   4298  D2A POPE  366      69.078 154.462  47.158  1.00  0.00            
ATOM   4299  C3A POPE  366      70.569 154.525  42.771  1.00  0.00            
ATOM   4300  C4A POPE  366      69.359 152.523  38.887  1.00  0.00            
ATOM   4301  C1B POPE  366      71.007 163.586  49.023  1.00  0.00            
ATOM   4302  C2B POPE  366      69.347 160.503  45.999  1.00  0.00            
ATOM   4303  C3B POPE  366      68.126 158.781  41.871  1.00  0.00            
ATOM   4304  C4B POPE  366      64.567 158.183  39.603  1.00  0.00            
ATOM   4305  NH3 POPE  367      96.255 148.638  59.779  1.00  0.00            
ATOM   4306  PO4 POPE  367      92.558 150.143  62.962  1.00  0.00            
ATOM   4307  GL1 POPE  367      91.485 149.811  58.175  1.00  0.00            
ATOM   4308  GL2 POPE  367      93.422 151.256  55.560  1.00  0.00            
ATOM   4309  C1A POPE  367      88.432 148.473  54.005  1.00  0.00            
ATOM   4310  D2A POPE  367      85.594 150.491  49.923  1.00  0.00            
ATOM   4311  C3A POPE  367      81.772 153.167  51.182  1.00  0.00            
ATOM   4312  C4A POPE  367      77.579 155.150  50.223  1.00  0.00            
ATOM   4313  C1B POPE  367      92.801 149.045  50.616  1.00  0.00            
ATOM   4314  C2B POPE  367      90.244 150.030  47.082  1.00  0.00            
ATOM   4315  C3B POPE  367      87.070 151.735  44.670  1.00  0.00            
ATOM   4316  C4B POPE  367      86.439 155.535  42.143  1.00  0.00            
ATOM   4317  NH3 POPE  368      54.258 196.517  56.796  1.00  0.00            
ATOM   4318  PO4 POPE  368      55.524 192.475  55.701  1.00  0.00            
ATOM   4319  GL1 POPE  368      54.806 193.126  51.067  1.00  0.00            
ATOM   4320  GL2 POPE  368      57.248 192.175  49.911  1.00  0.00            
ATOM   4321  C1A POPE  368      52.407 193.964  47.404  1.00  0.00            
ATOM   4322  D2A POPE  368      53.117 195.107  43.330  1.00  0.00            
ATOM   4323  C3A POPE  368      55.285 192.683  40.136  1.00  0.00            
ATOM   4324  C4A POPE  368      57.811 192.572  37.007  1.00  0.00            
ATOM   4325  C1B POPE  368      55.918 191.165  45.597  1.00  0.00            
ATOM   4326  C2B POPE  368      59.563 189.921  42.545  1.00  0.00            
ATOM   4327  C3B POPE  368      61.427 189.255  38.064  1.00  0.00            
ATOM   4328  C4B POPE  368      60.944 189.393  34.396  1.00  0.00            
ATOM   4329  NH3 POPE  369      36.318 167.427  60.007  1.00  0.00            
ATOM   4330  PO4 POPE  369      34.270 169.267  57.363  1.00  0.00            
ATOM   4331  GL1 POPE  369      35.157 172.615  53.754  1.00  0.00            
ATOM   4332  GL2 POPE  369      31.538 174.555  54.948  1.00  0.00            
ATOM   4333  C1A POPE  369      34.506 172.072  49.415  1.00  0.00            
ATOM   4334  D2A POPE  369      31.679 170.883  46.092  1.00  0.00            
ATOM   4335  C3A POPE  369      31.370 171.784  42.100  1.00  0.00            
ATOM   4336  C4A POPE  369      32.074 173.556  37.116  1.00  0.00            
ATOM   4337  C1B POPE  369      31.557 175.570  50.364  1.00  0.00            
ATOM   4338  C2B POPE  369      33.388 176.095  46.252  1.00  0.00            
ATOM   4339  C3B POPE  369      35.511 176.942  42.517  1.00  0.00            
ATOM   4340  C4B POPE  369      40.387 177.218  41.676  1.00  0.00            
ATOM   4341  NH3 POPE  370      50.282   1.911  57.517  1.00  0.00            
ATOM   4342  PO4 POPE  370      45.661 201.318  57.702  1.00  0.00            
ATOM   4343  GL1 POPE  370      46.200   0.882  52.849  1.00  0.00            
ATOM   4344  GL2 POPE  370      49.376   3.656  52.457  1.00  0.00            
ATOM   4345  C1A POPE  370      49.054 200.989  49.234  1.00  0.00            
ATOM   4346  D2A POPE  370      51.322 199.203  45.943  1.00  0.00            
ATOM   4347  C3A POPE  370      49.701 198.504  41.601  1.00  0.00            
ATOM   4348  C4A POPE  370      53.308 197.700  38.836  1.00  0.00            
ATOM   4349  C1B POPE  370      49.168   5.154  48.714  1.00  0.00            
ATOM   4350  C2B POPE  370      48.889   7.119  44.100  1.00  0.00            
ATOM   4351  C3B POPE  370      46.427  10.236  41.439  1.00  0.00            
ATOM   4352  C4B POPE  370      48.009  12.606  36.984  1.00  0.00            
ATOM   4353  NH3 POPE  371     128.432 163.170  58.010  1.00  0.00            
ATOM   4354  PO4 POPE  371     125.077 165.786  58.731  1.00  0.00            
ATOM   4355  GL1 POPE  371     123.979 165.309  54.647  1.00  0.00            
ATOM   4356  GL2 POPE  371     120.694 163.830  53.655  1.00  0.00            
ATOM   4357  C1A POPE  371     121.328 167.288  49.870  1.00  0.00            
ATOM   4358  D2A POPE  371     119.810 171.086  46.813  1.00  0.00            
ATOM   4359  C3A POPE  371     116.829 170.728  44.010  1.00  0.00            
ATOM   4360  C4A POPE  371     115.161 171.570  40.604  1.00  0.00            
ATOM   4361  C1B POPE  371     121.786 162.025  49.897  1.00  0.00            
ATOM   4362  C2B POPE  371     123.128 161.825  44.702  1.00  0.00            
ATOM   4363  C3B POPE  371     124.335 160.804  40.658  1.00  0.00            
ATOM   4364  C4B POPE  371     125.315 159.225  36.554  1.00  0.00            
ATOM   4365  NH3 POPE  372     192.273  40.024  56.542  1.00  0.00            
ATOM   4366  PO4 POPE  372     191.653  35.333  58.115  1.00  0.00            
ATOM   4367  GL1 POPE  372     190.468  36.106  54.213  1.00  0.00            
ATOM   4368  GL2 POPE  372     193.207  37.283  52.345  1.00  0.00            
ATOM   4369  C1A POPE  372     188.842  36.270  49.685  1.00  0.00            
ATOM   4370  D2A POPE  372     187.268  40.177  47.500  1.00  0.00            
ATOM   4371  C3A POPE  372     186.069  42.093  44.158  1.00  0.00            
ATOM   4372  C4A POPE  372     187.050  46.369  42.485  1.00  0.00            
ATOM   4373  C1B POPE  372     194.482  36.051  47.635  1.00  0.00            
ATOM   4374  C2B POPE  372     195.966  34.897  43.765  1.00  0.00            
ATOM   4375  C3B POPE  372     198.638  35.089  39.878  1.00  0.00            
ATOM   4376  C4B POPE  372       0.802  34.925  37.758  1.00  0.00            
ATOM   4377  NH3 POPE  373       8.688  67.563  55.494  1.00  0.00            
ATOM   4378  PO4 POPE  373      11.567  71.375  55.054  1.00  0.00            
ATOM   4379  GL1 POPE  373      10.347  70.274  50.674  1.00  0.00            
ATOM   4380  GL2 POPE  373      11.242  66.233  50.254  1.00  0.00            
ATOM   4381  C1A POPE  373       9.153  71.449  45.995  1.00  0.00            
ATOM   4382  D2A POPE  373       7.683  69.590  42.545  1.00  0.00            
ATOM   4383  C3A POPE  373       3.706  68.400  42.202  1.00  0.00            
ATOM   4384  C4A POPE  373       2.388  65.822  44.503  1.00  0.00            
ATOM   4385  C1B POPE  373      11.269  66.541  45.814  1.00  0.00            
ATOM   4386  C2B POPE  373      12.069  66.468  40.831  1.00  0.00            
ATOM   4387  C3B POPE  373      10.340  69.907  38.237  1.00  0.00            
ATOM   4388  C4B POPE  373       6.511  72.639  38.746  1.00  0.00            
ATOM   4389  NH3 POPE  374      22.059  60.667  57.051  1.00  0.00            
ATOM   4390  PO4 POPE  374      25.065  62.903  54.413  1.00  0.00            
ATOM   4391  GL1 POPE  374      22.281  61.714  51.956  1.00  0.00            
ATOM   4392  GL2 POPE  374      19.425  62.506  52.562  1.00  0.00            
ATOM   4393  C1A POPE  374      20.572  57.829  49.834  1.00  0.00            
ATOM   4394  D2A POPE  374      21.501  57.470  45.569  1.00  0.00            
ATOM   4395  C3A POPE  374      21.081  54.444  41.082  1.00  0.00            
ATOM   4396  C4A POPE  374      18.786  51.395  38.438  1.00  0.00            
ATOM   4397  C1B POPE  374      17.336  65.232  49.565  1.00  0.00            
ATOM   4398  C2B POPE  374      16.201  65.501  45.512  1.00  0.00            
ATOM   4399  C3B POPE  374      16.620  64.291  41.121  1.00  0.00            
ATOM   4400  C4B POPE  374      14.851  65.881  36.636  1.00  0.00            
ATOM   4401  NH3 POPE  375     169.965 185.974  56.276  1.00  0.00            
ATOM   4402  PO4 POPE  375     172.713 183.115  56.115  1.00  0.00            
ATOM   4403  GL1 POPE  375     172.436 182.177  52.416  1.00  0.00            
ATOM   4404  GL2 POPE  375     172.823 178.651  51.947  1.00  0.00            
ATOM   4405  C1A POPE  375     171.994 182.824  48.339  1.00  0.00            
ATOM   4406  D2A POPE  375     170.185 180.816  44.670  1.00  0.00            
ATOM   4407  C3A POPE  375     171.281 183.180  40.722  1.00  0.00            
ATOM   4408  C4A POPE  375     172.992 183.643  36.990  1.00  0.00            
ATOM   4409  C1B POPE  375     175.076 178.633  49.414  1.00  0.00            
ATOM   4410  C2B POPE  375     177.874 176.005  46.271  1.00  0.00            
ATOM   4411  C3B POPE  375     178.425 176.359  41.616  1.00  0.00            
ATOM   4412  C4B POPE  375     180.818 176.210  37.806  1.00  0.00            
ATOM   4413  NH3 POPE  376      15.896  74.051  56.282  1.00  0.00            
ATOM   4414  PO4 POPE  376      13.554  76.692  55.241  1.00  0.00            
ATOM   4415  GL1 POPE  376      14.055  76.837  50.974  1.00  0.00            
ATOM   4416  GL2 POPE  376      13.192  74.152  51.093  1.00  0.00            
ATOM   4417  C1A POPE  376      16.862  77.548  47.565  1.00  0.00            
ATOM   4418  D2A POPE  376      16.083  79.541  42.723  1.00  0.00            
ATOM   4419  C3A POPE  376      14.397  75.087  41.306  1.00  0.00            
ATOM   4420  C4A POPE  376      12.631  71.383  42.531  1.00  0.00            
ATOM   4421  C1B POPE  376      13.064  74.805  46.457  1.00  0.00            
ATOM   4422  C2B POPE  376       9.398  75.528  42.501  1.00  0.00            
ATOM   4423  C3B POPE  376       5.237  76.712  40.955  1.00  0.00            
ATOM   4424  C4B POPE  376       1.402  76.140  37.567  1.00  0.00            
ATOM   4425  NH3 POPE  377      57.239 172.299  59.424  1.00  0.00            
ATOM   4426  PO4 POPE  377      60.221 170.305  58.855  1.00  0.00            
ATOM   4427  GL1 POPE  377      61.498 172.090  54.573  1.00  0.00            
ATOM   4428  GL2 POPE  377      59.981 175.472  55.551  1.00  0.00            
ATOM   4429  C1A POPE  377      61.849 171.439  50.434  1.00  0.00            
ATOM   4430  D2A POPE  377      63.101 170.913  46.183  1.00  0.00            
ATOM   4431  C3A POPE  377      64.898 173.224  42.417  1.00  0.00            
ATOM   4432  C4A POPE  377      63.032 175.301  39.021  1.00  0.00            
ATOM   4433  C1B POPE  377      59.307 177.292  50.705  1.00  0.00            
ATOM   4434  C2B POPE  377      60.808 176.212  46.432  1.00  0.00            
ATOM   4435  C3B POPE  377      59.633 175.938  42.492  1.00  0.00            
ATOM   4436  C4B POPE  377      58.743 174.172  37.190  1.00  0.00            
ATOM   4437  NH3 POPE  378     179.513 166.983  58.099  1.00  0.00            
ATOM   4438  PO4 POPE  378     179.450 163.031  56.825  1.00  0.00            
ATOM   4439  GL1 POPE  378     179.992 162.227  52.533  1.00  0.00            
ATOM   4440  GL2 POPE  378     176.823 162.297  51.149  1.00  0.00            
ATOM   4441  C1A POPE  378     183.514 163.823  49.612  1.00  0.00            
ATOM   4442  D2A POPE  378     185.947 163.752  45.625  1.00  0.00            
ATOM   4443  C3A POPE  378     186.372 163.772  40.743  1.00  0.00            
ATOM   4444  C4A POPE  378     187.921 166.212  36.752  1.00  0.00            
ATOM   4445  C1B POPE  378     178.524 165.427  48.750  1.00  0.00            
ATOM   4446  C2B POPE  378     180.709 165.673  45.353  1.00  0.00            
ATOM   4447  C3B POPE  378     182.730 167.637  42.513  1.00  0.00            
ATOM   4448  C4B POPE  378     185.821 170.152  39.666  1.00  0.00            
ATOM   4449  NH3 POPE  379      93.353  49.022  55.862  1.00  0.00            
ATOM   4450  PO4 POPE  379      90.099  50.707  54.900  1.00  0.00            
ATOM   4451  GL1 POPE  379      87.542  50.439  51.182  1.00  0.00            
ATOM   4452  GL2 POPE  379      89.557  51.847  49.218  1.00  0.00            
ATOM   4453  C1A POPE  379      84.672  53.521  50.871  1.00  0.00            
ATOM   4454  D2A POPE  379      81.023  52.912  48.541  1.00  0.00            
ATOM   4455  C3A POPE  379      80.092  57.316  46.541  1.00  0.00            
ATOM   4456  C4A POPE  379      82.353  58.074  42.860  1.00  0.00            
ATOM   4457  C1B POPE  379      86.379  52.544  45.581  1.00  0.00            
ATOM   4458  C2B POPE  379      82.629  52.760  43.761  1.00  0.00            
ATOM   4459  C3B POPE  379      79.283  51.593  41.626  1.00  0.00            
ATOM   4460  C4B POPE  379      75.275  51.832  40.734  1.00  0.00            
ATOM   4461  NH3 POPE  380      64.883 168.287  57.041  1.00  0.00            
ATOM   4462  PO4 POPE  380      66.420 164.140  56.577  1.00  0.00            
ATOM   4463  GL1 POPE  380      67.415 165.214  53.349  1.00  0.00            
ATOM   4464  GL2 POPE  380      65.369 168.734  52.134  1.00  0.00            
ATOM   4465  C1A POPE  380      66.228 162.976  50.113  1.00  0.00            
ATOM   4466  D2A POPE  380      64.849 162.462  46.344  1.00  0.00            
ATOM   4467  C3A POPE  380      64.862 164.035  43.171  1.00  0.00            
ATOM   4468  C4A POPE  380      63.136 168.357  42.008  1.00  0.00            
ATOM   4469  C1B POPE  380      62.015 166.834  48.838  1.00  0.00            
ATOM   4470  C2B POPE  380      58.759 166.458  46.580  1.00  0.00            
ATOM   4471  C3B POPE  380      58.377 165.872  42.150  1.00  0.00            
ATOM   4472  C4B POPE  380      60.729 166.888  38.238  1.00  0.00            
ATOM   4473  NH3 POPE  381      77.823 198.255  56.573  1.00  0.00            
ATOM   4474  PO4 POPE  381      79.894 194.353  55.761  1.00  0.00            
ATOM   4475  GL1 POPE  381      80.911 192.676  52.264  1.00  0.00            
ATOM   4476  GL2 POPE  381      83.062 190.703  51.668  1.00  0.00            
ATOM   4477  C1A POPE  381      77.862 192.446  48.998  1.00  0.00            
ATOM   4478  D2A POPE  381      79.876 194.676  44.838  1.00  0.00            
ATOM   4479  C3A POPE  381      82.527 192.491  42.451  1.00  0.00            
ATOM   4480  C4A POPE  381      85.741 193.939  39.978  1.00  0.00            
ATOM   4481  C1B POPE  381      83.798 188.714  47.395  1.00  0.00            
ATOM   4482  C2B POPE  381      83.134 187.736  43.250  1.00  0.00            
ATOM   4483  C3B POPE  381      83.419 188.356  38.751  1.00  0.00            
ATOM   4484  C4B POPE  381      86.786 190.322  36.966  1.00  0.00            
ATOM   4485  NH3 POPE  382     166.555 127.380  56.435  1.00  0.00            
ATOM   4486  PO4 POPE  382     163.899 131.504  53.751  1.00  0.00            
ATOM   4487  GL1 POPE  382     162.158 131.863  49.153  1.00  0.00            
ATOM   4488  GL2 POPE  382     159.722 128.682  48.957  1.00  0.00            
ATOM   4489  C1A POPE  382     159.777 132.601  45.248  1.00  0.00            
ATOM   4490  D2A POPE  382     158.377 132.531  41.191  1.00  0.00            
ATOM   4491  C3A POPE  382     154.277 131.479  40.315  1.00  0.00            
ATOM   4492  C4A POPE  382     150.338 132.785  40.599  1.00  0.00            
ATOM   4493  C1B POPE  382     159.955 125.611  45.403  1.00  0.00            
ATOM   4494  C2B POPE  382     158.972 122.937  41.685  1.00  0.00            
ATOM   4495  C3B POPE  382     156.412 119.918  41.232  1.00  0.00            
ATOM   4496  C4B POPE  382     155.537 117.683  45.518  1.00  0.00            
ATOM   4497  NH3 POPE  383     156.026 143.505  57.640  1.00  0.00            
ATOM   4498  PO4 POPE  383     155.785 147.934  54.794  1.00  0.00            
ATOM   4499  GL1 POPE  383     157.227 146.176  50.452  1.00  0.00            
ATOM   4500  GL2 POPE  383     159.405 147.062  48.451  1.00  0.00            
ATOM   4501  C1A POPE  383     153.516 143.486  48.876  1.00  0.00            
ATOM   4502  D2A POPE  383     149.487 145.215  47.156  1.00  0.00            
ATOM   4503  C3A POPE  383     147.436 148.982  45.308  1.00  0.00            
ATOM   4504  C4A POPE  383     145.676 147.517  41.720  1.00  0.00            
ATOM   4505  C1B POPE  383     159.457 148.557  44.425  1.00  0.00            
ATOM   4506  C2B POPE  383     159.365 147.477  39.800  1.00  0.00            
ATOM   4507  C3B POPE  383     158.619 148.275  35.528  1.00  0.00            
ATOM   4508  C4B POPE  383     158.784 152.339  33.740  1.00  0.00            
ATOM   4509  NH3 POPE  384      66.342  56.564  56.636  1.00  0.00            
ATOM   4510  PO4 POPE  384      62.986  52.918  58.141  1.00  0.00            
ATOM   4511  GL1 POPE  384      64.332  52.734  53.799  1.00  0.00            
ATOM   4512  GL2 POPE  384      67.916  53.418  53.277  1.00  0.00            
ATOM   4513  C1A POPE  384      62.149  51.974  50.002  1.00  0.00            
ATOM   4514  D2A POPE  384      62.008  52.957  44.701  1.00  0.00            
ATOM   4515  C3A POPE  384      58.573  52.500  43.018  1.00  0.00            
ATOM   4516  C4A POPE  384      53.978  51.594  41.474  1.00  0.00            
ATOM   4517  C1B POPE  384      67.145  57.038  49.989  1.00  0.00            
ATOM   4518  C2B POPE  384      69.601  60.145  46.950  1.00  0.00            
ATOM   4519  C3B POPE  384      71.038  59.508  42.544  1.00  0.00            
ATOM   4520  C4B POPE  384      69.412  59.637  37.816  1.00  0.00            
ATOM   4521  NH3 POPE  385     159.922  98.101  55.203  1.00  0.00            
ATOM   4522  PO4 POPE  385     163.386  95.111  58.405  1.00  0.00            
ATOM   4523  GL1 POPE  385     164.561  96.060  54.606  1.00  0.00            
ATOM   4524  GL2 POPE  385     167.521  97.265  53.110  1.00  0.00            
ATOM   4525  C1A POPE  385     162.844  94.181  51.382  1.00  0.00            
ATOM   4526  D2A POPE  385     160.279  90.493  48.936  1.00  0.00            
ATOM   4527  C3A POPE  385     160.170  91.605  44.002  1.00  0.00            
ATOM   4528  C4A POPE  385     161.037  93.095  39.340  1.00  0.00            
ATOM   4529  C1B POPE  385     166.035  96.641  48.907  1.00  0.00            
ATOM   4530  C2B POPE  385     164.872  99.518  45.836  1.00  0.00            
ATOM   4531  C3B POPE  385     164.046 100.982  42.017  1.00  0.00            
ATOM   4532  C4B POPE  385     160.914 100.165  38.807  1.00  0.00            
ATOM   4533  NH3 POPE  386     182.858  52.535  53.225  1.00  0.00            
ATOM   4534  PO4 POPE  386     186.713  52.811  54.516  1.00  0.00            
ATOM   4535  GL1 POPE  386     186.509  50.298  50.587  1.00  0.00            
ATOM   4536  GL2 POPE  386     184.070  50.175  49.095  1.00  0.00            
ATOM   4537  C1A POPE  386     188.112  49.382  46.351  1.00  0.00            
ATOM   4538  D2A POPE  386     188.828  51.878  42.234  1.00  0.00            
ATOM   4539  C3A POPE  386     190.578  53.556  38.647  1.00  0.00            
ATOM   4540  C4A POPE  386     191.144  56.218  35.214  1.00  0.00            
ATOM   4541  C1B POPE  386     184.154  51.024  44.342  1.00  0.00            
ATOM   4542  C2B POPE  386     182.186  51.563  39.797  1.00  0.00            
ATOM   4543  C3B POPE  386     181.748  50.091  35.262  1.00  0.00            
ATOM   4544  C4B POPE  386     179.158  48.093  32.498  1.00  0.00            
ATOM   4545  NH3 POPE  387     134.074 147.354  52.081  1.00  0.00            
ATOM   4546  PO4 POPE  387     131.943 143.484  55.118  1.00  0.00            
ATOM   4547  GL1 POPE  387     130.666 143.380  51.013  1.00  0.00            
ATOM   4548  GL2 POPE  387     128.327 146.028  50.477  1.00  0.00            
ATOM   4549  C1A POPE  387     131.632 145.402  45.881  1.00  0.00            
ATOM   4550  D2A POPE  387     132.009 146.890  40.941  1.00  0.00            
ATOM   4551  C3A POPE  387     131.089 146.528  35.703  1.00  0.00            
ATOM   4552  C4A POPE  387     128.996 148.284  31.102  1.00  0.00            
ATOM   4553  C1B POPE  387     127.826 148.189  47.043  1.00  0.00            
ATOM   4554  C2B POPE  387     127.047 147.513  42.552  1.00  0.00            
ATOM   4555  C3B POPE  387     128.423 144.160  39.003  1.00  0.00            
ATOM   4556  C4B POPE  387     127.496 140.072  38.963  1.00  0.00            
ATOM   4557  NH3 POPE  388     140.232  15.393  60.682  1.00  0.00            
ATOM   4558  PO4 POPE  388     142.048  12.357  60.455  1.00  0.00            
ATOM   4559  GL1 POPE  388     141.779  11.280  56.131  1.00  0.00            
ATOM   4560  GL2 POPE  388     143.777   7.696  54.334  1.00  0.00            
ATOM   4561  C1A POPE  388     138.878  10.003  52.352  1.00  0.00            
ATOM   4562  D2A POPE  388     137.699  11.216  48.025  1.00  0.00            
ATOM   4563  C3A POPE  388     140.176  14.385  46.800  1.00  0.00            
ATOM   4564  C4A POPE  388     143.117  16.666  44.371  1.00  0.00            
ATOM   4565  C1B POPE  388     143.272   5.317  51.529  1.00  0.00            
ATOM   4566  C2B POPE  388     142.989   2.954  48.140  1.00  0.00            
ATOM   4567  C3B POPE  388     144.575   1.065  45.168  1.00  0.00            
ATOM   4568  C4B POPE  388     145.912 198.844  42.231  1.00  0.00            
ATOM   4569  NH3 POPE  389      46.869 186.951  59.441  1.00  0.00            
ATOM   4570  PO4 POPE  389      45.890 190.919  58.114  1.00  0.00            
ATOM   4571  GL1 POPE  389      46.845 188.406  54.480  1.00  0.00            
ATOM   4572  GL2 POPE  389      48.886 186.391  53.487  1.00  0.00            
ATOM   4573  C1A POPE  389      49.603 190.460  50.248  1.00  0.00            
ATOM   4574  D2A POPE  389      51.691 188.264  45.987  1.00  0.00            
ATOM   4575  C3A POPE  389      51.112 190.183  42.592  1.00  0.00            
ATOM   4576  C4A POPE  389      48.831 192.394  39.707  1.00  0.00            
ATOM   4577  C1B POPE  389      48.090 185.415  49.036  1.00  0.00            
ATOM   4578  C2B POPE  389      46.699 184.875  45.579  1.00  0.00            
ATOM   4579  C3B POPE  389      44.991 186.292  41.684  1.00  0.00            
ATOM   4580  C4B POPE  389      46.161 188.798  37.599  1.00  0.00            
ATOM   4581  NH3 POPE  390     105.080 174.149  59.495  1.00  0.00            
ATOM   4582  PO4 POPE  390     107.513 170.772  60.767  1.00  0.00            
ATOM   4583  GL1 POPE  390     110.713 170.571  57.505  1.00  0.00            
ATOM   4584  GL2 POPE  390     110.180 167.271  56.022  1.00  0.00            
ATOM   4585  C1A POPE  390     111.673 170.994  52.664  1.00  0.00            
ATOM   4586  D2A POPE  390     110.828 169.603  48.955  1.00  0.00            
ATOM   4587  C3A POPE  390     111.882 171.978  45.127  1.00  0.00            
ATOM   4588  C4A POPE  390     110.044 175.076  41.841  1.00  0.00            
ATOM   4589  C1B POPE  390     107.025 167.439  51.931  1.00  0.00            
ATOM   4590  C2B POPE  390     106.997 166.745  47.538  1.00  0.00            
ATOM   4591  C3B POPE  390     105.311 166.217  43.858  1.00  0.00            
ATOM   4592  C4B POPE  390     107.046 165.014  39.920  1.00  0.00            
ATOM   4593  NH3 POPE  391       1.938   2.235  58.298  1.00  0.00            
ATOM   4594  PO4 POPE  391       0.447 199.415  59.313  1.00  0.00            
ATOM   4595  GL1 POPE  391     200.955 200.222  55.519  1.00  0.00            
ATOM   4596  GL2 POPE  391       0.503   1.138  52.937  1.00  0.00            
ATOM   4597  C1A POPE  391     200.017 198.709  51.651  1.00  0.00            
ATOM   4598  D2A POPE  391     199.186 197.559  47.032  1.00  0.00            
ATOM   4599  C3A POPE  391     197.702 196.638  42.171  1.00  0.00            
ATOM   4600  C4A POPE  391     196.355 197.587  37.811  1.00  0.00            
ATOM   4601  C1B POPE  391       2.055 200.307  48.805  1.00  0.00            
ATOM   4602  C2B POPE  391       2.226 198.328  44.685  1.00  0.00            
ATOM   4603  C3B POPE  391       1.432 197.992  40.645  1.00  0.00            
ATOM   4604  C4B POPE  391       0.770 198.967  36.402  1.00  0.00            
ATOM   4605  NH3 POPE  392       7.012  10.039  59.435  1.00  0.00            
ATOM   4606  PO4 POPE  392       6.551   9.888  54.998  1.00  0.00            
ATOM   4607  GL1 POPE  392       5.940   8.334  51.562  1.00  0.00            
ATOM   4608  GL2 POPE  392       9.443   7.151  50.497  1.00  0.00            
ATOM   4609  C1A POPE  392       6.055   5.923  46.866  1.00  0.00            
ATOM   4610  D2A POPE  392       5.211   6.977  42.464  1.00  0.00            
ATOM   4611  C3A POPE  392       6.582   4.443  38.281  1.00  0.00            
ATOM   4612  C4A POPE  392       6.235   4.940  34.319  1.00  0.00            
ATOM   4613  C1B POPE  392      13.612   5.863  50.090  1.00  0.00            
ATOM   4614  C2B POPE  392      14.586   4.733  45.111  1.00  0.00            
ATOM   4615  C3B POPE  392      13.677   6.255  40.476  1.00  0.00            
ATOM   4616  C4B POPE  392      12.480   9.214  36.858  1.00  0.00            
ATOM   4617  NH3 POPE  393     174.618  90.669  53.694  1.00  0.00            
ATOM   4618  PO4 POPE  393     172.054  88.874  54.825  1.00  0.00            
ATOM   4619  GL1 POPE  393     173.144  86.352  51.864  1.00  0.00            
ATOM   4620  GL2 POPE  393     172.700  89.237  49.217  1.00  0.00            
ATOM   4621  C1A POPE  393     172.779  81.803  50.765  1.00  0.00            
ATOM   4622  D2A POPE  393     169.336  77.597  50.643  1.00  0.00            
ATOM   4623  C3A POPE  393     169.420  75.809  46.164  1.00  0.00            
ATOM   4624  C4A POPE  393     171.327  74.824  42.314  1.00  0.00            
ATOM   4625  C1B POPE  393     170.323  88.277  45.638  1.00  0.00            
ATOM   4626  C2B POPE  393     167.656  85.811  42.005  1.00  0.00            
ATOM   4627  C3B POPE  393     163.583  85.507  40.713  1.00  0.00            
ATOM   4628  C4B POPE  393     160.232  82.905  41.726  1.00  0.00            
ATOM   4629  NH3 POPE  394     174.537  15.441  58.135  1.00  0.00            
ATOM   4630  PO4 POPE  394     171.943  19.349  55.804  1.00  0.00            
ATOM   4631  GL1 POPE  394     173.078  16.734  52.538  1.00  0.00            
ATOM   4632  GL2 POPE  394     175.633  13.999  52.323  1.00  0.00            
ATOM   4633  C1A POPE  394     172.990  14.300  47.793  1.00  0.00            
ATOM   4634  D2A POPE  394     173.991  13.038  44.041  1.00  0.00            
ATOM   4635  C3A POPE  394     176.174   8.858  42.787  1.00  0.00            
ATOM   4636  C4A POPE  394     175.946   8.365  38.511  1.00  0.00            
ATOM   4637  C1B POPE  394     177.207  16.428  48.078  1.00  0.00            
ATOM   4638  C2B POPE  394     178.907  17.286  44.127  1.00  0.00            
ATOM   4639  C3B POPE  394     178.218  17.495  39.948  1.00  0.00            
ATOM   4640  C4B POPE  394     177.348  20.314  36.099  1.00  0.00            
ATOM   4641  NH3 POPE  395      84.840  24.400  56.196  1.00  0.00            
ATOM   4642  PO4 POPE  395      83.236  21.066  56.041  1.00  0.00            
ATOM   4643  GL1 POPE  395      83.489  22.500  51.987  1.00  0.00            
ATOM   4644  GL2 POPE  395      86.553  22.449  50.786  1.00  0.00            
ATOM   4645  C1A POPE  395      83.043  24.635  47.900  1.00  0.00            
ATOM   4646  D2A POPE  395      83.011  23.409  43.016  1.00  0.00            
ATOM   4647  C3A POPE  395      83.236  26.824  40.255  1.00  0.00            
ATOM   4648  C4A POPE  395      80.647  28.860  36.989  1.00  0.00            
ATOM   4649  C1B POPE  395      87.451  22.924  46.736  1.00  0.00            
ATOM   4650  C2B POPE  395      88.649  24.249  42.246  1.00  0.00            
ATOM   4651  C3B POPE  395      85.951  22.647  38.411  1.00  0.00            
ATOM   4652  C4B POPE  395      83.770  20.627  35.304  1.00  0.00            
ATOM   4653  NH3 POPE  396      69.408 102.569  57.564  1.00  0.00            
ATOM   4654  PO4 POPE  396      66.153  99.666  57.494  1.00  0.00            
ATOM   4655  GL1 POPE  396      65.549 102.869  53.560  1.00  0.00            
ATOM   4656  GL2 POPE  396      68.407 102.713  52.130  1.00  0.00            
ATOM   4657  C1A POPE  396      64.354 104.906  49.340  1.00  0.00            
ATOM   4658  D2A POPE  396      66.085 104.295  44.892  1.00  0.00            
ATOM   4659  C3A POPE  396      68.137 106.627  41.600  1.00  0.00            
ATOM   4660  C4A POPE  396      70.454 108.895  39.079  1.00  0.00            
ATOM   4661  C1B POPE  396      69.160 102.457  48.072  1.00  0.00            
ATOM   4662  C2B POPE  396      70.973  98.319  45.654  1.00  0.00            
ATOM   4663  C3B POPE  396      70.871  95.592  41.870  1.00  0.00            
ATOM   4664  C4B POPE  396      73.047  93.860  38.302  1.00  0.00            
ATOM   4665  NH3 POPE  397      58.497  55.872  60.248  1.00  0.00            
ATOM   4666  PO4 POPE  397      56.110  58.994  57.382  1.00  0.00            
ATOM   4667  GL1 POPE  397      55.486  59.935  53.733  1.00  0.00            
ATOM   4668  GL2 POPE  397      52.192  62.979  52.865  1.00  0.00            
ATOM   4669  C1A POPE  397      56.810  58.641  49.956  1.00  0.00            
ATOM   4670  D2A POPE  397      58.224  58.718  46.739  1.00  0.00            
ATOM   4671  C3A POPE  397      60.993  57.208  43.225  1.00  0.00            
ATOM   4672  C4A POPE  397      61.449  54.844  38.520  1.00  0.00            
ATOM   4673  C1B POPE  397      53.101  61.995  49.618  1.00  0.00            
ATOM   4674  C2B POPE  397      54.262  61.127  45.034  1.00  0.00            
ATOM   4675  C3B POPE  397      56.446  60.719  41.779  1.00  0.00            
ATOM   4676  C4B POPE  397      59.955  60.295  38.979  1.00  0.00            
ATOM   4677  NH3 POPE  398     129.970 138.705  55.843  1.00  0.00            
ATOM   4678  PO4 POPE  398     128.396 138.719  52.264  1.00  0.00            
ATOM   4679  GL1 POPE  398     126.710 140.619  49.757  1.00  0.00            
ATOM   4680  GL2 POPE  398     124.802 137.779  48.551  1.00  0.00            
ATOM   4681  C1A POPE  398     127.163 143.233  45.941  1.00  0.00            
ATOM   4682  D2A POPE  398     125.189 142.064  42.796  1.00  0.00            
ATOM   4683  C3A POPE  398     120.366 143.334  42.003  1.00  0.00            
ATOM   4684  C4A POPE  398     117.742 141.868  39.234  1.00  0.00            
ATOM   4685  C1B POPE  398     122.553 138.072  44.301  1.00  0.00            
ATOM   4686  C2B POPE  398     122.413 138.251  39.819  1.00  0.00            
ATOM   4687  C3B POPE  398     119.224 137.766  36.220  1.00  0.00            
ATOM   4688  C4B POPE  398     115.095 139.670  35.406  1.00  0.00            
ATOM   4689  NH3 POPE  399      80.184  64.080  54.868  1.00  0.00            
ATOM   4690  PO4 POPE  399      84.542  65.977  55.570  1.00  0.00            
ATOM   4691  GL1 POPE  399      85.312  68.226  51.840  1.00  0.00            
ATOM   4692  GL2 POPE  399      85.077  72.707  51.647  1.00  0.00            
ATOM   4693  C1A POPE  399      87.614  71.386  47.327  1.00  0.00            
ATOM   4694  D2A POPE  399      86.423  74.119  43.888  1.00  0.00            
ATOM   4695  C3A POPE  399      88.786  78.727  44.430  1.00  0.00            
ATOM   4696  C4A POPE  399      90.027  83.364  45.246  1.00  0.00            
ATOM   4697  C1B POPE  399      83.937  76.177  48.044  1.00  0.00            
ATOM   4698  C2B POPE  399      83.356  78.078  44.171  1.00  0.00            
ATOM   4699  C3B POPE  399      80.260  77.906  40.034  1.00  0.00            
ATOM   4700  C4B POPE  399      77.468  76.356  37.616  1.00  0.00            
ATOM   4701  NH3 POPE  400     163.684  39.874  57.656  1.00  0.00            
ATOM   4702  PO4 POPE  400     160.344  38.844  55.810  1.00  0.00            
ATOM   4703  GL1 POPE  400     161.090  37.989  51.889  1.00  0.00            
ATOM   4704  GL2 POPE  400     159.826  41.307  51.055  1.00  0.00            
ATOM   4705  C1A POPE  400     163.553  37.048  48.369  1.00  0.00            
ATOM   4706  D2A POPE  400     166.411  35.500  44.904  1.00  0.00            
ATOM   4707  C3A POPE  400     168.804  38.347  44.872  1.00  0.00            
ATOM   4708  C4A POPE  400     169.306  39.432  41.304  1.00  0.00            
ATOM   4709  C1B POPE  400     159.874  39.880  46.920  1.00  0.00            
ATOM   4710  C2B POPE  400     162.161  37.509  43.099  1.00  0.00            
ATOM   4711  C3B POPE  400     161.432  36.608  38.741  1.00  0.00            
ATOM   4712  C4B POPE  400     160.126  34.930  35.578  1.00  0.00            
ATOM   4713  NH3 POPE  401     165.008 193.554  55.803  1.00  0.00            
ATOM   4714  PO4 POPE  401     165.973 190.078  56.441  1.00  0.00            
ATOM   4715  GL1 POPE  401     167.535 188.983  52.381  1.00  0.00            
ATOM   4716  GL2 POPE  401     170.417 186.693  51.607  1.00  0.00            
ATOM   4717  C1A POPE  401     166.960 188.398  47.678  1.00  0.00            
ATOM   4718  D2A POPE  401     168.952 185.379  44.345  1.00  0.00            
ATOM   4719  C3A POPE  401     167.980 187.481  41.103  1.00  0.00            
ATOM   4720  C4A POPE  401     169.410 188.754  37.492  1.00  0.00            
ATOM   4721  C1B POPE  401     172.153 187.859  47.643  1.00  0.00            
ATOM   4722  C2B POPE  401     174.684 185.061  45.413  1.00  0.00            
ATOM   4723  C3B POPE  401     177.262 183.202  41.185  1.00  0.00            
ATOM   4724  C4B POPE  401     180.217 180.737  39.041  1.00  0.00            
ATOM   4725  NH3 POPE  402     111.547 112.440  55.319  1.00  0.00            
ATOM   4726  PO4 POPE  402     110.366 107.825  55.114  1.00  0.00            
ATOM   4727  GL1 POPE  402     107.426 109.026  51.840  1.00  0.00            
ATOM   4728  GL2 POPE  402     106.063 105.878  50.529  1.00  0.00            
ATOM   4729  C1A POPE  402     106.038 112.538  49.159  1.00  0.00            
ATOM   4730  D2A POPE  402     101.798 113.737  47.678  1.00  0.00            
ATOM   4731  C3A POPE  402      97.777 113.740  46.461  1.00  0.00            
ATOM   4732  C4A POPE  402      95.566 112.236  44.254  1.00  0.00            
ATOM   4733  C1B POPE  402     108.115 103.448  48.869  1.00  0.00            
ATOM   4734  C2B POPE  402     108.524  99.892  45.434  1.00  0.00            
ATOM   4735  C3B POPE  402     108.559  98.372  41.010  1.00  0.00            
ATOM   4736  C4B POPE  402     109.038  96.233  36.899  1.00  0.00            
ATOM   4737  NH3 POPE  403     167.371  75.375  55.637  1.00  0.00            
ATOM   4738  PO4 POPE  403     169.939  71.653  57.048  1.00  0.00            
ATOM   4739  GL1 POPE  403     172.042  74.047  54.052  1.00  0.00            
ATOM   4740  GL2 POPE  403     176.921  74.017  54.509  1.00  0.00            
ATOM   4741  C1A POPE  403     174.510  77.152  51.286  1.00  0.00            
ATOM   4742  D2A POPE  403     173.496  78.704  47.700  1.00  0.00            
ATOM   4743  C3A POPE  403     176.004  75.829  43.814  1.00  0.00            
ATOM   4744  C4A POPE  403     177.080  72.244  41.783  1.00  0.00            
ATOM   4745  C1B POPE  403     177.761  71.560  50.916  1.00  0.00            
ATOM   4746  C2B POPE  403     179.897  71.025  46.591  1.00  0.00            
ATOM   4747  C3B POPE  403     180.717  68.800  41.931  1.00  0.00            
ATOM   4748  C4B POPE  403     179.801  64.992  39.427  1.00  0.00            
ATOM   4749  NH3 POPE  404      98.501  93.352  58.043  1.00  0.00            
ATOM   4750  PO4 POPE  404      96.015  96.843  58.691  1.00  0.00            
ATOM   4751  GL1 POPE  404      97.405  96.181  54.427  1.00  0.00            
ATOM   4752  GL2 POPE  404     100.579  97.848  52.678  1.00  0.00            
ATOM   4753  C1A POPE  404      97.726  93.696  49.834  1.00  0.00            
ATOM   4754  D2A POPE  404      96.639  90.385  47.846  1.00  0.00            
ATOM   4755  C3A POPE  404      96.039  89.570  43.394  1.00  0.00            
ATOM   4756  C4A POPE  404      95.722  89.994  39.286  1.00  0.00            
ATOM   4757  C1B POPE  404     102.241  97.002  48.526  1.00  0.00            
ATOM   4758  C2B POPE  404     103.727  96.610  44.650  1.00  0.00            
ATOM   4759  C3B POPE  404     102.596  95.799  39.989  1.00  0.00            
ATOM   4760  C4B POPE  404     100.391  96.502  35.982  1.00  0.00            
ATOM   4761  NH3 POPE  405      62.942  95.793  57.569  1.00  0.00            
ATOM   4762  PO4 POPE  405      58.514  96.824  59.026  1.00  0.00            
ATOM   4763  GL1 POPE  405      58.789  96.086  54.860  1.00  0.00            
ATOM   4764  GL2 POPE  405      60.409  93.176  53.673  1.00  0.00            
ATOM   4765  C1A POPE  405      57.857  95.943  50.770  1.00  0.00            
ATOM   4766  D2A POPE  405      61.394  96.096  46.052  1.00  0.00            
ATOM   4767  C3A POPE  405      59.779  96.135  41.501  1.00  0.00            
ATOM   4768  C4A POPE  405      61.890  93.618  38.829  1.00  0.00            
ATOM   4769  C1B POPE  405      57.095  90.833  51.674  1.00  0.00            
ATOM   4770  C2B POPE  405      57.221  87.840  47.752  1.00  0.00            
ATOM   4771  C3B POPE  405      57.716  85.659  43.460  1.00  0.00            
ATOM   4772  C4B POPE  405      58.371  86.768  38.952  1.00  0.00            
ATOM   4773  NH3 POPE  406     148.143  52.703  56.687  1.00  0.00            
ATOM   4774  PO4 POPE  406     148.453  48.416  55.374  1.00  0.00            
ATOM   4775  GL1 POPE  406     147.936  49.281  51.628  1.00  0.00            
ATOM   4776  GL2 POPE  406     147.210  52.513  51.593  1.00  0.00            
ATOM   4777  C1A POPE  406     150.456  51.146  48.173  1.00  0.00            
ATOM   4778  D2A POPE  406     151.937  50.854  44.514  1.00  0.00            
ATOM   4779  C3A POPE  406     150.572  47.134  42.624  1.00  0.00            
ATOM   4780  C4A POPE  406     149.222  43.158  43.296  1.00  0.00            
ATOM   4781  C1B POPE  406     145.791  53.997  47.466  1.00  0.00            
ATOM   4782  C2B POPE  406     145.296  55.737  43.741  1.00  0.00            
ATOM   4783  C3B POPE  406     147.036  56.627  38.438  1.00  0.00            
ATOM   4784  C4B POPE  406     148.787  60.617  36.678  1.00  0.00            
ATOM   4785  NH3 POPE  407     113.222 129.092  54.398  1.00  0.00            
ATOM   4786  PO4 POPE  407     108.896 130.673  54.693  1.00  0.00            
ATOM   4787  GL1 POPE  407     110.296 128.922  49.923  1.00  0.00            
ATOM   4788  GL2 POPE  407     109.495 125.428  48.193  1.00  0.00            
ATOM   4789  C1A POPE  407     112.274 128.774  45.911  1.00  0.00            
ATOM   4790  D2A POPE  407     112.355 127.711  41.530  1.00  0.00            
ATOM   4791  C3A POPE  407     109.591 128.252  37.804  1.00  0.00            
ATOM   4792  C4A POPE  407     105.497 129.347  36.365  1.00  0.00            
ATOM   4793  C1B POPE  407     109.983 124.083  44.770  1.00  0.00            
ATOM   4794  C2B POPE  407     109.884 123.047  40.590  1.00  0.00            
ATOM   4795  C3B POPE  407     110.385 123.598  36.408  1.00  0.00            
ATOM   4796  C4B POPE  407     108.427 125.011  32.746  1.00  0.00            
ATOM   4797  NH3 POPE  408     119.451  13.273  57.302  1.00  0.00            
ATOM   4798  PO4 POPE  408     123.271  14.634  54.472  1.00  0.00            
ATOM   4799  GL1 POPE  408     126.226  15.653  50.599  1.00  0.00            
ATOM   4800  GL2 POPE  408     129.292  17.090  51.358  1.00  0.00            
ATOM   4801  C1A POPE  408     126.248  13.616  46.179  1.00  0.00            
ATOM   4802  D2A POPE  408     128.918  11.058  43.660  1.00  0.00            
ATOM   4803  C3A POPE  408     129.956   8.443  40.155  1.00  0.00            
ATOM   4804  C4A POPE  408     127.694   5.450  37.401  1.00  0.00            
ATOM   4805  C1B POPE  408     129.542  17.928  46.954  1.00  0.00            
ATOM   4806  C2B POPE  408     130.942  15.433  42.576  1.00  0.00            
ATOM   4807  C3B POPE  408     133.373  18.108  38.628  1.00  0.00            
ATOM   4808  C4B POPE  408     132.781  20.352  34.827  1.00  0.00            
ATOM   4809  NH3 POPE  409     142.532 104.372  56.199  1.00  0.00            
ATOM   4810  PO4 POPE  409     145.848 103.215  58.188  1.00  0.00            
ATOM   4811  GL1 POPE  409     147.041 102.978  53.110  1.00  0.00            
ATOM   4812  GL2 POPE  409     150.738 100.830  54.265  1.00  0.00            
ATOM   4813  C1A POPE  409     147.332 103.714  49.411  1.00  0.00            
ATOM   4814  D2A POPE  409     149.314 106.391  44.978  1.00  0.00            
ATOM   4815  C3A POPE  409     152.144 106.777  42.278  1.00  0.00            
ATOM   4816  C4A POPE  409     155.437 109.354  41.445  1.00  0.00            
ATOM   4817  C1B POPE  409     150.038  99.256  50.033  1.00  0.00            
ATOM   4818  C2B POPE  409     148.470  95.646  47.168  1.00  0.00            
ATOM   4819  C3B POPE  409     148.710  92.800  43.426  1.00  0.00            
ATOM   4820  C4B POPE  409     147.257  93.582  40.600  1.00  0.00            
ATOM   4821  NH3 POPE  410     182.942  16.319  56.013  1.00  0.00            
ATOM   4822  PO4 POPE  410     183.897  11.731  57.781  1.00  0.00            
ATOM   4823  GL1 POPE  410     182.491  11.957  53.271  1.00  0.00            
ATOM   4824  GL2 POPE  410     181.105  14.639  51.883  1.00  0.00            
ATOM   4825  C1A POPE  410     181.839  10.507  49.142  1.00  0.00            
ATOM   4826  D2A POPE  410     179.441   6.887  46.185  1.00  0.00            
ATOM   4827  C3A POPE  410     181.041   8.255  41.769  1.00  0.00            
ATOM   4828  C4A POPE  410     184.309   8.178  38.670  1.00  0.00            
ATOM   4829  C1B POPE  410     182.823  16.836  48.760  1.00  0.00            
ATOM   4830  C2B POPE  410     184.062  17.810  44.495  1.00  0.00            
ATOM   4831  C3B POPE  410     183.070  17.780  40.227  1.00  0.00            
ATOM   4832  C4B POPE  410     181.246  16.460  36.833  1.00  0.00            
ATOM   4833  NH3 POPE  411      41.727 191.962  60.727  1.00  0.00            
ATOM   4834  PO4 POPE  411      41.685 197.102  60.988  1.00  0.00            
ATOM   4835  GL1 POPE  411      42.590 196.156  57.094  1.00  0.00            
ATOM   4836  GL2 POPE  411      43.428 198.563  54.404  1.00  0.00            
ATOM   4837  C1A POPE  411      43.756 194.013  53.153  1.00  0.00            
ATOM   4838  D2A POPE  411      42.021 193.386  49.227  1.00  0.00            
ATOM   4839  C3A POPE  411      43.235 193.708  44.181  1.00  0.00            
ATOM   4840  C4A POPE  411      41.949 192.328  39.837  1.00  0.00            
ATOM   4841  C1B POPE  411      43.537 199.311  50.200  1.00  0.00            
ATOM   4842  C2B POPE  411      45.490 198.702  46.003  1.00  0.00            
ATOM   4843  C3B POPE  411      44.596 197.499  41.333  1.00  0.00            
ATOM   4844  C4B POPE  411      46.411 201.019  38.469  1.00  0.00            
ATOM   4845  NH3 POPE  412     136.299  27.248  53.636  1.00  0.00            
ATOM   4846  PO4 POPE  412     140.652  28.983  56.073  1.00  0.00            
ATOM   4847  GL1 POPE  412     140.326  30.798  52.109  1.00  0.00            
ATOM   4848  GL2 POPE  412     141.242  34.149  50.405  1.00  0.00            
ATOM   4849  C1A POPE  412     140.262  30.341  47.628  1.00  0.00            
ATOM   4850  D2A POPE  412     139.729  31.683  43.635  1.00  0.00            
ATOM   4851  C3A POPE  412     142.324  34.120  41.394  1.00  0.00            
ATOM   4852  C4A POPE  412     142.553  37.540  38.958  1.00  0.00            
ATOM   4853  C1B POPE  412     143.616  33.695  46.602  1.00  0.00            
ATOM   4854  C2B POPE  412     146.413  35.688  43.176  1.00  0.00            
ATOM   4855  C3B POPE  412     147.239  36.934  39.581  1.00  0.00            
ATOM   4856  C4B POPE  412     146.161  38.064  35.373  1.00  0.00            
ATOM   4857  NH3 POPE  413     179.397  49.113  56.010  1.00  0.00            
ATOM   4858  PO4 POPE  413     183.852  47.686  54.082  1.00  0.00            
ATOM   4859  GL1 POPE  413     179.852  48.255  50.696  1.00  0.00            
ATOM   4860  GL2 POPE  413     178.304  51.138  50.932  1.00  0.00            
ATOM   4861  C1A POPE  413     178.628  47.930  46.408  1.00  0.00            
ATOM   4862  D2A POPE  413     177.964  50.760  42.991  1.00  0.00            
ATOM   4863  C3A POPE  413     177.097  49.816  38.989  1.00  0.00            
ATOM   4864  C4A POPE  413     172.972  48.321  37.044  1.00  0.00            
ATOM   4865  C1B POPE  413     176.248  52.478  47.539  1.00  0.00            
ATOM   4866  C2B POPE  413     173.461  52.816  43.982  1.00  0.00            
ATOM   4867  C3B POPE  413     172.367  52.695  39.402  1.00  0.00            
ATOM   4868  C4B POPE  413     174.732  52.373  34.706  1.00  0.00            
ATOM   4869  NH3 POPE  414      80.918  80.444  55.150  1.00  0.00            
ATOM   4870  PO4 POPE  414      77.720  82.921  55.194  1.00  0.00            
ATOM   4871  GL1 POPE  414      78.445  83.178  51.101  1.00  0.00            
ATOM   4872  GL2 POPE  414      80.689  80.099  50.159  1.00  0.00            
ATOM   4873  C1A POPE  414      81.324  84.708  48.294  1.00  0.00            
ATOM   4874  D2A POPE  414      82.495  87.980  45.562  1.00  0.00            
ATOM   4875  C3A POPE  414      83.736  89.118  40.299  1.00  0.00            
ATOM   4876  C4A POPE  414      85.005  89.032  36.284  1.00  0.00            
ATOM   4877  C1B POPE  414      79.415  81.328  45.157  1.00  0.00            
ATOM   4878  C2B POPE  414      76.578  83.260  41.511  1.00  0.00            
ATOM   4879  C3B POPE  414      77.342  83.515  37.457  1.00  0.00            
ATOM   4880  C4B POPE  414      76.354  83.689  33.670  1.00  0.00            
ATOM   4881  NH3 POPE  415     174.638 108.589  55.027  1.00  0.00            
ATOM   4882  PO4 POPE  415     172.753 104.805  57.022  1.00  0.00            
ATOM   4883  GL1 POPE  415     171.031 105.663  53.329  1.00  0.00            
ATOM   4884  GL2 POPE  415     171.758 103.254  51.414  1.00  0.00            
ATOM   4885  C1A POPE  415     169.194 109.315  49.742  1.00  0.00            
ATOM   4886  D2A POPE  415     167.277 108.574  45.676  1.00  0.00            
ATOM   4887  C3A POPE  415     167.611 109.325  41.686  1.00  0.00            
ATOM   4888  C4A POPE  415     166.904 113.462  39.538  1.00  0.00            
ATOM   4889  C1B POPE  415     172.188 105.529  47.193  1.00  0.00            
ATOM   4890  C2B POPE  415     171.384 106.807  42.941  1.00  0.00            
ATOM   4891  C3B POPE  415     169.949 104.827  38.972  1.00  0.00            
ATOM   4892  C4B POPE  415     167.043 102.219  37.300  1.00  0.00            
ATOM   4893  NH3 POPE  416      78.047  90.710  59.776  1.00  0.00            
ATOM   4894  PO4 POPE  416      80.219  91.231  55.966  1.00  0.00            
ATOM   4895  GL1 POPE  416      80.005  93.531  51.902  1.00  0.00            
ATOM   4896  GL2 POPE  416      81.839  96.950  51.157  1.00  0.00            
ATOM   4897  C1A POPE  416      79.937  94.024  46.785  1.00  0.00            
ATOM   4898  D2A POPE  416      78.317  92.135  42.735  1.00  0.00            
ATOM   4899  C3A POPE  416      78.719  88.170  40.593  1.00  0.00            
ATOM   4900  C4A POPE  416      80.267  87.413  36.203  1.00  0.00            
ATOM   4901  C1B POPE  416      84.190  93.689  49.038  1.00  0.00            
ATOM   4902  C2B POPE  416      84.123  92.943  44.689  1.00  0.00            
ATOM   4903  C3B POPE  416      83.663  95.274  40.923  1.00  0.00            
ATOM   4904  C4B POPE  416      85.930  96.235  37.322  1.00  0.00            
ATOM   4905  NH3 POPE  417     144.544  90.057  56.215  1.00  0.00            
ATOM   4906  PO4 POPE  417     140.570  89.734  56.501  1.00  0.00            
ATOM   4907  GL1 POPE  417     141.732  90.572  51.958  1.00  0.00            
ATOM   4908  GL2 POPE  417     138.732  89.084  51.503  1.00  0.00            
ATOM   4909  C1A POPE  417     140.408  92.098  47.296  1.00  0.00            
ATOM   4910  D2A POPE  417     138.674  91.894  43.296  1.00  0.00            
ATOM   4911  C3A POPE  417     137.401  95.267  41.641  1.00  0.00            
ATOM   4912  C4A POPE  417     138.295  98.156  38.031  1.00  0.00            
ATOM   4913  C1B POPE  417     137.226  87.769  46.711  1.00  0.00            
ATOM   4914  C2B POPE  417     139.896  86.900  42.030  1.00  0.00            
ATOM   4915  C3B POPE  417     141.322  84.561  38.604  1.00  0.00            
ATOM   4916  C4B POPE  417     144.336  82.612  35.553  1.00  0.00            
ATOM   4917  NH3 POPE  418     122.003 156.628  55.642  1.00  0.00            
ATOM   4918  PO4 POPE  418     118.625 158.797  56.658  1.00  0.00            
ATOM   4919  GL1 POPE  418     117.809 160.151  52.441  1.00  0.00            
ATOM   4920  GL2 POPE  418     116.094 158.286  50.648  1.00  0.00            
ATOM   4921  C1A POPE  418     116.927 164.120  50.646  1.00  0.00            
ATOM   4922  D2A POPE  418     116.998 166.654  46.929  1.00  0.00            
ATOM   4923  C3A POPE  418     118.593 164.552  44.535  1.00  0.00            
ATOM   4924  C4A POPE  418     119.302 163.545  40.878  1.00  0.00            
ATOM   4925  C1B POPE  418     113.900 160.325  47.385  1.00  0.00            
ATOM   4926  C2B POPE  418     114.684 161.281  44.181  1.00  0.00            
ATOM   4927  C3B POPE  418     115.742 160.018  40.539  1.00  0.00            
ATOM   4928  C4B POPE  418     116.400 160.689  36.359  1.00  0.00            
ATOM   4929  NH3 POPE  419     181.399  32.605  55.882  1.00  0.00            
ATOM   4930  PO4 POPE  419     184.250  30.272  56.470  1.00  0.00            
ATOM   4931  GL1 POPE  419     186.521  29.352  52.422  1.00  0.00            
ATOM   4932  GL2 POPE  419     189.180  31.455  51.351  1.00  0.00            
ATOM   4933  C1A POPE  419     185.388  30.710  47.663  1.00  0.00            
ATOM   4934  D2A POPE  419     187.078  31.615  43.182  1.00  0.00            
ATOM   4935  C3A POPE  419     184.264  33.484  40.177  1.00  0.00            
ATOM   4936  C4A POPE  419     183.257  34.694  37.054  1.00  0.00            
ATOM   4937  C1B POPE  419     191.121  32.119  46.745  1.00  0.00            
ATOM   4938  C2B POPE  419     191.253  34.330  42.635  1.00  0.00            
ATOM   4939  C3B POPE  419     189.657  33.264  38.637  1.00  0.00            
ATOM   4940  C4B POPE  419     187.954  29.898  36.101  1.00  0.00            
ATOM   4941  NH3 POPE  420     199.492  52.003  53.874  1.00  0.00            
ATOM   4942  PO4 POPE  420     194.766  50.509  52.881  1.00  0.00            
ATOM   4943  GL1 POPE  420     198.067  50.122  48.323  1.00  0.00            
ATOM   4944  GL2 POPE  420     201.075  52.225  48.914  1.00  0.00            
ATOM   4945  C1A POPE  420     198.537  50.277  43.950  1.00  0.00            
ATOM   4946  D2A POPE  420     198.158  50.096  39.579  1.00  0.00            
ATOM   4947  C3A POPE  420     195.089  51.980  36.226  1.00  0.00            
ATOM   4948  C4A POPE  420     192.093  50.922  33.932  1.00  0.00            
ATOM   4949  C1B POPE  420       0.549  53.610  45.523  1.00  0.00            
ATOM   4950  C2B POPE  420       1.903  52.152  41.453  1.00  0.00            
ATOM   4951  C3B POPE  420       3.124  49.679  37.719  1.00  0.00            
ATOM   4952  C4B POPE  420       4.296  45.725  36.932  1.00  0.00            
ATOM   4953  NH3 POPE  421     137.308 154.999  54.566  1.00  0.00            
ATOM   4954  PO4 POPE  421     140.774 158.167  53.428  1.00  0.00            
ATOM   4955  GL1 POPE  421     142.228 157.234  49.274  1.00  0.00            
ATOM   4956  GL2 POPE  421     144.157 158.680  49.082  1.00  0.00            
ATOM   4957  C1A POPE  421     141.818 156.056  45.345  1.00  0.00            
ATOM   4958  D2A POPE  421     143.743 154.427  42.025  1.00  0.00            
ATOM   4959  C3A POPE  421     148.055 153.015  41.819  1.00  0.00            
ATOM   4960  C4A POPE  421     151.334 150.973  41.141  1.00  0.00            
ATOM   4961  C1B POPE  421     144.745 161.236  45.075  1.00  0.00            
ATOM   4962  C2B POPE  421     144.058 163.051  40.599  1.00  0.00            
ATOM   4963  C3B POPE  421     145.040 165.068  36.806  1.00  0.00            
ATOM   4964  C4B POPE  421     143.899 165.265  32.545  1.00  0.00            
ATOM   4965  NH3 POPE  422      49.589 179.034  58.799  1.00  0.00            
ATOM   4966  PO4 POPE  422      53.698 175.093  61.582  1.00  0.00            
ATOM   4967  GL1 POPE  422      53.514 175.721  57.227  1.00  0.00            
ATOM   4968  GL2 POPE  422      53.833 172.028  55.548  1.00  0.00            
ATOM   4969  C1A POPE  422      54.478 176.874  53.529  1.00  0.00            
ATOM   4970  D2A POPE  422      54.524 177.262  49.608  1.00  0.00            
ATOM   4971  C3A POPE  422      55.219 177.021  45.522  1.00  0.00            
ATOM   4972  C4A POPE  422      55.119 173.677  40.897  1.00  0.00            
ATOM   4973  C1B POPE  422      56.823 172.437  52.407  1.00  0.00            
ATOM   4974  C2B POPE  422      57.284 173.113  48.080  1.00  0.00            
ATOM   4975  C3B POPE  422      58.194 171.652  44.810  1.00  0.00            
ATOM   4976  C4B POPE  422      59.210 170.991  40.999  1.00  0.00            
ATOM   4977  NH3 POPE  423     102.922  69.974  54.137  1.00  0.00            
ATOM   4978  PO4 POPE  423      98.347  71.311  54.937  1.00  0.00            
ATOM   4979  GL1 POPE  423     100.141  73.674  51.880  1.00  0.00            
ATOM   4980  GL2 POPE  423     103.140  72.490  49.724  1.00  0.00            
ATOM   4981  C1A POPE  423     101.568  77.125  48.997  1.00  0.00            
ATOM   4982  D2A POPE  423     100.453  80.844  46.758  1.00  0.00            
ATOM   4983  C3A POPE  423      97.460  81.149  43.303  1.00  0.00            
ATOM   4984  C4A POPE  423      97.262  78.212  40.875  1.00  0.00            
ATOM   4985  C1B POPE  423     105.058  72.754  46.079  1.00  0.00            
ATOM   4986  C2B POPE  423     104.896  73.818  41.611  1.00  0.00            
ATOM   4987  C3B POPE  423     106.478  77.185  39.166  1.00  0.00            
ATOM   4988  C4B POPE  423     107.991  79.754  36.432  1.00  0.00            
ATOM   4989  NH3 POPE  424     163.848  78.455  58.245  1.00  0.00            
ATOM   4990  PO4 POPE  424     167.820  81.235  58.296  1.00  0.00            
ATOM   4991  GL1 POPE  424     168.034  81.640  53.861  1.00  0.00            
ATOM   4992  GL2 POPE  424     167.785  85.075  53.466  1.00  0.00            
ATOM   4993  C1A POPE  424     165.395  81.578  49.669  1.00  0.00            
ATOM   4994  D2A POPE  424     165.009  78.193  46.215  1.00  0.00            
ATOM   4995  C3A POPE  424     165.747  80.526  43.090  1.00  0.00            
ATOM   4996  C4A POPE  424     165.556  81.939  37.741  1.00  0.00            
ATOM   4997  C1B POPE  424     168.440  85.265  49.724  1.00  0.00            
ATOM   4998  C2B POPE  424     168.621  83.188  46.265  1.00  0.00            
ATOM   4999  C3B POPE  424     170.563  81.038  42.729  1.00  0.00            
ATOM   5000  C4B POPE  424     173.847  78.341  40.049  1.00  0.00            
ATOM   5001  NH3 POPE  425      25.496 151.884  56.688  1.00  0.00            
ATOM   5002  PO4 POPE  425      28.977 155.650  57.518  1.00  0.00            
ATOM   5003  GL1 POPE  425      29.724 156.876  53.096  1.00  0.00            
ATOM   5004  GL2 POPE  425      28.856 159.790  51.686  1.00  0.00            
ATOM   5005  C1A POPE  425      30.560 154.634  48.834  1.00  0.00            
ATOM   5006  D2A POPE  425      30.162 153.742  44.689  1.00  0.00            
ATOM   5007  C3A POPE  425      33.156 156.640  41.915  1.00  0.00            
ATOM   5008  C4A POPE  425      33.777 157.483  37.891  1.00  0.00            
ATOM   5009  C1B POPE  425      30.587 159.311  47.600  1.00  0.00            
ATOM   5010  C2B POPE  425      30.346 160.957  43.328  1.00  0.00            
ATOM   5011  C3B POPE  425      31.103 164.123  40.556  1.00  0.00            
ATOM   5012  C4B POPE  425      31.057 168.478  38.700  1.00  0.00            
ATOM   5013  NH3 POPE  426     119.043  31.843  51.633  1.00  0.00            
ATOM   5014  PO4 POPE  426     122.973  30.374  52.350  1.00  0.00            
ATOM   5015  GL1 POPE  426     124.386  28.689  49.303  1.00  0.00            
ATOM   5016  GL2 POPE  426     126.773  26.516  49.363  1.00  0.00            
ATOM   5017  C1A POPE  426     126.215  29.949  45.024  1.00  0.00            
ATOM   5018  D2A POPE  426     125.592  31.574  40.499  1.00  0.00            
ATOM   5019  C3A POPE  426     123.954  35.186  39.207  1.00  0.00            
ATOM   5020  C4A POPE  426     122.918  38.562  37.827  1.00  0.00            
ATOM   5021  C1B POPE  426     126.112  25.156  44.641  1.00  0.00            
ATOM   5022  C2B POPE  426     127.756  21.844  42.296  1.00  0.00            
ATOM   5023  C3B POPE  426     127.537  19.367  38.213  1.00  0.00            
ATOM   5024  C4B POPE  426     130.448  16.210  35.153  1.00  0.00            
ATOM   5025  NH3 POPE  427       3.025 121.999  59.659  1.00  0.00            
ATOM   5026  PO4 POPE  427       5.492 122.810  56.748  1.00  0.00            
ATOM   5027  GL1 POPE  427       7.145 123.291  52.079  1.00  0.00            
ATOM   5028  GL2 POPE  427       9.970 125.211  50.673  1.00  0.00            
ATOM   5029  C1A POPE  427       5.449 124.399  48.276  1.00  0.00            
ATOM   5030  D2A POPE  427       5.608 123.978  43.197  1.00  0.00            
ATOM   5031  C3A POPE  427       8.711 123.585  40.906  1.00  0.00            
ATOM   5032  C4A POPE  427      10.014 124.640  36.543  1.00  0.00            
ATOM   5033  C1B POPE  427       9.691 122.642  46.686  1.00  0.00            
ATOM   5034  C2B POPE  427      12.027 120.747  43.564  1.00  0.00            
ATOM   5035  C3B POPE  427      13.658 118.646  39.616  1.00  0.00            
ATOM   5036  C4B POPE  427      12.794 119.826  35.440  1.00  0.00            
ATOM   5037  NH3 POPE  428      90.913   1.216  56.113  1.00  0.00            
ATOM   5038  PO4 POPE  428      93.689   3.169  53.654  1.00  0.00            
ATOM   5039  GL1 POPE  428      94.985   3.712  49.568  1.00  0.00            
ATOM   5040  GL2 POPE  428      92.388   5.142  49.105  1.00  0.00            
ATOM   5041  C1A POPE  428      97.647   1.709  47.123  1.00  0.00            
ATOM   5042  D2A POPE  428      97.847 199.844  44.290  1.00  0.00            
ATOM   5043  C3A POPE  428      94.190 197.608  42.847  1.00  0.00            
ATOM   5044  C4A POPE  428      89.730 197.927  42.987  1.00  0.00            
ATOM   5045  C1B POPE  428      90.091   4.133  44.979  1.00  0.00            
ATOM   5046  C2B POPE  428      87.732   0.939  45.196  1.00  0.00            
ATOM   5047  C3B POPE  428      83.354   0.530  44.466  1.00  0.00            
ATOM   5048  C4B POPE  428      79.010   1.015  43.362  1.00  0.00            
ATOM   5049  NH3 POPE  429      77.047 143.588  57.470  1.00  0.00            
ATOM   5050  PO4 POPE  429      73.339 140.619  57.959  1.00  0.00            
ATOM   5051  GL1 POPE  429      72.088 139.535  54.287  1.00  0.00            
ATOM   5052  GL2 POPE  429      70.630 142.136  53.739  1.00  0.00            
ATOM   5053  C1A POPE  429      72.306 139.285  49.544  1.00  0.00            
ATOM   5054  D2A POPE  429      75.149 140.962  44.958  1.00  0.00            
ATOM   5055  C3A POPE  429      75.684 145.018  42.646  1.00  0.00            
ATOM   5056  C4A POPE  429      78.293 147.629  41.643  1.00  0.00            
ATOM   5057  C1B POPE  429      70.771 144.258  50.444  1.00  0.00            
ATOM   5058  C2B POPE  429      70.134 143.304  47.414  1.00  0.00            
ATOM   5059  C3B POPE  429      70.929 145.454  43.755  1.00  0.00            
ATOM   5060  C4B POPE  429      72.408 148.527  41.298  1.00  0.00
[truncated: 1,717,156 more chars]
