# Supplementary material for: Membrane transporter dimerization driven by differential lipid solvation energetics of dissociated and associated states
Source: eLife. 2021 Apr 7;10:e63288. doi: 10.7554/eLife.63288 (PMC8116059; doi:10.7554/eLife.63288)
Supplement: Figure 3—source data 3. — This folder contains initial/final configurations (PDB files) for GROMACS coarse-grained simulations of 2:1 POPE/POPG and 2:1 DLPE/DLPG pure membranes alongside the corresponding parameter files (MDP/TPR format). [file elife-63288-fig3-data3.zip › Figure3-source-data/membrane-systems/100PO_0DL/last_frame.pdb]

REMARK    GENERATED BY TRJCONV
TITLE     Martini system t= 6000000.00000 step= 300000000
REMARK    THIS IS A SIMULATION BOX
CRYST1  199.524  199.524   73.791  90.00  90.00  90.00 P 1           1
MODEL        1
ATOM      1  NH3 POPE    1      32.164 122.256  60.546  1.00  0.00            
ATOM      2  PO4 POPE    1      34.668 125.276  61.441  1.00  0.00            
ATOM      3  GL1 POPE    1      34.001 127.346  57.495  1.00  0.00            
ATOM      4  GL2 POPE    1      35.914 129.608  56.853  1.00  0.00            
ATOM      5  C1A POPE    1      32.377 126.469  55.392  1.00  0.00            
ATOM      6  D2A POPE    1      30.812 123.535  52.237  1.00  0.00            
ATOM      7  C3A POPE    1      28.837 120.027  50.172  1.00  0.00            
ATOM      8  C4A POPE    1      25.921 116.244  47.380  1.00  0.00            
ATOM      9  C1B POPE    1      37.455 127.373  53.099  1.00  0.00            
ATOM     10  C2B POPE    1      39.460 125.840  49.642  1.00  0.00            
ATOM     11  C3B POPE    1      40.079 125.702  45.764  1.00  0.00            
ATOM     12  C4B POPE    1      41.525 127.891  42.193  1.00  0.00            
ATOM     13  NH3 POPE    2       3.781 125.108  55.641  1.00  0.00            
ATOM     14  PO4 POPE    2       0.946 121.139  54.974  1.00  0.00            
ATOM     15  GL1 POPE    2       0.687 120.583  50.863  1.00  0.00            
ATOM     16  GL2 POPE    2       0.681 118.088  49.924  1.00  0.00            
ATOM     17  C1A POPE    2     198.468 122.927  47.379  1.00  0.00            
ATOM     18  D2A POPE    2     199.179 123.021  43.395  1.00  0.00            
ATOM     19  C3A POPE    2     198.867 119.774  39.254  1.00  0.00            
ATOM     20  C4A POPE    2     197.711 115.952  37.427  1.00  0.00            
ATOM     21  C1B POPE    2     197.701 117.638  46.268  1.00  0.00            
ATOM     22  C2B POPE    2     194.882 118.086  42.698  1.00  0.00            
ATOM     23  C3B POPE    2     193.384 116.038  39.816  1.00  0.00            
ATOM     24  C4B POPE    2     193.278 116.572  35.469  1.00  0.00            
ATOM     25  NH3 POPE    3       5.623 141.719  56.643  1.00  0.00            
ATOM     26  PO4 POPE    3       9.186 141.634  55.661  1.00  0.00            
ATOM     27  GL1 POPE    3       7.554 141.486  51.869  1.00  0.00            
ATOM     28  GL2 POPE    3       4.294 142.865  51.122  1.00  0.00            
ATOM     29  C1A POPE    3       7.972 141.310  47.663  1.00  0.00            
ATOM     30  D2A POPE    3      11.425 140.885  45.647  1.00  0.00            
ATOM     31  C3A POPE    3      11.686 137.534  41.567  1.00  0.00            
ATOM     32  C4A POPE    3      10.943 134.605  39.100  1.00  0.00            
ATOM     33  C1B POPE    3       3.980 144.359  47.520  1.00  0.00            
ATOM     34  C2B POPE    3       6.088 144.898  43.507  1.00  0.00            
ATOM     35  C3B POPE    3       6.009 147.114  39.797  1.00  0.00            
ATOM     36  C4B POPE    3       8.563 147.008  36.787  1.00  0.00            
ATOM     37  NH3 POPE    4      69.855  68.798  60.001  1.00  0.00            
ATOM     38  PO4 POPE    4      67.294  69.850  55.477  1.00  0.00            
ATOM     39  GL1 POPE    4      65.569  70.950  51.136  1.00  0.00            
ATOM     40  GL2 POPE    4      62.355  71.288  52.610  1.00  0.00            
ATOM     41  C1A POPE    4      65.794  69.882  48.138  1.00  0.00            
ATOM     42  D2A POPE    4      64.275  71.612  43.869  1.00  0.00            
ATOM     43  C3A POPE    4      66.326  69.045  41.219  1.00  0.00            
ATOM     44  C4A POPE    4      66.941  69.155  36.413  1.00  0.00            
ATOM     45  C1B POPE    4      58.192  70.388  51.697  1.00  0.00            
ATOM     46  C2B POPE    4      56.497  66.722  49.678  1.00  0.00            
ATOM     47  C3B POPE    4      52.277  65.283  49.232  1.00  0.00            
ATOM     48  C4B POPE    4      48.084  65.569  48.156  1.00  0.00            
ATOM     49  NH3 POPE    5     173.544 111.865  54.597  1.00  0.00            
ATOM     50  PO4 POPE    5     169.187 112.242  56.729  1.00  0.00            
ATOM     51  GL1 POPE    5     166.845 113.168  52.283  1.00  0.00            
ATOM     52  GL2 POPE    5     163.631 113.791  51.337  1.00  0.00            
ATOM     53  C1A POPE    5     169.569 114.141  49.545  1.00  0.00            
ATOM     54  D2A POPE    5     171.314 118.009  48.074  1.00  0.00            
ATOM     55  C3A POPE    5     172.213 121.026  49.823  1.00  0.00            
ATOM     56  C4A POPE    5     174.312 124.305  47.466  1.00  0.00            
ATOM     57  C1B POPE    5     165.346 111.915  47.457  1.00  0.00            
ATOM     58  C2B POPE    5     165.371 112.863  44.007  1.00  0.00            
ATOM     59  C3B POPE    5     166.433 114.081  39.169  1.00  0.00            
ATOM     60  C4B POPE    5     169.559 114.517  36.901  1.00  0.00            
ATOM     61  NH3 POPE    6     130.647 182.517  54.851  1.00  0.00            
ATOM     62  PO4 POPE    6     133.646 179.974  57.933  1.00  0.00            
ATOM     63  GL1 POPE    6     134.958 179.536  54.638  1.00  0.00            
ATOM     64  GL2 POPE    6     138.649 180.656  54.678  1.00  0.00            
ATOM     65  C1A POPE    6     134.821 178.220  49.832  1.00  0.00            
ATOM     66  D2A POPE    6     132.881 177.770  44.812  1.00  0.00            
ATOM     67  C3A POPE    6     135.048 179.252  41.588  1.00  0.00            
ATOM     68  C4A POPE    6     137.492 177.789  39.158  1.00  0.00            
ATOM     69  C1B POPE    6     139.841 177.299  50.223  1.00  0.00            
ATOM     70  C2B POPE    6     136.752 174.670  47.191  1.00  0.00            
ATOM     71  C3B POPE    6     136.679 173.765  42.520  1.00  0.00            
ATOM     72  C4B POPE    6     138.072 173.024  38.202  1.00  0.00            
ATOM     73  NH3 POPE    7      62.338 109.961  56.070  1.00  0.00            
ATOM     74  PO4 POPE    7      62.772 106.065  59.135  1.00  0.00            
ATOM     75  GL1 POPE    7      63.803 105.865  54.453  1.00  0.00            
ATOM     76  GL2 POPE    7      66.054 107.286  52.225  1.00  0.00            
ATOM     77  C1A POPE    7      65.772 101.264  52.428  1.00  0.00            
ATOM     78  D2A POPE    7      66.531  96.243  51.275  1.00  0.00            
ATOM     79  C3A POPE    7      67.867  95.151  47.463  1.00  0.00            
ATOM     80  C4A POPE    7      66.374  96.108  43.444  1.00  0.00            
ATOM     81  C1B POPE    7      62.538 108.773  49.411  1.00  0.00            
ATOM     82  C2B POPE    7      63.113 108.727  44.986  1.00  0.00            
ATOM     83  C3B POPE    7      64.551 110.151  42.232  1.00  0.00            
ATOM     84  C4B POPE    7      66.523 107.931  38.396  1.00  0.00            
ATOM     85  NH3 POPE    8      55.488 114.095  56.090  1.00  0.00            
ATOM     86  PO4 POPE    8      59.561 114.380  57.858  1.00  0.00            
ATOM     87  GL1 POPE    8      60.261 113.308  52.850  1.00  0.00            
ATOM     88  GL2 POPE    8      55.626 111.898  51.736  1.00  0.00            
ATOM     89  C1A POPE    8      59.070 112.354  47.634  1.00  0.00            
ATOM     90  D2A POPE    8      58.912 110.894  43.361  1.00  0.00            
ATOM     91  C3A POPE    8      56.488 108.317  42.059  1.00  0.00            
ATOM     92  C4A POPE    8      56.403 104.623  41.846  1.00  0.00            
ATOM     93  C1B POPE    8      53.709 111.916  47.930  1.00  0.00            
ATOM     94  C2B POPE    8      52.937 112.276  43.664  1.00  0.00            
ATOM     95  C3B POPE    8      52.049 111.807  40.409  1.00  0.00            
ATOM     96  C4B POPE    8      53.794 113.710  36.756  1.00  0.00            
ATOM     97  NH3 POPE    9     196.083 128.231  54.957  1.00  0.00            
ATOM     98  PO4 POPE    9     198.548 125.915  55.793  1.00  0.00            
ATOM     99  GL1 POPE    9       0.744 125.884  51.497  1.00  0.00            
ATOM    100  GL2 POPE    9       3.567 128.098  50.539  1.00  0.00            
ATOM    101  C1A POPE    9       2.093 126.630  46.100  1.00  0.00            
ATOM    102  D2A POPE    9       0.343 128.680  42.731  1.00  0.00            
ATOM    103  C3A POPE    9     198.993 126.127  39.709  1.00  0.00            
ATOM    104  C4A POPE    9     196.271 124.912  35.977  1.00  0.00            
ATOM    105  C1B POPE    9       4.625 123.609  49.535  1.00  0.00            
ATOM    106  C2B POPE    9       4.194 119.160  47.090  1.00  0.00            
ATOM    107  C3B POPE    9       2.655 118.724  43.144  1.00  0.00            
ATOM    108  C4B POPE    9       5.031 117.667  38.348  1.00  0.00            
ATOM    109  NH3 POPE   10      16.382 101.391  57.946  1.00  0.00            
ATOM    110  PO4 POPE   10      14.700  98.301  55.727  1.00  0.00            
ATOM    111  GL1 POPE   10      15.871  99.627  50.855  1.00  0.00            
ATOM    112  GL2 POPE   10      12.435 100.575  49.621  1.00  0.00            
ATOM    113  C1A POPE   10      19.066 100.686  47.856  1.00  0.00            
ATOM    114  D2A POPE   10      19.652 103.373  45.267  1.00  0.00            
ATOM    115  C3A POPE   10      20.439 103.129  40.887  1.00  0.00            
ATOM    116  C4A POPE   10      21.600 102.583  36.840  1.00  0.00            
ATOM    117  C1B POPE   10      12.783  96.238  47.303  1.00  0.00            
ATOM    118  C2B POPE   10      15.097  94.078  43.222  1.00  0.00            
ATOM    119  C3B POPE   10      15.409  95.855  39.529  1.00  0.00            
ATOM    120  C4B POPE   10      19.134  98.701  37.462  1.00  0.00            
ATOM    121  NH3 POPE   11      26.866  82.860  56.089  1.00  0.00            
ATOM    122  PO4 POPE   11      22.952  83.755  57.398  1.00  0.00            
ATOM    123  GL1 POPE   11      21.191  83.016  53.361  1.00  0.00            
ATOM    124  GL2 POPE   11      23.139  85.507  51.750  1.00  0.00            
ATOM    125  C1A POPE   11      19.413  84.710  48.923  1.00  0.00            
ATOM    126  D2A POPE   11      21.588  84.290  45.203  1.00  0.00            
ATOM    127  C3A POPE   11      20.142  87.213  42.789  1.00  0.00            
ATOM    128  C4A POPE   11      20.429  91.339  43.540  1.00  0.00            
ATOM    129  C1B POPE   11      24.307  87.622  48.206  1.00  0.00            
ATOM    130  C2B POPE   11      25.306  89.400  43.946  1.00  0.00            
ATOM    131  C3B POPE   11      23.620  89.636  39.301  1.00  0.00            
ATOM    132  C4B POPE   11      20.490  87.203  37.313  1.00  0.00            
ATOM    133  NH3 POPE   12     189.553  96.015  54.576  1.00  0.00            
ATOM    134  PO4 POPE   12     185.495  95.753  55.479  1.00  0.00            
ATOM    135  GL1 POPE   12     184.283  95.424  51.637  1.00  0.00            
ATOM    136  GL2 POPE   12     186.852  95.729  49.794  1.00  0.00            
ATOM    137  C1A POPE   12     182.267  94.743  47.731  1.00  0.00            
ATOM    138  D2A POPE   12     180.781  93.942  43.338  1.00  0.00            
ATOM    139  C3A POPE   12     182.882  95.698  39.521  1.00  0.00            
ATOM    140  C4A POPE   12     184.649  96.035  36.259  1.00  0.00            
ATOM    141  C1B POPE   12     187.174  95.590  45.628  1.00  0.00            
ATOM    142  C2B POPE   12     188.101  97.318  41.459  1.00  0.00            
ATOM    143  C3B POPE   12     189.266  97.614  36.978  1.00  0.00            
ATOM    144  C4B POPE   12     189.961  94.919  33.078  1.00  0.00            
ATOM    145  NH3 POPE   13     131.440 144.663  50.813  1.00  0.00            
ATOM    146  PO4 POPE   13     127.262 143.459  52.943  1.00  0.00            
ATOM    147  GL1 POPE   13     127.043 142.825  48.673  1.00  0.00            
ATOM    148  GL2 POPE   13     125.672 145.419  47.773  1.00  0.00            
ATOM    149  C1A POPE   13     127.653 142.898  43.433  1.00  0.00            
ATOM    150  D2A POPE   13     130.493 145.396  40.097  1.00  0.00            
ATOM    151  C3A POPE   13     133.544 144.656  38.696  1.00  0.00            
ATOM    152  C4A POPE   13     135.974 140.666  40.124  1.00  0.00            
ATOM    153  C1B POPE   13     124.761 147.554  43.909  1.00  0.00            
ATOM    154  C2B POPE   13     122.426 147.507  39.779  1.00  0.00            
ATOM    155  C3B POPE   13     122.972 149.226  35.400  1.00  0.00            
ATOM    156  C4B POPE   13     124.765 152.157  32.454  1.00  0.00            
ATOM    157  NH3 POPE   14     175.368  26.437  59.150  1.00  0.00            
ATOM    158  PO4 POPE   14     171.462  25.354  57.088  1.00  0.00            
ATOM    159  GL1 POPE   14     169.657  25.327  53.313  1.00  0.00            
ATOM    160  GL2 POPE   14     166.275  27.468  53.692  1.00  0.00            
ATOM    161  C1A POPE   14     167.863  23.459  49.281  1.00  0.00            
ATOM    162  D2A POPE   14     168.701  22.024  45.945  1.00  0.00            
ATOM    163  C3A POPE   14     170.026  23.447  42.194  1.00  0.00            
ATOM    164  C4A POPE   14     172.468  21.852  39.235  1.00  0.00            
ATOM    165  C1B POPE   14     164.880  28.461  50.429  1.00  0.00            
ATOM    166  C2B POPE   14     162.489  28.939  45.537  1.00  0.00            
ATOM    167  C3B POPE   14     162.303  27.311  41.313  1.00  0.00            
ATOM    168  C4B POPE   14     160.464  25.787  37.600  1.00  0.00            
ATOM    169  NH3 POPE   15     105.715 142.198  56.467  1.00  0.00            
ATOM    170  PO4 POPE   15     106.368 138.933  58.609  1.00  0.00            
ATOM    171  GL1 POPE   15     106.648 137.509  53.740  1.00  0.00            
ATOM    172  GL2 POPE   15     104.783 139.211  52.333  1.00  0.00            
ATOM    173  C1A POPE   15     107.435 135.249  49.012  1.00  0.00            
ATOM    174  D2A POPE   15     107.184 133.569  44.317  1.00  0.00            
ATOM    175  C3A POPE   15     104.111 133.537  39.721  1.00  0.00            
ATOM    176  C4A POPE   15     101.262 133.307  35.587  1.00  0.00            
ATOM    177  C1B POPE   15     103.326 137.824  47.976  1.00  0.00            
ATOM    178  C2B POPE   15     103.045 136.904  43.275  1.00  0.00            
ATOM    179  C3B POPE   15     101.494 137.400  39.369  1.00  0.00            
ATOM    180  C4B POPE   15     102.003 138.594  34.403  1.00  0.00            
ATOM    181  NH3 POPE   16     138.944 196.803  57.552  1.00  0.00            
ATOM    182  PO4 POPE   16     139.535 192.333  58.911  1.00  0.00            
ATOM    183  GL1 POPE   16     140.035 188.573  55.253  1.00  0.00            
ATOM    184  GL2 POPE   16     138.228 188.054  51.580  1.00  0.00            
ATOM    185  C1A POPE   16     141.481 184.509  52.209  1.00  0.00            
ATOM    186  D2A POPE   16     140.990 181.933  49.125  1.00  0.00            
ATOM    187  C3A POPE   16     140.332 185.535  46.115  1.00  0.00            
ATOM    188  C4A POPE   16     141.095 187.101  41.848  1.00  0.00            
ATOM    189  C1B POPE   16     139.507 190.449  47.987  1.00  0.00            
ATOM    190  C2B POPE   16     139.116 191.614  43.473  1.00  0.00            
ATOM    191  C3B POPE   16     137.906 190.971  40.116  1.00  0.00            
ATOM    192  C4B POPE   16     134.916 189.921  36.325  1.00  0.00            
ATOM    193  NH3 POPE   17     181.269  70.979  53.615  1.00  0.00            
ATOM    194  PO4 POPE   17     183.356  66.092  53.496  1.00  0.00            
ATOM    195  GL1 POPE   17     183.668  64.602  49.481  1.00  0.00            
ATOM    196  GL2 POPE   17     184.174  62.536  49.398  1.00  0.00            
ATOM    197  C1A POPE   17     180.872  63.120  46.436  1.00  0.00            
ATOM    198  D2A POPE   17     177.157  61.338  45.086  1.00  0.00            
ATOM    199  C3A POPE   17     176.610  56.926  47.246  1.00  0.00            
ATOM    200  C4A POPE   17     178.629  54.990  50.032  1.00  0.00            
ATOM    201  C1B POPE   17     186.005  63.891  44.933  1.00  0.00            
ATOM    202  C2B POPE   17     186.748  64.765  40.315  1.00  0.00            
ATOM    203  C3B POPE   17     188.706  64.964  35.905  1.00  0.00            
ATOM    204  C4B POPE   17     192.364  65.804  36.278  1.00  0.00            
ATOM    205  NH3 POPE   18     199.159 111.200  54.584  1.00  0.00            
ATOM    206  PO4 POPE   18     196.019 107.877  53.231  1.00  0.00            
ATOM    207  GL1 POPE   18     195.690 106.130  50.216  1.00  0.00            
ATOM    208  GL2 POPE   18     193.341 104.451  49.743  1.00  0.00            
ATOM    209  C1A POPE   18     197.018 104.579  46.576  1.00  0.00            
ATOM    210  D2A POPE   18     197.131 107.730  43.959  1.00  0.00            
ATOM    211  C3A POPE   18     194.583 108.663  40.464  1.00  0.00            
ATOM    212  C4A POPE   18     192.347 106.396  38.857  1.00  0.00            
ATOM    213  C1B POPE   18     191.776 104.964  45.331  1.00  0.00            
ATOM    214  C2B POPE   18     188.946 103.750  41.229  1.00  0.00            
ATOM    215  C3B POPE   18     189.507 102.857  36.752  1.00  0.00            
ATOM    216  C4B POPE   18     186.997 100.929  33.723  1.00  0.00            
ATOM    217  NH3 POPE   19      19.992  35.449  60.057  1.00  0.00            
ATOM    218  PO4 POPE   19      17.799  39.969  57.648  1.00  0.00            
ATOM    219  GL1 POPE   19      15.813  41.315  54.036  1.00  0.00            
ATOM    220  GL2 POPE   19      15.978  38.200  51.856  1.00  0.00            
ATOM    221  C1A POPE   19      14.717  42.260  49.490  1.00  0.00            
ATOM    222  D2A POPE   19      14.791  40.601  44.930  1.00  0.00            
ATOM    223  C3A POPE   19      16.047  39.689  40.699  1.00  0.00            
ATOM    224  C4A POPE   19      16.167  40.180  36.640  1.00  0.00            
ATOM    225  C1B POPE   19      12.454  37.373  48.462  1.00  0.00            
ATOM    226  C2B POPE   19      10.400  34.838  45.005  1.00  0.00            
ATOM    227  C3B POPE   19      10.196  34.391  41.053  1.00  0.00            
ATOM    228  C4B POPE   19       7.188  35.066  38.300  1.00  0.00            
ATOM    229  NH3 POPE   20     131.100  88.609  56.417  1.00  0.00            
ATOM    230  PO4 POPE   20     127.175  86.665  57.458  1.00  0.00            
ATOM    231  GL1 POPE   20     123.453  88.596  55.124  1.00  0.00            
ATOM    232  GL2 POPE   20     122.201  87.530  51.596  1.00  0.00            
ATOM    233  C1A POPE   20     122.975  91.942  51.926  1.00  0.00            
ATOM    234  D2A POPE   20     122.153  90.858  47.391  1.00  0.00            
ATOM    235  C3A POPE   20     122.441  90.647  43.734  1.00  0.00            
ATOM    236  C4A POPE   20     123.172  89.778  40.541  1.00  0.00            
ATOM    237  C1B POPE   20     121.205  84.899  47.918  1.00  0.00            
ATOM    238  C2B POPE   20     120.717  83.820  42.893  1.00  0.00            
ATOM    239  C3B POPE   20     119.365  85.246  39.630  1.00  0.00            
ATOM    240  C4B POPE   20     117.259  84.492  35.824  1.00  0.00            
ATOM    241  NH3 POPE   21     181.216 190.896  56.966  1.00  0.00            
ATOM    242  PO4 POPE   21     178.828 188.017  57.367  1.00  0.00            
ATOM    243  GL1 POPE   21     180.025 188.151  53.192  1.00  0.00            
ATOM    244  GL2 POPE   21     183.648 187.611  52.067  1.00  0.00            
ATOM    245  C1A POPE   21     178.326 187.362  49.526  1.00  0.00            
ATOM    246  D2A POPE   21     180.194 185.965  45.766  1.00  0.00            
ATOM    247  C3A POPE   21     178.872 183.321  43.187  1.00  0.00            
ATOM    248  C4A POPE   21     180.144 181.482  39.289  1.00  0.00            
ATOM    249  C1B POPE   21     183.881 188.505  48.072  1.00  0.00            
ATOM    250  C2B POPE   21     181.091 190.965  46.427  1.00  0.00            
ATOM    251  C3B POPE   21     178.645 190.602  42.626  1.00  0.00            
ATOM    252  C4B POPE   21     176.485 187.765  39.501  1.00  0.00            
ATOM    253  NH3 POPE   22     190.609 194.284  56.133  1.00  0.00            
ATOM    254  PO4 POPE   22     187.815 196.972  54.418  1.00  0.00            
ATOM    255  GL1 POPE   22     189.623 196.199  51.012  1.00  0.00            
ATOM    256  GL2 POPE   22     190.749 193.544  51.067  1.00  0.00            
ATOM    257  C1A POPE   22     189.761 195.466  46.836  1.00  0.00            
ATOM    258  D2A POPE   22     189.158 196.210  42.760  1.00  0.00            
ATOM    259  C3A POPE   22     186.691 195.060  39.271  1.00  0.00            
ATOM    260  C4A POPE   22     184.945 193.468  35.233  1.00  0.00            
ATOM    261  C1B POPE   22     189.438 190.671  48.116  1.00  0.00            
ATOM    262  C2B POPE   22     187.765 188.133  44.848  1.00  0.00            
ATOM    263  C3B POPE   22     183.900 187.154  42.977  1.00  0.00            
ATOM    264  C4B POPE   22     181.279 186.339  39.128  1.00  0.00            
ATOM    265  NH3 POPE   23      30.178  18.926  56.945  1.00  0.00            
ATOM    266  PO4 POPE   23      31.975  15.703  55.859  1.00  0.00            
ATOM    267  GL1 POPE   23      33.284  14.085  52.116  1.00  0.00            
ATOM    268  GL2 POPE   23      36.372  15.933  51.750  1.00  0.00            
ATOM    269  C1A POPE   23      33.698  13.936  48.081  1.00  0.00            
ATOM    270  D2A POPE   23      36.622  12.563  45.376  1.00  0.00            
ATOM    271  C3A POPE   23      35.951   9.059  41.563  1.00  0.00            
ATOM    272  C4A POPE   23      38.813   7.996  38.459  1.00  0.00            
ATOM    273  C1B POPE   23      36.890  18.527  48.784  1.00  0.00            
ATOM    274  C2B POPE   23      37.410  17.998  44.585  1.00  0.00            
ATOM    275  C3B POPE   23      37.862  17.380  40.446  1.00  0.00            
ATOM    276  C4B POPE   23      38.799  19.912  37.361  1.00  0.00            
ATOM    277  NH3 POPE   24     156.744 144.283  57.855  1.00  0.00            
ATOM    278  PO4 POPE   24     154.489 148.169  59.053  1.00  0.00            
ATOM    279  GL1 POPE   24     157.198 149.056  54.880  1.00  0.00            
ATOM    280  GL2 POPE   24     158.822 152.128  54.290  1.00  0.00            
ATOM    281  C1A POPE   24     157.876 149.292  49.577  1.00  0.00            
ATOM    282  D2A POPE   24     155.775 148.989  45.062  1.00  0.00            
ATOM    283  C3A POPE   24     152.493 147.442  42.103  1.00  0.00            
ATOM    284  C4A POPE   24     148.942 148.323  38.991  1.00  0.00            
ATOM    285  C1B POPE   24     161.185 153.667  51.041  1.00  0.00            
ATOM    286  C2B POPE   24     161.739 154.006  46.369  1.00  0.00            
ATOM    287  C3B POPE   24     159.784 151.054  44.070  1.00  0.00            
ATOM    288  C4B POPE   24     157.806 149.761  40.222  1.00  0.00            
ATOM    289  NH3 POPE   25     107.025 112.470  58.218  1.00  0.00            
ATOM    290  PO4 POPE   25     102.918 112.226  58.087  1.00  0.00            
ATOM    291  GL1 POPE   25     100.778 113.470  54.314  1.00  0.00            
ATOM    292  GL2 POPE   25     101.906 116.353  52.841  1.00  0.00            
ATOM    293  C1A POPE   25      97.284 111.442  51.807  1.00  0.00            
ATOM    294  D2A POPE   25      96.432 109.609  48.526  1.00  0.00            
ATOM    295  C3A POPE   25      99.048 108.476  44.621  1.00  0.00            
ATOM    296  C4A POPE   25     102.079 110.112  41.731  1.00  0.00            
ATOM    297  C1B POPE   25      99.717 114.936  48.502  1.00  0.00            
ATOM    298  C2B POPE   25      98.785 114.387  43.441  1.00  0.00            
ATOM    299  C3B POPE   25      96.077 112.849  40.745  1.00  0.00            
ATOM    300  C4B POPE   25      92.467 113.638  38.475  1.00  0.00            
ATOM    301  NH3 POPE   26     162.426  91.665  48.891  1.00  0.00            
ATOM    302  PO4 POPE   26     160.923  87.976  50.382  1.00  0.00            
ATOM    303  GL1 POPE   26     161.943  87.498  46.525  1.00  0.00            
ATOM    304  GL2 POPE   26     164.763  86.923  45.374  1.00  0.00            
ATOM    305  C1A POPE   26     160.584  89.665  41.834  1.00  0.00            
ATOM    306  D2A POPE   26     159.690  88.707  37.717  1.00  0.00            
ATOM    307  C3A POPE   26     158.703  84.988  36.309  1.00  0.00            
ATOM    308  C4A POPE   26     154.279  83.466  37.164  1.00  0.00            
ATOM    309  C1B POPE   26     164.741  85.356  41.074  1.00  0.00            
ATOM    310  C2B POPE   26     165.283  83.338  37.878  1.00  0.00            
ATOM    311  C3B POPE   26     162.123  80.681  35.624  1.00  0.00            
ATOM    312  C4B POPE   26     160.476  76.423  34.955  1.00  0.00            
ATOM    313  NH3 POPE   27     127.624 172.819  54.263  1.00  0.00            
ATOM    314  PO4 POPE   27     125.276 168.948  54.759  1.00  0.00            
ATOM    315  GL1 POPE   27     126.193 169.469  50.603  1.00  0.00            
ATOM    316  GL2 POPE   27     129.797 168.954  49.849  1.00  0.00            
ATOM    317  C1A POPE   27     126.422 169.640  46.407  1.00  0.00            
ATOM    318  D2A POPE   27     127.437 169.158  42.452  1.00  0.00            
ATOM    319  C3A POPE   27     125.972 167.443  39.254  1.00  0.00            
ATOM    320  C4A POPE   27     126.180 164.287  36.233  1.00  0.00            
ATOM    321  C1B POPE   27     130.721 166.588  46.740  1.00  0.00            
ATOM    322  C2B POPE   27     128.783 164.686  43.708  1.00  0.00            
ATOM    323  C3B POPE   27     129.962 163.671  39.818  1.00  0.00            
ATOM    324  C4B POPE   27     131.300 165.794  36.160  1.00  0.00            
ATOM    325  NH3 POPE   28     107.984 134.661  58.051  1.00  0.00            
ATOM    326  PO4 POPE   28     104.074 134.508  56.520  1.00  0.00            
ATOM    327  GL1 POPE   28     102.861 134.880  52.278  1.00  0.00            
ATOM    328  GL2 POPE   28     100.158 137.446  51.427  1.00  0.00            
ATOM    329  C1A POPE   28     102.327 132.462  48.810  1.00  0.00            
ATOM    330  D2A POPE   28     101.709 131.410  44.099  1.00  0.00            
ATOM    331  C3A POPE   28      99.162 132.848  40.971  1.00  0.00            
ATOM    332  C4A POPE   28      94.425 134.549  41.577  1.00  0.00            
ATOM    333  C1B POPE   28      97.842 139.845  47.882  1.00  0.00            
ATOM    334  C2B POPE   28      94.556 141.850  44.452  1.00  0.00            
ATOM    335  C3B POPE   28      91.815 141.949  40.354  1.00  0.00            
ATOM    336  C4B POPE   28      89.844 143.143  36.703  1.00  0.00            
ATOM    337  NH3 POPE   29     164.443 164.864  57.378  1.00  0.00            
ATOM    338  PO4 POPE   29     163.044 159.941  57.883  1.00  0.00            
ATOM    339  GL1 POPE   29     162.167 158.014  53.842  1.00  0.00            
ATOM    340  GL2 POPE   29     163.906 155.120  55.266  1.00  0.00            
ATOM    341  C1A POPE   29     160.027 158.288  49.691  1.00  0.00            
ATOM    342  D2A POPE   29     162.546 158.570  45.729  1.00  0.00            
ATOM    343  C3A POPE   29     161.346 157.216  41.045  1.00  0.00            
ATOM    344  C4A POPE   29     157.289 154.632  40.020  1.00  0.00            
ATOM    345  C1B POPE   29     166.524 155.973  51.861  1.00  0.00            
ATOM    346  C2B POPE   29     171.178 155.448  50.795  1.00  0.00            
ATOM    347  C3B POPE   29     172.441 151.170  49.594  1.00  0.00            
ATOM    348  C4B POPE   29     169.121 147.453  48.784  1.00  0.00            
ATOM    349  NH3 POPE   30     148.989 135.000  60.316  1.00  0.00            
ATOM    350  PO4 POPE   30     146.575 137.337  58.836  1.00  0.00            
ATOM    351  GL1 POPE   30     147.660 135.992  55.193  1.00  0.00            
ATOM    352  GL2 POPE   30     150.865 136.835  55.577  1.00  0.00            
ATOM    353  C1A POPE   30     148.070 137.969  50.913  1.00  0.00            
ATOM    354  D2A POPE   30     149.435 139.833  47.053  1.00  0.00            
ATOM    355  C3A POPE   30     152.967 141.677  46.665  1.00  0.00            
ATOM    356  C4A POPE   30     154.538 142.993  42.183  1.00  0.00            
ATOM    357  C1B POPE   30     149.875 141.155  54.607  1.00  0.00            
ATOM    358  C2B POPE   30     150.432 144.503  50.733  1.00  0.00            
ATOM    359  C3B POPE   30     150.981 146.827  46.573  1.00  0.00            
ATOM    360  C4B POPE   30     148.628 149.970  44.235  1.00  0.00            
ATOM    361  NH3 POPE   31      17.703 194.164  57.694  1.00  0.00            
ATOM    362  PO4 POPE   31      14.848 197.297  56.574  1.00  0.00            
ATOM    363  GL1 POPE   31      15.324 196.127  52.854  1.00  0.00            
ATOM    364  GL2 POPE   31      18.577 195.449  52.971  1.00  0.00            
ATOM    365  C1A POPE   31      15.973 199.489  50.093  1.00  0.00            
ATOM    366  D2A POPE   31      19.176   0.893  47.728  1.00  0.00            
ATOM    367  C3A POPE   31      19.009   3.570  44.649  1.00  0.00            
ATOM    368  C4A POPE   31      18.338   5.580  41.198  1.00  0.00            
ATOM    369  C1B POPE   31      17.378 195.368  47.901  1.00  0.00            
ATOM    370  C2B POPE   31      15.882 197.223  43.645  1.00  0.00            
ATOM    371  C3B POPE   31      17.447   0.474  40.142  1.00  0.00            
ATOM    372  C4B POPE   31      14.272   1.079  36.470  1.00  0.00            
ATOM    373  NH3 POPE   32      76.174   1.989  57.549  1.00  0.00            
ATOM    374  PO4 POPE   32      75.756 197.257  57.056  1.00  0.00            
ATOM    375  GL1 POPE   32      74.720 198.096  53.033  1.00  0.00            
ATOM    376  GL2 POPE   32      78.260   0.078  52.751  1.00  0.00            
ATOM    377  C1A POPE   32      71.630   1.857  50.312  1.00  0.00            
ATOM    378  D2A POPE   32      69.876   0.966  46.143  1.00  0.00            
ATOM    379  C3A POPE   32      69.045   0.248  41.776  1.00  0.00            
ATOM    380  C4A POPE   32      69.924 198.477  37.374  1.00  0.00            
ATOM    381  C1B POPE   32      76.320 199.237  48.638  1.00  0.00            
ATOM    382  C2B POPE   32      72.715 196.958  47.942  1.00  0.00            
ATOM    383  C3B POPE   32      72.494 194.186  43.883  1.00  0.00            
ATOM    384  C4B POPE   32      70.892 192.262  39.359  1.00  0.00            
ATOM    385  NH3 POPE   33     189.996 142.179  62.803  1.00  0.00            
ATOM    386  PO4 POPE   33     187.651 141.944  57.880  1.00  0.00            
ATOM    387  GL1 POPE   33     186.355 142.445  53.833  1.00  0.00            
ATOM    388  GL2 POPE   33     183.059 141.703  53.604  1.00  0.00            
ATOM    389  C1A POPE   33     186.159 144.416  49.615  1.00  0.00            
ATOM    390  D2A POPE   33     185.439 145.930  44.629  1.00  0.00            
ATOM    391  C3A POPE   33     181.547 146.821  44.971  1.00  0.00            
ATOM    392  C4A POPE   33     178.504 146.438  42.766  1.00  0.00            
ATOM    393  C1B POPE   33     183.828 139.638  50.234  1.00  0.00            
ATOM    394  C2B POPE   33     183.488 141.612  46.464  1.00  0.00            
ATOM    395  C3B POPE   33     182.615 142.669  42.528  1.00  0.00            
ATOM    396  C4B POPE   33     182.415 144.856  38.160  1.00  0.00            
ATOM    397  NH3 POPE   34     106.555  40.382  54.091  1.00  0.00            
ATOM    398  PO4 POPE   34     102.226  41.165  54.409  1.00  0.00            
ATOM    399  GL1 POPE   34     101.756  42.775  50.543  1.00  0.00            
ATOM    400  GL2 POPE   34      99.342  45.711  50.832  1.00  0.00            
ATOM    401  C1A POPE   34      99.512  41.270  46.242  1.00  0.00            
ATOM    402  D2A POPE   34      98.503  38.848  43.177  1.00  0.00            
ATOM    403  C3A POPE   34      94.364  39.038  40.580  1.00  0.00            
ATOM    404  C4A POPE   34      89.486  38.402  40.565  1.00  0.00            
ATOM    405  C1B POPE   34      99.601  45.853  46.666  1.00  0.00            
ATOM    406  C2B POPE   34      99.951  45.724  43.016  1.00  0.00            
ATOM    407  C3B POPE   34     100.030  47.552  39.934  1.00  0.00            
ATOM    408  C4B POPE   34     103.108  49.405  39.586  1.00  0.00            
ATOM    409  NH3 POPE   35     107.280 102.677  57.563  1.00  0.00            
ATOM    410  PO4 POPE   35     102.788 102.273  58.535  1.00  0.00            
ATOM    411  GL1 POPE   35     102.998 102.887  53.789  1.00  0.00            
ATOM    412  GL2 POPE   35     101.560 106.273  53.452  1.00  0.00            
ATOM    413  C1A POPE   35     100.839 104.112  49.095  1.00  0.00            
ATOM    414  D2A POPE   35      99.817 102.716  45.648  1.00  0.00            
ATOM    415  C3A POPE   35     101.673 104.925  41.331  1.00  0.00            
ATOM    416  C4A POPE   35     105.199 105.886  39.488  1.00  0.00            
ATOM    417  C1B POPE   35     102.301 108.653  50.388  1.00  0.00            
ATOM    418  C2B POPE   35     103.730 107.602  46.595  1.00  0.00            
ATOM    419  C3B POPE   35     106.830 108.569  43.101  1.00  0.00            
ATOM    420  C4B POPE   35     110.167 109.537  40.626  1.00  0.00            
ATOM    421  NH3 POPE   36     166.795  23.075  57.854  1.00  0.00            
ATOM    422  PO4 POPE   36     162.609  25.326  59.566  1.00  0.00            
ATOM    423  GL1 POPE   36     162.541  24.573  55.487  1.00  0.00            
ATOM    424  GL2 POPE   36     160.430  27.626  54.396  1.00  0.00            
ATOM    425  C1A POPE   36     163.609  22.991  51.372  1.00  0.00            
ATOM    426  D2A POPE   36     163.064  24.633  46.687  1.00  0.00            
ATOM    427  C3A POPE   36     165.405  23.818  42.784  1.00  0.00            
ATOM    428  C4A POPE   36     165.074  23.592  38.662  1.00  0.00            
ATOM    429  C1B POPE   36     159.087  26.062  50.255  1.00  0.00            
ATOM    430  C2B POPE   36     157.699  26.384  45.101  1.00  0.00            
ATOM    431  C3B POPE   36     156.814  29.174  41.026  1.00  0.00            
ATOM    432  C4B POPE   36     156.617  31.967  37.464  1.00  0.00            
ATOM    433  NH3 POPE   37      43.433  79.841  61.301  1.00  0.00            
ATOM    434  PO4 POPE   37      45.127  79.517  58.260  1.00  0.00            
ATOM    435  GL1 POPE   37      46.775  80.816  54.091  1.00  0.00            
ATOM    436  GL2 POPE   37      46.050  83.264  51.861  1.00  0.00            
ATOM    437  C1A POPE   37      48.944  79.311  51.469  1.00  0.00            
ATOM    438  D2A POPE   37      48.717  79.978  47.426  1.00  0.00            
ATOM    439  C3A POPE   37      50.951  80.076  44.031  1.00  0.00            
ATOM    440  C4A POPE   37      52.842  80.636  39.885  1.00  0.00            
ATOM    441  C1B POPE   37      46.292  84.790  47.237  1.00  0.00            
ATOM    442  C2B POPE   37      48.618  83.981  44.836  1.00  0.00            
ATOM    443  C3B POPE   37      49.681  85.281  39.818  1.00  0.00            
ATOM    444  C4B POPE   37      52.447  89.477  39.587  1.00  0.00            
ATOM    445  NH3 POPE   38     181.923  87.120  53.470  1.00  0.00            
ATOM    446  PO4 POPE   38     183.281  83.147  54.400  1.00  0.00            
ATOM    447  GL1 POPE   38     185.200  81.672  49.991  1.00  0.00            
ATOM    448  GL2 POPE   38     188.054  81.956  48.514  1.00  0.00            
ATOM    449  C1A POPE   38     182.647  81.606  46.245  1.00  0.00            
ATOM    450  D2A POPE   38     177.823  81.471  44.608  1.00  0.00            
ATOM    451  C3A POPE   38     176.437  79.018  40.793  1.00  0.00            
ATOM    452  C4A POPE   38     176.180  76.471  37.338  1.00  0.00            
ATOM    453  C1B POPE   38     187.805  81.726  44.608  1.00  0.00            
ATOM    454  C2B POPE   38     188.624  82.129  40.551  1.00  0.00            
ATOM    455  C3B POPE   38     187.549  84.180  36.865  1.00  0.00            
ATOM    456  C4B POPE   38     185.773  85.524  32.966  1.00  0.00            
ATOM    457  NH3 POPE   39     139.717 110.856  55.044  1.00  0.00            
ATOM    458  PO4 POPE   39     143.005 107.049  55.400  1.00  0.00            
ATOM    459  GL1 POPE   39     142.988 107.213  50.789  1.00  0.00            
ATOM    460  GL2 POPE   39     140.205 106.817  49.692  1.00  0.00            
ATOM    461  C1A POPE   39     145.845 107.288  46.799  1.00  0.00            
ATOM    462  D2A POPE   39     147.130 106.967  42.201  1.00  0.00            
ATOM    463  C3A POPE   39     150.055 104.653  40.064  1.00  0.00            
ATOM    464  C4A POPE   39     152.115 101.508  36.849  1.00  0.00            
ATOM    465  C1B POPE   39     137.915 105.020  45.496  1.00  0.00            
ATOM    466  C2B POPE   39     136.413 108.478  42.497  1.00  0.00            
ATOM    467  C3B POPE   39     134.470 108.254  39.489  1.00  0.00            
ATOM    468  C4B POPE   39     130.903 109.303  35.839  1.00  0.00            
ATOM    469  NH3 POPE   40     102.602 191.128  53.297  1.00  0.00            
ATOM    470  PO4 POPE   40      98.337 193.372  54.823  1.00  0.00            
ATOM    471  GL1 POPE   40      98.469 191.652  49.956  1.00  0.00            
ATOM    472  GL2 POPE   40     102.830 191.154  48.619  1.00  0.00            
ATOM    473  C1A POPE   40      98.980 192.876  45.774  1.00  0.00            
ATOM    474  D2A POPE   40      99.046 192.336  41.271  1.00  0.00            
ATOM    475  C3A POPE   40     102.832 190.515  40.019  1.00  0.00            
ATOM    476  C4A POPE   40     105.412 191.206  36.177  1.00  0.00            
ATOM    477  C1B POPE   40     102.837 190.416  45.120  1.00  0.00            
ATOM    478  C2B POPE   40     105.527 187.491  43.076  1.00  0.00            
ATOM    479  C3B POPE   40     108.364 186.779  41.007  1.00  0.00            
ATOM    480  C4B POPE   40     112.928 184.999  40.497  1.00  0.00            
ATOM    481  NH3 POPE   41      36.237 188.174  57.038  1.00  0.00            
ATOM    482  PO4 POPE   41      40.222 185.950  57.214  1.00  0.00            
ATOM    483  GL1 POPE   41      39.000 184.148  54.333  1.00  0.00            
ATOM    484  GL2 POPE   41      40.193 180.961  53.596  1.00  0.00            
ATOM    485  C1A POPE   41      35.876 183.405  50.898  1.00  0.00            
ATOM    486  D2A POPE   41      35.382 183.102  46.250  1.00  0.00            
ATOM    487  C3A POPE   41      33.613 179.002  43.359  1.00  0.00            
ATOM    488  C4A POPE   41      33.176 181.344  39.868  1.00  0.00            
ATOM    489  C1B POPE   41      41.048 182.083  49.402  1.00  0.00            
ATOM    490  C2B POPE   41      40.683 182.877  45.365  1.00  0.00            
ATOM    491  C3B POPE   41      37.780 183.035  41.706  1.00  0.00            
ATOM    492  C4B POPE   41      36.113 185.640  38.986  1.00  0.00            
ATOM    493  NH3 POPE   42     137.985 177.215  58.667  1.00  0.00            
ATOM    494  PO4 POPE   42     138.985 172.332  58.922  1.00  0.00            
ATOM    495  GL1 POPE   42     138.014 170.364  54.784  1.00  0.00            
ATOM    496  GL2 POPE   42     135.901 168.212  53.218  1.00  0.00            
ATOM    497  C1A POPE   42     138.535 171.172  50.004  1.00  0.00            
ATOM    498  D2A POPE   42     139.577 170.965  44.712  1.00  0.00            
ATOM    499  C3A POPE   42     140.224 168.316  40.463  1.00  0.00            
ATOM    500  C4A POPE   42     140.472 165.889  36.466  1.00  0.00            
ATOM    501  C1B POPE   42     136.295 165.885  50.841  1.00  0.00            
ATOM    502  C2B POPE   42     135.956 161.865  48.109  1.00  0.00            
ATOM    503  C3B POPE   42     133.806 162.681  43.946  1.00  0.00            
ATOM    504  C4B POPE   42     132.735 159.914  40.511  1.00  0.00            
ATOM    505  NH3 POPE   43     132.356  33.751  59.738  1.00  0.00            
ATOM    506  PO4 POPE   43     132.486  36.494  56.441  1.00  0.00            
ATOM    507  GL1 POPE   43     131.438  35.652  52.180  1.00  0.00            
ATOM    508  GL2 POPE   43     132.305  38.818  50.537  1.00  0.00            
ATOM    509  C1A POPE   43     131.436  32.980  49.058  1.00  0.00            
ATOM    510  D2A POPE   43     132.578  31.625  44.962  1.00  0.00            
ATOM    511  C3A POPE   43     133.968  35.120  41.517  1.00  0.00            
ATOM    512  C4A POPE   43     131.871  38.414  38.597  1.00  0.00            
ATOM    513  C1B POPE   43     132.753  37.702  46.667  1.00  0.00            
ATOM    514  C2B POPE   43     131.976  40.922  43.079  1.00  0.00            
ATOM    515  C3B POPE   43     132.026  43.478  38.356  1.00  0.00            
ATOM    516  C4B POPE   43     133.546  42.411  35.032  1.00  0.00            
ATOM    517  NH3 POPE   44      92.501 155.233  54.242  1.00  0.00            
ATOM    518  PO4 POPE   44      90.189 158.963  53.656  1.00  0.00            
ATOM    519  GL1 POPE   44      90.399 157.395  50.142  1.00  0.00            
ATOM    520  GL2 POPE   44      93.626 155.085  49.337  1.00  0.00            
ATOM    521  C1A POPE   44      90.118 157.031  46.381  1.00  0.00            
ATOM    522  D2A POPE   44      88.869 154.693  42.163  1.00  0.00            
ATOM    523  C3A POPE   44      89.670 156.814  38.309  1.00  0.00            
ATOM    524  C4A POPE   44      87.797 158.595  35.467  1.00  0.00            
ATOM    525  C1B POPE   44      94.308 159.781  47.061  1.00  0.00            
ATOM    526  C2B POPE   44      96.440 160.709  43.424  1.00  0.00            
ATOM    527  C3B POPE   44      94.896 162.031  39.728  1.00  0.00            
ATOM    528  C4B POPE   44      92.596 164.399  36.754  1.00  0.00            
ATOM    529  NH3 POPE   45     139.339  10.793  56.215  1.00  0.00            
ATOM    530  PO4 POPE   45     136.417   8.459  58.932  1.00  0.00            
ATOM    531  GL1 POPE   45     136.215   7.142  54.824  1.00  0.00            
ATOM    532  GL2 POPE   45     138.574   5.991  54.899  1.00  0.00            
ATOM    533  C1A POPE   45     134.476   4.984  51.746  1.00  0.00            
ATOM    534  D2A POPE   45     133.560   3.213  47.137  1.00  0.00            
ATOM    535  C3A POPE   45     129.806   0.851  49.505  1.00  0.00            
ATOM    536  C4A POPE   45     127.166 197.692  47.856  1.00  0.00            
ATOM    537  C1B POPE   45     139.384   6.540  50.800  1.00  0.00            
ATOM    538  C2B POPE   45     139.729   7.484  46.498  1.00  0.00            
ATOM    539  C3B POPE   45     139.353   5.404  42.878  1.00  0.00            
ATOM    540  C4B POPE   45     140.539   1.298  40.968  1.00  0.00            
ATOM    541  NH3 POPE   46      84.176   8.266  51.714  1.00  0.00            
ATOM    542  PO4 POPE   46      81.371  10.452  53.422  1.00  0.00            
ATOM    543  GL1 POPE   46      81.567  10.138  47.672  1.00  0.00            
ATOM    544  GL2 POPE   46      84.385  11.413  46.688  1.00  0.00            
ATOM    545  C1A POPE   46      82.440   9.059  42.849  1.00  0.00            
ATOM    546  D2A POPE   46      85.102   7.607  40.242  1.00  0.00            
ATOM    547  C3A POPE   46      85.715   8.778  35.596  1.00  0.00            
ATOM    548  C4A POPE   46      85.884  13.049  32.657  1.00  0.00            
ATOM    549  C1B POPE   46      82.609  14.322  44.659  1.00  0.00            
ATOM    550  C2B POPE   46      81.679  16.158  40.672  1.00  0.00            
ATOM    551  C3B POPE   46      82.195  13.722  36.790  1.00  0.00            
ATOM    552  C4B POPE   46      80.648   9.490  37.523  1.00  0.00            
ATOM    553  NH3 POPE   47      35.015  57.322  62.202  1.00  0.00            
ATOM    554  PO4 POPE   47      38.527  59.351  60.181  1.00  0.00            
ATOM    555  GL1 POPE   47      37.346  59.491  54.732  1.00  0.00            
ATOM    556  GL2 POPE   47      40.783  58.675  54.519  1.00  0.00            
ATOM    557  C1A POPE   47      38.327  56.336  50.890  1.00  0.00            
ATOM    558  D2A POPE   47      34.522  53.851  48.914  1.00  0.00            
ATOM    559  C3A POPE   47      35.826  51.253  44.937  1.00  0.00            
ATOM    560  C4A POPE   47      32.500  50.352  42.143  1.00  0.00            
ATOM    561  C1B POPE   47      43.260  59.225  51.384  1.00  0.00            
ATOM    562  C2B POPE   47      44.786  60.867  47.962  1.00  0.00            
ATOM    563  C3B POPE   47      45.236  63.140  44.589  1.00  0.00            
ATOM    564  C4B POPE   47      48.608  65.487  42.423  1.00  0.00            
ATOM    565  NH3 POPE   48      75.649  15.088  55.079  1.00  0.00            
ATOM    566  PO4 POPE   48      74.725  14.652  50.432  1.00  0.00            
ATOM    567  GL1 POPE   48      72.998  14.773  47.044  1.00  0.00            
ATOM    568  GL2 POPE   48      69.599  17.311  47.042  1.00  0.00            
ATOM    569  C1A POPE   48      72.284  15.760  42.636  1.00  0.00            
ATOM    570  D2A POPE   48      73.170  14.531  38.952  1.00  0.00            
ATOM    571  C3A POPE   48      71.913  17.853  36.166  1.00  0.00            
ATOM    572  C4A POPE   48      69.180  20.618  34.420  1.00  0.00            
ATOM    573  C1B POPE   48      67.287  16.808  42.918  1.00  0.00            
ATOM    574  C2B POPE   48      67.804  14.184  39.682  1.00  0.00            
ATOM    575  C3B POPE   48      68.922  13.593  35.738  1.00  0.00            
ATOM    576  C4B POPE   48      67.556  12.409  31.994  1.00  0.00            
ATOM    577  NH3 POPE   49      54.805  95.219  61.399  1.00  0.00            
ATOM    578  PO4 POPE   49      54.272  99.234  61.086  1.00  0.00            
ATOM    579  GL1 POPE   49      53.187  99.382  57.150  1.00  0.00            
ATOM    580  GL2 POPE   49      50.666  97.725  54.920  1.00  0.00            
ATOM    581  C1A POPE   49      53.252 101.150  53.641  1.00  0.00            
ATOM    582  D2A POPE   49      49.863 100.206  49.919  1.00  0.00            
ATOM    583  C3A POPE   49      47.899 103.050  47.026  1.00  0.00            
ATOM    584  C4A POPE   49      48.785 102.994  42.063  1.00  0.00            
ATOM    585  C1B POPE   49      53.337  96.942  51.199  1.00  0.00            
ATOM    586  C2B POPE   49      57.041  95.058  49.057  1.00  0.00            
ATOM    587  C3B POPE   49      59.577  94.997  45.820  1.00  0.00            
ATOM    588  C4B POPE   49      60.727  92.904  43.390  1.00  0.00            
ATOM    589  NH3 POPE   50     136.304 185.078  56.202  1.00  0.00            
ATOM    590  PO4 POPE   50     133.370 186.780  54.748  1.00  0.00            
ATOM    591  GL1 POPE   50     133.617 185.724  51.179  1.00  0.00            
ATOM    592  GL2 POPE   50     135.569 183.329  51.264  1.00  0.00            
ATOM    593  C1A POPE   50     135.151 187.490  47.339  1.00  0.00            
ATOM    594  D2A POPE   50     135.688 187.570  43.482  1.00  0.00            
ATOM    595  C3A POPE   50     136.468 184.206  42.182  1.00  0.00            
ATOM    596  C4A POPE   50     139.686 182.269  40.279  1.00  0.00            
ATOM    597  C1B POPE   50     135.217 182.295  47.032  1.00  0.00            
ATOM    598  C2B POPE   50     138.162 179.708  45.217  1.00  0.00            
ATOM    599  C3B POPE   50     140.834 176.413  42.963  1.00  0.00            
ATOM    600  C4B POPE   50     141.961 176.513  38.510  1.00  0.00            
ATOM    601  NH3 POPE   51      56.664 128.134  57.544  1.00  0.00            
ATOM    602  PO4 POPE   51      59.617 123.542  57.746  1.00  0.00            
ATOM    603  GL1 POPE   51      59.513 124.511  52.935  1.00  0.00            
ATOM    604  GL2 POPE   51      56.712 126.242  52.792  1.00  0.00            
ATOM    605  C1A POPE   51      62.730 125.247  50.395  1.00  0.00            
ATOM    606  D2A POPE   51      62.765 128.260  46.382  1.00  0.00            
ATOM    607  C3A POPE   51      60.131 127.991  44.397  1.00  0.00            
ATOM    608  C4A POPE   51      59.857 128.182  39.335  1.00  0.00            
ATOM    609  C1B POPE   51      56.110 126.363  47.952  1.00  0.00            
ATOM    610  C2B POPE   51      55.663 126.683  44.013  1.00  0.00            
ATOM    611  C3B POPE   51      52.198 125.601  41.234  1.00  0.00            
ATOM    612  C4B POPE   51      48.111 124.444  39.549  1.00  0.00            
ATOM    613  NH3 POPE   52     156.686 129.560  58.114  1.00  0.00            
ATOM    614  PO4 POPE   52     154.176 125.263  58.138  1.00  0.00            
ATOM    615  GL1 POPE   52     156.314 124.341  54.591  1.00  0.00            
ATOM    616  GL2 POPE   52     157.197 120.770  52.703  1.00  0.00            
ATOM    617  C1A POPE   52     157.190 125.976  51.369  1.00  0.00            
ATOM    618  D2A POPE   52     158.274 125.689  47.585  1.00  0.00            
ATOM    619  C3A POPE   52     158.961 125.539  42.748  1.00  0.00            
ATOM    620  C4A POPE   52     158.693 127.006  38.939  1.00  0.00            
ATOM    621  C1B POPE   52     155.341 121.320  49.066  1.00  0.00            
ATOM    622  C2B POPE   52     155.693 121.734  44.065  1.00  0.00            
ATOM    623  C3B POPE   52     155.106 120.275  40.150  1.00  0.00            
ATOM    624  C4B POPE   52     151.885 116.806  39.212  1.00  0.00            
ATOM    625  NH3 POPE   53      77.134 136.072  63.319  1.00  0.00            
ATOM    626  PO4 POPE   53      80.256 138.010  60.245  1.00  0.00            
ATOM    627  GL1 POPE   53      80.391 136.744  56.299  1.00  0.00            
ATOM    628  GL2 POPE   53      83.653 136.209  54.386  1.00  0.00            
ATOM    629  C1A POPE   53      79.501 137.724  50.918  1.00  0.00            
ATOM    630  D2A POPE   53      76.778 138.845  47.094  1.00  0.00            
ATOM    631  C3A POPE   53      77.026 138.268  43.571  1.00  0.00            
ATOM    632  C4A POPE   53      78.748 138.373  39.764  1.00  0.00            
ATOM    633  C1B POPE   53      84.257 134.076  50.562  1.00  0.00            
ATOM    634  C2B POPE   53      82.653 134.300  46.108  1.00  0.00            
ATOM    635  C3B POPE   53      79.423 134.041  42.599  1.00  0.00            
ATOM    636  C4B POPE   53      75.466 133.947  40.836  1.00  0.00            
ATOM    637  NH3 POPE   54     160.874   9.177  56.854  1.00  0.00            
ATOM    638  PO4 POPE   54     165.069  12.328  57.209  1.00  0.00            
ATOM    639  GL1 POPE   54     164.093  12.794  53.028  1.00  0.00            
ATOM    640  GL2 POPE   54     161.707  11.835  52.221  1.00  0.00            
ATOM    641  C1A POPE   54     165.103  12.476  49.304  1.00  0.00            
ATOM    642  D2A POPE   54     167.128   9.938  46.681  1.00  0.00            
ATOM    643  C3A POPE   54     165.696   9.063  40.998  1.00  0.00            
ATOM    644  C4A POPE   54     163.343  10.545  37.564  1.00  0.00            
ATOM    645  C1B POPE   54     161.052  10.627  47.749  1.00  0.00            
ATOM    646  C2B POPE   54     162.310   7.918  45.378  1.00  0.00            
ATOM    647  C3B POPE   54     160.158   6.705  41.085  1.00  0.00            
ATOM    648  C4B POPE   54     157.599   3.690  38.949  1.00  0.00            
ATOM    649  NH3 POPE   55      14.114  93.362  56.812  1.00  0.00            
ATOM    650  PO4 POPE   55      18.109  91.801  58.423  1.00  0.00            
ATOM    651  GL1 POPE   55      16.340  90.712  52.641  1.00  0.00            
ATOM    652  GL2 POPE   55      16.999  88.034  51.250  1.00  0.00            
ATOM    653  C1A POPE   55      14.668  91.130  47.594  1.00  0.00            
ATOM    654  D2A POPE   55      10.969  91.124  44.700  1.00  0.00            
ATOM    655  C3A POPE   55       8.811  94.842  43.645  1.00  0.00            
ATOM    656  C4A POPE   55      10.700  97.931  42.889  1.00  0.00            
ATOM    657  C1B POPE   55      19.347  89.780  48.199  1.00  0.00            
ATOM    658  C2B POPE   55      22.736  93.274  48.472  1.00  0.00            
ATOM    659  C3B POPE   55      23.538  95.220  45.155  1.00  0.00            
ATOM    660  C4B POPE   55      25.827  94.593  41.576  1.00  0.00            
ATOM    661  NH3 POPE   56      65.283  49.696  56.630  1.00  0.00            
ATOM    662  PO4 POPE   56      67.875  46.214  54.248  1.00  0.00            
ATOM    663  GL1 POPE   56      66.913  47.487  49.771  1.00  0.00            
ATOM    664  GL2 POPE   56      64.501  45.297  47.909  1.00  0.00            
ATOM    665  C1A POPE   56      68.829  48.125  46.578  1.00  0.00            
ATOM    666  D2A POPE   56      67.910  48.796  41.974  1.00  0.00            
ATOM    667  C3A POPE   56      65.048  47.138  40.239  1.00  0.00            
ATOM    668  C4A POPE   56      61.563  47.520  36.523  1.00  0.00            
ATOM    669  C1B POPE   56      63.469  47.379  44.942  1.00  0.00            
ATOM    670  C2B POPE   56      60.763  49.392  41.857  1.00  0.00            
ATOM    671  C3B POPE   56      58.340  52.863  39.403  1.00  0.00            
ATOM    672  C4B POPE   56      53.796  52.585  39.198  1.00  0.00            
ATOM    673  NH3 POPE   57     144.428  79.095  52.961  1.00  0.00            
ATOM    674  PO4 POPE   57     143.760  83.816  53.100  1.00  0.00            
ATOM    675  GL1 POPE   57     145.972  82.162  49.413  1.00  0.00            
ATOM    676  GL2 POPE   57     142.458  80.736  48.521  1.00  0.00            
ATOM    677  C1A POPE   57     146.816  82.221  44.857  1.00  0.00            
ATOM    678  D2A POPE   57     146.134  80.181  41.008  1.00  0.00            
ATOM    679  C3A POPE   57     148.893  78.774  37.771  1.00  0.00            
ATOM    680  C4A POPE   57     151.068  80.082  35.049  1.00  0.00            
ATOM    681  C1B POPE   57     140.375  80.230  44.416  1.00  0.00            
ATOM    682  C2B POPE   57     138.585  79.875  40.321  1.00  0.00            
ATOM    683  C3B POPE   57     135.068  79.577  39.052  1.00  0.00            
ATOM    684  C4B POPE   57     131.488  77.526  39.838  1.00  0.00            
ATOM    685  NH3 POPE   58     193.105 161.777  57.812  1.00  0.00            
ATOM    686  PO4 POPE   58     188.613 160.762  56.342  1.00  0.00            
ATOM    687  GL1 POPE   58     186.880 161.883  52.744  1.00  0.00            
ATOM    688  GL2 POPE   58     185.103 158.650  52.796  1.00  0.00            
ATOM    689  C1A POPE   58     185.288 161.850  48.718  1.00  0.00            
ATOM    690  D2A POPE   58     184.504 160.566  44.764  1.00  0.00            
ATOM    691  C3A POPE   58     184.141 163.447  41.430  1.00  0.00            
ATOM    692  C4A POPE   58     185.463 165.281  38.032  1.00  0.00            
ATOM    693  C1B POPE   58     181.228 159.175  49.594  1.00  0.00            
ATOM    694  C2B POPE   58     178.417 160.342  46.036  1.00  0.00            
ATOM    695  C3B POPE   58     179.806 161.092  42.603  1.00  0.00            
ATOM    696  C4B POPE   58     177.345 164.059  39.036  1.00  0.00            
ATOM    697  NH3 POPE   59     128.021 161.459  56.493  1.00  0.00            
ATOM    698  PO4 POPE   59     124.674 164.428  56.176  1.00  0.00            
ATOM    699  GL1 POPE   59     125.449 164.199  53.001  1.00  0.00            
ATOM    700  GL2 POPE   59     122.786 163.214  51.626  1.00  0.00            
ATOM    701  C1A POPE   59     126.385 164.523  48.630  1.00  0.00            
ATOM    702  D2A POPE   59     125.190 160.983  46.405  1.00  0.00            
ATOM    703  C3A POPE   59     125.310 160.543  41.751  1.00  0.00            
ATOM    704  C4A POPE   59     128.109 159.774  37.463  1.00  0.00            
ATOM    705  C1B POPE   59     120.605 159.822  48.030  1.00  0.00            
ATOM    706  C2B POPE   59     120.339 160.457  43.045  1.00  0.00            
ATOM    707  C3B POPE   59     121.805 158.136  39.240  1.00  0.00            
ATOM    708  C4B POPE   59     122.680 161.007  35.698  1.00  0.00            
ATOM    709  NH3 POPE   60     178.873 115.404  54.827  1.00  0.00            
ATOM    710  PO4 POPE   60     175.274 117.133  55.913  1.00  0.00            
ATOM    711  GL1 POPE   60     176.187 118.337  51.657  1.00  0.00            
ATOM    712  GL2 POPE   60     174.868 115.229  50.397  1.00  0.00            
ATOM    713  C1A POPE   60     176.613 119.549  47.418  1.00  0.00            
ATOM    714  D2A POPE   60     175.339 119.584  43.204  1.00  0.00            
ATOM    715  C3A POPE   60     174.850 124.149  42.851  1.00  0.00            
ATOM    716  C4A POPE   60     174.385 127.447  39.508  1.00  0.00            
ATOM    717  C1B POPE   60     174.853 114.726  45.700  1.00  0.00            
ATOM    718  C2B POPE   60     175.412 114.908  41.782  1.00  0.00            
ATOM    719  C3B POPE   60     175.545 117.749  38.109  1.00  0.00            
ATOM    720  C4B POPE   60     171.930 119.640  35.936  1.00  0.00            
ATOM    721  NH3 POPE   61     160.196 155.801  58.414  1.00  0.00            
ATOM    722  PO4 POPE   61     155.721 156.368  60.993  1.00  0.00            
ATOM    723  GL1 POPE   61     155.291 155.270  57.528  1.00  0.00            
ATOM    724  GL2 POPE   61     153.760 152.894  56.811  1.00  0.00            
ATOM    725  C1A POPE   61     156.925 157.030  53.416  1.00  0.00            
ATOM    726  D2A POPE   61     156.214 154.915  49.098  1.00  0.00            
ATOM    727  C3A POPE   61     157.591 156.789  45.101  1.00  0.00            
ATOM    728  C4A POPE   61     154.634 159.037  42.240  1.00  0.00            
ATOM    729  C1B POPE   61     154.019 152.013  52.193  1.00  0.00            
ATOM    730  C2B POPE   61     152.413 151.789  48.421  1.00  0.00            
ATOM    731  C3B POPE   61     148.401 149.949  49.040  1.00  0.00            
ATOM    732  C4B POPE   61     145.436 147.241  50.178  1.00  0.00            
ATOM    733  NH3 POPE   62     148.769   8.872  58.625  1.00  0.00            
ATOM    734  PO4 POPE   62     151.829   5.374  58.040  1.00  0.00            
ATOM    735  GL1 POPE   62     151.038   6.421  54.498  1.00  0.00            
ATOM    736  GL2 POPE   62     147.871   7.801  53.469  1.00  0.00            
ATOM    737  C1A POPE   62     153.340   5.917  50.807  1.00  0.00            
ATOM    738  D2A POPE   62     155.692   1.862  51.614  1.00  0.00            
ATOM    739  C3A POPE   62     157.659   0.430  47.699  1.00  0.00            
ATOM    740  C4A POPE   62     155.528 198.046  45.415  1.00  0.00            
ATOM    741  C1B POPE   62     149.103   5.668  49.279  1.00  0.00            
ATOM    742  C2B POPE   62     149.335   5.982  44.101  1.00  0.00            
ATOM    743  C3B POPE   62     147.287   5.861  40.289  1.00  0.00            
ATOM    744  C4B POPE   62     142.661   5.029  38.096  1.00  0.00            
ATOM    745  NH3 POPE   63      27.941 172.112  55.401  1.00  0.00            
ATOM    746  PO4 POPE   63      22.982 173.036  56.437  1.00  0.00            
ATOM    747  GL1 POPE   63      23.139 171.532  53.176  1.00  0.00            
ATOM    748  GL2 POPE   63      24.881 170.017  52.673  1.00  0.00            
ATOM    749  C1A POPE   63      22.026 170.566  48.758  1.00  0.00            
ATOM    750  D2A POPE   63      21.068 169.412  44.298  1.00  0.00            
ATOM    751  C3A POPE   63      17.723 170.279  41.809  1.00  0.00            
ATOM    752  C4A POPE   63      14.336 171.227  39.422  1.00  0.00            
ATOM    753  C1B POPE   63      25.616 165.992  50.037  1.00  0.00            
ATOM    754  C2B POPE   63      25.546 165.094  45.397  1.00  0.00            
ATOM    755  C3B POPE   63      26.812 169.034  41.615  1.00  0.00            
ATOM    756  C4B POPE   63      27.871 172.220  38.821  1.00  0.00            
ATOM    757  NH3 POPE   64      65.630  42.249  52.214  1.00  0.00            
ATOM    758  PO4 POPE   64      64.555  39.474  54.815  1.00  0.00            
ATOM    759  GL1 POPE   64      62.247  38.192  50.767  1.00  0.00            
ATOM    760  GL2 POPE   64      59.726  39.983  50.523  1.00  0.00            
ATOM    761  C1A POPE   64      63.287  37.899  46.447  1.00  0.00            
ATOM    762  D2A POPE   64      64.516  37.832  42.018  1.00  0.00            
ATOM    763  C3A POPE   64      61.976  36.024  38.868  1.00  0.00            
ATOM    764  C4A POPE   64      62.804  32.119  36.145  1.00  0.00            
ATOM    765  C1B POPE   64      60.119  41.354  46.319  1.00  0.00            
ATOM    766  C2B POPE   64      64.593  42.097  43.796  1.00  0.00            
ATOM    767  C3B POPE   64      66.179  41.625  39.714  1.00  0.00            
ATOM    768  C4B POPE   64      68.127  40.363  36.447  1.00  0.00            
ATOM    769  NH3 POPE   65       4.082 186.873  55.387  1.00  0.00            
ATOM    770  PO4 POPE   65       7.356 183.370  54.854  1.00  0.00            
ATOM    771  GL1 POPE   65       5.985 185.146  50.407  1.00  0.00            
ATOM    772  GL2 POPE   65       3.516 187.153  49.971  1.00  0.00            
ATOM    773  C1A POPE   65       7.110 186.687  46.065  1.00  0.00            
ATOM    774  D2A POPE   65       8.640 187.653  41.327  1.00  0.00            
ATOM    775  C3A POPE   65       9.667 184.661  38.057  1.00  0.00            
ATOM    776  C4A POPE   65      13.586 182.054  38.862  1.00  0.00            
ATOM    777  C1B POPE   65       0.995 183.130  48.730  1.00  0.00            
ATOM    778  C2B POPE   65     198.466 180.885  45.690  1.00  0.00            
ATOM    779  C3B POPE   65       0.265 178.803  42.295  1.00  0.00            
ATOM    780  C4B POPE   65       3.392 178.270  39.001  1.00  0.00            
ATOM    781  NH3 POPE   66     142.691 188.995  59.983  1.00  0.00            
ATOM    782  PO4 POPE   66     147.619 188.279  59.865  1.00  0.00            
ATOM    783  GL1 POPE   66     147.206 188.945  54.779  1.00  0.00            
ATOM    784  GL2 POPE   66     144.071 188.668  53.041  1.00  0.00            
ATOM    785  C1A POPE   66     149.043 189.069  51.791  1.00  0.00            
ATOM    786  D2A POPE   66     149.886 187.647  47.146  1.00  0.00            
ATOM    787  C3A POPE   66     146.765 185.008  45.179  1.00  0.00            
ATOM    788  C4A POPE   66     143.502 182.163  43.504  1.00  0.00            
ATOM    789  C1B POPE   66     144.209 188.422  49.077  1.00  0.00            
ATOM    790  C2B POPE   66     143.803 190.031  45.578  1.00  0.00            
ATOM    791  C3B POPE   66     143.109 192.057  40.636  1.00  0.00            
ATOM    792  C4B POPE   66     143.611 193.514  36.408  1.00  0.00            
ATOM    793  NH3 POPE   67       7.310  11.721  54.827  1.00  0.00            
ATOM    794  PO4 POPE   67       2.664  12.360  57.403  1.00  0.00            
ATOM    795  GL1 POPE   67       2.388  12.892  53.053  1.00  0.00            
ATOM    796  GL2 POPE   67       5.048  14.015  50.707  1.00  0.00            
ATOM    797  C1A POPE   67       1.699  11.143  48.584  1.00  0.00            
ATOM    798  D2A POPE   67     199.225  10.390  45.379  1.00  0.00            
ATOM    799  C3A POPE   67     199.280  12.963  41.782  1.00  0.00            
ATOM    800  C4A POPE   67       1.905  15.613  38.328  1.00  0.00            
ATOM    801  C1B POPE   67       7.376  15.333  46.488  1.00  0.00            
ATOM    802  C2B POPE   67      10.262  15.475  42.963  1.00  0.00            
ATOM    803  C3B POPE   67      11.282  15.000  37.315  1.00  0.00            
ATOM    804  C4B POPE   67      10.374  12.077  34.347  1.00  0.00            
ATOM    805  NH3 POPE   68     112.298  64.793  56.307  1.00  0.00            
ATOM    806  PO4 POPE   68     107.899  67.702  54.593  1.00  0.00            
ATOM    807  GL1 POPE   68     109.583  66.382  51.822  1.00  0.00            
ATOM    808  GL2 POPE   68     107.179  64.918  49.791  1.00  0.00            
ATOM    809  C1A POPE   68     111.948  63.740  49.117  1.00  0.00            
ATOM    810  D2A POPE   68     113.439  61.195  45.364  1.00  0.00            
ATOM    811  C3A POPE   68     110.252  59.342  43.342  1.00  0.00            
ATOM    812  C4A POPE   68     107.010  57.308  41.223  1.00  0.00            
ATOM    813  C1B POPE   68     105.498  68.164  46.172  1.00  0.00            
ATOM    814  C2B POPE   68     104.035  70.094  42.912  1.00  0.00            
ATOM    815  C3B POPE   68     105.046  71.913  38.848  1.00  0.00            
ATOM    816  C4B POPE   68     103.458  71.898  34.635  1.00  0.00            
ATOM    817  NH3 POPE   69       9.507 186.548  58.820  1.00  0.00            
ATOM    818  PO4 POPE   69      13.165 187.791  57.856  1.00  0.00            
ATOM    819  GL1 POPE   69      14.459 190.676  55.012  1.00  0.00            
ATOM    820  GL2 POPE   69      17.150 189.368  54.491  1.00  0.00            
ATOM    821  C1A POPE   69      12.915 192.022  51.335  1.00  0.00            
ATOM    822  D2A POPE   69      13.718 190.582  46.969  1.00  0.00            
ATOM    823  C3A POPE   69      17.499 187.773  46.273  1.00  0.00            
ATOM    824  C4A POPE   69      16.578 183.147  44.032  1.00  0.00            
ATOM    825  C1B POPE   69      18.602 191.174  50.335  1.00  0.00            
ATOM    826  C2B POPE   69      20.603 191.688  46.567  1.00  0.00            
ATOM    827  C3B POPE   69      17.382 192.207  43.285  1.00  0.00            
ATOM    828  C4B POPE   69      13.999 189.118  41.782  1.00  0.00            
ATOM    829  NH3 POPE   70      46.525 106.836  57.243  1.00  0.00            
ATOM    830  PO4 POPE   70      50.393 105.945  56.736  1.00  0.00            
ATOM    831  GL1 POPE   70      49.191 107.757  52.515  1.00  0.00            
ATOM    832  GL2 POPE   70      46.010 106.090  51.684  1.00  0.00            
ATOM    833  C1A POPE   70      49.097 111.360  50.524  1.00  0.00            
ATOM    834  D2A POPE   70      48.911 112.479  46.325  1.00  0.00            
ATOM    835  C3A POPE   70      47.362 110.401  41.931  1.00  0.00            
ATOM    836  C4A POPE   70      48.005 111.070  37.736  1.00  0.00            
ATOM    837  C1B POPE   70      43.976 109.954  49.011  1.00  0.00            
ATOM    838  C2B POPE   70      43.091 112.014  44.902  1.00  0.00            
ATOM    839  C3B POPE   70      42.846 111.835  41.036  1.00  0.00            
ATOM    840  C4B POPE   70      43.314 110.480  37.319  1.00  0.00            
ATOM    841  NH3 POPE   71      12.591  12.029  57.418  1.00  0.00            
ATOM    842  PO4 POPE   71      14.229   7.699  58.953  1.00  0.00            
ATOM    843  GL1 POPE   71      15.388   8.146  55.141  1.00  0.00            
ATOM    844  GL2 POPE   71      18.980   7.730  53.779  1.00  0.00            
ATOM    845  C1A POPE   71      15.961   5.759  50.053  1.00  0.00            
ATOM    846  D2A POPE   71      16.278   7.733  44.998  1.00  0.00            
ATOM    847  C3A POPE   71      13.428   7.520  42.039  1.00  0.00            
ATOM    848  C4A POPE   71      11.041  10.115  39.231  1.00  0.00            
ATOM    849  C1B POPE   71      18.369  11.153  52.344  1.00  0.00            
ATOM    850  C2B POPE   71      16.201  10.542  49.033  1.00  0.00            
ATOM    851  C3B POPE   71      12.019   9.128  48.647  1.00  0.00            
ATOM    852  C4B POPE   71      10.469  10.615  44.960  1.00  0.00            
ATOM    853  NH3 POPE   72     178.591 156.074  57.770  1.00  0.00            
ATOM    854  PO4 POPE   72     182.357 155.092  58.486  1.00  0.00            
ATOM    855  GL1 POPE   72     183.157 154.240  54.421  1.00  0.00            
ATOM    856  GL2 POPE   72     182.085 154.253  51.442  1.00  0.00            
ATOM    857  C1A POPE   72     186.450 151.941  51.102  1.00  0.00            
ATOM    858  D2A POPE   72     187.567 150.119  47.375  1.00  0.00            
ATOM    859  C3A POPE   72     186.171 150.749  44.277  1.00  0.00            
ATOM    860  C4A POPE   72     183.868 150.172  40.021  1.00  0.00            
ATOM    861  C1B POPE   72     184.005 155.257  48.454  1.00  0.00            
ATOM    862  C2B POPE   72     183.464 155.349  43.344  1.00  0.00            
ATOM    863  C3B POPE   72     185.009 154.363  39.052  1.00  0.00            
ATOM    864  C4B POPE   72     189.011 155.049  36.760  1.00  0.00            
ATOM    865  NH3 POPE   73       0.930 141.019  58.821  1.00  0.00            
ATOM    866  PO4 POPE   73       0.568 142.853  55.874  1.00  0.00            
ATOM    867  GL1 POPE   73     198.347 143.696  52.628  1.00  0.00            
ATOM    868  GL2 POPE   73     196.507 141.433  51.615  1.00  0.00            
ATOM    869  C1A POPE   73     197.913 143.679  47.760  1.00  0.00            
ATOM    870  D2A POPE   73       0.424 144.379  44.560  1.00  0.00            
ATOM    871  C3A POPE   73     197.486 145.364  40.268  1.00  0.00            
ATOM    872  C4A POPE   73     195.738 147.798  37.238  1.00  0.00            
ATOM    873  C1B POPE   73     193.825 141.181  47.867  1.00  0.00            
ATOM    874  C2B POPE   73     193.786 143.187  44.331  1.00  0.00            
ATOM    875  C3B POPE   73     192.802 143.918  40.223  1.00  0.00            
ATOM    876  C4B POPE   73     191.650 144.699  36.920  1.00  0.00            
ATOM    877  NH3 POPE   74     103.314  95.386  57.463  1.00  0.00            
ATOM    878  PO4 POPE   74     105.716  98.750  54.842  1.00  0.00            
ATOM    879  GL1 POPE   74     105.878  98.471  50.474  1.00  0.00            
ATOM    880  GL2 POPE   74     102.946  99.650  49.473  1.00  0.00            
ATOM    881  C1A POPE   74     107.219  98.701  46.669  1.00  0.00            
ATOM    882  D2A POPE   74     111.130  98.561  42.986  1.00  0.00            
ATOM    883  C3A POPE   74     112.084  96.258  40.569  1.00  0.00            
ATOM    884  C4A POPE   74     110.633  93.170  37.530  1.00  0.00            
ATOM    885  C1B POPE   74     102.721  99.104  44.850  1.00  0.00            
ATOM    886  C2B POPE   74     102.325  99.536  40.473  1.00  0.00            
ATOM    887  C3B POPE   74     102.957  99.270  36.621  1.00  0.00            
ATOM    888  C4B POPE   74     102.552 100.144  31.816  1.00  0.00            
ATOM    889  NH3 POPE   75      81.715  58.913  53.175  1.00  0.00            
ATOM    890  PO4 POPE   75      85.282  59.205  52.628  1.00  0.00            
ATOM    891  GL1 POPE   75      85.815  58.582  49.059  1.00  0.00            
ATOM    892  GL2 POPE   75      87.629  56.876  48.600  1.00  0.00            
ATOM    893  C1A POPE   75      85.669  57.273  44.516  1.00  0.00            
ATOM    894  D2A POPE   75      87.404  55.179  41.472  1.00  0.00            
ATOM    895  C3A POPE   75      87.850  58.639  38.017  1.00  0.00            
ATOM    896  C4A POPE   75      87.720  60.354  34.352  1.00  0.00            
ATOM    897  C1B POPE   75      90.305  56.955  45.310  1.00  0.00            
ATOM    898  C2B POPE   75      91.849  56.881  40.714  1.00  0.00            
ATOM    899  C3B POPE   75      91.988  57.788  36.302  1.00  0.00            
ATOM    900  C4B POPE   75      94.969  56.434  33.131  1.00  0.00            
ATOM    901  NH3 POPE   76     131.506  54.864  55.733  1.00  0.00            
ATOM    902  PO4 POPE   76     134.821  51.241  56.205  1.00  0.00            
ATOM    903  GL1 POPE   76     135.132  53.880  52.360  1.00  0.00            
ATOM    904  GL2 POPE   76     132.340  53.760  51.200  1.00  0.00            
ATOM    905  C1A POPE   76     136.690  54.109  47.851  1.00  0.00            
ATOM    906  D2A POPE   76     135.713  53.276  44.184  1.00  0.00            
ATOM    907  C3A POPE   76     134.894  54.808  39.783  1.00  0.00            
ATOM    908  C4A POPE   76     136.231  55.663  36.004  1.00  0.00            
ATOM    909  C1B POPE   76     131.074  53.819  47.386  1.00  0.00            
ATOM    910  C2B POPE   76     131.033  56.203  42.580  1.00  0.00            
ATOM    911  C3B POPE   76     130.581  57.089  38.912  1.00  0.00            
ATOM    912  C4B POPE   76     130.386  58.182  35.405  1.00  0.00            
ATOM    913  NH3 POPE   77     121.209 135.887  55.922  1.00  0.00            
ATOM    914  PO4 POPE   77     123.545 131.385  54.556  1.00  0.00            
ATOM    915  GL1 POPE   77     122.467 130.456  50.399  1.00  0.00            
ATOM    916  GL2 POPE   77     119.375 128.335  49.671  1.00  0.00            
ATOM    917  C1A POPE   77     121.856 131.273  45.726  1.00  0.00            
ATOM    918  D2A POPE   77     124.757 132.008  42.266  1.00  0.00            
ATOM    919  C3A POPE   77     124.001 134.184  37.575  1.00  0.00            
ATOM    920  C4A POPE   77     124.082 132.758  33.172  1.00  0.00            
ATOM    921  C1B POPE   77     118.704 127.028  45.533  1.00  0.00            
ATOM    922  C2B POPE   77     115.992 127.736  41.375  1.00  0.00            
ATOM    923  C3B POPE   77     115.908 126.581  37.465  1.00  0.00            
ATOM    924  C4B POPE   77     114.796 128.666  34.334  1.00  0.00            
ATOM    925  NH3 POPE   78     100.329  92.487  63.248  1.00  0.00            
ATOM    926  PO4 POPE   78      98.779  94.313  59.334  1.00  0.00            
ATOM    927  GL1 POPE   78      99.404  94.038  54.789  1.00  0.00            
ATOM    928  GL2 POPE   78     101.958  96.112  52.863  1.00  0.00            
ATOM    929  C1A POPE   78     101.527  91.035  50.953  1.00  0.00            
ATOM    930  D2A POPE   78      98.117  89.837  47.480  1.00  0.00            
ATOM    931  C3A POPE   78      99.383  89.027  43.585  1.00  0.00            
ATOM    932  C4A POPE   78     103.841  89.625  41.490  1.00  0.00            
ATOM    933  C1B POPE   78      98.751  95.625  50.088  1.00  0.00            
ATOM    934  C2B POPE   78      98.864  96.382  46.202  1.00  0.00            
ATOM    935  C3B POPE   78      98.969  94.376  42.252  1.00  0.00            
ATOM    936  C4B POPE   78      97.755  91.901  39.598  1.00  0.00            
ATOM    937  NH3 POPE   79     138.893 166.443  58.981  1.00  0.00            
ATOM    938  PO4 POPE   79     137.221 163.813  57.375  1.00  0.00            
ATOM    939  GL1 POPE   79     139.798 163.178  53.752  1.00  0.00            
ATOM    940  GL2 POPE   79     142.125 161.005  55.409  1.00  0.00            
ATOM    941  C1A POPE   79     141.894 163.136  50.811  1.00  0.00            
ATOM    942  D2A POPE   79     144.121 163.628  47.438  1.00  0.00            
ATOM    943  C3A POPE   79     147.635 164.953  44.059  1.00  0.00            
ATOM    944  C4A POPE   79     148.430 165.266  40.266  1.00  0.00            
ATOM    945  C1B POPE   79     144.024 158.632  52.859  1.00  0.00            
ATOM    946  C2B POPE   79     145.858 158.529  48.795  1.00  0.00            
ATOM    947  C3B POPE   79     144.885 159.505  44.322  1.00  0.00            
ATOM    948  C4B POPE   79     141.038 158.914  41.783  1.00  0.00            
ATOM    949  NH3 POPE   80     199.384  65.330  53.971  1.00  0.00            
ATOM    950  PO4 POPE   80     198.679  61.713  54.293  1.00  0.00            
ATOM    951  GL1 POPE   80     198.880  62.194  49.642  1.00  0.00            
ATOM    952  GL2 POPE   80       2.292  64.626  49.821  1.00  0.00            
ATOM    953  C1A POPE   80       1.102  61.127  44.807  1.00  0.00            
ATOM    954  D2A POPE   80       2.660  61.534  40.811  1.00  0.00            
ATOM    955  C3A POPE   80       2.384  58.762  37.617  1.00  0.00            
ATOM    956  C4A POPE   80     198.622  56.903  36.796  1.00  0.00            
ATOM    957  C1B POPE   80       0.745  66.201  45.431  1.00  0.00            
ATOM    958  C2B POPE   80       1.635  67.260  40.988  1.00  0.00            
ATOM    959  C3B POPE   80       4.087  68.631  37.821  1.00  0.00            
ATOM    960  C4B POPE   80       8.254  69.525  37.169  1.00  0.00            
ATOM    961  NH3 POPE   81       5.181  53.158  55.479  1.00  0.00            
ATOM    962  PO4 POPE   81       3.312  58.061  56.340  1.00  0.00            
ATOM    963  GL1 POPE   81       3.242  58.973  52.789  1.00  0.00            
ATOM    964  GL2 POPE   81       4.199  56.240  51.429  1.00  0.00            
ATOM    965  C1A POPE   81       4.467  60.252  48.148  1.00  0.00            
ATOM    966  D2A POPE   81       8.665  58.923  46.296  1.00  0.00            
ATOM    967  C3A POPE   81       9.125  54.915  44.552  1.00  0.00            
ATOM    968  C4A POPE   81      12.016  50.715  43.982  1.00  0.00            
ATOM    969  C1B POPE   81       8.629  56.654  50.545  1.00  0.00            
ATOM    970  C2B POPE   81      12.927  56.039  47.339  1.00  0.00            
ATOM    971  C3B POPE   81      16.455  52.228  48.228  1.00  0.00            
ATOM    972  C4B POPE   81      21.345  50.815  49.543  1.00  0.00            
ATOM    973  NH3 POPE   82     113.397  16.327  56.704  1.00  0.00            
ATOM    974  PO4 POPE   82     117.035  16.862  54.847  1.00  0.00            
ATOM    975  GL1 POPE   82     118.719  16.691  51.485  1.00  0.00            
ATOM    976  GL2 POPE   82     119.730  19.435  51.175  1.00  0.00            
ATOM    977  C1A POPE   82     119.559  16.673  47.419  1.00  0.00            
ATOM    978  D2A POPE   82     118.674  18.701  43.854  1.00  0.00            
ATOM    979  C3A POPE   82     115.607  20.293  42.433  1.00  0.00            
ATOM    980  C4A POPE   82     112.377  22.092  40.302  1.00  0.00            
ATOM    981  C1B POPE   82     121.451  22.877  48.800  1.00  0.00            
ATOM    982  C2B POPE   82     121.032  24.885  45.162  1.00  0.00            
ATOM    983  C3B POPE   82     120.831  23.343  41.101  1.00  0.00            
ATOM    984  C4B POPE   82     119.585  19.216  39.035  1.00  0.00            
ATOM    985  NH3 POPE   83     174.539  81.256  55.744  1.00  0.00            
ATOM    986  PO4 POPE   83     171.776  80.610  53.139  1.00  0.00            
ATOM    987  GL1 POPE   83     170.884  79.231  48.665  1.00  0.00            
ATOM    988  GL2 POPE   83     173.432  80.704  47.552  1.00  0.00            
ATOM    989  C1A POPE   83     169.057  76.979  45.969  1.00  0.00            
ATOM    990  D2A POPE   83     167.403  75.674  42.376  1.00  0.00            
ATOM    991  C3A POPE   83     165.108  71.941  42.271  1.00  0.00            
ATOM    992  C4A POPE   83     162.602  67.861  41.784  1.00  0.00            
ATOM    993  C1B POPE   83     172.898  79.137  44.147  1.00  0.00            
ATOM    994  C2B POPE   83     171.040  77.811  39.773  1.00  0.00            
ATOM    995  C3B POPE   83     171.439  75.670  35.860  1.00  0.00            
ATOM    996  C4B POPE   83     174.662  76.462  32.451  1.00  0.00            
ATOM    997  NH3 POPE   84     157.917 115.533  55.678  1.00  0.00            
ATOM    998  PO4 POPE   84     161.283 118.216  55.221  1.00  0.00            
ATOM    999  GL1 POPE   84     163.554 119.418  51.688  1.00  0.00            
ATOM   1000  GL2 POPE   84     166.938 118.603  50.846  1.00  0.00            
ATOM   1001  C1A POPE   84     163.617 123.831  50.037  1.00  0.00            
ATOM   1002  D2A POPE   84     162.527 127.769  48.940  1.00  0.00            
ATOM   1003  C3A POPE   84     161.563 129.395  44.500  1.00  0.00            
ATOM   1004  C4A POPE   84     163.376 128.746  39.919  1.00  0.00            
ATOM   1005  C1B POPE   84     166.063 117.346  47.989  1.00  0.00            
ATOM   1006  C2B POPE   84     165.684 118.328  43.278  1.00  0.00            
ATOM   1007  C3B POPE   84     163.511 118.503  39.092  1.00  0.00            
ATOM   1008  C4B POPE   84     163.569 117.447  35.534  1.00  0.00            
ATOM   1009  NH3 POPE   85     155.997 107.008  57.626  1.00  0.00            
ATOM   1010  PO4 POPE   85     159.064 102.788  55.367  1.00  0.00            
ATOM   1011  GL1 POPE   85     157.644 103.184  51.735  1.00  0.00            
ATOM   1012  GL2 POPE   85     159.476 102.405  48.352  1.00  0.00            
ATOM   1013  C1A POPE   85     154.867 102.022  47.877  1.00  0.00            
ATOM   1014  D2A POPE   85     154.613 103.200  43.574  1.00  0.00            
ATOM   1015  C3A POPE   85     158.416 104.466  43.183  1.00  0.00            
ATOM   1016  C4A POPE   85     161.781 104.514  40.540  1.00  0.00            
ATOM   1017  C1B POPE   85     164.101 102.648  47.010  1.00  0.00            
ATOM   1018  C2B POPE   85     166.094 103.662  43.517  1.00  0.00            
ATOM   1019  C3B POPE   85     166.006 105.729  38.728  1.00  0.00            
ATOM   1020  C4B POPE   85     164.001 103.713  34.750  1.00  0.00            
ATOM   1021  NH3 POPE   86      27.626   8.832  56.463  1.00  0.00            
ATOM   1022  PO4 POPE   86      31.615   9.985  56.013  1.00  0.00            
ATOM   1023  GL1 POPE   86      31.148   9.166  52.186  1.00  0.00            
ATOM   1024  GL2 POPE   86      33.322   9.620  50.221  1.00  0.00            
ATOM   1025  C1A POPE   86      29.988   5.640  48.971  1.00  0.00            
ATOM   1026  D2A POPE   86      29.135   2.423  45.297  1.00  0.00            
ATOM   1027  C3A POPE   86      32.092   0.814  41.573  1.00  0.00            
ATOM   1028  C4A POPE   86      34.826 198.798  38.881  1.00  0.00            
ATOM   1029  C1B POPE   86      36.882   7.466  46.574  1.00  0.00            
ATOM   1030  C2B POPE   86      39.663   6.241  42.684  1.00  0.00            
ATOM   1031  C3B POPE   86      41.951   4.534  40.475  1.00  0.00            
ATOM   1032  C4B POPE   86      44.475   2.910  38.607  1.00  0.00            
ATOM   1033  NH3 POPE   87      81.269 162.041  60.448  1.00  0.00            
ATOM   1034  PO4 POPE   87      76.849 162.735  60.062  1.00  0.00            
ATOM   1035  GL1 POPE   87      75.323 161.392  55.723  1.00  0.00            
ATOM   1036  GL2 POPE   87      74.513 163.700  54.916  1.00  0.00            
ATOM   1037  C1A POPE   87      76.290 157.210  53.878  1.00  0.00            
ATOM   1038  D2A POPE   87      76.657 156.746  49.320  1.00  0.00            
ATOM   1039  C3A POPE   87      81.159 155.218  47.899  1.00  0.00            
ATOM   1040  C4A POPE   87      85.234 155.757  45.414  1.00  0.00            
ATOM   1041  C1B POPE   87      75.356 161.697  49.953  1.00  0.00            
ATOM   1042  C2B POPE   87      75.873 159.697  45.677  1.00  0.00            
ATOM   1043  C3B POPE   87      75.935 162.409  42.342  1.00  0.00            
ATOM   1044  C4B POPE   87      77.588 165.607  39.067  1.00  0.00            
ATOM   1045  NH3 POPE   88       2.124   2.858  53.893  1.00  0.00            
ATOM   1046  PO4 POPE   88       4.587   0.245  52.968  1.00  0.00            
ATOM   1047  GL1 POPE   88       1.575 198.894  49.272  1.00  0.00            
ATOM   1048  GL2 POPE   88     199.002 196.536  48.618  1.00  0.00            
ATOM   1049  C1A POPE   88       2.158   0.519  44.564  1.00  0.00            
ATOM   1050  D2A POPE   88       1.485 198.986  40.168  1.00  0.00            
ATOM   1051  C3A POPE   88       4.289   2.235  37.220  1.00  0.00            
ATOM   1052  C4A POPE   88       7.898   3.346  34.277  1.00  0.00            
ATOM   1053  C1B POPE   88       0.087 194.882  44.598  1.00  0.00            
ATOM   1054  C2B POPE   88       0.829 192.804  40.438  1.00  0.00            
ATOM   1055  C3B POPE   88       2.809 192.695  36.386  1.00  0.00            
ATOM   1056  C4B POPE   88       4.781 193.490  31.970  1.00  0.00            
ATOM   1057  NH3 POPE   89     101.718 156.533  54.217  1.00  0.00            
ATOM   1058  PO4 POPE   89     105.342 154.094  53.484  1.00  0.00            
ATOM   1059  GL1 POPE   89     102.804 154.375  49.947  1.00  0.00            
ATOM   1060  GL2 POPE   89     102.971 150.832  51.073  1.00  0.00            
ATOM   1061  C1A POPE   89     102.015 151.970  45.445  1.00  0.00            
ATOM   1062  D2A POPE   89      99.699 148.754  43.106  1.00  0.00            
ATOM   1063  C3A POPE   89      97.974 150.025  38.095  1.00  0.00            
ATOM   1064  C4A POPE   89     101.279 151.771  35.838  1.00  0.00            
ATOM   1065  C1B POPE   89     101.098 147.299  47.914  1.00  0.00            
ATOM   1066  C2B POPE   89      99.292 144.246  44.809  1.00  0.00            
ATOM   1067  C3B POPE   89     100.627 143.078  41.489  1.00  0.00            
ATOM   1068  C4B POPE   89      99.631 142.589  36.810  1.00  0.00            
ATOM   1069  NH3 POPE   90      57.280 136.610  59.362  1.00  0.00            
ATOM   1070  PO4 POPE   90      59.281 132.591  57.280  1.00  0.00            
ATOM   1071  GL1 POPE   90      59.579 133.589  53.707  1.00  0.00            
ATOM   1072  GL2 POPE   90      62.379 135.354  53.102  1.00  0.00            
ATOM   1073  C1A POPE   90      59.087 134.863  49.328  1.00  0.00            
ATOM   1074  D2A POPE   90      62.036 133.060  46.160  1.00  0.00            
ATOM   1075  C3A POPE   90      60.927 133.024  42.166  1.00  0.00            
ATOM   1076  C4A POPE   90      60.731 133.104  38.212  1.00  0.00            
ATOM   1077  C1B POPE   90      63.802 136.610  49.113  1.00  0.00            
ATOM   1078  C2B POPE   90      63.942 137.715  45.015  1.00  0.00            
ATOM   1079  C3B POPE   90      61.868 137.695  40.857  1.00  0.00            
ATOM   1080  C4B POPE   90      59.198 138.438  36.803  1.00  0.00            
ATOM   1081  NH3 POPE   91     147.882 153.165  59.360  1.00  0.00            
ATOM   1082  PO4 POPE   91     150.381 156.486  59.332  1.00  0.00            
ATOM   1083  GL1 POPE   91     150.653 157.460  55.185  1.00  0.00            
ATOM   1084  GL2 POPE   91     148.336 156.829  53.476  1.00  0.00            
ATOM   1085  C1A POPE   91     153.128 160.323  52.693  1.00  0.00            
ATOM   1086  D2A POPE   91     155.107 159.701  49.292  1.00  0.00            
ATOM   1087  C3A POPE   91     157.330 161.713  46.901  1.00  0.00            
ATOM   1088  C4A POPE   91     159.062 161.367  41.974  1.00  0.00            
ATOM   1089  C1B POPE   91     150.806 155.571  50.537  1.00  0.00            
ATOM   1090  C2B POPE   91     148.066 154.362  46.408  1.00  0.00            
ATOM   1091  C3B POPE   91     149.166 154.794  42.285  1.00  0.00            
ATOM   1092  C4B POPE   91     151.100 157.364  38.838  1.00  0.00            
ATOM   1093  NH3 POPE   92     172.822  50.325  57.287  1.00  0.00            
ATOM   1094  PO4 POPE   92     168.839  49.886  57.352  1.00  0.00            
ATOM   1095  GL1 POPE   92     169.297  47.378  53.478  1.00  0.00            
ATOM   1096  GL2 POPE   92     172.940  47.388  53.494  1.00  0.00            
ATOM   1097  C1A POPE   92     170.817  42.998  53.392  1.00  0.00            
ATOM   1098  D2A POPE   92     172.734  37.563  52.526  1.00  0.00            
ATOM   1099  C3A POPE   92     169.706  35.322  49.679  1.00  0.00            
ATOM   1100  C4A POPE   92     168.151  37.446  44.772  1.00  0.00            
ATOM   1101  C1B POPE   92     172.038  46.142  49.394  1.00  0.00            
ATOM   1102  C2B POPE   92     168.642  47.963  45.531  1.00  0.00            
ATOM   1103  C3B POPE   92     166.247  51.290  44.094  1.00  0.00            
ATOM   1104  C4B POPE   92     166.044  52.310  40.278  1.00  0.00            
ATOM   1105  NH3 POPE   93     192.508  18.101  56.706  1.00  0.00            
ATOM   1106  PO4 POPE   93     187.850  19.417  56.143  1.00  0.00            
ATOM   1107  GL1 POPE   93     185.408  17.662  53.059  1.00  0.00            
ATOM   1108  GL2 POPE   93     185.641  15.087  53.534  1.00  0.00            
ATOM   1109  C1A POPE   93     182.566  18.745  50.458  1.00  0.00            
ATOM   1110  D2A POPE   93     179.443  17.462  47.638  1.00  0.00            
ATOM   1111  C3A POPE   93     179.065  19.281  43.450  1.00  0.00            
ATOM   1112  C4A POPE   93     180.519  23.604  42.491  1.00  0.00            
ATOM   1113  C1B POPE   93     186.825  14.430  49.354  1.00  0.00            
ATOM   1114  C2B POPE   93     183.846  14.565  46.934  1.00  0.00            
ATOM   1115  C3B POPE   93     181.826  15.473  43.484  1.00  0.00            
ATOM   1116  C4B POPE   93     178.869  14.543  40.399  1.00  0.00            
ATOM   1117  NH3 POPE   94     162.500  35.149  58.744  1.00  0.00            
ATOM   1118  PO4 POPE   94     158.491  34.058  60.168  1.00  0.00            
ATOM   1119  GL1 POPE   94     159.135  33.049  55.378  1.00  0.00            
ATOM   1120  GL2 POPE   94     156.315  32.565  53.522  1.00  0.00            
ATOM   1121  C1A POPE   94     161.700  33.295  51.070  1.00  0.00            
ATOM   1122  D2A POPE   94     164.101  36.701  49.710  1.00  0.00            
ATOM   1123  C3A POPE   94     163.303  39.280  47.647  1.00  0.00            
ATOM   1124  C4A POPE   94     161.778  44.245  47.643  1.00  0.00            
ATOM   1125  C1B POPE   94     154.305  33.932  49.840  1.00  0.00            
ATOM   1126  C2B POPE   94     155.211  36.544  45.881  1.00  0.00            
ATOM   1127  C3B POPE   94     154.320  36.220  40.871  1.00  0.00            
ATOM   1128  C4B POPE   94     153.483  38.916  37.748  1.00  0.00            
ATOM   1129  NH3 POPE   95      19.602  42.450  61.532  1.00  0.00            
ATOM   1130  PO4 POPE   95      19.764  44.814  57.812  1.00  0.00            
ATOM   1131  GL1 POPE   95      21.295  42.748  54.588  1.00  0.00            
ATOM   1132  GL2 POPE   95      23.709  44.319  53.104  1.00  0.00            
ATOM   1133  C1A POPE   95      20.657  40.365  51.436  1.00  0.00            
ATOM   1134  D2A POPE   95      18.835  38.001  47.709  1.00  0.00            
ATOM   1135  C3A POPE   95      19.585  37.862  43.728  1.00  0.00            
ATOM   1136  C4A POPE   95      19.589  36.744  39.336  1.00  0.00            
ATOM   1137  C1B POPE   95      21.975  45.050  49.648  1.00  0.00            
ATOM   1138  C2B POPE   95      19.432  42.937  46.205  1.00  0.00            
ATOM   1139  C3B POPE   95      18.261  44.110  42.806  1.00  0.00            
ATOM   1140  C4B POPE   95      18.878  45.932  38.605  1.00  0.00            
ATOM   1141  NH3 POPE   96      73.681   6.826  54.962  1.00  0.00            
ATOM   1142  PO4 POPE   96      72.457  11.156  54.269  1.00  0.00            
ATOM   1143  GL1 POPE   96      72.258   8.579  49.825  1.00  0.00            
ATOM   1144  GL2 POPE   96      73.110   9.743  47.930  1.00  0.00            
ATOM   1145  C1A POPE   96      70.262   5.835  46.798  1.00  0.00            
ATOM   1146  D2A POPE   96      69.785   4.681  42.989  1.00  0.00            
ATOM   1147  C3A POPE   96      65.980   5.010  40.426  1.00  0.00            
ATOM   1148  C4A POPE   96      63.852   5.589  36.611  1.00  0.00            
ATOM   1149  C1B POPE   96      74.092   8.644  44.075  1.00  0.00            
ATOM   1150  C2B POPE   96      73.977   5.756  40.606  1.00  0.00            
ATOM   1151  C3B POPE   96      71.165   3.596  38.085  1.00  0.00            
ATOM   1152  C4B POPE   96      67.794   3.230  34.645  1.00  0.00            
ATOM   1153  NH3 POPE   97      84.709  54.747  54.972  1.00  0.00            
ATOM   1154  PO4 POPE   97      79.678  54.692  54.877  1.00  0.00            
ATOM   1155  GL1 POPE   97      81.599  55.296  49.812  1.00  0.00            
ATOM   1156  GL2 POPE   97      83.646  53.814  50.193  1.00  0.00            
ATOM   1157  C1A POPE   97      81.148  57.225  46.647  1.00  0.00            
ATOM   1158  D2A POPE   97      80.917  56.493  42.516  1.00  0.00            
ATOM   1159  C3A POPE   97      80.118  56.449  38.104  1.00  0.00            
ATOM   1160  C4A POPE   97      80.088  56.101  33.609  1.00  0.00            
ATOM   1161  C1B POPE   97      82.562  52.008  45.953  1.00  0.00            
ATOM   1162  C2B POPE   97      83.444  51.883  41.435  1.00  0.00            
ATOM   1163  C3B POPE   97      84.430  54.431  37.516  1.00  0.00            
ATOM   1164  C4B POPE   97      84.788  55.723  33.289  1.00  0.00            
ATOM   1165  NH3 POPE   98     155.903 135.227  57.221  1.00  0.00            
ATOM   1166  PO4 POPE   98     160.195 133.711  57.911  1.00  0.00            
ATOM   1167  GL1 POPE   98     158.847 133.354  53.018  1.00  0.00            
ATOM   1168  GL2 POPE   98     155.736 134.895  52.176  1.00  0.00            
ATOM   1169  C1A POPE   98     159.242 134.846  48.084  1.00  0.00            
ATOM   1170  D2A POPE   98     159.488 134.894  43.387  1.00  0.00            
ATOM   1171  C3A POPE   98     156.344 135.204  39.767  1.00  0.00            
ATOM   1172  C4A POPE   98     154.549 134.845  35.240  1.00  0.00            
ATOM   1173  C1B POPE   98     154.509 134.686  47.321  1.00  0.00            
ATOM   1174  C2B POPE   98     154.360 137.400  43.927  1.00  0.00            
ATOM   1175  C3B POPE   98     150.678 139.356  42.163  1.00  0.00            
ATOM   1176  C4B POPE   98     146.427 140.277  40.176  1.00  0.00            
ATOM   1177  NH3 POPE   99     164.351  83.899  51.386  1.00  0.00            
ATOM   1178  PO4 POPE   99     162.453  82.047  56.150  1.00  0.00            
ATOM   1179  GL1 POPE   99     162.647  79.780  52.825  1.00  0.00            
ATOM   1180  GL2 POPE   99     160.182  79.446  49.336  1.00  0.00            
ATOM   1181  C1A POPE   99     163.539  75.264  51.425  1.00  0.00            
ATOM   1182  D2A POPE   99     163.445  70.215  50.849  1.00  0.00            
ATOM   1183  C3A POPE   99     166.828  69.190  48.735  1.00  0.00            
ATOM   1184  C4A POPE   99     166.262  68.013  44.993  1.00  0.00            
ATOM   1185  C1B POPE   99     161.193  77.453  45.498  1.00  0.00            
ATOM   1186  C2B POPE   99     161.047  74.312  41.589  1.00  0.00            
ATOM   1187  C3B POPE   99     160.090  71.182  38.733  1.00  0.00            
ATOM   1188  C4B POPE   99     158.871  67.010  38.135  1.00  0.00            
ATOM   1189  NH3 POPE  100      49.322  96.825  59.692  1.00  0.00            
ATOM   1190  PO4 POPE  100      45.568  98.220  56.682  1.00  0.00            
ATOM   1191  GL1 POPE  100      43.942  99.453  52.919  1.00  0.00            
ATOM   1192  GL2 POPE  100      40.770  99.412  53.988  1.00  0.00            
ATOM   1193  C1A POPE  100      44.586  99.326  49.459  1.00  0.00            
ATOM   1194  D2A POPE  100      41.440  99.974  46.239  1.00  0.00            
ATOM   1195  C3A POPE  100      42.058 102.407  43.061  1.00  0.00            
ATOM   1196  C4A POPE  100      44.164 102.728  39.572  1.00  0.00            
ATOM   1197  C1B POPE  100      40.713 103.011  50.234  1.00  0.00            
ATOM   1198  C2B POPE  100      43.379 104.659  47.376  1.00  0.00            
ATOM   1199  C3B POPE  100      44.271 106.679  43.062  1.00  0.00            
ATOM   1200  C4B POPE  100      46.456 106.774  38.682  1.00  0.00            
ATOM   1201  NH3 POPE  101     172.576 141.421  56.469  1.00  0.00            
ATOM   1202  PO4 POPE  101     170.716 139.277  58.144  1.00  0.00            
ATOM   1203  GL1 POPE  101     170.422 137.044  55.051  1.00  0.00            
ATOM   1204  GL2 POPE  101     171.589 137.880  52.863  1.00  0.00            
ATOM   1205  C1A POPE  101     166.394 136.499  52.871  1.00  0.00            
ATOM   1206  D2A POPE  101     163.670 136.836  49.448  1.00  0.00            
ATOM   1207  C3A POPE  101     165.177 137.904  45.008  1.00  0.00            
ATOM   1208  C4A POPE  101     163.295 141.325  42.624  1.00  0.00            
ATOM   1209  C1B POPE  101     172.981 137.503  48.874  1.00  0.00            
ATOM   1210  C2B POPE  101     174.748 135.166  46.211  1.00  0.00            
ATOM   1211  C3B POPE  101     178.675 134.519  44.186  1.00  0.00            
ATOM   1212  C4B POPE  101     179.950 134.471  39.869  1.00  0.00            
ATOM   1213  NH3 POPE  102     120.740 124.897  58.058  1.00  0.00            
ATOM   1214  PO4 POPE  102     118.099 121.503  56.939  1.00  0.00            
ATOM   1215  GL1 POPE  102     116.803 119.021  54.620  1.00  0.00            
ATOM   1216  GL2 POPE  102     114.395 117.859  55.749  1.00  0.00            
ATOM   1217  C1A POPE  102     117.910 118.657  50.113  1.00  0.00            
ATOM   1218  D2A POPE  102     117.147 118.572  44.806  1.00  0.00            
ATOM   1219  C3A POPE  102     114.757 115.621  43.924  1.00  0.00            
ATOM   1220  C4A POPE  102     113.660 110.683  44.503  1.00  0.00            
ATOM   1221  C1B POPE  102     113.110 118.710  50.878  1.00  0.00            
ATOM   1222  C2B POPE  102     112.585 117.519  47.916  1.00  0.00            
ATOM   1223  C3B POPE  102     111.665 119.938  43.979  1.00  0.00            
ATOM   1224  C4B POPE  102     112.475 119.188  40.111  1.00  0.00            
ATOM   1225  NH3 POPE  103     144.657  36.138  55.238  1.00  0.00            
ATOM   1226  PO4 POPE  103     141.904  33.306  56.774  1.00  0.00            
ATOM   1227  GL1 POPE  103     140.592  33.992  52.698  1.00  0.00            
ATOM   1228  GL2 POPE  103     141.755  37.314  51.214  1.00  0.00            
ATOM   1229  C1A POPE  103     141.338  32.892  47.892  1.00  0.00            
ATOM   1230  D2A POPE  103     142.250  31.464  43.813  1.00  0.00            
ATOM   1231  C3A POPE  103     143.927  28.857  40.131  1.00  0.00            
ATOM   1232  C4A POPE  103     142.557  26.643  35.862  1.00  0.00            
ATOM   1233  C1B POPE  103     140.536  37.489  47.461  1.00  0.00            
ATOM   1234  C2B POPE  103     140.851  36.963  42.803  1.00  0.00            
ATOM   1235  C3B POPE  103     140.147  36.687  38.175  1.00  0.00            
ATOM   1236  C4B POPE  103     140.245  36.675  32.966  1.00  0.00            
ATOM   1237  NH3 POPE  104     138.250  41.132  62.107  1.00  0.00            
ATOM   1238  PO4 POPE  104     137.191  41.624  57.584  1.00  0.00            
ATOM   1239  GL1 POPE  104     137.550  42.404  53.104  1.00  0.00            
ATOM   1240  GL2 POPE  104     139.566  44.823  51.907  1.00  0.00            
ATOM   1241  C1A POPE  104     137.044  40.254  49.554  1.00  0.00            
ATOM   1242  D2A POPE  104     136.941  39.800  44.903  1.00  0.00            
ATOM   1243  C3A POPE  104     136.284  40.301  39.778  1.00  0.00            
ATOM   1244  C4A POPE  104     135.539  37.994  35.372  1.00  0.00            
ATOM   1245  C1B POPE  104     139.925  46.991  48.485  1.00  0.00            
ATOM   1246  C2B POPE  104     139.700  47.896  44.120  1.00  0.00            
ATOM   1247  C3B POPE  104     136.576  49.781  40.901  1.00  0.00            
ATOM   1248  C4B POPE  104     136.610  50.642  37.827  1.00  0.00            
ATOM   1249  NH3 POPE  105     108.218   7.885  56.879  1.00  0.00            
ATOM   1250  PO4 POPE  105     110.344  11.402  56.266  1.00  0.00            
ATOM   1251  GL1 POPE  105     111.045   8.828  53.066  1.00  0.00            
ATOM   1252  GL2 POPE  105     112.788   6.152  52.871  1.00  0.00            
ATOM   1253  C1A POPE  105     111.727  10.747  48.579  1.00  0.00            
ATOM   1254  D2A POPE  105     112.562  12.362  44.916  1.00  0.00            
ATOM   1255  C3A POPE  105     111.412  10.607  41.040  1.00  0.00            
ATOM   1256  C4A POPE  105     112.982   9.586  36.955  1.00  0.00            
ATOM   1257  C1B POPE  105     112.467   5.155  48.147  1.00  0.00            
ATOM   1258  C2B POPE  105     115.979   3.184  44.762  1.00  0.00            
ATOM   1259  C3B POPE  105     118.144   4.931  41.057  1.00  0.00            
ATOM   1260  C4B POPE  105     115.918   5.878  37.637  1.00  0.00            
ATOM   1261  NH3 POPE  106      10.292 193.836  56.746  1.00  0.00            
ATOM   1262  PO4 POPE  106      10.245 198.990  58.172  1.00  0.00            
ATOM   1263  GL1 POPE  106       9.654 198.789  54.450  1.00  0.00            
ATOM   1264  GL2 POPE  106      11.615   0.963  52.661  1.00  0.00            
ATOM   1265  C1A POPE  106       9.592 196.100  50.949  1.00  0.00            
ATOM   1266  D2A POPE  106      11.345 194.995  47.829  1.00  0.00            
ATOM   1267  C3A POPE  106      10.575 198.356  45.064  1.00  0.00            
ATOM   1268  C4A POPE  106      13.621   2.436  44.647  1.00  0.00            
ATOM   1269  C1B POPE  106      11.670   2.925  49.429  1.00  0.00            
ATOM   1270  C2B POPE  106       9.837   5.219  46.312  1.00  0.00            
ATOM   1271  C3B POPE  106       7.529   6.587  42.518  1.00  0.00            
ATOM   1272  C4B POPE  106       6.767   6.894  38.564  1.00  0.00            
ATOM   1273  NH3 POPE  107      22.553 142.124  58.969  1.00  0.00            
ATOM   1274  PO4 POPE  107      18.997 145.848  58.394  1.00  0.00            
ATOM   1275  GL1 POPE  107      18.635 144.642  55.288  1.00  0.00            
ATOM   1276  GL2 POPE  107      20.758 142.837  54.436  1.00  0.00            
ATOM   1277  C1A POPE  107      17.808 146.040  50.884  1.00  0.00            
ATOM   1278  D2A POPE  107      19.053 145.373  47.751  1.00  0.00            
ATOM   1279  C3A POPE  107      17.484 144.358  44.410  1.00  0.00            
ATOM   1280  C4A POPE  107      16.591 141.929  42.073  1.00  0.00            
ATOM   1281  C1B POPE  107      22.647 143.621  51.148  1.00  0.00            
ATOM   1282  C2B POPE  107      22.738 141.471  47.211  1.00  0.00            
ATOM   1283  C3B POPE  107      23.586 143.596  43.361  1.00  0.00            
ATOM   1284  C4B POPE  107      27.355 143.752  39.578  1.00  0.00            
ATOM   1285  NH3 POPE  108      85.595  28.076  53.175  1.00  0.00            
ATOM   1286  PO4 POPE  108      87.437  31.230  54.779  1.00  0.00            
ATOM   1287  GL1 POPE  108      88.401  31.674  50.363  1.00  0.00            
ATOM   1288  GL2 POPE  108      91.474  30.987  48.775  1.00  0.00            
ATOM   1289  C1A POPE  108      86.364  31.031  46.540  1.00  0.00            
ATOM   1290  D2A POPE  108      86.935  29.314  42.258  1.00  0.00            
ATOM   1291  C3A POPE  108      83.610  26.939  39.933  1.00  0.00            
ATOM   1292  C4A POPE  108      80.192  26.468  38.205  1.00  0.00            
ATOM   1293  C1B POPE  108      93.441  30.528  45.223  1.00  0.00            
ATOM   1294  C2B POPE  108      93.401  30.274  41.424  1.00  0.00            
ATOM   1295  C3B POPE  108      95.158  28.707  37.590  1.00  0.00            
ATOM   1296  C4B POPE  108      95.538  25.906  34.110  1.00  0.00            
ATOM   1297  NH3 POPE  109     116.589 166.311  58.057  1.00  0.00            
ATOM   1298  PO4 POPE  109     116.930 164.821  53.290  1.00  0.00            
ATOM   1299  GL1 POPE  109     116.274 166.084  49.768  1.00  0.00            
ATOM   1300  GL2 POPE  109     116.784 169.426  48.332  1.00  0.00            
ATOM   1301  C1A POPE  109     113.654 166.582  46.270  1.00  0.00            
ATOM   1302  D2A POPE  109     111.623 169.826  42.451  1.00  0.00            
ATOM   1303  C3A POPE  109     110.761 170.860  37.681  1.00  0.00            
ATOM   1304  C4A POPE  109     108.679 174.026  34.852  1.00  0.00            
ATOM   1305  C1B POPE  109     116.089 170.796  45.746  1.00  0.00            
ATOM   1306  C2B POPE  109     117.436 173.072  41.423  1.00  0.00            
ATOM   1307  C3B POPE  109     115.144 175.695  38.041  1.00  0.00            
ATOM   1308  C4B POPE  109     116.047 177.623  33.917  1.00  0.00            
ATOM   1309  NH3 POPE  110      77.799 120.833  56.446  1.00  0.00            
ATOM   1310  PO4 POPE  110      79.302 123.959  58.464  1.00  0.00            
ATOM   1311  GL1 POPE  110      81.942 125.727  55.727  1.00  0.00            
ATOM   1312  GL2 POPE  110      85.511 125.408  54.142  1.00  0.00            
ATOM   1313  C1A POPE  110      81.833 123.706  51.566  1.00  0.00            
ATOM   1314  D2A POPE  110      81.276 123.923  46.550  1.00  0.00            
ATOM   1315  C3A POPE  110      78.087 122.990  43.487  1.00  0.00            
ATOM   1316  C4A POPE  110      77.714 120.164  39.945  1.00  0.00            
ATOM   1317  C1B POPE  110      86.249 125.582  50.100  1.00  0.00            
ATOM   1318  C2B POPE  110      85.939 126.485  45.552  1.00  0.00            
ATOM   1319  C3B POPE  110      88.244 126.992  41.808  1.00  0.00            
ATOM   1320  C4B POPE  110      91.688 130.036  41.929  1.00  0.00            
ATOM   1321  NH3 POPE  111     194.051  89.902  58.082  1.00  0.00            
ATOM   1322  PO4 POPE  111     192.691  91.539  55.214  1.00  0.00            
ATOM   1323  GL1 POPE  111     194.026  92.927  51.593  1.00  0.00            
ATOM   1324  GL2 POPE  111     197.599  92.927  51.686  1.00  0.00            
ATOM   1325  C1A POPE  111     191.278  93.975  47.711  1.00  0.00            
ATOM   1326  D2A POPE  111     191.857  95.928  44.219  1.00  0.00            
ATOM   1327  C3A POPE  111     194.262  99.996  45.296  1.00  0.00            
ATOM   1328  C4A POPE  111     195.258 103.352  41.951  1.00  0.00            
ATOM   1329  C1B POPE  111     197.932  91.785  47.113  1.00  0.00            
ATOM   1330  C2B POPE  111       0.162  90.465  44.270  1.00  0.00            
ATOM   1331  C3B POPE  111       1.184  90.463  40.737  1.00  0.00            
ATOM   1332  C4B POPE  111       4.174  88.719  38.617  1.00  0.00            
ATOM   1333  NH3 POPE  112     174.681  84.205  51.025  1.00  0.00            
ATOM   1334  PO4 POPE  112     175.926  87.356  53.314  1.00  0.00            
ATOM   1335  GL1 POPE  112     177.592  88.278  49.972  1.00  0.00            
ATOM   1336  GL2 POPE  112     179.847  86.671  48.274  1.00  0.00            
ATOM   1337  C1A POPE  112     177.975  90.750  46.033  1.00  0.00            
ATOM   1338  D2A POPE  112     176.999  89.814  41.657  1.00  0.00            
ATOM   1339  C3A POPE  112     175.867  93.525  39.576  1.00  0.00            
ATOM   1340  C4A POPE  112     174.456  93.720  35.201  1.00  0.00            
ATOM   1341  C1B POPE  112     180.283  86.325  43.821  1.00  0.00            
ATOM   1342  C2B POPE  112     178.761  85.099  39.562  1.00  0.00            
ATOM   1343  C3B POPE  112     176.256  82.411  36.879  1.00  0.00            
ATOM   1344  C4B POPE  112     178.416  80.066  33.600  1.00  0.00            
ATOM   1345  NH3 POPE  113      18.894 127.352  56.913  1.00  0.00            
ATOM   1346  PO4 POPE  113      23.883 127.409  58.079  1.00  0.00            
ATOM   1347  GL1 POPE  113      22.071 128.213  52.810  1.00  0.00            
ATOM   1348  GL2 POPE  113      19.185 129.279  51.788  1.00  0.00            
ATOM   1349  C1A POPE  113      23.820 127.141  48.766  1.00  0.00            
ATOM   1350  D2A POPE  113      25.534 126.480  43.984  1.00  0.00            
ATOM   1351  C3A POPE  113      26.647 129.953  40.793  1.00  0.00            
ATOM   1352  C4A POPE  113      30.108 132.706  40.925  1.00  0.00            
ATOM   1353  C1B POPE  113      18.124 126.897  48.722  1.00  0.00            
ATOM   1354  C2B POPE  113      16.813 128.066  44.544  1.00  0.00            
ATOM   1355  C3B POPE  113      15.775 125.382  41.380  1.00  0.00            
ATOM   1356  C4B POPE  113      17.656 127.032  37.675  1.00  0.00            
ATOM   1357  NH3 POPE  114      57.704  30.676  59.860  1.00  0.00            
ATOM   1358  PO4 POPE  114      57.435  32.921  56.662  1.00  0.00            
ATOM   1359  GL1 POPE  114      57.183  32.154  52.873  1.00  0.00            
ATOM   1360  GL2 POPE  114      60.429  33.148  51.339  1.00  0.00            
ATOM   1361  C1A POPE  114      57.031  31.333  48.133  1.00  0.00            
ATOM   1362  D2A POPE  114      58.444  30.724  43.483  1.00  0.00            
ATOM   1363  C3A POPE  114      57.815  33.242  39.923  1.00  0.00            
ATOM   1364  C4A POPE  114      57.776  32.855  34.770  1.00  0.00            
ATOM   1365  C1B POPE  114      62.353  32.566  47.013  1.00  0.00            
ATOM   1366  C2B POPE  114      63.745  33.155  42.763  1.00  0.00            
ATOM   1367  C3B POPE  114      66.848  30.713  39.047  1.00  0.00            
ATOM   1368  C4B POPE  114      70.072  29.180  37.412  1.00  0.00            
ATOM   1369  NH3 POPE  115       5.414  98.112  55.496  1.00  0.00            
ATOM   1370  PO4 POPE  115       8.279 102.509  55.135  1.00  0.00            
ATOM   1371  GL1 POPE  115       8.404 103.210  50.717  1.00  0.00            
ATOM   1372  GL2 POPE  115       6.242 105.498  48.565  1.00  0.00            
ATOM   1373  C1A POPE  115       9.586 102.232  46.000  1.00  0.00            
ATOM   1374  D2A POPE  115       9.754 103.699  41.487  1.00  0.00            
ATOM   1375  C3A POPE  115       8.296 101.186  38.541  1.00  0.00            
ATOM   1376  C4A POPE  115       6.257  98.359  35.263  1.00  0.00            
ATOM   1377  C1B POPE  115       6.529 105.640  44.470  1.00  0.00            
ATOM   1378  C2B POPE  115       6.062 106.562  39.882  1.00  0.00            
ATOM   1379  C3B POPE  115       3.201 108.703  36.708  1.00  0.00            
ATOM   1380  C4B POPE  115       1.538 106.714  34.599  1.00  0.00            
ATOM   1381  NH3 POPE  116      72.323 113.873  58.802  1.00  0.00            
ATOM   1382  PO4 POPE  116      75.695 117.031  58.560  1.00  0.00            
ATOM   1383  GL1 POPE  116      74.530 117.235  54.670  1.00  0.00            
ATOM   1384  GL2 POPE  116      70.462 117.166  53.908  1.00  0.00            
ATOM   1385  C1A POPE  116      76.467 115.221  51.627  1.00  0.00            
ATOM   1386  D2A POPE  116      75.988 113.849  46.670  1.00  0.00            
ATOM   1387  C3A POPE  116      72.898 114.656  44.811  1.00  0.00            
ATOM   1388  C4A POPE  116      72.775 115.733  40.595  1.00  0.00            
ATOM   1389  C1B POPE  116      67.485 116.926  51.106  1.00  0.00            
ATOM   1390  C2B POPE  116      67.463 117.658  46.751  1.00  0.00            
ATOM   1391  C3B POPE  116      67.097 115.697  42.060  1.00  0.00            
ATOM   1392  C4B POPE  116      68.229 115.179  38.131  1.00  0.00            
ATOM   1393  NH3 POPE  117     171.721  59.953  56.605  1.00  0.00            
ATOM   1394  PO4 POPE  117     167.981  63.573  56.335  1.00  0.00            
ATOM   1395  GL1 POPE  117     169.197  64.019  52.030  1.00  0.00            
ATOM   1396  GL2 POPE  117     169.907  61.179  51.508  1.00  0.00            
ATOM   1397  C1A POPE  117     166.764  64.030  47.839  1.00  0.00            
ATOM   1398  D2A POPE  117     162.308  64.130  46.271  1.00  0.00            
ATOM   1399  C3A POPE  117     162.701  62.219  41.179  1.00  0.00            
ATOM   1400  C4A POPE  117     163.794  63.728  37.456  1.00  0.00            
ATOM   1401  C1B POPE  117     168.174  59.186  48.521  1.00  0.00            
ATOM   1402  C2B POPE  117     166.167  60.565  43.947  1.00  0.00            
ATOM   1403  C3B POPE  117     167.371  64.153  40.854  1.00  0.00            
ATOM   1404  C4B POPE  117     170.136  65.581  38.362  1.00  0.00            
ATOM   1405  NH3 POPE  118      12.100   4.336  56.642  1.00  0.00            
ATOM   1406  PO4 POPE  118      10.728   7.594  54.438  1.00  0.00            
ATOM   1407  GL1 POPE  118       8.485   7.234  51.097  1.00  0.00            
ATOM   1408  GL2 POPE  118       6.819   4.426  50.458  1.00  0.00            
ATOM   1409  C1A POPE  118       7.159  10.020  48.387  1.00  0.00            
ATOM   1410  D2A POPE  118       4.876  10.900  44.799  1.00  0.00            
ATOM   1411  C3A POPE  118       4.596  12.456  41.086  1.00  0.00            
ATOM   1412  C4A POPE  118       6.333  12.424  37.362  1.00  0.00            
ATOM   1413  C1B POPE  118       6.953   1.243  47.612  1.00  0.00            
ATOM   1414  C2B POPE  118       6.680   1.867  43.125  1.00  0.00            
ATOM   1415  C3B POPE  118       8.797   2.597  39.491  1.00  0.00            
ATOM   1416  C4B POPE  118      11.061 197.878  39.754  1.00  0.00            
ATOM   1417  NH3 POPE  119     126.350  46.777  55.326  1.00  0.00            
ATOM   1418  PO4 POPE  119     121.678  47.902  54.773  1.00  0.00            
ATOM   1419  GL1 POPE  119     121.116  52.162  53.758  1.00  0.00            
ATOM   1420  GL2 POPE  119     118.233  52.328  55.211  1.00  0.00            
ATOM   1421  C1A POPE  119     121.685  53.745  49.782  1.00  0.00            
ATOM   1422  D2A POPE  119     121.744  55.692  45.700  1.00  0.00            
ATOM   1423  C3A POPE  119     121.294  56.623  41.723  1.00  0.00            
ATOM   1424  C4A POPE  119     120.827  57.623  37.531  1.00  0.00            
ATOM   1425  C1B POPE  119     116.427  54.508  52.208  1.00  0.00            
ATOM   1426  C2B POPE  119     117.193  55.824  48.529  1.00  0.00            
ATOM   1427  C3B POPE  119     117.637  58.421  45.130  1.00  0.00            
ATOM   1428  C4B POPE  119     116.005  58.230  41.343  1.00  0.00            
ATOM   1429  NH3 POPE  120      21.582 122.960  59.037  1.00  0.00            
ATOM   1430  PO4 POPE  120      20.261 119.650  58.873  1.00  0.00            
ATOM   1431  GL1 POPE  120      21.365 118.103  55.168  1.00  0.00            
ATOM   1432  GL2 POPE  120      24.763 117.526  54.282  1.00  0.00            
ATOM   1433  C1A POPE  120      21.579 118.520  50.458  1.00  0.00            
ATOM   1434  D2A POPE  120      21.137 117.961  45.531  1.00  0.00            
ATOM   1435  C3A POPE  120      24.689 121.225  43.978  1.00  0.00            
ATOM   1436  C4A POPE  120      26.653 121.235  40.933  1.00  0.00            
ATOM   1437  C1B POPE  120      29.244 115.732  53.036  1.00  0.00            
ATOM   1438  C2B POPE  120      31.519 115.021  49.197  1.00  0.00            
ATOM   1439  C3B POPE  120      34.151 114.740  45.188  1.00  0.00            
ATOM   1440  C4B POPE  120      34.192 117.779  41.493  1.00  0.00            
ATOM   1441  NH3 POPE  121     164.433 124.879  56.858  1.00  0.00            
ATOM   1442  PO4 POPE  121     167.984 128.309  58.598  1.00  0.00            
ATOM   1443  GL1 POPE  121     167.798 129.031  54.426  1.00  0.00            
ATOM   1444  GL2 POPE  121     165.595 128.338  53.292  1.00  0.00            
ATOM   1445  C1A POPE  121     169.229 132.638  51.987  1.00  0.00            
ATOM   1446  D2A POPE  121     168.308 134.285  48.225  1.00  0.00            
ATOM   1447  C3A POPE  121     170.340 132.049  44.912  1.00  0.00            
ATOM   1448  C4A POPE  121     171.030 127.008  44.426  1.00  0.00            
ATOM   1449  C1B POPE  121     164.336 131.987  50.946  1.00  0.00            
ATOM   1450  C2B POPE  121     163.841 133.455  46.313  1.00  0.00            
ATOM   1451  C3B POPE  121     164.985 132.864  42.274  1.00  0.00            
ATOM   1452  C4B POPE  121     163.561 135.352  38.918  1.00  0.00            
ATOM   1453  NH3 POPE  122      91.474   5.773  53.485  1.00  0.00            
ATOM   1454  PO4 POPE  122      87.312   5.066  53.633  1.00  0.00            
ATOM   1455  GL1 POPE  122      87.920   5.070  49.669  1.00  0.00            
ATOM   1456  GL2 POPE  122      85.284   4.497  48.469  1.00  0.00            
ATOM   1457  C1A POPE  122      88.643   6.987  44.489  1.00  0.00            
ATOM   1458  D2A POPE  122      90.531   7.301  40.266  1.00  0.00            
ATOM   1459  C3A POPE  122      92.955   4.441  38.583  1.00  0.00            
ATOM   1460  C4A POPE  122      94.435   0.947  34.283  1.00  0.00            
ATOM   1461  C1B POPE  122      84.455   4.530  44.331  1.00  0.00            
ATOM   1462  C2B POPE  122      82.985   2.685  39.766  1.00  0.00            
ATOM   1463  C3B POPE  122      82.753   4.595  35.700  1.00  0.00            
ATOM   1464  C4B POPE  122      82.149   6.741  32.107  1.00  0.00            
ATOM   1465  NH3 POPE  123      43.981  17.406  56.719  1.00  0.00            
ATOM   1466  PO4 POPE  123      40.111  15.287  54.996  1.00  0.00            
ATOM   1467  GL1 POPE  123      40.748  18.516  52.341  1.00  0.00            
ATOM   1468  GL2 POPE  123      42.254  21.285  53.667  1.00  0.00            
ATOM   1469  C1A POPE  123      42.036  21.124  48.757  1.00  0.00            
ATOM   1470  D2A POPE  123      40.667  21.446  43.859  1.00  0.00            
ATOM   1471  C3A POPE  123      43.939  22.726  40.737  1.00  0.00            
ATOM   1472  C4A POPE  123      47.099  24.192  38.709  1.00  0.00            
ATOM   1473  C1B POPE  123      46.413  20.833  52.175  1.00  0.00            
ATOM   1474  C2B POPE  123      49.282  20.727  48.611  1.00  0.00            
ATOM   1475  C3B POPE  123      51.508  18.342  45.323  1.00  0.00            
ATOM   1476  C4B POPE  123      52.708  17.175  41.961  1.00  0.00            
ATOM   1477  NH3 POPE  124      81.917 191.336  56.696  1.00  0.00            
ATOM   1478  PO4 POPE  124      79.901 194.630  55.056  1.00  0.00            
ATOM   1479  GL1 POPE  124      79.028 192.969  50.657  1.00  0.00            
ATOM   1480  GL2 POPE  124      75.936 194.102  49.417  1.00  0.00            
ATOM   1481  C1A POPE  124      82.419 193.117  46.442  1.00  0.00            
ATOM   1482  D2A POPE  124      85.885 192.660  42.165  1.00  0.00            
ATOM   1483  C3A POPE  124      83.968 190.689  38.286  1.00  0.00            
ATOM   1484  C4A POPE  124      82.155 187.814  34.169  1.00  0.00            
ATOM   1485  C1B POPE  124      78.005 195.670  45.897  1.00  0.00            
ATOM   1486  C2B POPE  124      77.249 193.583  42.053  1.00  0.00            
ATOM   1487  C3B POPE  124      76.475 192.993  36.666  1.00  0.00            
ATOM   1488  C4B POPE  124      72.833 195.455  34.762  1.00  0.00            
ATOM   1489  NH3 POPE  125     149.842  58.469  58.543  1.00  0.00            
ATOM   1490  PO4 POPE  125     150.433  54.095  57.894  1.00  0.00            
ATOM   1491  GL1 POPE  125     150.447  52.658  53.835  1.00  0.00            
ATOM   1492  GL2 POPE  125     150.434  54.715  51.265  1.00  0.00            
ATOM   1493  C1A POPE  125     153.021  50.192  51.829  1.00  0.00            
ATOM   1494  D2A POPE  125     156.076  49.893  48.169  1.00  0.00            
ATOM   1495  C3A POPE  125     158.398  47.528  46.562  1.00  0.00            
ATOM   1496  C4A POPE  125     159.339  44.708  43.390  1.00  0.00            
ATOM   1497  C1B POPE  125     150.019  52.124  47.986  1.00  0.00            
ATOM   1498  C2B POPE  125     151.075  51.551  43.699  1.00  0.00            
ATOM   1499  C3B POPE  125     147.336  52.133  41.742  1.00  0.00            
ATOM   1500  C4B POPE  125     146.542  52.778  37.321  1.00  0.00            
ATOM   1501  NH3 POPE  126     144.672 198.102  63.850  1.00  0.00            
ATOM   1502  PO4 POPE  126     146.816 199.523  60.185  1.00  0.00            
ATOM   1503  GL1 POPE  126     148.918 197.591  56.459  1.00  0.00            
ATOM   1504  GL2 POPE  126     150.383   0.661  56.926  1.00  0.00            
ATOM   1505  C1A POPE  126     149.989 194.232  53.090  1.00  0.00            
ATOM   1506  D2A POPE  126     152.670 192.708  50.565  1.00  0.00            
ATOM   1507  C3A POPE  126     152.414 192.554  46.290  1.00  0.00            
ATOM   1508  C4A POPE  126     152.721 192.315  42.194  1.00  0.00            
ATOM   1509  C1B POPE  126     150.485   1.992  52.734  1.00  0.00            
ATOM   1510  C2B POPE  126     152.418   2.266  47.236  1.00  0.00            
ATOM   1511  C3B POPE  126     154.440   3.938  44.096  1.00  0.00            
ATOM   1512  C4B POPE  126     152.571   5.689  39.921  1.00  0.00            
ATOM   1513  NH3 POPE  127      75.947  65.073  53.677  1.00  0.00            
ATOM   1514  PO4 POPE  127      80.447  63.583  53.615  1.00  0.00            
ATOM   1515  GL1 POPE  127      78.436  63.165  49.935  1.00  0.00            
ATOM   1516  GL2 POPE  127      80.800  61.300  48.801  1.00  0.00            
ATOM   1517  C1A POPE  127      78.048  65.021  46.573  1.00  0.00            
ATOM   1518  D2A POPE  127      76.947  65.986  42.482  1.00  0.00            
ATOM   1519  C3A POPE  127      74.671  63.972  38.939  1.00  0.00            
ATOM   1520  C4A POPE  127      74.570  63.658  34.078  1.00  0.00            
ATOM   1521  C1B POPE  127      83.057  63.088  44.717  1.00  0.00            
ATOM   1522  C2B POPE  127      83.934  60.478  40.829  1.00  0.00            
ATOM   1523  C3B POPE  127      83.160  60.383  36.413  1.00  0.00            
ATOM   1524  C4B POPE  127      83.852  59.578  30.686  1.00  0.00            
ATOM   1525  NH3 POPE  128     131.191 116.265  56.624  1.00  0.00            
ATOM   1526  PO4 POPE  128     129.714 114.764  53.882  1.00  0.00            
ATOM   1527  GL1 POPE  128     130.530 118.097  51.075  1.00  0.00            
ATOM   1528  GL2 POPE  128     127.822 119.626  51.164  1.00  0.00            
ATOM   1529  C1A POPE  128     130.619 118.632  47.401  1.00  0.00            
ATOM   1530  D2A POPE  128     132.386 118.479  43.676  1.00  0.00            
ATOM   1531  C3A POPE  128     130.595 119.669  39.314  1.00  0.00            
ATOM   1532  C4A POPE  128     128.610 123.713  36.696  1.00  0.00            
ATOM   1533  C1B POPE  128     125.880 120.117  47.156  1.00  0.00            
ATOM   1534  C2B POPE  128     126.222 117.484  43.943  1.00  0.00            
ATOM   1535  C3B POPE  128     126.377 117.757  39.262  1.00  0.00            
ATOM   1536  C4B POPE  128     128.059 119.645  34.995  1.00  0.00            
ATOM   1537  NH3 POPE  129      35.613 135.252  59.019  1.00  0.00            
ATOM   1538  PO4 POPE  129      31.962 132.415  58.039  1.00  0.00            
ATOM   1539  GL1 POPE  129      30.227 130.710  54.619  1.00  0.00            
ATOM   1540  GL2 POPE  129      31.797 132.662  52.279  1.00  0.00            
ATOM   1541  C1A POPE  129      28.221 127.728  52.603  1.00  0.00            
ATOM   1542  D2A POPE  129      26.060 124.370  54.029  1.00  0.00            
ATOM   1543  C3A POPE  129      28.353 120.495  55.418  1.00  0.00            
ATOM   1544  C4A POPE  129      33.034 119.410  53.569  1.00  0.00            
ATOM   1545  C1B POPE  129      33.690 129.260  50.797  1.00  0.00            
ATOM   1546  C2B POPE  129      33.705 125.706  48.212  1.00  0.00            
ATOM   1547  C3B POPE  129      35.213 123.500  44.241  1.00  0.00            
ATOM   1548  C4B POPE  129      33.149 122.252  39.864  1.00  0.00            
ATOM   1549  NH3 POPE  130     174.475 198.164  56.460  1.00  0.00            
ATOM   1550  PO4 POPE  130     178.603 197.627  54.882  1.00  0.00            
ATOM   1551  GL1 POPE  130     180.533 198.876  51.190  1.00  0.00            
ATOM   1552  GL2 POPE  130     183.484 197.963  51.826  1.00  0.00            
ATOM   1553  C1A POPE  130     180.067 196.902  48.111  1.00  0.00            
ATOM   1554  D2A POPE  130     179.386 195.262  43.759  1.00  0.00            
ATOM   1555  C3A POPE  130     176.613 197.485  40.617  1.00  0.00            
ATOM   1556  C4A POPE  130     176.147   2.915  38.311  1.00  0.00            
ATOM   1557  C1B POPE  130     184.842 198.589  48.240  1.00  0.00            
ATOM   1558  C2B POPE  130     184.576 197.542  43.959  1.00  0.00            
ATOM   1559  C3B POPE  130     182.547 198.990  40.377  1.00  0.00            
ATOM   1560  C4B POPE  130     179.863 198.643  36.489  1.00  0.00            
ATOM   1561  NH3 POPE  131     125.652 118.595  55.232  1.00  0.00            
ATOM   1562  PO4 POPE  131     123.222 122.028  54.682  1.00  0.00            
ATOM   1563  GL1 POPE  131     120.871 122.633  51.608  1.00  0.00            
ATOM   1564  GL2 POPE  131     117.473 123.142  52.456  1.00  0.00            
ATOM   1565  C1A POPE  131     121.016 121.930  47.759  1.00  0.00            
ATOM   1566  D2A POPE  131     120.581 122.248  43.448  1.00  0.00            
ATOM   1567  C3A POPE  131     120.435 125.592  38.954  1.00  0.00            
ATOM   1568  C4A POPE  131     123.783 125.347  35.097  1.00  0.00            
ATOM   1569  C1B POPE  131     115.022 122.668  48.544  1.00  0.00            
ATOM   1570  C2B POPE  131     114.822 123.705  43.858  1.00  0.00            
ATOM   1571  C3B POPE  131     116.031 122.582  40.566  1.00  0.00            
ATOM   1572  C4B POPE  131     115.983 120.540  36.748  1.00  0.00            
ATOM   1573  NH3 POPE  132      59.939  82.066  56.789  1.00  0.00            
ATOM   1574  PO4 POPE  132      63.131  80.265  55.329  1.00  0.00            
ATOM   1575  GL1 POPE  132      65.696  79.728  52.854  1.00  0.00            
ATOM   1576  GL2 POPE  132      65.034  81.898  50.305  1.00  0.00            
ATOM   1577  C1A POPE  132      64.794  77.043  49.584  1.00  0.00            
ATOM   1578  D2A POPE  132      61.361  74.866  46.682  1.00  0.00            
ATOM   1579  C3A POPE  132      59.357  74.145  42.840  1.00  0.00            
ATOM   1580  C4A POPE  132      62.054  73.230  39.248  1.00  0.00            
ATOM   1581  C1B POPE  132      66.260  80.137  46.033  1.00  0.00            
ATOM   1582  C2B POPE  132      66.490  76.182  43.888  1.00  0.00            
ATOM   1583  C3B POPE  132      66.889  74.342  39.438  1.00  0.00            
ATOM   1584  C4B POPE  132      70.546  73.408  38.200  1.00  0.00            
ATOM   1585  NH3 POPE  133     107.052 173.577  54.648  1.00  0.00            
ATOM   1586  PO4 POPE  133     103.261 173.123  55.004  1.00  0.00            
ATOM   1587  GL1 POPE  133     104.823 172.978  50.159  1.00  0.00            
ATOM   1588  GL2 POPE  133     105.110 170.588  47.802  1.00  0.00            
ATOM   1589  C1A POPE  133     105.098 175.715  46.865  1.00  0.00            
ATOM   1590  D2A POPE  133     104.136 176.959  42.034  1.00  0.00            
ATOM   1591  C3A POPE  133     107.724 177.502  39.098  1.00  0.00            
ATOM   1592  C4A POPE  133     111.011 178.786  34.925  1.00  0.00            
ATOM   1593  C1B POPE  133     102.505 172.024  44.699  1.00  0.00            
ATOM   1594  C2B POPE  133     101.158 172.945  41.140  1.00  0.00            
ATOM   1595  C3B POPE  133     101.709 174.986  37.735  1.00  0.00            
ATOM   1596  C4B POPE  133     105.208 177.147  34.823  1.00  0.00            
ATOM   1597  NH3 POPE  134     189.995 170.199  58.617  1.00  0.00            
ATOM   1598  PO4 POPE  134     191.172 167.027  60.611  1.00  0.00            
ATOM   1599  GL1 POPE  134     191.568 166.577  55.435  1.00  0.00            
ATOM   1600  GL2 POPE  134     191.903 163.971  53.178  1.00  0.00            
ATOM   1601  C1A POPE  134     187.505 167.257  53.311  1.00  0.00            
ATOM   1602  D2A POPE  134     184.170 167.060  50.438  1.00  0.00            
ATOM   1603  C3A POPE  134     185.898 166.883  46.290  1.00  0.00            
ATOM   1604  C4A POPE  134     184.913 168.154  42.480  1.00  0.00            
ATOM   1605  C1B POPE  134     189.690 165.133  49.223  1.00  0.00            
ATOM   1606  C2B POPE  134     191.706 166.905  45.108  1.00  0.00            
ATOM   1607  C3B POPE  134     189.700 167.692  41.293  1.00  0.00            
ATOM   1608  C4B POPE  134     190.340 169.489  37.252  1.00  0.00            
ATOM   1609  NH3 POPE  135     111.189  32.345  53.919  1.00  0.00            
ATOM   1610  PO4 POPE  135     114.460  35.944  54.474  1.00  0.00            
ATOM   1611  GL1 POPE  135     112.042  35.929  50.781  1.00  0.00            
ATOM   1612  GL2 POPE  135     109.495  37.080  50.778  1.00  0.00            
ATOM   1613  C1A POPE  135     111.877  37.320  46.727  1.00  0.00            
ATOM   1614  D2A POPE  135     111.376  37.356  41.725  1.00  0.00            
ATOM   1615  C3A POPE  135     113.440  39.845  38.272  1.00  0.00            
ATOM   1616  C4A POPE  135     116.751  38.509  35.231  1.00  0.00            
ATOM   1617  C1B POPE  135     106.163  35.940  47.019  1.00  0.00            
ATOM   1618  C2B POPE  135     106.230  37.722  42.875  1.00  0.00            
ATOM   1619  C3B POPE  135     103.757  41.486  41.223  1.00  0.00            
ATOM   1620  C4B POPE  135      99.290  41.936  38.969  1.00  0.00            
ATOM   1621  NH3 POPE  136      21.843 159.047  57.759  1.00  0.00            
ATOM   1622  PO4 POPE  136      18.072 157.252  55.721  1.00  0.00            
ATOM   1623  GL1 POPE  136      18.807 157.218  52.343  1.00  0.00            
ATOM   1624  GL2 POPE  136      16.067 155.411  51.492  1.00  0.00            
ATOM   1625  C1A POPE  136      20.571 155.643  48.450  1.00  0.00            
ATOM   1626  D2A POPE  136      23.301 153.492  46.684  1.00  0.00            
ATOM   1627  C3A POPE  136      23.320 154.131  42.250  1.00  0.00            
ATOM   1628  C4A POPE  136      21.476 155.697  38.437  1.00  0.00            
ATOM   1629  C1B POPE  136      15.597 154.857  47.008  1.00  0.00            
ATOM   1630  C2B POPE  136      18.641 153.513  43.955  1.00  0.00            
ATOM   1631  C3B POPE  136      19.050 151.937  39.919  1.00  0.00            
ATOM   1632  C4B POPE  136      20.177 148.908  36.512  1.00  0.00            
ATOM   1633  NH3 POPE  137      58.393 165.794  63.360  1.00  0.00            
ATOM   1634  PO4 POPE  137      61.572 164.007  62.016  1.00  0.00            
ATOM   1635  GL1 POPE  137      58.960 162.821  58.257  1.00  0.00            
ATOM   1636  GL2 POPE  137      58.000 165.707  57.619  1.00  0.00            
ATOM   1637  C1A POPE  137      56.758 160.755  54.467  1.00  0.00            
ATOM   1638  D2A POPE  137      56.544 157.576  50.498  1.00  0.00            
ATOM   1639  C3A POPE  137      56.671 159.380  46.689  1.00  0.00            
ATOM   1640  C4A POPE  137      54.787 159.725  41.975  1.00  0.00            
ATOM   1641  C1B POPE  137      59.150 165.391  53.293  1.00  0.00            
ATOM   1642  C2B POPE  137      60.334 166.974  49.002  1.00  0.00            
ATOM   1643  C3B POPE  137      61.776 165.501  44.771  1.00  0.00            
ATOM   1644  C4B POPE  137      60.944 161.905  43.272  1.00  0.00            
ATOM   1645  NH3 POPE  138      52.161  60.297  58.201  1.00  0.00            
ATOM   1646  PO4 POPE  138      54.318  57.234  56.880  1.00  0.00            
ATOM   1647  GL1 POPE  138      54.725  58.646  53.217  1.00  0.00            
ATOM   1648  GL2 POPE  138      55.982  61.511  51.099  1.00  0.00            
ATOM   1649  C1A POPE  138      54.261  56.324  49.043  1.00  0.00            
ATOM   1650  D2A POPE  138      55.969  54.380  46.471  1.00  0.00            
ATOM   1651  C3A POPE  138      55.618  56.244  42.511  1.00  0.00            
ATOM   1652  C4A POPE  138      56.503  57.269  38.855  1.00  0.00            
ATOM   1653  C1B POPE  138      55.374  61.394  46.732  1.00  0.00            
ATOM   1654  C2B POPE  138      53.812  61.225  41.963  1.00  0.00            
ATOM   1655  C3B POPE  138      52.135  59.698  38.705  1.00  0.00            
ATOM   1656  C4B POPE  138      52.090  58.815  34.991  1.00  0.00            
ATOM   1657  NH3 POPE  139     120.023  20.474  56.167  1.00  0.00            
ATOM   1658  PO4 POPE  139     123.786  19.051  56.134  1.00  0.00            
ATOM   1659  GL1 POPE  139     124.461  19.923  52.282  1.00  0.00            
ATOM   1660  GL2 POPE  139     123.720  23.220  53.020  1.00  0.00            
ATOM   1661  C1A POPE  139     125.646  20.104  48.769  1.00  0.00            
ATOM   1662  D2A POPE  139     123.223  20.064  44.917  1.00  0.00            
ATOM   1663  C3A POPE  139     124.518  18.335  40.837  1.00  0.00            
ATOM   1664  C4A POPE  139     126.722  14.271  40.535  1.00  0.00            
ATOM   1665  C1B POPE  139     124.981  26.496  50.032  1.00  0.00            
ATOM   1666  C2B POPE  139     126.009  24.536  45.925  1.00  0.00            
ATOM   1667  C3B POPE  139     126.333  22.986  42.079  1.00  0.00            
ATOM   1668  C4B POPE  139     128.777  21.003  39.079  1.00  0.00            
ATOM   1669  NH3 POPE  140     120.383  75.757  53.756  1.00  0.00            
ATOM   1670  PO4 POPE  140     115.344  74.617  53.361  1.00  0.00            
ATOM   1671  GL1 POPE  140     116.932  76.376  49.240  1.00  0.00            
ATOM   1672  GL2 POPE  140     114.617  77.979  47.451  1.00  0.00            
ATOM   1673  C1A POPE  140     117.215  76.080  43.904  1.00  0.00            
ATOM   1674  D2A POPE  140     118.681  74.933  40.182  1.00  0.00            
ATOM   1675  C3A POPE  140     120.168  71.034  40.389  1.00  0.00            
ATOM   1676  C4A POPE  140     121.728  67.403  39.664  1.00  0.00            
ATOM   1677  C1B POPE  140     112.014  78.114  44.291  1.00  0.00            
ATOM   1678  C2B POPE  140     110.276  79.355  41.074  1.00  0.00            
ATOM   1679  C3B POPE  140     109.602  81.488  37.868  1.00  0.00            
ATOM   1680  C4B POPE  140     108.810  82.331  33.643  1.00  0.00            
ATOM   1681  NH3 POPE  141       0.359  17.726  56.692  1.00  0.00            
ATOM   1682  PO4 POPE  141       1.119  17.639  52.450  1.00  0.00            
ATOM   1683  GL1 POPE  141       0.284  16.257  48.882  1.00  0.00            
ATOM   1684  GL2 POPE  141     196.966  13.739  50.021  1.00  0.00            
ATOM   1685  C1A POPE  141       2.541  16.361  45.413  1.00  0.00            
ATOM   1686  D2A POPE  141       5.386  18.345  41.979  1.00  0.00            
ATOM   1687  C3A POPE  141       4.893  22.137  41.664  1.00  0.00            
ATOM   1688  C4A POPE  141       3.024  21.503  38.037  1.00  0.00            
ATOM   1689  C1B POPE  141     196.122  14.850  45.739  1.00  0.00            
ATOM   1690  C2B POPE  141     193.210  14.103  42.758  1.00  0.00            
ATOM   1691  C3B POPE  141     190.332  12.004  39.965  1.00  0.00            
ATOM   1692  C4B POPE  141     187.733  10.147  36.610  1.00  0.00            
ATOM   1693  NH3 POPE  142      71.720 147.653  59.577  1.00  0.00            
ATOM   1694  PO4 POPE  142      72.390 152.748  58.649  1.00  0.00            
ATOM   1695  GL1 POPE  142      73.145 150.847  53.993  1.00  0.00            
ATOM   1696  GL2 POPE  142      73.498 146.953  52.989  1.00  0.00            
ATOM   1697  C1A POPE  142      73.172 153.992  51.191  1.00  0.00            
ATOM   1698  D2A POPE  142      72.627 154.199  46.276  1.00  0.00            
ATOM   1699  C3A POPE  142      68.484 156.248  43.628  1.00  0.00            
ATOM   1700  C4A POPE  142      64.864 154.617  40.047  1.00  0.00            
ATOM   1701  C1B POPE  142      73.584 149.019  48.947  1.00  0.00            
ATOM   1702  C2B POPE  142      73.430 149.745  43.950  1.00  0.00            
ATOM   1703  C3B POPE  142      73.744 149.492  39.150  1.00  0.00            
ATOM   1704  C4B POPE  142      76.602 149.166  35.504  1.00  0.00            
ATOM   1705  NH3 POPE  143     174.241 135.603  58.048  1.00  0.00            
ATOM   1706  PO4 POPE  143     175.831 137.852  55.149  1.00  0.00            
ATOM   1707  GL1 POPE  143     176.782 139.363  51.492  1.00  0.00            
ATOM   1708  GL2 POPE  143     173.981 141.577  51.381  1.00  0.00            
ATOM   1709  C1A POPE  143     179.148 138.496  47.134  1.00  0.00            
ATOM   1710  D2A POPE  143     179.294 139.040  41.975  1.00  0.00            
ATOM   1711  C3A POPE  143     182.457 138.862  39.712  1.00  0.00            
ATOM   1712  C4A POPE  143     185.959 140.578  37.537  1.00  0.00            
ATOM   1713  C1B POPE  143     171.531 143.374  49.037  1.00  0.00            
ATOM   1714  C2B POPE  143     170.731 143.037  44.435  1.00  0.00            
ATOM   1715  C3B POPE  143     168.719 141.402  40.825  1.00  0.00            
ATOM   1716  C4B POPE  143     166.801 139.617  37.705  1.00  0.00            
ATOM   1717  NH3 POPE  144     187.623 125.204  53.185  1.00  0.00            
ATOM   1718  PO4 POPE  144     191.769 125.994  52.985  1.00  0.00            
ATOM   1719  GL1 POPE  144     194.559 125.068  49.426  1.00  0.00            
ATOM   1720  GL2 POPE  144     195.184 127.990  49.884  1.00  0.00            
ATOM   1721  C1A POPE  144     196.235 126.772  45.138  1.00  0.00            
ATOM   1722  D2A POPE  144     195.056 128.639  41.768  1.00  0.00            
ATOM   1723  C3A POPE  144     197.805 130.635  38.561  1.00  0.00            
ATOM   1724  C4A POPE  144     196.706 133.652  36.009  1.00  0.00            
ATOM   1725  C1B POPE  144     194.289 131.058  47.941  1.00  0.00            
ATOM   1726  C2B POPE  144     192.978 132.821  44.091  1.00  0.00            
ATOM   1727  C3B POPE  144     192.717 134.307  39.461  1.00  0.00            
ATOM   1728  C4B POPE  144     191.338 133.835  35.462  1.00  0.00            
ATOM   1729  NH3 POPE  145     163.519 136.742  60.490  1.00  0.00            
ATOM   1730  PO4 POPE  145     158.657 138.071  60.626  1.00  0.00            
ATOM   1731  GL1 POPE  145     160.231 138.564  56.274  1.00  0.00            
ATOM   1732  GL2 POPE  145     157.949 139.113  54.107  1.00  0.00            
ATOM   1733  C1A POPE  145     162.364 140.591  52.477  1.00  0.00            
ATOM   1734  D2A POPE  145     162.672 141.598  48.345  1.00  0.00            
ATOM   1735  C3A POPE  145     165.876 144.652  45.910  1.00  0.00            
ATOM   1736  C4A POPE  145     167.117 146.052  42.044  1.00  0.00            
ATOM   1737  C1B POPE  145     158.474 139.275  50.440  1.00  0.00            
ATOM   1738  C2B POPE  145     157.959 139.650  46.090  1.00  0.00            
ATOM   1739  C3B POPE  145     158.376 139.651  41.032  1.00  0.00            
ATOM   1740  C4B POPE  145     155.215 139.646  37.745  1.00  0.00            
ATOM   1741  NH3 POPE  146     176.675  71.924  56.540  1.00  0.00            
ATOM   1742  PO4 POPE  146     177.645  67.311  54.810  1.00  0.00            
ATOM   1743  GL1 POPE  146     178.795  65.176  51.712  1.00  0.00            
ATOM   1744  GL2 POPE  146     179.224  67.120  50.016  1.00  0.00            
ATOM   1745  C1A POPE  146     179.137  60.027  50.109  1.00  0.00            
ATOM   1746  D2A POPE  146     181.955  58.211  45.961  1.00  0.00            
ATOM   1747  C3A POPE  146     179.505  56.091  42.862  1.00  0.00            
ATOM   1748  C4A POPE  146     180.308  53.153  41.324  1.00  0.00            
ATOM   1749  C1B POPE  146     176.148  67.422  47.097  1.00  0.00            
ATOM   1750  C2B POPE  146     173.667  69.182  43.056  1.00  0.00            
ATOM   1751  C3B POPE  146     173.965  68.299  38.512  1.00  0.00            
ATOM   1752  C4B POPE  146     175.127  71.317  35.663  1.00  0.00            
ATOM   1753  NH3 POPE  147       5.661 178.348  57.392  1.00  0.00            
ATOM   1754  PO4 POPE  147       0.790 177.819  55.662  1.00  0.00            
ATOM   1755  GL1 POPE  147     199.098 178.135  51.092  1.00  0.00            
ATOM   1756  GL2 POPE  147       2.872 178.096  50.143  1.00  0.00            
ATOM   1757  C1A POPE  147     196.981 176.060  47.216  1.00  0.00            
ATOM   1758  D2A POPE  147     196.263 174.733  42.069  1.00  0.00            
ATOM   1759  C3A POPE  147     195.334 177.957  39.647  1.00  0.00            
ATOM   1760  C4A POPE  147     192.656 178.498  35.514  1.00  0.00            
ATOM   1761  C1B POPE  147       4.202 176.821  45.841  1.00  0.00            
ATOM   1762  C2B POPE  147       6.230 178.546  43.132  1.00  0.00            
ATOM   1763  C3B POPE  147       8.366 179.341  39.275  1.00  0.00            
ATOM   1764  C4B POPE  147       8.615 179.174  35.264  1.00  0.00            
ATOM   1765  NH3 POPE  148      66.641 177.428  60.263  1.00  0.00            
ATOM   1766  PO4 POPE  148      69.428 179.162  58.122  1.00  0.00            
ATOM   1767  GL1 POPE  148      68.996 176.222  54.711  1.00  0.00            
ATOM   1768  GL2 POPE  148      71.751 177.014  52.952  1.00  0.00            
ATOM   1769  C1A POPE  148      68.219 173.388  50.781  1.00  0.00            
ATOM   1770  D2A POPE  148      64.783 170.703  50.047  1.00  0.00            
ATOM   1771  C3A POPE  148      63.266 170.453  45.735  1.00  0.00            
ATOM   1772  C4A POPE  148      62.401 172.036  41.202  1.00  0.00            
ATOM   1773  C1B POPE  148      68.883 179.209  49.502  1.00  0.00            
ATOM   1774  C2B POPE  148      67.034 181.220  46.030  1.00  0.00            
ATOM   1775  C3B POPE  148      67.883 182.164  41.402  1.00  0.00            
ATOM   1776  C4B POPE  148      67.889 179.813  37.588  1.00  0.00            
ATOM   1777  NH3 POPE  149     196.949  77.828  53.619  1.00  0.00            
ATOM   1778  PO4 POPE  149     194.028  81.320  53.560  1.00  0.00            
ATOM   1779  GL1 POPE  149     193.464  79.708  49.862  1.00  0.00            
ATOM   1780  GL2 POPE  149     193.606  75.838  50.643  1.00  0.00            
ATOM   1781  C1A POPE  149     191.622  77.985  45.926  1.00  0.00            
ATOM   1782  D2A POPE  149     190.643  77.861  41.947  1.00  0.00            
ATOM   1783  C3A POPE  149     192.524  79.639  38.855  1.00  0.00            
ATOM   1784  C4A POPE  149     191.452  78.769  35.397  1.00  0.00            
ATOM   1785  C1B POPE  149     197.395  77.646  47.558  1.00  0.00            
ATOM   1786  C2B POPE  149     199.467  75.558  43.989  1.00  0.00            
ATOM   1787  C3B POPE  149       3.569  71.382  43.378  1.00  0.00            
ATOM   1788  C4B POPE  149       6.584  68.778  42.471  1.00  0.00            
ATOM   1789  NH3 POPE  150      93.268  52.425  53.750  1.00  0.00            
ATOM   1790  PO4 POPE  150      95.946  54.492  55.897  1.00  0.00            
ATOM   1791  GL1 POPE  150      97.138  53.975  51.243  1.00  0.00            
ATOM   1792  GL2 POPE  150      98.750  56.224  50.823  1.00  0.00            
ATOM   1793  C1A POPE  150      99.869  50.817  50.045  1.00  0.00            
ATOM   1794  D2A POPE  150     103.179  47.862  49.497  1.00  0.00            
ATOM   1795  C3A POPE  150     104.544  46.173  45.214  1.00  0.00            
ATOM   1796  C4A POPE  150     104.984  41.261  46.174  1.00  0.00            
ATOM   1797  C1B POPE  150      99.651  54.817  45.895  1.00  0.00            
ATOM   1798  C2B POPE  150     103.008  53.829  42.623  1.00  0.00            
ATOM   1799  C3B POPE  150     103.398  55.405  37.997  1.00  0.00            
ATOM   1800  C4B POPE  150     103.119  58.331  36.012  1.00  0.00            
ATOM   1801  NH3 POPE  151      17.361 135.861  57.464  1.00  0.00            
ATOM   1802  PO4 POPE  151      21.667 136.227  59.692  1.00  0.00            
ATOM   1803  GL1 POPE  151      21.756 138.299  55.628  1.00  0.00            
ATOM   1804  GL2 POPE  151      24.625 137.375  54.413  1.00  0.00            
ATOM   1805  C1A POPE  151      22.192 137.827  50.409  1.00  0.00            
ATOM   1806  D2A POPE  151      23.027 135.902  46.752  1.00  0.00            
ATOM   1807  C3A POPE  151      24.049 138.869  43.172  1.00  0.00            
ATOM   1808  C4A POPE  151      25.521 138.782  39.755  1.00  0.00            
ATOM   1809  C1B POPE  151      26.631 134.925  51.031  1.00  0.00            
ATOM   1810  C2B POPE  151      27.047 131.231  49.514  1.00  0.00            
ATOM   1811  C3B POPE  151      29.288 128.921  46.092  1.00  0.00            
ATOM   1812  C4B POPE  151      31.854 127.164  42.492  1.00  0.00            
ATOM   1813  NH3 POPE  152     134.884 123.944  55.575  1.00  0.00            
ATOM   1814  PO4 POPE  152     135.007 120.002  53.311  1.00  0.00            
ATOM   1815  GL1 POPE  152     138.016 120.337  50.069  1.00  0.00            
ATOM   1816  GL2 POPE  152     137.158 117.882  47.941  1.00  0.00            
ATOM   1817  C1A POPE  152     140.889 121.315  46.364  1.00  0.00            
ATOM   1818  D2A POPE  152     144.894 121.378  44.423  1.00  0.00            
ATOM   1819  C3A POPE  152     146.494 118.359  44.949  1.00  0.00            
ATOM   1820  C4A POPE  152     148.468 115.880  42.261  1.00  0.00            
ATOM   1821  C1B POPE  152     137.488 117.290  43.605  1.00  0.00            
ATOM   1822  C2B POPE  152     137.333 118.773  39.995  1.00  0.00            
ATOM   1823  C3B POPE  152     137.208 123.353  37.426  1.00  0.00            
ATOM   1824  C4B POPE  152     140.968 126.122  36.491  1.00  0.00            
ATOM   1825  NH3 POPE  153     198.450 174.085  59.181  1.00  0.00            
ATOM   1826  PO4 POPE  153       0.418 169.293  57.781  1.00  0.00            
ATOM   1827  GL1 POPE  153       1.358 167.215  54.793  1.00  0.00            
ATOM   1828  GL2 POPE  153       4.366 167.301  53.041  1.00  0.00            
ATOM   1829  C1A POPE  153     199.490 167.078  50.216  1.00  0.00            
ATOM   1830  D2A POPE  153     199.253 164.067  45.798  1.00  0.00            
ATOM   1831  C3A POPE  153     198.188 164.943  41.325  1.00  0.00            
ATOM   1832  C4A POPE  153     199.223 167.583  37.705  1.00  0.00            
ATOM   1833  C1B POPE  153       4.283 164.100  50.389  1.00  0.00            
ATOM   1834  C2B POPE  153       4.116 163.351  46.274  1.00  0.00            
ATOM   1835  C3B POPE  153       3.321 161.852  42.348  1.00  0.00            
ATOM   1836  C4B POPE  153       6.214 159.865  39.501  1.00  0.00            
ATOM   1837  NH3 POPE  154      75.468  37.726  53.725  1.00  0.00            
ATOM   1838  PO4 POPE  154      73.036  33.771  53.582  1.00  0.00            
ATOM   1839  GL1 POPE  154      71.267  35.216  50.643  1.00  0.00            
ATOM   1840  GL2 POPE  154      72.332  38.585  49.733  1.00  0.00            
ATOM   1841  C1A POPE  154      72.613  35.039  45.987  1.00  0.00            
ATOM   1842  D2A POPE  154      73.729  36.310  41.766  1.00  0.00            
ATOM   1843  C3A POPE  154      71.497  35.343  38.049  1.00  0.00            
ATOM   1844  C4A POPE  154      67.237  35.204  37.695  1.00  0.00            
ATOM   1845  C1B POPE  154      73.429  40.032  45.969  1.00  0.00            
ATOM   1846  C2B POPE  154      74.415  43.448  43.383  1.00  0.00            
ATOM   1847  C3B POPE  154      75.997  43.754  39.436  1.00  0.00            
ATOM   1848  C4B POPE  154      77.108  47.074  36.569  1.00  0.00            
ATOM   1849  NH3 POPE  155     104.758  27.271  55.812  1.00  0.00            
ATOM   1850  PO4 POPE  155     102.167  25.755  53.168  1.00  0.00            
ATOM   1851  GL1 POPE  155      99.657  25.582  49.579  1.00  0.00            
ATOM   1852  GL2 POPE  155      98.070  28.442  48.780  1.00  0.00            
ATOM   1853  C1A POPE  155     101.724  25.445  45.965  1.00  0.00            
ATOM   1854  D2A POPE  155     104.247  26.878  42.796  1.00  0.00            
ATOM   1855  C3A POPE  155     108.481  27.826  43.659  1.00  0.00            
ATOM   1856  C4A POPE  155     112.616  29.037  44.233  1.00  0.00            
ATOM   1857  C1B POPE  155      98.013  28.631  44.002  1.00  0.00            
ATOM   1858  C2B POPE  155     100.156  26.952  39.723  1.00  0.00            
ATOM   1859  C3B POPE  155     100.384  28.194  35.559  1.00  0.00            
ATOM   1860  C4B POPE  155      98.850  27.509  31.064  1.00  0.00            
ATOM   1861  NH3 POPE  156     167.337  94.039  50.242  1.00  0.00            
ATOM   1862  PO4 POPE  156     162.807  96.254  51.640  1.00  0.00            
ATOM   1863  GL1 POPE  156     164.811  96.812  47.060  1.00  0.00            
ATOM   1864  GL2 POPE  156     162.680  95.619  46.366  1.00  0.00            
ATOM   1865  C1A POPE  156     164.844  99.133  43.173  1.00  0.00            
ATOM   1866  D2A POPE  156     164.956  99.904  39.488  1.00  0.00            
ATOM   1867  C3A POPE  156     164.072  97.875  34.959  1.00  0.00            
ATOM   1868  C4A POPE  156     161.896 100.385  31.786  1.00  0.00            
ATOM   1869  C1B POPE  156     163.418  94.416  42.044  1.00  0.00            
ATOM   1870  C2B POPE  156     163.697  93.798  37.582  1.00  0.00            
ATOM   1871  C3B POPE  156     164.941  92.297  34.095  1.00  0.00            
ATOM   1872  C4B POPE  156     163.676  90.299  30.783  1.00  0.00            
ATOM   1873  NH3 POPE  157       2.945  81.350  52.842  1.00  0.00            
ATOM   1874  PO4 POPE  157       3.360  85.275  53.506  1.00  0.00            
ATOM   1875  GL1 POPE  157     199.403  84.554  50.380  1.00  0.00            
ATOM   1876  GL2 POPE  157     197.998  81.729  50.376  1.00  0.00            
ATOM   1877  C1A POPE  157     197.586  86.273  47.951  1.00  0.00            
ATOM   1878  D2A POPE  157     196.276  86.622  43.622  1.00  0.00            
ATOM   1879  C3A POPE  157     193.283  84.515  41.705  1.00  0.00            
ATOM   1880  C4A POPE  157     192.441  84.944  37.361  1.00  0.00            
ATOM   1881  C1B POPE  157       0.499  81.412  45.780  1.00  0.00            
ATOM   1882  C2B POPE  157       1.956  79.974  41.117  1.00  0.00            
ATOM   1883  C3B POPE  157       5.166  80.265  37.245  1.00  0.00            
ATOM   1884  C4B POPE  157       7.702  78.421  35.611  1.00  0.00            
ATOM   1885  NH3 POPE  158      41.559  43.899  57.925  1.00  0.00            
ATOM   1886  PO4 POPE  158      38.148  44.919  56.739  1.00  0.00            
ATOM   1887  GL1 POPE  158      38.854  46.213  52.615  1.00  0.00            
ATOM   1888  GL2 POPE  158      36.403  44.378  51.842  1.00  0.00            
ATOM   1889  C1A POPE  158      40.211  46.636  48.002  1.00  0.00            
ATOM   1890  D2A POPE  158      40.209  49.909  43.913  1.00  0.00            
ATOM   1891  C3A POPE  158      38.221  51.034  39.292  1.00  0.00            
ATOM   1892  C4A POPE  158      38.270  48.526  35.411  1.00  0.00            
ATOM   1893  C1B POPE  158      36.110  44.094  47.491  1.00  0.00            
ATOM   1894  C2B POPE  158      38.009  45.743  43.727  1.00  0.00            
ATOM   1895  C3B POPE  158      36.670  46.289  40.161  1.00  0.00            
ATOM   1896  C4B POPE  158      36.934  44.192  37.911  1.00  0.00            
ATOM   1897  NH3 POPE  159     155.364 181.185  60.206  1.00  0.00            
ATOM   1898  PO4 POPE  159     150.952 183.012  60.248  1.00  0.00            
ATOM   1899  GL1 POPE  159     148.641 183.865  57.460  1.00  0.00            
ATOM   1900  GL2 POPE  159     145.769 183.867  56.711  1.00  0.00            
ATOM   1901  C1A POPE  159     151.083 185.076  53.713  1.00  0.00            
ATOM   1902  D2A POPE  159     151.303 183.160  49.467  1.00  0.00            
ATOM   1903  C3A POPE  159     153.484 184.848  46.459  1.00  0.00            
ATOM   1904  C4A POPE  159     151.503 186.701  42.482  1.00  0.00            
ATOM   1905  C1B POPE  159     146.428 183.891  51.740  1.00  0.00            
ATOM   1906  C2B POPE  159     145.860 181.410  49.110  1.00  0.00            
ATOM   1907  C3B POPE  159     144.703 177.466  47.575  1.00  0.00            
ATOM   1908  C4B POPE  159     146.893 175.822  43.839  1.00  0.00            
ATOM   1909  NH3 POPE  160      41.026  98.353  58.909  1.00  0.00            
ATOM   1910  PO4 POPE  160      37.262  96.690  56.717  1.00  0.00            
ATOM   1911  GL1 POPE  160      38.670  95.350  52.358  1.00  0.00            
ATOM   1912  GL2 POPE  160      37.924  97.434  49.874  1.00  0.00            
ATOM   1913  C1A POPE  160      36.372  93.312  48.051  1.00  0.00            
ATOM   1914  D2A POPE  160      34.610  90.431  43.433  1.00  0.00            
ATOM   1915  C3A POPE  160      37.298  90.210  39.444  1.00  0.00            
ATOM   1916  C4A POPE  160      36.753  89.733  34.577  1.00  0.00            
ATOM   1917  C1B POPE  160      42.137  95.309  48.149  1.00  0.00            
ATOM   1918  C2B POPE  160      40.463  92.965  45.567  1.00  0.00            
ATOM   1919  C3B POPE  160      41.578  92.309  40.612  1.00  0.00            
ATOM   1920  C4B POPE  160      42.004  90.094  37.091  1.00  0.00            
ATOM   1921  NH3 POPE  161      17.532  85.007  55.988  1.00  0.00            
ATOM   1922  PO4 POPE  161      13.174  84.684  54.425  1.00  0.00            
ATOM   1923  GL1 POPE  161      12.460  84.889  51.165  1.00  0.00            
ATOM   1924  GL2 POPE  161      11.702  82.786  49.483  1.00  0.00            
ATOM   1925  C1A POPE  161      14.489  86.301  47.117  1.00  0.00            
ATOM   1926  D2A POPE  161      16.515  84.177  44.449  1.00  0.00            
ATOM   1927  C3A POPE  161      17.111  84.680  39.874  1.00  0.00            
ATOM   1928  C4A POPE  161      15.751  81.373  37.455  1.00  0.00            
ATOM   1929  C1B POPE  161      10.917  82.874  45.056  1.00  0.00            
ATOM   1930  C2B POPE  161      13.031  82.074  41.174  1.00  0.00            
ATOM   1931  C3B POPE  161      10.793  82.270  36.814  1.00  0.00            
ATOM   1932  C4B POPE  161      11.191  83.679  33.333  1.00  0.00            
ATOM   1933  NH3 POPE  162      93.910 162.778  61.254  1.00  0.00            
ATOM   1934  PO4 POPE  162      94.514 165.563  57.905  1.00  0.00            
ATOM   1935  GL1 POPE  162      95.226 165.117  53.498  1.00  0.00            
ATOM   1936  GL2 POPE  162      93.475 162.287  52.142  1.00  0.00            
ATOM   1937  C1A POPE  162      97.293 163.650  49.151  1.00  0.00            
ATOM   1938  D2A POPE  162      98.952 166.511  46.428  1.00  0.00            
ATOM   1939  C3A POPE  162      97.951 165.441  42.329  1.00  0.00            
ATOM   1940  C4A POPE  162      99.208 163.973  38.047  1.00  0.00            
ATOM   1941  C1B POPE  162      92.645 164.877  48.292  1.00  0.00            
ATOM   1942  C2B POPE  162      93.263 164.587  43.850  1.00  0.00            
ATOM   1943  C3B POPE  162      91.108 165.072  41.108  1.00  0.00            
ATOM   1944  C4B POPE  162      88.451 163.521  39.044  1.00  0.00            
ATOM   1945  NH3 POPE  163      40.124   5.001  60.232  1.00  0.00            
ATOM   1946  PO4 POPE  163      42.085   8.289  57.875  1.00  0.00            
ATOM   1947  GL1 POPE  163      42.632   9.464  53.709  1.00  0.00            
ATOM   1948  GL2 POPE  163      43.972  12.007  53.505  1.00  0.00            
ATOM   1949  C1A POPE  163      41.306   8.002  50.461  1.00  0.00            
ATOM   1950  D2A POPE  163      42.338   5.190  46.613  1.00  0.00            
ATOM   1951  C3A POPE  163      40.074   2.097  45.004  1.00  0.00            
ATOM   1952  C4A POPE  163      36.337 199.250  44.002  1.00  0.00            
ATOM   1953  C1B POPE  163      45.226  10.830  48.801  1.00  0.00            
ATOM   1954  C2B POPE  163      41.891  10.225  45.979  1.00  0.00            
ATOM   1955  C3B POPE  163      40.890  11.465  42.223  1.00  0.00            
ATOM   1956  C4B POPE  163      42.708  14.121  39.307  1.00  0.00            
ATOM   1957  NH3 POPE  164     142.805  88.662  52.743  1.00  0.00            
ATOM   1958  PO4 POPE  164     146.949  88.606  53.216  1.00  0.00            
ATOM   1959  GL1 POPE  164     146.712  87.512  48.434  1.00  0.00            
ATOM   1960  GL2 POPE  164     143.021  86.264  48.317  1.00  0.00            
ATOM   1961  C1A POPE  164     146.428  87.229  43.901  1.00  0.00            
ATOM   1962  D2A POPE  164     146.611  87.807  40.294  1.00  0.00            
ATOM   1963  C3A POPE  164     147.838  84.122  38.380  1.00  0.00            
ATOM   1964  C4A POPE  164     148.935  84.914  34.978  1.00  0.00            
ATOM   1965  C1B POPE  164     142.482  84.643  44.368  1.00  0.00            
ATOM   1966  C2B POPE  164     142.074  83.668  39.806  1.00  0.00            
ATOM   1967  C3B POPE  164     139.585  82.225  35.979  1.00  0.00            
ATOM   1968  C4B POPE  164     140.558  81.269  32.232  1.00  0.00            
ATOM   1969  NH3 POPE  165      70.216 184.925  57.209  1.00  0.00            
ATOM   1970  PO4 POPE  165      66.642 185.307  57.612  1.00  0.00            
ATOM   1971  GL1 POPE  165      66.661 182.112  55.323  1.00  0.00            
ATOM   1972  GL2 POPE  165      70.180 181.698  52.930  1.00  0.00            
ATOM   1973  C1A POPE  165      65.281 181.674  51.317  1.00  0.00            
ATOM   1974  D2A POPE  165      62.634 182.885  47.544  1.00  0.00            
ATOM   1975  C3A POPE  165      62.142 180.844  43.169  1.00  0.00            
ATOM   1976  C4A POPE  165      61.436 178.963  39.797  1.00  0.00            
ATOM   1977  C1B POPE  165      72.057 183.727  49.546  1.00  0.00            
ATOM   1978  C2B POPE  165      70.765 185.076  45.592  1.00  0.00            
ATOM   1979  C3B POPE  165      72.165 184.338  42.604  1.00  0.00            
ATOM   1980  C4B POPE  165      71.161 186.091  37.799  1.00  0.00            
ATOM   1981  NH3 POPE  166      45.626 126.796  58.801  1.00  0.00            
ATOM   1982  PO4 POPE  166      42.055 122.991  59.967  1.00  0.00            
ATOM   1983  GL1 POPE  166      39.251 124.565  59.080  1.00  0.00            
ATOM   1984  GL2 POPE  166      39.780 126.382  56.964  1.00  0.00            
ATOM   1985  C1A POPE  166      35.913 123.058  55.596  1.00  0.00            
ATOM   1986  D2A POPE  166      36.563 121.878  51.007  1.00  0.00            
ATOM   1987  C3A POPE  166      33.342 119.736  47.376  1.00  0.00            
ATOM   1988  C4A POPE  166      30.332 118.666  44.775  1.00  0.00            
ATOM   1989  C1B POPE  166      41.717 123.590  54.259  1.00  0.00            
ATOM   1990  C2B POPE  166      42.008 121.387  50.460  1.00  0.00            
ATOM   1991  C3B POPE  166      42.812 122.050  46.335  1.00  0.00            
ATOM   1992  C4B POPE  166      44.816 124.058  43.115  1.00  0.00            
ATOM   1993  NH3 POPE  167       6.791 156.334  59.259  1.00  0.00            
ATOM   1994  PO4 POPE  167       9.523 160.430  58.565  1.00  0.00            
ATOM   1995  GL1 POPE  167      10.852 160.917  53.583  1.00  0.00            
ATOM   1996  GL2 POPE  167      14.101 161.588  52.383  1.00  0.00            
ATOM   1997  C1A POPE  167       8.442 161.256  48.987  1.00  0.00            
ATOM   1998  D2A POPE  167       7.935 160.471  44.592  1.00  0.00            
ATOM   1999  C3A POPE  167       8.036 156.343  42.361  1.00  0.00            
ATOM   2000  C4A POPE  167       6.479 151.273  42.481  1.00  0.00            
ATOM   2001  C1B POPE  167      13.443 163.696  49.288  1.00  0.00            
ATOM   2002  C2B POPE  167      11.670 163.838  45.379  1.00  0.00            
ATOM   2003  C3B POPE  167       9.959 163.395  40.904  1.00  0.00            
ATOM   2004  C4B POPE  167       6.405 164.428  37.298  1.00  0.00            
ATOM   2005  NH3 POPE  168     186.482 118.317  54.949  1.00  0.00            
ATOM   2006  PO4 POPE  168     183.645 114.111  53.488  1.00  0.00            
ATOM   2007  GL1 POPE  168     184.487 114.259  49.468  1.00  0.00            
ATOM   2008  GL2 POPE  168     186.232 117.026  49.155  1.00  0.00            
ATOM   2009  C1A POPE  168     182.552 110.786  45.905  1.00  0.00            
ATOM   2010  D2A POPE  168     178.703 110.997  44.296  1.00  0.00            
ATOM   2011  C3A POPE  168     179.857 107.543  42.334  1.00  0.00            
ATOM   2012  C4A POPE  168     183.608 105.161  41.500  1.00  0.00            
ATOM   2013  C1B POPE  168     184.395 117.496  44.706  1.00  0.00            
ATOM   2014  C2B POPE  168     184.035 118.679  40.712  1.00  0.00            
ATOM   2015  C3B POPE  168     182.846 119.830  36.941  1.00  0.00            
ATOM   2016  C4B POPE  168     180.455 122.981  34.263  1.00  0.00            
ATOM   2017  NH3 POPE  169      90.262  97.996  56.899  1.00  0.00            
ATOM   2018  PO4 POPE  169      87.933 101.865  55.167  1.00  0.00            
ATOM   2019  GL1 POPE  169      89.432  98.809  52.107  1.00  0.00            
ATOM   2020  GL2 POPE  169      87.110  98.989  50.497  1.00  0.00            
ATOM   2021  C1A POPE  169      92.968  96.738  49.914  1.00  0.00            
ATOM   2022  D2A POPE  169      94.518  94.102  46.929  1.00  0.00            
ATOM   2023  C3A POPE  169      93.714  95.276  42.658  1.00  0.00            
ATOM   2024  C4A POPE  169      92.988  94.900  37.427  1.00  0.00            
ATOM   2025  C1B POPE  169      82.247  98.212  47.256  1.00  0.00            
ATOM   2026  C2B POPE  169      79.789 101.039  45.895  1.00  0.00            
ATOM   2027  C3B POPE  169      76.915 100.548  43.870  1.00  0.00            
ATOM   2028  C4B POPE  169      76.050 101.734  38.674  1.00  0.00            
ATOM   2029  NH3 POPE  170      86.431 199.144  57.284  1.00  0.00            
ATOM   2030  PO4 POPE  170      89.771 199.491  54.449  1.00  0.00            
ATOM   2031  GL1 POPE  170      91.332 196.356  50.107  1.00  0.00            
ATOM   2032  GL2 POPE  170      95.140 195.520  49.913  1.00  0.00            
ATOM   2033  C1A POPE  170      92.550 196.242  45.348  1.00  0.00            
ATOM   2034  D2A POPE  170      94.485 194.512  42.149  1.00  0.00            
ATOM   2035  C3A POPE  170      94.643 194.573  38.202  1.00  0.00            
ATOM   2036  C4A POPE  170      92.963 194.719  34.522  1.00  0.00            
ATOM   2037  C1B POPE  170      94.092 192.008  47.928  1.00  0.00            
ATOM   2038  C2B POPE  170      95.660 189.975  43.926  1.00  0.00            
ATOM   2039  C3B POPE  170      95.318 189.315  39.622  1.00  0.00            
ATOM   2040  C4B POPE  170      98.128 189.463  36.851  1.00  0.00            
ATOM   2041  NH3 POPE  171      83.200 140.776  57.530  1.00  0.00            
ATOM   2042  PO4 POPE  171      87.052 141.549  56.914  1.00  0.00            
ATOM   2043  GL1 POPE  171      85.401 142.247  53.127  1.00  0.00            
ATOM   2044  GL2 POPE  171      82.631 140.673  52.708  1.00  0.00            
ATOM   2045  C1A POPE  171      86.666 143.228  49.195  1.00  0.00            
ATOM   2046  D2A POPE  171      84.206 145.872  45.575  1.00  0.00            
ATOM   2047  C3A POPE  171      86.661 149.372  43.908  1.00  0.00            
ATOM   2048  C4A POPE  171      89.301 150.575  40.016  1.00  0.00            
ATOM   2049  C1B POPE  171      83.099 138.801  47.959  1.00  0.00            
ATOM   2050  C2B POPE  171      82.657 138.341  43.103  1.00  0.00            
ATOM   2051  C3B POPE  171      83.577 135.636  39.852  1.00  0.00            
ATOM   2052  C4B POPE  171      83.530 131.795  36.149  1.00  0.00            
ATOM   2053  NH3 POPE  172     107.519  53.221  60.813  1.00  0.00            
ATOM   2054  PO4 POPE  172     111.097  50.569  58.952  1.00  0.00            
ATOM   2055  GL1 POPE  172     110.048  50.967  55.168  1.00  0.00            
ATOM   2056  GL2 POPE  172     112.483  50.940  53.518  1.00  0.00            
ATOM   2057  C1A POPE  172     109.550  54.513  52.310  1.00  0.00            
ATOM   2058  D2A POPE  172     107.485  57.545  51.072  1.00  0.00            
ATOM   2059  C3A POPE  172     108.377  60.372  48.161  1.00  0.00            
ATOM   2060  C4A POPE  172     108.849  64.185  45.425  1.00  0.00            
ATOM   2061  C1B POPE  172     114.317  51.363  48.168  1.00  0.00            
ATOM   2062  C2B POPE  172     116.955  52.588  44.496  1.00  0.00            
ATOM   2063  C3B POPE  172     117.340  53.932  40.361  1.00  0.00            
ATOM   2064  C4B POPE  172     117.276  50.729  36.640  1.00  0.00            
ATOM   2065  NH3 POPE  173     120.937   3.916  53.479  1.00  0.00            
ATOM   2066  PO4 POPE  173     117.743   7.667  54.080  1.00  0.00            
ATOM   2067  GL1 POPE  173     117.903  10.294  50.909  1.00  0.00            
ATOM   2068  GL2 POPE  173     116.256   8.341  49.538  1.00  0.00            
ATOM   2069  C1A POPE  173     119.914  11.648  48.274  1.00  0.00            
ATOM   2070  D2A POPE  173     118.037  12.756  44.670  1.00  0.00            
ATOM   2071  C3A POPE  173     116.653  15.116  41.269  1.00  0.00            
ATOM   2072  C4A POPE  173     114.412  14.772  38.424  1.00  0.00            
ATOM   2073  C1B POPE  173     115.912   8.235  46.093  1.00  0.00            
ATOM   2074  C2B POPE  173     112.469   6.234  42.574  1.00  0.00            
ATOM   2075  C3B POPE  173     108.078   5.319  40.368  1.00  0.00            
ATOM   2076  C4B POPE  173     104.141   5.371  43.404  1.00  0.00            
ATOM   2077  NH3 POPE  174     148.167 115.041  53.323  1.00  0.00            
ATOM   2078  PO4 POPE  174     149.501 109.977  53.265  1.00  0.00            
ATOM   2079  GL1 POPE  174     151.891 112.014  50.284  1.00  0.00            
ATOM   2080  GL2 POPE  174     150.526 113.693  48.286  1.00  0.00            
ATOM   2081  C1A POPE  174     154.915 111.320  47.262  1.00  0.00            
ATOM   2082  D2A POPE  174     154.392 113.532  43.353  1.00  0.00            
ATOM   2083  C3A POPE  174     151.544 111.931  39.899  1.00  0.00            
ATOM   2084  C4A POPE  174     148.254 110.932  38.488  1.00  0.00            
ATOM   2085  C1B POPE  174     147.241 112.677  46.105  1.00  0.00            
ATOM   2086  C2B POPE  174     145.040 112.269  42.288  1.00  0.00            
ATOM   2087  C3B POPE  174     143.676 109.670  38.622  1.00  0.00            
ATOM   2088  C4B POPE  174     143.201 105.965  36.980  1.00  0.00            
ATOM   2089  NH3 POPE  175     185.360   0.883  56.900  1.00  0.00            
ATOM   2090  PO4 POPE  175     184.176   5.617  58.383  1.00  0.00            
ATOM   2091  GL1 POPE  175     184.645   5.604  54.022  1.00  0.00            
ATOM   2092  GL2 POPE  175     183.015   3.705  53.042  1.00  0.00            
ATOM   2093  C1A POPE  175     187.203   5.372  49.769  1.00  0.00            
ATOM   2094  D2A POPE  175     189.664   5.476  45.719  1.00  0.00            
ATOM   2095  C3A POPE  175     189.480   7.379  41.819  1.00  0.00            
ATOM   2096  C4A POPE  175     190.114   5.685  37.589  1.00  0.00            
ATOM   2097  C1B POPE  175     182.643   3.210  48.394  1.00  0.00            
ATOM   2098  C2B POPE  175     179.733   7.203  46.004  1.00  0.00            
ATOM   2099  C3B POPE  175     181.094  10.036  43.145  1.00  0.00            
ATOM   2100  C4B POPE  175     179.688   9.611  39.071  1.00  0.00            
ATOM   2101  NH3 POPE  176     101.427 138.848  56.490  1.00  0.00            
ATOM   2102  PO4 POPE  176      97.363 140.971  58.206  1.00  0.00            
ATOM   2103  GL1 POPE  176      96.493 137.349  55.286  1.00  0.00            
ATOM   2104  GL2 POPE  176      98.286 134.317  55.143  1.00  0.00            
ATOM   2105  C1A POPE  176      94.012 137.043  52.109  1.00  0.00            
ATOM   2106  D2A POPE  176      93.572 137.794  47.409  1.00  0.00            
ATOM   2107  C3A POPE  176      89.971 140.758  46.543  1.00  0.00            
ATOM   2108  C4A POPE  176      86.846 141.729  44.056  1.00  0.00            
ATOM   2109  C1B POPE  176      97.400 133.356  50.704  1.00  0.00            
ATOM   2110  C2B POPE  176      98.134 134.654  46.228  1.00  0.00            
ATOM   2111  C3B POPE  176      98.368 137.708  43.739  1.00  0.00            
ATOM   2112  C4B POPE  176      96.299 140.192  40.128  1.00  0.00            
ATOM   2113  NH3 POPE  177      64.074 142.931  58.881  1.00  0.00            
ATOM   2114  PO4 POPE  177      66.554 146.226  58.776  1.00  0.00            
ATOM   2115  GL1 POPE  177      64.925 146.716  55.529  1.00  0.00            
ATOM   2116  GL2 POPE  177      62.467 148.686  56.064  1.00  0.00            
ATOM   2117  C1A POPE  177      64.352 145.758  51.256  1.00  0.00            
ATOM   2118  D2A POPE  177      64.974 146.028  46.684  1.00  0.00            
ATOM   2119  C3A POPE  177      62.347 148.005  44.169  1.00  0.00            
ATOM   2120  C4A POPE  177      62.673 150.064  40.064  1.00  0.00            
ATOM   2121  C1B POPE  177      59.155 148.881  52.883  1.00  0.00            
ATOM   2122  C2B POPE  177      59.575 148.442  48.383  1.00  0.00            
ATOM   2123  C3B POPE  177      57.611 149.330  44.661  1.00  0.00            
ATOM   2124  C4B POPE  177      54.142 151.099  42.953  1.00  0.00            
ATOM   2125  NH3 POPE  178      11.546  40.915  56.764  1.00  0.00            
ATOM   2126  PO4 POPE  178       9.868  44.987  56.952  1.00  0.00            
ATOM   2127  GL1 POPE  178      11.296  44.510  52.594  1.00  0.00            
ATOM   2128  GL2 POPE  178      10.456  41.315  52.221  1.00  0.00            
ATOM   2129  C1A POPE  178      10.016  42.716  47.371  1.00  0.00            
ATOM   2130  D2A POPE  178       9.544  41.009  44.670  1.00  0.00            
ATOM   2131  C3A POPE  178      11.509  38.945  41.427  1.00  0.00            
ATOM   2132  C4A POPE  178      11.542  38.233  37.242  1.00  0.00            
ATOM   2133  C1B POPE  178       6.419  43.345  50.338  1.00  0.00            
ATOM   2134  C2B POPE  178       5.280  42.900  45.711  1.00  0.00            
ATOM   2135  C3B POPE  178       6.291  41.471  41.049  1.00  0.00            
ATOM   2136  C4B POPE  178       6.917  40.087  38.056  1.00  0.00            
ATOM   2137  NH3 POPE  179     144.315 195.552  58.010  1.00  0.00            
ATOM   2138  PO4 POPE  179     143.621 191.908  56.035  1.00  0.00            
ATOM   2139  GL1 POPE  179     144.764 193.703  52.873  1.00  0.00            
ATOM   2140  GL2 POPE  179     141.467 196.145  53.190  1.00  0.00            
ATOM   2141  C1A POPE  179     143.333 193.863  49.286  1.00  0.00            
ATOM   2142  D2A POPE  179     142.944 194.517  45.271  1.00  0.00            
ATOM   2143  C3A POPE  179     146.783 196.389  42.902  1.00  0.00            
ATOM   2144  C4A POPE  179     150.872 196.803  43.360  1.00  0.00            
ATOM   2145  C1B POPE  179     142.932 198.576  49.137  1.00  0.00            
ATOM   2146  C2B POPE  179     142.794   0.249  45.506  1.00  0.00            
ATOM   2147  C3B POPE  179     144.275   4.394  43.950  1.00  0.00            
ATOM   2148  C4B POPE  179     144.606   8.469  43.568  1.00  0.00            
ATOM   2149  NH3 POPE  180      14.942 126.209  61.906  1.00  0.00            
ATOM   2150  PO4 POPE  180      16.329 123.483  59.074  1.00  0.00            
ATOM   2151  GL1 POPE  180      18.432 122.813  55.293  1.00  0.00            
ATOM   2152  GL2 POPE  180      16.747 124.526  53.440  1.00  0.00            
ATOM   2153  C1A POPE  180      21.641 123.327  51.570  1.00  0.00            
ATOM   2154  D2A POPE  180      24.318 122.038  48.886  1.00  0.00            
ATOM   2155  C3A POPE  180      28.203 124.871  48.229  1.00  0.00            
ATOM   2156  C4A POPE  180      29.707 123.221  44.675  1.00  0.00            
ATOM   2157  C1B POPE  180      13.621 124.397  50.155  1.00  0.00            
ATOM   2158  C2B POPE  180      12.243 125.070  46.210  1.00  0.00            
ATOM   2159  C3B POPE  180      11.048 125.592  41.731  1.00  0.00            
ATOM   2160  C4B POPE  180      12.231 124.022  37.086  1.00  0.00            
ATOM   2161  NH3 POPE  181      14.938  74.934  53.251  1.00  0.00            
ATOM   2162  PO4 POPE  181      17.841  75.712  56.411  1.00  0.00            
ATOM   2163  GL1 POPE  181      21.068  76.940  52.852  1.00  0.00            
ATOM   2164  GL2 POPE  181      23.431  78.444  54.254  1.00  0.00            
ATOM   2165  C1A POPE  181      19.325  74.676  49.288  1.00  0.00            
ATOM   2166  D2A POPE  181      18.859  74.661  44.940  1.00  0.00            
ATOM   2167  C3A POPE  181      21.988  76.020  41.560  1.00  0.00            
ATOM   2168  C4A POPE  181      24.866  74.540  39.343  1.00  0.00            
ATOM   2169  C1B POPE  181      24.201  78.961  49.053  1.00  0.00            
ATOM   2170  C2B POPE  181      23.384  79.395  44.185  1.00  0.00            
ATOM   2171  C3B POPE  181      25.070  79.684  40.142  1.00  0.00            
ATOM   2172  C4B POPE  181      26.167  79.054  36.771  1.00  0.00            
ATOM   2173  NH3 POPE  182     180.156   2.402  57.224  1.00  0.00            
ATOM   2174  PO4 POPE  182     176.153   3.374  56.044  1.00  0.00            
ATOM   2175  GL1 POPE  182     176.974   4.285  51.895  1.00  0.00            
ATOM   2176  GL2 POPE  182     178.720   7.923  51.208  1.00  0.00            
ATOM   2177  C1A POPE  182     177.097   1.650  47.703  1.00  0.00            
ATOM   2178  D2A POPE  182     178.782   1.512  43.474  1.00  0.00            
ATOM   2179  C3A POPE  182     182.111   4.923  41.389  1.00  0.00            
ATOM   2180  C4A POPE  182     185.293   5.655  39.111  1.00  0.00            
ATOM   2181  C1B POPE  182     175.238   9.710  49.350  1.00  0.00            
ATOM   2182  C2B POPE  182     172.092  11.667  46.827  1.00  0.00            
ATOM   2183  C3B POPE  182     168.622  14.549  44.026  1.00  0.00            
ATOM   2184  C4B POPE  182     167.734  13.837  39.745  1.00  0.00            
ATOM   2185  NH3 POPE  183     163.903 179.245  64.818  1.00  0.00            
ATOM   2186  PO4 POPE  183     165.752 175.980  61.364  1.00  0.00            
ATOM   2187  GL1 POPE  183     165.145 173.976  57.158  1.00  0.00            
ATOM   2188  GL2 POPE  183     164.765 177.134  56.204  1.00  0.00            
ATOM   2189  C1A POPE  183     163.695 170.565  53.656  1.00  0.00            
ATOM   2190  D2A POPE  183     164.248 166.211  51.681  1.00  0.00            
ATOM   2191  C3A POPE  183     161.620 163.610  51.229  1.00  0.00            
ATOM   2192  C4A POPE  183     157.628 163.032  52.453  1.00  0.00            
ATOM   2193  C1B POPE  183     164.096 175.542  52.256  1.00  0.00            
ATOM   2194  C2B POPE  183     165.639 174.533  48.266  1.00  0.00            
ATOM   2195  C3B POPE  183     164.078 171.351  44.207  1.00  0.00            
ATOM   2196  C4B POPE  183     161.206 168.987  44.043  1.00  0.00            
ATOM   2197  NH3 POPE  184     143.905  69.176  51.947  1.00  0.00            
ATOM   2198  PO4 POPE  184     140.120  67.392  52.569  1.00  0.00            
ATOM   2199  GL1 POPE  184     140.048  67.156  49.013  1.00  0.00            
ATOM   2200  GL2 POPE  184     139.050  63.279  49.149  1.00  0.00            
ATOM   2201  C1A POPE  184     140.774  66.570  45.161  1.00  0.00            
ATOM   2202  D2A POPE  184     138.914  67.175  41.162  1.00  0.00            
ATOM   2203  C3A POPE  184     135.188  69.491  40.944  1.00  0.00            
ATOM   2204  C4A POPE  184     130.877  68.920  39.715  1.00  0.00            
ATOM   2205  C1B POPE  184     139.017  61.515  44.520  1.00  0.00            
ATOM   2206  C2B POPE  184     136.737  60.539  41.208  1.00  0.00            
ATOM   2207  C3B POPE  184     134.914  59.834  38.470  1.00  0.00            
ATOM   2208  C4B POPE  184     134.190  60.661  34.476  1.00  0.00            
ATOM   2209  NH3 POPE  185     165.485  38.024  61.722  1.00  0.00            
ATOM   2210  PO4 POPE  185     163.679  41.005  59.289  1.00  0.00            
ATOM   2211  GL1 POPE  185     163.829  39.323  55.227  1.00  0.00            
ATOM   2212  GL2 POPE  185     165.235  36.187  54.799  1.00  0.00            
ATOM   2213  C1A POPE  185     161.359  40.660  51.748  1.00  0.00            
ATOM   2214  D2A POPE  185     158.318  40.510  47.480  1.00  0.00            
ATOM   2215  C3A POPE  185     159.315  38.849  43.829  1.00  0.00            
ATOM   2216  C4A POPE  185     163.893  37.767  42.657  1.00  0.00            
ATOM   2217  C1B POPE  185     167.556  39.695  51.828  1.00  0.00            
ATOM   2218  C2B POPE  185     170.858  40.563  48.979  1.00  0.00            
ATOM   2219  C3B POPE  185     170.853  41.914  45.027  1.00  0.00            
ATOM   2220  C4B POPE  185     170.956  45.042  42.075  1.00  0.00            
ATOM   2221  NH3 POPE  186      13.249 156.638  57.310  1.00  0.00            
ATOM   2222  PO4 POPE  186      12.491 152.399  58.816  1.00  0.00            
ATOM   2223  GL1 POPE  186      11.747 152.816  54.681  1.00  0.00            
ATOM   2224  GL2 POPE  186       8.839 155.998  54.405  1.00  0.00            
ATOM   2225  C1A POPE  186       9.331 151.760  51.316  1.00  0.00            
ATOM   2226  D2A POPE  186       6.902 152.155  47.273  1.00  0.00            
ATOM   2227  C3A POPE  186      11.092 153.284  44.522  1.00  0.00            
ATOM   2228  C4A POPE  186      14.627 153.141  41.461  1.00  0.00            
ATOM   2229  C1B POPE  186      10.788 156.901  50.711  1.00  0.00            
ATOM   2230  C2B POPE  186      12.423 158.655  46.975  1.00  0.00            
ATOM   2231  C3B POPE  186      13.749 158.350  43.640  1.00  0.00            
ATOM   2232  C4B POPE  186      13.262 160.109  39.363  1.00  0.00            
ATOM   2233  NH3 POPE  187     128.590 109.877  55.317  1.00  0.00            
ATOM   2234  PO4 POPE  187     125.460 113.615  56.341  1.00  0.00            
ATOM   2235  GL1 POPE  187     125.171 114.586  51.403  1.00  0.00            
ATOM   2236  GL2 POPE  187     122.737 117.334  50.785  1.00  0.00            
ATOM   2237  C1A POPE  187     127.513 114.403  47.799  1.00  0.00            
ATOM   2238  D2A POPE  187     127.464 112.049  44.675  1.00  0.00            
ATOM   2239  C3A POPE  187     129.700 114.173  41.934  1.00  0.00            
ATOM   2240  C4A POPE  187     134.177 113.972  41.231  1.00  0.00            
ATOM   2241  C1B POPE  187     121.895 117.040  46.714  1.00  0.00            
ATOM   2242  C2B POPE  187     121.533 117.285  41.984  1.00  0.00            
ATOM   2243  C3B POPE  187     117.900 116.419  39.394  1.00  0.00            
ATOM   2244  C4B POPE  187     115.343 112.312  39.758  1.00  0.00            
ATOM   2245  NH3 POPE  188     197.583  11.177  55.285  1.00  0.00            
ATOM   2246  PO4 POPE  188     196.079  15.928  54.527  1.00  0.00            
ATOM   2247  GL1 POPE  188     194.702  18.804  50.836  1.00  0.00            
ATOM   2248  GL2 POPE  188     191.595  19.819  51.338  1.00  0.00            
ATOM   2249  C1A POPE  188     193.552  19.190  46.389  1.00  0.00            
ATOM   2250  D2A POPE  188     194.402  19.378  41.839  1.00  0.00            
ATOM   2251  C3A POPE  188     194.995  16.487  38.825  1.00  0.00            
ATOM   2252  C4A POPE  188     197.011  12.831  37.401  1.00  0.00            
ATOM   2253  C1B POPE  188     188.181  19.435  48.873  1.00  0.00            
ATOM   2254  C2B POPE  188     185.786  19.894  45.912  1.00  0.00            
ATOM   2255  C3B POPE  188     184.599  19.216  41.907  1.00  0.00            
ATOM   2256  C4B POPE  188     182.720  20.041  38.673  1.00  0.00            
ATOM   2257  NH3 POPE  189      80.295 147.875  59.711  1.00  0.00            
ATOM   2258  PO4 POPE  189      78.694 142.548  58.258  1.00  0.00            
ATOM   2259  GL1 POPE  189      77.794 141.354  53.811  1.00  0.00            
ATOM   2260  GL2 POPE  189      74.054 141.872  53.624  1.00  0.00            
ATOM   2261  C1A POPE  189      80.184 142.495  49.134  1.00  0.00            
ATOM   2262  D2A POPE  189      79.710 143.099  44.598  1.00  0.00            
ATOM   2263  C3A POPE  189      81.243 146.229  41.889  1.00  0.00            
ATOM   2264  C4A POPE  189      79.628 147.437  38.636  1.00  0.00            
ATOM   2265  C1B POPE  189      75.211 143.477  49.689  1.00  0.00            
ATOM   2266  C2B POPE  189      72.885 144.764  46.032  1.00  0.00            
ATOM   2267  C3B POPE  189      73.022 142.048  42.133  1.00  0.00            
ATOM   2268  C4B POPE  189      70.956 142.105  38.387  1.00  0.00            
ATOM   2269  NH3 POPE  190      68.435 190.264  58.399  1.00  0.00            
ATOM   2270  PO4 POPE  190      72.686 189.355  56.980  1.00  0.00            
ATOM   2271  GL1 POPE  190      70.368 189.560  52.671  1.00  0.00            
ATOM   2272  GL2 POPE  190      68.147 186.977  53.094  1.00  0.00            
ATOM   2273  C1A POPE  190      70.900 189.066  49.181  1.00  0.00            
ATOM   2274  D2A POPE  190      72.726 189.782  45.791  1.00  0.00            
ATOM   2275  C3A POPE  190      74.303 189.023  42.025  1.00  0.00            
ATOM   2276  C4A POPE  190      75.860 186.729  38.202  1.00  0.00            
ATOM   2277  C1B POPE  190      67.280 185.651  48.590  1.00  0.00            
ATOM   2278  C2B POPE  190      64.936 185.756  44.006  1.00  0.00            
ATOM   2279  C3B POPE  190      63.782 184.640  40.109  1.00  0.00            
ATOM   2280  C4B POPE  190      61.007 187.014  38.733  1.00  0.00            
ATOM   2281  NH3 POPE  191      38.391 195.417  58.927  1.00  0.00            
ATOM   2282  PO4 POPE  191      40.580 191.105  60.065  1.00  0.00            
ATOM   2283  GL1 POPE  191      40.578 191.487  55.130  1.00  0.00            
ATOM   2284  GL2 POPE  191      39.083 188.979  52.495  1.00  0.00            
ATOM   2285  C1A POPE  191      43.010 191.563  50.700  1.00  0.00            
ATOM   2286  D2A POPE  191      42.361 190.878  46.076  1.00  0.00            
ATOM   2287  C3A POPE  191      41.260 192.413  42.163  1.00  0.00            
ATOM   2288  C4A POPE  191      40.132 192.841  38.307  1.00  0.00            
ATOM   2289  C1B POPE  191      38.761 186.614  47.966  1.00  0.00            
ATOM   2290  C2B POPE  191      39.071 187.628  43.828  1.00  0.00            
ATOM   2291  C3B POPE  191      41.353 186.248  40.113  1.00  0.00            
ATOM   2292  C4B POPE  191      42.652 182.448  41.178  1.00  0.00            
ATOM   2293  NH3 POPE  192      68.144  32.848  54.718  1.00  0.00            
ATOM   2294  PO4 POPE  192      70.084  29.030  57.427  1.00  0.00            
ATOM   2295  GL1 POPE  192      71.194  29.109  52.858  1.00  0.00            
ATOM   2296  GL2 POPE  192      69.044  30.690  50.783  1.00  0.00            
ATOM   2297  C1A POPE  192      70.687  25.434  50.329  1.00  0.00            
ATOM   2298  D2A POPE  192      68.262  22.516  47.926  1.00  0.00            
ATOM   2299  C3A POPE  192      70.447  21.320  44.158  1.00  0.00            
ATOM   2300  C4A POPE  192      73.666  20.669  40.978  1.00  0.00            
ATOM   2301  C1B POPE  192      70.950  29.820  47.336  1.00  0.00            
ATOM   2302  C2B POPE  192      69.318  26.797  44.434  1.00  0.00            
ATOM   2303  C3B POPE  192      71.827  25.355  41.572  1.00  0.00            
ATOM   2304  C4B POPE  192      71.228  24.415  38.190  1.00  0.00            
ATOM   2305  NH3 POPE  193     167.257 198.007  60.534  1.00  0.00            
ATOM   2306  PO4 POPE  193     169.650   0.127  56.823  1.00  0.00            
ATOM   2307  GL1 POPE  193     170.949 198.285  53.069  1.00  0.00            
ATOM   2308  GL2 POPE  193     174.351 198.342  51.394  1.00  0.00            
ATOM   2309  C1A POPE  193     169.178 196.034  49.347  1.00  0.00            
ATOM   2310  D2A POPE  193     169.745 192.437  47.071  1.00  0.00            
ATOM   2311  C3A POPE  193     170.301 192.722  43.950  1.00  0.00            
ATOM   2312  C4A POPE  193     174.289 193.122  42.245  1.00  0.00            
ATOM   2313  C1B POPE  193     171.141   0.458  48.570  1.00  0.00            
ATOM   2314  C2B POPE  193     169.921   3.514  44.856  1.00  0.00            
ATOM   2315  C3B POPE  193     170.588   8.088  43.223  1.00  0.00            
ATOM   2316  C4B POPE  193     172.508  12.557  41.780  1.00  0.00            
ATOM   2317  NH3 POPE  194       5.070 170.518  60.177  1.00  0.00            
ATOM   2318  PO4 POPE  194       3.586 173.520  57.827  1.00  0.00            
ATOM   2319  GL1 POPE  194       2.380 172.990  54.144  1.00  0.00            
ATOM   2320  GL2 POPE  194     198.381 172.668  53.772  1.00  0.00            
ATOM   2321  C1A POPE  194       1.595 173.829  49.508  1.00  0.00            
ATOM   2322  D2A POPE  194       1.267 171.552  46.114  1.00  0.00            
ATOM   2323  C3A POPE  194       2.910 168.244  45.253  1.00  0.00            
ATOM   2324  C4A POPE  194       3.331 167.444  41.398  1.00  0.00            
ATOM   2325  C1B POPE  194     196.627 171.531  49.420  1.00  0.00            
ATOM   2326  C2B POPE  194     193.364 172.478  45.859  1.00  0.00            
ATOM   2327  C3B POPE  194     193.770 170.363  41.397  1.00  0.00            
ATOM   2328  C4B POPE  194     194.312 166.808  38.726  1.00  0.00            
ATOM   2329  NH3 POPE  195      30.334  32.531  56.366  1.00  0.00            
ATOM   2330  PO4 POPE  195      31.703  28.779  54.197  1.00  0.00            
ATOM   2331  GL1 POPE  195      29.226  26.203  51.743  1.00  0.00            
ATOM   2332  GL2 POPE  195      28.156  23.175  51.190  1.00  0.00            
ATOM   2333  C1A POPE  195      26.395  27.208  48.090  1.00  0.00            
ATOM   2334  D2A POPE  195      25.823  25.555  43.597  1.00  0.00            
ATOM   2335  C3A POPE  195      26.971  24.861  39.788  1.00  0.00            
ATOM   2336  C4A POPE  195      26.135  21.751  37.042  1.00  0.00            
ATOM   2337  C1B POPE  195      31.347  23.824  47.631  1.00  0.00            
ATOM   2338  C2B POPE  195      31.404  24.744  42.960  1.00  0.00            
ATOM   2339  C3B POPE  195      31.466  21.691  39.638  1.00  0.00            
ATOM   2340  C4B POPE  195      32.856  17.737  37.437  1.00  0.00            
ATOM   2341  NH3 POPE  196      16.271  66.972  55.034  1.00  0.00            
ATOM   2342  PO4 POPE  196      13.664  70.473  55.089  1.00  0.00            
ATOM   2343  GL1 POPE  196      12.121  69.551  51.960  1.00  0.00            
ATOM   2344  GL2 POPE  196       9.431  68.573  50.779  1.00  0.00            
ATOM   2345  C1A POPE  196      14.241  67.230  48.116  1.00  0.00            
ATOM   2346  D2A POPE  196      15.727  66.479  43.350  1.00  0.00            
ATOM   2347  C3A POPE  196      17.036  62.018  41.579  1.00  0.00            
ATOM   2348  C4A POPE  196      16.458  57.697  39.301  1.00  0.00            
ATOM   2349  C1B POPE  196      10.311  68.915  45.863  1.00  0.00            
ATOM   2350  C2B POPE  196      11.397  68.701  41.575  1.00  0.00            
ATOM   2351  C3B POPE  196      14.927  67.048  37.935  1.00  0.00            
ATOM   2352  C4B POPE  196      16.484  69.730  34.465  1.00  0.00            
ATOM   2353  NH3 POPE  197     102.221  89.712  58.564  1.00  0.00            
ATOM   2354  PO4 POPE  197     106.720  89.920  58.868  1.00  0.00            
ATOM   2355  GL1 POPE  197     105.738  86.314  55.480  1.00  0.00            
ATOM   2356  GL2 POPE  197     107.251  85.449  52.717  1.00  0.00            
ATOM   2357  C1A POPE  197     102.393  85.988  51.316  1.00  0.00            
ATOM   2358  D2A POPE  197     102.622  87.466  47.064  1.00  0.00            
ATOM   2359  C3A POPE  197     102.665  91.753  45.806  1.00  0.00            
ATOM   2360  C4A POPE  197     104.244  95.213  47.299  1.00  0.00            
ATOM   2361  C1B POPE  197     106.431  83.455  48.374  1.00  0.00            
ATOM   2362  C2B POPE  197     107.275  81.835  44.429  1.00  0.00            
ATOM   2363  C3B POPE  197     109.282  84.982  41.571  1.00  0.00            
ATOM   2364  C4B POPE  197     113.369  84.322  39.328  1.00  0.00            
ATOM   2365  NH3 POPE  198     165.692 108.534  59.466  1.00  0.00            
ATOM   2366  PO4 POPE  198     165.875 108.409  54.171  1.00  0.00            
ATOM   2367  GL1 POPE  198     166.353 105.428  51.038  1.00  0.00            
ATOM   2368  GL2 POPE  198     168.969 104.002  51.688  1.00  0.00            
ATOM   2369  C1A POPE  198     167.227 106.815  46.601  1.00  0.00            
ATOM   2370  D2A POPE  198     167.354 108.923  42.385  1.00  0.00            
ATOM   2371  C3A POPE  198     170.711 111.372  41.012  1.00  0.00            
ATOM   2372  C4A POPE  198     173.622 112.087  37.595  1.00  0.00            
ATOM   2373  C1B POPE  198     169.802 101.822  47.677  1.00  0.00            
ATOM   2374  C2B POPE  198     169.582 100.021  43.476  1.00  0.00            
ATOM   2375  C3B POPE  198     169.883 101.732  39.729  1.00  0.00            
ATOM   2376  C4B POPE  198     168.395 101.139  35.680  1.00  0.00            
ATOM   2377  NH3 POPE  199     141.444  72.178  48.538  1.00  0.00            
ATOM   2378  PO4 POPE  199     140.594  75.971  49.360  1.00  0.00            
ATOM   2379  GL1 POPE  199     140.731  75.141  44.490  1.00  0.00            
ATOM   2380  GL2 POPE  199     139.474  73.231  43.937  1.00  0.00            
ATOM   2381  C1A POPE  199     143.949  76.122  41.543  1.00  0.00            
ATOM   2382  D2A POPE  199     146.268  74.684  37.699  1.00  0.00            
ATOM   2383  C3A POPE  199     145.793  70.957  35.468  1.00  0.00            
ATOM   2384  C4A POPE  199     146.664  66.476  34.642  1.00  0.00            
ATOM   2385  C1B POPE  199     139.600  74.627  39.319  1.00  0.00            
ATOM   2386  C2B POPE  199     142.588  78.238  37.423  1.00  0.00            
ATOM   2387  C3B POPE  199     144.793  81.708  35.896  1.00  0.00            
ATOM   2388  C4B POPE  199     144.349  84.158  32.965  1.00  0.00            
ATOM   2389  NH3 POPE  200     185.048  78.869  55.795  1.00  0.00            
ATOM   2390  PO4 POPE  200     188.155  77.968  52.451  1.00  0.00            
ATOM   2391  GL1 POPE  200     187.922  75.969  48.734  1.00  0.00            
ATOM   2392  GL2 POPE  200     185.454  77.750  47.355  1.00  0.00            
ATOM   2393  C1A POPE  200     187.992  73.887  45.117  1.00  0.00            
ATOM   2394  D2A POPE  200     188.538  73.371  40.196  1.00  0.00            
ATOM   2395  C3A POPE  200     191.424  74.356  37.807  1.00  0.00            
ATOM   2396  C4A POPE  200     195.482  72.167  36.421  1.00  0.00            
ATOM   2397  C1B POPE  200     185.284  78.048  42.609  1.00  0.00            
ATOM   2398  C2B POPE  200     187.098  78.108  38.516  1.00  0.00            
ATOM   2399  C3B POPE  200     187.584  75.854  34.877  1.00  0.00            
ATOM   2400  C4B POPE  200     190.720  73.296  32.367  1.00  0.00            
ATOM   2401  NH3 POPE  201      73.236 124.693  60.077  1.00  0.00            
ATOM   2402  PO4 POPE  201      74.341 125.000  55.975  1.00  0.00            
ATOM   2403  GL1 POPE  201      77.133 124.898  53.625  1.00  0.00            
ATOM   2404  GL2 POPE  201      77.181 128.515  52.574  1.00  0.00            
ATOM   2405  C1A POPE  201      77.450 122.334  49.642  1.00  0.00            
ATOM   2406  D2A POPE  201      76.805 118.719  46.471  1.00  0.00            
ATOM   2407  C3A POPE  201      73.926 119.713  43.364  1.00  0.00            
ATOM   2408  C4A POPE  201      70.074 120.235  42.605  1.00  0.00            
ATOM   2409  C1B POPE  201      78.079 127.184  48.716  1.00  0.00            
ATOM   2410  C2B POPE  201      77.856 127.725  44.073  1.00  0.00            
ATOM   2411  C3B POPE  201      75.432 128.153  40.601  1.00  0.00            
ATOM   2412  C4B POPE  201      74.616 130.475  37.009  1.00  0.00            
ATOM   2413  NH3 POPE  202     137.482   2.936  59.242  1.00  0.00            
ATOM   2414  PO4 POPE  202     133.969   0.134  57.787  1.00  0.00            
ATOM   2415  GL1 POPE  202     136.056   0.856  54.339  1.00  0.00            
ATOM   2416  GL2 POPE  202     136.171 196.939  53.572  1.00  0.00            
ATOM   2417  C1A POPE  202     137.569   0.917  49.901  1.00  0.00            
ATOM   2418  D2A POPE  202     138.834   2.480  46.767  1.00  0.00            
ATOM   2419  C3A POPE  202     136.631   1.541  44.177  1.00  0.00            
ATOM   2420  C4A POPE  202     134.241   3.957  40.639  1.00  0.00            
ATOM   2421  C1B POPE  202     138.091 195.336  49.893  1.00  0.00            
ATOM   2422  C2B POPE  202     137.655 195.931  45.099  1.00  0.00            
ATOM   2423  C3B POPE  202     135.724 196.127  41.787  1.00  0.00            
ATOM   2424  C4B POPE  202     133.023 197.843  40.877  1.00  0.00            
ATOM   2425  NH3 POPE  203      27.133  65.540  60.189  1.00  0.00            
ATOM   2426  PO4 POPE  203      25.168  69.727  59.493  1.00  0.00            
ATOM   2427  GL1 POPE  203      25.871  69.717  55.349  1.00  0.00            
ATOM   2428  GL2 POPE  203      26.521  73.319  53.606  1.00  0.00            
ATOM   2429  C1A POPE  203      27.663  69.850  50.975  1.00  0.00            
ATOM   2430  D2A POPE  203      27.869  71.784  47.631  1.00  0.00            
ATOM   2431  C3A POPE  203      28.099  71.459  43.316  1.00  0.00            
ATOM   2432  C4A POPE  203      28.479  70.858  38.895  1.00  0.00            
ATOM   2433  C1B POPE  203      24.944  74.554  50.918  1.00  0.00            
ATOM   2434  C2B POPE  203      24.327  74.654  46.267  1.00  0.00            
ATOM   2435  C3B POPE  203      23.195  71.182  43.145  1.00  0.00            
ATOM   2436  C4B POPE  203      23.006  68.714  39.790  1.00  0.00            
ATOM   2437  NH3 POPE  204      41.595  48.770  56.507  1.00  0.00            
ATOM   2438  PO4 POPE  204      40.866  53.108  56.090  1.00  0.00            
ATOM   2439  GL1 POPE  204      42.373  51.691  52.284  1.00  0.00            
ATOM   2440  GL2 POPE  204      43.004  54.556  51.362  1.00  0.00            
ATOM   2441  C1A POPE  204      44.166  50.603  48.018  1.00  0.00            
ATOM   2442  D2A POPE  204      45.423  49.832  43.794  1.00  0.00            
ATOM   2443  C3A POPE  204      45.876  51.952  39.724  1.00  0.00            
ATOM   2444  C4A POPE  204      45.741  54.607  36.190  1.00  0.00            
ATOM   2445  C1B POPE  204      42.938  55.500  47.354  1.00  0.00            
ATOM   2446  C2B POPE  204      45.600  57.743  43.947  1.00  0.00            
ATOM   2447  C3B POPE  204      47.023  60.024  41.713  1.00  0.00            
ATOM   2448  C4B POPE  204      47.476  61.808  38.146  1.00  0.00            
ATOM   2449  NH3 POPE  205     123.293  54.468  57.528  1.00  0.00            
ATOM   2450  PO4 POPE  205     119.258  58.375  58.335  1.00  0.00            
ATOM   2451  GL1 POPE  205     120.381  58.156  54.124  1.00  0.00            
ATOM   2452  GL2 POPE  205     122.965  56.823  53.086  1.00  0.00            
ATOM   2453  C1A POPE  205     120.853  59.109  49.709  1.00  0.00            
ATOM   2454  D2A POPE  205     121.786  61.546  47.413  1.00  0.00            
ATOM   2455  C3A POPE  205     126.042  61.955  47.668  1.00  0.00            
ATOM   2456  C4A POPE  205     129.053  64.703  49.170  1.00  0.00            
ATOM   2457  C1B POPE  205     125.335  57.251  48.856  1.00  0.00            
ATOM   2458  C2B POPE  205     125.533  59.544  43.619  1.00  0.00            
ATOM   2459  C3B POPE  205     125.467  59.050  38.843  1.00  0.00            
ATOM   2460  C4B POPE  205     124.742  56.550  35.072  1.00  0.00            
ATOM   2461  NH3 POPE  206     120.334 154.870  55.319  1.00  0.00            
ATOM   2462  PO4 POPE  206     123.543 151.705  54.976  1.00  0.00            
ATOM   2463  GL1 POPE  206     125.917 153.350  51.936  1.00  0.00            
ATOM   2464  GL2 POPE  206     128.389 153.018  51.746  1.00  0.00            
ATOM   2465  C1A POPE  206     127.045 156.450  47.598  1.00  0.00            
ATOM   2466  D2A POPE  206     123.603 156.462  44.276  1.00  0.00            
ATOM   2467  C3A POPE  206     118.481 155.952  43.916  1.00  0.00            
ATOM   2468  C4A POPE  206     114.169 156.357  45.649  1.00  0.00            
ATOM   2469  C1B POPE  206     127.247 151.117  47.311  1.00  0.00            
ATOM   2470  C2B POPE  206     129.429 150.923  42.381  1.00  0.00            
ATOM   2471  C3B POPE  206     134.381 149.643  40.642  1.00  0.00            
ATOM   2472  C4B POPE  206     136.116 152.331  37.212  1.00  0.00            
ATOM   2473  NH3 POPE  207     152.925  16.465  58.079  1.00  0.00            
ATOM   2474  PO4 POPE  207     156.913  18.469  56.131  1.00  0.00            
ATOM   2475  GL1 POPE  207     155.992  16.856  52.898  1.00  0.00            
ATOM   2476  GL2 POPE  207     158.744  16.180  51.838  1.00  0.00            
ATOM   2477  C1A POPE  207     154.510  19.160  48.617  1.00  0.00            
ATOM   2478  D2A POPE  207     154.019  20.370  45.099  1.00  0.00            
ATOM   2479  C3A POPE  207     150.707  21.202  42.175  1.00  0.00            
ATOM   2480  C4A POPE  207     150.696  23.155  37.912  1.00  0.00            
ATOM   2481  C1B POPE  207     159.104  16.290  47.376  1.00  0.00            
ATOM   2482  C2B POPE  207     160.451  17.402  42.796  1.00  0.00            
ATOM   2483  C3B POPE  207     161.495  15.113  38.303  1.00  0.00            
ATOM   2484  C4B POPE  207     158.370  12.674  35.936  1.00  0.00            
ATOM   2485  NH3 POPE  208     119.701  12.347  55.066  1.00  0.00            
ATOM   2486  PO4 POPE  208     122.159   9.717  55.633  1.00  0.00            
ATOM   2487  GL1 POPE  208     123.070  10.881  51.572  1.00  0.00            
ATOM   2488  GL2 POPE  208     123.252   7.676  50.399  1.00  0.00            
ATOM   2489  C1A POPE  208     126.711  12.237  48.571  1.00  0.00            
ATOM   2490  D2A POPE  208     128.442  11.532  45.264  1.00  0.00            
ATOM   2491  C3A POPE  208     125.955   9.573  41.954  1.00  0.00            
ATOM   2492  C4A POPE  208     125.780   7.639  38.729  1.00  0.00            
ATOM   2493  C1B POPE  208     124.730   7.767  46.432  1.00  0.00            
ATOM   2494  C2B POPE  208     123.218   5.233  42.168  1.00  0.00            
ATOM   2495  C3B POPE  208     121.903   3.045  38.617  1.00  0.00            
ATOM   2496  C4B POPE  208     123.050 198.478  38.190  1.00  0.00            
ATOM   2497  NH3 POPE  209      59.212  37.490  55.168  1.00  0.00            
ATOM   2498  PO4 POPE  209      63.678  34.828  54.480  1.00  0.00            
ATOM   2499  GL1 POPE  209      65.590  34.647  50.066  1.00  0.00            
ATOM   2500  GL2 POPE  209      67.258  37.877  49.983  1.00  0.00            
ATOM   2501  C1A POPE  209      67.926  34.031  47.067  1.00  0.00            
ATOM   2502  D2A POPE  209      68.087  31.622  43.947  1.00  0.00            
ATOM   2503  C3A POPE  209      70.986  30.822  41.980  1.00  0.00            
ATOM   2504  C4A POPE  209      75.021  32.149  39.548  1.00  0.00            
ATOM   2505  C1B POPE  209      69.219  38.572  45.544  1.00  0.00            
ATOM   2506  C2B POPE  209      70.147  39.297  41.664  1.00  0.00            
ATOM   2507  C3B POPE  209      73.034  39.784  38.346  1.00  0.00            
ATOM   2508  C4B POPE  209      74.395  38.387  34.500  1.00  0.00            
ATOM   2509  NH3 POPE  210     170.079   5.138  56.466  1.00  0.00            
ATOM   2510  PO4 POPE  210     169.822   9.859  57.004  1.00  0.00            
ATOM   2511  GL1 POPE  210     168.329   8.290  53.004  1.00  0.00            
ATOM   2512  GL2 POPE  210     165.176   7.595  54.313  1.00  0.00            
ATOM   2513  C1A POPE  210     170.646   7.903  49.082  1.00  0.00            
ATOM   2514  D2A POPE  210     173.719   5.006  47.505  1.00  0.00            
ATOM   2515  C3A POPE  210     175.052   5.305  43.906  1.00  0.00            
ATOM   2516  C4A POPE  210     176.203   9.550  43.003  1.00  0.00            
ATOM   2517  C1B POPE  210     163.639   6.893  51.079  1.00  0.00            
ATOM   2518  C2B POPE  210     165.657   5.001  47.836  1.00  0.00            
ATOM   2519  C3B POPE  210     165.199   4.261  43.118  1.00  0.00            
ATOM   2520  C4B POPE  210     168.084   4.563  39.674  1.00  0.00            
ATOM   2521  NH3 POPE  211      46.884  37.099  55.745  1.00  0.00            
ATOM   2522  PO4 POPE  211      47.346  40.901  57.895  1.00  0.00            
ATOM   2523  GL1 POPE  211      44.673  40.841  54.544  1.00  0.00            
ATOM   2524  GL2 POPE  211      41.461  41.973  53.348  1.00  0.00            
ATOM   2525  C1A POPE  211      43.892  40.896  49.356  1.00  0.00            
ATOM   2526  D2A POPE  211      40.784  42.036  45.941  1.00  0.00            
ATOM   2527  C3A POPE  211      40.038  41.373  41.252  1.00  0.00            
ATOM   2528  C4A POPE  211      41.042  37.366  40.199  1.00  0.00            
ATOM   2529  C1B POPE  211      38.746  39.868  50.174  1.00  0.00            
ATOM   2530  C2B POPE  211      35.220  39.396  46.490  1.00  0.00            
ATOM   2531  C3B POPE  211      34.260  37.454  42.719  1.00  0.00            
ATOM   2532  C4B POPE  211      34.997  37.898  38.960  1.00  0.00            
ATOM   2533  NH3 POPE  212      58.718 102.291  58.690  1.00  0.00            
ATOM   2534  PO4 POPE  212      57.793  98.182  57.612  1.00  0.00            
ATOM   2535  GL1 POPE  212      57.618 100.819  54.288  1.00  0.00            
ATOM   2536  GL2 POPE  212      60.369 102.158  53.928  1.00  0.00            
ATOM   2537  C1A POPE  212      56.447 100.506  49.877  1.00  0.00            
ATOM   2538  D2A POPE  212      57.607  99.780  44.767  1.00  0.00            
ATOM   2539  C3A POPE  212      56.789  97.944  41.037  1.00  0.00            
ATOM   2540  C4A POPE  212      54.390  96.237  38.671  1.00  0.00            
ATOM   2541  C1B POPE  212      61.116 103.826  49.240  1.00  0.00            
ATOM   2542  C2B POPE  212      60.290 104.882  44.961  1.00  0.00            
ATOM   2543  C3B POPE  212      60.996 106.900  40.051  1.00  0.00            
ATOM   2544  C4B POPE  212      58.576 111.164  38.311  1.00  0.00            
ATOM   2545  NH3 POPE  213     199.375  88.418  54.218  1.00  0.00            
ATOM   2546  PO4 POPE  213       2.221  92.787  54.031  1.00  0.00            
ATOM   2547  GL1 POPE  213       3.994  90.893  51.928  1.00  0.00            
ATOM   2548  GL2 POPE  213       2.127  89.367  50.241  1.00  0.00            
ATOM   2549  C1A POPE  213       6.406  90.917  47.388  1.00  0.00            
ATOM   2550  D2A POPE  213       5.332  90.888  43.301  1.00  0.00            
ATOM   2551  C3A POPE  213       8.653  90.938  40.466  1.00  0.00            
ATOM   2552  C4A POPE  213      12.511  91.518  37.987  1.00  0.00            
ATOM   2553  C1B POPE  213       2.620  86.493  45.786  1.00  0.00            
ATOM   2554  C2B POPE  213       1.095  84.872  41.819  1.00  0.00            
ATOM   2555  C3B POPE  213       1.487  84.347  38.171  1.00  0.00            
ATOM   2556  C4B POPE  213       0.762  86.301  34.472  1.00  0.00            
ATOM   2557  NH3 POPE  214      66.138 198.363  55.864  1.00  0.00            
ATOM   2558  PO4 POPE  214      62.067   1.488  55.307  1.00  0.00            
ATOM   2559  GL1 POPE  214      61.993   1.760  50.883  1.00  0.00            
ATOM   2560  GL2 POPE  214      60.121   4.615  49.215  1.00  0.00            
ATOM   2561  C1A POPE  214      60.915 198.469  46.983  1.00  0.00            
ATOM   2562  D2A POPE  214      60.307 196.264  43.083  1.00  0.00            
ATOM   2563  C3A POPE  214      61.758 197.373  39.036  1.00  0.00            
ATOM   2564  C4A POPE  214      64.925 195.474  36.199  1.00  0.00            
ATOM   2565  C1B POPE  214      57.873   3.352  45.066  1.00  0.00            
ATOM   2566  C2B POPE  214      56.930   0.143  41.963  1.00  0.00            
ATOM   2567  C3B POPE  214      56.957 196.778  38.521  1.00  0.00            
ATOM   2568  C4B POPE  214      59.175 196.307  35.185  1.00  0.00            
ATOM   2569  NH3 POPE  215     193.329  36.809  55.680  1.00  0.00            
ATOM   2570  PO4 POPE  215     194.075  39.916  56.232  1.00  0.00            
ATOM   2571  GL1 POPE  215     191.921  40.126  52.481  1.00  0.00            
ATOM   2572  GL2 POPE  215     192.566  44.027  51.997  1.00  0.00            
ATOM   2573  C1A POPE  215     190.802  39.414  48.200  1.00  0.00            
ATOM   2574  D2A POPE  215     188.633  37.961  45.042  1.00  0.00            
ATOM   2575  C3A POPE  215     186.917  42.281  42.455  1.00  0.00            
ATOM   2576  C4A POPE  215     183.633  42.762  39.838  1.00  0.00            
ATOM   2577  C1B POPE  215     194.210  43.488  47.937  1.00  0.00            
ATOM   2578  C2B POPE  215     196.398  42.822  43.767  1.00  0.00            
ATOM   2579  C3B POPE  215     196.854  44.875  39.134  1.00  0.00            
ATOM   2580  C4B POPE  215       0.556  45.688  35.981  1.00  0.00            
ATOM   2581  NH3 POPE  216     141.749 129.353  56.199  1.00  0.00            
ATOM   2582  PO4 POPE  216     137.092 128.219  57.366  1.00  0.00            
ATOM   2583  GL1 POPE  216     138.061 128.309  53.255  1.00  0.00            
ATOM   2584  GL2 POPE  216     137.740 126.430  51.411  1.00  0.00            
ATOM   2585  C1A POPE  216     141.262 129.582  49.803  1.00  0.00            
ATOM   2586  D2A POPE  216     142.739 131.781  47.169  1.00  0.00            
ATOM   2587  C3A POPE  216     141.966 131.405  42.490  1.00  0.00            
ATOM   2588  C4A POPE  216     144.430 130.202  39.256  1.00  0.00            
ATOM   2589  C1B POPE  216     138.604 125.694  47.829  1.00  0.00            
ATOM   2590  C2B POPE  216     140.553 127.224  45.328  1.00  0.00            
ATOM   2591  C3B POPE  216     143.992 125.986  41.941  1.00  0.00            
ATOM   2592  C4B POPE  216     146.236 123.683  40.218  1.00  0.00            
ATOM   2593  NH3 POPE  217      98.748 198.599  54.094  1.00  0.00            
ATOM   2594  PO4 POPE  217      94.979   2.443  54.299  1.00  0.00            
ATOM   2595  GL1 POPE  217      94.830   1.223  50.707  1.00  0.00            
ATOM   2596  GL2 POPE  217      92.059   2.239  49.969  1.00  0.00            
ATOM   2597  C1A POPE  217      94.682   1.025  46.159  1.00  0.00            
ATOM   2598  D2A POPE  217      93.073   1.171  42.233  1.00  0.00            
ATOM   2599  C3A POPE  217      92.069 198.243  38.780  1.00  0.00            
ATOM   2600  C4A POPE  217      89.520 198.557  34.546  1.00  0.00            
ATOM   2601  C1B POPE  217      89.201   2.356  45.731  1.00  0.00            
ATOM   2602  C2B POPE  217      88.235   2.809  40.992  1.00  0.00            
ATOM   2603  C3B POPE  217      88.209   3.078  37.382  1.00  0.00            
ATOM   2604  C4B POPE  217      86.791   4.486  33.351  1.00  0.00            
ATOM   2605  NH3 POPE  218     104.127 155.276  58.210  1.00  0.00            
ATOM   2606  PO4 POPE  218     106.471 159.050  55.705  1.00  0.00            
ATOM   2607  GL1 POPE  218     105.882 158.086  51.177  1.00  0.00            
ATOM   2608  GL2 POPE  218     108.458 160.347  50.010  1.00  0.00            
ATOM   2609  C1A POPE  218     104.561 157.675  47.036  1.00  0.00            
ATOM   2610  D2A POPE  218     104.335 158.268  42.300  1.00  0.00            
ATOM   2611  C3A POPE  218     102.483 156.572  39.112  1.00  0.00            
ATOM   2612  C4A POPE  218      98.901 155.641  36.357  1.00  0.00            
ATOM   2613  C1B POPE  218     109.635 157.540  47.577  1.00  0.00            
ATOM   2614  C2B POPE  218     109.022 157.465  43.538  1.00  0.00            
ATOM   2615  C3B POPE  218     110.786 155.191  40.418  1.00  0.00            
ATOM   2616  C4B POPE  218     111.489 156.379  35.224  1.00  0.00            
ATOM   2617  NH3 POPE  219     110.041  44.684  60.295  1.00  0.00            
ATOM   2618  PO4 POPE  219     106.042  43.123  59.155  1.00  0.00            
ATOM   2619  GL1 POPE  219     107.771  45.494  55.470  1.00  0.00            
ATOM   2620  GL2 POPE  219     106.724  44.967  51.637  1.00  0.00            
ATOM   2621  C1A POPE  219     105.501  50.256  55.606  1.00  0.00            
ATOM   2622  D2A POPE  219     104.021  52.897  51.709  1.00  0.00            
ATOM   2623  C3A POPE  219     104.317  52.710  47.960  1.00  0.00            
ATOM   2624  C4A POPE  219     101.537  49.972  45.167  1.00  0.00            
ATOM   2625  C1B POPE  219     107.448  48.894  51.435  1.00  0.00            
ATOM   2626  C2B POPE  219     108.997  50.825  47.626  1.00  0.00            
ATOM   2627  C3B POPE  219     106.943  50.193  43.633  1.00  0.00            
ATOM   2628  C4B POPE  219     107.241  51.940  40.330  1.00  0.00            
ATOM   2629  NH3 POPE  220     190.347 133.366  57.030  1.00  0.00            
ATOM   2630  PO4 POPE  220     187.034 136.911  55.265  1.00  0.00            
ATOM   2631  GL1 POPE  220     187.217 136.564  51.712  1.00  0.00            
ATOM   2632  GL2 POPE  220     184.968 134.578  49.408  1.00  0.00            
ATOM   2633  C1A POPE  220     188.565 140.079  48.288  1.00  0.00            
ATOM   2634  D2A POPE  220     188.231 141.442  43.840  1.00  0.00            
ATOM   2635  C3A POPE  220     187.854 144.216  39.991  1.00  0.00            
ATOM   2636  C4A POPE  220     187.515 148.160  37.809  1.00  0.00            
ATOM   2637  C1B POPE  220     184.097 135.962  46.886  1.00  0.00            
ATOM   2638  C2B POPE  220     184.379 135.640  43.301  1.00  0.00            
ATOM   2639  C3B POPE  220     188.316 137.401  41.004  1.00  0.00            
ATOM   2640  C4B POPE  220     191.898 139.414  38.123  1.00  0.00            
ATOM   2641  NH3 POPE  221     180.805  94.948  56.587  1.00  0.00            
ATOM   2642  PO4 POPE  221     179.318  91.778  52.944  1.00  0.00            
ATOM   2643  GL1 POPE  221     182.232  90.603  49.781  1.00  0.00            
ATOM   2644  GL2 POPE  221     185.068  91.011  49.721  1.00  0.00            
ATOM   2645  C1A POPE  221     183.330  90.348  44.676  1.00  0.00            
ATOM   2646  D2A POPE  221     184.725  89.651  41.431  1.00  0.00            
ATOM   2647  C3A POPE  221     181.632  91.134  39.414  1.00  0.00            
ATOM   2648  C4A POPE  221     178.600  90.340  36.363  1.00  0.00            
ATOM   2649  C1B POPE  221     188.361  90.497  46.231  1.00  0.00            
ATOM   2650  C2B POPE  221     189.414  92.121  42.076  1.00  0.00            
ATOM   2651  C3B POPE  221     192.188  93.800  39.210  1.00  0.00            
ATOM   2652  C4B POPE  221     194.349  96.175  36.222  1.00  0.00            
ATOM   2653  NH3 POPE  222     141.122 102.317  52.921  1.00  0.00            
ATOM   2654  PO4 POPE  222     145.570 100.643  52.935  1.00  0.00            
ATOM   2655  GL1 POPE  222     144.893 102.750  49.277  1.00  0.00            
ATOM   2656  GL2 POPE  222     141.624 101.986  47.870  1.00  0.00            
ATOM   2657  C1A POPE  222     145.404 102.220  44.346  1.00  0.00            
ATOM   2658  D2A POPE  222     145.084 102.952  39.982  1.00  0.00            
ATOM   2659  C3A POPE  222     146.462 100.957  36.695  1.00  0.00            
ATOM   2660  C4A POPE  222     148.513  99.709  33.575  1.00  0.00            
ATOM   2661  C1B POPE  222     139.079  98.770  46.594  1.00  0.00            
ATOM   2662  C2B POPE  222     136.993  97.870  41.837  1.00  0.00            
ATOM   2663  C3B POPE  222     136.662  97.771  37.753  1.00  0.00            
ATOM   2664  C4B POPE  222     138.020 101.420  35.290  1.00  0.00            
ATOM   2665  NH3 POPE  223     190.647  74.062  54.071  1.00  0.00            
ATOM   2666  PO4 POPE  223     195.543  73.476  54.342  1.00  0.00            
ATOM   2667  GL1 POPE  223     195.475  71.408  51.406  1.00  0.00            
ATOM   2668  GL2 POPE  223     197.669  69.108  50.723  1.00  0.00            
ATOM   2669  C1A POPE  223     195.499  73.566  46.529  1.00  0.00            
ATOM   2670  D2A POPE  223     193.784  74.326  43.021  1.00  0.00            
ATOM   2671  C3A POPE  223     196.571  75.939  39.487  1.00  0.00            
ATOM   2672  C4A POPE  223       0.343  78.298  36.767  1.00  0.00            
ATOM   2673  C1B POPE  223     196.122  66.668  48.293  1.00  0.00            
ATOM   2674  C2B POPE  223     195.740  63.418  45.020  1.00  0.00            
ATOM   2675  C3B POPE  223     196.639  65.459  40.448  1.00  0.00            
ATOM   2676  C4B POPE  223     197.797  67.500  36.019  1.00  0.00            
ATOM   2677  NH3 POPE  224      60.255  47.083  58.166  1.00  0.00            
ATOM   2678  PO4 POPE  224      60.755  51.256  55.205  1.00  0.00            
ATOM   2679  GL1 POPE  224      64.082  51.691  51.960  1.00  0.00            
ATOM   2680  GL2 POPE  224      64.555  54.397  51.570  1.00  0.00            
ATOM   2681  C1A POPE  224      65.159  51.244  47.819  1.00  0.00            
ATOM   2682  D2A POPE  224      64.967  52.242  43.476  1.00  0.00            
ATOM   2683  C3A POPE  224      67.910  52.901  40.070  1.00  0.00            
ATOM   2684  C4A POPE  224      71.789  55.626  38.619  1.00  0.00            
ATOM   2685  C1B POPE  224      64.668  56.382  46.482  1.00  0.00            
ATOM   2686  C2B POPE  224      64.560  60.153  44.743  1.00  0.00            
ATOM   2687  C3B POPE  224      66.453  62.704  41.647  1.00  0.00            
ATOM   2688  C4B POPE  224      65.340  64.459  37.474  1.00  0.00            
ATOM   2689  NH3 POPE  225      81.306  49.898  55.985  1.00  0.00            
ATOM   2690  PO4 POPE  225      76.488  48.647  55.964  1.00  0.00            
ATOM   2691  GL1 POPE  225      78.501  50.864  51.488  1.00  0.00            
ATOM   2692  GL2 POPE  225      81.669  49.440  50.612  1.00  0.00            
ATOM   2693  C1A POPE  225      77.791  53.865  46.605  1.00  0.00            
ATOM   2694  D2A POPE  225      75.950  54.704  45.080  1.00  0.00            
ATOM   2695  C3A POPE  225      75.142  57.553  41.452  1.00  0.00            
ATOM   2696  C4A POPE  225      75.888  59.282  37.707  1.00  0.00            
ATOM   2697  C1B POPE  225      83.403  47.534  47.633  1.00  0.00            
ATOM   2698  C2B POPE  225      83.079  47.751  43.655  1.00  0.00            
ATOM   2699  C3B POPE  225      81.019  46.639  40.185  1.00  0.00            
ATOM   2700  C4B POPE  225      80.922  43.741  37.615  1.00  0.00            
ATOM   2701  NH3 POPE  226     123.953  36.860  57.515  1.00  0.00            
ATOM   2702  PO4 POPE  226     121.418  39.530  55.200  1.00  0.00            
ATOM   2703  GL1 POPE  226     119.371  37.657  52.310  1.00  0.00            
ATOM   2704  GL2 POPE  226     115.843  39.121  50.227  1.00  0.00            
ATOM   2705  C1A POPE  226     118.569  37.951  46.752  1.00  0.00            
ATOM   2706  D2A POPE  226     115.895  38.738  42.918  1.00  0.00            
ATOM   2707  C3A POPE  226     115.947  35.825  39.729  1.00  0.00            
ATOM   2708  C4A POPE  226     112.815  35.048  36.451  1.00  0.00            
ATOM   2709  C1B POPE  226     115.136  41.559  46.924  1.00  0.00            
ATOM   2710  C2B POPE  226     113.033  42.748  44.439  1.00  0.00            
ATOM   2711  C3B POPE  226     109.052  41.480  42.497  1.00  0.00            
ATOM   2712  C4B POPE  226     108.159  40.078  38.403  1.00  0.00            
ATOM   2713  NH3 POPE  227      57.568  60.688  58.996  1.00  0.00            
ATOM   2714  PO4 POPE  227      57.172  61.768  55.914  1.00  0.00            
ATOM   2715  GL1 POPE  227      60.712  63.631  52.842  1.00  0.00            
ATOM   2716  GL2 POPE  227      63.505  66.162  53.237  1.00  0.00            
ATOM   2717  C1A POPE  227      60.188  62.881  48.284  1.00  0.00            
ATOM   2718  D2A POPE  227      57.927  64.958  44.975  1.00  0.00            
ATOM   2719  C3A POPE  227      57.879  63.704  40.110  1.00  0.00            
ATOM   2720  C4A POPE  227      55.404  63.643  36.545  1.00  0.00            
ATOM   2721  C1B POPE  227      61.694  67.716  49.676  1.00  0.00            
ATOM   2722  C2B POPE  227      59.312  70.032  46.414  1.00  0.00            
ATOM   2723  C3B POPE  227      58.252  69.257  41.782  1.00  0.00            
ATOM   2724  C4B POPE  227      56.016  68.093  38.191  1.00  0.00            
ATOM   2725  NH3 POPE  228     168.282  68.198  54.594  1.00  0.00            
ATOM   2726  PO4 POPE  228     172.721  70.621  54.084  1.00  0.00            
ATOM   2727  GL1 POPE  228     173.661  67.491  51.839  1.00  0.00            
ATOM   2728  GL2 POPE  228     174.170  64.774  51.767  1.00  0.00            
ATOM   2729  C1A POPE  228     171.357  67.131  47.882  1.00  0.00            
ATOM   2730  D2A POPE  228     170.678  65.291  44.162  1.00  0.00            
ATOM   2731  C3A POPE  228     173.800  64.495  42.551  1.00  0.00            
ATOM   2732  C4A POPE  228     175.804  63.019  39.490  1.00  0.00            
ATOM   2733  C1B POPE  228     172.873  62.183  47.880  1.00  0.00            
ATOM   2734  C2B POPE  228     171.767  59.733  44.452  1.00  0.00            
ATOM   2735  C3B POPE  228     171.534  60.398  39.911  1.00  0.00            
ATOM   2736  C4B POPE  228     168.151  60.749  35.836  1.00  0.00            
ATOM   2737  NH3 POPE  229      56.429 146.570  60.563  1.00  0.00            
ATOM   2738  PO4 POPE  229      60.709 146.018  60.282  1.00  0.00            
ATOM   2739  GL1 POPE  229      58.388 145.387  56.042  1.00  0.00            
ATOM   2740  GL2 POPE  229      60.486 143.349  54.908  1.00  0.00            
ATOM   2741  C1A POPE  229      55.156 146.190  52.744  1.00  0.00            
ATOM   2742  D2A POPE  229      53.908 144.267  48.470  1.00  0.00            
ATOM   2743  C3A POPE  229      52.719 147.524  46.026  1.00  0.00            
ATOM   2744  C4A POPE  229      50.614 147.636  41.901  1.00  0.00            
ATOM   2745  C1B POPE  229      58.901 144.316  50.997  1.00  0.00            
ATOM   2746  C2B POPE  229      58.106 143.710  46.334  1.00  0.00            
ATOM   2747  C3B POPE  229      55.849 145.050  43.301  1.00  0.00            
ATOM   2748  C4B POPE  229      52.720 142.615  41.106  1.00  0.00            
ATOM   2749  NH3 POPE  230     133.801 174.345  58.142  1.00  0.00            
ATOM   2750  PO4 POPE  230     132.542 172.669  54.065  1.00  0.00            
ATOM   2751  GL1 POPE  230     133.313 172.691  50.346  1.00  0.00            
ATOM   2752  GL2 POPE  230     130.544 175.318  49.557  1.00  0.00            
ATOM   2753  C1A POPE  230     133.599 170.083  46.294  1.00  0.00            
ATOM   2754  D2A POPE  230     132.402 167.708  41.702  1.00  0.00            
ATOM   2755  C3A POPE  230     135.985 165.617  39.645  1.00  0.00            
ATOM   2756  C4A POPE  230     137.763 162.821  39.683  1.00  0.00            
ATOM   2757  C1B POPE  230     130.235 173.577  45.785  1.00  0.00            
ATOM   2758  C2B POPE  230     129.109 173.728  41.137  1.00  0.00            
ATOM   2759  C3B POPE  230     125.258 172.799  38.748  1.00  0.00            
ATOM   2760  C4B POPE  230     121.467 173.129  36.011  1.00  0.00            
ATOM   2761  NH3 POPE  231     197.284 102.980  53.974  1.00  0.00            
ATOM   2762  PO4 POPE  231     195.908 100.606  56.672  1.00  0.00            
ATOM   2763  GL1 POPE  231     192.329 100.310  53.554  1.00  0.00            
ATOM   2764  GL2 POPE  231     195.076  98.202  51.376  1.00  0.00            
ATOM   2765  C1A POPE  231     190.733 100.509  49.301  1.00  0.00            
ATOM   2766  D2A POPE  231     189.406 100.226  44.996  1.00  0.00            
ATOM   2767  C3A POPE  231     192.764  99.344  40.584  1.00  0.00            
ATOM   2768  C4A POPE  231     195.056 101.526  37.018  1.00  0.00            
ATOM   2769  C1B POPE  231     196.471  96.498  47.915  1.00  0.00            
ATOM   2770  C2B POPE  231     196.824  95.448  43.462  1.00  0.00            
ATOM   2771  C3B POPE  231     197.013  93.277  39.974  1.00  0.00            
ATOM   2772  C4B POPE  231     196.673  91.903  35.919  1.00  0.00            
ATOM   2773  NH3 POPE  232      14.207 143.180  57.101  1.00  0.00            
ATOM   2774  PO4 POPE  232      12.276 147.511  56.855  1.00  0.00            
ATOM   2775  GL1 POPE  232      13.117 147.531  52.820  1.00  0.00            
ATOM   2776  GL2 POPE  232      13.464 144.151  52.258  1.00  0.00            
ATOM   2777  C1A POPE  232      13.926 150.109  49.485  1.00  0.00            
ATOM   2778  D2A POPE  232      15.114 149.696  45.421  1.00  0.00            
ATOM   2779  C3A POPE  232      15.728 148.203  41.134  1.00  0.00            
ATOM   2780  C4A POPE  232      14.139 150.646  36.991  1.00  0.00            
ATOM   2781  C1B POPE  232      14.102 144.483  48.356  1.00  0.00            
ATOM   2782  C2B POPE  232      12.494 145.017  43.512  1.00  0.00            
ATOM   2783  C3B POPE  232      13.071 144.551  39.517  1.00  0.00            
ATOM   2784  C4B POPE  232      11.437 142.931  35.247  1.00  0.00            
ATOM   2785  NH3 POPE  233     125.945 100.902  54.230  1.00  0.00            
ATOM   2786  PO4 POPE  233     129.559  99.335  56.396  1.00  0.00            
ATOM   2787  GL1 POPE  233     129.305  97.349  52.732  1.00  0.00            
ATOM   2788  GL2 POPE  233     126.876  96.362  52.376  1.00  0.00            
ATOM   2789  C1A POPE  233     128.200  98.000  47.672  1.00  0.00            
ATOM   2790  D2A POPE  233     125.829  96.507  44.523  1.00  0.00            
ATOM   2791  C3A POPE  233     123.995  95.206  41.066  1.00  0.00            
ATOM   2792  C4A POPE  233     121.425  98.368  37.771  1.00  0.00            
ATOM   2793  C1B POPE  233     126.619  92.679  48.487  1.00  0.00            
ATOM   2794  C2B POPE  233     126.975  91.204  44.277  1.00  0.00            
ATOM   2795  C3B POPE  233     127.792  91.074  41.254  1.00  0.00            
ATOM   2796  C4B POPE  233     130.613  88.245  39.068  1.00  0.00            
ATOM   2797  NH3 POPE  234     139.752  53.937  55.841  1.00  0.00            
ATOM   2798  PO4 POPE  234     139.455  49.683  54.865  1.00  0.00            
ATOM   2799  GL1 POPE  234     136.234  48.844  51.752  1.00  0.00            
ATOM   2800  GL2 POPE  234     134.204  45.148  51.095  1.00  0.00            
ATOM   2801  C1A POPE  234     134.747  49.377  47.409  1.00  0.00            
ATOM   2802  D2A POPE  234     132.418  47.885  42.998  1.00  0.00            
ATOM   2803  C3A POPE  234     131.609  51.253  40.230  1.00  0.00            
ATOM   2804  C4A POPE  234     131.735  52.846  35.822  1.00  0.00            
ATOM   2805  C1B POPE  234     134.812  43.744  47.122  1.00  0.00            
ATOM   2806  C2B POPE  234     136.021  44.439  43.103  1.00  0.00            
ATOM   2807  C3B POPE  234     136.765  44.974  38.246  1.00  0.00            
ATOM   2808  C4B POPE  234     137.650  47.467  34.440  1.00  0.00            
ATOM   2809  NH3 POPE  235      88.763 187.929  59.558  1.00  0.00            
ATOM   2810  PO4 POPE  235      91.712 187.511  55.586  1.00  0.00            
ATOM   2811  GL1 POPE  235      91.943 186.305  51.096  1.00  0.00            
ATOM   2812  GL2 POPE  235      93.885 183.986  49.832  1.00  0.00            
ATOM   2813  C1A POPE  235      90.621 187.220  46.464  1.00  0.00            
ATOM   2814  D2A POPE  235      87.984 186.874  42.521  1.00  0.00            
ATOM   2815  C3A POPE  235      88.719 188.309  37.722  1.00  0.00            
ATOM   2816  C4A POPE  235      92.487 189.675  35.347  1.00  0.00            
ATOM   2817  C1B POPE  235      94.874 185.401  45.721  1.00  0.00            
ATOM   2818  C2B POPE  235      94.029 185.007  42.145  1.00  0.00            
ATOM   2819  C3B POPE  235      93.130 185.086  37.959  1.00  0.00            
ATOM   2820  C4B POPE  235      94.735 183.077  33.967  1.00  0.00            
ATOM   2821  NH3 POPE  236     153.007 187.532  59.559  1.00  0.00            
ATOM   2822  PO4 POPE  236     157.637 189.059  60.525  1.00  0.00            
ATOM   2823  GL1 POPE  236     156.910 186.596  56.923  1.00  0.00            
ATOM   2824  GL2 POPE  236     154.710 183.739  56.027  1.00  0.00            
ATOM   2825  C1A POPE  236     159.176 186.517  53.359  1.00  0.00            
ATOM   2826  D2A POPE  236     161.884 183.721  50.845  1.00  0.00            
ATOM   2827  C3A POPE  236     164.436 184.170  47.953  1.00  0.00            
ATOM   2828  C4A POPE  236     163.943 185.265  43.689  1.00  0.00            
ATOM   2829  C1B POPE  236     156.162 182.973  52.366  1.00  0.00            
ATOM   2830  C2B POPE  236     156.441 181.120  48.232  1.00  0.00            
ATOM   2831  C3B POPE  236     154.509 179.155  44.030  1.00  0.00            
ATOM   2832  C4B POPE  236     151.050 177.524  41.319  1.00  0.00            
ATOM   2833  NH3 POPE  237     158.357 194.722  59.061  1.00  0.00            
ATOM   2834  PO4 POPE  237     154.334 193.379  60.607  1.00  0.00            
ATOM   2835  GL1 POPE  237     154.285 191.557  56.625  1.00  0.00            
ATOM   2836  GL2 POPE  237     152.551 189.223  54.831  1.00  0.00            
ATOM   2837  C1A POPE  237     156.597 191.546  53.054  1.00  0.00            
ATOM   2838  D2A POPE  237     157.107 192.260  48.678  1.00  0.00            
ATOM   2839  C3A POPE  237     156.261 189.465  45.696  1.00  0.00            
ATOM   2840  C4A POPE  237     155.796 188.783  40.493  1.00  0.00            
ATOM   2841  C1B POPE  237     154.601 187.388  50.683  1.00  0.00            
ATOM   2842  C2B POPE  237     158.675 185.197  47.718  1.00  0.00            
ATOM   2843  C3B POPE  237     158.616 185.252  43.036  1.00  0.00            
ATOM   2844  C4B POPE  237     159.797 185.732  38.594  1.00  0.00            
ATOM   2845  NH3 POPE  238     197.267  49.821  56.307  1.00  0.00            
ATOM   2846  PO4 POPE  238     196.229  45.232  56.273  1.00  0.00            
ATOM   2847  GL1 POPE  238     196.892  46.988  52.213  1.00  0.00            
ATOM   2848  GL2 POPE  238     194.481  48.584  52.411  1.00  0.00            
ATOM   2849  C1A POPE  238     196.941  49.125  48.317  1.00  0.00            
ATOM   2850  D2A POPE  238     196.367  47.639  43.117  1.00  0.00            
ATOM   2851  C3A POPE  238     193.086  49.032  40.406  1.00  0.00            
ATOM   2852  C4A POPE  238     190.005  51.016  36.032  1.00  0.00            
ATOM   2853  C1B POPE  238     191.886  49.352  49.016  1.00  0.00            
ATOM   2854  C2B POPE  238     188.472  48.614  45.254  1.00  0.00            
ATOM   2855  C3B POPE  238     187.762  47.309  40.912  1.00  0.00            
ATOM   2856  C4B POPE  238     186.082  45.926  37.830  1.00  0.00            
ATOM   2857  NH3 POPE  239     146.345 162.513  59.582  1.00  0.00            
ATOM   2858  PO4 POPE  239     143.988 166.217  60.623  1.00  0.00            
ATOM   2859  GL1 POPE  239     143.528 165.982  56.542  1.00  0.00            
ATOM   2860  GL2 POPE  239     146.121 164.228  55.052  1.00  0.00            
ATOM   2861  C1A POPE  239     141.425 167.335  52.604  1.00  0.00            
ATOM   2862  D2A POPE  239     141.490 167.884  48.181  1.00  0.00            
ATOM   2863  C3A POPE  239     143.328 167.269  44.158  1.00  0.00            
ATOM   2864  C4A POPE  239     142.814 163.748  40.561  1.00  0.00            
ATOM   2865  C1B POPE  239     148.145 163.570  51.377  1.00  0.00            
ATOM   2866  C2B POPE  239     150.204 161.033  48.364  1.00  0.00            
ATOM   2867  C3B POPE  239     152.157 157.080  46.140  1.00  0.00            
ATOM   2868  C4B POPE  239     154.109 153.573  43.953  1.00  0.00            
ATOM   2869  NH3 POPE  240      66.823  92.228  55.307  1.00  0.00            
ATOM   2870  PO4 POPE  240      65.548  94.529  58.694  1.00  0.00            
ATOM   2871  GL1 POPE  240      62.196  95.411  56.601  1.00  0.00            
ATOM   2872  GL2 POPE  240      62.065  97.750  55.172  1.00  0.00            
ATOM   2873  C1A POPE  240      61.046  93.601  51.880  1.00  0.00            
ATOM   2874  D2A POPE  240      63.647  93.178  47.914  1.00  0.00            
ATOM   2875  C3A POPE  240      63.895  89.711  45.421  1.00  0.00            
ATOM   2876  C4A POPE  240      63.207  87.681  41.891  1.00  0.00            
ATOM   2877  C1B POPE  240      61.794  98.709  50.975  1.00  0.00            
ATOM   2878  C2B POPE  240      62.565  99.069  46.949  1.00  0.00            
ATOM   2879  C3B POPE  240      64.041 100.524  42.822  1.00  0.00            
ATOM   2880  C4B POPE  240      65.277 105.216  42.490  1.00  0.00            
ATOM   2881  NH3 POPE  241      73.017  23.792  59.495  1.00  0.00            
ATOM   2882  PO4 POPE  241      76.298  22.527  56.086  1.00  0.00            
ATOM   2883  GL1 POPE  241      74.738  24.339  52.688  1.00  0.00            
ATOM   2884  GL2 POPE  241      77.103  23.123  50.728  1.00  0.00            
ATOM   2885  C1A POPE  241      75.446  28.491  50.506  1.00  0.00            
ATOM   2886  D2A POPE  241      75.055  32.363  49.416  1.00  0.00            
ATOM   2887  C3A POPE  241      78.166  34.364  46.043  1.00  0.00            
ATOM   2888  C4A POPE  241      82.400  33.083  45.031  1.00  0.00            
ATOM   2889  C1B POPE  241      78.133  20.403  47.542  1.00  0.00            
ATOM   2890  C2B POPE  241      77.756  17.840  44.240  1.00  0.00            
ATOM   2891  C3B POPE  241      77.420  17.060  39.170  1.00  0.00            
ATOM   2892  C4B POPE  241      79.327  17.513  34.439  1.00  0.00            
ATOM   2893  NH3 POPE  242      20.138  18.774  55.993  1.00  0.00            
ATOM   2894  PO4 POPE  242      23.093  21.447  53.891  1.00  0.00            
ATOM   2895  GL1 POPE  242      22.766  19.862  50.674  1.00  0.00            
ATOM   2896  GL2 POPE  242      22.392  17.173  48.706  1.00  0.00            
ATOM   2897  C1A POPE  242      26.306  21.227  46.623  1.00  0.00            
ATOM   2898  D2A POPE  242      28.742  20.302  43.605  1.00  0.00            
ATOM   2899  C3A POPE  242      26.248  17.733  39.947  1.00  0.00            
ATOM   2900  C4A POPE  242      28.520  17.174  35.009  1.00  0.00            
ATOM   2901  C1B POPE  242      23.095  16.508  44.245  1.00  0.00            
ATOM   2902  C2B POPE  242      23.104  13.734  40.596  1.00  0.00            
ATOM   2903  C3B POPE  242      22.477   9.968  37.885  1.00  0.00            
ATOM   2904  C4B POPE  242      23.566   7.869  34.613  1.00  0.00            
ATOM   2905  NH3 POPE  243     125.200  96.333  56.972  1.00  0.00            
ATOM   2906  PO4 POPE  243     129.205  94.073  56.436  1.00  0.00            
ATOM   2907  GL1 POPE  243     128.825  91.648  52.925  1.00  0.00            
ATOM   2908  GL2 POPE  243     127.864  87.577  52.340  1.00  0.00            
ATOM   2909  C1A POPE  243     130.066  89.271  48.693  1.00  0.00            
ATOM   2910  D2A POPE  243     131.204  87.684  44.255  1.00  0.00            
ATOM   2911  C3A POPE  243     135.664  88.568  42.052  1.00  0.00            
ATOM   2912  C4A POPE  243     137.968  85.264  41.809  1.00  0.00            
ATOM   2913  C1B POPE  243     126.611  86.364  47.106  1.00  0.00            
ATOM   2914  C2B POPE  243     126.438  85.684  42.642  1.00  0.00            
ATOM   2915  C3B POPE  243     125.966  86.573  38.049  1.00  0.00            
ATOM   2916  C4B POPE  243     122.843  86.128  34.097  1.00  0.00            
ATOM   2917  NH3 POPE  244     150.050 127.626  57.303  1.00  0.00            
ATOM   2918  PO4 POPE  244     146.178 126.715  54.915  1.00  0.00            
ATOM   2919  GL1 POPE  244     149.009 125.436  51.589  1.00  0.00            
ATOM   2920  GL2 POPE  244     151.741 125.906  52.686  1.00  0.00            
ATOM   2921  C1A POPE  244     151.136 121.064  51.517  1.00  0.00            
ATOM   2922  D2A POPE  244     150.719 118.580  48.576  1.00  0.00            
ATOM   2923  C3A POPE  244     152.034 118.030  45.059  1.00  0.00            
ATOM   2924  C4A POPE  244     149.792 121.020  42.181  1.00  0.00            
ATOM   2925  C1B POPE  244     153.076 125.416  48.565  1.00  0.00            
ATOM   2926  C2B POPE  244     154.596 126.902  44.687  1.00  0.00            
ATOM   2927  C3B POPE  244     154.062 125.419  40.379  1.00  0.00            
ATOM   2928  C4B POPE  244     151.054 122.953  37.642  1.00  0.00            
ATOM   2929  NH3 POPE  245     115.989  30.697  54.654  1.00  0.00            
ATOM   2930  PO4 POPE  245     113.488  27.799  54.118  1.00  0.00            
ATOM   2931  GL1 POPE  245     114.199  27.831  50.426  1.00  0.00            
ATOM   2932  GL2 POPE  245     112.513  30.546  49.361  1.00  0.00            
ATOM   2933  C1A POPE  245     117.305  28.814  46.340  1.00  0.00            
ATOM   2934  D2A POPE  245     119.992  28.929  42.413  1.00  0.00            
ATOM   2935  C3A POPE  245     120.145  33.026  40.228  1.00  0.00            
ATOM   2936  C4A POPE  245     121.422  35.963  36.977  1.00  0.00            
ATOM   2937  C1B POPE  245     115.717  33.517  48.727  1.00  0.00            
ATOM   2938  C2B POPE  245     116.806  33.098  44.514  1.00  0.00            
ATOM   2939  C3B POPE  245     115.431  30.384  40.597  1.00  0.00            
ATOM   2940  C4B POPE  245     112.407  27.297  38.988  1.00  0.00            
ATOM   2941  NH3 POPE  246      61.746  30.317  55.415  1.00  0.00            
ATOM   2942  PO4 POPE  246      61.289  26.724  57.353  1.00  0.00            
ATOM   2943  GL1 POPE  246      60.548  25.711  52.920  1.00  0.00            
ATOM   2944  GL2 POPE  246      59.084  27.737  51.831  1.00  0.00            
ATOM   2945  C1A POPE  246      62.246  22.743  49.832  1.00  0.00            
ATOM   2946  D2A POPE  246      63.692  24.086  45.743  1.00  0.00            
ATOM   2947  C3A POPE  246      65.595  21.567  43.076  1.00  0.00            
ATOM   2948  C4A POPE  246      68.205  20.158  39.249  1.00  0.00            
ATOM   2949  C1B POPE  246      55.286  27.554  51.341  1.00  0.00            
ATOM   2950  C2B POPE  246      52.857  24.791  48.327  1.00  0.00            
ATOM   2951  C3B POPE  246      52.381  23.182  44.211  1.00  0.00            
ATOM   2952  C4B POPE  246      51.547  22.685  40.968  1.00  0.00            
ATOM   2953  NH3 POPE  247       0.207 197.039  54.388  1.00  0.00            
ATOM   2954  PO4 POPE  247     195.513 196.943  57.448  1.00  0.00            
ATOM   2955  GL1 POPE  247     194.213 196.604  53.690  1.00  0.00            
ATOM   2956  GL2 POPE  247     195.631 193.720  52.386  1.00  0.00            
ATOM   2957  C1A POPE  247     194.437 198.399  49.454  1.00  0.00            
ATOM   2958  D2A POPE  247     196.572   0.400  45.575  1.00  0.00            
ATOM   2959  C3A POPE  247     196.101 198.619  40.955  1.00  0.00            
ATOM   2960  C4A POPE  247     196.973 196.926  37.937  1.00  0.00            
ATOM   2961  C1B POPE  247     194.561 193.765  47.321  1.00  0.00            
ATOM   2962  C2B POPE  247     191.699 191.418  43.978  1.00  0.00            
ATOM   2963  C3B POPE  247     189.894 191.033  40.429  1.00  0.00            
ATOM   2964  C4B POPE  247     185.906 189.077  38.050  1.00  0.00            
ATOM   2965  NH3 POPE  248     142.295 140.403  57.114  1.00  0.00            
ATOM   2966  PO4 POPE  248     138.457 137.047  56.627  1.00  0.00            
ATOM   2967  GL1 POPE  248     139.841 138.088  52.918  1.00  0.00            
ATOM   2968  GL2 POPE  248     142.872 138.564  52.002  1.00  0.00            
ATOM   2969  C1A POPE  248     140.296 140.031  48.055  1.00  0.00            
ATOM   2970  D2A POPE  248     143.598 140.468  44.771  1.00  0.00            
ATOM   2971  C3A POPE  248     141.525 143.453  41.842  1.00  0.00            
ATOM   2972  C4A POPE  248     138.722 144.271  38.873  1.00  0.00            
ATOM   2973  C1B POPE  248     145.095 142.244  49.333  1.00  0.00            
ATOM   2974  C2B POPE  248     146.663 144.216  46.276  1.00  0.00            
ATOM   2975  C3B POPE  248     148.585 144.100  42.603  1.00  0.00            
ATOM   2976  C4B POPE  248     151.212 143.325  38.914  1.00  0.00            
ATOM   2977  NH3 POPE  249      53.303 127.242  63.377  1.00  0.00            
ATOM   2978  PO4 POPE  249      51.951 127.163  58.361  1.00  0.00            
ATOM   2979  GL1 POPE  249      51.096 124.354  54.328  1.00  0.00            
ATOM   2980  GL2 POPE  249      50.945 121.446  52.868  1.00  0.00            
ATOM   2981  C1A POPE  249      52.008 125.612  50.147  1.00  0.00            
ATOM   2982  D2A POPE  249      49.961 125.404  45.606  1.00  0.00            
ATOM   2983  C3A POPE  249      49.080 120.921  44.689  1.00  0.00            
ATOM   2984  C4A POPE  249      47.146 116.675  44.291  1.00  0.00            
ATOM   2985  C1B POPE  249      52.526 120.860  48.796  1.00  0.00            
ATOM   2986  C2B POPE  249      54.400 121.842  45.152  1.00  0.00            
ATOM   2987  C3B POPE  249      54.779 120.838  40.761  1.00  0.00            
ATOM   2988  C4B POPE  249      54.571 118.419  37.308  1.00  0.00            
ATOM   2989  NH3 POPE  250       1.557 129.723  58.326  1.00  0.00            
ATOM   2990  PO4 POPE  250       2.614 129.932  54.732  1.00  0.00            
ATOM   2991  GL1 POPE  250       1.905 132.732  52.457  1.00  0.00            
ATOM   2992  GL2 POPE  250     198.260 131.012  51.786  1.00  0.00            
ATOM   2993  C1A POPE  250       2.749 134.814  48.564  1.00  0.00            
ATOM   2994  D2A POPE  250       2.879 135.427  44.196  1.00  0.00            
ATOM   2995  C3A POPE  250       3.134 132.069  40.764  1.00  0.00            
ATOM   2996  C4A POPE  250       3.821 129.038  38.889  1.00  0.00            
ATOM   2997  C1B POPE  250     199.294 130.849  48.087  1.00  0.00            
ATOM   2998  C2B POPE  250     198.228 132.777  44.944  1.00  0.00            
ATOM   2999  C3B POPE  250     197.690 135.294  40.994  1.00  0.00            
ATOM   3000  C4B POPE  250       1.481 135.624  38.196  1.00  0.00            
ATOM   3001  NH3 POPE  251     198.839  40.728  56.897  1.00  0.00            
ATOM   3002  PO4 POPE  251       2.694  39.585  56.769  1.00  0.00            
ATOM   3003  GL1 POPE  251       3.259  38.681  53.570  1.00  0.00            
ATOM   3004  GL2 POPE  251       3.101  35.627  51.840  1.00  0.00            
ATOM   3005  C1A POPE  251       2.283  39.968  49.261  1.00  0.00            
ATOM   3006  D2A POPE  251       1.170  40.182  44.519  1.00  0.00            
ATOM   3007  C3A POPE  251       1.469  42.044  40.450  1.00  0.00            
ATOM   3008  C4A POPE  251       1.808  40.906  37.278  1.00  0.00            
ATOM   3009  C1B POPE  251       1.673  35.317  47.324  1.00  0.00            
ATOM   3010  C2B POPE  251     198.513  34.887  44.451  1.00  0.00            
ATOM   3011  C3B POPE  251     195.499  33.329  42.231  1.00  0.00            
ATOM   3012  C4B POPE  251     196.294  32.397  37.736  1.00  0.00            
ATOM   3013  NH3 POPE  252      36.537  14.104  57.898  1.00  0.00            
ATOM   3014  PO4 POPE  252      37.392   9.151  59.043  1.00  0.00            
ATOM   3015  GL1 POPE  252      37.115  10.149  54.375  1.00  0.00            
ATOM   3016  GL2 POPE  252      35.683   7.549  54.202  1.00  0.00            
ATOM   3017  C1A POPE  252      38.021  11.516  50.173  1.00  0.00            
ATOM   3018  D2A POPE  252      41.245  14.230  49.010  1.00  0.00            
ATOM   3019  C3A POPE  252      44.122  14.086  44.650  1.00  0.00            
ATOM   3020  C4A POPE  252      45.920  10.900  42.518  1.00  0.00            
ATOM   3021  C1B POPE  252      36.032   4.540  50.857  1.00  0.00            
ATOM   3022  C2B POPE  252      34.191   3.555  47.196  1.00  0.00            
ATOM   3023  C3B POPE  252      33.381   5.198  44.209  1.00  0.00            
ATOM   3024  C4B POPE  252      31.245   6.147  40.747  1.00  0.00            
ATOM   3025  NH3 POPE  253     171.948 126.596  56.255  1.00  0.00            
ATOM   3026  PO4 POPE  253     175.440 129.886  57.209  1.00  0.00            
ATOM   3027  GL1 POPE  253     174.430 130.829  53.222  1.00  0.00            
ATOM   3028  GL2 POPE  253     174.260 133.649  53.330  1.00  0.00            
ATOM   3029  C1A POPE  253     173.214 129.561  49.391  1.00  0.00            
ATOM   3030  D2A POPE  253     175.730 129.517  45.501  1.00  0.00            
ATOM   3031  C3A POPE  253     174.449 132.160  41.856  1.00  0.00            
ATOM   3032  C4A POPE  253     169.668 134.835  40.681  1.00  0.00            
ATOM   3033  C1B POPE  253     178.027 132.852  49.523  1.00  0.00            
ATOM   3034  C2B POPE  253     181.475 131.320  47.679  1.00  0.00            
ATOM   3035  C3B POPE  253     182.759 131.185  43.827  1.00  0.00            
ATOM   3036  C4B POPE  253     182.990 130.732  39.455  1.00  0.00            
ATOM   3037  NH3 POPE  254      65.647 167.266  62.130  1.00  0.00            
ATOM   3038  PO4 POPE  254      61.503 170.037  64.137  1.00  0.00            
ATOM   3039  GL1 POPE  254      59.861 169.771  59.895  1.00  0.00            
ATOM   3040  GL2 POPE  254      62.602 168.948  58.181  1.00  0.00            
ATOM   3041  C1A POPE  254      57.450 169.958  56.429  1.00  0.00            
ATOM   3042  D2A POPE  254      55.613 173.721  54.811  1.00  0.00            
ATOM   3043  C3A POPE  254      59.174 175.826  52.373  1.00  0.00            
ATOM   3044  C4A POPE  254      60.738 174.623  48.719  1.00  0.00            
ATOM   3045  C1B POPE  254      63.395 167.767  53.628  1.00  0.00            
ATOM   3046  C2B POPE  254      65.276 164.968  50.508  1.00  0.00            
ATOM   3047  C3B POPE  254      66.462 166.095  46.463  1.00  0.00            
ATOM   3048  C4B POPE  254      67.870 168.902  43.451  1.00  0.00            
ATOM   3049  NH3 POPE  255      27.730  13.857  54.881  1.00  0.00            
ATOM   3050  PO4 POPE  255      26.170  17.848  53.753  1.00  0.00            
ATOM   3051  GL1 POPE  255      28.526  18.234  50.675  1.00  0.00            
ATOM   3052  GL2 POPE  255      31.881  19.040  51.892  1.00  0.00            
ATOM   3053  C1A POPE  255      28.123  15.768  47.013  1.00  0.00            
ATOM   3054  D2A POPE  255      28.306  14.271  43.829  1.00  0.00            
ATOM   3055  C3A POPE  255      24.518  11.171  45.128  1.00  0.00            
ATOM   3056  C4A POPE  255      22.160   7.643  44.384  1.00  0.00            
ATOM   3057  C1B POPE  255      32.149  19.053  47.271  1.00  0.00            
ATOM   3058  C2B POPE  255      32.553  16.822  43.699  1.00  0.00            
ATOM   3059  C3B POPE  255      33.784  13.577  41.425  1.00  0.00            
ATOM   3060  C4B POPE  255      37.984  12.562  38.388  1.00  0.00            
ATOM   3061  NH3 POPE  256      76.667 167.523  58.230  1.00  0.00            
ATOM   3062  PO4 POPE  256      81.610 167.124  58.518  1.00  0.00            
ATOM   3063  GL1 POPE  256      79.955 163.884  55.261  1.00  0.00            
ATOM   3064  GL2 POPE  256      81.229 160.786  55.229  1.00  0.00            
ATOM   3065  C1A POPE  256      79.094 164.778  51.361  1.00  0.00            
ATOM   3066  D2A POPE  256      83.556 164.332  48.315  1.00  0.00            
ATOM   3067  C3A POPE  256      87.301 167.699  49.210  1.00  0.00            
ATOM   3068  C4A POPE  256      90.908 167.941  51.915  1.00  0.00            
ATOM   3069  C1B POPE  256      80.483 159.917  50.530  1.00  0.00            
ATOM   3070  C2B POPE  256      80.874 159.937  46.590  1.00  0.00            
ATOM   3071  C3B POPE  256      81.439 157.068  42.592  1.00  0.00            
ATOM   3072  C4B POPE  256      84.815 156.452  39.587  1.00  0.00            
ATOM   3073  NH3 POPE  257     147.767 179.516  59.165  1.00  0.00            
ATOM   3074  PO4 POPE  257     142.567 180.788  60.715  1.00  0.00            
ATOM   3075  GL1 POPE  257     143.248 179.398  56.896  1.00  0.00            
ATOM   3076  GL2 POPE  257     143.480 180.226  53.518  1.00  0.00            
ATOM   3077  C1A POPE  257     142.031 175.535  54.257  1.00  0.00            
ATOM   3078  D2A POPE  257     143.329 173.119  50.495  1.00  0.00            
ATOM   3079  C3A POPE  257     143.862 172.798  46.090  1.00  0.00            
ATOM   3080  C4A POPE  257     143.321 172.557  41.623  1.00  0.00            
ATOM   3081  C1B POPE  257     146.955 176.849  52.442  1.00  0.00            
ATOM   3082  C2B POPE  257     147.822 173.084  53.571  1.00  0.00            
ATOM   3083  C3B POPE  257     146.293 168.869  52.274  1.00  0.00            
ATOM   3084  C4B POPE  257     146.892 167.378  48.218  1.00  0.00            
ATOM   3085  NH3 POPE  258     155.053  63.344  52.208  1.00  0.00            
ATOM   3086  PO4 POPE  258     154.021  67.271  53.264  1.00  0.00            
ATOM   3087  GL1 POPE  258     154.569  66.926  48.746  1.00  0.00            
ATOM   3088  GL2 POPE  258     157.273  65.017  47.460  1.00  0.00            
ATOM   3089  C1A POPE  258     153.747  66.740  43.949  1.00  0.00            
ATOM   3090  D2A POPE  258     154.125  65.463  39.627  1.00  0.00            
ATOM   3091  C3A POPE  258     153.369  61.484  38.710  1.00  0.00            
ATOM   3092  C4A POPE  258     155.356  58.158  36.415  1.00  0.00            
ATOM   3093  C1B POPE  258     157.987  68.467  45.459  1.00  0.00            
ATOM   3094  C2B POPE  258     156.379  71.061  42.309  1.00  0.00            
ATOM   3095  C3B POPE  258     153.880  70.662  39.391  1.00  0.00            
ATOM   3096  C4B POPE  258     150.117  70.676  37.744  1.00  0.00            
ATOM   3097  NH3 POPE  259     127.921 180.691  58.941  1.00  0.00            
ATOM   3098  PO4 POPE  259     125.606 181.352  54.627  1.00  0.00            
ATOM   3099  GL1 POPE  259     128.353 181.297  50.279  1.00  0.00            
ATOM   3100  GL2 POPE  259     130.001 179.871  50.165  1.00  0.00            
ATOM   3101  C1A POPE  259     130.429 183.577  46.514  1.00  0.00            
ATOM   3102  D2A POPE  259     131.405 183.769  42.300  1.00  0.00            
ATOM   3103  C3A POPE  259     130.721 179.214  39.423  1.00  0.00            
ATOM   3104  C4A POPE  259     132.977 174.229  38.549  1.00  0.00            
ATOM   3105  C1B POPE  259     127.094 178.444  46.223  1.00  0.00            
ATOM   3106  C2B POPE  259     125.860 178.670  41.588  1.00  0.00            
ATOM   3107  C3B POPE  259     123.734 181.782  39.360  1.00  0.00            
ATOM   3108  C4B POPE  259     120.805 183.272  35.377  1.00  0.00            
ATOM   3109  NH3 POPE  260     133.425  96.127  54.881  1.00  0.00            
ATOM   3110  PO4 POPE  260     133.990  92.560  54.629  1.00  0.00            
ATOM   3111  GL1 POPE  260     134.343  92.522  50.251  1.00  0.00            
ATOM   3112  GL2 POPE  260     131.521  94.012  49.331  1.00  0.00            
ATOM   3113  C1A POPE  260     134.717  90.599  46.412  1.00  0.00            
ATOM   3114  D2A POPE  260     136.272  86.282  47.126  1.00  0.00            
ATOM   3115  C3A POPE  260     132.721  83.569  48.394  1.00  0.00            
ATOM   3116  C4A POPE  260     128.584  82.647  50.316  1.00  0.00            
ATOM   3117  C1B POPE  260     130.915  93.647  45.279  1.00  0.00            
ATOM   3118  C2B POPE  260     131.015  97.086  42.547  1.00  0.00            
ATOM   3119  C3B POPE  260     131.983  99.382  39.127  1.00  0.00            
ATOM   3120  C4B POPE  260     132.080 102.933  35.982  1.00  0.00            
ATOM   3121  NH3 POPE  261     195.077 191.375  56.854  1.00  0.00            
ATOM   3122  PO4 POPE  261     193.959 188.595  52.626  1.00  0.00            
ATOM   3123  GL1 POPE  261     194.753 184.230  50.555  1.00  0.00            
ATOM   3124  GL2 POPE  261     195.604 181.323  50.215  1.00  0.00            
ATOM   3125  C1A POPE  261     195.999 185.083  46.194  1.00  0.00            
ATOM   3126  D2A POPE  261     197.249 185.526  42.308  1.00  0.00            
ATOM   3127  C3A POPE  261     198.998 182.378  39.419  1.00  0.00            
ATOM   3128  C4A POPE  261     198.471 180.166  36.542  1.00  0.00            
ATOM   3129  C1B POPE  261     193.131 180.432  46.845  1.00  0.00            
ATOM   3130  C2B POPE  261     193.759 181.454  42.932  1.00  0.00            
ATOM   3131  C3B POPE  261     194.057 182.952  38.809  1.00  0.00            
ATOM   3132  C4B POPE  261     192.278 183.110  36.078  1.00  0.00            
ATOM   3133  NH3 POPE  262      31.216  80.689  56.482  1.00  0.00            
ATOM   3134  PO4 POPE  262      30.881  85.129  57.445  1.00  0.00            
ATOM   3135  GL1 POPE  262      31.003  85.515  53.556  1.00  0.00            
ATOM   3136  GL2 POPE  262      32.759  83.034  51.737  1.00  0.00            
ATOM   3137  C1A POPE  262      29.328  86.231  50.084  1.00  0.00            
ATOM   3138  D2A POPE  262      29.279  86.444  44.940  1.00  0.00            
ATOM   3139  C3A POPE  262      32.031  86.561  41.868  1.00  0.00            
ATOM   3140  C4A POPE  262      33.298  87.951  38.420  1.00  0.00            
ATOM   3141  C1B POPE  262      31.008  81.747  47.636  1.00  0.00            
ATOM   3142  C2B POPE  262      29.437  81.194  43.310  1.00  0.00            
ATOM   3143  C3B POPE  262      29.654  82.254  39.570  1.00  0.00            
ATOM   3144  C4B POPE  262      32.520  83.779  35.670  1.00  0.00            
ATOM   3145  NH3 POPE  263      79.108 183.216  54.986  1.00  0.00            
ATOM   3146  PO4 POPE  263      82.520 183.245  54.331  1.00  0.00            
ATOM   3147  GL1 POPE  263      82.406 182.506  50.670  1.00  0.00            
ATOM   3148  GL2 POPE  263      79.722 181.150  50.620  1.00  0.00            
ATOM   3149  C1A POPE  263      83.915 178.600  48.898  1.00  0.00            
ATOM   3150  D2A POPE  263      83.965 176.734  45.117  1.00  0.00            
ATOM   3151  C3A POPE  263      80.494 178.060  41.614  1.00  0.00            
ATOM   3152  C4A POPE  263      80.112 178.119  37.900  1.00  0.00            
ATOM   3153  C1B POPE  263      79.659 180.885  46.145  1.00  0.00            
ATOM   3154  C2B POPE  263      83.342 182.012  43.118  1.00  0.00            
ATOM   3155  C3B POPE  263      84.342 180.440  39.336  1.00  0.00            
ATOM   3156  C4B POPE  263      84.682 178.693  34.696  1.00  0.00            
ATOM   3157  NH3 POPE  264      76.582 141.062  62.589  1.00  0.00            
ATOM   3158  PO4 POPE  264      73.397 142.691  58.884  1.00  0.00            
ATOM   3159  GL1 POPE  264      70.294 144.513  55.679  1.00  0.00            
ATOM   3160  GL2 POPE  264      67.713 142.249  55.626  1.00  0.00            
ATOM   3161  C1A POPE  264      68.996 143.677  51.303  1.00  0.00            
ATOM   3162  D2A POPE  264      67.385 140.594  47.559  1.00  0.00            
ATOM   3163  C3A POPE  264      68.123 142.848  43.944  1.00  0.00            
ATOM   3164  C4A POPE  264      65.302 145.326  40.935  1.00  0.00            
ATOM   3165  C1B POPE  264      64.435 140.671  52.682  1.00  0.00            
ATOM   3166  C2B POPE  264      62.738 141.671  48.443  1.00  0.00            
ATOM   3167  C3B POPE  264      62.825 142.380  43.710  1.00  0.00            
ATOM   3168  C4B POPE  264      58.651 141.204  41.584  1.00  0.00            
ATOM   3169  NH3 POPE  265     128.780  20.344  55.615  1.00  0.00            
ATOM   3170  PO4 POPE  265     127.200  23.918  56.255  1.00  0.00            
ATOM   3171  GL1 POPE  265     128.626  23.484  51.704  1.00  0.00            
ATOM   3172  GL2 POPE  265     129.749  26.581  50.920  1.00  0.00            
ATOM   3173  C1A POPE  265     130.304  22.008  48.382  1.00  0.00            
ATOM   3174  D2A POPE  265     130.858  20.948  43.648  1.00  0.00            
ATOM   3175  C3A POPE  265     133.332  21.948  41.053  1.00  0.00            
ATOM   3176  C4A POPE  265     133.936  24.176  37.653  1.00  0.00            
ATOM   3177  C1B POPE  265     130.828  26.895  47.096  1.00  0.00            
ATOM   3178  C2B POPE  265     130.108  26.253  42.410  1.00  0.00            
ATOM   3179  C3B POPE  265     128.461  26.115  37.965  1.00  0.00            
ATOM   3180  C4B POPE  265     128.661  30.444  35.451  1.00  0.00            
ATOM   3181  NH3 POPE  266     132.030 158.868  63.273  1.00  0.00            
ATOM   3182  PO4 POPE  266     131.728 158.663  58.134  1.00  0.00            
ATOM   3183  GL1 POPE  266     133.124 159.555  54.174  1.00  0.00            
ATOM   3184  GL2 POPE  266     136.526 158.640  55.931  1.00  0.00            
ATOM   3185  C1A POPE  266     131.679 157.962  50.440  1.00  0.00            
ATOM   3186  D2A POPE  266     131.897 155.905  46.721  1.00  0.00            
ATOM   3187  C3A POPE  266     133.365 152.235  45.790  1.00  0.00            
ATOM   3188  C4A POPE  266     133.340 147.403  44.792  1.00  0.00            
ATOM   3189  C1B POPE  266     138.209 159.400  51.781  1.00  0.00            
ATOM   3190  C2B POPE  266     140.126 159.378  47.505  1.00  0.00            
ATOM   3191  C3B POPE  266     139.781 163.553  45.045  1.00  0.00            
ATOM   3192  C4B POPE  266     136.730 166.557  44.721  1.00  0.00            
ATOM   3193  NH3 POPE  267      72.856  46.410  53.460  1.00  0.00            
ATOM   3194  PO4 POPE  267      71.270  42.422  53.011  1.00  0.00            
ATOM   3195  GL1 POPE  267      69.855  42.946  48.179  1.00  0.00            
ATOM   3196  GL2 POPE  267      72.110  44.997  48.149  1.00  0.00            
ATOM   3197  C1A POPE  267      69.097  44.124  44.129  1.00  0.00            
ATOM   3198  D2A POPE  267      70.873  44.756  40.076  1.00  0.00            
ATOM   3199  C3A POPE  267      70.552  44.758  35.050  1.00  0.00            
ATOM   3200  C4A POPE  267      72.586  42.562  32.594  1.00  0.00            
ATOM   3201  C1B POPE  267      73.634  48.166  45.060  1.00  0.00            
ATOM   3202  C2B POPE  267      76.172  48.338  42.253  1.00  0.00            
ATOM   3203  C3B POPE  267      77.569  51.886  40.393  1.00  0.00            
ATOM   3204  C4B POPE  267      80.529  51.425  36.777  1.00  0.00            
ATOM   3205  NH3 POPE  268      36.682  54.864  58.570  1.00  0.00            
ATOM   3206  PO4 POPE  268      33.105  57.853  57.486  1.00  0.00            
ATOM   3207  GL1 POPE  268      31.084  59.882  54.371  1.00  0.00            
ATOM   3208  GL2 POPE  268      29.546  57.262  52.315  1.00  0.00            
ATOM   3209  C1A POPE  268      33.542  61.201  51.307  1.00  0.00            
ATOM   3210  D2A POPE  268      34.736  59.534  47.419  1.00  0.00            
ATOM   3211  C3A POPE  268      37.636  55.724  45.820  1.00  0.00            
ATOM   3212  C4A POPE  268      41.444  54.464  41.882  1.00  0.00            
ATOM   3213  C1B POPE  268      30.268  56.240  48.064  1.00  0.00            
ATOM   3214  C2B POPE  268      32.807  55.600  44.518  1.00  0.00            
ATOM   3215  C3B POPE  268      36.014  55.011  40.956  1.00  0.00            
ATOM   3216  C4B POPE  268      38.750  58.360  38.454  1.00  0.00            
ATOM   3217  NH3 POPE  269     103.985 107.336  57.639  1.00  0.00            
ATOM   3218  PO4 POPE  269     107.836 107.426  58.077  1.00  0.00            
ATOM   3219  GL1 POPE  269     106.982 108.530  53.966  1.00  0.00            
ATOM   3220  GL2 POPE  269     105.240 111.105  53.465  1.00  0.00            
ATOM   3221  C1A POPE  269     109.310 109.011  50.346  1.00  0.00            
ATOM   3222  D2A POPE  269     109.953 106.883  47.314  1.00  0.00            
ATOM   3223  C3A POPE  269     110.098 102.495  48.787  1.00  0.00            
ATOM   3224  C4A POPE  269     111.329  97.852  49.856  1.00  0.00            
ATOM   3225  C1B POPE  269     104.653 112.940  49.867  1.00  0.00            
ATOM   3226  C2B POPE  269     103.729 113.641  45.867  1.00  0.00            
ATOM   3227  C3B POPE  269     103.955 115.620  41.832  1.00  0.00            
ATOM   3228  C4B POPE  269     103.852 117.163  38.193  1.00  0.00            
ATOM   3229  NH3 POPE  270      97.398  59.224  54.520  1.00  0.00            
ATOM   3230  PO4 POPE  270      95.859  63.615  54.397  1.00  0.00            
ATOM   3231  GL1 POPE  270      94.834  62.334  49.582  1.00  0.00            
ATOM   3232  GL2 POPE  270      92.664  61.309  48.760  1.00  0.00            
ATOM   3233  C1A POPE  270      95.790  64.918  45.396  1.00  0.00            
ATOM   3234  D2A POPE  270      94.029  65.401  40.929  1.00  0.00            
ATOM   3235  C3A POPE  270      96.007  68.263  38.351  1.00  0.00            
ATOM   3236  C4A POPE  270      98.404  70.952  34.951  1.00  0.00            
ATOM   3237  C1B POPE  270      92.818  61.085  44.373  1.00  0.00            
ATOM   3238  C2B POPE  270      94.792  60.602  40.164  1.00  0.00            
ATOM   3239  C3B POPE  270      97.034  58.259  37.210  1.00  0.00            
ATOM   3240  C4B POPE  270      99.105  59.585  33.108  1.00  0.00            
ATOM   3241  NH3 POPE  271      10.586  21.866  54.841  1.00  0.00            
ATOM   3242  PO4 POPE  271       7.047  21.285  55.065  1.00  0.00            
ATOM   3243  GL1 POPE  271       7.681  20.609  51.155  1.00  0.00            
ATOM   3244  GL2 POPE  271       4.459  20.465  50.334  1.00  0.00            
ATOM   3245  C1A POPE  271       7.389  20.772  46.359  1.00  0.00            
ATOM   3246  D2A POPE  271       9.572  20.832  43.402  1.00  0.00            
ATOM   3247  C3A POPE  271       8.991  20.875  38.443  1.00  0.00            
ATOM   3248  C4A POPE  271       6.820  17.313  36.486  1.00  0.00            
ATOM   3249  C1B POPE  271       2.511  22.206  46.949  1.00  0.00            
ATOM   3250  C2B POPE  271     198.742  20.013  44.264  1.00  0.00            
ATOM   3251  C3B POPE  271     198.885  18.873  40.914  1.00  0.00            
ATOM   3252  C4B POPE  271     198.117  20.299  37.292  1.00  0.00            
ATOM   3253  NH3 POPE  272     179.844 126.623  55.369  1.00  0.00            
ATOM   3254  PO4 POPE  272     183.824 127.491  55.414  1.00  0.00            
ATOM   3255  GL1 POPE  272     182.592 126.658  51.246  1.00  0.00            
ATOM   3256  GL2 POPE  272     184.699 128.022  49.914  1.00  0.00            
ATOM   3257  C1A POPE  272     181.085 125.168  47.057  1.00  0.00            
ATOM   3258  D2A POPE  272     180.691 125.954  43.557  1.00  0.00            
ATOM   3259  C3A POPE  272     178.702 129.887  41.198  1.00  0.00            
ATOM   3260  C4A POPE  272     179.226 131.511  35.787  1.00  0.00            
ATOM   3261  C1B POPE  272     185.792 127.440  45.966  1.00  0.00            
ATOM   3262  C2B POPE  272     185.728 127.242  42.123  1.00  0.00            
ATOM   3263  C3B POPE  272     186.309 126.824  38.454  1.00  0.00            
ATOM   3264  C4B POPE  272     184.198 127.231  34.856  1.00  0.00            
ATOM   3265  NH3 POPE  273     147.433  96.232  52.850  1.00  0.00            
ATOM   3266  PO4 POPE  273     143.478  93.265  54.160  1.00  0.00            
ATOM   3267  GL1 POPE  273     144.382  92.236  49.587  1.00  0.00            
ATOM   3268  GL2 POPE  273     145.977  94.726  48.375  1.00  0.00            
ATOM   3269  C1A POPE  273     143.706  90.657  45.920  1.00  0.00            
ATOM   3270  D2A POPE  273     144.067  92.253  42.229  1.00  0.00            
ATOM   3271  C3A POPE  273     146.253  93.533  38.684  1.00  0.00            
ATOM   3272  C4A POPE  273     149.561  97.284  37.665  1.00  0.00            
ATOM   3273  C1B POPE  273     144.735  96.625  44.344  1.00  0.00            
ATOM   3274  C2B POPE  273     145.402  97.826  40.724  1.00  0.00            
ATOM   3275  C3B POPE  273     142.383  96.845  37.424  1.00  0.00            
ATOM   3276  C4B POPE  273     140.059  97.371  33.597  1.00  0.00            
ATOM   3277  NH3 POPE  274     133.637 101.764  53.365  1.00  0.00            
ATOM   3278  PO4 POPE  274     137.121  99.089  53.462  1.00  0.00            
ATOM   3279  GL1 POPE  274     135.275  97.450  49.558  1.00  0.00            
ATOM   3280  GL2 POPE  274     132.363  99.646  48.878  1.00  0.00            
ATOM   3281  C1A POPE  274     135.256  95.097  45.890  1.00  0.00            
ATOM   3282  D2A POPE  274     134.425  93.481  41.659  1.00  0.00            
ATOM   3283  C3A POPE  274     132.948  93.999  37.962  1.00  0.00            
ATOM   3284  C4A POPE  274     130.600  96.816  34.407  1.00  0.00            
ATOM   3285  C1B POPE  274     134.110 100.744  44.735  1.00  0.00            
ATOM   3286  C2B POPE  274     136.074 102.862  40.615  1.00  0.00            
ATOM   3287  C3B POPE  274     138.428 105.397  38.155  1.00  0.00            
ATOM   3288  C4B POPE  274     139.039 109.427  36.525  1.00  0.00            
ATOM   3289  NH3 POPE  275      14.766 118.671  59.356  1.00  0.00            
ATOM   3290  PO4 POPE  275      12.260 115.138  57.921  1.00  0.00            
ATOM   3291  GL1 POPE  275      12.462 114.053  53.087  1.00  0.00            
ATOM   3292  GL2 POPE  275      13.944 111.689  53.298  1.00  0.00            
ATOM   3293  C1A POPE  275      12.300 112.829  48.143  1.00  0.00            
ATOM   3294  D2A POPE  275      12.112 114.907  44.160  1.00  0.00            
ATOM   3295  C3A POPE  275      14.117 115.393  41.287  1.00  0.00            
ATOM   3296  C4A POPE  275      18.580 116.078  40.644  1.00  0.00            
ATOM   3297  C1B POPE  275      15.638 109.902  49.983  1.00  0.00            
ATOM   3298  C2B POPE  275      16.664 107.760  46.395  1.00  0.00            
ATOM   3299  C3B POPE  275      18.673 108.155  42.514  1.00  0.00            
ATOM   3300  C4B POPE  275      19.431 111.340  39.539  1.00  0.00            
ATOM   3301  NH3 POPE  276     178.278 171.381  59.663  1.00  0.00            
ATOM   3302  PO4 POPE  276     181.533 167.904  58.959  1.00  0.00            
ATOM   3303  GL1 POPE  276     178.902 168.424  55.556  1.00  0.00            
ATOM   3304  GL2 POPE  276     178.746 171.683  54.501  1.00  0.00            
ATOM   3305  C1A POPE  276     179.649 164.372  53.501  1.00  0.00            
ATOM   3306  D2A POPE  276     180.174 164.153  48.883  1.00  0.00            
ATOM   3307  C3A POPE  276     177.645 165.267  45.208  1.00  0.00            
ATOM   3308  C4A POPE  276     173.991 163.383  43.613  1.00  0.00            
ATOM   3309  C1B POPE  276     179.970 170.692  50.809  1.00  0.00            
ATOM   3310  C2B POPE  276     181.007 168.866  46.144  1.00  0.00            
ATOM   3311  C3B POPE  276     180.220 168.290  41.482  1.00  0.00            
ATOM   3312  C4B POPE  276     180.761 167.344  37.551  1.00  0.00            
ATOM   3313  NH3 POPE  277     123.572 196.684  58.326  1.00  0.00            
ATOM   3314  PO4 POPE  277     119.580 199.039  56.074  1.00  0.00            
ATOM   3315  GL1 POPE  277     118.795 198.652  52.082  1.00  0.00            
ATOM   3316  GL2 POPE  277     116.172 197.130  51.120  1.00  0.00            
ATOM   3317  C1A POPE  277     120.306   0.366  48.168  1.00  0.00            
ATOM   3318  D2A POPE  277     120.201   5.053  46.578  1.00  0.00            
ATOM   3319  C3A POPE  277     120.313   8.847  44.089  1.00  0.00            
ATOM   3320  C4A POPE  277     117.612   9.697  40.723  1.00  0.00            
ATOM   3321  C1B POPE  277     118.565 195.357  47.318  1.00  0.00            
ATOM   3322  C2B POPE  277     117.669 193.903  42.879  1.00  0.00            
ATOM   3323  C3B POPE  277     116.642 195.167  38.198  1.00  0.00            
ATOM   3324  C4B POPE  277     113.125 197.724  36.071  1.00  0.00            
ATOM   3325  NH3 POPE  278     174.442  92.134  54.017  1.00  0.00            
ATOM   3326  PO4 POPE  278     176.008  93.462  56.859  1.00  0.00            
ATOM   3327  GL1 POPE  278     176.583  96.380  52.639  1.00  0.00            
ATOM   3328  GL2 POPE  278     179.486  96.753  51.712  1.00  0.00            
ATOM   3329  C1A POPE  278     177.278  95.293  47.815  1.00  0.00            
ATOM   3330  D2A POPE  278     175.564  94.791  44.518  1.00  0.00            
ATOM   3331  C3A POPE  278     173.108  97.142  42.233  1.00  0.00            
ATOM   3332  C4A POPE  278     173.719  98.579  37.873  1.00  0.00            
ATOM   3333  C1B POPE  278     179.182  99.815  47.941  1.00  0.00            
ATOM   3334  C2B POPE  278     178.856  98.423  44.416  1.00  0.00            
ATOM   3335  C3B POPE  278     177.944  97.588  40.476  1.00  0.00            
ATOM   3336  C4B POPE  278     179.166  95.691  36.611  1.00  0.00            
ATOM   3337  NH3 POPE  279     135.920  76.189  51.993  1.00  0.00            
ATOM   3338  PO4 POPE  279     139.498  80.189  52.355  1.00  0.00            
ATOM   3339  GL1 POPE  279     136.838  80.981  48.489  1.00  0.00            
ATOM   3340  GL2 POPE  279     136.329  78.384  47.669  1.00  0.00            
ATOM   3341  C1A POPE  279     135.344  81.847  44.640  1.00  0.00            
ATOM   3342  D2A POPE  279     132.982  83.745  41.969  1.00  0.00            
ATOM   3343  C3A POPE  279     129.307  82.640  39.325  1.00  0.00            
ATOM   3344  C4A POPE  279     131.196  81.275  35.901  1.00  0.00            
ATOM   3345  C1B POPE  279     136.130  76.521  42.990  1.00  0.00            
ATOM   3346  C2B POPE  279     134.763  74.262  38.916  1.00  0.00            
ATOM   3347  C3B POPE  279     133.340  71.907  36.273  1.00  0.00            
ATOM   3348  C4B POPE  279     131.578  71.507  31.469  1.00  0.00            
ATOM   3349  NH3 POPE  280      23.193  73.843  57.001  1.00  0.00            
ATOM   3350  PO4 POPE  280      19.390  70.811  56.760  1.00  0.00            
ATOM   3351  GL1 POPE  280      21.464  70.727  52.687  1.00  0.00            
ATOM   3352  GL2 POPE  280      18.769  70.425  51.314  1.00  0.00            
ATOM   3353  C1A POPE  280      22.924  69.838  47.895  1.00  0.00            
ATOM   3354  D2A POPE  280      25.993  67.370  45.242  1.00  0.00            
ATOM   3355  C3A POPE  280      26.364  63.702  47.052  1.00  0.00            
ATOM   3356  C4A POPE  280      30.643  61.638  47.298  1.00  0.00            
ATOM   3357  C1B POPE  280      17.876  69.927  46.903  1.00  0.00            
ATOM   3358  C2B POPE  280      20.407  67.431  44.098  1.00  0.00            
ATOM   3359  C3B POPE  280      22.069  63.682  43.456  1.00  0.00            
ATOM   3360  C4B POPE  280      26.547  62.866  42.014  1.00  0.00            
ATOM   3361  NH3 POPE  281     155.711  46.443  62.060  1.00  0.00            
ATOM   3362  PO4 POPE  281     157.497  43.381  59.323  1.00  0.00            
ATOM   3363  GL1 POPE  281     156.466  45.313  55.596  1.00  0.00            
ATOM   3364  GL2 POPE  281     157.143  42.357  53.126  1.00  0.00            
ATOM   3365  C1A POPE  281     157.580  50.157  53.794  1.00  0.00            
ATOM   3366  D2A POPE  281     160.437  52.515  50.551  1.00  0.00            
ATOM   3367  C3A POPE  281     160.962  52.249  46.254  1.00  0.00            
ATOM   3368  C4A POPE  281     160.663  50.185  41.648  1.00  0.00            
ATOM   3369  C1B POPE  281     154.342  44.666  50.518  1.00  0.00            
ATOM   3370  C2B POPE  281     151.514  47.253  47.615  1.00  0.00            
ATOM   3371  C3B POPE  281     149.124  47.156  43.373  1.00  0.00            
ATOM   3372  C4B POPE  281     149.168  47.673  39.658  1.00  0.00            
ATOM   3373  NH3 POPE  282      40.545 181.097  58.777  1.00  0.00            
ATOM   3374  PO4 POPE  282      35.780 178.301  57.213  1.00  0.00            
ATOM   3375  GL1 POPE  282      35.380 178.659  53.338  1.00  0.00            
ATOM   3376  GL2 POPE  282      37.150 177.229  51.518  1.00  0.00            
ATOM   3377  C1A POPE  282      33.240 179.172  49.123  1.00  0.00            
ATOM   3378  D2A POPE  282      29.420 178.709  46.699  1.00  0.00            
ATOM   3379  C3A POPE  282      29.144 176.493  43.728  1.00  0.00            
ATOM   3380  C4A POPE  282      30.355 172.875  44.413  1.00  0.00            
ATOM   3381  C1B POPE  282      38.049 179.089  47.215  1.00  0.00            
ATOM   3382  C2B POPE  282      39.510 178.382  44.092  1.00  0.00            
ATOM   3383  C3B POPE  282      38.555 177.863  40.782  1.00  0.00            
ATOM   3384  C4B POPE  282      36.763 179.063  36.879  1.00  0.00            
ATOM   3385  NH3 POPE  283      89.440 114.942  59.306  1.00  0.00            
ATOM   3386  PO4 POPE  283      85.310 111.714  58.832  1.00  0.00            
ATOM   3387  GL1 POPE  283      84.961 113.088  54.860  1.00  0.00            
ATOM   3388  GL2 POPE  283      82.453 111.140  54.621  1.00  0.00            
ATOM   3389  C1A POPE  283      83.270 115.632  51.862  1.00  0.00            
ATOM   3390  D2A POPE  283      81.417 119.250  49.140  1.00  0.00            
ATOM   3391  C3A POPE  283      82.270 119.897  44.122  1.00  0.00            
ATOM   3392  C4A POPE  283      83.266 119.559  40.320  1.00  0.00            
ATOM   3393  C1B POPE  283      80.091 111.827  51.428  1.00  0.00            
ATOM   3394  C2B POPE  283      80.428 111.328  47.071  1.00  0.00            
ATOM   3395  C3B POPE  283      80.484 110.255  43.261  1.00  0.00            
ATOM   3396  C4B POPE  283      80.565 108.800  39.135  1.00  0.00            
ATOM   3397  NH3 POPE  284      38.889  21.796  62.847  1.00  0.00            
ATOM   3398  PO4 POPE  284      39.140  25.175  59.962  1.00  0.00            
ATOM   3399  GL1 POPE  284      40.109  26.024  55.333  1.00  0.00            
ATOM   3400  GL2 POPE  284      38.091  28.376  53.450  1.00  0.00            
ATOM   3401  C1A POPE  284      41.102  25.695  50.134  1.00  0.00            
ATOM   3402  D2A POPE  284      41.049  26.133  45.868  1.00  0.00            
ATOM   3403  C3A POPE  284      36.680  27.077  43.774  1.00  0.00            
ATOM   3404  C4A POPE  284      35.019  30.474  43.682  1.00  0.00            
ATOM   3405  C1B POPE  284      37.971  29.162  48.895  1.00  0.00            
ATOM   3406  C2B POPE  284      39.604  30.901  45.069  1.00  0.00            
ATOM   3407  C3B POPE  284      39.899  29.216  40.703  1.00  0.00            
ATOM   3408  C4B POPE  284      39.700  25.084  40.099  1.00  0.00            
ATOM   3409  NH3 POPE  285     162.461 186.535  59.652  1.00  0.00            
ATOM   3410  PO4 POPE  285     160.676 182.863  59.780  1.00  0.00            
ATOM   3411  GL1 POPE  285     161.161 182.173  55.673  1.00  0.00            
ATOM   3412  GL2 POPE  285     163.976 184.092  55.387  1.00  0.00            
ATOM   3413  C1A POPE  285     160.452 179.707  53.651  1.00  0.00            
ATOM   3414  D2A POPE  285     160.628 178.010  49.040  1.00  0.00            
ATOM   3415  C3A POPE  285     161.065 181.697  45.459  1.00  0.00            
ATOM   3416  C4A POPE  285     159.052 180.791  40.662  1.00  0.00            
ATOM   3417  C1B POPE  285     166.579 181.737  52.747  1.00  0.00            
ATOM   3418  C2B POPE  285     165.706 179.559  48.730  1.00  0.00            
ATOM   3419  C3B POPE  285     166.036 180.318  44.197  1.00  0.00            
ATOM   3420  C4B POPE  285     168.878 182.098  41.038  1.00  0.00            
ATOM   3421  NH3 POPE  286     196.707  31.926  57.481  1.00  0.00            
ATOM   3422  PO4 POPE  286     198.097  36.278  54.512  1.00  0.00            
ATOM   3423  GL1 POPE  286     197.105  38.603  52.060  1.00  0.00            
ATOM   3424  GL2 POPE  286     196.657  41.851  52.014  1.00  0.00            
ATOM   3425  C1A POPE  286     196.471  39.186  47.372  1.00  0.00            
ATOM   3426  D2A POPE  286     194.152  37.480  44.302  1.00  0.00            
ATOM   3427  C3A POPE  286     192.066  37.013  39.971  1.00  0.00            
ATOM   3428  C4A POPE  286     187.284  35.950  39.139  1.00  0.00            
ATOM   3429  C1B POPE  286     198.732  44.443  48.553  1.00  0.00            
ATOM   3430  C2B POPE  286       0.557  45.569  44.691  1.00  0.00            
ATOM   3431  C3B POPE  286       4.522  46.233  40.884  1.00  0.00            
ATOM   3432  C4B POPE  286       7.020  45.234  37.739  1.00  0.00            
ATOM   3433  NH3 POPE  287      23.721 167.814  57.028  1.00  0.00            
ATOM   3434  PO4 POPE  287      27.661 167.275  56.029  1.00  0.00            
ATOM   3435  GL1 POPE  287      30.029 168.854  52.379  1.00  0.00            
ATOM   3436  GL2 POPE  287      29.318 171.478  50.326  1.00  0.00            
ATOM   3437  C1A POPE  287      30.614 167.008  48.496  1.00  0.00            
ATOM   3438  D2A POPE  287      31.308 166.786  44.162  1.00  0.00            
ATOM   3439  C3A POPE  287      29.110 164.864  41.416  1.00  0.00            
ATOM   3440  C4A POPE  287      24.787 163.334  40.659  1.00  0.00            
ATOM   3441  C1B POPE  287      26.662 170.565  47.011  1.00  0.00            
ATOM   3442  C2B POPE  287      25.020 172.601  44.122  1.00  0.00            
ATOM   3443  C3B POPE  287      25.001 176.318  41.067  1.00  0.00            
ATOM   3444  C4B POPE  287      20.972 178.050  38.312  1.00  0.00            
ATOM   3445  NH3 POPE  288     122.383  26.196  57.542  1.00  0.00            
ATOM   3446  PO4 POPE  288     118.362  24.608  59.635  1.00  0.00            
ATOM   3447  GL1 POPE  288     118.505  26.398  55.051  1.00  0.00            
ATOM   3448  GL2 POPE  288     117.004  23.926  53.730  1.00  0.00            
ATOM   3449  C1A POPE  288     119.645  26.947  49.890  1.00  0.00            
ATOM   3450  D2A POPE  288     122.829  29.527  46.268  1.00  0.00            
ATOM   3451  C3A POPE  288     124.656  27.795  41.904  1.00  0.00            
ATOM   3452  C4A POPE  288     123.970  25.118  38.124  1.00  0.00            
ATOM   3453  C1B POPE  288     116.379  23.260  50.001  1.00  0.00            
ATOM   3454  C2B POPE  288     115.133  20.119  47.028  1.00  0.00            
ATOM   3455  C3B POPE  288     114.458  17.275  46.024  1.00  0.00            
ATOM   3456  C4B POPE  288     115.458  13.970  48.744  1.00  0.00            
ATOM   3457  NH3 POPE  289      57.106   8.614  57.484  1.00  0.00            
ATOM   3458  PO4 POPE  289      53.436   6.659  55.764  1.00  0.00            
ATOM   3459  GL1 POPE  289      54.709   9.266  53.065  1.00  0.00            
ATOM   3460  GL2 POPE  289      56.273   7.554  50.560  1.00  0.00            
ATOM   3461  C1A POPE  289      55.052  12.773  50.169  1.00  0.00            
ATOM   3462  D2A POPE  289      53.809  12.465  45.897  1.00  0.00            
ATOM   3463  C3A POPE  289      55.232  11.525  41.288  1.00  0.00            
ATOM   3464  C4A POPE  289      58.053  13.047  38.567  1.00  0.00            
ATOM   3465  C1B POPE  289      52.318   8.830  49.100  1.00  0.00            
ATOM   3466  C2B POPE  289      49.731   9.131  46.079  1.00  0.00            
ATOM   3467  C3B POPE  289      49.950   8.191  41.166  1.00  0.00            
ATOM   3468  C4B POPE  289      53.203   8.289  37.173  1.00  0.00            
ATOM   3469  NH3 POPE  290      64.198 149.622  61.329  1.00  0.00            
ATOM   3470  PO4 POPE  290      68.019 150.322  61.719  1.00  0.00            
ATOM   3471  GL1 POPE  290      67.890 151.477  57.319  1.00  0.00            
ATOM   3472  GL2 POPE  290      64.372 153.551  56.516  1.00  0.00            
ATOM   3473  C1A POPE  290      68.779 149.261  53.023  1.00  0.00            
ATOM   3474  D2A POPE  290      68.856 148.462  48.207  1.00  0.00            
ATOM   3475  C3A POPE  290      66.957 150.158  44.430  1.00  0.00            
ATOM   3476  C4A POPE  290      67.925 150.266  40.478  1.00  0.00            
ATOM   3477  C1B POPE  290      68.905 154.502  53.625  1.00  0.00            
ATOM   3478  C2B POPE  290      68.638 155.282  49.880  1.00  0.00            
ATOM   3479  C3B POPE  290      65.576 154.520  47.647  1.00  0.00            
ATOM   3480  C4B POPE  290      62.421 153.046  44.695  1.00  0.00            
ATOM   3481  NH3 POPE  291     152.615  24.002  56.604  1.00  0.00            
ATOM   3482  PO4 POPE  291     151.349  20.808  55.684  1.00  0.00            
ATOM   3483  GL1 POPE  291     154.175  22.073  52.398  1.00  0.00            
ATOM   3484  GL2 POPE  291     156.327  22.690  53.464  1.00  0.00            
ATOM   3485  C1A POPE  291     153.251  24.230  48.518  1.00  0.00            
ATOM   3486  D2A POPE  291     152.987  25.978  45.020  1.00  0.00            
ATOM   3487  C3A POPE  291     154.259  24.606  41.344  1.00  0.00            
ATOM   3488  C4A POPE  291     155.869  22.998  38.122  1.00  0.00            
ATOM   3489  C1B POPE  291     159.186  21.171  50.219  1.00  0.00            
ATOM   3490  C2B POPE  291     159.293  20.909  45.857  1.00  0.00            
ATOM   3491  C3B POPE  291     159.171  22.178  41.189  1.00  0.00            
ATOM   3492  C4B POPE  291     160.683  20.758  37.931  1.00  0.00            
ATOM   3493  NH3 POPE  292      82.068  22.616  53.629  1.00  0.00            
ATOM   3494  PO4 POPE  292      79.863  25.937  55.207  1.00  0.00            
ATOM   3495  GL1 POPE  292      80.250  27.324  51.313  1.00  0.00            
ATOM   3496  GL2 POPE  292      81.596  25.810  49.925  1.00  0.00            
ATOM   3497  C1A POPE  292      79.397  30.088  48.034  1.00  0.00            
ATOM   3498  D2A POPE  292      75.806  29.440  45.052  1.00  0.00            
ATOM   3499  C3A POPE  292      73.698  24.703  46.025  1.00  0.00            
ATOM   3500  C4A POPE  292      72.949  21.328  48.751  1.00  0.00            
ATOM   3501  C1B POPE  292      78.716  25.476  46.631  1.00  0.00            
ATOM   3502  C2B POPE  292      77.341  24.316  42.115  1.00  0.00            
ATOM   3503  C3B POPE  292      75.462  27.272  38.757  1.00  0.00            
ATOM   3504  C4B POPE  292      75.418  29.332  35.554  1.00  0.00            
ATOM   3505  NH3 POPE  293      76.839  73.280  56.259  1.00  0.00            
ATOM   3506  PO4 POPE  293      74.884  69.886  57.886  1.00  0.00            
ATOM   3507  GL1 POPE  293      74.297  69.719  53.856  1.00  0.00            
ATOM   3508  GL2 POPE  293      71.220  70.750  52.877  1.00  0.00            
ATOM   3509  C1A POPE  293      76.159  70.478  49.743  1.00  0.00            
ATOM   3510  D2A POPE  293      74.021  73.691  47.181  1.00  0.00            
ATOM   3511  C3A POPE  293      74.159  74.122  43.110  1.00  0.00            
ATOM   3512  C4A POPE  293      72.396  76.976  40.264  1.00  0.00            
ATOM   3513  C1B POPE  293      70.790  70.377  49.004  1.00  0.00            
ATOM   3514  C2B POPE  293      69.818  71.473  45.182  1.00  0.00            
ATOM   3515  C3B POPE  293      71.132  70.406  41.548  1.00  0.00            
ATOM   3516  C4B POPE  293      74.566  69.929  40.040  1.00  0.00            
ATOM   3517  NH3 POPE  294     174.306  98.018  56.532  1.00  0.00            
ATOM   3518  PO4 POPE  294     171.374  96.364  53.917  1.00  0.00            
ATOM   3519  GL1 POPE  294     172.138  97.171  50.141  1.00  0.00            
ATOM   3520  GL2 POPE  294     170.480  95.441  46.978  1.00  0.00            
ATOM   3521  C1A POPE  294     174.187  99.418  46.955  1.00  0.00            
ATOM   3522  D2A POPE  294     174.635 101.658  42.778  1.00  0.00            
ATOM   3523  C3A POPE  294     175.592 105.635  44.084  1.00  0.00            
ATOM   3524  C4A POPE  294     175.325 107.408  40.823  1.00  0.00            
ATOM   3525  C1B POPE  294     168.790  95.166  43.333  1.00  0.00            
ATOM   3526  C2B POPE  294     168.919  96.701  38.540  1.00  0.00            
ATOM   3527  C3B POPE  294     168.848  95.941  34.105  1.00  0.00            
ATOM   3528  C4B POPE  294     172.431  93.905  31.080  1.00  0.00            
ATOM   3529  NH3 POPE  295       9.036 110.928  56.396  1.00  0.00            
ATOM   3530  PO4 POPE  295       4.702 111.071  56.366  1.00  0.00            
ATOM   3531  GL1 POPE  295       3.802 110.887  51.721  1.00  0.00            
ATOM   3532  GL2 POPE  295       3.520 113.500  50.055  1.00  0.00            
ATOM   3533  C1A POPE  295       5.550 109.721  47.655  1.00  0.00            
ATOM   3534  D2A POPE  295       8.467 111.116  44.089  1.00  0.00            
ATOM   3535  C3A POPE  295       8.817 114.515  40.278  1.00  0.00            
ATOM   3536  C4A POPE  295      11.069 115.070  37.182  1.00  0.00            
ATOM   3537  C1B POPE  295       8.182 115.201  47.316  1.00  0.00            
ATOM   3538  C2B POPE  295       8.018 117.970  43.637  1.00  0.00            
ATOM   3539  C3B POPE  295       7.512 121.265  40.536  1.00  0.00            
ATOM   3540  C4B POPE  295       7.356 124.990  38.171  1.00  0.00            
ATOM   3541  NH3 POPE  296      28.396 108.489  59.780  1.00  0.00            
ATOM   3542  PO4 POPE  296      32.381 107.711  57.820  1.00  0.00            
ATOM   3543  GL1 POPE  296      32.538 106.157  52.871  1.00  0.00            
ATOM   3544  GL2 POPE  296      36.698 106.613  50.535  1.00  0.00            
ATOM   3545  C1A POPE  296      31.756 106.157  47.967  1.00  0.00            
ATOM   3546  D2A POPE  296      33.110 105.826  44.338  1.00  0.00            
ATOM   3547  C3A POPE  296      34.228 109.866  42.130  1.00  0.00            
ATOM   3548  C4A POPE  296      33.605 112.892  40.296  1.00  0.00            
ATOM   3549  C1B POPE  296      39.647 108.101  47.663  1.00  0.00            
ATOM   3550  C2B POPE  296      39.619 108.163  44.140  1.00  0.00            
ATOM   3551  C3B POPE  296      40.881 106.637  39.451  1.00  0.00            
ATOM   3552  C4B POPE  296      42.574 106.235  34.933  1.00  0.00            
ATOM   3553  NH3 POPE  297     118.173  67.147  56.134  1.00  0.00            
ATOM   3554  PO4 POPE  297     117.378  62.555  55.600  1.00  0.00            
ATOM   3555  GL1 POPE  297     115.003  60.829  51.888  1.00  0.00            
ATOM   3556  GL2 POPE  297     113.264  58.462  51.251  1.00  0.00            
ATOM   3557  C1A POPE  297     116.763  61.886  48.745  1.00  0.00            
ATOM   3558  D2A POPE  297     117.495  63.936  44.859  1.00  0.00            
ATOM   3559  C3A POPE  297     116.974  65.071  41.246  1.00  0.00            
ATOM   3560  C4A POPE  297     116.411  67.310  36.772  1.00  0.00            
ATOM   3561  C1B POPE  297     111.774  56.821  48.141  1.00  0.00            
ATOM   3562  C2B POPE  297     111.847  54.241  44.206  1.00  0.00            
ATOM   3563  C3B POPE  297     112.112  56.296  39.603  1.00  0.00            
ATOM   3564  C4B POPE  297     111.425  58.408  36.455  1.00  0.00            
ATOM   3565  NH3 POPE  298      64.355  74.938  55.774  1.00  0.00            
ATOM   3566  PO4 POPE  298      68.138  77.552  56.890  1.00  0.00            
ATOM   3567  GL1 POPE  298      68.921  75.835  52.601  1.00  0.00            
ATOM   3568  GL2 POPE  298      70.197  78.625  52.375  1.00  0.00            
ATOM   3569  C1A POPE  298      69.956  75.891  48.357  1.00  0.00            
ATOM   3570  D2A POPE  298      71.275  78.159  44.876  1.00  0.00            
ATOM   3571  C3A POPE  298      68.201  79.560  40.566  1.00  0.00            
ATOM   3572  C4A POPE  298      68.030  77.547  36.034  1.00  0.00            
ATOM   3573  C1B POPE  298      73.391  79.191  49.376  1.00  0.00            
ATOM   3574  C2B POPE  298      75.879  79.057  46.555  1.00  0.00            
ATOM   3575  C3B POPE  298      77.984  77.249  43.273  1.00  0.00            
ATOM   3576  C4B POPE  298      77.476  76.582  38.972  1.00  0.00            
ATOM   3577  NH3 POPE  299      19.441 170.626  59.446  1.00  0.00            
ATOM   3578  PO4 POPE  299      18.480 175.278  60.010  1.00  0.00            
ATOM   3579  GL1 POPE  299      16.616 174.780  56.226  1.00  0.00            
ATOM   3580  GL2 POPE  299      18.782 175.380  54.534  1.00  0.00            
ATOM   3581  C1A POPE  299      15.355 178.153  53.251  1.00  0.00            
ATOM   3582  D2A POPE  299      12.645 179.865  50.313  1.00  0.00            
ATOM   3583  C3A POPE  299      10.618 183.627  48.188  1.00  0.00            
ATOM   3584  C4A POPE  299      11.832 186.059  44.927  1.00  0.00            
ATOM   3585  C1B POPE  299      17.687 172.000  51.790  1.00  0.00            
ATOM   3586  C2B POPE  299      17.082 171.313  47.952  1.00  0.00            
ATOM   3587  C3B POPE  299      14.040 173.373  44.133  1.00  0.00            
ATOM   3588  C4B POPE  299      13.358 177.070  40.580  1.00  0.00            
ATOM   3589  NH3 POPE  300      67.541  83.332  55.487  1.00  0.00            
ATOM   3590  PO4 POPE  300      71.910  82.071  56.196  1.00  0.00            
ATOM   3591  GL1 POPE  300      72.695  82.967  52.734  1.00  0.00            
ATOM   3592  GL2 POPE  300      75.072  83.837  50.973  1.00  0.00            
ATOM   3593  C1A POPE  300      69.698  82.806  48.217  1.00  0.00            
ATOM   3594  D2A POPE  300      68.461  84.526  44.542  1.00  0.00            
ATOM   3595  C3A POPE  300      71.932  87.799  43.022  1.00  0.00            
ATOM   3596  C4A POPE  300      75.477  86.833  41.065  1.00  0.00            
ATOM   3597  C1B POPE  300      74.707  83.708  46.630  1.00  0.00            
ATOM   3598  C2B POPE  300      73.608  81.462  42.526  1.00  0.00            
ATOM   3599  C3B POPE  300      71.816  83.679  38.801  1.00  0.00            
ATOM   3600  C4B POPE  300      69.554  86.160  34.178  1.00  0.00            
ATOM   3601  NH3 POPE  301     192.285 156.840  58.093  1.00  0.00            
ATOM   3602  PO4 POPE  301     192.543 152.868  56.056  1.00  0.00            
ATOM   3603  GL1 POPE  301     191.422 152.190  52.873  1.00  0.00            
ATOM   3604  GL2 POPE  301     192.465 149.071  52.020  1.00  0.00            
ATOM   3605  C1A POPE  301     191.146 154.697  49.406  1.00  0.00            
ATOM   3606  D2A POPE  301     188.086 155.710  46.057  1.00  0.00            
ATOM   3607  C3A POPE  301     188.188 157.718  41.859  1.00  0.00            
ATOM   3608  C4A POPE  301     187.026 159.582  37.681  1.00  0.00            
ATOM   3609  C1B POPE  301     194.984 147.024  49.219  1.00  0.00            
ATOM   3610  C2B POPE  301     197.103 148.670  45.462  1.00  0.00            
ATOM   3611  C3B POPE  301     197.686 150.903  41.362  1.00  0.00            
ATOM   3612  C4B POPE  301     197.226 154.380  38.199  1.00  0.00            
ATOM   3613  NH3 POPE  302     187.784  36.370  59.536  1.00  0.00            
ATOM   3614  PO4 POPE  302     189.949  39.814  59.432  1.00  0.00            
ATOM   3615  GL1 POPE  302     188.297  40.095  55.449  1.00  0.00            
ATOM   3616  GL2 POPE  302     185.928  42.662  54.208  1.00  0.00            
ATOM   3617  C1A POPE  302     186.741  39.513  51.018  1.00  0.00            
ATOM   3618  D2A POPE  302     184.802  40.103  47.128  1.00  0.00            
ATOM   3619  C3A POPE  302     183.901  44.889  45.333  1.00  0.00            
ATOM   3620  C4A POPE  302     180.330  47.523  43.886  1.00  0.00            
ATOM   3621  C1B POPE  302     183.604  43.968  50.763  1.00  0.00            
ATOM   3622  C2B POPE  302     180.225  43.312  47.921  1.00  0.00            
ATOM   3623  C3B POPE  302     179.669  41.542  43.329  1.00  0.00            
ATOM   3624  C4B POPE  302     179.425  39.643  38.539  1.00  0.00            
ATOM   3625  NH3 POPE  303       8.072 137.249  58.856  1.00  0.00            
ATOM   3626  PO4 POPE  303       4.088 137.004  59.229  1.00  0.00            
ATOM   3627  GL1 POPE  303       4.507 137.447  54.424  1.00  0.00            
ATOM   3628  GL2 POPE  303       1.429 138.725  53.148  1.00  0.00            
ATOM   3629  C1A POPE  303       6.615 136.645  50.586  1.00  0.00            
ATOM   3630  D2A POPE  303       8.012 136.590  47.322  1.00  0.00            
ATOM   3631  C3A POPE  303       7.615 133.896  43.025  1.00  0.00            
ATOM   3632  C4A POPE  303       9.031 130.126  41.768  1.00  0.00            
ATOM   3633  C1B POPE  303       1.411 139.536  48.591  1.00  0.00            
ATOM   3634  C2B POPE  303       4.179 140.196  44.948  1.00  0.00            
ATOM   3635  C3B POPE  303       6.907 140.178  42.507  1.00  0.00            
ATOM   3636  C4B POPE  303       7.690 142.168  38.826  1.00  0.00            
ATOM   3637  NH3 POPE  304     160.482  19.806  59.125  1.00  0.00            
ATOM   3638  PO4 POPE  304     164.916  17.820  60.366  1.00  0.00            
ATOM   3639  GL1 POPE  304     164.311  19.051  55.631  1.00  0.00            
ATOM   3640  GL2 POPE  304     161.123  20.201  54.131  1.00  0.00            
ATOM   3641  C1A POPE  304     167.643  19.033  52.186  1.00  0.00            
ATOM   3642  D2A POPE  304     167.890  16.788  48.535  1.00  0.00            
ATOM   3643  C3A POPE  304     172.561  17.036  46.945  1.00  0.00            
ATOM   3644  C4A POPE  304     175.869  15.176  49.985  1.00  0.00            
ATOM   3645  C1B POPE  304     162.968  17.598  50.477  1.00  0.00            
ATOM   3646  C2B POPE  304     164.021  20.115  47.123  1.00  0.00            
ATOM   3647  C3B POPE  304     166.326  19.037  43.203  1.00  0.00            
ATOM   3648  C4B POPE  304     169.588  18.547  41.322  1.00  0.00            
ATOM   3649  NH3 POPE  305      84.380   7.218  56.772  1.00  0.00            
ATOM   3650  PO4 POPE  305      83.828   3.862  57.310  1.00  0.00            
ATOM   3651  GL1 POPE  305      83.033   2.223  52.959  1.00  0.00            
ATOM   3652  GL2 POPE  305      85.338   0.791  51.733  1.00  0.00            
ATOM   3653  C1A POPE  305      80.718   1.542  48.711  1.00  0.00            
ATOM   3654  D2A POPE  305      80.360   2.046  44.158  1.00  0.00            
ATOM   3655  C3A POPE  305      78.503   0.958  40.664  1.00  0.00            
ATOM   3656  C4A POPE  305      79.740 199.345  36.548  1.00  0.00            
ATOM   3657  C1B POPE  305      85.766 198.737  48.955  1.00  0.00            
ATOM   3658  C2B POPE  305      84.113 198.095  46.032  1.00  0.00            
ATOM   3659  C3B POPE  305      83.124 197.676  42.012  1.00  0.00            
ATOM   3660  C4B POPE  305      80.496 195.526  38.857  1.00  0.00            
ATOM   3661  NH3 POPE  306       7.806  82.730  53.934  1.00  0.00            
ATOM   3662  PO4 POPE  306       7.045  78.028  54.113  1.00  0.00            
ATOM   3663  GL1 POPE  306       8.143  77.999  49.837  1.00  0.00            
ATOM   3664  GL2 POPE  306      11.080  76.459  49.685  1.00  0.00            
ATOM   3665  C1A POPE  306       9.569  77.900  44.760  1.00  0.00            
ATOM   3666  D2A POPE  306       8.618  79.145  40.507  1.00  0.00            
ATOM   3667  C3A POPE  306      12.060  76.747  37.778  1.00  0.00            
ATOM   3668  C4A POPE  306      13.301  72.395  37.648  1.00  0.00            
ATOM   3669  C1B POPE  306      13.195  72.665  48.257  1.00  0.00            
ATOM   3670  C2B POPE  306      14.133  71.947  43.910  1.00  0.00            
ATOM   3671  C3B POPE  306      17.652  71.012  39.989  1.00  0.00            
ATOM   3672  C4B POPE  306      20.824  73.087  36.648  1.00  0.00            
ATOM   3673  NH3 POPE  307      94.804  93.886  56.090  1.00  0.00            
ATOM   3674  PO4 POPE  307      93.618  90.143  56.328  1.00  0.00            
ATOM   3675  GL1 POPE  307      92.929  87.195  52.537  1.00  0.00            
ATOM   3676  GL2 POPE  307      90.934  88.870  52.408  1.00  0.00            
ATOM   3677  C1A POPE  307      93.731  88.086  47.772  1.00  0.00            
ATOM   3678  D2A POPE  307      94.052  88.482  43.963  1.00  0.00            
ATOM   3679  C3A POPE  307      91.581  86.365  40.293  1.00  0.00            
ATOM   3680  C4A POPE  307      87.062  85.716  39.048  1.00  0.00            
ATOM   3681  C1B POPE  307      90.778  91.679  48.709  1.00  0.00            
ATOM   3682  C2B POPE  307      90.253  91.617  44.697  1.00  0.00            
ATOM   3683  C3B POPE  307      91.677  91.549  40.433  1.00  0.00            
ATOM   3684  C4B POPE  307      93.920  89.414  37.121  1.00  0.00            
ATOM   3685  NH3 POPE  308       1.899 162.033  56.495  1.00  0.00            
ATOM   3686  PO4 POPE  308       5.476 159.726  55.703  1.00  0.00            
ATOM   3687  GL1 POPE  308       1.311 157.643  53.522  1.00  0.00            
ATOM   3688  GL2 POPE  308       0.441 159.902  51.810  1.00  0.00            
ATOM   3689  C1A POPE  308       0.850 154.914  49.130  1.00  0.00            
ATOM   3690  D2A POPE  308     198.901 154.159  45.624  1.00  0.00            
ATOM   3691  C3A POPE  308     195.092 154.580  44.476  1.00  0.00            
ATOM   3692  C4A POPE  308     192.620 158.060  44.561  1.00  0.00            
ATOM   3693  C1B POPE  308     196.891 162.687  50.365  1.00  0.00            
ATOM   3694  C2B POPE  308     194.390 162.289  47.887  1.00  0.00            
ATOM   3695  C3B POPE  308     194.283 162.825  42.789  1.00  0.00            
ATOM   3696  C4B POPE  308     193.100 161.502  38.587  1.00  0.00            
ATOM   3697  NH3 POPE  309      99.248  19.337  53.361  1.00  0.00            
ATOM   3698  PO4 POPE  309      94.683  19.025  53.501  1.00  0.00            
ATOM   3699  GL1 POPE  309      95.435  21.349  49.665  1.00  0.00            
ATOM   3700  GL2 POPE  309      98.189  20.388  48.081  1.00  0.00            
ATOM   3701  C1A POPE  309      96.272  23.274  44.689  1.00  0.00            
ATOM   3702  D2A POPE  309      95.136  24.281  40.504  1.00  0.00            
ATOM   3703  C3A POPE  309      90.792  25.938  38.608  1.00  0.00            
ATOM   3704  C4A POPE  309      86.968  26.343  35.501  1.00  0.00            
ATOM   3705  C1B POPE  309     101.043  20.780  45.008  1.00  0.00            
ATOM   3706  C2B POPE  309     102.740  22.605  41.502  1.00  0.00            
ATOM   3707  C3B POPE  309     102.270  20.502  38.246  1.00  0.00            
ATOM   3708  C4B POPE  309     101.636  19.301  34.510  1.00  0.00            
ATOM   3709  NH3 POPE  310      64.456 132.932  56.815  1.00  0.00            
ATOM   3710  PO4 POPE  310      67.663 129.369  56.784  1.00  0.00            
ATOM   3711  GL1 POPE  310      64.611 129.516  52.494  1.00  0.00            
ATOM   3712  GL2 POPE  310      61.550 129.207  54.424  1.00  0.00            
ATOM   3713  C1A POPE  310      65.478 132.192  49.696  1.00  0.00            
ATOM   3714  D2A POPE  310      66.455 130.992  45.090  1.00  0.00            
ATOM   3715  C3A POPE  310      65.195 130.146  41.171  1.00  0.00            
ATOM   3716  C4A POPE  310      65.514 127.250  37.251  1.00  0.00            
ATOM   3717  C1B POPE  310      59.650 129.300  50.127  1.00  0.00            
ATOM   3718  C2B POPE  310      56.757 131.118  46.891  1.00  0.00            
ATOM   3719  C3B POPE  310      55.995 131.513  42.125  1.00  0.00            
ATOM   3720  C4B POPE  310      55.736 132.841  37.864  1.00  0.00            
ATOM   3721  NH3 POPE  311      43.748 157.716  58.830  1.00  0.00            
ATOM   3722  PO4 POPE  311      44.751 152.767  58.024  1.00  0.00            
ATOM   3723  GL1 POPE  311      45.409 151.783  53.794  1.00  0.00            
ATOM   3724  GL2 POPE  311      48.545 150.423  53.418  1.00  0.00            
ATOM   3725  C1A POPE  311      46.136 150.818  49.192  1.00  0.00            
ATOM   3726  D2A POPE  311      47.388 147.488  46.262  1.00  0.00            
ATOM   3727  C3A POPE  311      44.510 146.861  42.767  1.00  0.00            
ATOM   3728  C4A POPE  311      42.625 145.831  39.095  1.00  0.00            
ATOM   3729  C1B POPE  311      51.008 148.192  50.833  1.00  0.00            
ATOM   3730  C2B POPE  311      54.837 150.197  49.739  1.00  0.00            
ATOM   3731  C3B POPE  311      55.332 153.143  46.995  1.00  0.00            
ATOM   3732  C4B POPE  311      57.653 155.273  43.164  1.00  0.00            
ATOM   3733  NH3 POPE  312     188.119   8.450  57.810  1.00  0.00            
ATOM   3734  PO4 POPE  312     189.125   4.590  56.629  1.00  0.00            
ATOM   3735  GL1 POPE  312     188.880   2.135  52.545  1.00  0.00            
ATOM   3736  GL2 POPE  312     191.938   1.491  52.685  1.00  0.00            
ATOM   3737  C1A POPE  312     189.814   1.393  48.019  1.00  0.00            
ATOM   3738  D2A POPE  312     192.181   0.638  43.982  1.00  0.00            
ATOM   3739  C3A POPE  312     193.627   3.241  41.745  1.00  0.00            
ATOM   3740  C4A POPE  312     194.522   4.346  36.871  1.00  0.00            
ATOM   3741  C1B POPE  312     193.723   4.094  49.403  1.00  0.00            
ATOM   3742  C2B POPE  312     196.297   5.037  45.479  1.00  0.00            
ATOM   3743  C3B POPE  312     198.365   4.141  42.383  1.00  0.00            
ATOM   3744  C4B POPE  312     199.146   3.592  38.972  1.00  0.00            
ATOM   3745  NH3 POPE  313      96.458 145.379  57.333  1.00  0.00            
ATOM   3746  PO4 POPE  313     101.166 144.975  58.069  1.00  0.00            
ATOM   3747  GL1 POPE  313     100.362 143.279  53.932  1.00  0.00            
ATOM   3748  GL2 POPE  313      96.499 142.284  53.448  1.00  0.00            
ATOM   3749  C1A POPE  313     102.046 142.462  49.818  1.00  0.00            
ATOM   3750  D2A POPE  313     103.967 143.492  45.895  1.00  0.00            
ATOM   3751  C3A POPE  313     105.280 141.531  41.894  1.00  0.00            
ATOM   3752  C4A POPE  313     104.597 142.966  37.667  1.00  0.00            
ATOM   3753  C1B POPE  313      95.905 144.473  49.533  1.00  0.00            
ATOM   3754  C2B POPE  313      94.770 146.539  44.949  1.00  0.00            
ATOM   3755  C3B POPE  313      96.034 145.452  40.549  1.00  0.00            
ATOM   3756  C4B POPE  313      95.239 144.090  36.844  1.00  0.00            
ATOM   3757  NH3 POPE  314      63.565  55.918  56.109  1.00  0.00            
ATOM   3758  PO4 POPE  314      68.230  53.956  55.280  1.00  0.00            
ATOM   3759  GL1 POPE  314      69.316  52.647  50.748  1.00  0.00            
ATOM   3760  GL2 POPE  314      70.692  49.943  51.249  1.00  0.00            
ATOM   3761  C1A POPE  314      69.908  52.495  45.661  1.00  0.00            
ATOM   3762  D2A POPE  314      72.445  51.935  41.984  1.00  0.00            
ATOM   3763  C3A POPE  314      72.215  49.540  39.113  1.00  0.00            
ATOM   3764  C4A POPE  314      71.815  51.508  35.228  1.00  0.00            
ATOM   3765  C1B POPE  314      74.485  51.524  49.289  1.00  0.00            
ATOM   3766  C2B POPE  314      77.986  48.393  47.667  1.00  0.00            
ATOM   3767  C3B POPE  314      78.923  45.345  45.014  1.00  0.00            
ATOM   3768  C4B POPE  314      80.194  41.948  42.091  1.00  0.00            
ATOM   3769  NH3 POPE  315      91.046  60.891  53.820  1.00  0.00            
ATOM   3770  PO4 POPE  315      93.625  57.234  52.165  1.00  0.00            
ATOM   3771  GL1 POPE  315      94.354  56.571  48.251  1.00  0.00            
ATOM   3772  GL2 POPE  315      93.362  53.925  47.861  1.00  0.00            
ATOM   3773  C1A POPE  315      95.460  56.820  44.318  1.00  0.00            
ATOM   3774  D2A POPE  315      99.574  56.830  41.477  1.00  0.00            
ATOM   3775  C3A POPE  315     103.052  60.188  40.805  1.00  0.00            
ATOM   3776  C4A POPE  315     107.637  61.885  39.667  1.00  0.00            
ATOM   3777  C1B POPE  315      92.090  52.613  43.836  1.00  0.00            
ATOM   3778  C2B POPE  315      91.413  52.382  39.296  1.00  0.00            
ATOM   3779  C3B POPE  315      94.446  52.092  36.627  1.00  0.00            
ATOM   3780  C4B POPE  315      95.721  48.470  36.066  1.00  0.00            
ATOM   3781  NH3 POPE  316      44.711 189.194  57.344  1.00  0.00            
ATOM   3782  PO4 POPE  316      48.002 192.099  59.686  1.00  0.00            
ATOM   3783  GL1 POPE  316      47.555 193.995  55.459  1.00  0.00            
ATOM   3784  GL2 POPE  316      48.375 190.838  54.307  1.00  0.00            
ATOM   3785  C1A POPE  316      47.005 194.728  51.481  1.00  0.00            
ATOM   3786  D2A POPE  316      45.848 195.012  46.734  1.00  0.00            
ATOM   3787  C3A POPE  316      48.821 194.471  43.584  1.00  0.00            
ATOM   3788  C4A POPE  316      52.302 197.832  42.329  1.00  0.00            
ATOM   3789  C1B POPE  316      47.437 190.683  48.968  1.00  0.00            
ATOM   3790  C2B POPE  316      49.611 189.101  45.847  1.00  0.00            
ATOM   3791  C3B POPE  316      52.177 189.255  42.688  1.00  0.00            
ATOM   3792  C4B POPE  316      52.531 191.731  40.714  1.00  0.00            
ATOM   3793  NH3 POPE  317     120.475  84.829  56.146  1.00  0.00            
ATOM   3794  PO4 POPE  317     118.941  81.267  53.948  1.00  0.00            
ATOM   3795  GL1 POPE  317     121.815  79.360  50.260  1.00  0.00            
ATOM   3796  GL2 POPE  317     124.565  78.777  49.425  1.00  0.00            
ATOM   3797  C1A POPE  317     121.378  75.296  47.407  1.00  0.00            
ATOM   3798  D2A POPE  317     122.670  72.887  44.162  1.00  0.00            
ATOM   3799  C3A POPE  317     123.742  74.474  41.383  1.00  0.00            
ATOM   3800  C4A POPE  317     122.822  75.858  36.936  1.00  0.00            
ATOM   3801  C1B POPE  317     125.443  77.066  45.804  1.00  0.00            
ATOM   3802  C2B POPE  317     126.828  78.422  41.859  1.00  0.00            
ATOM   3803  C3B POPE  317     127.152  78.526  36.857  1.00  0.00            
ATOM   3804  C4B POPE  317     126.346  77.826  33.165  1.00  0.00            
ATOM   3805  NH3 POPE  318     146.652  52.423  60.441  1.00  0.00            
ATOM   3806  PO4 POPE  318     144.515  55.954  58.234  1.00  0.00            
ATOM   3807  GL1 POPE  318     146.684  55.975  54.322  1.00  0.00            
ATOM   3808  GL2 POPE  318     146.228  58.866  51.558  1.00  0.00            
ATOM   3809  C1A POPE  318     145.682  54.194  49.803  1.00  0.00            
ATOM   3810  D2A POPE  318     147.264  55.707  46.072  1.00  0.00            
ATOM   3811  C3A POPE  318     152.085  57.265  44.705  1.00  0.00            
ATOM   3812  C4A POPE  318     154.092  57.804  41.970  1.00  0.00            
ATOM   3813  C1B POPE  318     143.763  58.450  47.693  1.00  0.00            
ATOM   3814  C2B POPE  318     144.575  59.419  43.209  1.00  0.00            
ATOM   3815  C3B POPE  318     145.092  56.222  40.604  1.00  0.00            
ATOM   3816  C4B POPE  318     143.847  57.143  36.045  1.00  0.00            
ATOM   3817  NH3 POPE  319      75.452  95.624  57.565  1.00  0.00            
ATOM   3818  PO4 POPE  319      77.783  98.871  55.673  1.00  0.00            
ATOM   3819  GL1 POPE  319      76.654 100.486  51.820  1.00  0.00            
ATOM   3820  GL2 POPE  319      74.624 102.685  51.198  1.00  0.00            
ATOM   3821  C1A POPE  319      76.807  98.051  48.874  1.00  0.00            
ATOM   3822  D2A POPE  319      77.615  96.045  45.142  1.00  0.00            
ATOM   3823  C3A POPE  319      76.224  96.974  40.760  1.00  0.00            
ATOM   3824  C4A POPE  319      76.368  94.595  36.514  1.00  0.00            
ATOM   3825  C1B POPE  319      73.314 103.616  47.144  1.00  0.00            
ATOM   3826  C2B POPE  319      73.229 106.242  43.315  1.00  0.00            
ATOM   3827  C3B POPE  319      75.170 110.088  43.178  1.00  0.00            
ATOM   3828  C4B POPE  319      77.090 112.506  39.495  1.00  0.00            
ATOM   3829  NH3 POPE  320      28.686  73.117  58.046  1.00  0.00            
ATOM   3830  PO4 POPE  320      27.992  77.266  55.930  1.00  0.00            
ATOM   3831  GL1 POPE  320      29.985  78.681  52.000  1.00  0.00            
ATOM   3832  GL2 POPE  320      27.179  81.858  50.889  1.00  0.00            
ATOM   3833  C1A POPE  320      28.389  77.516  47.483  1.00  0.00            
ATOM   3834  D2A POPE  320      27.399  76.279  43.454  1.00  0.00            
ATOM   3835  C3A POPE  320      29.313  76.399  39.904  1.00  0.00            
ATOM   3836  C4A POPE  320      32.381  74.711  37.565  1.00  0.00            
ATOM   3837  C1B POPE  320      26.131  83.297  46.968  1.00  0.00            
ATOM   3838  C2B POPE  320      25.598  84.620  41.787  1.00  0.00            
ATOM   3839  C3B POPE  320      28.098  87.001  38.683  1.00  0.00            
ATOM   3840  C4B POPE  320      29.637  89.027  35.309  1.00  0.00            
ATOM   3841  NH3 POPE  321      78.982 106.422  62.163  1.00  0.00            
ATOM   3842  PO4 POPE  321      75.604 107.079  59.440  1.00  0.00            
ATOM   3843  GL1 POPE  321      73.213 109.325  55.939  1.00  0.00            
ATOM   3844  GL2 POPE  321      71.481 107.011  53.867  1.00  0.00            
ATOM   3845  C1A POPE  321      73.007 112.072  52.649  1.00  0.00            
ATOM   3846  D2A POPE  321      71.972 113.742  49.536  1.00  0.00            
ATOM   3847  C3A POPE  321      72.538 118.037  49.101  1.00  0.00            
ATOM   3848  C4A POPE  321      71.781 121.083  47.775  1.00  0.00            
ATOM   3849  C1B POPE  321      69.621 104.833  50.413  1.00  0.00            
ATOM   3850  C2B POPE  321      68.111 100.987  46.947  1.00  0.00            
ATOM   3851  C3B POPE  321      69.342 101.872  43.338  1.00  0.00            
ATOM   3852  C4B POPE  321      70.010 104.509  39.864  1.00  0.00            
ATOM   3853  NH3 POPE  322     191.910  86.652  55.095  1.00  0.00            
ATOM   3854  PO4 POPE  322     195.216  85.677  55.180  1.00  0.00            
ATOM   3855  GL1 POPE  322     194.971  87.954  51.707  1.00  0.00            
ATOM   3856  GL2 POPE  322     193.420  84.655  50.204  1.00  0.00            
ATOM   3857  C1A POPE  322     193.455  89.559  47.860  1.00  0.00            
ATOM   3858  D2A POPE  322     194.071  91.240  44.374  1.00  0.00            
ATOM   3859  C3A POPE  322     194.013  89.573  40.015  1.00  0.00            
ATOM   3860  C4A POPE  322     196.953  87.561  37.968  1.00  0.00            
ATOM   3861  C1B POPE  322     194.742  82.771  46.110  1.00  0.00            
ATOM   3862  C2B POPE  322     195.936  79.264  43.308  1.00  0.00            
ATOM   3863  C3B POPE  322     197.231  81.884  39.385  1.00  0.00            
ATOM   3864  C4B POPE  322     195.776  81.727  35.474  1.00  0.00            
ATOM   3865  NH3 POPE  323      43.694 138.093  59.697  1.00  0.00            
ATOM   3866  PO4 POPE  323      40.659 135.850  60.289  1.00  0.00            
ATOM   3867  GL1 POPE  323      39.345 137.677  56.541  1.00  0.00            
ATOM   3868  GL2 POPE  323      41.811 140.420  55.294  1.00  0.00            
ATOM   3869  C1A POPE  323      40.660 136.604  52.283  1.00  0.00            
ATOM   3870  D2A POPE  323      40.470 135.318  47.583  1.00  0.00            
ATOM   3871  C3A POPE  323      43.077 136.531  43.884  1.00  0.00            
ATOM   3872  C4A POPE  323      45.220 133.239  40.817  1.00  0.00            
ATOM   3873  C1B POPE  323      38.959 141.821  52.805  1.00  0.00            
ATOM   3874  C2B POPE  323      36.863 138.692  49.466  1.00  0.00            
ATOM   3875  C3B POPE  323      37.373 138.445  44.569  1.00  0.00            
ATOM   3876  C4B POPE  323      39.282 137.913  40.659  1.00  0.00            
ATOM   3877  NH3 POPE  324      51.800  39.946  56.299  1.00  0.00            
ATOM   3878  PO4 POPE  324      54.986  37.127  57.929  1.00  0.00            
ATOM   3879  GL1 POPE  324      53.959  36.316  53.429  1.00  0.00            
ATOM   3880  GL2 POPE  324      56.086  36.579  50.499  1.00  0.00            
ATOM   3881  C1A POPE  324      52.432  34.036  49.719  1.00  0.00            
ATOM   3882  D2A POPE  324      54.284  34.519  45.421  1.00  0.00            
ATOM   3883  C3A POPE  324      53.623  32.022  41.943  1.00  0.00            
ATOM   3884  C4A POPE  324      52.790  33.460  37.109  1.00  0.00            
ATOM   3885  C1B POPE  324      58.898  36.598  47.041  1.00  0.00            
ATOM   3886  C2B POPE  324      59.083  37.498  42.690  1.00  0.00            
ATOM   3887  C3B POPE  324      59.751  41.685  41.187  1.00  0.00            
ATOM   3888  C4B POPE  324      61.921  40.878  36.437  1.00  0.00            
ATOM   3889  NH3 POPE  325      30.865 157.734  58.754  1.00  0.00            
ATOM   3890  PO4 POPE  325      26.437 157.063  57.118  1.00  0.00            
ATOM   3891  GL1 POPE  325      28.427 156.971  53.839  1.00  0.00            
ATOM   3892  GL2 POPE  325      30.517 155.288  54.115  1.00  0.00            
ATOM   3893  C1A POPE  325      27.095 155.333  49.734  1.00  0.00            
ATOM   3894  D2A POPE  325      27.372 155.720  45.212  1.00  0.00            
ATOM   3895  C3A POPE  325      28.431 152.483  41.787  1.00  0.00            
ATOM   3896  C4A POPE  325      30.336 146.955  41.799  1.00  0.00            
ATOM   3897  C1B POPE  325      30.420 152.345  50.711  1.00  0.00            
ATOM   3898  C2B POPE  325      27.343 150.354  48.310  1.00  0.00            
ATOM   3899  C3B POPE  325      25.843 148.651  43.495  1.00  0.00            
ATOM   3900  C4B POPE  325      24.407 150.432  39.081  1.00  0.00            
ATOM   3901  NH3 POPE  326     154.840   1.790  57.090  1.00  0.00            
ATOM   3902  PO4 POPE  326     158.930   0.163  58.818  1.00  0.00            
ATOM   3903  GL1 POPE  326     158.215 198.407  55.142  1.00  0.00            
ATOM   3904  GL2 POPE  326     160.232   0.070  53.121  1.00  0.00            
ATOM   3905  C1A POPE  326     155.931 196.483  50.790  1.00  0.00            
ATOM   3906  D2A POPE  326     151.780 196.983  49.338  1.00  0.00            
ATOM   3907  C3A POPE  326     147.980 194.444  48.137  1.00  0.00            
ATOM   3908  C4A POPE  326     148.047 191.236  44.779  1.00  0.00            
ATOM   3909  C1B POPE  326     161.917   2.174  48.420  1.00  0.00            
ATOM   3910  C2B POPE  326     161.035   1.690  44.656  1.00  0.00            
ATOM   3911  C3B POPE  326     158.265   0.334  42.133  1.00  0.00            
ATOM   3912  C4B POPE  326     153.752   0.325  39.718  1.00  0.00            
ATOM   3913  NH3 POPE  327     102.446   5.883  57.459  1.00  0.00            
ATOM   3914  PO4 POPE  327      99.623   3.720  54.557  1.00  0.00            
ATOM   3915  GL1 POPE  327     100.056   2.849  50.295  1.00  0.00            
ATOM   3916  GL2 POPE  327      98.373   3.414  47.674  1.00  0.00            
ATOM   3917  C1A POPE  327     102.931   1.735  46.940  1.00  0.00            
ATOM   3918  D2A POPE  327     104.003   0.105  43.831  1.00  0.00            
ATOM   3919  C3A POPE  327     105.635   0.507  40.580  1.00  0.00            
ATOM   3920  C4A POPE  327     106.987   1.183  35.830  1.00  0.00            
ATOM   3921  C1B POPE  327      98.942   3.677  43.350  1.00  0.00            
ATOM   3922  C2B POPE  327     101.210   3.204  39.973  1.00  0.00            
ATOM   3923  C3B POPE  327     102.782   6.756  37.711  1.00  0.00            
ATOM   3924  C4B POPE  327     101.598  10.233  36.259  1.00  0.00            
ATOM   3925  NH3 POPE  328      74.873 102.564  55.975  1.00  0.00            
ATOM   3926  PO4 POPE  328      71.897  98.571  58.070  1.00  0.00            
ATOM   3927  GL1 POPE  328      72.633  97.710  53.464  1.00  0.00            
ATOM   3928  GL2 POPE  328      71.480  94.820  53.560  1.00  0.00            
ATOM   3929  C1A POPE  328      71.577  99.096  50.231  1.00  0.00            
ATOM   3930  D2A POPE  328      72.798  98.933  45.827  1.00  0.00            
ATOM   3931  C3A POPE  328      71.165  97.558  41.781  1.00  0.00            
ATOM   3932  C4A POPE  328      67.786  99.138  38.431  1.00  0.00            
ATOM   3933  C1B POPE  328      72.484  94.313  49.301  1.00  0.00            
ATOM   3934  C2B POPE  328      72.770  93.334  44.830  1.00  0.00            
ATOM   3935  C3B POPE  328      73.732  92.389  40.079  1.00  0.00            
ATOM   3936  C4B POPE  328      72.411  89.604  37.414  1.00  0.00            
ATOM   3937  NH3 POPE  329      11.268 165.391  58.230  1.00  0.00            
ATOM   3938  PO4 POPE  329       9.987 169.092  59.464  1.00  0.00            
ATOM   3939  GL1 POPE  329       8.789 168.836  55.161  1.00  0.00            
ATOM   3940  GL2 POPE  329       7.086 171.410  54.854  1.00  0.00            
ATOM   3941  C1A POPE  329       9.086 165.620  51.611  1.00  0.00            
ATOM   3942  D2A POPE  329       7.742 166.581  47.495  1.00  0.00            
ATOM   3943  C3A POPE  329       7.931 167.769  43.132  1.00  0.00            
ATOM   3944  C4A POPE  329       8.465 168.801  39.052  1.00  0.00            
ATOM   3945  C1B POPE  329       8.811 172.447  50.640  1.00  0.00            
ATOM   3946  C2B POPE  329       7.270 171.548  46.123  1.00  0.00            
ATOM   3947  C3B POPE  329       5.489 171.735  41.635  1.00  0.00            
ATOM   3948  C4B POPE  329       2.385 173.985  42.300  1.00  0.00            
ATOM   3949  NH3 POPE  330     197.197 155.092  55.700  1.00  0.00            
ATOM   3950  PO4 POPE  330     196.800 158.913  56.862  1.00  0.00            
ATOM   3951  GL1 POPE  330     193.978 158.604  52.911  1.00  0.00            
ATOM   3952  GL2 POPE  330     191.771 158.832  53.638  1.00  0.00            
ATOM   3953  C1A POPE  330     195.538 157.537  49.126  1.00  0.00            
ATOM   3954  D2A POPE  330     198.148 159.324  46.364  1.00  0.00            
ATOM   3955  C3A POPE  330     197.698 157.912  41.887  1.00  0.00            
ATOM   3956  C4A POPE  330     197.220 159.223  36.719  1.00  0.00            
ATOM   3957  C1B POPE  330     189.870 160.162  49.502  1.00  0.00            
ATOM   3958  C2B POPE  330     189.162 162.602  44.828  1.00  0.00            
ATOM   3959  C3B POPE  330     188.974 162.924  40.821  1.00  0.00            
ATOM   3960  C4B POPE  330     189.971 164.370  36.138  1.00  0.00            
ATOM   3961  NH3 POPE  331     175.471 183.880  58.162  1.00  0.00            
ATOM   3962  PO4 POPE  331     174.072 178.674  57.494  1.00  0.00            
ATOM   3963  GL1 POPE  331     172.933 174.470  55.838  1.00  0.00            
ATOM   3964  GL2 POPE  331     170.205 173.215  55.350  1.00  0.00            
ATOM   3965  C1A POPE  331     174.805 172.795  51.445  1.00  0.00            
ATOM   3966  D2A POPE  331     171.277 172.611  48.147  1.00  0.00            
ATOM   3967  C3A POPE  331     172.707 174.408  44.387  1.00  0.00            
ATOM   3968  C4A POPE  331     171.761 177.830  41.111  1.00  0.00            
ATOM   3969  C1B POPE  331     168.735 176.348  52.631  1.00  0.00            
ATOM   3970  C2B POPE  331     170.105 177.678  47.289  1.00  0.00            
ATOM   3971  C3B POPE  331     173.365 179.728  44.852  1.00  0.00            
ATOM   3972  C4B POPE  331     176.740 179.410  41.821  1.00  0.00            
ATOM   3973  NH3 POPE  332     148.889  13.893  56.924  1.00  0.00            
ATOM   3974  PO4 POPE  332     145.118  12.447  59.349  1.00  0.00            
ATOM   3975  GL1 POPE  332     143.393  15.529  56.365  1.00  0.00            
ATOM   3976  GL2 POPE  332     141.645  15.454  53.583  1.00  0.00            
ATOM   3977  C1A POPE  332     145.108  18.361  52.102  1.00  0.00            
ATOM   3978  D2A POPE  332     149.384  19.324  50.640  1.00  0.00            
ATOM   3979  C3A POPE  332     148.975  22.054  46.907  1.00  0.00            
ATOM   3980  C4A POPE  332     148.527  26.519  48.033  1.00  0.00            
ATOM   3981  C1B POPE  332     141.298  17.236  49.193  1.00  0.00            
ATOM   3982  C2B POPE  332     141.563  17.648  44.882  1.00  0.00            
ATOM   3983  C3B POPE  332     142.617  18.692  40.391  1.00  0.00            
ATOM   3984  C4B POPE  332     143.675  20.905  36.352  1.00  0.00            
ATOM   3985  NH3 POPE  333     135.968  19.702  59.623  1.00  0.00            
ATOM   3986  PO4 POPE  333     137.557  15.986  56.014  1.00  0.00            
ATOM   3987  GL1 POPE  333     137.026  13.801  51.825  1.00  0.00            
ATOM   3988  GL2 POPE  333     136.825  10.659  51.464  1.00  0.00            
ATOM   3989  C1A POPE  333     137.194  13.705  47.257  1.00  0.00            
ATOM   3990  D2A POPE  333     139.181  11.853  43.794  1.00  0.00            
ATOM   3991  C3A POPE  333     138.862  13.734  40.871  1.00  0.00            
ATOM   3992  C4A POPE  333     137.236  16.981  38.809  1.00  0.00            
ATOM   3993  C1B POPE  333     135.170   8.920  48.477  1.00  0.00            
ATOM   3994  C2B POPE  333     135.016   8.891  44.354  1.00  0.00            
ATOM   3995  C3B POPE  333     134.733   9.555  39.002  1.00  0.00            
ATOM   3996  C4B POPE  333     132.943  11.305  35.709  1.00  0.00            
ATOM   3997  NH3 POPE  334     151.040  29.870  54.907  1.00  0.00            
ATOM   3998  PO4 POPE  334     155.490  28.010  55.479  1.00  0.00            
ATOM   3999  GL1 POPE  334     154.514  28.632  50.700  1.00  0.00            
ATOM   4000  GL2 POPE  334     151.532  29.697  49.959  1.00  0.00            
ATOM   4001  C1A POPE  334     157.709  30.640  48.559  1.00  0.00            
ATOM   4002  D2A POPE  334     157.655  32.943  44.373  1.00  0.00            
ATOM   4003  C3A POPE  334     160.014  34.608  40.919  1.00  0.00            
ATOM   4004  C4A POPE  334     158.579  38.001  37.327  1.00  0.00            
ATOM   4005  C1B POPE  334     152.353  31.322  45.821  1.00  0.00            
ATOM   4006  C2B POPE  334     151.975  30.756  41.090  1.00  0.00            
ATOM   4007  C3B POPE  334     150.641  33.553  39.097  1.00  0.00            
ATOM   4008  C4B POPE  334     148.654  37.792  37.577  1.00  0.00            
ATOM   4009  NH3 POPE  335      24.713 184.154  57.865  1.00  0.00            
ATOM   4010  PO4 POPE  335      22.105 187.548  60.544  1.00  0.00            
ATOM   4011  GL1 POPE  335      21.214 187.248  56.073  1.00  0.00            
ATOM   4012  GL2 POPE  335      22.417 190.489  54.559  1.00  0.00            
ATOM   4013  C1A POPE  335      21.671 186.268  51.645  1.00  0.00            
ATOM   4014  D2A POPE  335      24.972 187.020  47.790  1.00  0.00            
ATOM   4015  C3A POPE  335      22.269 187.337  44.728  1.00  0.00            
ATOM   4016  C4A POPE  335      20.105 186.746  41.555  1.00  0.00            
ATOM   4017  C1B POPE  335      23.750 191.314  50.599  1.00  0.00            
ATOM   4018  C2B POPE  335      25.244 191.944  46.351  1.00  0.00            
ATOM   4019  C3B POPE  335      24.447 193.980  42.684  1.00  0.00            
ATOM   4020  C4B POPE  335      20.527 195.116  40.634  1.00  0.00            
ATOM   4021  NH3 POPE  336      36.582 141.607  58.194  1.00  0.00            
ATOM   4022  PO4 POPE  336      37.375 146.080  59.266  1.00  0.00            
ATOM   4023  GL1 POPE  336      37.041 146.780  55.140  1.00  0.00            
ATOM   4024  GL2 POPE  336      34.282 144.524  54.666  1.00  0.00            
ATOM   4025  C1A POPE  336      36.830 146.444  50.745  1.00  0.00            
ATOM   4026  D2A POPE  336      37.405 143.150  47.696  1.00  0.00            
ATOM   4027  C3A POPE  336      34.596 143.099  43.853  1.00  0.00            
ATOM   4028  C4A POPE  336      35.752 145.456  39.769  1.00  0.00            
ATOM   4029  C1B POPE  336      32.730 142.478  51.728  1.00  0.00            
ATOM   4030  C2B POPE  336      32.107 141.187  47.704  1.00  0.00            
ATOM   4031  C3B POPE  336      32.606 138.595  45.883  1.00  0.00            
ATOM   4032  C4B POPE  336      34.089 134.233  43.654  1.00  0.00            
ATOM   4033  NH3 POPE  337      66.080  25.782  58.563  1.00  0.00            
ATOM   4034  PO4 POPE  337      66.170  28.240  54.497  1.00  0.00            
ATOM   4035  GL1 POPE  337      64.105  29.624  50.629  1.00  0.00            
ATOM   4036  GL2 POPE  337      65.765  28.679  47.546  1.00  0.00            
ATOM   4037  C1A POPE  337      60.847  27.614  47.179  1.00  0.00            
ATOM   4038  D2A POPE  337      58.442  25.019  43.560  1.00  0.00            
ATOM   4039  C3A POPE  337      61.673  23.659  41.182  1.00  0.00            
ATOM   4040  C4A POPE  337      66.576  25.028  39.641  1.00  0.00            
ATOM   4041  C1B POPE  337      64.923  28.270  43.006  1.00  0.00            
ATOM   4042  C2B POPE  337      61.796  28.939  40.634  1.00  0.00            
ATOM   4043  C3B POPE  337      58.976  28.793  37.834  1.00  0.00            
ATOM   4044  C4B POPE  337      57.403  27.162  34.054  1.00  0.00            
ATOM   4045  NH3 POPE  338     128.535 130.990  56.099  1.00  0.00            
ATOM   4046  PO4 POPE  338     132.057 129.757  58.746  1.00  0.00            
ATOM   4047  GL1 POPE  338     133.196 129.891  54.325  1.00  0.00            
ATOM   4048  GL2 POPE  338     132.215 128.052  52.026  1.00  0.00            
ATOM   4049  C1A POPE  338     135.374 131.056  50.019  1.00  0.00            
ATOM   4050  D2A POPE  338     137.531 131.502  45.647  1.00  0.00            
ATOM   4051  C3A POPE  338     136.560 132.929  41.833  1.00  0.00            
ATOM   4052  C4A POPE  338     137.587 135.688  38.265  1.00  0.00            
ATOM   4053  C1B POPE  338     133.201 127.206  47.181  1.00  0.00            
ATOM   4054  C2B POPE  338     135.842 127.376  43.355  1.00  0.00            
ATOM   4055  C3B POPE  338     138.413 128.447  40.714  1.00  0.00            
ATOM   4056  C4B POPE  338     139.659 131.116  37.668  1.00  0.00            
ATOM   4057  NH3 POPE  339     110.412  84.612  57.343  1.00  0.00            
ATOM   4058  PO4 POPE  339     110.921  82.647  53.904  1.00  0.00            
ATOM   4059  GL1 POPE  339     111.437  83.123  49.724  1.00  0.00            
ATOM   4060  GL2 POPE  339     110.577  80.829  49.183  1.00  0.00            
ATOM   4061  C1A POPE  339     113.887  82.516  45.989  1.00  0.00            
ATOM   4062  D2A POPE  339     116.230  80.944  42.329  1.00  0.00            
ATOM   4063  C3A POPE  339     116.449  79.964  37.762  1.00  0.00            
ATOM   4064  C4A POPE  339     117.945  77.047  35.689  1.00  0.00            
ATOM   4065  C1B POPE  339     106.854  78.541  48.384  1.00  0.00            
ATOM   4066  C2B POPE  339     104.273  77.860  44.865  1.00  0.00            
ATOM   4067  C3B POPE  339     102.307  75.733  41.994  1.00  0.00            
ATOM   4068  C4B POPE  339     100.017  72.629  40.041  1.00  0.00            
ATOM   4069  NH3 POPE  340      11.593  31.139  56.586  1.00  0.00            
ATOM   4070  PO4 POPE  340      12.677  26.512  56.191  1.00  0.00            
ATOM   4071  GL1 POPE  340      14.297  27.392  53.080  1.00  0.00            
ATOM   4072  GL2 POPE  340      13.475  24.560  51.798  1.00  0.00            
ATOM   4073  C1A POPE  340      17.451  28.480  50.367  1.00  0.00            
ATOM   4074  D2A POPE  340      21.341  25.882  48.794  1.00  0.00            
ATOM   4075  C3A POPE  340      20.564  23.926  45.530  1.00  0.00            
ATOM   4076  C4A POPE  340      22.983  21.297  42.214  1.00  0.00            
ATOM   4077  C1B POPE  340      11.990  23.610  48.500  1.00  0.00            
ATOM   4078  C2B POPE  340       9.851  26.004  44.292  1.00  0.00            
ATOM   4079  C3B POPE  340       9.145  26.018  40.075  1.00  0.00            
ATOM   4080  C4B POPE  340      11.508  27.741  37.678  1.00  0.00            
ATOM   4081  NH3 POPE  341      22.702 107.202  54.776  1.00  0.00            
ATOM   4082  PO4 POPE  341      24.230 109.354  57.224  1.00  0.00            
ATOM   4083  GL1 POPE  341      25.120 111.932  54.019  1.00  0.00            
ATOM   4084  GL2 POPE  341      22.504 113.872  51.992  1.00  0.00            
ATOM   4085  C1A POPE  341      26.701 110.372  49.810  1.00  0.00            
ATOM   4086  D2A POPE  341      26.321 107.237  46.299  1.00  0.00            
ATOM   4087  C3A POPE  341      28.843 107.477  42.226  1.00  0.00            
ATOM   4088  C4A POPE  341      28.152 107.325  38.392  1.00  0.00            
ATOM   4089  C1B POPE  341      22.080 113.483  47.719  1.00  0.00            
ATOM   4090  C2B POPE  341      22.408 113.089  43.356  1.00  0.00            
ATOM   4091  C3B POPE  341      24.133 116.130  41.004  1.00  0.00            
ATOM   4092  C4B POPE  341      21.743 119.916  38.954  1.00  0.00            
ATOM   4093  NH3 POPE  342     138.432  93.972  53.246  1.00  0.00            
ATOM   4094  PO4 POPE  342     138.127  89.693  53.440  1.00  0.00            
ATOM   4095  GL1 POPE  342     139.304  90.033  49.416  1.00  0.00            
ATOM   4096  GL2 POPE  342     139.412  93.712  48.492  1.00  0.00            
ATOM   4097  C1A POPE  342     139.210  89.006  44.635  1.00  0.00            
ATOM   4098  D2A POPE  342     141.251  88.915  40.018  1.00  0.00            
ATOM   4099  C3A POPE  342     139.173  87.713  36.813  1.00  0.00            
ATOM   4100  C4A POPE  342     135.260  89.105  36.405  1.00  0.00            
ATOM   4101  C1B POPE  342     139.616  93.859  43.980  1.00  0.00            
ATOM   4102  C2B POPE  342     139.099  93.422  39.969  1.00  0.00            
ATOM   4103  C3B POPE  342     142.276  91.646  36.109  1.00  0.00            
ATOM   4104  C4B POPE  342     145.390  89.551  33.217  1.00  0.00            
ATOM   4105  NH3 POPE  343     180.077  37.101  57.730  1.00  0.00            
ATOM   4106  PO4 POPE  343     184.545  36.565  56.095  1.00  0.00            
ATOM   4107  GL1 POPE  343     188.616  35.401  54.129  1.00  0.00            
ATOM   4108  GL2 POPE  343     189.704  32.017  54.110  1.00  0.00            
ATOM   4109  C1A POPE  343     191.192  34.953  49.729  1.00  0.00            
ATOM   4110  D2A POPE  343     194.874  34.579  47.909  1.00  0.00            
ATOM   4111  C3A POPE  343     198.071  31.486  48.886  1.00  0.00            
ATOM   4112  C4A POPE  343     198.026  28.276  50.755  1.00  0.00            
ATOM   4113  C1B POPE  343     188.259  30.859  50.446  1.00  0.00            
ATOM   4114  C2B POPE  343     188.188  28.628  46.840  1.00  0.00            
ATOM   4115  C3B POPE  343     192.054  27.940  43.863  1.00  0.00            
ATOM   4116  C4B POPE  343     195.997  28.387  41.593  1.00  0.00            
ATOM   4117  NH3 POPE  344     167.531  28.758  58.270  1.00  0.00            
ATOM   4118  PO4 POPE  344     167.335  33.742  59.044  1.00  0.00            
ATOM   4119  GL1 POPE  344     169.285  32.749  55.708  1.00  0.00            
ATOM   4120  GL2 POPE  344     171.054  31.055  54.624  1.00  0.00            
ATOM   4121  C1A POPE  344     166.634  32.694  51.873  1.00  0.00            
ATOM   4122  D2A POPE  344     166.141  32.236  47.433  1.00  0.00            
ATOM   4123  C3A POPE  344     168.968  31.892  44.009  1.00  0.00            
ATOM   4124  C4A POPE  344     171.058  32.069  39.063  1.00  0.00            
ATOM   4125  C1B POPE  344     170.073  28.493  49.676  1.00  0.00            
ATOM   4126  C2B POPE  344     167.707  27.392  45.649  1.00  0.00            
ATOM   4127  C3B POPE  344     167.329  28.231  40.927  1.00  0.00            
ATOM   4128  C4B POPE  344     165.965  28.680  36.959  1.00  0.00            
ATOM   4129  NH3 POPE  345      28.554  14.387  59.685  1.00  0.00            
ATOM   4130  PO4 POPE  345      24.356  12.302  58.494  1.00  0.00            
ATOM   4131  GL1 POPE  345      23.742  10.812  53.419  1.00  0.00            
ATOM   4132  GL2 POPE  345      25.783  12.808  50.220  1.00  0.00            
ATOM   4133  C1A POPE  345      25.480   7.947  49.220  1.00  0.00            
ATOM   4134  D2A POPE  345      27.667   7.528  44.596  1.00  0.00            
ATOM   4135  C3A POPE  345      26.280   7.157  41.052  1.00  0.00            
ATOM   4136  C4A POPE  345      26.487   3.738  38.091  1.00  0.00            
ATOM   4137  C1B POPE  345      29.291  10.792  47.973  1.00  0.00            
ATOM   4138  C2B POPE  345      31.895  10.080  44.869  1.00  0.00            
ATOM   4139  C3B POPE  345      29.981  10.520  41.060  1.00  0.00            
ATOM   4140  C4B POPE  345      29.040  14.042  38.666  1.00  0.00            
ATOM   4141  NH3 POPE  346     193.477 184.520  61.404  1.00  0.00            
ATOM   4142  PO4 POPE  346     192.663 180.907  58.681  1.00  0.00            
ATOM   4143  GL1 POPE  346     191.624 182.279  54.622  1.00  0.00            
ATOM   4144  GL2 POPE  346     189.713 184.453  54.144  1.00  0.00            
ATOM   4145  C1A POPE  346     189.733 180.956  50.512  1.00  0.00            
ATOM   4146  D2A POPE  346     188.121 180.196  46.530  1.00  0.00            
ATOM   4147  C3A POPE  346     188.504 183.064  43.287  1.00  0.00            
ATOM   4148  C4A POPE  346     188.963 185.227  39.880  1.00  0.00            
ATOM   4149  C1B POPE  346     188.670 185.962  50.546  1.00  0.00            
ATOM   4150  C2B POPE  346     191.134 185.459  47.000  1.00  0.00            
ATOM   4151  C3B POPE  346     192.271 186.676  42.560  1.00  0.00            
ATOM   4152  C4B POPE  346     193.945 188.112  39.121  1.00  0.00            
ATOM   4153  NH3 POPE  347     146.231 170.264  58.940  1.00  0.00            
ATOM   4154  PO4 POPE  347     149.039 166.908  59.475  1.00  0.00            
ATOM   4155  GL1 POPE  347     149.934 168.381  55.328  1.00  0.00            
ATOM   4156  GL2 POPE  347     152.618 169.303  56.303  1.00  0.00            
ATOM   4157  C1A POPE  347     151.152 168.969  50.537  1.00  0.00            
ATOM   4158  D2A POPE  347     151.359 168.491  46.010  1.00  0.00            
ATOM   4159  C3A POPE  347     152.425 167.772  41.738  1.00  0.00            
ATOM   4160  C4A POPE  347     154.723 168.565  37.865  1.00  0.00            
ATOM   4161  C1B POPE  347     153.597 165.714  53.049  1.00  0.00            
ATOM   4162  C2B POPE  347     153.389 164.941  48.468  1.00  0.00            
ATOM   4163  C3B POPE  347     152.831 163.345  44.253  1.00  0.00            
ATOM   4164  C4B POPE  347     149.295 159.683  42.717  1.00  0.00            
ATOM   4165  NH3 POPE  348      50.105 151.147  58.769  1.00  0.00            
ATOM   4166  PO4 POPE  348      52.095 146.921  58.365  1.00  0.00            
ATOM   4167  GL1 POPE  348      50.688 144.889  54.356  1.00  0.00            
ATOM   4168  GL2 POPE  348      50.863 141.460  54.086  1.00  0.00            
ATOM   4169  C1A POPE  348      46.669 146.668  51.594  1.00  0.00            
ATOM   4170  D2A POPE  348      41.672 146.861  50.643  1.00  0.00            
ATOM   4171  C3A POPE  348      40.728 148.504  46.520  1.00  0.00            
ATOM   4172  C4A POPE  348      39.111 146.295  43.479  1.00  0.00            
ATOM   4173  C1B POPE  348      50.083 137.504  51.103  1.00  0.00            
ATOM   4174  C2B POPE  348      49.025 133.784  49.194  1.00  0.00            
ATOM   4175  C3B POPE  348      47.134 132.565  45.205  1.00  0.00            
ATOM   4176  C4B POPE  348      46.554 128.919  43.445  1.00  0.00            
ATOM   4177  NH3 POPE  349      50.646  35.787  59.066  1.00  0.00            
ATOM   4178  PO4 POPE  349      47.838  32.171  57.570  1.00  0.00            
ATOM   4179  GL1 POPE  349      48.994  32.732  53.778  1.00  0.00            
ATOM   4180  GL2 POPE  349      50.394  30.015  52.908  1.00  0.00            
ATOM   4181  C1A POPE  349      47.706  32.569  49.925  1.00  0.00            
ATOM   4182  D2A POPE  349      49.520  32.890  45.833  1.00  0.00            
ATOM   4183  C3A POPE  349      47.875  32.891  42.870  1.00  0.00            
ATOM   4184  C4A POPE  349      46.182  36.428  39.665  1.00  0.00            
ATOM   4185  C1B POPE  349      50.688  29.159  48.488  1.00  0.00            
ATOM   4186  C2B POPE  349      53.708  28.236  44.967  1.00  0.00            
ATOM   4187  C3B POPE  349      54.770  27.100  41.430  1.00  0.00            
ATOM   4188  C4B POPE  349      53.906  23.995  37.216  1.00  0.00            
ATOM   4189  NH3 POPE  350      72.038 193.536  59.906  1.00  0.00            
ATOM   4190  PO4 POPE  350      70.578 194.921  56.096  1.00  0.00            
ATOM   4191  GL1 POPE  350      70.034 194.833  51.810  1.00  0.00            
ATOM   4192  GL2 POPE  350      66.873 196.368  51.498  1.00  0.00            
ATOM   4193  C1A POPE  350      69.099 193.734  47.544  1.00  0.00            
ATOM   4194  D2A POPE  350      67.746 195.827  44.329  1.00  0.00            
ATOM   4195  C3A POPE  350      66.271 193.308  40.842  1.00  0.00            
ATOM   4196  C4A POPE  350      66.723 188.816  38.051  1.00  0.00            
ATOM   4197  C1B POPE  350      65.635 198.597  48.277  1.00  0.00            
ATOM   4198  C2B POPE  350      64.613   0.589  43.537  1.00  0.00            
ATOM   4199  C3B POPE  350      65.207   0.754  38.447  1.00  0.00            
ATOM   4200  C4B POPE  350      62.782 199.256  33.494  1.00  0.00            
ATOM   4201  NH3 POPE  351      91.350  14.146  52.079  1.00  0.00            
ATOM   4202  PO4 POPE  351      94.160  10.552  53.123  1.00  0.00            
ATOM   4203  GL1 POPE  351      93.422   9.776  49.697  1.00  0.00            
ATOM   4204  GL2 POPE  351      93.069   6.648  47.906  1.00  0.00            
ATOM   4205  C1A POPE  351      95.052  11.852  46.526  1.00  0.00            
ATOM   4206  D2A POPE  351      92.094  10.693  43.388  1.00  0.00            
ATOM   4207  C3A POPE  351      92.073  11.928  39.642  1.00  0.00            
ATOM   4208  C4A POPE  351      95.579  10.982  36.124  1.00  0.00            
ATOM   4209  C1B POPE  351      94.917   6.060  44.708  1.00  0.00            
ATOM   4210  C2B POPE  351      95.895   7.740  40.727  1.00  0.00            
ATOM   4211  C3B POPE  351      98.107   6.226  37.788  1.00  0.00            
ATOM   4212  C4B POPE  351      98.729   6.699  33.962  1.00  0.00            
ATOM   4213  NH3 POPE  352     193.597  59.759  55.337  1.00  0.00            
ATOM   4214  PO4 POPE  352     194.418  54.643  56.051  1.00  0.00            
ATOM   4215  GL1 POPE  352     195.768  55.249  51.566  1.00  0.00            
ATOM   4216  GL2 POPE  352     198.185  57.095  53.234  1.00  0.00            
ATOM   4217  C1A POPE  352     194.664  53.966  47.896  1.00  0.00            
ATOM   4218  D2A POPE  352     192.190  51.263  44.568  1.00  0.00            
ATOM   4219  C3A POPE  352     188.968  52.291  41.383  1.00  0.00            
ATOM   4220  C4A POPE  352     188.585  55.423  38.410  1.00  0.00            
ATOM   4221  C1B POPE  352       0.194  57.434  48.863  1.00  0.00            
ATOM   4222  C2B POPE  352       2.919  56.101  45.422  1.00  0.00            
ATOM   4223  C3B POPE  352       4.794  57.442  42.740  1.00  0.00            
ATOM   4224  C4B POPE  352       7.856  59.793  41.517  1.00  0.00            
ATOM   4225  NH3 POPE  353     106.078  22.735  53.251  1.00  0.00            
ATOM   4226  PO4 POPE  353     104.135  18.061  53.210  1.00  0.00            
ATOM   4227  GL1 POPE  353     104.659  16.801  48.929  1.00  0.00            
ATOM   4228  GL2 POPE  353     106.901  19.498  48.902  1.00  0.00            
ATOM   4229  C1A POPE  353     106.391  17.259  44.338  1.00  0.00            
ATOM   4230  D2A POPE  353     106.501  18.532  40.165  1.00  0.00            
ATOM   4231  C3A POPE  353     110.235  18.386  36.811  1.00  0.00            
ATOM   4232  C4A POPE  353     114.501  19.473  37.003  1.00  0.00            
ATOM   4233  C1B POPE  353     106.061  22.884  45.443  1.00  0.00            
ATOM   4234  C2B POPE  353     107.902  23.656  41.371  1.00  0.00            
ATOM   4235  C3B POPE  353     108.504  22.850  36.666  1.00  0.00            
ATOM   4236  C4B POPE  353     108.031  22.813  32.040  1.00  0.00            
ATOM   4237  NH3 POPE  354     131.691  78.416  57.102  1.00  0.00            
ATOM   4238  PO4 POPE  354     132.503  75.764  55.849  1.00  0.00            
ATOM   4239  GL1 POPE  354     130.883  74.778  51.534  1.00  0.00            
ATOM   4240  GL2 POPE  354     131.418  71.379  49.818  1.00  0.00            
ATOM   4241  C1A POPE  354     130.192  76.020  47.720  1.00  0.00            
ATOM   4242  D2A POPE  354     132.282  78.214  45.020  1.00  0.00            
ATOM   4243  C3A POPE  354     129.209  81.135  45.578  1.00  0.00            
ATOM   4244  C4A POPE  354     124.513  81.855  45.175  1.00  0.00            
ATOM   4245  C1B POPE  354     130.645  68.052  45.463  1.00  0.00            
ATOM   4246  C2B POPE  354     128.884  65.392  43.901  1.00  0.00            
ATOM   4247  C3B POPE  354     126.500  65.736  40.138  1.00  0.00            
ATOM   4248  C4B POPE  354     125.130  63.861  36.720  1.00  0.00            
ATOM   4249  NH3 POPE  355      99.721  72.542  58.062  1.00  0.00            
ATOM   4250  PO4 POPE  355      96.041  76.125  57.155  1.00  0.00            
ATOM   4251  GL1 POPE  355      96.289  74.074  53.725  1.00  0.00            
ATOM   4252  GL2 POPE  355      99.943  72.482  52.884  1.00  0.00            
ATOM   4253  C1A POPE  355      92.658  72.152  51.090  1.00  0.00            
ATOM   4254  D2A POPE  355      88.674  74.418  50.627  1.00  0.00            
ATOM   4255  C3A POPE  355      88.492  76.731  46.506  1.00  0.00            
ATOM   4256  C4A POPE  355      87.613  76.548  42.229  1.00  0.00            
ATOM   4257  C1B POPE  355      98.493  72.027  49.603  1.00  0.00            
ATOM   4258  C2B POPE  355      99.881  68.963  46.013  1.00  0.00            
ATOM   4259  C3B POPE  355      98.995  67.856  42.365  1.00  0.00            
ATOM   4260  C4B POPE  355     102.334  67.468  38.324  1.00  0.00            
ATOM   4261  NH3 POPE  356     170.607 189.055  60.948  1.00  0.00            
ATOM   4262  PO4 POPE  356     174.519 187.772  61.367  1.00  0.00            
ATOM   4263  GL1 POPE  356     172.915 187.969  56.608  1.00  0.00            
ATOM   4264  GL2 POPE  356     174.508 188.174  54.340  1.00  0.00            
ATOM   4265  C1A POPE  356     171.003 184.962  53.333  1.00  0.00            
ATOM   4266  D2A POPE  356     171.288 180.777  51.439  1.00  0.00            
ATOM   4267  C3A POPE  356     175.025 178.162  50.401  1.00  0.00            
ATOM   4268  C4A POPE  356     179.118 176.558  51.459  1.00  0.00            
ATOM   4269  C1B POPE  356     173.450 188.886  50.621  1.00  0.00            
ATOM   4270  C2B POPE  356     171.014 187.708  47.074  1.00  0.00            
ATOM   4271  C3B POPE  356     169.954 187.694  43.160  1.00  0.00            
ATOM   4272  C4B POPE  356     169.493 189.958  40.085  1.00  0.00            
ATOM   4273  NH3 POPE  357     173.080 143.626  60.634  1.00  0.00            
ATOM   4274  PO4 POPE  357     168.717 144.162  58.845  1.00  0.00            
ATOM   4275  GL1 POPE  357     167.277 144.718  54.589  1.00  0.00            
ATOM   4276  GL2 POPE  357     168.652 142.148  53.347  1.00  0.00            
ATOM   4277  C1A POPE  357     164.580 145.179  51.362  1.00  0.00            
ATOM   4278  D2A POPE  357     159.904 144.993  52.493  1.00  0.00            
ATOM   4279  C3A POPE  357     158.388 144.318  48.058  1.00  0.00            
ATOM   4280  C4A POPE  357     160.676 146.025  44.974  1.00  0.00            
ATOM   4281  C1B POPE  357     167.917 139.970  48.584  1.00  0.00            
ATOM   4282  C2B POPE  357     170.565 137.733  44.802  1.00  0.00            
ATOM   4283  C3B POPE  357     174.112 137.616  41.132  1.00  0.00            
ATOM   4284  C4B POPE  357     174.990 137.133  36.637  1.00  0.00            
ATOM   4285  NH3 POPE  358      74.864  86.453  55.745  1.00  0.00            
ATOM   4286  PO4 POPE  358      74.074  91.164  56.267  1.00  0.00            
ATOM   4287  GL1 POPE  358      75.039  89.870  51.406  1.00  0.00            
ATOM   4288  GL2 POPE  358      72.720  88.985  48.795  1.00  0.00            
ATOM   4289  C1A POPE  358      76.593  91.702  48.124  1.00  0.00            
ATOM   4290  D2A POPE  358      80.467  92.523  48.006  1.00  0.00            
ATOM   4291  C3A POPE  358      81.884  93.770  43.933  1.00  0.00            
ATOM   4292  C4A POPE  358      81.584  97.316  42.149  1.00  0.00            
ATOM   4293  C1B POPE  358      69.166  90.569  46.429  1.00  0.00            
ATOM   4294  C2B POPE  358      68.238  91.096  42.712  1.00  0.00            
ATOM   4295  C3B POPE  358      69.087  93.336  39.265  1.00  0.00            
ATOM   4296  C4B POPE  358      71.065  93.808  35.308  1.00  0.00            
ATOM   4297  NH3 POPE  359     161.425 106.469  53.006  1.00  0.00            
ATOM   4298  PO4 POPE  359     159.496 110.086  53.488  1.00  0.00            
ATOM   4299  GL1 POPE  359     160.759 110.118  48.641  1.00  0.00            
ATOM   4300  GL2 POPE  359     162.183 106.924  47.999  1.00  0.00            
ATOM   4301  C1A POPE  359     160.152 113.450  45.564  1.00  0.00            
ATOM   4302  D2A POPE  359     160.519 113.255  41.398  1.00  0.00            
ATOM   4303  C3A POPE  359     156.574 115.408  38.273  1.00  0.00            
ATOM   4304  C4A POPE  359     153.632 113.578  35.674  1.00  0.00            
ATOM   4305  C1B POPE  359     162.684 108.188  43.759  1.00  0.00            
ATOM   4306  C2B POPE  359     162.700 109.373  39.230  1.00  0.00            
ATOM   4307  C3B POPE  359     162.689 112.012  35.695  1.00  0.00            
ATOM   4308  C4B POPE  359     159.106 114.808  34.564  1.00  0.00            
ATOM   4309  NH3 POPE  360      60.930  17.497  55.986  1.00  0.00            
ATOM   4310  PO4 POPE  360      65.124  15.477  54.570  1.00  0.00            
ATOM   4311  GL1 POPE  360      64.651  14.781  49.659  1.00  0.00            
ATOM   4312  GL2 POPE  360      63.302  17.613  49.697  1.00  0.00            
ATOM   4313  C1A POPE  360      62.994  14.796  45.182  1.00  0.00            
ATOM   4314  D2A POPE  360      60.330  11.568  43.211  1.00  0.00            
ATOM   4315  C3A POPE  360      60.806   8.907  39.337  1.00  0.00            
ATOM   4316  C4A POPE  360      58.538   8.330  35.383  1.00  0.00            
ATOM   4317  C1B POPE  360      60.944  20.155  45.921  1.00  0.00            
ATOM   4318  C2B POPE  360      57.309  20.549  42.885  1.00  0.00            
ATOM   4319  C3B POPE  360      57.005  18.234  39.541  1.00  0.00            
ATOM   4320  C4B POPE  360      54.819  17.278  35.623  1.00  0.00            
ATOM   4321  NH3 POPE  361      12.638 122.107  56.221  1.00  0.00            
ATOM   4322  PO4 POPE  361       9.937 119.199  55.308  1.00  0.00            
ATOM   4323  GL1 POPE  361      10.651 119.516  51.421  1.00  0.00            
ATOM   4324  GL2 POPE  361       8.892 121.068  48.497  1.00  0.00            
ATOM   4325  C1A POPE  361      12.699 118.349  47.709  1.00  0.00            
ATOM   4326  D2A POPE  361      16.117 118.049  45.238  1.00  0.00            
ATOM   4327  C3A POPE  361      16.909 120.818  40.989  1.00  0.00            
ATOM   4328  C4A POPE  361      17.178 122.504  37.171  1.00  0.00            
ATOM   4329  C1B POPE  361      11.949 120.915  43.884  1.00  0.00            
ATOM   4330  C2B POPE  361      12.203 119.599  39.789  1.00  0.00            
ATOM   4331  C3B POPE  361      14.653 118.094  36.880  1.00  0.00            
ATOM   4332  C4B POPE  361      17.229 118.238  33.394  1.00  0.00            
ATOM   4333  NH3 POPE  362     181.218 109.389  55.539  1.00  0.00            
ATOM   4334  PO4 POPE  362     177.836 110.389  56.740  1.00  0.00            
ATOM   4335  GL1 POPE  362     177.556 111.409  52.156  1.00  0.00            
ATOM   4336  GL2 POPE  362     180.435 111.446  51.027  1.00  0.00            
ATOM   4337  C1A POPE  362     175.510 110.011  48.346  1.00  0.00            
ATOM   4338  D2A POPE  362     171.436 110.574  45.767  1.00  0.00            
ATOM   4339  C3A POPE  362     170.087 114.951  44.398  1.00  0.00            
ATOM   4340  C4A POPE  362     170.907 117.377  40.798  1.00  0.00            
ATOM   4341  C1B POPE  362     179.261 114.593  47.665  1.00  0.00            
ATOM   4342  C2B POPE  362     180.152 115.680  43.527  1.00  0.00            
ATOM   4343  C3B POPE  362     179.880 116.256  39.577  1.00  0.00            
ATOM   4344  C4B POPE  362     182.316 114.938  37.229  1.00  0.00            
ATOM   4345  NH3 POPE  363     188.173 179.870  59.987  1.00  0.00            
ATOM   4346  PO4 POPE  363     185.950 181.933  56.503  1.00  0.00            
ATOM   4347  GL1 POPE  363     185.111 182.026  51.714  1.00  0.00            
ATOM   4348  GL2 POPE  363     181.659 183.491  50.368  1.00  0.00            
ATOM   4349  C1A POPE  363     185.391 183.933  47.276  1.00  0.00            
ATOM   4350  D2A POPE  363     184.005 182.426  44.637  1.00  0.00            
ATOM   4351  C3A POPE  363     184.635 182.881  40.889  1.00  0.00            
ATOM   4352  C4A POPE  363     183.756 183.069  35.783  1.00  0.00            
ATOM   4353  C1B POPE  363     178.203 180.908  47.770  1.00  0.00            
ATOM   4354  C2B POPE  363     177.348 177.031  46.352  1.00  0.00            
ATOM   4355  C3B POPE  363     179.922 174.346  46.697  1.00  0.00            
ATOM   4356  C4B POPE  363     183.045 172.818  43.905  1.00  0.00            
ATOM   4357  NH3 POPE  364      99.399 181.506  58.415  1.00  0.00            
ATOM   4358  PO4 POPE  364     101.888 177.985  57.147  1.00  0.00            
ATOM   4359  GL1 POPE  364     103.022 178.059  53.019  1.00  0.00            
ATOM   4360  GL2 POPE  364     105.045 178.274  51.937  1.00  0.00            
ATOM   4361  C1A POPE  364     100.931 177.119  49.335  1.00  0.00            
ATOM   4362  D2A POPE  364     100.547 177.848  46.089  1.00  0.00            
ATOM   4363  C3A POPE  364      97.801 177.082  43.447  1.00  0.00            
ATOM   4364  C4A POPE  364      96.427 175.499  39.976  1.00  0.00            
ATOM   4365  C1B POPE  364     104.128 180.493  47.980  1.00  0.00            
ATOM   4366  C2B POPE  364     103.388 182.455  44.388  1.00  0.00            
ATOM   4367  C3B POPE  364     103.607 184.541  39.534  1.00  0.00            
ATOM   4368  C4B POPE  364     104.033 182.213  35.983  1.00  0.00            
ATOM   4369  NH3 POPE  365     194.127 169.071  64.934  1.00  0.00            
ATOM   4370  PO4 POPE  365     194.916 171.060  60.422  1.00  0.00            
ATOM   4371  GL1 POPE  365     194.528 170.531  56.711  1.00  0.00            
ATOM   4372  GL2 POPE  365     192.736 172.768  54.730  1.00  0.00            
ATOM   4373  C1A POPE  365     195.722 168.088  53.250  1.00  0.00            
ATOM   4374  D2A POPE  365     194.474 167.064  49.243  1.00  0.00            
ATOM   4375  C3A POPE  365     196.681 168.708  44.897  1.00  0.00            
ATOM   4376  C4A POPE  365     198.722 170.594  41.352  1.00  0.00            
ATOM   4377  C1B POPE  365     193.662 176.318  51.994  1.00  0.00            
ATOM   4378  C2B POPE  365     191.053 175.901  48.425  1.00  0.00            
ATOM   4379  C3B POPE  365     190.844 176.925  43.525  1.00  0.00            
ATOM   4380  C4B POPE  365     191.383 174.393  39.565  1.00  0.00            
ATOM   4381  NH3 POPE  366     115.792  40.500  55.235  1.00  0.00            
ATOM   4382  PO4 POPE  366     118.008  43.774  56.297  1.00  0.00            
ATOM   4383  GL1 POPE  366     118.177  44.637  52.322  1.00  0.00            
ATOM   4384  GL2 POPE  366     116.767  47.801  53.141  1.00  0.00            
ATOM   4385  C1A POPE  366     119.623  42.910  48.406  1.00  0.00            
ATOM   4386  D2A POPE  366     119.752  42.255  43.811  1.00  0.00            
ATOM   4387  C3A POPE  366     116.979  43.665  40.904  1.00  0.00            
ATOM   4388  C4A POPE  366     112.768  45.681  40.047  1.00  0.00            
ATOM   4389  C1B POPE  366     118.567  49.507  49.453  1.00  0.00            
ATOM   4390  C2B POPE  366     121.253  50.090  45.698  1.00  0.00            
ATOM   4391  C3B POPE  366     121.835  51.667  42.770  1.00  0.00            
ATOM   4392  C4B POPE  366     122.276  52.967  38.138  1.00  0.00            
ATOM   4393  NH3 POPE  367      80.786 108.719  58.043  1.00  0.00            
ATOM   4394  PO4 POPE  367      83.943 105.708  59.644  1.00  0.00            
ATOM   4395  GL1 POPE  367      83.668 105.966  54.918  1.00  0.00            
ATOM   4396  GL2 POPE  367      86.217 107.323  53.499  1.00  0.00            
ATOM   4397  C1A POPE  367      83.574 107.054  49.395  1.00  0.00            
ATOM   4398  D2A POPE  367      83.056 105.674  44.636  1.00  0.00            
ATOM   4399  C3A POPE  367      85.269 106.563  40.749  1.00  0.00            
ATOM   4400  C4A POPE  367      86.258 109.518  37.738  1.00  0.00            
ATOM   4401  C1B POPE  367      86.458 110.701  50.809  1.00  0.00            
ATOM   4402  C2B POPE  367      85.514 112.569  47.569  1.00  0.00            
ATOM   4403  C3B POPE  367      83.159 115.394  45.459  1.00  0.00            
ATOM   4404  C4B POPE  367      80.277 115.645  42.677  1.00  0.00            
ATOM   4405  NH3 POPE  368     180.006  29.162  57.501  1.00  0.00            
ATOM   4406  PO4 POPE  368     176.396  31.897  58.704  1.00  0.00            
ATOM   4407  GL1 POPE  368     175.401  29.722  54.878  1.00  0.00            
ATOM   4408  GL2 POPE  368     175.230  26.614  54.172  1.00  0.00            
ATOM   4409  C1A POPE  368     174.375  30.766  50.762  1.00  0.00            
ATOM   4410  D2A POPE  368     173.225  31.065  46.866  1.00  0.00            
ATOM   4411  C3A POPE  368     175.207  31.696  42.134  1.00  0.00            
ATOM   4412  C4A POPE  368     177.882  30.528  37.478  1.00  0.00            
ATOM   4413  C1B POPE  368     174.273  25.451  50.629  1.00  0.00            
ATOM   4414  C2B POPE  368     172.943  25.772  46.058  1.00  0.00            
ATOM   4415  C3B POPE  368     172.027  28.022  42.654  1.00  0.00            
ATOM   4416  C4B POPE  368     172.885  27.196  38.066  1.00  0.00            
ATOM   4417  NH3 POPE  369     142.537  62.925  52.548  1.00  0.00            
ATOM   4418  PO4 POPE  369     141.296  58.447  53.908  1.00  0.00            
ATOM   4419  GL1 POPE  369     140.123  56.589  50.892  1.00  0.00            
ATOM   4420  GL2 POPE  369     140.667  52.917  51.020  1.00  0.00            
ATOM   4421  C1A POPE  369     140.044  56.725  45.335  1.00  0.00            
ATOM   4422  D2A POPE  369     140.493  56.997  40.837  1.00  0.00            
ATOM   4423  C3A POPE  369     140.389  59.933  37.837  1.00  0.00            
ATOM   4424  C4A POPE  369     137.938  63.703  37.644  1.00  0.00            
ATOM   4425  C1B POPE  369     141.132  51.959  46.811  1.00  0.00            
ATOM   4426  C2B POPE  369     142.605  52.826  43.194  1.00  0.00            
ATOM   4427  C3B POPE  369     141.673  52.573  38.954  1.00  0.00            
ATOM   4428  C4B POPE  369     142.438  52.905  34.741  1.00  0.00            
ATOM   4429  NH3 POPE  370       5.550 106.307  53.572  1.00  0.00            
ATOM   4430  PO4 POPE  370       3.513 102.502  53.618  1.00  0.00            
ATOM   4431  GL1 POPE  370       3.679 101.263  49.777  1.00  0.00            
ATOM   4432  GL2 POPE  370       0.040 101.069  49.934  1.00  0.00            
ATOM   4433  C1A POPE  370       1.952 104.193  46.413  1.00  0.00            
ATOM   4434  D2A POPE  370       1.766 103.645  41.851  1.00  0.00            
ATOM   4435  C3A POPE  370       0.320 106.003  39.846  1.00  0.00            
ATOM   4436  C4A POPE  370     196.404 106.615  36.431  1.00  0.00            
ATOM   4437  C1B POPE  370     199.166 100.053  45.040  1.00  0.00            
ATOM   4438  C2B POPE  370     197.934  98.837  39.608  1.00  0.00            
ATOM   4439  C3B POPE  370     199.477  96.229  35.679  1.00  0.00            
ATOM   4440  C4B POPE  370       0.158  94.683  31.861  1.00  0.00            
ATOM   4441  NH3 POPE  371      85.389 122.446  58.140  1.00  0.00            
ATOM   4442  PO4 POPE  371      86.797 127.448  58.338  1.00  0.00            
ATOM   4443  GL1 POPE  371      86.532 131.186  55.913  1.00  0.00            
ATOM   4444  GL2 POPE  371      82.815 131.470  56.636  1.00  0.00            
ATOM   4445  C1A POPE  371      87.646 130.878  52.258  1.00  0.00            
ATOM   4446  D2A POPE  371      89.051 129.668  49.125  1.00  0.00            
ATOM   4447  C3A POPE  371      93.334 128.507  48.822  1.00  0.00            
ATOM   4448  C4A POPE  371      96.275 124.060  47.316  1.00  0.00            
ATOM   4449  C1B POPE  371      82.586 129.770  52.317  1.00  0.00            
ATOM   4450  C2B POPE  371      82.969 129.327  48.319  1.00  0.00            
ATOM   4451  C3B POPE  371      82.459 129.264  44.180  1.00  0.00            
ATOM   4452  C4B POPE  371      82.709 125.022  41.428  1.00  0.00            
ATOM   4453  NH3 POPE  372      47.805  83.301  60.072  1.00  0.00            
ATOM   4454  PO4 POPE  372      49.980  83.622  56.468  1.00  0.00            
ATOM   4455  GL1 POPE  372      51.340  84.038  52.702  1.00  0.00            
ATOM   4456  GL2 POPE  372      50.190  86.915  51.746  1.00  0.00            
ATOM   4457  C1A POPE  372      52.405  83.368  48.827  1.00  0.00            
ATOM   4458  D2A POPE  372      53.737  85.411  44.579  1.00  0.00            
ATOM   4459  C3A POPE  372      55.774  85.398  40.941  1.00  0.00            
ATOM   4460  C4A POPE  372      58.062  87.634  37.045  1.00  0.00            
ATOM   4461  C1B POPE  372      49.790  88.595  47.835  1.00  0.00            
ATOM   4462  C2B POPE  372      49.065  89.097  43.396  1.00  0.00            
ATOM   4463  C3B POPE  372      47.371  90.399  39.542  1.00  0.00            
ATOM   4464  C4B POPE  372      46.636  90.180  35.024  1.00  0.00            
ATOM   4465  NH3 POPE  373     166.010 116.661  56.317  1.00  0.00            
ATOM   4466  PO4 POPE  373     167.723 120.820  55.719  1.00  0.00            
ATOM   4467  GL1 POPE  373     167.744 123.304  52.663  1.00  0.00            
ATOM   4468  GL2 POPE  373     169.662 125.134  51.489  1.00  0.00            
ATOM   4469  C1A POPE  373     168.199 123.548  47.142  1.00  0.00            
ATOM   4470  D2A POPE  373     170.562 121.326  44.001  1.00  0.00            
ATOM   4471  C3A POPE  373     170.581 123.255  40.040  1.00  0.00            
ATOM   4472  C4A POPE  373     171.041 125.375  35.900  1.00  0.00            
ATOM   4473  C1B POPE  373     168.017 128.747  48.697  1.00  0.00            
ATOM   4474  C2B POPE  373     166.566 129.055  45.728  1.00  0.00            
ATOM   4475  C3B POPE  373     168.447 129.244  41.165  1.00  0.00            
ATOM   4476  C4B POPE  373     168.691 130.682  36.881  1.00  0.00            
ATOM   4477  NH3 POPE  374      92.298  31.792  53.836  1.00  0.00            
ATOM   4478  PO4 POPE  374      95.735  32.547  50.636  1.00  0.00            
ATOM   4479  GL1 POPE  374      97.501  33.436  47.239  1.00  0.00            
ATOM   4480  GL2 POPE  374      98.476  36.406  48.328  1.00  0.00            
ATOM   4481  C1A POPE  374      98.381  33.562  43.237  1.00  0.00            
ATOM   4482  D2A POPE  374      99.068  31.864  38.649  1.00  0.00            
ATOM   4483  C3A POPE  374     103.693  31.049  38.044  1.00  0.00            
ATOM   4484  C4A POPE  374     106.126  27.116  38.101  1.00  0.00            
ATOM   4485  C1B POPE  374     101.840  36.195  45.087  1.00  0.00            
ATOM   4486  C2B POPE  374     101.941  36.566  40.086  1.00  0.00            
ATOM   4487  C3B POPE  374     102.495  39.453  36.658  1.00  0.00            
ATOM   4488  C4B POPE  374     104.219  43.868  36.492  1.00  0.00            
ATOM   4489  NH3 POPE  375      96.534 127.959  59.966  1.00  0.00            
ATOM   4490  PO4 POPE  375      95.512 131.752  59.208  1.00  0.00            
ATOM   4491  GL1 POPE  375      94.956 131.151  55.735  1.00  0.00            
ATOM   4492  GL2 POPE  375      92.403 133.162  54.569  1.00  0.00            
ATOM   4493  C1A POPE  375      91.926 128.295  53.742  1.00  0.00            
ATOM   4494  D2A POPE  375      91.359 124.680  50.838  1.00  0.00            
ATOM   4495  C3A POPE  375      90.546 125.171  46.660  1.00  0.00            
ATOM   4496  C4A POPE  375      93.043 125.899  43.495  1.00  0.00            
ATOM   4497  C1B POPE  375      92.616 132.725  51.292  1.00  0.00            
ATOM   4498  C2B POPE  375      91.664 132.930  46.573  1.00  0.00            
ATOM   4499  C3B POPE  375      87.283 131.799  44.598  1.00  0.00            
ATOM   4500  C4B POPE  375      85.423 130.833  40.897  1.00  0.00            
ATOM   4501  NH3 POPE  376      35.299  62.446  58.465  1.00  0.00            
ATOM   4502  PO4 POPE  376      31.413  62.623  58.746  1.00  0.00            
ATOM   4503  GL1 POPE  376      32.518  64.761  54.886  1.00  0.00            
ATOM   4504  GL2 POPE  376      35.195  64.839  53.796  1.00  0.00            
ATOM   4505  C1A POPE  376      29.796  65.168  50.551  1.00  0.00            
ATOM   4506  D2A POPE  376      30.800  67.819  46.753  1.00  0.00            
ATOM   4507  C3A POPE  376      31.032  65.458  44.164  1.00  0.00            
ATOM   4508  C4A POPE  376      30.359  65.090  39.765  1.00  0.00            
ATOM   4509  C1B POPE  376      34.869  64.991  48.784  1.00  0.00            
ATOM   4510  C2B POPE  376      36.108  65.158  44.888  1.00  0.00            
ATOM   4511  C3B POPE  376      35.425  64.008  40.054  1.00  0.00            
ATOM   4512  C4B POPE  376      36.226  64.451  35.587  1.00  0.00            
ATOM   4513  NH3 POPE  377     165.085  56.076  58.364  1.00  0.00            
ATOM   4514  PO4 POPE  377     166.605  58.800  55.611  1.00  0.00            
ATOM   4515  GL1 POPE  377     169.248  56.350  53.046  1.00  0.00            
ATOM   4516  GL2 POPE  377     170.604  52.886  53.448  1.00  0.00            
ATOM   4517  C1A POPE  377     172.285  55.105  48.366  1.00  0.00            
ATOM   4518  D2A POPE  377     174.972  54.683  43.070  1.00  0.00            
ATOM   4519  C3A POPE  377     175.277  57.147  39.203  1.00  0.00            
ATOM   4520  C4A POPE  377     178.552  59.021  37.739  1.00  0.00            
ATOM   4521  C1B POPE  377     170.273  51.189  49.212  1.00  0.00            
ATOM   4522  C2B POPE  377     171.465  51.722  44.985  1.00  0.00            
ATOM   4523  C3B POPE  377     170.593  50.771  40.659  1.00  0.00            
ATOM   4524  C4B POPE  377     170.266  51.479  37.045  1.00  0.00            
ATOM   4525  NH3 POPE  378     114.642 140.528  52.388  1.00  0.00            
ATOM   4526  PO4 POPE  378     116.706 144.695  51.263  1.00  0.00            
ATOM   4527  GL1 POPE  378     116.949 142.451  47.807  1.00  0.00            
ATOM   4528  GL2 POPE  378     113.937 140.945  47.279  1.00  0.00            
ATOM   4529  C1A POPE  378     117.848 142.638  43.300  1.00  0.00            
ATOM   4530  D2A POPE  378     118.966 144.236  38.665  1.00  0.00            
ATOM   4531  C3A POPE  378     121.092 141.009  36.184  1.00  0.00            
ATOM   4532  C4A POPE  378     120.211 136.922  35.329  1.00  0.00            
ATOM   4533  C1B POPE  378     113.080 141.603  43.347  1.00  0.00            
ATOM   4534  C2B POPE  378     112.025 138.757  41.272  1.00  0.00            
ATOM   4535  C3B POPE  378     112.925 137.051  36.422  1.00  0.00            
ATOM   4536  C4B POPE  378     115.867 138.902  33.812  1.00  0.00            
ATOM   4537  NH3 POPE  379     165.318 180.854  59.070  1.00  0.00            
ATOM   4538  PO4 POPE  379     166.857 184.924  61.060  1.00  0.00            
ATOM   4539  GL1 POPE  379     167.463 187.061  57.068  1.00  0.00            
ATOM   4540  GL2 POPE  379     166.399 189.911  57.935  1.00  0.00            
ATOM   4541  C1A POPE  379     168.611 189.597  53.389  1.00  0.00            
ATOM   4542  D2A POPE  379     167.553 186.993  50.873  1.00  0.00            
ATOM   4543  C3A POPE  379     165.523 189.015  46.528  1.00  0.00            
ATOM   4544  C4A POPE  379     165.317 191.670  42.213  1.00  0.00            
ATOM   4545  C1B POPE  379     163.842 189.288  53.857  1.00  0.00            
ATOM   4546  C2B POPE  379     161.369 190.108  50.195  1.00  0.00            
ATOM   4547  C3B POPE  379     160.760 190.663  45.553  1.00  0.00            
ATOM   4548  C4B POPE  379     160.761 190.098  41.333  1.00  0.00            
ATOM   4549  NH3 POPE  380     190.608  64.578  55.207  1.00  0.00            
ATOM   4550  PO4 POPE  380     188.023  62.945  53.011  1.00  0.00            
ATOM   4551  GL1 POPE  380     189.324  62.936  49.622  1.00  0.00            
ATOM   4552  GL2 POPE  380     192.144  61.215  50.405  1.00  0.00            
ATOM   4553  C1A POPE  380     191.086  60.918  45.414  1.00  0.00            
ATOM   4554  D2A POPE  380     191.141  56.367  43.872  1.00  0.00            
ATOM   4555  C3A POPE  380     193.156  54.362  40.173  1.00  0.00            
ATOM   4556  C4A POPE  380     193.491  55.943  35.580  1.00  0.00            
ATOM   4557  C1B POPE  380     194.835  58.836  47.327  1.00  0.00            
ATOM   4558  C2B POPE  380     196.000  58.283  43.369  1.00  0.00            
ATOM   4559  C3B POPE  380     197.449  60.538  40.101  1.00  0.00            
ATOM   4560  C4B POPE  380     199.461  62.949  36.715  1.00  0.00            
ATOM   4561  NH3 POPE  381      52.894 109.203  59.781  1.00  0.00            
ATOM   4562  PO4 POPE  381      56.410 111.258  60.550  1.00  0.00            
ATOM   4563  GL1 POPE  381      56.912 109.080  56.439  1.00  0.00            
ATOM   4564  GL2 POPE  381      55.607 105.398  55.877  1.00  0.00            
ATOM   4565  C1A POPE  381      58.038 107.652  52.313  1.00  0.00            
ATOM   4566  D2A POPE  381      56.707 107.845  47.486  1.00  0.00            
ATOM   4567  C3A POPE  381      55.495 104.130  46.430  1.00  0.00            
ATOM   4568  C4A POPE  381      52.480 102.146  44.703  1.00  0.00            
ATOM   4569  C1B POPE  381      53.071 105.052  51.169  1.00  0.00            
ATOM   4570  C2B POPE  381      51.561 106.788  48.040  1.00  0.00            
ATOM   4571  C3B POPE  381      51.257 107.025  44.540  1.00  0.00            
ATOM   4572  C4B POPE  381      51.430 106.983  39.586  1.00  0.00            
ATOM   4573  NH3 POPE  382      83.040 172.858  57.479  1.00  0.00            
ATOM   4574  PO4 POPE  382      87.556 173.436  57.281  1.00  0.00            
ATOM   4575  GL1 POPE  382      85.949 169.626  54.479  1.00  0.00            
ATOM   4576  GL2 POPE  382      82.546 168.374  54.201  1.00  0.00            
ATOM   4577  C1A POPE  382      86.025 164.959  52.873  1.00  0.00            
ATOM   4578  D2A POPE  382      89.100 162.862  50.554  1.00  0.00            
ATOM   4579  C3A POPE  382      88.240 164.442  45.848  1.00  0.00            
ATOM   4580  C4A POPE  382      85.554 165.419  42.679  1.00  0.00            
ATOM   4581  C1B POPE  382      82.591 168.040  50.770  1.00  0.00            
ATOM   4582  C2B POPE  382      82.649 168.657  46.648  1.00  0.00            
ATOM   4583  C3B POPE  382      81.080 167.907  42.326  1.00  0.00            
ATOM   4584  C4B POPE  382      76.826 169.907  42.801  1.00  0.00            
ATOM   4585  NH3 POPE  383     161.044  15.562  56.593  1.00  0.00            
ATOM   4586  PO4 POPE  383     156.937  13.087  56.311  1.00  0.00            
ATOM   4587  GL1 POPE  383     152.738  11.878  53.828  1.00  0.00            
ATOM   4588  GL2 POPE  383     151.560  14.930  53.003  1.00  0.00            
ATOM   4589  C1A POPE  383     150.862  10.072  50.463  1.00  0.00            
ATOM   4590  D2A POPE  383     152.631   8.842  46.928  1.00  0.00            
ATOM   4591  C3A POPE  383     152.768   9.846  42.829  1.00  0.00            
ATOM   4592  C4A POPE  383     155.765  11.768  39.674  1.00  0.00            
ATOM   4593  C1B POPE  383     152.437  14.724  48.709  1.00  0.00            
ATOM   4594  C2B POPE  383     151.245  14.674  44.989  1.00  0.00            
ATOM   4595  C3B POPE  383     149.140  13.577  41.664  1.00  0.00            
ATOM   4596  C4B POPE  383     146.960  10.682  38.541  1.00  0.00            
ATOM   4597  NH3 POPE  384     118.923 149.318  53.481  1.00  0.00            
ATOM   4598  PO4 POPE  384     122.162 148.694  50.406  1.00  0.00            
ATOM   4599  GL1 POPE  384     118.815 147.583  48.328  1.00  0.00            
ATOM   4600  GL2 POPE  384     120.613 145.754  46.115  1.00  0.00            
ATOM   4601  C1A POPE  384     115.157 146.230  45.311  1.00  0.00            
ATOM   4602  D2A POPE  384     114.378 146.261  41.219  1.00  0.00            
ATOM   4603  C3A POPE  384     112.414 150.495  39.103  1.00  0.00            
ATOM   4604  C4A POPE  384     114.353 152.324  36.252  1.00  0.00            
ATOM   4605  C1B POPE  384     118.862 147.764  42.419  1.00  0.00            
ATOM   4606  C2B POPE  384     117.607 149.222  38.183  1.00  0.00            
ATOM   4607  C3B POPE  384     115.440 147.606  34.870  1.00  0.00            
ATOM   4608  C4B POPE  384     110.983 146.747  35.316  1.00  0.00            
ATOM   4609  NH3 POPE  385      17.930  27.387  56.653  1.00  0.00            
ATOM   4610  PO4 POPE  385      16.185  32.344  58.698  1.00  0.00            
ATOM   4611  GL1 POPE  385      16.951  32.143  53.933  1.00  0.00            
ATOM   4612  GL2 POPE  385      14.124  33.439  52.174  1.00  0.00            
ATOM   4613  C1A POPE  385      18.952  33.661  50.892  1.00  0.00            
ATOM   4614  D2A POPE  385      19.817  33.159  46.230  1.00  0.00            
ATOM   4615  C3A POPE  385      20.663  32.471  41.740  1.00  0.00            
ATOM   4616  C4A POPE  385      22.113  30.728  37.970  1.00  0.00            
ATOM   4617  C1B POPE  385      14.577  33.207  47.471  1.00  0.00            
ATOM   4618  C2B POPE  385      15.453  34.596  43.071  1.00  0.00            
ATOM   4619  C3B POPE  385      15.106  34.876  37.988  1.00  0.00            
ATOM   4620  C4B POPE  385      17.726  32.076  34.989  1.00  0.00            
ATOM   4621  NH3 POPE  386      25.218   1.656  62.726  1.00  0.00            
ATOM   4622  PO4 POPE  386      27.411   1.138  58.885  1.00  0.00            
ATOM   4623  GL1 POPE  386      26.819 199.127  55.059  1.00  0.00            
ATOM   4624  GL2 POPE  386      28.752   0.146  53.399  1.00  0.00            
ATOM   4625  C1A POPE  386      23.145 198.792  51.046  1.00  0.00            
ATOM   4626  D2A POPE  386      22.333 196.148  48.140  1.00  0.00            
ATOM   4627  C3A POPE  386      22.257 197.907  43.912  1.00  0.00            
ATOM   4628  C4A POPE  386      22.917 198.797  39.240  1.00  0.00            
ATOM   4629  C1B POPE  386      30.393 199.446  49.563  1.00  0.00            
ATOM   4630  C2B POPE  386      31.231 197.075  45.739  1.00  0.00            
ATOM   4631  C3B POPE  386      31.060 192.866  43.414  1.00  0.00            
ATOM   4632  C4B POPE  386      29.630 191.170  39.998  1.00  0.00            
ATOM   4633  NH3 POPE  387      75.119 176.641  56.936  1.00  0.00            
ATOM   4634  PO4 POPE  387      77.871 172.454  57.706  1.00  0.00            
ATOM   4635  GL1 POPE  387      78.503 170.923  54.159  1.00  0.00            
ATOM   4636  GL2 POPE  387      81.123 173.691  53.202  1.00  0.00            
ATOM   4637  C1A POPE  387      78.546 170.820  49.660  1.00  0.00            
ATOM   4638  D2A POPE  387      76.297 172.652  46.932  1.00  0.00            
ATOM   4639  C3A POPE  387      76.628 176.501  44.525  1.00  0.00            
ATOM   4640  C4A POPE  387      76.168 180.306  42.408  1.00  0.00            
ATOM   4641  C1B POPE  387      85.169 172.400  50.579  1.00  0.00            
ATOM   4642  C2B POPE  387      86.370 172.308  46.647  1.00  0.00            
ATOM   4643  C3B POPE  387      84.869 172.125  42.261  1.00  0.00            
ATOM   4644  C4B POPE  387      84.280 170.617  40.045  1.00  0.00            
ATOM   4645  NH3 POPE  388      11.017  48.998  54.609  1.00  0.00            
ATOM   4646  PO4 POPE  388       9.788  53.588  56.165  1.00  0.00            
ATOM   4647  GL1 POPE  388       7.632  52.174  51.369  1.00  0.00            
ATOM   4648  GL2 POPE  388       7.935  49.017  49.556  1.00  0.00            
ATOM   4649  C1A POPE  388       5.795  52.703  46.947  1.00  0.00            
ATOM   4650  D2A POPE  388       7.431  51.198  41.562  1.00  0.00            
ATOM   4651  C3A POPE  388      10.705  53.750  39.313  1.00  0.00            
ATOM   4652  C4A POPE  388      12.479  53.406  35.413  1.00  0.00            
ATOM   4653  C1B POPE  388       7.074  47.396  45.657  1.00  0.00            
ATOM   4654  C2B POPE  388       9.409  45.680  42.045  1.00  0.00            
ATOM   4655  C3B POPE  388      11.801  43.461  38.940  1.00  0.00            
ATOM   4656  C4B POPE  388      11.402  42.439  34.454  1.00  0.00            
ATOM   4657  NH3 POPE  389      71.959 120.308  57.668  1.00  0.00            
ATOM   4658  PO4 POPE  389      69.473 124.359  56.527  1.00  0.00            
ATOM   4659  GL1 POPE  389      67.855 125.749  52.322  1.00  0.00            
ATOM   4660  GL2 POPE  389      69.600 127.044  52.265  1.00  0.00            
ATOM   4661  C1A POPE  389      67.618 126.772  47.928  1.00  0.00            
ATOM   4662  D2A POPE  389      69.104 125.571  44.069  1.00  0.00            
ATOM   4663  C3A POPE  389      67.108 125.363  41.764  1.00  0.00            
ATOM   4664  C4A POPE  389      63.477 125.065  41.251  1.00  0.00            
ATOM   4665  C1B POPE  389      72.938 125.640  49.527  1.00  0.00            
ATOM   4666  C2B POPE  389      73.914 124.718  45.285  1.00  0.00            
ATOM   4667  C3B POPE  389      72.201 123.898  40.210  1.00  0.00            
ATOM   4668  C4B POPE  389      73.827 124.085  36.605  1.00  0.00            
ATOM   4669  NH3 POPE  390     185.745 187.514  56.369  1.00  0.00            
ATOM   4670  PO4 POPE  390     186.439 191.665  57.521  1.00  0.00            
ATOM   4671  GL1 POPE  390     185.345 192.517  52.568  1.00  0.00            
ATOM   4672  GL2 POPE  390     181.717 193.493  52.931  1.00  0.00            
ATOM   4673  C1A POPE  390     184.343 193.585  48.471  1.00  0.00            
ATOM   4674  D2A POPE  390     185.865 192.894  44.585  1.00  0.00            
ATOM   4675  C3A POPE  390     183.572 192.167  42.623  1.00  0.00            
ATOM   4676  C4A POPE  390     181.223 194.240  39.360  1.00  0.00            
ATOM   4677  C1B POPE  390     178.153 192.814  50.658  1.00  0.00            
ATOM   4678  C2B POPE  390     176.004 191.500  46.807  1.00  0.00            
ATOM   4679  C3B POPE  390     175.247 187.742  44.631  1.00  0.00            
ATOM   4680  C4B POPE  390     173.575 184.006  42.614  1.00  0.00            
ATOM   4681  NH3 POPE  391      40.749 150.599  55.248  1.00  0.00            
ATOM   4682  PO4 POPE  391      40.412 154.668  57.347  1.00  0.00            
ATOM   4683  GL1 POPE  391      40.338 155.246  53.298  1.00  0.00            
ATOM   4684  GL2 POPE  391      42.936 157.472  53.566  1.00  0.00            
ATOM   4685  C1A POPE  391      40.490 153.291  48.720  1.00  0.00            
ATOM   4686  D2A POPE  391      43.543 152.671  45.381  1.00  0.00            
ATOM   4687  C3A POPE  391      41.338 150.956  41.768  1.00  0.00            
ATOM   4688  C4A POPE  391      38.723 149.163  38.983  1.00  0.00            
ATOM   4689  C1B POPE  391      42.273 158.038  49.245  1.00  0.00            
ATOM   4690  C2B POPE  391      40.881 157.145  45.387  1.00  0.00            
ATOM   4691  C3B POPE  391      42.436 156.896  42.675  1.00  0.00            
ATOM   4692  C4B POPE  391      43.701 154.669  38.508  1.00  0.00            
ATOM   4693  NH3 POPE  392      30.463  41.657  60.069  1.00  0.00            
ATOM   4694  PO4 POPE  392      28.251  38.766  58.944  1.00  0.00            
ATOM   4695  GL1 POPE  392      27.808  41.811  55.613  1.00  0.00            
ATOM   4696  GL2 POPE  392      25.176  39.593  53.947  1.00  0.00            
ATOM   4697  C1A POPE  392      29.048  44.937  52.874  1.00  0.00            
ATOM   4698  D2A POPE  392      30.821  46.221  49.069  1.00  0.00            
ATOM   4699  C3A POPE  392      34.869  48.938  49.528  1.00  0.00            
ATOM   4700  C4A POPE  392      38.938  51.183  48.766  1.00  0.00            
ATOM   4701  C1B POPE  392      26.588  41.354  50.947  1.00  0.00            
ATOM   4702  C2B POPE  392      26.783  43.791  47.498  1.00  0.00            
ATOM   4703  C3B POPE  392      28.065  47.304  44.764  1.00  0.00            
ATOM   4704  C4B POPE  392      26.954  49.571  41.776  1.00  0.00            
ATOM   4705  NH3 POPE  393     132.473  41.363  54.530  1.00  0.00            
ATOM   4706  PO4 POPE  393     130.638  44.329  54.813  1.00  0.00            
ATOM   4707  GL1 POPE  393     129.530  45.016  51.002  1.00  0.00            
ATOM   4708  GL2 POPE  393     127.654  43.406  50.850  1.00  0.00            
ATOM   4709  C1A POPE  393     129.689  45.867  46.749  1.00  0.00            
ATOM   4710  D2A POPE  393     127.466  48.014  43.394  1.00  0.00            
ATOM   4711  C3A POPE  393     129.198  47.150  38.906  1.00  0.00            
ATOM   4712  C4A POPE  393     125.545  46.230  36.342  1.00  0.00            
ATOM   4713  C1B POPE  393     128.528  40.708  46.880  1.00  0.00            
ATOM   4714  C2B POPE  393     127.516  42.698  43.119  1.00  0.00            
ATOM   4715  C3B POPE  393     127.405  42.212  39.006  1.00  0.00            
ATOM   4716  C4B POPE  393     128.367  41.711  34.003  1.00  0.00            
ATOM   4717  NH3 POPE  394      53.661   1.003  56.070  1.00  0.00            
ATOM   4718  PO4 POPE  394      54.582 198.297  54.304  1.00  0.00            
ATOM   4719  GL1 POPE  394      54.232 197.510  50.457  1.00  0.00            
ATOM   4720  GL2 POPE  394      56.511   0.266  49.393  1.00  0.00            
ATOM   4721  C1A POPE  394      56.917 194.170  49.322  1.00  0.00            
ATOM   4722  D2A POPE  394      59.384 192.276  46.983  1.00  0.00            
ATOM   4723  C3A POPE  394      57.327 191.624  41.941  1.00  0.00            
ATOM   4724  C4A POPE  394      57.065 191.944  37.410  1.00  0.00            
ATOM   4725  C1B POPE  394      55.660 196.585  45.718  1.00  0.00            
ATOM   4726  C2B POPE  394      54.296 191.826  45.902  1.00  0.00            
ATOM   4727  C3B POPE  394      57.514 187.970  45.316  1.00  0.00            
ATOM   4728  C4B POPE  394      59.897 184.999  43.384  1.00  0.00            
ATOM   4729  NH3 POPE  395     183.684  55.918  58.024  1.00  0.00            
ATOM   4730  PO4 POPE  395     187.438  59.137  56.504  1.00  0.00            
ATOM   4731  GL1 POPE  395     186.839  56.460  53.848  1.00  0.00            
ATOM   4732  GL2 POPE  395     186.381  57.622  51.546  1.00  0.00            
ATOM   4733  C1A POPE  395     190.355  55.980  49.796  1.00  0.00            
ATOM   4734  D2A POPE  395     188.426  53.611  46.513  1.00  0.00            
ATOM   4735  C3A POPE  395     185.347  55.262  44.209  1.00  0.00            
ATOM   4736  C4A POPE  395     184.059  55.330  39.889  1.00  0.00            
ATOM   4737  C1B POPE  395     187.033  58.976  47.425  1.00  0.00            
ATOM   4738  C2B POPE  395     187.566  59.588  42.682  1.00  0.00            
ATOM   4739  C3B POPE  395     187.069  60.006  37.718  1.00  0.00            
ATOM   4740  C4B POPE  395     189.664  59.223  34.309  1.00  0.00            
ATOM   4741  NH3 POPE  396      63.617  90.022  60.399  1.00  0.00            
ATOM   4742  PO4 POPE  396      66.361  87.598  57.921  1.00  0.00            
ATOM   4743  GL1 POPE  396      65.182  87.374  54.398  1.00  0.00            
ATOM   4744  GL2 POPE  396      62.665  85.097  53.643  1.00  0.00            
ATOM   4745  C1A POPE  396      65.956  86.911  49.381  1.00  0.00            
ATOM   4746  D2A POPE  396      63.364  84.724  45.845  1.00  0.00            
ATOM   4747  C3A POPE  396      65.044  83.125  41.002  1.00  0.00            
ATOM   4748  C4A POPE  396      67.213  82.554  37.215  1.00  0.00            
ATOM   4749  C1B POPE  396      60.445  83.924  49.937  1.00  0.00            
ATOM   4750  C2B POPE  396      58.381  83.283  46.276  1.00  0.00            
ATOM   4751  C3B POPE  396      59.528  82.999  42.828  1.00  0.00            
ATOM   4752  C4B POPE  396      59.456  81.670  39.049  1.00  0.00            
ATOM   4753  NH3 POPE  397       7.194  35.279  58.189  1.00  0.00            
ATOM   4754  PO4 POPE  397      12.245  35.833  57.189  1.00  0.00            
ATOM   4755  GL1 POPE  397       9.056  34.453  53.380  1.00  0.00            
ATOM   4756  GL2 POPE  397       7.705  37.417  52.240  1.00  0.00            
ATOM   4757  C1A POPE  397       9.569  33.200  49.701  1.00  0.00            
ATOM   4758  D2A POPE  397       8.801  30.298  45.460  1.00  0.00            
ATOM   4759  C3A POPE  397       7.027  30.636  41.258  1.00  0.00            
ATOM   4760  C4A POPE  397       7.410  30.493  37.203  1.00  0.00            
ATOM   4761  C1B POPE  397       7.161  37.554  47.773  1.00  0.00            
ATOM   4762  C2B POPE  397       6.070  37.095  43.389  1.00  0.00            
ATOM   4763  C3B POPE  397       2.794  37.165  40.392  1.00  0.00            
ATOM   4764  C4B POPE  397     197.535  38.573  40.826  1.00  0.00            
ATOM   4765  NH3 POPE  398     114.544  79.576  53.149  1.00  0.00            
ATOM   4766  PO4 POPE  398     110.855  77.344  52.964  1.00  0.00            
ATOM   4767  GL1 POPE  398     110.352  74.946  50.006  1.00  0.00            
ATOM   4768  GL2 POPE  398     112.506  73.488  48.285  1.00  0.00            
ATOM   4769  C1A POPE  398     107.672  73.964  45.711  1.00  0.00            
ATOM   4770  D2A POPE  398     108.045  74.836  41.034  1.00  0.00            
ATOM   4771  C3A POPE  398     109.776  72.910  37.760  1.00  0.00            
ATOM   4772  C4A POPE  398     109.843  72.213  33.957  1.00  0.00            
ATOM   4773  C1B POPE  398     112.134  73.373  43.675  1.00  0.00            
ATOM   4774  C2B POPE  398     113.731  75.229  40.375  1.00  0.00            
ATOM   4775  C3B POPE  398     112.115  77.258  37.256  1.00  0.00            
ATOM   4776  C4B POPE  398     113.717  80.838  33.419  1.00  0.00            
ATOM   4777  NH3 POPE  399     160.836 172.773  60.560  1.00  0.00            
ATOM   4778  PO4 POPE  399     158.983 169.317  60.648  1.00  0.00            
ATOM   4779  GL1 POPE  399     159.879 169.912  56.611  1.00  0.00            
ATOM   4780  GL2 POPE  399     157.298 167.164  55.693  1.00  0.00            
ATOM   4781  C1A POPE  399     159.862 168.319  51.690  1.00  0.00            
ATOM   4782  D2A POPE  399     158.454 166.350  47.705  1.00  0.00            
ATOM   4783  C3A POPE  399     157.313 166.194  43.750  1.00  0.00            
ATOM   4784  C4A POPE  399     159.182 166.522  39.526  1.00  0.00            
ATOM   4785  C1B POPE  399     156.040 170.628  53.590  1.00  0.00            
ATOM   4786  C2B POPE  399     156.068 170.612  48.917  1.00  0.00            
ATOM   4787  C3B POPE  399     156.605 171.414  44.315  1.00  0.00            
ATOM   4788  C4B POPE  399     157.133 175.258  42.358  1.00  0.00            
ATOM   4789  NH3 POPE  400      37.914 128.844  62.194  1.00  0.00            
ATOM   4790  PO4 POPE  400      42.542 127.913  62.221  1.00  0.00            
ATOM   4791  GL1 POPE  400      42.556 131.050  59.310  1.00  0.00            
ATOM   4792  GL2 POPE  400      40.504 130.974  58.650  1.00  0.00            
ATOM   4793  C1A POPE  400      44.953 132.121  56.169  1.00  0.00            
ATOM   4794  D2A POPE  400      44.591 132.948  51.153  1.00  0.00            
ATOM   4795  C3A POPE  400      44.942 136.589  48.215  1.00  0.00            
ATOM   4796  C4A POPE  400      45.762 140.216  45.671  1.00  0.00            
ATOM   4797  C1B POPE  400      40.130 131.644  54.648  1.00  0.00            
ATOM   4798  C2B POPE  400      39.351 130.827  50.711  1.00  0.00            
ATOM   4799  C3B POPE  400      42.072 130.814  46.547  1.00  0.00            
ATOM   4800  C4B POPE  400      39.408 133.092  43.116  1.00  0.00            
ATOM   4801  NH3 POPE  401      67.824  62.165  54.071  1.00  0.00            
ATOM   4802  PO4 POPE  401      63.980  61.053  54.799  1.00  0.00            
ATOM   4803  GL1 POPE  401      63.593  59.713  50.574  1.00  0.00            
ATOM   4804  GL2 POPE  401      64.844  62.250  49.495  1.00  0.00            
ATOM   4805  C1A POPE  401      60.011  57.693  48.158  1.00  0.00            
ATOM   4806  D2A POPE  401      59.017  59.589  44.285  1.00  0.00            
ATOM   4807  C3A POPE  401      61.567  60.651  40.650  1.00  0.00            
ATOM   4808  C4A POPE  401      60.903  63.182  36.371  1.00  0.00            
ATOM   4809  C1B POPE  401      64.883  65.279  46.117  1.00  0.00            
ATOM   4810  C2B POPE  401      62.185  65.824  41.948  1.00  0.00            
ATOM   4811  C3B POPE  401      62.395  68.289  37.822  1.00  0.00            
ATOM   4812  C4B POPE  401      59.616  69.072  32.775  1.00  0.00            
ATOM   4813  NH3 POPE  402     163.669   3.432  57.164  1.00  0.00            
ATOM   4814  PO4 POPE  402     159.280   4.330  56.009  1.00  0.00            
ATOM   4815  GL1 POPE  402     158.856   6.252  51.992  1.00  0.00            
ATOM   4816  GL2 POPE  402     157.245   9.456  52.313  1.00  0.00            
ATOM   4817  C1A POPE  402     157.511   6.614  47.719  1.00  0.00            
ATOM   4818  D2A POPE  402     157.048   9.151  44.342  1.00  0.00            
ATOM   4819  C3A POPE  402     160.838  12.251  42.595  1.00  0.00            
ATOM   4820  C4A POPE  402     164.188  14.563  44.483  1.00  0.00            
ATOM   4821  C1B POPE  402     156.532  11.744  48.918  1.00  0.00            
ATOM   4822  C2B POPE  402     155.800  14.114  44.414  1.00  0.00            
ATOM   4823  C3B POPE  402     154.773  16.837  41.421  1.00  0.00            
ATOM   4824  C4B POPE  402     151.644  16.963  39.284  1.00  0.00            
ATOM   4825  NH3 POPE  403     188.322  82.925  53.713  1.00  0.00            
ATOM   4826  PO4 POPE  403     186.683  87.054  55.897  1.00  0.00            
ATOM   4827  GL1 POPE  403     186.146  86.482  51.497  1.00  0.00            
ATOM   4828  GL2 POPE  403     188.752  87.049  50.071  1.00  0.00            
ATOM   4829  C1A POPE  403     185.232  86.096  46.186  1.00  0.00            
ATOM   4830  D2A POPE  403     184.352  84.197  41.717  1.00  0.00            
ATOM   4831  C3A POPE  403     182.621  86.673  37.487  1.00  0.00            
ATOM   4832  C4A POPE  403     178.676  85.868  34.085  1.00  0.00            
ATOM   4833  C1B POPE  403     190.691  85.819  46.107  1.00  0.00            
ATOM   4834  C2B POPE  403     188.792  87.020  42.356  1.00  0.00            
ATOM   4835  C3B POPE  403     188.603  88.387  38.631  1.00  0.00            
ATOM   4836  C4B POPE  403     187.989  92.439  37.284  1.00  0.00            
ATOM   4837  NH3 POPE  404     113.429 184.564  58.678  1.00  0.00            
ATOM   4838  PO4 POPE  404     112.000 180.412  57.568  1.00  0.00            
ATOM   4839  GL1 POPE  404     111.092 182.746  54.063  1.00  0.00            
ATOM   4840  GL2 POPE  404     109.671 185.248  52.837  1.00  0.00            
ATOM   4841  C1A POPE  404     112.718 183.308  49.779  1.00  0.00            
ATOM   4842  D2A POPE  404     112.872 180.837  44.881  1.00  0.00            
ATOM   4843  C3A POPE  404     113.456 179.932  40.435  1.00  0.00            
ATOM   4844  C4A POPE  404     114.742 181.847  36.384  1.00  0.00            
ATOM   4845  C1B POPE  404     107.286 182.624  50.964  1.00  0.00            
ATOM   4846  C2B POPE  404     109.305 178.601  48.662  1.00  0.00            
ATOM   4847  C3B POPE  404     109.481 176.907  44.243  1.00  0.00            
ATOM   4848  C4B POPE  404     111.982 174.337  41.015  1.00  0.00            
ATOM   4849  NH3 POPE  405      84.427  68.481  55.055  1.00  0.00            
ATOM   4850  PO4 POPE  405      86.591  72.345  54.766  1.00  0.00            
ATOM   4851  GL1 POPE  405      86.205  69.977  50.430  1.00  0.00            
ATOM   4852  GL2 POPE  405      88.610  68.846  50.337  1.00  0.00            
ATOM   4853  C1A POPE  405      86.249  69.565  46.066  1.00  0.00            
ATOM   4854  D2A POPE  405      85.328  70.679  41.029  1.00  0.00            
ATOM   4855  C3A POPE  405      83.332  67.007  38.889  1.00  0.00            
ATOM   4856  C4A POPE  405      85.899  64.443  37.607  1.00  0.00            
ATOM   4857  C1B POPE  405      90.955  70.930  46.887  1.00  0.00            
ATOM   4858  C2B POPE  405      89.941  71.979  43.227  1.00  0.00            
ATOM   4859  C3B POPE  405      89.558  73.193  38.686  1.00  0.00            
ATOM   4860  C4B POPE  405      89.693  73.595  33.996  1.00  0.00            
ATOM   4861  NH3 POPE  406      89.016 150.268  61.440  1.00  0.00            
ATOM   4862  PO4 POPE  406      90.393 150.850  57.332  1.00  0.00            
ATOM   4863  GL1 POPE  406      91.483 149.599  52.489  1.00  0.00            
ATOM   4864  GL2 POPE  406      93.383 146.553  52.910  1.00  0.00            
ATOM   4865  C1A POPE  406      94.089 150.249  49.142  1.00  0.00            
ATOM   4866  D2A POPE  406      97.176 151.966  47.017  1.00  0.00            
ATOM   4867  C3A POPE  406      95.008 155.345  44.763  1.00  0.00            
ATOM   4868  C4A POPE  406      91.524 159.194  41.963  1.00  0.00            
ATOM   4869  C1B POPE  406      90.873 142.478  52.087  1.00  0.00            
ATOM   4870  C2B POPE  406      89.048 138.621  50.717  1.00  0.00            
ATOM   4871  C3B POPE  406      87.735 136.233  46.726  1.00  0.00            
ATOM   4872  C4B POPE  406      87.686 136.999  42.784  1.00  0.00            
ATOM   4873  NH3 POPE  407      31.200 181.129  54.819  1.00  0.00            
ATOM   4874  PO4 POPE  407      30.321 183.909  57.315  1.00  0.00            
ATOM   4875  GL1 POPE  407      31.955 185.744  53.433  1.00  0.00            
ATOM   4876  GL2 POPE  407      33.691 188.822  52.492  1.00  0.00            
ATOM   4877  C1A POPE  407      30.320 183.947  48.370  1.00  0.00            
ATOM   4878  D2A POPE  407      30.979 183.256  43.772  1.00  0.00            
ATOM   4879  C3A POPE  407      28.219 180.928  40.656  1.00  0.00            
ATOM   4880  C4A POPE  407      26.232 179.530  37.065  1.00  0.00            
ATOM   4881  C1B POPE  407      34.144 189.216  47.838  1.00  0.00            
ATOM   4882  C2B POPE  407      34.020 187.523  43.402  1.00  0.00            
ATOM   4883  C3B POPE  407      35.001 190.662  40.163  1.00  0.00            
ATOM   4884  C4B POPE  407      35.524 194.529  36.905  1.00  0.00            
ATOM   4885  NH3 POPE  408      22.895  26.703  54.471  1.00  0.00            
ATOM   4886  PO4 POPE  408      26.761  29.643  55.662  1.00  0.00            
ATOM   4887  GL1 POPE  408      28.064  31.165  51.429  1.00  0.00            
ATOM   4888  GL2 POPE  408      30.565  33.346  50.968  1.00  0.00            
ATOM   4889  C1A POPE  408      27.347  33.027  47.309  1.00  0.00            
ATOM   4890  D2A POPE  408      25.056  33.549  43.579  1.00  0.00            
ATOM   4891  C3A POPE  408      24.571  37.703  41.866  1.00  0.00            
ATOM   4892  C4A POPE  408      21.589  41.377  39.616  1.00  0.00            
ATOM   4893  C1B POPE  408      30.418  36.746  48.510  1.00  0.00            
ATOM   4894  C2B POPE  408      28.966  38.003  44.302  1.00  0.00            
ATOM   4895  C3B POPE  408      29.840  38.715  40.606  1.00  0.00            
ATOM   4896  C4B POPE  408      30.641  37.204  36.774  1.00  0.00            
ATOM   4897  NH3 POPE  409     146.716   4.353  58.068  1.00  0.00            
ATOM   4898  PO4 POPE  409     144.351   7.531  56.581  1.00  0.00            
ATOM   4899  GL1 POPE  409     143.211  10.422  53.176  1.00  0.00            
ATOM   4900  GL2 POPE  409     146.409  12.382  52.915  1.00  0.00            
ATOM   4901  C1A POPE  409     141.936  12.022  49.948  1.00  0.00            
ATOM   4902  D2A POPE  409     142.758  12.857  46.431  1.00  0.00            
ATOM   4903  C3A POPE  409     143.842  13.611  42.073  1.00  0.00            
ATOM   4904  C4A POPE  409     143.624  14.280  36.670  1.00  0.00            
ATOM   4905  C1B POPE  409     147.335  14.183  49.444  1.00  0.00            
ATOM   4906  C2B POPE  409     146.707  15.583  46.236  1.00  0.00            
ATOM   4907  C3B POPE  409     146.614  18.412  43.075  1.00  0.00            
ATOM   4908  C4B POPE  409     147.087  18.137  39.081  1.00  0.00            
ATOM   4909  NH3 POPE  410     128.013  34.327  55.196  1.00  0.00            
ATOM   4910  PO4 POPE  410     129.318  30.576  56.670  1.00  0.00            
ATOM   4911  GL1 POPE  410     132.354  30.968  54.067  1.00  0.00            
ATOM   4912  GL2 POPE  410     135.327  32.775  54.037  1.00  0.00            
ATOM   4913  C1A POPE  410     133.810  28.596  50.869  1.00  0.00            
ATOM   4914  D2A POPE  410     134.558  24.709  49.723  1.00  0.00            
ATOM   4915  C3A POPE  410     134.594  24.298  45.288  1.00  0.00            
ATOM   4916  C4A POPE  410     135.341  27.057  42.245  1.00  0.00            
ATOM   4917  C1B POPE  410     135.888  34.495  50.078  1.00  0.00            
ATOM   4918  C2B POPE  410     136.862  33.409  46.000  1.00  0.00            
ATOM   4919  C3B POPE  410     138.043  32.971  41.560  1.00  0.00            
ATOM   4920  C4B POPE  410     139.280  29.084  39.501  1.00  0.00            
ATOM   4921  NH3 POPE  411      48.669 181.872  59.719  1.00  0.00            
ATOM   4922  PO4 POPE  411      45.461 179.038  61.568  1.00  0.00            
ATOM   4923  GL1 POPE  411      45.890 178.135  56.615  1.00  0.00            
ATOM   4924  GL2 POPE  411      45.123 180.821  55.670  1.00  0.00            
ATOM   4925  C1A POPE  411      43.845 176.313  52.613  1.00  0.00            
ATOM   4926  D2A POPE  411      43.337 177.085  48.832  1.00  0.00            
ATOM   4927  C3A POPE  411      45.934 174.224  46.376  1.00  0.00            
ATOM   4928  C4A POPE  411      47.908 173.661  42.131  1.00  0.00            
ATOM   4929  C1B POPE  411      45.451 180.874  51.350  1.00  0.00            
ATOM   4930  C2B POPE  411      46.317 182.176  47.253  1.00  0.00            
ATOM   4931  C3B POPE  411      44.796 178.904  44.163  1.00  0.00            
ATOM   4932  C4B POPE  411      43.431 175.261  41.257  1.00  0.00            
ATOM   4933  NH3 POPE  412      32.427 147.317  60.255  1.00  0.00            
ATOM   4934  PO4 POPE  412      28.271 144.610  59.115  1.00  0.00            
ATOM   4935  GL1 POPE  412      28.617 147.076  56.062  1.00  0.00            
ATOM   4936  GL2 POPE  412      31.248 149.673  55.546  1.00  0.00            
ATOM   4937  C1A POPE  412      27.520 145.124  51.712  1.00  0.00            
ATOM   4938  D2A POPE  412      26.714 140.476  50.758  1.00  0.00            
ATOM   4939  C3A POPE  412      27.757 138.712  47.006  1.00  0.00            
ATOM   4940  C4A POPE  412      28.790 137.106  43.416  1.00  0.00            
ATOM   4941  C1B POPE  412      32.227 147.737  51.499  1.00  0.00            
ATOM   4942  C2B POPE  412      32.114 147.012  46.690  1.00  0.00            
ATOM   4943  C3B POPE  412      35.292 149.105  44.102  1.00  0.00            
ATOM   4944  C4B POPE  412      37.585 153.141  44.813  1.00  0.00            
ATOM   4945  NH3 POPE  413      54.816 122.184  55.900  1.00  0.00            
ATOM   4946  PO4 POPE  413      57.722 118.998  55.105  1.00  0.00            
ATOM   4947  GL1 POPE  413      56.057 119.245  52.256  1.00  0.00            
ATOM   4948  GL2 POPE  413      56.858 116.859  49.533  1.00  0.00            
ATOM   4949  C1A POPE  413      58.017 121.885  49.433  1.00  0.00            
ATOM   4950  D2A POPE  413      60.342 123.667  46.198  1.00  0.00            
ATOM   4951  C3A POPE  413      58.741 123.088  41.731  1.00  0.00            
ATOM   4952  C4A POPE  413      56.471 123.967  37.204  1.00  0.00            
ATOM   4953  C1B POPE  413      53.606 116.442  45.848  1.00  0.00            
ATOM   4954  C2B POPE  413      51.577 116.800  41.512  1.00  0.00            
ATOM   4955  C3B POPE  413      49.954 119.231  38.696  1.00  0.00            
ATOM   4956  C4B POPE  413      52.071 122.591  36.433  1.00  0.00            
ATOM   4957  NH3 POPE  414      63.742 174.652  64.191  1.00  0.00            
ATOM   4958  PO4 POPE  414      65.950 172.121  61.880  1.00  0.00            
ATOM   4959  GL1 POPE  414      66.067 172.991  57.675  1.00  0.00            
ATOM   4960  GL2 POPE  414      66.822 171.340  55.072  1.00  0.00            
ATOM   4961  C1A POPE  414      62.051 172.609  54.590  1.00  0.00            
ATOM   4962  D2A POPE  414      58.528 171.152  51.585  1.00  0.00            
ATOM   4963  C3A POPE  414      57.189 170.782  47.001  1.00  0.00            
ATOM   4964  C4A POPE  414      58.553 169.459  43.814  1.00  0.00            
ATOM   4965  C1B POPE  414      68.508 168.478  52.780  1.00  0.00            
ATOM   4966  C2B POPE  414      69.955 169.028  49.343  1.00  0.00            
ATOM   4967  C3B POPE  414      72.333 169.958  45.839  1.00  0.00            
ATOM   4968  C4B POPE  414      73.267 172.997  42.354  1.00  0.00            
ATOM   4969  NH3 POPE  415      14.404  53.781  57.442  1.00  0.00            
ATOM   4970  PO4 POPE  415      16.286  50.950  54.960  1.00  0.00            
ATOM   4971  GL1 POPE  415      14.915  47.948  51.723  1.00  0.00            
ATOM   4972  GL2 POPE  415      17.575  45.793  51.799  1.00  0.00            
ATOM   4973  C1A POPE  415      12.902  47.400  48.317  1.00  0.00            
ATOM   4974  D2A POPE  415      13.620  45.355  44.825  1.00  0.00            
ATOM   4975  C3A POPE  415      14.812  47.313  40.850  1.00  0.00            
ATOM   4976  C4A POPE  415      11.692  48.999  37.816  1.00  0.00            
ATOM   4977  C1B POPE  415      18.045  47.297  47.230  1.00  0.00            
ATOM   4978  C2B POPE  415      17.382  50.410  43.823  1.00  0.00            
ATOM   4979  C3B POPE  415      16.756  52.174  39.074  1.00  0.00            
ATOM   4980  C4B POPE  415      15.872  50.169  35.173  1.00  0.00            
ATOM   4981  NH3 POPE  416     113.248  88.520  56.690  1.00  0.00            
ATOM   4982  PO4 POPE  416     109.805  89.716  54.937  1.00  0.00            
ATOM   4983  GL1 POPE  416     109.575  92.970  51.771  1.00  0.00            
ATOM   4984  GL2 POPE  416     106.245  93.464  52.917  1.00  0.00            
ATOM   4985  C1A POPE  416     109.235  93.544  47.979  1.00  0.00            
ATOM   4986  D2A POPE  416     108.131  93.820  44.264  1.00  0.00            
ATOM   4987  C3A POPE  416     105.381  95.063  41.850  1.00  0.00            
ATOM   4988  C4A POPE  416     102.326  93.115  38.616  1.00  0.00            
ATOM   4989  C1B POPE  416     105.963  90.010  49.453  1.00  0.00            
ATOM   4990  C2B POPE  416     107.975  88.415  45.343  1.00  0.00            
ATOM   4991  C3B POPE  416     108.482  90.105  40.520  1.00  0.00            
ATOM   4992  C4B POPE  416     106.692  90.608  36.381  1.00  0.00            
ATOM   4993  NH3 POPE  417      82.480  98.824  56.951  1.00  0.00            
ATOM   4994  PO4 POPE  417      85.667  96.424  55.488  1.00  0.00            
ATOM   4995  GL1 POPE  417      85.761  94.128  51.436  1.00  0.00            
ATOM   4996  GL2 POPE  417      85.902  91.016  52.033  1.00  0.00            
ATOM   4997  C1A POPE  417      86.059  94.868  47.602  1.00  0.00            
ATOM   4998  D2A POPE  417      88.921  96.881  46.105  1.00  0.00            
ATOM   4999  C3A POPE  417      90.296  99.516  41.912  1.00  0.00            
ATOM   5000  C4A POPE  417      92.925 100.673  39.177  1.00  0.00            
ATOM   5001  C1B POPE  417      85.232  90.108  47.444  1.00  0.00            
ATOM   5002  C2B POPE  417      81.997  88.587  44.857  1.00  0.00            
ATOM   5003  C3B POPE  417      81.130  88.552  41.065  1.00  0.00            
ATOM   5004  C4B POPE  417      78.842  88.764  36.748  1.00  0.00            
ATOM   5005  NH3 POPE  418     182.134  77.539  51.547  1.00  0.00            
ATOM   5006  PO4 POPE  418     178.690  75.425  53.339  1.00  0.00            
ATOM   5007  GL1 POPE  418     176.825  72.009  51.409  1.00  0.00            
ATOM   5008  GL2 POPE  418     178.748  71.790  49.209  1.00  0.00            
ATOM   5009  C1A POPE  418     173.917  71.806  47.554  1.00  0.00            
ATOM   5010  D2A POPE  418     169.796  71.973  45.039  1.00  0.00            
ATOM   5011  C3A POPE  418     169.280  69.139  40.961  1.00  0.00            
ATOM   5012  C4A POPE  418     165.368  68.609  37.993  1.00  0.00            
ATOM   5013  C1B POPE  418     179.040  71.384  44.927  1.00  0.00            
ATOM   5014  C2B POPE  418     177.718  71.574  40.559  1.00  0.00            
ATOM   5015  C3B POPE  418     180.309  72.332  36.707  1.00  0.00            
ATOM   5016  C4B POPE  418     181.302  70.143  32.983  1.00  0.00            
ATOM   5017  NH3 POPE  419       7.033  25.966  57.430  1.00  0.00            
ATOM   5018  PO4 POPE  419       6.112  30.594  58.535  1.00  0.00            
ATOM   5019  GL1 POPE  419       5.490  30.954  55.003  1.00  0.00            
ATOM   5020  GL2 POPE  419       8.507  28.426  53.355  1.00  0.00            
ATOM   5021  C1A POPE  419       4.536  31.608  50.129  1.00  0.00            
ATOM   5022  D2A POPE  419       3.207  30.593  45.470  1.00  0.00            
ATOM   5023  C3A POPE  419       1.251  30.161  41.828  1.00  0.00            
ATOM   5024  C4A POPE  419       2.629  31.935  38.104  1.00  0.00            
ATOM   5025  C1B POPE  419      11.484  28.132  49.331  1.00  0.00            
ATOM   5026  C2B POPE  419      13.985  27.815  46.347  1.00  0.00            
ATOM   5027  C3B POPE  419      17.578  29.020  43.790  1.00  0.00            
ATOM   5028  C4B POPE  419      17.194  30.150  39.440  1.00  0.00            
ATOM   5029  NH3 POPE  420     106.268  14.298  55.436  1.00  0.00            
ATOM   5030  PO4 POPE  420     104.028  10.533  56.135  1.00  0.00            
ATOM   5031  GL1 POPE  420     102.450   7.647  52.470  1.00  0.00            
ATOM   5032  GL2 POPE  420     105.010   5.677  52.570  1.00  0.00            
ATOM   5033  C1A POPE  420     102.568   7.616  48.257  1.00  0.00            
ATOM   5034  D2A POPE  420      98.961   9.118  44.602  1.00  0.00            
ATOM   5035  C3A POPE  420      97.907  13.868  42.772  1.00  0.00            
ATOM   5036  C4A POPE  420     101.008  16.841  42.282  1.00  0.00            
ATOM   5037  C1B POPE  420     107.571   7.285  48.747  1.00  0.00            
ATOM   5038  C2B POPE  420     108.383   8.388  44.739  1.00  0.00            
ATOM   5039  C3B POPE  420     106.292  11.739  41.889  1.00  0.00            
ATOM   5040  C4B POPE  420     102.027  11.991  40.772  1.00  0.00            
ATOM   5041  NH3 POPE  421     170.347  86.051  53.469  1.00  0.00            
ATOM   5042  PO4 POPE  421     169.190  83.859  50.320  1.00  0.00            
ATOM   5043  GL1 POPE  421     167.528  82.555  47.082  1.00  0.00            
ATOM   5044  GL2 POPE  421     165.114  79.706  47.149  1.00  0.00            
ATOM   5045  C1A POPE  421     168.539  81.858  42.514  1.00  0.00            
ATOM   5046  D2A POPE  421     170.863  82.788  38.671  1.00  0.00            
ATOM   5047  C3A POPE  421     171.839  80.454  35.044  1.00  0.00            
ATOM   5048  C4A POPE  421     170.874  80.067  30.523  1.00  0.00            
ATOM   5049  C1B POPE  421     163.879  81.032  43.287  1.00  0.00            
ATOM   5050  C2B POPE  421     164.190  78.229  39.478  1.00  0.00            
ATOM   5051  C3B POPE  421     166.984  78.364  36.105  1.00  0.00            
ATOM   5052  C4B POPE  421     167.824  75.647  32.326  1.00  0.00            
ATOM   5053  NH3 POPE  422      12.836 173.870  59.050  1.00  0.00            
ATOM   5054  PO4 POPE  422       9.336 174.688  58.038  1.00  0.00            
ATOM   5055  GL1 POPE  422      12.021 175.072  53.819  1.00  0.00            
ATOM   5056  GL2 POPE  422      13.492 171.334  54.644  1.00  0.00            
ATOM   5057  C1A POPE  422      13.331 174.188  49.684  1.00  0.00            
ATOM   5058  D2A POPE  422      10.422 176.004  46.889  1.00  0.00            
ATOM   5059  C3A POPE  422       8.061 179.256  48.531  1.00  0.00            
ATOM   5060  C4A POPE  422       5.413 181.962  47.025  1.00  0.00
[truncated: 1,722,686 more chars]
