# Supplementary material for: Membrane transporter dimerization driven by differential lipid solvation energetics of dissociated and associated states
Source: eLife. 2021 Apr 7;10:e63288. doi: 10.7554/eLife.63288 (PMC8116059; doi:10.7554/eLife.63288)
Supplement: Figure 3—source data 3. — This folder contains initial/final configurations (PDB files) for GROMACS coarse-grained simulations of 2:1 POPE/POPG and 2:1 DLPE/DLPG pure membranes alongside the corresponding parameter files (MDP/TPR format). [file elife-63288-fig3-data3.zip › Figure3-source-data/membrane-systems/100PO_0DL/frame_0.pdb]

REMARK    GENERATED BY TRJCONV
TITLE     Martini system t=   0.00000 step= 0
REMARK    THIS IS A SIMULATION BOX
CRYST1  202.552  202.552   72.315  90.00  90.00  90.00 P 1           1
MODEL        1
ATOM      1  NH3 POPE    1     121.607 112.106  61.028  1.00  0.00            
ATOM      2  PO4 POPE    1     119.556 114.574  58.763  1.00  0.00            
ATOM      3  GL1 POPE    1     120.302 113.212  52.847  1.00  0.00            
ATOM      4  GL2 POPE    1     123.745 113.558  52.584  1.00  0.00            
ATOM      5  C1A POPE    1     118.131 112.697  49.025  1.00  0.00            
ATOM      6  D2A POPE    1     116.025 114.389  44.775  1.00  0.00            
ATOM      7  C3A POPE    1     120.008 115.337  42.147  1.00  0.00            
ATOM      8  C4A POPE    1     121.088 114.665  37.901  1.00  0.00            
ATOM      9  C1B POPE    1     125.227 116.050  49.627  1.00  0.00            
ATOM     10  C2B POPE    1     128.315 117.640  47.468  1.00  0.00            
ATOM     11  C3B POPE    1     128.575 119.013  43.029  1.00  0.00            
ATOM     12  C4B POPE    1     128.308 121.147  38.768  1.00  0.00            
ATOM     13  NH3 POPE    2     162.954 125.210  58.340  1.00  0.00            
ATOM     14  PO4 POPE    2     158.841 126.729  58.860  1.00  0.00            
ATOM     15  GL1 POPE    2     159.483 125.922  55.008  1.00  0.00            
ATOM     16  GL2 POPE    2     162.879 125.208  53.191  1.00  0.00            
ATOM     17  C1A POPE    2     159.956 127.738  50.495  1.00  0.00            
ATOM     18  D2A POPE    2     160.688 127.784  46.796  1.00  0.00            
ATOM     19  C3A POPE    2     160.104 123.867  46.187  1.00  0.00            
ATOM     20  C4A POPE    2     161.245 120.376  47.853  1.00  0.00            
ATOM     21  C1B POPE    2     165.065 123.994  49.076  1.00  0.00            
ATOM     22  C2B POPE    2     165.436 126.875  45.512  1.00  0.00            
ATOM     23  C3B POPE    2     165.388 129.579  41.450  1.00  0.00            
ATOM     24  C4B POPE    2     162.588 132.406  39.803  1.00  0.00            
ATOM     25  NH3 POPE    3      82.062  43.400  55.394  1.00  0.00            
ATOM     26  PO4 POPE    3      82.960  43.205  52.097  1.00  0.00            
ATOM     27  GL1 POPE    3      80.331  44.658  48.941  1.00  0.00            
ATOM     28  GL2 POPE    3      77.516  46.005  48.729  1.00  0.00            
ATOM     29  C1A POPE    3      81.054  47.097  44.760  1.00  0.00            
ATOM     30  D2A POPE    3      80.376  45.912  40.812  1.00  0.00            
ATOM     31  C3A POPE    3      80.886  49.257  38.579  1.00  0.00            
ATOM     32  C4A POPE    3      81.012  53.753  37.349  1.00  0.00            
ATOM     33  C1B POPE    3      76.010  48.922  46.638  1.00  0.00            
ATOM     34  C2B POPE    3      74.989  52.043  44.266  1.00  0.00            
ATOM     35  C3B POPE    3      71.446  52.506  41.345  1.00  0.00            
ATOM     36  C4B POPE    3      68.943  50.613  38.674  1.00  0.00            
ATOM     37  NH3 POPE    4     192.814  56.293  61.935  1.00  0.00            
ATOM     38  PO4 POPE    4     194.655  59.492  59.022  1.00  0.00            
ATOM     39  GL1 POPE    4     195.228  60.637  54.953  1.00  0.00            
ATOM     40  GL2 POPE    4     197.718  60.275  55.038  1.00  0.00            
ATOM     41  C1A POPE    4     193.255  61.961  50.718  1.00  0.00            
ATOM     42  D2A POPE    4     191.332  62.028  46.375  1.00  0.00            
ATOM     43  C3A POPE    4     193.941  63.952  43.833  1.00  0.00            
ATOM     44  C4A POPE    4     196.965  60.867  41.445  1.00  0.00            
ATOM     45  C1B POPE    4     198.448  58.295  51.619  1.00  0.00            
ATOM     46  C2B POPE    4       0.359  56.498  49.813  1.00  0.00            
ATOM     47  C3B POPE    4       2.556  55.579  45.825  1.00  0.00            
ATOM     48  C4B POPE    4       4.189  52.984  44.013  1.00  0.00            
ATOM     49  NH3 POPE    5     102.261  87.045  57.825  1.00  0.00            
ATOM     50  PO4 POPE    5     101.995  82.725  58.811  1.00  0.00            
ATOM     51  GL1 POPE    5     102.754  81.736  54.845  1.00  0.00            
ATOM     52  GL2 POPE    5     104.178  82.282  51.453  1.00  0.00            
ATOM     53  C1A POPE    5      98.801  79.060  52.730  1.00  0.00            
ATOM     54  D2A POPE    5      96.109  78.646  49.518  1.00  0.00            
ATOM     55  C3A POPE    5      95.649  75.165  46.928  1.00  0.00            
ATOM     56  C4A POPE    5      92.099  75.062  43.786  1.00  0.00            
ATOM     57  C1B POPE    5     104.005  85.056  48.011  1.00  0.00            
ATOM     58  C2B POPE    5     106.098  84.988  44.132  1.00  0.00            
ATOM     59  C3B POPE    5     105.170  82.081  41.062  1.00  0.00            
ATOM     60  C4B POPE    5     104.128  81.667  37.091  1.00  0.00            
ATOM     61  NH3 POPE    6      44.599  56.135  57.332  1.00  0.00            
ATOM     62  PO4 POPE    6      48.766  55.954  58.950  1.00  0.00            
ATOM     63  GL1 POPE    6      48.323  54.189  54.730  1.00  0.00            
ATOM     64  GL2 POPE    6      47.044  56.768  53.110  1.00  0.00            
ATOM     65  C1A POPE    6      48.836  52.812  51.165  1.00  0.00            
ATOM     66  D2A POPE    6      48.515  52.210  46.334  1.00  0.00            
ATOM     67  C3A POPE    6      46.314  53.447  42.233  1.00  0.00            
ATOM     68  C4A POPE    6      44.268  52.255  38.972  1.00  0.00            
ATOM     69  C1B POPE    6      48.960  59.946  50.154  1.00  0.00            
ATOM     70  C2B POPE    6      48.478  60.600  46.220  1.00  0.00            
ATOM     71  C3B POPE    6      49.206  63.239  43.050  1.00  0.00            
ATOM     72  C4B POPE    6      49.404  67.637  42.877  1.00  0.00            
ATOM     73  NH3 POPE    7      76.657 173.031  51.334  1.00  0.00            
ATOM     74  PO4 POPE    7      72.722 174.957  51.697  1.00  0.00            
ATOM     75  GL1 POPE    7      74.741 175.785  47.145  1.00  0.00            
ATOM     76  GL2 POPE    7      77.009 173.639  46.448  1.00  0.00            
ATOM     77  C1A POPE    7      74.365 177.014  42.982  1.00  0.00            
ATOM     78  D2A POPE    7      73.456 180.619  40.900  1.00  0.00            
ATOM     79  C3A POPE    7      70.418 181.070  38.275  1.00  0.00            
ATOM     80  C4A POPE    7      67.246 179.682  36.002  1.00  0.00            
ATOM     81  C1B POPE    7      79.251 174.576  42.471  1.00  0.00            
ATOM     82  C2B POPE    7      79.682 175.121  39.147  1.00  0.00            
ATOM     83  C3B POPE    7      82.002 171.893  37.544  1.00  0.00            
ATOM     84  C4B POPE    7      83.353 170.842  32.578  1.00  0.00            
ATOM     85  NH3 POPE    8      36.514  77.831  62.655  1.00  0.00            
ATOM     86  PO4 POPE    8      40.065  76.595  59.996  1.00  0.00            
ATOM     87  GL1 POPE    8      40.282  74.685  56.648  1.00  0.00            
ATOM     88  GL2 POPE    8      43.286  73.325  56.068  1.00  0.00            
ATOM     89  C1A POPE    8      40.283  77.205  53.325  1.00  0.00            
ATOM     90  D2A POPE    8      41.875  80.193  54.352  1.00  0.00            
ATOM     91  C3A POPE    8      44.215  84.176  54.686  1.00  0.00            
ATOM     92  C4A POPE    8      46.686  88.875  53.807  1.00  0.00            
ATOM     93  C1B POPE    8      43.402  74.004  51.517  1.00  0.00            
ATOM     94  C2B POPE    8      42.736  72.972  47.196  1.00  0.00            
ATOM     95  C3B POPE    8      42.835  72.581  42.892  1.00  0.00            
ATOM     96  C4B POPE    8      43.344  70.051  39.855  1.00  0.00            
ATOM     97  NH3 POPE    9      86.361  68.264  60.044  1.00  0.00            
ATOM     98  PO4 POPE    9      82.133  67.468  58.646  1.00  0.00            
ATOM     99  GL1 POPE    9      81.056  65.916  55.022  1.00  0.00            
ATOM    100  GL2 POPE    9      84.579  66.380  54.094  1.00  0.00            
ATOM    101  C1A POPE    9      79.825  68.067  51.643  1.00  0.00            
ATOM    102  D2A POPE    9      81.296  71.276  49.518  1.00  0.00            
ATOM    103  C3A POPE    9      82.111  73.279  45.675  1.00  0.00            
ATOM    104  C4A POPE    9      82.188  73.433  41.744  1.00  0.00            
ATOM    105  C1B POPE    9      84.052  66.988  48.492  1.00  0.00            
ATOM    106  C2B POPE    9      82.368  67.775  45.051  1.00  0.00            
ATOM    107  C3B POPE    9      78.215  65.170  44.500  1.00  0.00            
ATOM    108  C4B POPE    9      76.540  63.417  40.772  1.00  0.00            
ATOM    109  NH3 POPE   10      43.514 110.828  62.010  1.00  0.00            
ATOM    110  PO4 POPE   10      45.812 106.110  63.775  1.00  0.00            
ATOM    111  GL1 POPE   10      45.346 103.928  60.048  1.00  0.00            
ATOM    112  GL2 POPE   10      47.121 101.201  58.590  1.00  0.00            
ATOM    113  C1A POPE   10      44.253 104.252  55.779  1.00  0.00            
ATOM    114  D2A POPE   10      42.167 104.623  50.792  1.00  0.00            
ATOM    115  C3A POPE   10      43.940 103.752  47.157  1.00  0.00            
ATOM    116  C4A POPE   10      43.350 101.531  42.703  1.00  0.00            
ATOM    117  C1B POPE   10      45.590  99.426  55.232  1.00  0.00            
ATOM    118  C2B POPE   10      45.038 100.097  50.147  1.00  0.00            
ATOM    119  C3B POPE   10      46.823  99.263  46.278  1.00  0.00            
ATOM    120  C4B POPE   10      48.614  98.698  43.472  1.00  0.00            
ATOM    121  NH3 POPE   11      13.594 136.677  53.769  1.00  0.00            
ATOM    122  PO4 POPE   11      10.524 133.580  53.366  1.00  0.00            
ATOM    123  GL1 POPE   11      11.082 133.874  49.135  1.00  0.00            
ATOM    124  GL2 POPE   11      13.365 136.224  48.850  1.00  0.00            
ATOM    125  C1A POPE   11      14.518 131.827  46.678  1.00  0.00            
ATOM    126  D2A POPE   11      16.737 128.722  43.567  1.00  0.00            
ATOM    127  C3A POPE   11      17.410 130.466  39.894  1.00  0.00            
ATOM    128  C4A POPE   11      16.134 129.918  35.695  1.00  0.00            
ATOM    129  C1B POPE   11      11.611 138.727  46.563  1.00  0.00            
ATOM    130  C2B POPE   11       8.923 139.038  42.307  1.00  0.00            
ATOM    131  C3B POPE   11      10.566 136.773  38.619  1.00  0.00            
ATOM    132  C4B POPE   11      13.519 133.404  37.104  1.00  0.00            
ATOM    133  NH3 POPE   12     161.765 179.011  55.414  1.00  0.00            
ATOM    134  PO4 POPE   12     159.079 176.461  55.899  1.00  0.00            
ATOM    135  GL1 POPE   12     159.092 177.251  51.440  1.00  0.00            
ATOM    136  GL2 POPE   12     157.423 174.904  50.381  1.00  0.00            
ATOM    137  C1A POPE   12     159.631 178.105  47.388  1.00  0.00            
ATOM    138  D2A POPE   12     160.418 180.805  43.991  1.00  0.00            
ATOM    139  C3A POPE   12     157.413 182.568  40.589  1.00  0.00            
ATOM    140  C4A POPE   12     158.205 184.697  36.348  1.00  0.00            
ATOM    141  C1B POPE   12     157.928 173.516  45.804  1.00  0.00            
ATOM    142  C2B POPE   12     156.929 172.068  42.515  1.00  0.00            
ATOM    143  C3B POPE   12     155.230 169.951  39.253  1.00  0.00            
ATOM    144  C4B POPE   12     151.327 171.831  38.280  1.00  0.00            
ATOM    145  NH3 POPE   13      15.126 200.762  55.214  1.00  0.00            
ATOM    146  PO4 POPE   13      17.934 197.352  53.958  1.00  0.00            
ATOM    147  GL1 POPE   13      20.319 198.122  50.160  1.00  0.00            
ATOM    148  GL2 POPE   13      23.855 196.320  50.127  1.00  0.00            
ATOM    149  C1A POPE   13      21.039 198.106  45.676  1.00  0.00            
ATOM    150  D2A POPE   13      19.353 199.229  42.560  1.00  0.00            
ATOM    151  C3A POPE   13      22.212 199.350  38.850  1.00  0.00            
ATOM    152  C4A POPE   13      23.449 199.452  34.826  1.00  0.00            
ATOM    153  C1B POPE   13      20.803 192.609  48.034  1.00  0.00            
ATOM    154  C2B POPE   13      17.116 194.353  47.321  1.00  0.00            
ATOM    155  C3B POPE   13      14.241 196.218  45.713  1.00  0.00            
ATOM    156  C4B POPE   13      11.175 199.615  47.738  1.00  0.00            
ATOM    157  NH3 POPE   14      60.308 162.961  54.221  1.00  0.00            
ATOM    158  PO4 POPE   14      64.527 160.926  52.053  1.00  0.00            
ATOM    159  GL1 POPE   14      63.364 162.037  48.667  1.00  0.00            
ATOM    160  GL2 POPE   14      65.967 160.411  46.989  1.00  0.00            
ATOM    161  C1A POPE   14      62.952 164.954  45.510  1.00  0.00            
ATOM    162  D2A POPE   14      64.936 167.762  41.394  1.00  0.00            
ATOM    163  C3A POPE   14      67.158 164.494  39.108  1.00  0.00            
ATOM    164  C4A POPE   14      69.840 164.595  35.905  1.00  0.00            
ATOM    165  C1B POPE   14      65.451 157.376  42.469  1.00  0.00            
ATOM    166  C2B POPE   14      61.796 156.604  40.022  1.00  0.00            
ATOM    167  C3B POPE   14      59.473 157.153  35.784  1.00  0.00            
ATOM    168  C4B POPE   14      55.837 155.303  34.516  1.00  0.00            
ATOM    169  NH3 POPE   15     202.483 131.094  56.002  1.00  0.00            
ATOM    170  PO4 POPE   15       4.675 131.690  55.424  1.00  0.00            
ATOM    171  GL1 POPE   15       5.653 134.175  51.912  1.00  0.00            
ATOM    172  GL2 POPE   15       1.567 133.593  51.866  1.00  0.00            
ATOM    173  C1A POPE   15       7.010 136.044  47.828  1.00  0.00            
ATOM    174  D2A POPE   15       5.130 136.275  43.719  1.00  0.00            
ATOM    175  C3A POPE   15       2.058 139.332  41.941  1.00  0.00            
ATOM    176  C4A POPE   15     202.238 143.828  41.260  1.00  0.00            
ATOM    177  C1B POPE   15       2.125 137.242  49.228  1.00  0.00            
ATOM    178  C2B POPE   15       3.971 140.133  47.362  1.00  0.00            
ATOM    179  C3B POPE   15       5.640 142.746  43.670  1.00  0.00            
ATOM    180  C4B POPE   15       5.265 141.918  38.841  1.00  0.00            
ATOM    181  NH3 POPE   16      53.337 151.556  56.498  1.00  0.00            
ATOM    182  PO4 POPE   16      49.379 148.793  56.382  1.00  0.00            
ATOM    183  GL1 POPE   16      49.144 148.312  51.819  1.00  0.00            
ATOM    184  GL2 POPE   16      49.552 145.363  50.290  1.00  0.00            
ATOM    185  C1A POPE   16      51.744 150.461  48.501  1.00  0.00            
ATOM    186  D2A POPE   16      52.087 153.673  43.951  1.00  0.00            
ATOM    187  C3A POPE   16      52.076 157.774  43.961  1.00  0.00            
ATOM    188  C4A POPE   16      51.054 161.659  42.006  1.00  0.00            
ATOM    189  C1B POPE   16      48.111 147.118  46.407  1.00  0.00            
ATOM    190  C2B POPE   16      51.744 148.160  44.213  1.00  0.00            
ATOM    191  C3B POPE   16      53.787 150.084  41.036  1.00  0.00            
ATOM    192  C4B POPE   16      54.732 152.832  38.779  1.00  0.00            
ATOM    193  NH3 POPE   17      60.283 171.746  51.259  1.00  0.00            
ATOM    194  PO4 POPE   17      60.998 176.736  51.488  1.00  0.00            
ATOM    195  GL1 POPE   17      60.190 175.929  47.636  1.00  0.00            
ATOM    196  GL2 POPE   17      61.065 178.711  45.967  1.00  0.00            
ATOM    197  C1A POPE   17      58.995 173.870  44.615  1.00  0.00            
ATOM    198  D2A POPE   17      61.557 170.924  42.138  1.00  0.00            
ATOM    199  C3A POPE   17      59.844 172.991  38.205  1.00  0.00            
ATOM    200  C4A POPE   17      57.445 170.931  35.091  1.00  0.00            
ATOM    201  C1B POPE   17      61.205 177.231  41.627  1.00  0.00            
ATOM    202  C2B POPE   17      62.322 177.310  37.310  1.00  0.00            
ATOM    203  C3B POPE   17      62.386 180.213  34.543  1.00  0.00            
ATOM    204  C4B POPE   17      65.826 181.626  30.891  1.00  0.00            
ATOM    205  NH3 POPE   18     158.950  24.974  56.122  1.00  0.00            
ATOM    206  PO4 POPE   18     153.832  25.155  57.426  1.00  0.00            
ATOM    207  GL1 POPE   18     155.249  25.363  52.601  1.00  0.00            
ATOM    208  GL2 POPE   18     153.205  28.758  52.155  1.00  0.00            
ATOM    209  C1A POPE   18     155.198  23.929  47.945  1.00  0.00            
ATOM    210  D2A POPE   18     156.536  24.876  44.482  1.00  0.00            
ATOM    211  C3A POPE   18     156.126  23.424  40.696  1.00  0.00            
ATOM    212  C4A POPE   18     158.276  21.251  37.035  1.00  0.00            
ATOM    213  C1B POPE   18     152.185  27.848  48.722  1.00  0.00            
ATOM    214  C2B POPE   18     150.317  29.541  45.745  1.00  0.00            
ATOM    215  C3B POPE   18     150.635  27.746  42.079  1.00  0.00            
ATOM    216  C4B POPE   18     149.124  28.337  37.187  1.00  0.00            
ATOM    217  NH3 POPE   19      54.114  92.220  61.236  1.00  0.00            
ATOM    218  PO4 POPE   19      50.514  89.808  61.303  1.00  0.00            
ATOM    219  GL1 POPE   19      52.095  88.495  57.669  1.00  0.00            
ATOM    220  GL2 POPE   19      54.331  85.378  55.846  1.00  0.00            
ATOM    221  C1A POPE   19      51.551  89.657  52.955  1.00  0.00            
ATOM    222  D2A POPE   19      50.142  92.454  49.501  1.00  0.00            
ATOM    223  C3A POPE   19      49.542  93.856  44.898  1.00  0.00            
ATOM    224  C4A POPE   19      49.464  94.823  39.889  1.00  0.00            
ATOM    225  C1B POPE   19      55.177  85.943  52.015  1.00  0.00            
ATOM    226  C2B POPE   19      53.097  87.251  48.511  1.00  0.00            
ATOM    227  C3B POPE   19      49.797  88.440  45.175  1.00  0.00            
ATOM    228  C4B POPE   19      47.651  89.555  42.913  1.00  0.00            
ATOM    229  NH3 POPE   20      43.227  81.316  61.079  1.00  0.00            
ATOM    230  PO4 POPE   20      48.114  81.433  60.672  1.00  0.00            
ATOM    231  GL1 POPE   20      46.573  80.076  57.200  1.00  0.00            
ATOM    232  GL2 POPE   20      45.268  77.624  58.141  1.00  0.00            
ATOM    233  C1A POPE   20      46.569  79.276  52.997  1.00  0.00            
ATOM    234  D2A POPE   20      44.200  79.732  49.770  1.00  0.00            
ATOM    235  C3A POPE   20      41.283  77.327  48.253  1.00  0.00            
ATOM    236  C4A POPE   20      37.597  75.058  49.204  1.00  0.00            
ATOM    237  C1B POPE   20      47.482  74.396  54.663  1.00  0.00            
ATOM    238  C2B POPE   20      48.340  74.792  50.953  1.00  0.00            
ATOM    239  C3B POPE   20      47.326  75.689  47.264  1.00  0.00            
ATOM    240  C4B POPE   20      44.581  77.190  44.594  1.00  0.00            
ATOM    241  NH3 POPE   21      51.898  84.520  61.029  1.00  0.00            
ATOM    242  PO4 POPE   21      55.465  87.281  61.255  1.00  0.00            
ATOM    243  GL1 POPE   21      58.458  88.117  58.862  1.00  0.00            
ATOM    244  GL2 POPE   21      59.118  91.856  58.307  1.00  0.00            
ATOM    245  C1A POPE   21      60.238  86.170  54.726  1.00  0.00            
ATOM    246  D2A POPE   21      63.606  83.672  54.054  1.00  0.00            
ATOM    247  C3A POPE   21      67.045  83.338  51.130  1.00  0.00            
ATOM    248  C4A POPE   21      69.778  84.442  47.395  1.00  0.00            
ATOM    249  C1B POPE   21      57.144  90.135  54.432  1.00  0.00            
ATOM    250  C2B POPE   21      57.777  89.399  49.602  1.00  0.00            
ATOM    251  C3B POPE   21      59.735  88.793  45.535  1.00  0.00            
ATOM    252  C4B POPE   21      60.707  88.417  41.352  1.00  0.00            
ATOM    253  NH3 POPE   22     124.907 199.186  51.570  1.00  0.00            
ATOM    254  PO4 POPE   22     119.499 199.563  52.586  1.00  0.00            
ATOM    255  GL1 POPE   22     121.453 201.946  49.196  1.00  0.00            
ATOM    256  GL2 POPE   22     118.868 200.049  47.515  1.00  0.00            
ATOM    257  C1A POPE   22     121.286   0.805  44.654  1.00  0.00            
ATOM    258  D2A POPE   22     121.015   1.255  40.357  1.00  0.00            
ATOM    259  C3A POPE   22     120.958   5.623  38.457  1.00  0.00            
ATOM    260  C4A POPE   22     122.795   8.620  36.973  1.00  0.00            
ATOM    261  C1B POPE   22     118.853 199.337  42.567  1.00  0.00            
ATOM    262  C2B POPE   22     115.712 196.605  40.957  1.00  0.00            
ATOM    263  C3B POPE   22     113.239 194.605  37.510  1.00  0.00            
ATOM    264  C4B POPE   22     112.059 196.168  33.418  1.00  0.00            
ATOM    265  NH3 POPE   23      70.766  35.321  55.730  1.00  0.00            
ATOM    266  PO4 POPE   23      66.732  36.817  54.267  1.00  0.00            
ATOM    267  GL1 POPE   23      68.280  34.959  50.887  1.00  0.00            
ATOM    268  GL2 POPE   23      70.876  32.769  50.274  1.00  0.00            
ATOM    269  C1A POPE   23      68.284  35.880  47.164  1.00  0.00            
ATOM    270  D2A POPE   23      65.914  37.744  44.418  1.00  0.00            
ATOM    271  C3A POPE   23      64.350  34.318  41.192  1.00  0.00            
ATOM    272  C4A POPE   23      63.029  32.743  37.141  1.00  0.00            
ATOM    273  C1B POPE   23      71.276  32.024  45.257  1.00  0.00            
ATOM    274  C2B POPE   23      69.519  32.638  42.379  1.00  0.00            
ATOM    275  C3B POPE   23      66.430  29.962  40.456  1.00  0.00            
ATOM    276  C4B POPE   23      65.462  27.660  36.711  1.00  0.00            
ATOM    277  NH3 POPE   24     149.680  26.317  55.168  1.00  0.00            
ATOM    278  PO4 POPE   24     147.862  30.455  54.212  1.00  0.00            
ATOM    279  GL1 POPE   24     146.892  29.580  49.962  1.00  0.00            
ATOM    280  GL2 POPE   24     146.352  26.574  50.700  1.00  0.00            
ATOM    281  C1A POPE   24     145.585  28.848  45.190  1.00  0.00            
ATOM    282  D2A POPE   24     145.100  28.745  40.642  1.00  0.00            
ATOM    283  C3A POPE   24     142.478  30.911  38.247  1.00  0.00            
ATOM    284  C4A POPE   24     139.079  33.843  37.545  1.00  0.00            
ATOM    285  C1B POPE   24     147.621  24.544  47.839  1.00  0.00            
ATOM    286  C2B POPE   24     146.309  23.224  44.727  1.00  0.00            
ATOM    287  C3B POPE   24     146.070  23.855  39.309  1.00  0.00            
ATOM    288  C4B POPE   24     144.778  24.770  35.139  1.00  0.00            
ATOM    289  NH3 POPE   25     160.191 100.287  57.292  1.00  0.00            
ATOM    290  PO4 POPE   25     155.592 100.673  56.578  1.00  0.00            
ATOM    291  GL1 POPE   25     157.382  98.640  53.585  1.00  0.00            
ATOM    292  GL2 POPE   25     159.171 100.810  50.986  1.00  0.00            
ATOM    293  C1A POPE   25     156.747  94.985  52.204  1.00  0.00            
ATOM    294  D2A POPE   25     157.780  93.528  47.378  1.00  0.00            
ATOM    295  C3A POPE   25     155.408  92.223  43.558  1.00  0.00            
ATOM    296  C4A POPE   25     151.010  92.711  43.811  1.00  0.00            
ATOM    297  C1B POPE   25     156.342  98.601  47.919  1.00  0.00            
ATOM    298  C2B POPE   25     154.902  97.199  43.281  1.00  0.00            
ATOM    299  C3B POPE   25     154.609  95.479  38.553  1.00  0.00            
ATOM    300  C4B POPE   25     153.050  91.366  37.297  1.00  0.00            
ATOM    301  NH3 POPE   26     109.483 184.827  52.916  1.00  0.00            
ATOM    302  PO4 POPE   26     105.999 181.132  52.598  1.00  0.00            
ATOM    303  GL1 POPE   26     106.040 179.117  48.952  1.00  0.00            
ATOM    304  GL2 POPE   26     104.618 177.410  48.343  1.00  0.00            
ATOM    305  C1A POPE   26     105.725 180.518  44.660  1.00  0.00            
ATOM    306  D2A POPE   26     107.163 182.447  40.986  1.00  0.00            
ATOM    307  C3A POPE   26     111.290 184.799  41.308  1.00  0.00            
ATOM    308  C4A POPE   26     115.070 185.576  38.694  1.00  0.00            
ATOM    309  C1B POPE   26     107.169 176.074  45.004  1.00  0.00            
ATOM    310  C2B POPE   26     107.009 177.509  40.645  1.00  0.00            
ATOM    311  C3B POPE   26     106.997 179.438  36.824  1.00  0.00            
ATOM    312  C4B POPE   26     107.359 182.100  33.605  1.00  0.00            
ATOM    313  NH3 POPE   27     126.161  64.932  55.640  1.00  0.00            
ATOM    314  PO4 POPE   27     128.876  62.726  52.973  1.00  0.00            
ATOM    315  GL1 POPE   27     130.973  60.033  49.310  1.00  0.00            
ATOM    316  GL2 POPE   27     129.141  58.743  46.807  1.00  0.00            
ATOM    317  C1A POPE   27     134.429  59.989  47.825  1.00  0.00            
ATOM    318  D2A POPE   27     135.657  60.030  42.102  1.00  0.00            
ATOM    319  C3A POPE   27     133.460  60.101  38.278  1.00  0.00            
ATOM    320  C4A POPE   27     133.055  63.109  35.502  1.00  0.00            
ATOM    321  C1B POPE   27     130.427  59.201  42.059  1.00  0.00            
ATOM    322  C2B POPE   27     128.088  60.767  37.986  1.00  0.00            
ATOM    323  C3B POPE   27     126.687  63.950  35.269  1.00  0.00            
ATOM    324  C4B POPE   27     126.671  68.607  34.287  1.00  0.00            
ATOM    325  NH3 POPE   28      61.341  27.382  57.096  1.00  0.00            
ATOM    326  PO4 POPE   28      65.567  27.476  57.289  1.00  0.00            
ATOM    327  GL1 POPE   28      65.429  26.214  53.318  1.00  0.00            
ATOM    328  GL2 POPE   28      66.342  23.795  53.001  1.00  0.00            
ATOM    329  C1A POPE   28      62.995  25.882  48.628  1.00  0.00            
ATOM    330  D2A POPE   28      64.455  26.226  44.353  1.00  0.00            
ATOM    331  C3A POPE   28      62.137  23.040  41.423  1.00  0.00            
ATOM    332  C4A POPE   28      62.487  23.172  37.431  1.00  0.00            
ATOM    333  C1B POPE   28      64.301  21.281  50.790  1.00  0.00            
ATOM    334  C2B POPE   28      64.342  17.891  47.929  1.00  0.00            
ATOM    335  C3B POPE   28      62.046  16.547  43.884  1.00  0.00            
ATOM    336  C4B POPE   28      61.079  18.561  40.391  1.00  0.00            
ATOM    337  NH3 POPE   29       9.819 101.771  55.823  1.00  0.00            
ATOM    338  PO4 POPE   29      14.275 100.126  55.471  1.00  0.00            
ATOM    339  GL1 POPE   29      15.049 100.131  51.963  1.00  0.00            
ATOM    340  GL2 POPE   29      11.416 100.577  51.320  1.00  0.00            
ATOM    341  C1A POPE   29      15.359  97.023  48.943  1.00  0.00            
ATOM    342  D2A POPE   29      18.152  95.745  45.358  1.00  0.00            
ATOM    343  C3A POPE   29      21.502  94.418  42.264  1.00  0.00            
ATOM    344  C4A POPE   29      21.873  96.704  37.920  1.00  0.00            
ATOM    345  C1B POPE   29      11.319  99.946  47.523  1.00  0.00            
ATOM    346  C2B POPE   29      10.531  99.574  43.033  1.00  0.00            
ATOM    347  C3B POPE   29      12.322 101.213  38.609  1.00  0.00            
ATOM    348  C4B POPE   29      15.230  99.904  34.552  1.00  0.00            
ATOM    349  NH3 POPE   30     178.039  13.441  54.622  1.00  0.00            
ATOM    350  PO4 POPE   30     178.256   9.055  53.927  1.00  0.00            
ATOM    351  GL1 POPE   30     179.971  11.291  50.718  1.00  0.00            
ATOM    352  GL2 POPE   30     183.016  11.974  51.827  1.00  0.00            
ATOM    353  C1A POPE   30     178.248  11.496  46.485  1.00  0.00            
ATOM    354  D2A POPE   30     175.784   8.835  43.436  1.00  0.00            
ATOM    355  C3A POPE   30     178.048   7.601  40.083  1.00  0.00            
ATOM    356  C4A POPE   30     180.416   5.824  35.668  1.00  0.00            
ATOM    357  C1B POPE   30     183.346  14.087  47.956  1.00  0.00            
ATOM    358  C2B POPE   30     185.233  16.255  44.532  1.00  0.00            
ATOM    359  C3B POPE   30     185.341  15.647  40.186  1.00  0.00            
ATOM    360  C4B POPE   30     183.022  18.053  37.026  1.00  0.00            
ATOM    361  NH3 POPE   31     135.794 148.381  51.944  1.00  0.00            
ATOM    362  PO4 POPE   31     134.219 152.375  51.519  1.00  0.00            
ATOM    363  GL1 POPE   31     134.776 152.839  47.462  1.00  0.00            
ATOM    364  GL2 POPE   31     135.926 150.268  46.765  1.00  0.00            
ATOM    365  C1A POPE   31     136.198 155.142  43.295  1.00  0.00            
ATOM    366  D2A POPE   31     137.126 154.741  38.466  1.00  0.00            
ATOM    367  C3A POPE   31     139.539 151.870  36.438  1.00  0.00            
ATOM    368  C4A POPE   31     143.388 149.638  35.779  1.00  0.00            
ATOM    369  C1B POPE   31     136.261 150.497  41.892  1.00  0.00            
ATOM    370  C2B POPE   31     135.196 148.460  38.427  1.00  0.00            
ATOM    371  C3B POPE   31     135.623 148.673  34.455  1.00  0.00            
ATOM    372  C4B POPE   31     138.121 151.808  30.984  1.00  0.00            
ATOM    373  NH3 POPE   32     135.911  97.769  62.106  1.00  0.00            
ATOM    374  PO4 POPE   32     137.503 100.339  59.199  1.00  0.00            
ATOM    375  GL1 POPE   32     137.617 101.195  54.104  1.00  0.00            
ATOM    376  GL2 POPE   32     140.658 100.309  53.162  1.00  0.00            
ATOM    377  C1A POPE   32     138.541 103.048  49.719  1.00  0.00            
ATOM    378  D2A POPE   32     136.046 104.584  45.936  1.00  0.00            
ATOM    379  C3A POPE   32     134.006 101.835  44.097  1.00  0.00            
ATOM    380  C4A POPE   32     134.862  98.544  41.300  1.00  0.00            
ATOM    381  C1B POPE   32     142.133  98.612  48.882  1.00  0.00            
ATOM    382  C2B POPE   32     141.524  95.873  46.046  1.00  0.00            
ATOM    383  C3B POPE   32     141.153  91.967  43.557  1.00  0.00            
ATOM    384  C4B POPE   32     139.380  90.111  39.283  1.00  0.00            
ATOM    385  NH3 POPE   33     143.213 192.844  53.954  1.00  0.00            
ATOM    386  PO4 POPE   33     139.892 192.338  53.832  1.00  0.00            
ATOM    387  GL1 POPE   33     139.539 193.350  49.520  1.00  0.00            
ATOM    388  GL2 POPE   33     143.040 194.609  47.979  1.00  0.00            
ATOM    389  C1A POPE   33     139.620 194.508  44.384  1.00  0.00            
ATOM    390  D2A POPE   33     140.662 195.753  40.194  1.00  0.00            
ATOM    391  C3A POPE   33     141.838 192.304  37.490  1.00  0.00            
ATOM    392  C4A POPE   33     144.995 192.642  33.193  1.00  0.00            
ATOM    393  C1B POPE   33     144.568 193.153  44.372  1.00  0.00            
ATOM    394  C2B POPE   33     145.616 195.804  41.553  1.00  0.00            
ATOM    395  C3B POPE   33     146.390 196.690  37.001  1.00  0.00            
ATOM    396  C4B POPE   33     147.568 199.633  33.110  1.00  0.00            
ATOM    397  NH3 POPE   34     186.010  13.662  55.626  1.00  0.00            
ATOM    398  PO4 POPE   34     181.810  16.298  56.065  1.00  0.00            
ATOM    399  GL1 POPE   34     181.432  17.819  51.744  1.00  0.00            
ATOM    400  GL2 POPE   34     184.877  17.293  52.352  1.00  0.00            
ATOM    401  C1A POPE   34     179.093  19.516  48.867  1.00  0.00            
ATOM    402  D2A POPE   34     176.601  20.860  46.750  1.00  0.00            
ATOM    403  C3A POPE   34     178.060  21.498  43.802  1.00  0.00            
ATOM    404  C4A POPE   34     179.099  21.308  38.952  1.00  0.00            
ATOM    405  C1B POPE   34     184.298  20.244  48.164  1.00  0.00            
ATOM    406  C2B POPE   34     186.970  21.664  45.672  1.00  0.00            
ATOM    407  C3B POPE   34     187.537  25.269  42.241  1.00  0.00            
ATOM    408  C4B POPE   34     188.679  29.446  41.486  1.00  0.00            
ATOM    409  NH3 POPE   35      96.613  26.510  54.960  1.00  0.00            
ATOM    410  PO4 POPE   35     100.539  28.500  54.300  1.00  0.00            
ATOM    411  GL1 POPE   35     102.580  27.910  50.294  1.00  0.00            
ATOM    412  GL2 POPE   35     104.990  26.104  49.275  1.00  0.00            
ATOM    413  C1A POPE   35     102.244  27.687  45.451  1.00  0.00            
ATOM    414  D2A POPE   35     100.680  26.910  41.493  1.00  0.00            
ATOM    415  C3A POPE   35     101.860  27.795  37.398  1.00  0.00            
ATOM    416  C4A POPE   35     104.302  28.445  33.733  1.00  0.00            
ATOM    417  C1B POPE   35     107.587  28.189  45.562  1.00  0.00            
ATOM    418  C2B POPE   35     109.938  26.929  42.357  1.00  0.00            
ATOM    419  C3B POPE   35     109.848  25.448  38.578  1.00  0.00            
ATOM    420  C4B POPE   35     113.184  27.177  34.056  1.00  0.00            
ATOM    421  NH3 POPE   36     176.128 188.364  51.652  1.00  0.00            
ATOM    422  PO4 POPE   36     178.768 190.230  54.553  1.00  0.00            
ATOM    423  GL1 POPE   36     181.674 188.540  51.846  1.00  0.00            
ATOM    424  GL2 POPE   36     181.754 186.366  50.660  1.00  0.00            
ATOM    425  C1A POPE   36     184.233 190.138  48.320  1.00  0.00            
ATOM    426  D2A POPE   36     186.722 193.965  44.956  1.00  0.00            
ATOM    427  C3A POPE   36     189.128 190.477  42.692  1.00  0.00            
ATOM    428  C4A POPE   36     191.620 187.848  39.224  1.00  0.00            
ATOM    429  C1B POPE   36     181.844 185.813  46.115  1.00  0.00            
ATOM    430  C2B POPE   36     183.974 186.785  43.736  1.00  0.00            
ATOM    431  C3B POPE   36     184.377 186.837  40.535  1.00  0.00            
ATOM    432  C4B POPE   36     181.398 188.236  38.400  1.00  0.00            
ATOM    433  NH3 POPE   37     182.939  76.692  56.954  1.00  0.00            
ATOM    434  PO4 POPE   37     178.869  74.864  55.758  1.00  0.00            
ATOM    435  GL1 POPE   37     177.042  75.089  52.033  1.00  0.00            
ATOM    436  GL2 POPE   37     173.819  77.031  52.545  1.00  0.00            
ATOM    437  C1A POPE   37     175.771  77.303  48.115  1.00  0.00            
ATOM    438  D2A POPE   37     174.176  77.035  43.880  1.00  0.00            
ATOM    439  C3A POPE   37     175.965  74.982  41.253  1.00  0.00            
ATOM    440  C4A POPE   37     176.423  72.079  37.955  1.00  0.00            
ATOM    441  C1B POPE   37     171.468  75.969  50.056  1.00  0.00            
ATOM    442  C2B POPE   37     169.500  72.899  46.660  1.00  0.00            
ATOM    443  C3B POPE   37     167.909  74.026  42.807  1.00  0.00            
ATOM    444  C4B POPE   37     166.589  75.799  37.858  1.00  0.00            
ATOM    445  NH3 POPE   38      13.989  95.131  55.088  1.00  0.00            
ATOM    446  PO4 POPE   38       9.881  96.756  56.677  1.00  0.00            
ATOM    447  GL1 POPE   38       8.446  96.420  53.243  1.00  0.00            
ATOM    448  GL2 POPE   38       6.777  99.076  52.795  1.00  0.00            
ATOM    449  C1A POPE   38      10.505  95.388  49.597  1.00  0.00            
ATOM    450  D2A POPE   38      11.873  93.797  46.993  1.00  0.00            
ATOM    451  C3A POPE   38      14.118  93.804  42.543  1.00  0.00            
ATOM    452  C4A POPE   38      16.962  92.197  39.555  1.00  0.00            
ATOM    453  C1B POPE   38       5.982 100.782  49.307  1.00  0.00            
ATOM    454  C2B POPE   38       6.562 102.489  45.275  1.00  0.00            
ATOM    455  C3B POPE   38       5.165  99.335  41.588  1.00  0.00            
ATOM    456  C4B POPE   38       4.320 100.383  36.967  1.00  0.00            
ATOM    457  NH3 POPE   39      89.677   1.657  52.080  1.00  0.00            
ATOM    458  PO4 POPE   39      93.896 201.707  52.500  1.00  0.00            
ATOM    459  GL1 POPE   39      93.599   0.884  49.212  1.00  0.00            
ATOM    460  GL2 POPE   39      95.509   4.064  49.690  1.00  0.00            
ATOM    461  C1A POPE   39      92.638 202.405  44.975  1.00  0.00            
ATOM    462  D2A POPE   39      90.160 201.587  40.868  1.00  0.00            
ATOM    463  C3A POPE   39      87.103 199.066  39.876  1.00  0.00            
ATOM    464  C4A POPE   39      86.312 198.576  35.588  1.00  0.00            
ATOM    465  C1B POPE   39      97.796   6.149  46.147  1.00  0.00            
ATOM    466  C2B POPE   39     100.366   4.113  42.406  1.00  0.00            
ATOM    467  C3B POPE   39     101.933   1.672  38.300  1.00  0.00            
ATOM    468  C4B POPE   39     101.711   0.381  33.746  1.00  0.00            
ATOM    469  NH3 POPE   40      82.124   0.227  50.585  1.00  0.00            
ATOM    470  PO4 POPE   40      85.828 200.191  50.289  1.00  0.00            
ATOM    471  GL1 POPE   40      87.279   1.432  47.887  1.00  0.00            
ATOM    472  GL2 POPE   40      83.900   2.789  46.552  1.00  0.00            
ATOM    473  C1A POPE   40      88.793   2.474  44.312  1.00  0.00            
ATOM    474  D2A POPE   40      88.751   3.925  40.367  1.00  0.00            
ATOM    475  C3A POPE   40      88.071   1.378  36.340  1.00  0.00            
ATOM    476  C4A POPE   40      90.789   1.234  32.737  1.00  0.00            
ATOM    477  C1B POPE   40      84.870   6.419  43.594  1.00  0.00            
ATOM    478  C2B POPE   40      85.356   6.577  38.655  1.00  0.00            
ATOM    479  C3B POPE   40      87.412   5.661  34.482  1.00  0.00            
ATOM    480  C4B POPE   40      86.524   4.605  30.198  1.00  0.00            
ATOM    481  NH3 POPE   41     157.668 112.382  56.916  1.00  0.00            
ATOM    482  PO4 POPE   41     158.209 109.196  55.695  1.00  0.00            
ATOM    483  GL1 POPE   41     156.589 109.710  51.658  1.00  0.00            
ATOM    484  GL2 POPE   41     156.223 112.776  51.818  1.00  0.00            
ATOM    485  C1A POPE   41     157.949 108.007  47.843  1.00  0.00            
ATOM    486  D2A POPE   41     160.128 106.024  44.769  1.00  0.00            
ATOM    487  C3A POPE   41     159.404 101.084  43.959  1.00  0.00            
ATOM    488  C4A POPE   41     162.717  99.536  41.325  1.00  0.00            
ATOM    489  C1B POPE   41     154.778 112.530  47.847  1.00  0.00            
ATOM    490  C2B POPE   41     152.780 114.998  44.894  1.00  0.00            
ATOM    491  C3B POPE   41     152.005 117.369  41.829  1.00  0.00            
ATOM    492  C4B POPE   41     149.247 117.440  37.729  1.00  0.00            
ATOM    493  NH3 POPE   42      31.534 195.975  53.229  1.00  0.00            
ATOM    494  PO4 POPE   42      28.307 198.705  55.898  1.00  0.00            
ATOM    495  GL1 POPE   42      28.081 199.564  51.111  1.00  0.00            
ATOM    496  GL2 POPE   42      25.721 201.108  51.594  1.00  0.00            
ATOM    497  C1A POPE   42      26.097 198.091  46.184  1.00  0.00            
ATOM    498  D2A POPE   42      25.779 197.889  42.442  1.00  0.00            
ATOM    499  C3A POPE   42      27.942 193.734  40.175  1.00  0.00            
ATOM    500  C4A POPE   42      28.432 189.101  39.829  1.00  0.00            
ATOM    501  C1B POPE   42      27.074   0.759  48.337  1.00  0.00            
ATOM    502  C2B POPE   42      27.175   3.477  44.769  1.00  0.00            
ATOM    503  C3B POPE   42      27.923   4.544  40.893  1.00  0.00            
ATOM    504  C4B POPE   42      26.044   6.457  37.273  1.00  0.00            
ATOM    505  NH3 POPE   43     179.549  51.297  59.473  1.00  0.00            
ATOM    506  PO4 POPE   43     180.468  46.835  61.080  1.00  0.00            
ATOM    507  GL1 POPE   43     178.336  46.276  57.760  1.00  0.00            
ATOM    508  GL2 POPE   43     181.040  44.803  55.385  1.00  0.00            
ATOM    509  C1A POPE   43     175.035  44.506  54.772  1.00  0.00            
ATOM    510  D2A POPE   43     172.331  44.607  49.861  1.00  0.00            
ATOM    511  C3A POPE   43     172.717  40.576  48.389  1.00  0.00            
ATOM    512  C4A POPE   43     177.108  38.839  46.769  1.00  0.00            
ATOM    513  C1B POPE   43     182.334  43.451  50.526  1.00  0.00            
ATOM    514  C2B POPE   43     182.034  42.490  45.523  1.00  0.00            
ATOM    515  C3B POPE   43     179.970  42.571  42.218  1.00  0.00            
ATOM    516  C4B POPE   43     177.233  39.097  41.799  1.00  0.00            
ATOM    517  NH3 POPE   44      87.259  29.477  54.107  1.00  0.00            
ATOM    518  PO4 POPE   44      83.487  30.158  55.624  1.00  0.00            
ATOM    519  GL1 POPE   44      82.566  30.703  51.179  1.00  0.00            
ATOM    520  GL2 POPE   44      79.763  28.531  51.093  1.00  0.00            
ATOM    521  C1A POPE   44      82.134  31.778  47.664  1.00  0.00            
ATOM    522  D2A POPE   44      84.354  32.528  43.157  1.00  0.00            
ATOM    523  C3A POPE   44      88.860  33.299  42.077  1.00  0.00            
ATOM    524  C4A POPE   44      92.592  34.274  44.761  1.00  0.00            
ATOM    525  C1B POPE   44      77.980  27.904  46.931  1.00  0.00            
ATOM    526  C2B POPE   44      74.509  27.715  43.721  1.00  0.00            
ATOM    527  C3B POPE   44      74.154  31.553  39.853  1.00  0.00            
ATOM    528  C4B POPE   44      71.960  33.788  37.293  1.00  0.00            
ATOM    529  NH3 POPE   45      92.424 181.399  50.498  1.00  0.00            
ATOM    530  PO4 POPE   45      88.833 180.477  51.513  1.00  0.00            
ATOM    531  GL1 POPE   45      87.486 181.286  46.872  1.00  0.00            
ATOM    532  GL2 POPE   45      89.402 184.795  46.513  1.00  0.00            
ATOM    533  C1A POPE   45      90.592 180.890  43.517  1.00  0.00            
ATOM    534  D2A POPE   45      93.897 182.962  41.938  1.00  0.00            
ATOM    535  C3A POPE   45      94.222 180.348  38.790  1.00  0.00            
ATOM    536  C4A POPE   45      93.967 179.085  35.584  1.00  0.00            
ATOM    537  C1B POPE   45      89.064 185.700  42.135  1.00  0.00            
ATOM    538  C2B POPE   45      89.867 182.535  38.642  1.00  0.00            
ATOM    539  C3B POPE   45      87.815 180.868  36.173  1.00  0.00            
ATOM    540  C4B POPE   45      84.020 181.741  33.977  1.00  0.00            
ATOM    541  NH3 POPE   46      71.375  84.584  60.255  1.00  0.00            
ATOM    542  PO4 POPE   46      73.291  81.976  58.165  1.00  0.00            
ATOM    543  GL1 POPE   46      74.030  81.173  55.134  1.00  0.00            
ATOM    544  GL2 POPE   46      75.631  78.249  54.537  1.00  0.00            
ATOM    545  C1A POPE   46      71.820  80.098  51.793  1.00  0.00            
ATOM    546  D2A POPE   46      72.384  80.722  47.865  1.00  0.00            
ATOM    547  C3A POPE   46      70.971  78.915  44.662  1.00  0.00            
ATOM    548  C4A POPE   46      70.316  77.203  39.976  1.00  0.00            
ATOM    549  C1B POPE   46      76.765  77.104  50.530  1.00  0.00            
ATOM    550  C2B POPE   46      76.723  74.484  46.605  1.00  0.00            
ATOM    551  C3B POPE   46      73.248  74.643  42.911  1.00  0.00            
ATOM    552  C4B POPE   46      70.374  71.476  41.362  1.00  0.00            
ATOM    553  NH3 POPE   47     148.055 169.831  50.157  1.00  0.00            
ATOM    554  PO4 POPE   47     150.956 167.554  51.601  1.00  0.00            
ATOM    555  GL1 POPE   47     152.586 166.436  48.544  1.00  0.00            
ATOM    556  GL2 POPE   47     149.629 165.703  46.915  1.00  0.00            
ATOM    557  C1A POPE   47     156.235 163.458  46.505  1.00  0.00            
ATOM    558  D2A POPE   47     157.419 163.235  41.957  1.00  0.00            
ATOM    559  C3A POPE   47     155.384 161.220  38.645  1.00  0.00            
ATOM    560  C4A POPE   47     155.722 157.216  36.432  1.00  0.00            
ATOM    561  C1B POPE   47     149.343 168.692  43.002  1.00  0.00            
ATOM    562  C2B POPE   47     148.469 168.080  38.078  1.00  0.00            
ATOM    563  C3B POPE   47     149.012 167.252  34.011  1.00  0.00            
ATOM    564  C4B POPE   47     147.938 167.004  29.667  1.00  0.00            
ATOM    565  NH3 POPE   48      19.093 183.073  56.886  1.00  0.00            
ATOM    566  PO4 POPE   48      19.491 187.856  55.203  1.00  0.00            
ATOM    567  GL1 POPE   48      20.669 187.864  51.682  1.00  0.00            
ATOM    568  GL2 POPE   48      18.304 189.408  50.874  1.00  0.00            
ATOM    569  C1A POPE   48      22.989 187.650  47.208  1.00  0.00            
ATOM    570  D2A POPE   48      24.222 188.614  43.248  1.00  0.00            
ATOM    571  C3A POPE   48      22.300 190.531  39.245  1.00  0.00            
ATOM    572  C4A POPE   48      19.789 189.259  35.860  1.00  0.00            
ATOM    573  C1B POPE   48      18.163 187.718  47.396  1.00  0.00            
ATOM    574  C2B POPE   48      19.271 188.951  44.052  1.00  0.00            
ATOM    575  C3B POPE   48      17.018 190.455  40.050  1.00  0.00            
ATOM    576  C4B POPE   48      14.770 192.509  38.114  1.00  0.00            
ATOM    577  NH3 POPE   49      97.276  81.640  58.665  1.00  0.00            
ATOM    578  PO4 POPE   49      92.510  82.894  59.401  1.00  0.00            
ATOM    579  GL1 POPE   49      91.230  81.707  55.439  1.00  0.00            
ATOM    580  GL2 POPE   49      93.209  78.352  55.501  1.00  0.00            
ATOM    581  C1A POPE   49      93.068  82.875  51.048  1.00  0.00            
ATOM    582  D2A POPE   49      92.150  85.220  47.959  1.00  0.00            
ATOM    583  C3A POPE   49      93.647  82.630  44.835  1.00  0.00            
ATOM    584  C4A POPE   49      95.942  83.285  41.074  1.00  0.00            
ATOM    585  C1B POPE   49      92.857  74.866  53.097  1.00  0.00            
ATOM    586  C2B POPE   49      91.014  73.361  49.040  1.00  0.00            
ATOM    587  C3B POPE   49      91.147  70.822  45.451  1.00  0.00            
ATOM    588  C4B POPE   49      91.080  69.007  41.042  1.00  0.00            
ATOM    589  NH3 POPE   50     154.901 123.152  56.337  1.00  0.00            
ATOM    590  PO4 POPE   50     155.445 118.696  56.719  1.00  0.00            
ATOM    591  GL1 POPE   50     154.400 118.309  52.312  1.00  0.00            
ATOM    592  GL2 POPE   50     152.700 120.842  50.672  1.00  0.00            
ATOM    593  C1A POPE   50     156.546 117.952  48.799  1.00  0.00            
ATOM    594  D2A POPE   50     157.955 117.428  44.870  1.00  0.00            
ATOM    595  C3A POPE   50     157.253 121.258  42.818  1.00  0.00            
ATOM    596  C4A POPE   50     158.254 123.640  38.448  1.00  0.00            
ATOM    597  C1B POPE   50     152.127 119.176  47.046  1.00  0.00            
ATOM    598  C2B POPE   50     152.185 122.143  43.704  1.00  0.00            
ATOM    599  C3B POPE   50     153.319 123.533  39.402  1.00  0.00            
ATOM    600  C4B POPE   50     154.529 127.397  37.756  1.00  0.00            
ATOM    601  NH3 POPE   51      51.600 129.438  55.895  1.00  0.00            
ATOM    602  PO4 POPE   51      47.973 127.177  57.162  1.00  0.00            
ATOM    603  GL1 POPE   51      49.135 124.330  54.645  1.00  0.00            
ATOM    604  GL2 POPE   51      49.058 126.302  52.509  1.00  0.00            
ATOM    605  C1A POPE   51      47.820 121.403  51.532  1.00  0.00            
ATOM    606  D2A POPE   51      45.981 118.932  47.933  1.00  0.00            
ATOM    607  C3A POPE   51      46.065 117.010  44.232  1.00  0.00            
ATOM    608  C4A POPE   51      46.864 117.996  39.849  1.00  0.00            
ATOM    609  C1B POPE   51      51.306 126.826  47.666  1.00  0.00            
ATOM    610  C2B POPE   51      52.526 128.173  43.872  1.00  0.00            
ATOM    611  C3B POPE   51      53.444 127.312  39.999  1.00  0.00            
ATOM    612  C4B POPE   51      49.724 126.637  37.001  1.00  0.00            
ATOM    613  NH3 POPE   52      18.660 149.028  62.601  1.00  0.00            
ATOM    614  PO4 POPE   52      19.047 153.203  61.637  1.00  0.00            
ATOM    615  GL1 POPE   52      19.499 153.794  56.875  1.00  0.00            
ATOM    616  GL2 POPE   52      19.821 157.325  56.347  1.00  0.00            
ATOM    617  C1A POPE   52      19.591 151.398  53.346  1.00  0.00            
ATOM    618  D2A POPE   52      17.406 147.322  52.807  1.00  0.00            
ATOM    619  C3A POPE   52      16.233 146.921  48.068  1.00  0.00            
ATOM    620  C4A POPE   52      16.782 144.575  44.433  1.00  0.00            
ATOM    621  C1B POPE   52      19.132 155.807  50.565  1.00  0.00            
ATOM    622  C2B POPE   52      19.761 156.487  45.858  1.00  0.00            
ATOM    623  C3B POPE   52      20.211 154.076  42.079  1.00  0.00            
ATOM    624  C4B POPE   52      17.653 153.667  39.905  1.00  0.00            
ATOM    625  NH3 POPE   53     155.272 105.739  58.002  1.00  0.00            
ATOM    626  PO4 POPE   53     152.980 109.891  57.508  1.00  0.00            
ATOM    627  GL1 POPE   53     152.427 107.811  53.721  1.00  0.00            
ATOM    628  GL2 POPE   53     151.796 109.490  51.575  1.00  0.00            
ATOM    629  C1A POPE   53     150.600 103.761  52.908  1.00  0.00            
ATOM    630  D2A POPE   53     152.732  98.997  51.052  1.00  0.00            
ATOM    631  C3A POPE   53     151.352  98.253  46.283  1.00  0.00            
ATOM    632  C4A POPE   53     149.286  97.753  42.899  1.00  0.00            
ATOM    633  C1B POPE   53     152.913 107.910  48.378  1.00  0.00            
ATOM    634  C2B POPE   53     152.495 107.072  43.440  1.00  0.00            
ATOM    635  C3B POPE   53     149.187 106.543  39.745  1.00  0.00            
ATOM    636  C4B POPE   53     145.158 107.306  37.406  1.00  0.00            
ATOM    637  NH3 POPE   54      28.440 131.462  53.015  1.00  0.00            
ATOM    638  PO4 POPE   54      30.176 127.742  53.773  1.00  0.00            
ATOM    639  GL1 POPE   54      28.198 126.472  49.886  1.00  0.00            
ATOM    640  GL2 POPE   54      25.534 129.078  48.370  1.00  0.00            
ATOM    641  C1A POPE   54      30.838 125.157  46.336  1.00  0.00            
ATOM    642  D2A POPE   54      33.275 123.636  42.644  1.00  0.00            
ATOM    643  C3A POPE   54      35.391 126.569  39.890  1.00  0.00            
ATOM    644  C4A POPE   54      39.137 126.357  38.639  1.00  0.00            
ATOM    645  C1B POPE   54      24.538 128.266  44.130  1.00  0.00            
ATOM    646  C2B POPE   54      23.120 130.980  41.305  1.00  0.00            
ATOM    647  C3B POPE   54      20.809 133.805  37.983  1.00  0.00            
ATOM    648  C4B POPE   54      17.596 134.932  34.663  1.00  0.00            
ATOM    649  NH3 POPE   55     177.659 107.637  59.086  1.00  0.00            
ATOM    650  PO4 POPE   55     178.682 105.928  55.522  1.00  0.00            
ATOM    651  GL1 POPE   55     181.261 102.658  52.006  1.00  0.00            
ATOM    652  GL2 POPE   55     182.713 100.231  52.229  1.00  0.00            
ATOM    653  C1A POPE   55     185.248 103.257  49.087  1.00  0.00            
ATOM    654  D2A POPE   55     187.685 102.661  46.424  1.00  0.00            
ATOM    655  C3A POPE   55     186.165  98.994  43.585  1.00  0.00            
ATOM    656  C4A POPE   55     187.435  94.688  40.953  1.00  0.00            
ATOM    657  C1B POPE   55     180.646  99.918  47.830  1.00  0.00            
ATOM    658  C2B POPE   55     179.987  99.595  43.770  1.00  0.00            
ATOM    659  C3B POPE   55     182.619  97.581  40.514  1.00  0.00            
ATOM    660  C4B POPE   55     183.495  99.247  36.304  1.00  0.00            
ATOM    661  NH3 POPE   56      95.884 128.420  52.662  1.00  0.00            
ATOM    662  PO4 POPE   56      95.825 133.404  50.986  1.00  0.00            
ATOM    663  GL1 POPE   56      97.325 130.690  47.219  1.00  0.00            
ATOM    664  GL2 POPE   56      99.481 132.803  45.483  1.00  0.00            
ATOM    665  C1A POPE   56      96.911 128.596  43.219  1.00  0.00            
ATOM    666  D2A POPE   56      97.317 127.496  39.529  1.00  0.00            
ATOM    667  C3A POPE   56      98.998 124.033  37.776  1.00  0.00            
ATOM    668  C4A POPE   56     102.551 121.058  39.996  1.00  0.00            
ATOM    669  C1B POPE   56      98.371 132.745  41.116  1.00  0.00            
ATOM    670  C2B POPE   56      97.727 132.910  36.455  1.00  0.00            
ATOM    671  C3B POPE   56      96.835 137.031  32.613  1.00  0.00            
ATOM    672  C4B POPE   56      96.030 138.887  28.659  1.00  0.00            
ATOM    673  NH3 POPE   57     103.563  36.301  51.616  1.00  0.00            
ATOM    674  PO4 POPE   57     100.793  38.555  53.584  1.00  0.00            
ATOM    675  GL1 POPE   57      98.782  36.798  48.679  1.00  0.00            
ATOM    676  GL2 POPE   57      96.556  34.489  47.751  1.00  0.00            
ATOM    677  C1A POPE   57      99.364  37.154  44.003  1.00  0.00            
ATOM    678  D2A POPE   57      96.095  35.137  41.257  1.00  0.00            
ATOM    679  C3A POPE   57      93.247  32.704  39.288  1.00  0.00            
ATOM    680  C4A POPE   57      90.350  31.481  36.367  1.00  0.00            
ATOM    681  C1B POPE   57     100.620  32.772  46.130  1.00  0.00            
ATOM    682  C2B POPE   57     101.719  32.222  41.763  1.00  0.00            
ATOM    683  C3B POPE   57     103.016  32.766  36.903  1.00  0.00            
ATOM    684  C4B POPE   57     101.882  35.107  34.155  1.00  0.00            
ATOM    685  NH3 POPE   58      92.951 172.560  52.542  1.00  0.00            
ATOM    686  PO4 POPE   58      91.809 176.733  53.328  1.00  0.00            
ATOM    687  GL1 POPE   58      91.028 176.636  48.546  1.00  0.00            
ATOM    688  GL2 POPE   58      93.933 178.746  46.683  1.00  0.00            
ATOM    689  C1A POPE   58      88.592 175.398  44.058  1.00  0.00            
ATOM    690  D2A POPE   58      89.262 177.346  39.398  1.00  0.00            
ATOM    691  C3A POPE   58      90.510 174.475  35.502  1.00  0.00            
ATOM    692  C4A POPE   58      94.003 173.647  33.930  1.00  0.00            
ATOM    693  C1B POPE   58      93.434 176.298  42.874  1.00  0.00            
ATOM    694  C2B POPE   58      93.625 175.408  39.307  1.00  0.00            
ATOM    695  C3B POPE   58      98.052 175.642  38.062  1.00  0.00            
ATOM    696  C4B POPE   58     101.390 178.314  38.181  1.00  0.00            
ATOM    697  NH3 POPE   59     150.323  93.438  59.765  1.00  0.00            
ATOM    698  PO4 POPE   59     146.989  96.803  58.880  1.00  0.00            
ATOM    699  GL1 POPE   59     146.060  95.614  55.386  1.00  0.00            
ATOM    700  GL2 POPE   59     145.317  99.185  53.474  1.00  0.00            
ATOM    701  C1A POPE   59     147.651  94.348  51.939  1.00  0.00            
ATOM    702  D2A POPE   59     146.773  95.637  47.260  1.00  0.00            
ATOM    703  C3A POPE   59     145.525  93.861  43.551  1.00  0.00            
ATOM    704  C4A POPE   59     144.366  93.310  38.809  1.00  0.00            
ATOM    705  C1B POPE   59     147.805 100.136  49.821  1.00  0.00            
ATOM    706  C2B POPE   59     150.082 103.806  47.676  1.00  0.00            
ATOM    707  C3B POPE   59     147.127 106.470  44.407  1.00  0.00            
ATOM    708  C4B POPE   59     145.421 109.820  42.515  1.00  0.00            
ATOM    709  NH3 POPE   60      26.379  19.402  56.961  1.00  0.00            
ATOM    710  PO4 POPE   60      28.414  16.707  53.406  1.00  0.00            
ATOM    711  GL1 POPE   60      26.098  18.338  50.992  1.00  0.00            
ATOM    712  GL2 POPE   60      29.416  17.239  48.359  1.00  0.00            
ATOM    713  C1A POPE   60      27.081  21.669  48.545  1.00  0.00            
ATOM    714  D2A POPE   60      26.029  25.254  45.526  1.00  0.00            
ATOM    715  C3A POPE   60      22.147  27.605  43.620  1.00  0.00            
ATOM    716  C4A POPE   60      19.356  30.528  42.434  1.00  0.00            
ATOM    717  C1B POPE   60      26.659  18.526  44.183  1.00  0.00            
ATOM    718  C2B POPE   60      27.668  22.052  42.425  1.00  0.00            
ATOM    719  C3B POPE   60      25.133  25.774  39.170  1.00  0.00            
ATOM    720  C4B POPE   60      21.086  26.388  39.059  1.00  0.00            
ATOM    721  NH3 POPE   61      56.968 199.259  53.695  1.00  0.00            
ATOM    722  PO4 POPE   61      52.535 197.512  54.078  1.00  0.00            
ATOM    723  GL1 POPE   61      49.933 198.299  50.899  1.00  0.00            
ATOM    724  GL2 POPE   61      50.903 195.295  49.039  1.00  0.00            
ATOM    725  C1A POPE   61      46.083 198.370  49.013  1.00  0.00            
ATOM    726  D2A POPE   61      44.229 196.459  45.261  1.00  0.00            
ATOM    727  C3A POPE   61      43.668 199.795  41.120  1.00  0.00            
ATOM    728  C4A POPE   61      47.037   1.140  42.637  1.00  0.00            
ATOM    729  C1B POPE   61      53.173 198.122  45.872  1.00  0.00            
ATOM    730  C2B POPE   61      54.821 200.169  41.989  1.00  0.00            
ATOM    731  C3B POPE   61      57.515 202.470  38.472  1.00  0.00            
ATOM    732  C4B POPE   61      57.154   0.488  34.626  1.00  0.00            
ATOM    733  NH3 POPE   62      41.656  48.223  56.562  1.00  0.00            
ATOM    734  PO4 POPE   62      45.390  51.184  57.756  1.00  0.00            
ATOM    735  GL1 POPE   62      45.729  50.051  53.264  1.00  0.00            
ATOM    736  GL2 POPE   62      43.232  52.316  52.959  1.00  0.00            
ATOM    737  C1A POPE   62      45.050  46.195  51.310  1.00  0.00            
ATOM    738  D2A POPE   62      44.036  44.717  47.402  1.00  0.00            
ATOM    739  C3A POPE   62      46.786  45.765  44.715  1.00  0.00            
ATOM    740  C4A POPE   62      49.833  49.231  42.262  1.00  0.00            
ATOM    741  C1B POPE   62      43.295  54.441  49.535  1.00  0.00            
ATOM    742  C2B POPE   62      43.480  57.629  46.892  1.00  0.00            
ATOM    743  C3B POPE   62      45.851  59.516  42.503  1.00  0.00            
ATOM    744  C4B POPE   62      47.609  61.229  38.412  1.00  0.00            
ATOM    745  NH3 POPE   63      65.188  32.153  55.325  1.00  0.00            
ATOM    746  PO4 POPE   63      68.396  31.033  54.339  1.00  0.00            
ATOM    747  GL1 POPE   63      66.661  30.407  50.328  1.00  0.00            
ATOM    748  GL2 POPE   63      63.575  30.760  50.662  1.00  0.00            
ATOM    749  C1A POPE   63      66.583  30.350  46.544  1.00  0.00            
ATOM    750  D2A POPE   63      69.449  27.680  43.434  1.00  0.00            
ATOM    751  C3A POPE   63      67.475  25.367  40.246  1.00  0.00            
ATOM    752  C4A POPE   63      67.223  23.255  35.600  1.00  0.00            
ATOM    753  C1B POPE   63      61.524  30.131  47.334  1.00  0.00            
ATOM    754  C2B POPE   63      59.530  26.566  44.657  1.00  0.00            
ATOM    755  C3B POPE   63      58.110  25.271  39.508  1.00  0.00            
ATOM    756  C4B POPE   63      55.910  26.367  35.371  1.00  0.00            
ATOM    757  NH3 POPE   64     142.233  70.235  60.083  1.00  0.00            
ATOM    758  PO4 POPE   64     146.964  72.096  59.525  1.00  0.00            
ATOM    759  GL1 POPE   64     145.106  72.289  55.647  1.00  0.00            
ATOM    760  GL2 POPE   64     142.248  73.240  56.364  1.00  0.00            
ATOM    761  C1A POPE   64     145.862  72.636  51.334  1.00  0.00            
ATOM    762  D2A POPE   64     146.253  73.395  46.862  1.00  0.00            
ATOM    763  C3A POPE   64     145.796  75.312  43.411  1.00  0.00            
ATOM    764  C4A POPE   64     142.797  74.248  39.151  1.00  0.00            
ATOM    765  C1B POPE   64     141.131  73.014  52.340  1.00  0.00            
ATOM    766  C2B POPE   64     141.376  71.910  47.444  1.00  0.00            
ATOM    767  C3B POPE   64     141.546  71.324  43.495  1.00  0.00            
ATOM    768  C4B POPE   64     141.754  68.323  40.256  1.00  0.00            
ATOM    769  NH3 POPE   65     178.231 131.194  55.496  1.00  0.00            
ATOM    770  PO4 POPE   65     174.710 132.042  56.475  1.00  0.00            
ATOM    771  GL1 POPE   65     174.965 131.255  51.679  1.00  0.00            
ATOM    772  GL2 POPE   65     175.766 134.355  51.294  1.00  0.00            
ATOM    773  C1A POPE   65     174.060 128.013  49.225  1.00  0.00            
ATOM    774  D2A POPE   65     175.792 124.316  47.650  1.00  0.00            
ATOM    775  C3A POPE   65     174.401 123.899  43.266  1.00  0.00            
ATOM    776  C4A POPE   65     173.626 122.584  39.790  1.00  0.00            
ATOM    777  C1B POPE   65     174.263 134.112  47.276  1.00  0.00            
ATOM    778  C2B POPE   65     171.815 134.349  43.218  1.00  0.00            
ATOM    779  C3B POPE   65     170.563 132.123  40.095  1.00  0.00            
ATOM    780  C4B POPE   65     166.939 132.939  37.142  1.00  0.00            
ATOM    781  NH3 POPE   66      89.872  21.067  52.904  1.00  0.00            
ATOM    782  PO4 POPE   66      87.632  24.242  55.349  1.00  0.00            
ATOM    783  GL1 POPE   66      86.828  25.437  50.731  1.00  0.00            
ATOM    784  GL2 POPE   66      86.808  22.535  48.682  1.00  0.00            
ATOM    785  C1A POPE   66      84.051  26.726  48.275  1.00  0.00            
ATOM    786  D2A POPE   66      82.086  27.439  44.592  1.00  0.00            
ATOM    787  C3A POPE   66      84.735  27.339  41.036  1.00  0.00            
ATOM    788  C4A POPE   66      87.912  28.872  39.943  1.00  0.00            
ATOM    789  C1B POPE   66      84.714  23.149  45.010  1.00  0.00            
ATOM    790  C2B POPE   66      82.013  23.322  41.517  1.00  0.00            
ATOM    791  C3B POPE   66      80.002  25.803  40.783  1.00  0.00            
ATOM    792  C4B POPE   66      80.450  28.845  38.325  1.00  0.00            
ATOM    793  NH3 POPE   67      72.433 141.286  49.914  1.00  0.00            
ATOM    794  PO4 POPE   67      69.007 143.809  50.120  1.00  0.00            
ATOM    795  GL1 POPE   67      66.126 145.927  46.550  1.00  0.00            
ATOM    796  GL2 POPE   67      67.025 149.222  45.857  1.00  0.00            
ATOM    797  C1A POPE   67      63.672 143.066  44.855  1.00  0.00            
ATOM    798  D2A POPE   67      63.309 140.522  41.441  1.00  0.00            
ATOM    799  C3A POPE   67      65.687 143.068  39.177  1.00  0.00            
ATOM    800  C4A POPE   67      67.866 143.580  34.897  1.00  0.00            
ATOM    801  C1B POPE   67      67.716 147.010  42.109  1.00  0.00            
ATOM    802  C2B POPE   67      68.693 147.860  37.853  1.00  0.00            
ATOM    803  C3B POPE   67      71.304 147.007  33.882  1.00  0.00            
ATOM    804  C4B POPE   67      70.214 148.998  30.670  1.00  0.00            
ATOM    805  NH3 POPE   68     111.711  41.122  54.023  1.00  0.00            
ATOM    806  PO4 POPE   68     114.735  40.632  57.685  1.00  0.00            
ATOM    807  GL1 POPE   68     116.758  41.577  53.663  1.00  0.00            
ATOM    808  GL2 POPE   68     117.814  39.548  51.692  1.00  0.00            
ATOM    809  C1A POPE   68     116.692  45.129  50.499  1.00  0.00            
ATOM    810  D2A POPE   68     114.570  45.146  46.434  1.00  0.00            
ATOM    811  C3A POPE   68     115.950  46.036  42.927  1.00  0.00            
ATOM    812  C4A POPE   68     114.436  48.444  39.061  1.00  0.00            
ATOM    813  C1B POPE   68     118.100  42.079  47.240  1.00  0.00            
ATOM    814  C2B POPE   68     119.353  42.713  41.473  1.00  0.00            
ATOM    815  C3B POPE   68     118.642  45.425  37.250  1.00  0.00            
ATOM    816  C4B POPE   68     116.410  44.325  33.699  1.00  0.00            
ATOM    817  NH3 POPE   69     114.003 152.831  51.958  1.00  0.00            
ATOM    818  PO4 POPE   69     110.093 154.955  50.444  1.00  0.00            
ATOM    819  GL1 POPE   69     109.747 154.026  46.142  1.00  0.00            
ATOM    820  GL2 POPE   69     110.412 151.864  45.171  1.00  0.00            
ATOM    821  C1A POPE   69     108.791 156.408  42.361  1.00  0.00            
ATOM    822  D2A POPE   69     108.418 155.338  38.671  1.00  0.00            
ATOM    823  C3A POPE   69     105.510 157.818  37.639  1.00  0.00            
ATOM    824  C4A POPE   69     105.263 161.022  33.967  1.00  0.00            
ATOM    825  C1B POPE   69     110.810 151.334  41.829  1.00  0.00            
ATOM    826  C2B POPE   69     114.106 150.184  39.854  1.00  0.00            
ATOM    827  C3B POPE   69     115.311 150.978  35.643  1.00  0.00            
ATOM    828  C4B POPE   69     114.317 150.699  31.172  1.00  0.00            
ATOM    829  NH3 POPE   70      39.500  23.698  53.913  1.00  0.00            
ATOM    830  PO4 POPE   70      42.380  26.166  55.589  1.00  0.00            
ATOM    831  GL1 POPE   70      42.482  27.444  50.942  1.00  0.00            
ATOM    832  GL2 POPE   70      44.078  30.662  50.368  1.00  0.00            
ATOM    833  C1A POPE   70      39.013  30.114  49.616  1.00  0.00            
ATOM    834  D2A POPE   70      35.692  28.922  46.972  1.00  0.00            
ATOM    835  C3A POPE   70      33.505  28.816  43.272  1.00  0.00            
ATOM    836  C4A POPE   70      29.348  27.323  40.945  1.00  0.00            
ATOM    837  C1B POPE   70      44.055  32.403  46.776  1.00  0.00            
ATOM    838  C2B POPE   70      43.155  34.834  44.752  1.00  0.00            
ATOM    839  C3B POPE   70      40.595  36.609  41.815  1.00  0.00            
ATOM    840  C4B POPE   70      40.556  37.495  37.710  1.00  0.00            
ATOM    841  NH3 POPE   71      69.118  23.844  57.189  1.00  0.00            
ATOM    842  PO4 POPE   71      70.608  26.386  54.564  1.00  0.00            
ATOM    843  GL1 POPE   71      70.737  27.196  51.056  1.00  0.00            
ATOM    844  GL2 POPE   71      74.130  28.514  50.190  1.00  0.00            
ATOM    845  C1A POPE   71      68.069  25.824  48.371  1.00  0.00            
ATOM    846  D2A POPE   71      66.833  21.674  46.742  1.00  0.00            
ATOM    847  C3A POPE   71      65.680  19.771  43.523  1.00  0.00            
ATOM    848  C4A POPE   71      66.138  19.807  39.222  1.00  0.00            
ATOM    849  C1B POPE   71      72.872  24.113  47.782  1.00  0.00            
ATOM    850  C2B POPE   71      70.263  22.107  43.130  1.00  0.00            
ATOM    851  C3B POPE   71      71.267  21.957  39.018  1.00  0.00            
ATOM    852  C4B POPE   71      72.492  23.391  34.853  1.00  0.00            
ATOM    853  NH3 POPE   72     130.547  91.993  59.703  1.00  0.00            
ATOM    854  PO4 POPE   72     131.169  88.272  57.356  1.00  0.00            
ATOM    855  GL1 POPE   72     131.693  90.193  54.349  1.00  0.00            
ATOM    856  GL2 POPE   72     131.497  93.396  54.813  1.00  0.00            
ATOM    857  C1A POPE   72     130.304  91.454  49.951  1.00  0.00            
ATOM    858  D2A POPE   72     128.556  93.438  46.148  1.00  0.00            
ATOM    859  C3A POPE   72     131.243  93.467  42.675  1.00  0.00            
ATOM    860  C4A POPE   72     133.116  91.920  38.478  1.00  0.00            
ATOM    861  C1B POPE   72     135.166  93.011  51.942  1.00  0.00            
ATOM    862  C2B POPE   72     134.893  92.370  47.627  1.00  0.00            
ATOM    863  C3B POPE   72     137.007  94.400  43.837  1.00  0.00            
ATOM    864  C4B POPE   72     140.242  95.153  40.047  1.00  0.00            
ATOM    865  NH3 POPE   73      96.041  98.764  54.555  1.00  0.00            
ATOM    866  PO4 POPE   73      98.808 101.547  55.836  1.00  0.00            
ATOM    867  GL1 POPE   73      96.542 102.605  51.323  1.00  0.00            
ATOM    868  GL2 POPE   73      94.238 104.979  51.550  1.00  0.00            
ATOM    869  C1A POPE   73      95.038 102.746  47.192  1.00  0.00            
ATOM    870  D2A POPE   73      91.601 102.311  43.594  1.00  0.00            
ATOM    871  C3A POPE   73      92.581 102.390  39.992  1.00  0.00            
ATOM    872  C4A POPE   73      93.627 103.410  36.347  1.00  0.00            
ATOM    873  C1B POPE   73      94.808 107.971  48.472  1.00  0.00            
ATOM    874  C2B POPE   73      94.449 110.196  45.722  1.00  0.00            
ATOM    875  C3B POPE   73      91.516 112.964  43.422  1.00  0.00            
ATOM    876  C4B POPE   73      89.123 112.896  39.940  1.00  0.00            
ATOM    877  NH3 POPE   74     159.361 171.879  58.864  1.00  0.00            
ATOM    878  PO4 POPE   74     158.216 167.648  56.713  1.00  0.00            
ATOM    879  GL1 POPE   74     159.884 167.176  51.941  1.00  0.00            
ATOM    880  GL2 POPE   74     158.595 169.225  49.775  1.00  0.00            
ATOM    881  C1A POPE   74     161.339 164.661  48.530  1.00  0.00            
ATOM    882  D2A POPE   74     161.123 162.647  45.270  1.00  0.00            
ATOM    883  C3A POPE   74     160.577 158.832  45.811  1.00  0.00            
ATOM    884  C4A POPE   74     156.266 158.366  47.727  1.00  0.00            
ATOM    885  C1B POPE   74     159.076 167.807  45.525  1.00  0.00            
ATOM    886  C2B POPE   74     159.147 167.536  40.488  1.00  0.00            
ATOM    887  C3B POPE   74     159.532 169.259  35.743  1.00  0.00            
ATOM    888  C4B POPE   74     160.078 168.417  31.532  1.00  0.00            
ATOM    889  NH3 POPE   75     110.378 159.524  48.501  1.00  0.00            
ATOM    890  PO4 POPE   75     114.660 157.522  49.022  1.00  0.00            
ATOM    891  GL1 POPE   75     113.609 157.358  44.756  1.00  0.00            
ATOM    892  GL2 POPE   75     112.790 159.706  42.523  1.00  0.00            
ATOM    893  C1A POPE   75     115.655 156.471  40.550  1.00  0.00            
ATOM    894  D2A POPE   75     112.909 154.415  38.213  1.00  0.00            
ATOM    895  C3A POPE   75     110.057 152.254  34.477  1.00  0.00            
ATOM    896  C4A POPE   75     107.681 151.436  31.010  1.00  0.00            
ATOM    897  C1B POPE   75     112.221 159.856  38.570  1.00  0.00            
ATOM    898  C2B POPE   75     109.978 158.376  34.710  1.00  0.00            
ATOM    899  C3B POPE   75     105.963 156.221  32.556  1.00  0.00            
ATOM    900  C4B POPE   75     103.102 153.986  30.222  1.00  0.00            
ATOM    901  NH3 POPE   76     128.526   5.969  54.839  1.00  0.00            
ATOM    902  PO4 POPE   76     125.725   7.458  51.617  1.00  0.00            
ATOM    903  GL1 POPE   76     123.828   9.216  47.633  1.00  0.00            
ATOM    904  GL2 POPE   76     126.015  11.883  47.040  1.00  0.00            
ATOM    905  C1A POPE   76     122.135   9.053  42.783  1.00  0.00            
ATOM    906  D2A POPE   76     120.100  12.692  40.816  1.00  0.00            
ATOM    907  C3A POPE   76     120.059  13.909  35.767  1.00  0.00            
ATOM    908  C4A POPE   76     122.344  11.432  31.549  1.00  0.00            
ATOM    909  C1B POPE   76     125.784  12.520  42.773  1.00  0.00            
ATOM    910  C2B POPE   76     128.826  15.415  41.307  1.00  0.00            
ATOM    911  C3B POPE   76     131.301  16.718  37.940  1.00  0.00            
ATOM    912  C4B POPE   76     134.388  18.084  35.721  1.00  0.00            
ATOM    913  NH3 POPE   77      69.899 117.868  57.641  1.00  0.00            
ATOM    914  PO4 POPE   77      72.165 115.625  55.652  1.00  0.00            
ATOM    915  GL1 POPE   77      71.719 115.383  51.723  1.00  0.00            
ATOM    916  GL2 POPE   77      68.702 114.201  50.384  1.00  0.00            
ATOM    917  C1A POPE   77      72.511 117.053  48.225  1.00  0.00            
ATOM    918  D2A POPE   77      73.424 119.508  45.032  1.00  0.00            
ATOM    919  C3A POPE   77      74.114 118.672  41.329  1.00  0.00            
ATOM    920  C4A POPE   77      71.167 120.056  37.312  1.00  0.00            
ATOM    921  C1B POPE   77      64.936 115.093  49.238  1.00  0.00            
ATOM    922  C2B POPE   77      63.162 118.969  47.573  1.00  0.00            
ATOM    923  C3B POPE   77      60.728 122.348  48.949  1.00  0.00            
ATOM    924  C4B POPE   77      61.464 127.193  49.196  1.00  0.00            
ATOM    925  NH3 POPE   78      48.182 101.472  63.566  1.00  0.00            
ATOM    926  PO4 POPE   78      43.302  98.791  61.381  1.00  0.00            
ATOM    927  GL1 POPE   78      41.126  99.187  57.621  1.00  0.00            
ATOM    928  GL2 POPE   78      36.936  99.543  56.983  1.00  0.00            
ATOM    929  C1A POPE   78      40.969 100.778  53.757  1.00  0.00            
ATOM    930  D2A POPE   78      38.421 101.348  51.446  1.00  0.00            
ATOM    931  C3A POPE   78      40.115  98.188  48.966  1.00  0.00            
ATOM    932  C4A POPE   78      41.224  97.010  44.089  1.00  0.00            
ATOM    933  C1B POPE   78      34.288 101.105  54.374  1.00  0.00            
ATOM    934  C2B POPE   78      34.388  98.480  50.828  1.00  0.00            
ATOM    935  C3B POPE   78      34.850  95.932  47.216  1.00  0.00            
ATOM    936  C4B POPE   78      35.398  95.190  42.446  1.00  0.00            
ATOM    937  NH3 POPE   79     161.600 164.479  56.000  1.00  0.00            
ATOM    938  PO4 POPE   79     165.466 162.730  54.617  1.00  0.00            
ATOM    939  GL1 POPE   79     166.505 163.528  51.151  1.00  0.00            
ATOM    940  GL2 POPE   79     166.509 166.855  50.587  1.00  0.00            
ATOM    941  C1A POPE   79     166.145 163.261  46.976  1.00  0.00            
ATOM    942  D2A POPE   79     167.825 162.561  42.921  1.00  0.00            
ATOM    943  C3A POPE   79     167.803 160.325  38.449  1.00  0.00            
ATOM    944  C4A POPE   79     169.528 162.157  35.196  1.00  0.00            
ATOM    945  C1B POPE   79     163.868 168.523  46.943  1.00  0.00            
ATOM    946  C2B POPE   79     162.566 170.487  43.218  1.00  0.00            
ATOM    947  C3B POPE   79     162.526 171.489  39.125  1.00  0.00            
ATOM    948  C4B POPE   79     164.823 169.733  35.502  1.00  0.00            
ATOM    949  NH3 POPE   80      84.713 177.231  49.413  1.00  0.00            
ATOM    950  PO4 POPE   80      80.123 176.360  49.684  1.00  0.00            
ATOM    951  GL1 POPE   80      79.197 179.161  46.389  1.00  0.00            
ATOM    952  GL2 POPE   80      76.061 180.546  45.892  1.00  0.00            
ATOM    953  C1A POPE   80      78.522 179.647  41.977  1.00  0.00            
ATOM    954  D2A POPE   80      76.046 178.836  37.525  1.00  0.00            
ATOM    955  C3A POPE   80      77.795 176.372  34.395  1.00  0.00            
ATOM    956  C4A POPE   80      74.422 174.304  30.649  1.00  0.00            
ATOM    957  C1B POPE   80      72.961 183.882  44.977  1.00  0.00            
ATOM    958  C2B POPE   80      71.363 188.360  46.334  1.00  0.00            
ATOM    959  C3B POPE   80      69.117 190.884  42.760  1.00  0.00            
ATOM    960  C4B POPE   80      68.798 191.290  38.672  1.00  0.00            
ATOM    961  NH3 POPE   81     153.164 138.957  59.168  1.00  0.00            
ATOM    962  PO4 POPE   81     157.136 136.869  57.617  1.00  0.00            
ATOM    963  GL1 POPE   81     156.011 137.031  52.503  1.00  0.00            
ATOM    964  GL2 POPE   81     152.911 138.760  53.576  1.00  0.00            
ATOM    965  C1A POPE   81     157.521 137.873  48.507  1.00  0.00            
ATOM    966  D2A POPE   81     161.167 138.166  45.969  1.00  0.00            
ATOM    967  C3A POPE   81     161.515 139.328  42.190  1.00  0.00            
ATOM    968  C4A POPE   81     160.798 139.626  38.081  1.00  0.00            
ATOM    969  C1B POPE   81     151.903 137.815  49.319  1.00  0.00            
ATOM    970  C2B POPE   81     150.695 137.568  45.085  1.00  0.00            
ATOM    971  C3B POPE   81     151.366 141.073  41.747  1.00  0.00            
ATOM    972  C4B POPE   81     149.812 142.328  36.961  1.00  0.00            
ATOM    973  NH3 POPE   82       5.075 166.854  65.754  1.00  0.00            
ATOM    974  PO4 POPE   82       6.075 168.546  62.441  1.00  0.00            
ATOM    975  GL1 POPE   82       5.856 167.240  58.670  1.00  0.00            
ATOM    976  GL2 POPE   82       3.365 164.718  58.195  1.00  0.00            
ATOM    977  C1A POPE   82       6.660 167.322  53.728  1.00  0.00            
ATOM    978  D2A POPE   82       5.752 170.545  50.212  1.00  0.00            
ATOM    979  C3A POPE   82       4.209 170.261  47.162  1.00  0.00            
ATOM    980  C4A POPE   82     202.126 168.981  46.168  1.00  0.00            
ATOM    981  C1B POPE   82       3.818 163.314  54.240  1.00  0.00            
ATOM    982  C2B POPE   82       6.116 163.175  51.000  1.00  0.00            
ATOM    983  C3B POPE   82       6.416 162.640  46.395  1.00  0.00            
ATOM    984  C4B POPE   82       8.452 163.185  42.590  1.00  0.00            
ATOM    985  NH3 POPE   83      97.727  45.889  54.820  1.00  0.00            
ATOM    986  PO4 POPE   83      94.702  49.899  54.730  1.00  0.00            
ATOM    987  GL1 POPE   83      93.601  51.296  51.160  1.00  0.00            
ATOM    988  GL2 POPE   83      93.537  53.887  50.675  1.00  0.00            
ATOM    989  C1A POPE   83      93.727  50.587  46.994  1.00  0.00            
ATOM    990  D2A POPE   83      95.173  49.667  42.634  1.00  0.00            
ATOM    991  C3A POPE   83      98.917  49.213  40.087  1.00  0.00            
ATOM    992  C4A POPE   83     100.745  51.046  36.422  1.00  0.00            
ATOM    993  C1B POPE   83      93.500  55.813  46.722  1.00  0.00            
ATOM    994  C2B POPE   83      95.026  54.438  43.729  1.00  0.00            
ATOM    995  C3B POPE   83      95.420  52.790  38.440  1.00  0.00            
ATOM    996  C4B POPE   83      96.247  50.774  34.740  1.00  0.00            
ATOM    997  NH3 POPE   84      70.108 149.974  54.683  1.00  0.00            
ATOM    998  PO4 POPE   84      74.293 150.670  52.059  1.00  0.00            
ATOM    999  GL1 POPE   84      74.198 150.535  47.012  1.00  0.00            
ATOM   1000  GL2 POPE   84      77.234 149.705  45.023  1.00  0.00            
ATOM   1001  C1A POPE   84      74.223 152.477  42.757  1.00  0.00            
ATOM   1002  D2A POPE   84      72.620 155.304  39.374  1.00  0.00            
ATOM   1003  C3A POPE   84      72.369 155.154  35.562  1.00  0.00            
ATOM   1004  C4A POPE   84      68.810 152.322  34.394  1.00  0.00            
ATOM   1005  C1B POPE   84      77.267 149.738  40.664  1.00  0.00            
ATOM   1006  C2B POPE   84      76.126 147.143  37.118  1.00  0.00            
ATOM   1007  C3B POPE   84      74.249 143.151  34.822  1.00  0.00            
ATOM   1008  C4B POPE   84      71.671 143.299  30.418  1.00  0.00            
ATOM   1009  NH3 POPE   85      38.408  95.397  59.858  1.00  0.00            
ATOM   1010  PO4 POPE   85      34.510  97.574  60.788  1.00  0.00            
ATOM   1011  GL1 POPE   85      31.789  96.053  57.394  1.00  0.00            
ATOM   1012  GL2 POPE   85      34.547  94.231  56.667  1.00  0.00            
ATOM   1013  C1A POPE   85      30.843  97.477  53.876  1.00  0.00            
ATOM   1014  D2A POPE   85      30.206  97.532  48.403  1.00  0.00            
ATOM   1015  C3A POPE   85      29.916  94.837  44.794  1.00  0.00            
ATOM   1016  C4A POPE   85      31.349  92.809  41.177  1.00  0.00            
ATOM   1017  C1B POPE   85      32.576  93.140  53.021  1.00  0.00            
ATOM   1018  C2B POPE   85      32.189  90.522  49.143  1.00  0.00            
ATOM   1019  C3B POPE   85      34.313  91.346  45.243  1.00  0.00            
ATOM   1020  C4B POPE   85      35.318  88.037  41.356  1.00  0.00            
ATOM   1021  NH3 POPE   86      37.503  72.900  62.271  1.00  0.00            
ATOM   1022  PO4 POPE   86      40.215  70.500  59.007  1.00  0.00            
ATOM   1023  GL1 POPE   86      38.003  69.768  55.984  1.00  0.00            
ATOM   1024  GL2 POPE   86      36.059  67.222  56.243  1.00  0.00            
ATOM   1025  C1A POPE   86      39.328  70.738  51.529  1.00  0.00            
ATOM   1026  D2A POPE   86      38.290  70.625  47.121  1.00  0.00            
ATOM   1027  C3A POPE   86      38.176  74.006  44.015  1.00  0.00            
ATOM   1028  C4A POPE   86      35.187  75.709  41.466  1.00  0.00            
ATOM   1029  C1B POPE   86      33.775  67.494  52.379  1.00  0.00            
ATOM   1030  C2B POPE   86      34.439  67.409  47.571  1.00  0.00            
ATOM   1031  C3B POPE   86      35.394  68.743  43.577  1.00  0.00            
ATOM   1032  C4B POPE   86      35.900  67.882  39.225  1.00  0.00            
ATOM   1033  NH3 POPE   87     155.833 188.492  57.076  1.00  0.00            
ATOM   1034  PO4 POPE   87     154.472 189.663  53.446  1.00  0.00            
ATOM   1035  GL1 POPE   87     153.933 190.376  49.643  1.00  0.00            
ATOM   1036  GL2 POPE   87     153.848 187.171  47.980  1.00  0.00            
ATOM   1037  C1A POPE   87     154.104 191.037  44.957  1.00  0.00            
ATOM   1038  D2A POPE   87     152.273 190.573  40.100  1.00  0.00            
ATOM   1039  C3A POPE   87     149.625 188.088  38.003  1.00  0.00            
ATOM   1040  C4A POPE   87     148.440 187.225  34.462  1.00  0.00            
ATOM   1041  C1B POPE   87     152.032 186.260  44.243  1.00  0.00            
ATOM   1042  C2B POPE   87     152.767 184.379  39.998  1.00  0.00            
ATOM   1043  C3B POPE   87     153.704 184.755  34.520  1.00  0.00            
ATOM   1044  C4B POPE   87     152.859 188.819  32.901  1.00  0.00            
ATOM   1045  NH3 POPE   88      55.509 136.578  53.356  1.00  0.00            
ATOM   1046  PO4 POPE   88      56.987 131.730  53.383  1.00  0.00            
ATOM   1047  GL1 POPE   88      57.429 131.506  48.471  1.00  0.00            
ATOM   1048  GL2 POPE   88      55.604 133.774  48.919  1.00  0.00            
ATOM   1049  C1A POPE   88      58.178 129.578  44.362  1.00  0.00            
ATOM   1050  D2A POPE   88      59.321 129.449  40.952  1.00  0.00            
ATOM   1051  C3A POPE   88      57.883 126.978  37.269  1.00  0.00            
ATOM   1052  C4A POPE   88      54.233 124.025  36.279  1.00  0.00            
ATOM   1053  C1B POPE   88      51.461 133.673  46.320  1.00  0.00            
ATOM   1054  C2B POPE   88      47.511 133.356  42.971  1.00  0.00            
ATOM   1055  C3B POPE   88      46.114 135.633  39.515  1.00  0.00            
ATOM   1056  C4B POPE   88      45.960 136.832  35.825  1.00  0.00            
ATOM   1057  NH3 POPE   89       0.479 103.677  56.757  1.00  0.00            
ATOM   1058  PO4 POPE   89       5.498 104.255  56.672  1.00  0.00            
ATOM   1059  GL1 POPE   89       7.311 107.360  53.581  1.00  0.00            
ATOM   1060  GL2 POPE   89       7.817 105.025  51.236  1.00  0.00            
ATOM   1061  C1A POPE   89       6.621 109.217  49.359  1.00  0.00            
ATOM   1062  D2A POPE   89       1.978 110.275  49.527  1.00  0.00            
ATOM   1063  C3A POPE   89     200.529 113.171  48.789  1.00  0.00            
ATOM   1064  C4A POPE   89     197.166 113.978  51.299  1.00  0.00            
ATOM   1065  C1B POPE   89      10.280 105.118  47.866  1.00  0.00            
ATOM   1066  C2B POPE   89      11.229 104.394  44.409  1.00  0.00            
ATOM   1067  C3B POPE   89       8.834 104.284  40.883  1.00  0.00            
ATOM   1068  C4B POPE   89       8.485 104.340  36.331  1.00  0.00            
ATOM   1069  NH3 POPE   90     168.897 101.966  56.310  1.00  0.00            
ATOM   1070  PO4 POPE   90     164.936 101.688  58.437  1.00  0.00            
ATOM   1071  GL1 POPE   90     163.874 101.321  54.346  1.00  0.00            
ATOM   1072  GL2 POPE   90     165.661 103.140  52.069  1.00  0.00            
ATOM   1073  C1A POPE   90     164.307  98.487  52.340  1.00  0.00            
ATOM   1074  D2A POPE   90     160.916  96.341  50.127  1.00  0.00            
ATOM   1075  C3A POPE   90     160.731  96.199  44.877  1.00  0.00            
ATOM   1076  C4A POPE   90     159.461  95.548  40.749  1.00  0.00            
ATOM   1077  C1B POPE   90     168.355 101.859  48.611  1.00  0.00            
ATOM   1078  C2B POPE   90     170.801  99.387  45.926  1.00  0.00            
ATOM   1079  C3B POPE   90     173.062  95.276  44.139  1.00  0.00            
ATOM   1080  C4B POPE   90     174.932  91.294  43.843  1.00  0.00            
ATOM   1081  NH3 POPE   91      13.263 121.046  54.865  1.00  0.00            
ATOM   1082  PO4 POPE   91       9.104 121.867  56.551  1.00  0.00            
ATOM   1083  GL1 POPE   91       8.132 122.740  52.715  1.00  0.00            
ATOM   1084  GL2 POPE   91       6.664 124.531  51.663  1.00  0.00            
ATOM   1085  C1A POPE   91       9.047 121.556  47.677  1.00  0.00            
ATOM   1086  D2A POPE   91      11.454 120.530  43.098  1.00  0.00            
ATOM   1087  C3A POPE   91      13.149 121.631  39.129  1.00  0.00            
ATOM   1088  C4A POPE   91      16.745 120.171  36.642  1.00  0.00            
ATOM   1089  C1B POPE   91       6.463 125.939  47.440  1.00  0.00            
ATOM   1090  C2B POPE   91       5.664 128.139  44.447  1.00  0.00            
ATOM   1091  C3B POPE   91       6.658 131.796  42.544  1.00  0.00            
ATOM   1092  C4B POPE   91       8.697 131.886  37.708  1.00  0.00            
ATOM   1093  NH3 POPE   92      60.070  66.608  56.837  1.00  0.00            
ATOM   1094  PO4 POPE   92      61.364  69.685  60.534  1.00  0.00            
ATOM   1095  GL1 POPE   92      60.964  71.489  56.106  1.00  0.00            
ATOM   1096  GL2 POPE   92      57.328  71.590  56.778  1.00  0.00            
ATOM   1097  C1A POPE   92      59.708  71.164  51.869  1.00  0.00            
ATOM   1098  D2A POPE   92      59.364  73.993  48.805  1.00  0.00            
ATOM   1099  C3A POPE   92      57.955  74.941  43.741  1.00  0.00            
ATOM   1100  C4A POPE   92      60.314  78.014  40.286  1.00  0.00            
ATOM   1101  C1B POPE   92      56.045  74.501  54.042  1.00  0.00            
ATOM   1102  C2B POPE   92      56.728  77.773  51.536  1.00  0.00            
ATOM   1103  C3B POPE   92      58.140  79.044  48.156  1.00  0.00            
ATOM   1104  C4B POPE   92      56.649  79.443  44.462  1.00  0.00            
ATOM   1105  NH3 POPE   93       3.154  32.466  58.999  1.00  0.00            
ATOM   1106  PO4 POPE   93       2.539  28.578  60.563  1.00  0.00            
ATOM   1107  GL1 POPE   93       0.289  27.568  57.094  1.00  0.00            
ATOM   1108  GL2 POPE   93     201.581  30.741  56.633  1.00  0.00            
ATOM   1109  C1A POPE   93     201.176  25.160  53.947  1.00  0.00            
ATOM   1110  D2A POPE   93     197.457  23.079  51.402  1.00  0.00            
ATOM   1111  C3A POPE   93     197.862  23.310  47.556  1.00  0.00            
ATOM   1112  C4A POPE   93     196.336  23.073  42.471  1.00  0.00            
ATOM   1113  C1B POPE   93       0.914  31.364  51.317  1.00  0.00            
ATOM   1114  C2B POPE   93     201.670  31.156  47.430  1.00  0.00            
ATOM   1115  C3B POPE   93     200.972  30.723  43.678  1.00  0.00            
ATOM   1116  C4B POPE   93     198.303  32.398  39.671  1.00  0.00            
ATOM   1117  NH3 POPE   94      57.074 175.821  54.820  1.00  0.00            
ATOM   1118  PO4 POPE   94      56.192 171.626  54.319  1.00  0.00            
ATOM   1119  GL1 POPE   94      55.334 171.533  49.430  1.00  0.00            
ATOM   1120  GL2 POPE   94      57.641 168.239  48.170  1.00  0.00            
ATOM   1121  C1A POPE   94      54.250 173.760  44.934  1.00  0.00            
ATOM   1122  D2A POPE   94      55.398 173.581  40.314  1.00  0.00            
ATOM   1123  C3A POPE   94      55.173 176.592  36.457  1.00  0.00            
ATOM   1124  C4A POPE   94      57.321 179.543  36.068  1.00  0.00            
ATOM   1125  C1B POPE   94      56.237 169.161  44.594  1.00  0.00            
ATOM   1126  C2B POPE   94      57.000 168.874  40.415  1.00  0.00            
ATOM   1127  C3B POPE   94      57.309 166.124  36.942  1.00  0.00            
ATOM   1128  C4B POPE   94      58.661 162.569  35.042  1.00  0.00            
ATOM   1129  NH3 POPE   95     201.987 183.314  61.022  1.00  0.00            
ATOM   1130  PO4 POPE   95       1.162 186.954  58.879  1.00  0.00            
ATOM   1131  GL1 POPE   95       0.327 184.110  55.444  1.00  0.00            
ATOM   1132  GL2 POPE   95     201.906 185.540  52.347  1.00  0.00            
ATOM   1133  C1A POPE   95       2.110 181.245  52.721  1.00  0.00            
ATOM   1134  D2A POPE   95       0.910 179.113  48.747  1.00  0.00            
ATOM   1135  C3A POPE   95     200.918 181.695  46.220  1.00  0.00            
ATOM   1136  C4A POPE   95     198.356 180.319  42.344  1.00  0.00            
ATOM   1137  C1B POPE   95       1.196 186.525  49.028  1.00  0.00            
ATOM   1138  C2B POPE   95       1.142 187.444  45.049  1.00  0.00            
ATOM   1139  C3B POPE   95       3.874 188.429  42.547  1.00  0.00            
ATOM   1140  C4B POPE   95       7.717 186.984  39.826  1.00  0.00            
ATOM   1141  NH3 POPE   96      12.785 176.228  59.236  1.00  0.00            
ATOM   1142  PO4 POPE   96       7.937 177.354  60.517  1.00  0.00            
ATOM   1143  GL1 POPE   96       8.696 177.132  55.989  1.00  0.00            
ATOM   1144  GL2 POPE   96       5.260 177.723  53.725  1.00  0.00            
ATOM   1145  C1A POPE   96      10.093 177.719  51.634  1.00  0.00            
ATOM   1146  D2A POPE   96       8.414 178.051  48.148  1.00  0.00            
ATOM   1147  C3A POPE   96       8.862 176.787  44.190  1.00  0.00            
ATOM   1148  C4A POPE   96       6.459 176.446  40.824  1.00  0.00            
ATOM   1149  C1B POPE   96       4.552 175.457  50.141  1.00  0.00            
ATOM   1150  C2B POPE   96       3.759 174.900  45.938  1.00  0.00            
ATOM   1151  C3B POPE   96       2.296 172.387  43.506  1.00  0.00            
ATOM   1152  C4B POPE   96       0.667 169.386  41.505  1.00  0.00            
ATOM   1153  NH3 POPE   97      48.660  60.413  62.053  1.00  0.00            
ATOM   1154  PO4 POPE   97      52.875  63.712  62.675  1.00  0.00            
ATOM   1155  GL1 POPE   97      52.490  64.855  57.351  1.00  0.00            
ATOM   1156  GL2 POPE   97      54.383  67.049  56.990  1.00  0.00            
ATOM   1157  C1A POPE   97      53.234  64.198  52.486  1.00  0.00            
ATOM   1158  D2A POPE   97      52.158  64.673  48.178  1.00  0.00            
ATOM   1159  C3A POPE   97      52.552  67.959  46.477  1.00  0.00            
ATOM   1160  C4A POPE   97      53.475  72.450  43.732  1.00  0.00            
ATOM   1161  C1B POPE   97      55.306  68.917  52.273  1.00  0.00            
ATOM   1162  C2B POPE   97      54.644  72.482  49.827  1.00  0.00            
ATOM   1163  C3B POPE   97      54.253  75.672  47.123  1.00  0.00            
ATOM   1164  C4B POPE   97      51.714  77.327  44.388  1.00  0.00            
ATOM   1165  NH3 POPE   98     170.346 109.479  60.428  1.00  0.00            
ATOM   1166  PO4 POPE   98     172.884 107.174  58.426  1.00  0.00            
ATOM   1167  GL1 POPE   98     173.972 106.494  54.217  1.00  0.00            
ATOM   1168  GL2 POPE   98     171.550 104.619  52.755  1.00  0.00            
ATOM   1169  C1A POPE   98     176.177 107.342  50.305  1.00  0.00            
ATOM   1170  D2A POPE   98     177.878 104.093  46.730  1.00  0.00            
ATOM   1171  C3A POPE   98     177.051 105.366  42.458  1.00  0.00            
ATOM   1172  C4A POPE   98     173.349 107.963  41.457  1.00  0.00            
ATOM   1173  C1B POPE   98     172.652 104.090  48.379  1.00  0.00            
ATOM   1174  C2B POPE   98     171.196 104.381  43.962  1.00  0.00            
ATOM   1175  C3B POPE   98     168.859 106.434  40.810  1.00  0.00            
ATOM   1176  C4B POPE   98     169.687 105.149  36.417  1.00  0.00            
ATOM   1177  NH3 POPE   99      20.683 119.208  58.423  1.00  0.00            
ATOM   1178  PO4 POPE   99      20.598 114.814  58.479  1.00  0.00            
ATOM   1179  GL1 POPE   99      19.923 113.534  54.340  1.00  0.00            
ATOM   1180  GL2 POPE   99      20.311 116.328  53.388  1.00  0.00            
ATOM   1181  C1A POPE   99      17.935 114.303  49.825  1.00  0.00            
ATOM   1182  D2A POPE   99      17.566 114.417  45.189  1.00  0.00            
ATOM   1183  C3A POPE   99      14.088 113.107  43.401  1.00  0.00            
ATOM   1184  C4A POPE   99      11.725 108.673  42.804  1.00  0.00            
ATOM   1185  C1B POPE   99      22.017 117.965  49.734  1.00  0.00            
ATOM   1186  C2B POPE   99      22.568 116.433  45.390  1.00  0.00            
ATOM   1187  C3B POPE   99      21.638 114.764  41.734  1.00  0.00            
ATOM   1188  C4B POPE   99      20.089 112.179  39.133  1.00  0.00            
ATOM   1189  NH3 POPE  100      84.393  98.636  55.003  1.00  0.00            
ATOM   1190  PO4 POPE  100      87.336 100.956  56.260  1.00  0.00            
ATOM   1191  GL1 POPE  100      84.927 102.727  52.611  1.00  0.00            
ATOM   1192  GL2 POPE  100      85.845 101.184  50.133  1.00  0.00            
ATOM   1193  C1A POPE  100      82.239 105.166  49.255  1.00  0.00            
ATOM   1194  D2A POPE  100      79.178 106.489  45.770  1.00  0.00            
ATOM   1195  C3A POPE  100      80.705 108.198  41.411  1.00  0.00            
ATOM   1196  C4A POPE  100      78.091 110.589  37.998  1.00  0.00            
ATOM   1197  C1B POPE  100      85.998 103.132  46.388  1.00  0.00            
ATOM   1198  C2B POPE  100      85.896 102.696  41.317  1.00  0.00            
ATOM   1199  C3B POPE  100      88.232 103.567  37.649  1.00  0.00            
ATOM   1200  C4B POPE  100      88.729 104.969  33.515  1.00  0.00            
ATOM   1201  NH3 POPE  101       3.307  90.330  57.609  1.00  0.00            
ATOM   1202  PO4 POPE  101       6.886  91.547  59.279  1.00  0.00            
ATOM   1203  GL1 POPE  101       6.989  92.168  54.614  1.00  0.00            
ATOM   1204  GL2 POPE  101       9.765  91.011  54.281  1.00  0.00            
ATOM   1205  C1A POPE  101       5.510  93.799  50.427  1.00  0.00            
ATOM   1206  D2A POPE  101       2.370  92.396  48.508  1.00  0.00            
ATOM   1207  C3A POPE  101       2.808  91.008  44.026  1.00  0.00            
ATOM   1208  C4A POPE  101       2.418  91.760  40.373  1.00  0.00            
ATOM   1209  C1B POPE  101       8.851  90.142  50.462  1.00  0.00            
ATOM   1210  C2B POPE  101       7.760  90.271  45.901  1.00  0.00            
ATOM   1211  C3B POPE  101       8.444  90.003  41.332  1.00  0.00            
ATOM   1212  C4B POPE  101       6.175  88.847  36.940  1.00  0.00            
ATOM   1213  NH3 POPE  102     183.281  27.389  56.549  1.00  0.00            
ATOM   1214  PO4 POPE  102     179.240  25.882  57.900  1.00  0.00            
ATOM   1215  GL1 POPE  102     179.154  25.605  54.045  1.00  0.00            
ATOM   1216  GL2 POPE  102     180.784  28.767  52.448  1.00  0.00            
ATOM   1217  C1A POPE  102     178.770  24.456  49.037  1.00  0.00            
ATOM   1218  D2A POPE  102     177.895  26.163  44.898  1.00  0.00            
ATOM   1219  C3A POPE  102     179.643  26.691  41.219  1.00  0.00            
ATOM   1220  C4A POPE  102     182.819  26.666  39.034  1.00  0.00            
ATOM   1221  C1B POPE  102     180.672  29.094  48.041  1.00  0.00            
ATOM   1222  C2B POPE  102     179.271  31.366  44.860  1.00  0.00            
ATOM   1223  C3B POPE  102     178.439  33.971  42.824  1.00  0.00            
ATOM   1224  C4B POPE  102     177.442  34.896  38.821  1.00  0.00            
ATOM   1225  NH3 POPE  103      93.429 152.183  50.117  1.00  0.00            
ATOM   1226  PO4 POPE  103      96.659 154.364  52.329  1.00  0.00            
ATOM   1227  GL1 POPE  103      97.572 153.942  47.008  1.00  0.00            
ATOM   1228  GL2 POPE  103      95.529 151.571  45.108  1.00  0.00            
ATOM   1229  C1A POPE  103     101.867 153.976  44.121  1.00  0.00            
ATOM   1230  D2A POPE  103     102.909 154.190  40.918  1.00  0.00            
ATOM   1231  C3A POPE  103     102.598 151.309  37.279  1.00  0.00            
ATOM   1232  C4A POPE  103     101.892 150.644  33.690  1.00  0.00            
ATOM   1233  C1B POPE  103      94.892 147.477  41.518  1.00  0.00            
ATOM   1234  C2B POPE  103      97.767 145.186  39.868  1.00  0.00            
ATOM   1235  C3B POPE  103     100.076 145.355  36.687  1.00  0.00            
ATOM   1236  C4B POPE  103     101.961 142.211  34.781  1.00  0.00            
ATOM   1237  NH3 POPE  104     134.341  11.151  51.052  1.00  0.00            
ATOM   1238  PO4 POPE  104     131.750  15.116  52.616  1.00  0.00            
ATOM   1239  GL1 POPE  104     133.006  15.749  48.169  1.00  0.00            
ATOM   1240  GL2 POPE  104     134.739  13.379  46.700  1.00  0.00            
ATOM   1241  C1A POPE  104     130.859  17.633  45.496  1.00  0.00            
ATOM   1242  D2A POPE  104     130.173  21.411  44.532  1.00  0.00            
ATOM   1243  C3A POPE  104     132.511  22.126  40.675  1.00  0.00            
ATOM   1244  C4A POPE  104     135.491  24.165  38.020  1.00  0.00            
ATOM   1245  C1B POPE  104     130.628  12.407  45.414  1.00  0.00            
ATOM   1246  C2B POPE  104     128.042   8.509  44.473  1.00  0.00            
ATOM   1247  C3B POPE  104     129.643   4.864  43.296  1.00  0.00            
ATOM   1248  C4B POPE  104     132.114   4.307  40.071  1.00  0.00            
ATOM   1249  NH3 POPE  105      29.172 118.749  58.685  1.00  0.00            
ATOM   1250  PO4 POPE  105      29.774 122.502  57.436  1.00  0.00            
ATOM   1251  GL1 POPE  105      29.044 122.632  53.329  1.00  0.00            
ATOM   1252  GL2 POPE  105      30.045 119.403  53.819  1.00  0.00            
ATOM   1253  C1A POPE  105      29.670 121.750  49.659  1.00  0.00            
ATOM   1254  D2A POPE  105      31.332 119.898  45.879  1.00  0.00            
ATOM   1255  C3A POPE  105      29.139 120.424  41.618  1.00  0.00            
ATOM   1256  C4A POPE  105      30.858 122.336  38.840  1.00  0.00            
ATOM   1257  C1B POPE  105      31.771 117.118  50.957  1.00  0.00            
ATOM   1258  C2B POPE  105      33.476 115.054  47.146  1.00  0.00            
ATOM   1259  C3B POPE  105      33.658 113.656  42.349  1.00  0.00            
ATOM   1260  C4B POPE  105      30.605 110.932  40.793  1.00  0.00            
ATOM   1261  NH3 POPE  106     121.911  31.782  56.414  1.00  0.00            
ATOM   1262  PO4 POPE  106     125.364  35.301  56.425  1.00  0.00            
ATOM   1263  GL1 POPE  106     124.473  35.652  51.982  1.00  0.00            
ATOM   1264  GL2 POPE  106     123.434  32.860  50.979  1.00  0.00            
ATOM   1265  C1A POPE  106     121.429  36.807  48.774  1.00  0.00            
ATOM   1266  D2A POPE  106     117.585  36.707  46.503  1.00  0.00            
ATOM   1267  C3A POPE  106     117.740  37.398  41.695  1.00  0.00            
ATOM   1268  C4A POPE  106     120.920  37.497  38.667  1.00  0.00            
ATOM   1269  C1B POPE  106     121.216  32.336  47.516  1.00  0.00            
ATOM   1270  C2B POPE  106     117.587  32.407  44.041  1.00  0.00            
ATOM   1271  C3B POPE  106     116.006  32.989  40.436  1.00  0.00            
ATOM   1272  C4B POPE  106     114.071  30.423  37.720  1.00  0.00            
ATOM   1273  NH3 POPE  107     104.460  64.539  57.856  1.00  0.00            
ATOM   1274  PO4 POPE  107     106.954  62.864  54.732  1.00  0.00            
ATOM   1275  GL1 POPE  107     105.788  64.292  50.092  1.00  0.00            
ATOM   1276  GL2 POPE  107     102.692  64.049  50.407  1.00  0.00            
ATOM   1277  C1A POPE  107     106.387  65.970  46.307  1.00  0.00            
ATOM   1278  D2A POPE  107     107.674  67.554  42.101  1.00  0.00            
ATOM   1279  C3A POPE  107     108.474  64.054  39.092  1.00  0.00            
ATOM   1280  C4A POPE  107     109.842  62.617  34.272  1.00  0.00            
ATOM   1281  C1B POPE  107     102.171  62.363  46.604  1.00  0.00            
ATOM   1282  C2B POPE  107     103.856  63.896  42.285  1.00  0.00            
ATOM   1283  C3B POPE  107     104.146  63.207  38.425  1.00  0.00            
ATOM   1284  C4B POPE  107     106.508  65.755  35.117  1.00  0.00            
ATOM   1285  NH3 POPE  108     152.992  52.180  58.541  1.00  0.00            
ATOM   1286  PO4 POPE  108     152.754  47.233  59.905  1.00  0.00            
ATOM   1287  GL1 POPE  108     152.653  46.125  55.211  1.00  0.00            
ATOM   1288  GL2 POPE  108     149.301  45.081  55.018  1.00  0.00            
ATOM   1289  C1A POPE  108     152.693  48.851  51.991  1.00  0.00            
ATOM   1290  D2A POPE  108     154.552  47.878  48.150  1.00  0.00            
ATOM   1291  C3A POPE  108     155.023  47.652  43.443  1.00  0.00            
ATOM   1292  C4A POPE  108     157.098  45.923  40.454  1.00  0.00            
ATOM   1293  C1B POPE  108     151.776  43.581  50.822  1.00  0.00            
ATOM   1294  C2B POPE  108     150.327  41.973  46.281  1.00  0.00            
ATOM   1295  C3B POPE  108     146.381  42.078  42.750  1.00  0.00            
ATOM   1296  C4B POPE  108     145.323  40.568  38.587  1.00  0.00            
ATOM   1297  NH3 POPE  109      45.257  17.520  54.285  1.00  0.00            
ATOM   1298  PO4 POPE  109      43.713  12.804  54.778  1.00  0.00            
ATOM   1299  GL1 POPE  109      43.028  13.169  50.550  1.00  0.00            
ATOM   1300  GL2 POPE  109      41.888  10.479  49.660  1.00  0.00            
ATOM   1301  C1A POPE  109      44.918  14.103  46.280  1.00  0.00            
ATOM   1302  D2A POPE  109      44.898  10.273  44.216  1.00  0.00            
ATOM   1303  C3A POPE  109      41.230   9.812  41.235  1.00  0.00            
ATOM   1304  C4A POPE  109      38.117   9.476  37.987  1.00  0.00            
ATOM   1305  C1B POPE  109      40.116   9.073  46.271  1.00  0.00            
ATOM   1306  C2B POPE  109      38.940   5.672  43.769  1.00  0.00            
ATOM   1307  C3B POPE  109      39.498   4.010  40.043  1.00  0.00            
ATOM   1308  C4B POPE  109      43.232   1.264  38.821  1.00  0.00            
ATOM   1309  NH3 POPE  110     105.865 152.808  51.759  1.00  0.00            
ATOM   1310  PO4 POPE  110     103.423 148.892  53.554  1.00  0.00            
ATOM   1311  GL1 POPE  110     103.387 148.647  49.445  1.00  0.00            
ATOM   1312  GL2 POPE  110     105.346 151.527  46.947  1.00  0.00            
ATOM   1313  C1A POPE  110     100.508 149.602  45.507  1.00  0.00            
ATOM   1314  D2A POPE  110     101.499 149.104  41.549  1.00  0.00            
ATOM   1315  C3A POPE  110     104.048 145.474  40.415  1.00  0.00            
ATOM   1316  C4A POPE  110     106.649 143.533  37.841  1.00  0.00            
ATOM   1317  C1B POPE  110     106.210 150.438  42.811  1.00  0.00            
ATOM   1318  C2B POPE  110     107.245 150.006  38.542  1.00  0.00            
ATOM   1319  C3B POPE  110     106.308 148.108  35.195  1.00  0.00            
ATOM   1320  C4B POPE  110     105.632 145.894  32.251  1.00  0.00            
ATOM   1321  NH3 POPE  111      94.396 162.621  54.919  1.00  0.00            
ATOM   1322  PO4 POPE  111      91.392 161.259  51.308  1.00  0.00            
ATOM   1323  GL1 POPE  111      92.183 163.420  45.964  1.00  0.00            
ATOM   1324  GL2 POPE  111      94.440 161.959  46.926  1.00  0.00            
ATOM   1325  C1A POPE  111      94.051 166.815  44.430  1.00  0.00            
ATOM   1326  D2A POPE  111      97.229 167.092  41.218  1.00  0.00            
ATOM   1327  C3A POPE  111      98.526 165.621  37.917  1.00  0.00            
ATOM   1328  C4A POPE  111     100.803 164.202  33.929  1.00  0.00            
ATOM   1329  C1B POPE  111      94.908 162.064  42.056  1.00  0.00            
ATOM   1330  C2B POPE  111      96.243 160.271  38.515  1.00  0.00            
ATOM   1331  C3B POPE  111      99.451 159.218  34.333  1.00  0.00            
ATOM   1332  C4B POPE  111     101.558 159.896  30.492  1.00  0.00            
ATOM   1333  NH3 POPE  112       8.510 145.756  61.978  1.00  0.00            
ATOM   1334  PO4 POPE  112       6.121 149.492  61.724  1.00  0.00            
ATOM   1335  GL1 POPE  112       5.967 149.067  56.643  1.00  0.00            
ATOM   1336  GL2 POPE  112       3.937 150.461  53.883  1.00  0.00            
ATOM   1337  C1A POPE  112       4.010 145.756  53.334  1.00  0.00            
ATOM   1338  D2A POPE  112       1.342 143.096  50.585  1.00  0.00            
ATOM   1339  C3A POPE  112       0.766 144.407  46.364  1.00  0.00            
ATOM   1340  C4A POPE  112     199.553 147.049  45.012  1.00  0.00            
ATOM   1341  C1B POPE  112       6.619 151.990  49.816  1.00  0.00            
ATOM   1342  C2B POPE  112       7.668 153.025  45.407  1.00  0.00            
ATOM   1343  C3B POPE  112       8.258 154.541  40.874  1.00  0.00            
ATOM   1344  C4B POPE  112       6.355 156.511  36.683  1.00  0.00            
ATOM   1345  NH3 POPE  113     122.052 138.288  52.678  1.00  0.00            
ATOM   1346  PO4 POPE  113     126.365 138.725  53.685  1.00  0.00            
ATOM   1347  GL1 POPE  113     129.225 137.835  50.678  1.00  0.00            
ATOM   1348  GL2 POPE  113     132.344 139.016  50.805  1.00  0.00            
ATOM   1349  C1A POPE  113     131.603 136.120  47.126  1.00  0.00            
ATOM   1350  D2A POPE  113     131.622 136.628  43.384  1.00  0.00            
ATOM   1351  C3A POPE  113     132.687 134.892  38.886  1.00  0.00            
ATOM   1352  C4A POPE  113     135.254 135.398  35.146  1.00  0.00            
ATOM   1353  C1B POPE  113     136.256 139.121  47.092  1.00  0.00            
ATOM   1354  C2B POPE  113     135.466 139.760  42.958  1.00  0.00            
ATOM   1355  C3B POPE  113     133.484 140.008  38.100  1.00  0.00            
ATOM   1356  C4B POPE  113     129.321 141.631  36.362  1.00  0.00            
ATOM   1357  NH3 POPE  114     109.349  82.289  53.500  1.00  0.00            
ATOM   1358  PO4 POPE  114     106.214  85.120  54.893  1.00  0.00            
ATOM   1359  GL1 POPE  114     106.047  87.769  51.823  1.00  0.00            
ATOM   1360  GL2 POPE  114     102.628  87.881  52.918  1.00  0.00            
ATOM   1361  C1A POPE  114     106.947  89.759  48.782  1.00  0.00            
ATOM   1362  D2A POPE  114     107.596  93.554  47.029  1.00  0.00            
ATOM   1363  C3A POPE  114     109.436  94.497  43.166  1.00  0.00            
ATOM   1364  C4A POPE  114     112.541  91.384  41.481  1.00  0.00            
ATOM   1365  C1B POPE  114     101.447  89.482  49.211  1.00  0.00            
ATOM   1366  C2B POPE  114     101.099  88.523  45.327  1.00  0.00            
ATOM   1367  C3B POPE  114     102.000  85.578  41.804  1.00  0.00            
ATOM   1368  C4B POPE  114     100.469  85.331  38.495  1.00  0.00            
ATOM   1369  NH3 POPE  115     131.207  58.122  54.023  1.00  0.00            
ATOM   1370  PO4 POPE  115     129.046  54.316  51.974  1.00  0.00            
ATOM   1371  GL1 POPE  115     132.337  54.370  49.427  1.00  0.00            
ATOM   1372  GL2 POPE  115     132.675  51.441  48.587  1.00  0.00            
ATOM   1373  C1A POPE  115     133.014  55.949  45.572  1.00  0.00            
ATOM   1374  D2A POPE  115     133.135  54.851  40.985  1.00  0.00            
ATOM   1375  C3A POPE  115     135.114  50.796  39.878  1.00  0.00            
ATOM   1376  C4A POPE  115     136.121  47.005  39.637  1.00  0.00            
ATOM   1377  C1B POPE  115     131.733  48.068  47.608  1.00  0.00            
ATOM   1378  C2B POPE  115     132.137  46.495  43.474  1.00  0.00            
ATOM   1379  C3B POPE  115     131.641  44.814  39.462  1.00  0.00            
ATOM   1380  C4B POPE  115     134.876  43.116  36.493  1.00  0.00            
ATOM   1381  NH3 POPE  116      61.557  55.391  58.569  1.00  0.00            
ATOM   1382  PO4 POPE  116      65.060  54.598  59.564  1.00  0.00            
ATOM   1383  GL1 POPE  116      65.591  56.672  55.036  1.00  0.00            
ATOM   1384  GL2 POPE  116      63.409  58.149  53.961  1.00  0.00            
ATOM   1385  C1A POPE  116      65.757  54.713  51.322  1.00  0.00            
ATOM   1386  D2A POPE  116      66.839  56.442  47.399  1.00  0.00            
ATOM   1387  C3A POPE  116      63.504  60.342  45.454  1.00  0.00            
ATOM   1388  C4A POPE  116      59.442  59.586  47.859  1.00  0.00            
ATOM   1389  C1B POPE  116      67.198  60.354  51.730  1.00  0.00            
ATOM   1390  C2B POPE  116      68.404  61.883  47.249  1.00  0.00            
ATOM   1391  C3B POPE  116      72.264  61.572  44.419  1.00  0.00            
ATOM   1392  C4B POPE  116      75.182  61.262  46.013  1.00  0.00            
ATOM   1393  NH3 POPE  117      26.381  41.098  61.713  1.00  0.00            
ATOM   1394  PO4 POPE  117      28.873  40.902  57.546  1.00  0.00            
ATOM   1395  GL1 POPE  117      26.874  40.655  53.848  1.00  0.00            
ATOM   1396  GL2 POPE  117      24.112  38.808  52.909  1.00  0.00            
ATOM   1397  C1A POPE  117      27.997  42.331  49.946  1.00  0.00            
ATOM   1398  D2A POPE  117      26.463  41.655  46.644  1.00  0.00            
ATOM   1399  C3A POPE  117      25.653  40.587  42.457  1.00  0.00            
ATOM   1400  C4A POPE  117      23.335  39.222  38.330  1.00  0.00            
ATOM   1401  C1B POPE  117      23.765  36.953  50.142  1.00  0.00            
ATOM   1402  C2B POPE  117      22.822  38.217  46.348  1.00  0.00            
ATOM   1403  C3B POPE  117      20.228  38.890  42.681  1.00  0.00            
ATOM   1404  C4B POPE  117      17.504  38.534  39.846  1.00  0.00            
ATOM   1405  NH3 POPE  118     119.983 187.165  54.167  1.00  0.00            
ATOM   1406  PO4 POPE  118     122.745 186.090  51.543  1.00  0.00            
ATOM   1407  GL1 POPE  118     122.625 182.807  48.542  1.00  0.00            
ATOM   1408  GL2 POPE  118     122.575 179.806  46.362  1.00  0.00            
ATOM   1409  C1A POPE  118     118.258 181.383  45.347  1.00  0.00            
ATOM   1410  D2A POPE  118     115.604 181.006  42.074  1.00  0.00            
ATOM   1411  C3A POPE  118     117.412 180.375  37.510  1.00  0.00            
ATOM   1412  C4A POPE  118     122.679 179.435  36.719  1.00  0.00            
ATOM   1413  C1B POPE  118     126.218 179.643  43.324  1.00  0.00            
ATOM   1414  C2B POPE  118     128.965 177.387  39.826  1.00  0.00            
ATOM   1415  C3B POPE  118     130.936 178.323  35.616  1.00  0.00            
ATOM   1416  C4B POPE  118     133.998 179.422  32.262  1.00  0.00            
ATOM   1417  NH3 POPE  119     189.189 168.704  60.142  1.00  0.00            
ATOM   1418  PO4 POPE  119     186.378 170.760  57.401  1.00  0.00            
ATOM   1419  GL1 POPE  119     185.175 171.481  53.453  1.00  0.00            
ATOM   1420  GL2 POPE  119     182.485 172.497  52.700  1.00  0.00            
ATOM   1421  C1A POPE  119     184.715 170.925  49.188  1.00  0.00            
ATOM   1422  D2A POPE  119     188.008 170.924  46.519  1.00  0.00            
ATOM   1423  C3A POPE  119     188.396 173.146  42.539  1.00  0.00            
ATOM   1424  C4A POPE  119     191.925 174.511  39.959  1.00  0.00            
ATOM   1425  C1B POPE  119     179.340 172.967  49.382  1.00  0.00            
ATOM   1426  C2B POPE  119     179.675 173.099  45.375  1.00  0.00            
ATOM   1427  C3B POPE  119     178.339 172.526  41.749  1.00  0.00            
ATOM   1428  C4B POPE  119     179.151 170.109  38.506  1.00  0.00            
ATOM   1429  NH3 POPE  120      46.844 159.515  56.221  1.00  0.00            
ATOM   1430  PO4 POPE  120      42.797 159.167  57.287  1.00  0.00            
ATOM   1431  GL1 POPE  120      42.709 161.137  53.257  1.00  0.00            
ATOM   1432  GL2 POPE  120      40.356 161.124  52.032  1.00  0.00            
ATOM   1433  C1A POPE  120      44.292 161.737  48.907  1.00  0.00            
ATOM   1434  D2A POPE  120      41.756 164.275  45.880  1.00  0.00            
ATOM   1435  C3A POPE  120      36.933 163.425  47.162  1.00  0.00            
ATOM   1436  C4A POPE  120      32.868 163.306  47.235  1.00  0.00            
ATOM   1437  C1B POPE  120      40.218 159.522  47.083  1.00  0.00            
ATOM   1438  C2B POPE  120      42.277 159.755  44.061  1.00  0.00            
ATOM   1439  C3B POPE  120      43.562 158.513  40.339  1.00  0.00            
ATOM   1440  C4B POPE  120      43.263 157.459  36.701  1.00  0.00            
ATOM   1441  NH3 POPE  121      49.614 120.385  64.616  1.00  0.00            
ATOM   1442  PO4 POPE  121      47.856 117.925  60.413  1.00  0.00            
ATOM   1443  GL1 POPE  121      47.751 119.560  56.134  1.00  0.00            
ATOM   1444  GL2 POPE  121      48.223 116.885  53.338  1.00  0.00            
ATOM   1445  C1A POPE  121      43.695 118.389  53.674  1.00  0.00            
ATOM   1446  D2A POPE  121      41.485 117.080  49.938  1.00  0.00            
ATOM   1447  C3A POPE  121      42.880 114.373  46.834  1.00  0.00            
ATOM   1448  C4A POPE  121      46.226 111.769  44.172  1.00  0.00            
ATOM   1449  C1B POPE  121      47.503 114.455  48.787  1.00  0.00            
ATOM   1450  C2B POPE  121      50.510 112.843  46.386  1.00  0.00            
ATOM   1451  C3B POPE  121      51.791 109.817  44.419  1.00  0.00            
ATOM   1452  C4B POPE  121      52.246 106.589  42.035  1.00  0.00            
ATOM   1453  NH3 POPE  122      89.910 112.462  60.049  1.00  0.00            
ATOM   1454  PO4 POPE  122      86.155 111.460  58.328  1.00  0.00            
ATOM   1455  GL1 POPE  122      85.468 111.038  53.849  1.00  0.00            
ATOM   1456  GL2 POPE  122      84.969 108.064  52.304  1.00  0.00            
ATOM   1457  C1A POPE  122      84.500 113.061  50.697  1.00  0.00            
ATOM   1458  D2A POPE  122      82.640 115.759  48.310  1.00  0.00            
ATOM   1459  C3A POPE  122      81.449 116.181  43.837  1.00  0.00            
ATOM   1460  C4A POPE  122      79.285 115.748  40.121  1.00  0.00            
ATOM   1461  C1B POPE  122      85.176 109.051  48.153  1.00  0.00            
ATOM   1462  C2B POPE  122      84.217 107.343  44.481  1.00  0.00            
ATOM   1463  C3B POPE  122      80.684 103.398  40.877  1.00  0.00            
ATOM   1464  C4B POPE  122      78.726 100.158  37.316  1.00  0.00            
ATOM   1465  NH3 POPE  123     108.629  48.718  56.719  1.00  0.00            
ATOM   1466  PO4 POPE  123     109.386  48.681  52.108  1.00  0.00            
ATOM   1467  GL1 POPE  123     111.105  50.636  48.560  1.00  0.00            
ATOM   1468  GL2 POPE  123     114.334  52.341  47.819  1.00  0.00            
ATOM   1469  C1A POPE  123     112.411  49.920  43.968  1.00  0.00            
ATOM   1470  D2A POPE  123     109.925  50.113  40.508  1.00  0.00            
ATOM   1471  C3A POPE  123     109.108  46.160  37.727  1.00  0.00            
ATOM   1472  C4A POPE  123     108.056  47.564  33.778  1.00  0.00            
ATOM   1473  C1B POPE  123     118.050  49.814  45.072  1.00  0.00            
ATOM   1474  C2B POPE  123     120.051  48.597  40.698  1.00  0.00            
ATOM   1475  C3B POPE  123     120.522  50.236  36.725  1.00  0.00            
ATOM   1476  C4B POPE  123     123.453  50.799  34.295  1.00  0.00            
ATOM   1477  NH3 POPE  124     171.521   4.928  53.645  1.00  0.00            
ATOM   1478  PO4 POPE  124     167.621   3.323  54.724  1.00  0.00            
ATOM   1479  GL1 POPE  124     167.266   3.471  50.599  1.00  0.00            
ATOM   1480  GL2 POPE  124     164.672   2.594  50.090  1.00  0.00            
ATOM   1481  C1A POPE  124     168.693   0.854  46.642  1.00  0.00            
ATOM   1482  D2A POPE  124     168.290   0.017  42.576  1.00  0.00            
ATOM   1483  C3A POPE  124     171.165   2.821  40.907  1.00  0.00            
ATOM   1484  C4A POPE  124     170.745   1.948  35.697  1.00  0.00            
ATOM   1485  C1B POPE  124     162.527   2.553  46.217  1.00  0.00            
ATOM   1486  C2B POPE  124     162.295   2.293  42.077  1.00  0.00            
ATOM   1487  C3B POPE  124     163.332   3.484  38.308  1.00  0.00            
ATOM   1488  C4B POPE  124     166.127   3.668  34.845  1.00  0.00            
ATOM   1489  NH3 POPE  125     155.539  13.786  51.183  1.00  0.00            
ATOM   1490  PO4 POPE  125     151.319  13.655  51.335  1.00  0.00            
ATOM   1491  GL1 POPE  125     150.782  15.106  48.598  1.00  0.00            
ATOM   1492  GL2 POPE  125     153.684  15.872  47.098  1.00  0.00            
ATOM   1493  C1A POPE  125     150.427  19.755  46.396  1.00  0.00            
ATOM   1494  D2A POPE  125     151.763  23.198  44.115  1.00  0.00            
ATOM   1495  C3A POPE  125     151.178  22.823  39.998  1.00  0.00            
ATOM   1496  C4A POPE  125     153.637  20.159  37.783  1.00  0.00            
ATOM   1497  C1B POPE  125     153.615  12.876  43.814  1.00  0.00            
ATOM   1498  C2B POPE  125     151.985  10.453  41.061  1.00  0.00            
ATOM   1499  C3B POPE  125     151.786   7.298  39.476  1.00  0.00            
ATOM   1500  C4B POPE  125     153.066   5.649  35.248  1.00  0.00            
ATOM   1501  NH3 POPE  126      39.828 151.119  55.024  1.00  0.00            
ATOM   1502  PO4 POPE  126      36.409 152.898  57.350  1.00  0.00            
ATOM   1503  GL1 POPE  126      34.894 153.559  53.091  1.00  0.00            
ATOM   1504  GL2 POPE  126      35.728 150.353  51.663  1.00  0.00            
ATOM   1505  C1A POPE  126      34.043 154.086  48.997  1.00  0.00            
ATOM   1506  D2A POPE  126      31.502 155.075  45.345  1.00  0.00            
ATOM   1507  C3A POPE  126      27.445 155.307  43.895  1.00  0.00            
ATOM   1508  C4A POPE  126      24.289 157.332  42.120  1.00  0.00            
ATOM   1509  C1B POPE  126      36.517 150.225  46.734  1.00  0.00            
ATOM   1510  C2B POPE  126      35.318 149.853  42.487  1.00  0.00            
ATOM   1511  C3B POPE  126      32.255 149.005  40.105  1.00  0.00            
ATOM   1512  C4B POPE  126      28.626 150.597  38.598  1.00  0.00            
ATOM   1513  NH3 POPE  127     200.230  39.995  60.676  1.00  0.00            
ATOM   1514  PO4 POPE  127     201.011  36.186  61.858  1.00  0.00            
ATOM   1515  GL1 POPE  127     200.536  35.352  58.360  1.00  0.00            
ATOM   1516  GL2 POPE  127     198.264  39.086  56.664  1.00  0.00            
ATOM   1517  C1A POPE  127     198.207  33.604  54.001  1.00  0.00            
ATOM   1518  D2A POPE  127     194.823  34.219  51.167  1.00  0.00            
ATOM   1519  C3A POPE  127     195.603  33.008  47.409  1.00  0.00            
ATOM   1520  C4A POPE  127     193.968  31.711  43.744  1.00  0.00            
ATOM   1521  C1B POPE  127     196.499  38.291  53.280  1.00  0.00            
ATOM   1522  C2B POPE  127     197.047  37.982  47.694  1.00  0.00            
ATOM   1523  C3B POPE  127     196.057  40.998  44.466  1.00  0.00            
ATOM   1524  C4B POPE  127     198.357  44.537  42.504  1.00  0.00            
ATOM   1525  NH3 POPE  128      43.126  65.607  60.925  1.00  0.00            
ATOM   1526  PO4 POPE  128      47.421  64.423  59.785  1.00  0.00            
ATOM   1527  GL1 POPE  128      47.284  64.387  55.227  1.00  0.00            
ATOM   1528  GL2 POPE  128      45.956  61.451  53.821  1.00  0.00            
ATOM   1529  C1A POPE  128      47.998  65.481  51.662  1.00  0.00            
ATOM   1530  D2A POPE  128      47.587  65.730  46.943  1.00  0.00            
ATOM   1531  C3A POPE  128      44.643  67.987  44.564  1.00  0.00            
ATOM   1532  C4A POPE  128      41.037  68.052  43.452  1.00  0.00            
ATOM   1533  C1B POPE  128      44.525  61.859  49.225  1.00  0.00            
ATOM   1534  C2B POPE  128      42.827  62.074  44.622  1.00  0.00            
ATOM   1535  C3B POPE  128      44.239  64.987  40.734  1.00  0.00            
ATOM   1536  C4B POPE  128      46.833  66.498  37.644  1.00  0.00            
ATOM   1537  NH3 POPE  129     127.678 170.858  51.559  1.00  0.00            
ATOM   1538  PO4 POPE  129     130.267 167.848  53.783  1.00  0.00            
ATOM   1539  GL1 POPE  129     131.210 165.579  50.589  1.00  0.00            
ATOM   1540  GL2 POPE  129     128.675 166.566  48.113  1.00  0.00            
ATOM   1541  C1A POPE  129     132.393 164.941  45.398  1.00  0.00            
ATOM   1542  D2A POPE  129     133.652 166.715  41.086  1.00  0.00            
ATOM   1543  C3A POPE  129     133.876 164.592  37.994  1.00  0.00            
ATOM   1544  C4A POPE  129     130.927 161.730  36.845  1.00  0.00            
ATOM   1545  C1B POPE  129     130.730 169.848  45.376  1.00  0.00            
ATOM   1546  C2B POPE  129     132.235 171.650  42.036  1.00  0.00            
ATOM   1547  C3B POPE  129     132.660 174.158  38.942  1.00  0.00            
ATOM   1548  C4B POPE  129     135.172 175.111  35.841  1.00  0.00            
ATOM   1549  NH3 POPE  130      40.336  18.021  49.129  1.00  0.00            
ATOM   1550  PO4 POPE  130      43.404  21.746  51.841  1.00  0.00            
ATOM   1551  GL1 POPE  130      40.914  23.042  48.081  1.00  0.00            
ATOM   1552  GL2 POPE  130      37.876  24.934  49.179  1.00  0.00            
ATOM   1553  C1A POPE  130      40.954  27.317  46.022  1.00  0.00            
ATOM   1554  D2A POPE  130      39.605  29.695  42.664  1.00  0.00            
ATOM   1555  C3A POPE  130      41.375  31.970  40.238  1.00  0.00            
ATOM   1556  C4A POPE  130      45.095  34.637  40.088  1.00  0.00            
ATOM   1557  C1B POPE  130      36.606  24.321  45.000  1.00  0.00            
ATOM   1558  C2B POPE  130      37.352  25.957  40.287  1.00  0.00            
ATOM   1559  C3B POPE  130      37.654  28.816  37.820  1.00  0.00            
ATOM   1560  C4B POPE  130      37.858  33.256  36.646  1.00  0.00            
ATOM   1561  NH3 POPE  131      47.091 144.529  54.421  1.00  0.00            
ATOM   1562  PO4 POPE  131      41.545 145.241  55.992  1.00  0.00            
ATOM   1563  GL1 POPE  131      39.101 146.271  52.624  1.00  0.00            
ATOM   1564  GL2 POPE  131      39.878 148.116  50.301  1.00  0.00            
ATOM   1565  C1A POPE  131      35.601 144.925  48.890  1.00  0.00            
ATOM   1566  D2A POPE  131      35.303 145.499  44.590  1.00  0.00            
ATOM   1567  C3A POPE  131      37.506 142.234  42.000  1.00  0.00            
ATOM   1568  C4A POPE  131      38.758 141.098  38.194  1.00  0.00            
ATOM   1569  C1B POPE  131      39.911 145.714  45.834  1.00  0.00            
ATOM   1570  C2B POPE  131      42.949 143.791  42.786  1.00  0.00            
ATOM   1571  C3B POPE  131      45.389 140.638  39.511  1.00  0.00            
ATOM   1572  C4B POPE  131      49.330 140.168  39.060  1.00  0.00            
ATOM   1573  NH3 POPE  132      11.980 116.465  56.227  1.00  0.00            
ATOM   1574  PO4 POPE  132      14.540 112.366  56.596  1.00  0.00            
ATOM   1575  GL1 POPE  132      13.049 113.051  52.180  1.00  0.00            
ATOM   1576  GL2 POPE  132      11.720 109.458  51.171  1.00  0.00            
ATOM   1577  C1A POPE  132      13.228 114.649  49.022  1.00  0.00            
ATOM   1578  D2A POPE  132      11.201 116.500  45.759  1.00  0.00            
ATOM   1579  C3A POPE  132       9.761 114.290  42.120  1.00  0.00            
ATOM   1580  C4A POPE  132      11.348 112.775  38.811  1.00  0.00            
ATOM   1581  C1B POPE  132      14.108 109.530  47.367  1.00  0.00            
ATOM   1582  C2B POPE  132      15.911 107.919  44.691  1.00  0.00            
ATOM   1583  C3B POPE  132      15.955 109.525  40.218  1.00  0.00            
ATOM   1584  C4B POPE  132      16.510 110.861  36.058  1.00  0.00            
ATOM   1585  NH3 POPE  133       7.104 163.527  61.623  1.00  0.00            
ATOM   1586  PO4 POPE  133       8.414 159.335  59.678  1.00  0.00            
ATOM   1587  GL1 POPE  133      10.050 158.779  56.139  1.00  0.00            
ATOM   1588  GL2 POPE  133       7.728 158.455  54.546  1.00  0.00            
ATOM   1589  C1A POPE  133      11.067 160.553  51.948  1.00  0.00            
ATOM   1590  D2A POPE  133      10.925 162.643  47.790  1.00  0.00            
ATOM   1591  C3A POPE  133      12.904 160.793  44.527  1.00  0.00            
ATOM   1592  C4A POPE  133      14.523 161.260  40.471  1.00  0.00            
ATOM   1593  C1B POPE  133       5.712 156.613  52.022  1.00  0.00            
ATOM   1594  C2B POPE  133       5.148 157.051  46.960  1.00  0.00            
ATOM   1595  C3B POPE  133       4.087 155.916  42.831  1.00  0.00            
ATOM   1596  C4B POPE  133       3.547 152.380  39.131  1.00  0.00            
ATOM   1597  NH3 POPE  134      33.153  43.531  56.636  1.00  0.00            
ATOM   1598  PO4 POPE  134      37.076  47.021  56.960  1.00  0.00            
ATOM   1599  GL1 POPE  134      35.081  46.041  52.958  1.00  0.00            
ATOM   1600  GL2 POPE  134      31.487  45.408  51.883  1.00  0.00            
ATOM   1601  C1A POPE  134      35.610  42.381  50.115  1.00  0.00            
ATOM   1602  D2A POPE  134      35.878  37.499  48.686  1.00  0.00            
ATOM   1603  C3A POPE  134      38.443  33.916  45.356  1.00  0.00            
ATOM   1604  C4A POPE  134      35.916  33.078  41.565  1.00  0.00            
ATOM   1605  C1B POPE  134      33.110  45.869  47.492  1.00  0.00            
ATOM   1606  C2B POPE  134      31.550  48.091  43.174  1.00  0.00            
ATOM   1607  C3B POPE  134      27.545  47.682  40.271  1.00  0.00            
ATOM   1608  C4B POPE  134      27.002  44.996  37.478  1.00  0.00            
ATOM   1609  NH3 POPE  135      70.326  47.517  62.445  1.00  0.00            
ATOM   1610  PO4 POPE  135      68.062  49.945  59.455  1.00  0.00            
ATOM   1611  GL1 POPE  135      70.612  51.909  57.567  1.00  0.00            
ATOM   1612  GL2 POPE  135      69.658  54.672  56.887  1.00  0.00            
ATOM   1613  C1A POPE  135      74.331  52.768  54.399  1.00  0.00            
ATOM   1614  D2A POPE  135      77.650  53.537  51.865  1.00  0.00            
ATOM   1615  C3A POPE  135      78.759  52.700  47.589  1.00  0.00            
ATOM   1616  C4A POPE  135      80.207  51.541  43.153  1.00  0.00            
ATOM   1617  C1B POPE  135      70.112  56.784  52.852  1.00  0.00            
ATOM   1618  C2B POPE  135      71.538  58.230  48.750  1.00  0.00            
ATOM   1619  C3B POPE  135      70.385  56.923  43.630  1.00  0.00            
ATOM   1620  C4B POPE  135      66.013  56.563  41.668  1.00  0.00            
ATOM   1621  NH3 POPE  136      29.098 172.629  55.037  1.00  0.00            
ATOM   1622  PO4 POPE  136      32.375 169.067  56.920  1.00  0.00            
ATOM   1623  GL1 POPE  136      32.882 169.584  53.676  1.00  0.00            
ATOM   1624  GL2 POPE  136      35.875 170.715  49.686  1.00  0.00            
ATOM   1625  C1A POPE  136      32.201 167.524  49.786  1.00  0.00            
ATOM   1626  D2A POPE  136      30.307 169.132  45.717  1.00  0.00            
ATOM   1627  C3A POPE  136      29.353 170.459  42.265  1.00  0.00            
ATOM   1628  C4A POPE  136      26.610 173.574  38.753  1.00  0.00            
ATOM   1629  C1B POPE  136      35.520 168.062  45.854  1.00  0.00            
ATOM   1630  C2B POPE  136      33.088 165.319  42.682  1.00  0.00            
ATOM   1631  C3B POPE  136      30.303 165.491  39.882  1.00  0.00            
ATOM   1632  C4B POPE  136      28.871 169.018  36.978  1.00  0.00            
ATOM   1633  NH3 POPE  137       2.541  65.978  57.679  1.00  0.00            
ATOM   1634  PO4 POPE  137       0.697  69.572  57.216  1.00  0.00            
ATOM   1635  GL1 POPE  137     202.207  72.468  53.360  1.00  0.00            
ATOM   1636  GL2 POPE  137     199.453  73.435  54.169  1.00  0.00            
ATOM   1637  C1A POPE  137       0.399  74.406  49.614  1.00  0.00            
ATOM   1638  D2A POPE  137     202.034  74.526  44.187  1.00  0.00            
ATOM   1639  C3A POPE  137     198.806  72.606  41.816  1.00  0.00            
ATOM   1640  C4A POPE  137     196.281  69.253  38.668  1.00  0.00            
ATOM   1641  C1B POPE  137     198.594  71.327  50.167  1.00  0.00            
ATOM   1642  C2B POPE  137     197.064  72.494  46.380  1.00  0.00            
ATOM   1643  C3B POPE  137     193.755  69.354  44.943  1.00  0.00            
ATOM   1644  C4B POPE  137     190.384  67.391  47.709  1.00  0.00            
ATOM   1645  NH3 POPE  138      75.918  89.808  56.106  1.00  0.00            
ATOM   1646  PO4 POPE  138      80.107  89.846  55.636  1.00  0.00            
ATOM   1647  GL1 POPE  138      78.008  91.336  52.146  1.00  0.00            
ATOM   1648  GL2 POPE  138      76.142  88.846  50.583  1.00  0.00            
ATOM   1649  C1A POPE  138      75.496  92.925  48.275  1.00  0.00            
ATOM   1650  D2A POPE  138      71.744  94.826  47.070  1.00  0.00            
ATOM   1651  C3A POPE  138      69.420  92.912  43.040  1.00  0.00            
ATOM   1652  C4A POPE  138      70.893  92.380  37.834  1.00  0.00            
ATOM   1653  C1B POPE  138      79.592  88.846  47.600  1.00  0.00            
ATOM   1654  C2B POPE  138      80.972  88.692  42.786  1.00  0.00            
ATOM   1655  C3B POPE  138      83.278  88.810  38.462  1.00  0.00            
ATOM   1656  C4B POPE  138      81.496  87.679  34.828  1.00  0.00            
ATOM   1657  NH3 POPE  139     201.241 120.989  57.399  1.00  0.00            
ATOM   1658  PO4 POPE  139       3.570 122.433  56.274  1.00  0.00            
ATOM   1659  GL1 POPE  139       1.993 122.234  51.813  1.00  0.00            
ATOM   1660  GL2 POPE  139     200.328 122.780  52.356  1.00  0.00            
ATOM   1661  C1A POPE  139       4.196 121.220  48.050  1.00  0.00            
ATOM   1662  D2A POPE  139       5.525 121.661  44.094  1.00  0.00            
ATOM   1663  C3A POPE  139       7.073 118.184  41.562  1.00  0.00            
ATOM   1664  C4A POPE  139      10.422 117.945  38.154  1.00  0.00            
ATOM   1665  C1B POPE  139     199.057 121.820  48.159  1.00  0.00            
ATOM   1666  C2B POPE  139     198.071 122.471  43.949  1.00  0.00            
ATOM   1667  C3B POPE  139     201.075 121.453  40.996  1.00  0.00            
ATOM   1668  C4B POPE  139     200.421 120.274  37.163  1.00  0.00            
ATOM   1669  NH3 POPE  140     175.930  96.740  58.328  1.00  0.00            
ATOM   1670  PO4 POPE  140     171.494  97.875  57.371  1.00  0.00            
ATOM   1671  GL1 POPE  140     172.151  97.406  54.066  1.00  0.00            
ATOM   1672  GL2 POPE  140     170.470  99.289  52.604  1.00  0.00            
ATOM   1673  C1A POPE  140     173.905  95.928  50.364  1.00  0.00            
ATOM   1674  D2A POPE  140     177.971  94.745  46.953  1.00  0.00            
ATOM   1675  C3A POPE  140     178.398  94.374  42.234  1.00  0.00            
ATOM   1676  C4A POPE  140     180.883  91.916  39.289  1.00  0.00            
ATOM   1677  C1B POPE  140     168.264  96.690  50.520  1.00  0.00            
ATOM   1678  C2B POPE  140     165.494  93.790  49.720  1.00  0.00            
ATOM   1679  C3B POPE  140     162.692  91.413  46.364  1.00  0.00            
ATOM   1680  C4B POPE  140     160.540  89.696  42.165  1.00  0.00            
ATOM   1681  NH3 POPE  141     119.006  20.010  54.016  1.00  0.00            
ATOM   1682  PO4 POPE  141     115.983  22.829  56.776  1.00  0.00            
ATOM   1683  GL1 POPE  141     114.014  23.057  51.715  1.00  0.00            
ATOM   1684  GL2 POPE  141     113.225  19.886  50.710  1.00  0.00            
ATOM   1685  C1A POPE  141     115.831  24.810  48.187  1.00  0.00            
ATOM   1686  D2A POPE  141     116.592  22.821  43.509  1.00  0.00            
ATOM   1687  C3A POPE  141     114.194  22.926  38.819  1.00  0.00            
ATOM   1688  C4A POPE  141     111.446  22.162  35.302  1.00  0.00            
ATOM   1689  C1B POPE  141     113.846  19.467  46.227  1.00  0.00            
ATOM   1690  C2B POPE  141     117.123  17.958  44.456  1.00  0.00            
ATOM   1691  C3B POPE  141     117.602  17.850  39.090  1.00  0.00            
ATOM   1692  C4B POPE  141     115.873  18.844  34.874  1.00  0.00            
ATOM   1693  NH3 POPE  142      43.389 140.018  60.556  1.00  0.00            
ATOM   1694  PO4 POPE  142      44.720 140.794  56.978  1.00  0.00            
ATOM   1695  GL1 POPE  142      43.122 141.831  52.667  1.00  0.00            
ATOM   1696  GL2 POPE  142      43.907 144.619  50.850  1.00  0.00            
ATOM   1697  C1A POPE  142      39.176 141.590  50.050  1.00  0.00            
ATOM   1698  D2A POPE  142      38.379 139.760  45.753  1.00  0.00            
ATOM   1699  C3A POPE  142      34.529 138.970  45.161  1.00  0.00            
ATOM   1700  C4A POPE  142      30.993 138.403  45.850  1.00  0.00            
ATOM   1701  C1B POPE  142      44.636 149.703  49.967  1.00  0.00            
ATOM   1702  C2B POPE  142      42.182 151.523  47.298  1.00  0.00            
ATOM   1703  C3B POPE  142      40.857 150.533  42.725  1.00  0.00            
ATOM   1704  C4B POPE  142      38.595 147.498  40.173  1.00  0.00            
ATOM   1705  NH3 POPE  143      11.177 125.205  59.372  1.00  0.00            
ATOM   1706  PO4 POPE  143      11.051 126.058  54.608  1.00  0.00            
ATOM   1707  GL1 POPE  143      11.778 125.088  50.397  1.00  0.00            
ATOM   1708  GL2 POPE  143      13.554 121.683  50.118  1.00  0.00            
ATOM   1709  C1A POPE  143      12.194 125.322  45.935  1.00  0.00            
ATOM   1710  D2A POPE  143       9.256 124.927  42.835  1.00  0.00            
ATOM   1711  C3A POPE  143       8.335 123.250  39.193  1.00  0.00            
ATOM   1712  C4A POPE  143       8.444 122.925  35.021  1.00  0.00            
ATOM   1713  C1B POPE  143      15.098 119.711  47.033  1.00  0.00            
ATOM   1714  C2B POPE  143      15.465 118.026  42.663  1.00  0.00            
ATOM   1715  C3B POPE  143      15.311 115.761  38.650  1.00  0.00            
ATOM   1716  C4B POPE  143      14.063 115.177  34.549  1.00  0.00            
ATOM   1717  NH3 POPE  144      78.780 150.382  50.062  1.00  0.00            
ATOM   1718  PO4 POPE  144      81.881 146.892  50.314  1.00  0.00            
ATOM   1719  GL1 POPE  144      81.344 146.214  45.534  1.00  0.00            
ATOM   1720  GL2 POPE  144      83.076 145.870  43.047  1.00  0.00            
ATOM   1721  C1A POPE  144      80.291 141.773  43.176  1.00  0.00            
ATOM   1722  D2A POPE  144      79.715 139.199  39.230  1.00  0.00            
ATOM   1723  C3A POPE  144      82.187 137.223  36.877  1.00  0.00            
ATOM   1724  C4A POPE  144      83.472 134.848  34.332  1.00  0.00            
ATOM   1725  C1B POPE  144      85.422 145.520  40.168  1.00  0.00            
ATOM   1726  C2B POPE  144      87.556 144.611  36.141  1.00  0.00            
ATOM   1727  C3B POPE  144      90.664 143.345  33.244  1.00  0.00            
ATOM   1728  C4B POPE  144      92.206 139.442  32.770  1.00  0.00            
ATOM   1729  NH3 POPE  145     127.993  30.781  55.895  1.00  0.00            
ATOM   1730  PO4 POPE  145     124.468  27.515  56.627  1.00  0.00            
ATOM   1731  GL1 POPE  145     122.997  27.888  53.127  1.00  0.00            
ATOM   1732  GL2 POPE  145     126.522  27.166  51.142  1.00  0.00            
ATOM   1733  C1A POPE  145     120.836  27.367  49.102  1.00  0.00            
ATOM   1734  D2A POPE  145     119.505  27.304  44.890  1.00  0.00            
ATOM   1735  C3A POPE  145     121.360  25.523  41.765  1.00  0.00            
ATOM   1736  C4A POPE  145     124.036  23.002  39.387  1.00  0.00            
ATOM   1737  C1B POPE  145     125.752  28.732  47.516  1.00  0.00            
ATOM   1738  C2B POPE  145     123.345  30.381  43.451  1.00  0.00            
ATOM   1739  C3B POPE  145     123.937  28.370  38.840  1.00  0.00            
ATOM   1740  C4B POPE  145     126.539  26.474  36.711  1.00  0.00            
ATOM   1741  NH3 POPE  146     173.412  36.701  60.148  1.00  0.00            
ATOM   1742  PO4 POPE  146     177.341  38.098  59.381  1.00  0.00            
ATOM   1743  GL1 POPE  146     177.682  40.314  55.277  1.00  0.00            
ATOM   1744  GL2 POPE  146     180.774  40.162  53.650  1.00  0.00            
ATOM   1745  C1A POPE  146     177.361  42.467  50.415  1.00  0.00            
ATOM   1746  D2A POPE  146     176.494  45.007  46.638  1.00  0.00            
ATOM   1747  C3A POPE  146     173.597  42.908  43.252  1.00  0.00            
ATOM   1748  C4A POPE  146     173.063  42.518  38.630  1.00  0.00            
ATOM   1749  C1B POPE  146     182.439  38.573  50.365  1.00  0.00            
ATOM   1750  C2B POPE  146     182.226  38.037  46.087  1.00  0.00            
ATOM   1751  C3B POPE  146     183.295  38.133  42.315  1.00  0.00            
ATOM   1752  C4B POPE  146     183.226  36.517  38.043  1.00  0.00            
ATOM   1753  NH3 POPE  147     200.879  31.220  62.526  1.00  0.00            
ATOM   1754  PO4 POPE  147     197.861  31.433  59.892  1.00  0.00            
ATOM   1755  GL1 POPE  147     197.054  29.133  56.078  1.00  0.00            
ATOM   1756  GL2 POPE  147     193.574  29.370  55.299  1.00  0.00            
ATOM   1757  C1A POPE  147     198.993  28.717  51.367  1.00  0.00            
ATOM   1758  D2A POPE  147     201.530  26.559  48.674  1.00  0.00            
ATOM   1759  C3A POPE  147       2.888  24.847  47.331  1.00  0.00            
ATOM   1760  C4A POPE  147       4.798  21.427  47.036  1.00  0.00            
ATOM   1761  C1B POPE  147     193.248  28.481  50.845  1.00  0.00            
ATOM   1762  C2B POPE  147     194.721  27.999  47.640  1.00  0.00            
ATOM   1763  C3B POPE  147     197.491  27.324  44.944  1.00  0.00            
ATOM   1764  C4B POPE  147     199.427  26.406  40.896  1.00  0.00            
ATOM   1765  NH3 POPE  148     112.343  11.160  56.374  1.00  0.00            
ATOM   1766  PO4 POPE  148     107.621  11.209  56.655  1.00  0.00            
ATOM   1767  GL1 POPE  148     105.789  10.054  52.599  1.00  0.00            
ATOM   1768  GL2 POPE  148     106.632   6.806  51.211  1.00  0.00            
ATOM   1769  C1A POPE  148     104.238  11.838  48.743  1.00  0.00            
ATOM   1770  D2A POPE  148     101.605   9.845  45.237  1.00  0.00            
ATOM   1771  C3A POPE  148     100.660  12.524  41.881  1.00  0.00            
ATOM   1772  C4A POPE  148     100.486  11.821  37.513  1.00  0.00            
ATOM   1773  C1B POPE  148     104.806   6.266  47.392  1.00  0.00            
ATOM   1774  C2B POPE  148     107.414   8.000  43.642  1.00  0.00            
ATOM   1775  C3B POPE  148     108.488   9.195  40.221  1.00  0.00            
ATOM   1776  C4B POPE  148     105.886  12.632  37.658  1.00  0.00            
ATOM   1777  NH3 POPE  149     108.928  93.021  58.386  1.00  0.00            
ATOM   1778  PO4 POPE  149     113.072  93.250  56.856  1.00  0.00            
ATOM   1779  GL1 POPE  149     113.851  92.616  52.403  1.00  0.00            
ATOM   1780  GL2 POPE  149     116.337  94.156  50.045  1.00  0.00            
ATOM   1781  C1A POPE  149     112.007  91.873  48.158  1.00  0.00            
ATOM   1782  D2A POPE  149     110.237  88.790  44.398  1.00  0.00            
ATOM   1783  C3A POPE  149     111.096  86.531  41.420  1.00  0.00            
ATOM   1784  C4A POPE  149     114.256  83.474  38.813  1.00  0.00            
ATOM   1785  C1B POPE  149     119.056  92.026  46.955  1.00  0.00            
ATOM   1786  C2B POPE  149     118.387  91.974  43.779  1.00  0.00            
ATOM   1787  C3B POPE  149     116.455  93.722  40.264  1.00  0.00            
ATOM   1788  C4B POPE  149     118.114  98.475  38.881  1.00  0.00            
ATOM   1789  NH3 POPE  150      81.123  86.181  59.187  1.00  0.00            
ATOM   1790  PO4 POPE  150      85.063  86.898  60.885  1.00  0.00            
ATOM   1791  GL1 POPE  150      84.673  86.844  55.625  1.00  0.00            
ATOM   1792  GL2 POPE  150      84.200  89.781  53.325  1.00  0.00            
ATOM   1793  C1A POPE  150      82.356  86.048  51.101  1.00  0.00            
ATOM   1794  D2A POPE  150      81.652  83.151  48.704  1.00  0.00            
ATOM   1795  C3A POPE  150      82.837  84.435  44.588  1.00  0.00            
ATOM   1796  C4A POPE  150      82.639  83.686  40.453  1.00  0.00            
ATOM   1797  C1B POPE  150      86.849  88.578  49.914  1.00  0.00            
ATOM   1798  C2B POPE  150      84.336  90.395  46.084  1.00  0.00            
ATOM   1799  C3B POPE  150      85.438  92.333  43.143  1.00  0.00            
ATOM   1800  C4B POPE  150      85.654  93.917  39.078  1.00  0.00            
ATOM   1801  NH3 POPE  151       6.511 126.457  56.292  1.00  0.00            
ATOM   1802  PO4 POPE  151       2.327 127.040  54.275  1.00  0.00            
ATOM   1803  GL1 POPE  151       4.342 128.924  50.659  1.00  0.00            
ATOM   1804  GL2 POPE  151       8.223 129.684  50.681  1.00  0.00            
ATOM   1805  C1A POPE  151       4.073 131.995  47.294  1.00  0.00            
ATOM   1806  D2A POPE  151       1.016 130.579  43.915  1.00  0.00            
ATOM   1807  C3A POPE  151       1.695 133.383  40.396  1.00  0.00            
ATOM   1808  C4A POPE  151       5.614 136.616  38.099  1.00  0.00            
ATOM   1809  C1B POPE  151       9.470 130.200  46.479  1.00  0.00            
ATOM   1810  C2B POPE  151      11.725 128.903  41.348  1.00  0.00            
ATOM   1811  C3B POPE  151      12.340 126.794  36.967  1.00  0.00            
ATOM   1812  C4B POPE  151      13.279 123.517  34.369  1.00  0.00            
ATOM   1813  NH3 POPE  152     199.603  84.243  58.901  1.00  0.00            
ATOM   1814  PO4 POPE  152       0.608  85.492  57.651  1.00  0.00            
ATOM   1815  GL1 POPE  152       0.209  88.537  53.091  1.00  0.00            
ATOM   1816  GL2 POPE  152       2.897  89.436  52.576  1.00  0.00            
ATOM   1817  C1A POPE  152     201.063  89.097  49.020  1.00  0.00            
ATOM   1818  D2A POPE  152     198.900  89.743  45.142  1.00  0.00            
ATOM   1819  C3A POPE  152     198.999  86.772  41.438  1.00  0.00            
ATOM   1820  C4A POPE  152     197.404  87.839  37.765  1.00  0.00            
ATOM   1821  C1B POPE  152       4.027  88.031  48.940  1.00  0.00            
ATOM   1822  C2B POPE  152       1.400  86.298  45.565  1.00  0.00            
ATOM   1823  C3B POPE  152       0.544  83.597  41.285  1.00  0.00            
ATOM   1824  C4B POPE  152     201.323  82.980  37.572  1.00  0.00            
ATOM   1825  NH3 POPE  153     196.715 176.380  62.329  1.00  0.00            
ATOM   1826  PO4 POPE  153     193.033 177.227  62.663  1.00  0.00            
ATOM   1827  GL1 POPE  153     193.892 177.929  58.135  1.00  0.00            
ATOM   1828  GL2 POPE  153     194.972 175.234  57.431  1.00  0.00            
ATOM   1829  C1A POPE  153     196.004 180.200  55.778  1.00  0.00            
ATOM   1830  D2A POPE  153     194.785 183.656  53.592  1.00  0.00            
ATOM   1831  C3A POPE  153     196.957 183.365  49.784  1.00  0.00            
ATOM   1832  C4A POPE  153     195.503 181.653  46.474  1.00  0.00            
ATOM   1833  C1B POPE  153     193.884 171.350  55.002  1.00  0.00            
ATOM   1834  C2B POPE  153     190.559 172.288  52.482  1.00  0.00            
ATOM   1835  C3B POPE  153     187.923 174.863  50.599  1.00  0.00            
ATOM   1836  C4B POPE  153     188.375 177.251  47.395  1.00  0.00            
ATOM   1837  NH3 POPE  154      56.736  81.914  59.174  1.00  0.00            
ATOM   1838  PO4 POPE  154      52.823  79.366  60.626  1.00  0.00            
ATOM   1839  GL1 POPE  154      51.645  81.462  57.059  1.00  0.00            
ATOM   1840  GL2 POPE  154      53.791  79.749  55.371  1.00  0.00            
ATOM   1841  C1A POPE  154      50.687  83.254  53.264  1.00  0.00            
ATOM   1842  D2A POPE  154      48.043  85.811  50.234  1.00  0.00            
ATOM   1843  C3A POPE  154      46.253  89.646  48.646  1.00  0.00            
ATOM   1844  C4A POPE  154      43.158  90.536  44.822  1.00  0.00            
ATOM   1845  C1B POPE  154      51.455  78.294  52.344  1.00  0.00            
ATOM   1846  C2B POPE  154      49.060  80.004  49.020  1.00  0.00            
ATOM   1847  C3B POPE  154      46.125  82.636  45.743  1.00  0.00            
ATOM   1848  C4B POPE  154      42.968  85.506  43.718  1.00  0.00            
ATOM   1849  NH3 POPE  155      94.813  11.800  55.656  1.00  0.00            
ATOM   1850  PO4 POPE  155      97.801  15.293  55.676  1.00  0.00            
ATOM   1851  GL1 POPE  155      98.714  13.779  52.132  1.00  0.00            
ATOM   1852  GL2 POPE  155     100.622  11.208  52.546  1.00  0.00            
ATOM   1853  C1A POPE  155      99.913  14.503  48.155  1.00  0.00            
ATOM   1854  D2A POPE  155     102.603  16.517  44.163  1.00  0.00            
ATOM   1855  C3A POPE  155     101.970  20.941  41.877  1.00  0.00            
ATOM   1856  C4A POPE  155      99.952  22.913  38.546  1.00  0.00            
ATOM   1857  C1B POPE  155     101.193   6.683  51.088  1.00  0.00            
ATOM   1858  C2B POPE  155     100.962   3.210  49.275  1.00  0.00            
ATOM   1859  C3B POPE  155     103.231   0.530  45.150  1.00  0.00            
ATOM   1860  C4B POPE  155     107.356 200.168  45.471  1.00  0.00            
ATOM   1861  NH3 POPE  156     126.186  58.535  51.223  1.00  0.00            
ATOM   1862  PO4 POPE  156     123.388  60.655  53.099  1.00  0.00            
ATOM   1863  GL1 POPE  156     123.212  62.250  48.869  1.00  0.00            
ATOM   1864  GL2 POPE  156     126.135  62.604  48.004  1.00  0.00            
ATOM   1865  C1A POPE  156     122.138  65.149  45.140  1.00  0.00            
ATOM   1866  D2A POPE  156     121.120  67.059  42.019  1.00  0.00            
ATOM   1867  C3A POPE  156     124.249  69.854  38.647  1.00  0.00            
ATOM   1868  C4A POPE  156     128.873  68.945  38.776  1.00  0.00            
ATOM   1869  C1B POPE  156     125.553  61.362  43.171  1.00  0.00            
ATOM   1870  C2B POPE  156     123.681  58.781  40.179  1.00  0.00            
ATOM   1871  C3B POPE  156     120.391  56.730  36.590  1.00  0.00            
ATOM   1872  C4B POPE  156     116.692  57.004  34.296  1.00  0.00            
ATOM   1873  NH3 POPE  157     154.685 170.814  52.610  1.00  0.00            
ATOM   1874  PO4 POPE  157     155.068 165.649  52.990  1.00  0.00            
ATOM   1875  GL1 POPE  157     157.816 162.316  51.939  1.00  0.00            
ATOM   1876  GL2 POPE  157     155.394 160.117  53.357  1.00  0.00            
ATOM   1877  C1A POPE  157     160.468 159.550  50.420  1.00  0.00            
ATOM   1878  D2A POPE  157     164.987 157.959  50.420  1.00  0.00            
ATOM   1879  C3A POPE  157     167.064 154.028  49.287  1.00  0.00            
ATOM   1880  C4A POPE  157     169.654 152.667  44.833  1.00  0.00            
ATOM   1881  C1B POPE  157     157.399 155.693  52.358  1.00  0.00            
ATOM   1882  C2B POPE  157     157.026 153.494  47.562  1.00  0.00            
ATOM   1883  C3B POPE  157     155.198 153.420  43.779  1.00  0.00            
ATOM   1884  C4B POPE  157     155.132 154.007  40.515  1.00  0.00            
ATOM   1885  NH3 POPE  158      24.999  54.286  58.301  1.00  0.00            
ATOM   1886  PO4 POPE  158      24.923  49.549  57.345  1.00  0.00            
ATOM   1887  GL1 POPE  158      25.191  48.357  52.829  1.00  0.00            
ATOM   1888  GL2 POPE  158      24.867  44.924  52.761  1.00  0.00            
ATOM   1889  C1A POPE  158      26.364  47.335  48.538  1.00  0.00            
ATOM   1890  D2A POPE  158      24.395  46.484  44.835  1.00  0.00            
ATOM   1891  C3A POPE  158      21.299  48.430  41.164  1.00  0.00            
ATOM   1892  C4A POPE  158      17.475  48.330  39.188  1.00  0.00            
ATOM   1893  C1B POPE  158      22.942  42.063  49.601  1.00  0.00            
ATOM   1894  C2B POPE  158      21.294  43.193  45.685  1.00  0.00            
ATOM   1895  C3B POPE  158      18.322  43.291  43.023  1.00  0.00            
ATOM   1896  C4B POPE  158      16.500  43.442  40.508  1.00  0.00            
ATOM   1897  NH3 POPE  159     194.770  10.942  57.289  1.00  0.00            
ATOM   1898  PO4 POPE  159     195.953  15.796  55.456  1.00  0.00            
ATOM   1899  GL1 POPE  159     196.551  15.916  51.431  1.00  0.00            
ATOM   1900  GL2 POPE  159     194.968  17.702  48.850  1.00  0.00            
ATOM   1901  C1A POPE  159     199.710  16.150  46.949  1.00  0.00            
ATOM   1902  D2A POPE  159     200.044  17.848  43.076  1.00  0.00            
ATOM   1903  C3A POPE  159     195.889  18.020  41.009  1.00  0.00            
ATOM   1904  C4A POPE  159     192.717  18.997  36.942  1.00  0.00            
ATOM   1905  C1B POPE  159     192.202  16.287  44.931  1.00  0.00            
ATOM   1906  C2B POPE  159     190.660  16.306  41.139  1.00  0.00            
ATOM   1907  C3B POPE  159     189.564  15.248  36.931  1.00  0.00            
ATOM   1908  C4B POPE  159     191.103  13.658  32.360  1.00  0.00            
ATOM   1909  NH3 POPE  160      56.195 168.028  58.120  1.00  0.00            
ATOM   1910  PO4 POPE  160      56.292 166.364  53.379  1.00  0.00            
ATOM   1911  GL1 POPE  160      52.736 165.077  50.122  1.00  0.00            
ATOM   1912  GL2 POPE  160      51.443 167.536  48.748  1.00  0.00            
ATOM   1913  C1A POPE  160      53.705 164.485  45.509  1.00  0.00            
ATOM   1914  D2A POPE  160      54.683 164.413  40.842  1.00  0.00            
ATOM   1915  C3A POPE  160      50.911 164.298  37.813  1.00  0.00            
ATOM   1916  C4A POPE  160      48.301 160.442  37.560  1.00  0.00            
ATOM   1917  C1B POPE  160      50.836 168.671  45.240  1.00  0.00            
ATOM   1918  C2B POPE  160      50.950 169.218  40.607  1.00  0.00            
ATOM   1919  C3B POPE  160      51.114 172.807  37.870  1.00  0.00            
ATOM   1920  C4B POPE  160      50.746 173.177  33.115  1.00  0.00            
ATOM   1921  NH3 POPE  161      67.704 113.064  55.613  1.00  0.00            
ATOM   1922  PO4 POPE  161      65.619 115.883  58.753  1.00  0.00            
ATOM   1923  GL1 POPE  161      63.595 116.353  54.747  1.00  0.00            
ATOM   1924  GL2 POPE  161      61.691 119.010  52.841  1.00  0.00            
ATOM   1925  C1A POPE  161      60.221 114.318  53.576  1.00  0.00            
ATOM   1926  D2A POPE  161      58.381 111.510  49.959  1.00  0.00            
ATOM   1927  C3A POPE  161      57.692 111.586  45.100  1.00  0.00            
ATOM   1928  C4A POPE  161      56.078 110.429  41.835  1.00  0.00            
ATOM   1929  C1B POPE  161      59.118 117.048  50.148  1.00  0.00            
ATOM   1930  C2B POPE  161      59.991 115.654  46.957  1.00  0.00            
ATOM   1931  C3B POPE  161      62.178 113.730  44.741  1.00  0.00            
ATOM   1932  C4B POPE  161      65.882 113.639  42.389  1.00  0.00            
ATOM   1933  NH3 POPE  162     161.661 197.967  53.363  1.00  0.00            
ATOM   1934  PO4 POPE  162     165.115 196.851  55.621  1.00  0.00            
ATOM   1935  GL1 POPE  162     166.541 197.120  51.015  1.00  0.00            
ATOM   1936  GL2 POPE  162     164.925 199.343  48.994  1.00  0.00            
ATOM   1937  C1A POPE  162     169.532 198.299  47.467  1.00  0.00            
ATOM   1938  D2A POPE  162     168.476 197.845  42.775  1.00  0.00            
ATOM   1939  C3A POPE  162     172.152 197.063  39.866  1.00  0.00            
ATOM   1940  C4A POPE  162     175.784 196.796  38.586  1.00  0.00            
ATOM   1941  C1B POPE  162     164.320 200.265  44.341  1.00  0.00            
ATOM   1942  C2B POPE  162     164.016 200.610  40.214  1.00  0.00            
ATOM   1943  C3B POPE  162     163.017 200.974  36.356  1.00  0.00            
ATOM   1944  C4B POPE  162     159.376 198.210  33.786  1.00  0.00            
ATOM   1945  NH3 POPE  163     118.655  60.656  54.565  1.00  0.00            
ATOM   1946  PO4 POPE  163     114.424  58.957  54.275  1.00  0.00            
ATOM   1947  GL1 POPE  163     116.423  59.244  50.586  1.00  0.00            
ATOM   1948  GL2 POPE  163     116.376  56.381  49.725  1.00  0.00            
ATOM   1949  C1A POPE  163     115.843  61.574  47.042  1.00  0.00            
ATOM   1950  D2A POPE  163     115.192  60.141  42.656  1.00  0.00            
ATOM   1951  C3A POPE  163     114.514  56.704  39.716  1.00  0.00            
ATOM   1952  C4A POPE  163     112.019  55.339  36.994  1.00  0.00            
ATOM   1953  C1B POPE  163     118.699  55.313  45.142  1.00  0.00            
ATOM   1954  C2B POPE  163     120.901  54.080  41.839  1.00  0.00            
ATOM   1955  C3B POPE  163     124.118  54.015  38.247  1.00  0.00            
ATOM   1956  C4B POPE  163     125.627  56.585  34.885  1.00  0.00            
ATOM   1957  NH3 POPE  164      45.969 135.875  52.571  1.00  0.00            
ATOM   1958  PO4 POPE  164      49.276 139.233  54.780  1.00  0.00            
ATOM   1959  GL1 POPE  164      47.788 140.100  49.960  1.00  0.00            
ATOM   1960  GL2 POPE  164      46.764 136.117  47.760  1.00  0.00            
ATOM   1961  C1A POPE  164      47.305 142.635  45.779  1.00  0.00            
ATOM   1962  D2A POPE  164      47.709 145.385  41.799  1.00  0.00            
ATOM   1963  C3A POPE  164      44.063 148.014  40.207  1.00  0.00            
ATOM   1964  C4A POPE  164      41.799 149.813  36.919  1.00  0.00            
ATOM   1965  C1B POPE  164      49.176 137.650  44.194  1.00  0.00            
ATOM   1966  C2B POPE  164      52.032 136.143  41.642  1.00  0.00            
ATOM   1967  C3B POPE  164      56.290 135.707  38.930  1.00  0.00            
ATOM   1968  C4B POPE  164      59.415 138.245  37.949  1.00  0.00            
ATOM   1969  NH3 POPE  165     184.092 123.765  56.812  1.00  0.00            
ATOM   1970  PO4 POPE  165     182.901 120.397  56.399  1.00  0.00            
ATOM   1971  GL1 POPE  165     184.896 119.241  53.287  1.00  0.00            
ATOM   1972  GL2 POPE  165     186.826 122.033  52.506  1.00  0.00            
ATOM   1973  C1A POPE  165     186.294 115.667  50.882  1.00  0.00            
ATOM   1974  D2A POPE  165     188.077 112.844  48.468  1.00  0.00            
ATOM   1975  C3A POPE  165     187.310 114.379  44.748  1.00  0.00            
ATOM   1976  C4A POPE  165     188.752 116.610  40.751  1.00  0.00            
ATOM   1977  C1B POPE  165     184.596 121.819  49.095  1.00  0.00            
ATOM   1978  C2B POPE  165     184.552 123.804  45.027  1.00  0.00            
ATOM   1979  C3B POPE  165     183.628 123.781  41.149  1.00  0.00            
ATOM   1980  C4B POPE  165     182.277 125.682  37.056  1.00  0.00            
ATOM   1981  NH3 POPE  166      21.052  42.245  60.386  1.00  0.00            
ATOM   1982  PO4 POPE  166      23.057  42.363  56.663  1.00  0.00            
ATOM   1983  GL1 POPE  166      20.064  43.664  53.779  1.00  0.00            
ATOM   1984  GL2 POPE  166      19.673  46.760  53.456  1.00  0.00            
ATOM   1985  C1A POPE  166      18.287  44.042  49.917  1.00  0.00            
ATOM   1986  D2A POPE  166      16.187  46.456  46.773  1.00  0.00            
ATOM   1987  C3A POPE  166      14.182  47.960  43.471  1.00  0.00            
ATOM   1988  C4A POPE  166      12.659  47.018  40.095  1.00  0.00            
ATOM   1989  C1B POPE  166      21.000  47.681  48.712  1.00  0.00            
ATOM   1990  C2B POPE  166      22.406  52.187  46.245  1.00  0.00            
ATOM   1991  C3B POPE  166      21.617  55.791  42.052  1.00  0.00            
ATOM   1992  C4B POPE  166      21.863  59.155  38.862  1.00  0.00            
ATOM   1993  NH3 POPE  167     130.466 133.973  52.933  1.00  0.00            
ATOM   1994  PO4 POPE  167     134.354 135.641  54.156  1.00  0.00            
ATOM   1995  GL1 POPE  167     136.002 134.624  49.578  1.00  0.00            
ATOM   1996  GL2 POPE  167     133.644 132.301  48.596  1.00  0.00            
ATOM   1997  C1A POPE  167     136.464 134.649  44.714  1.00  0.00            
ATOM   1998  D2A POPE  167     137.710 134.902  40.565  1.00  0.00            
ATOM   1999  C3A POPE  167     140.543 131.320  38.033  1.00  0.00            
ATOM   2000  C4A POPE  167     140.762 126.900  34.811  1.00  0.00            
ATOM   2001  C1B POPE  167     135.660 129.620  45.790  1.00  0.00            
ATOM   2002  C2B POPE  167     134.589 129.284  40.594  1.00  0.00            
ATOM   2003  C3B POPE  167     134.899 130.837  36.638  1.00  0.00            
ATOM   2004  C4B POPE  167     138.131 131.946  33.468  1.00  0.00            
ATOM   2005  NH3 POPE  168      67.939 199.841  54.255  1.00  0.00            
ATOM   2006  PO4 POPE  168      68.873 195.152  54.746  1.00  0.00            
ATOM   2007  GL1 POPE  168      67.226 196.348  50.617  1.00  0.00            
ATOM   2008  GL2 POPE  168      65.165 199.753  50.183  1.00  0.00            
ATOM   2009  C1A POPE  168      68.397 198.176  47.390  1.00  0.00            
ATOM   2010  D2A POPE  168      70.804 200.584  44.707  1.00  0.00            
ATOM   2011  C3A POPE  168      71.067 200.500  40.521  1.00  0.00            
ATOM   2012  C4A POPE  168      73.136 202.116  36.709  1.00  0.00            
ATOM   2013  C1B POPE  168      61.952 200.964  46.998  1.00  0.00            
ATOM   2014  C2B POPE  168      58.848 200.402  45.065  1.00  0.00            
ATOM   2015  C3B POPE  168      59.921 199.801  41.566  1.00  0.00            
ATOM   2016  C4B POPE  168      62.558 197.616  38.358  1.00  0.00            
ATOM   2017  NH3 POPE  169     120.441 145.890  52.438  1.00  0.00            
ATOM   2018  PO4 POPE  169     123.073 143.114  52.965  1.00  0.00            
ATOM   2019  GL1 POPE  169     125.293 141.663  49.540  1.00  0.00            
ATOM   2020  GL2 POPE  169     127.218 144.220  48.214  1.00  0.00            
ATOM   2021  C1A POPE  169     127.283 139.545  45.576  1.00  0.00            
ATOM   2022  D2A POPE  169     125.878 135.827  43.596  1.00  0.00            
ATOM   2023  C3A POPE  169     127.771 135.307  39.665  1.00  0.00            
ATOM   2024  C4A POPE  169     129.032 137.082  36.106  1.00  0.00            
ATOM   2025  C1B POPE  169     128.764 145.012  44.367  1.00  0.00            
ATOM   2026  C2B POPE  169     131.696 144.894  40.287  1.00  0.00            
ATOM   2027  C3B POPE  169     129.067 147.202  36.760  1.00  0.00            
ATOM   2028  C4B POPE  169     127.246 150.963  34.724  1.00  0.00            
ATOM   2029  NH3 POPE  170     114.998  88.302  56.840  1.00  0.00            
ATOM   2030  PO4 POPE  170     111.752  84.728  57.484  1.00  0.00            
ATOM   2031  GL1 POPE  170     113.517  85.338  53.298  1.00  0.00            
ATOM   2032  GL2 POPE  170     111.213  87.199  51.299  1.00  0.00            
ATOM   2033  C1A POPE  170     114.644  83.390  48.959  1.00  0.00            
ATOM   2034  D2A POPE  170     114.859  83.528  44.361  1.00  0.00            
ATOM   2035  C3A POPE  170     119.371  84.091  42.399  1.00  0.00            
ATOM   2036  C4A POPE  170     124.025  83.916  39.798  1.00  0.00            
ATOM   2037  C1B POPE  170     109.378  84.855  48.033  1.00  0.00            
ATOM   2038  C2B POPE  170     109.922  81.820  45.501  1.00  0.00            
ATOM   2039  C3B POPE  170     108.150  78.291  43.501  1.00  0.00            
ATOM   2040  C4B POPE  170     107.297  77.617  38.295  1.00  0.00            
ATOM   2041  NH3 POPE  171      22.930 198.079  54.939  1.00  0.00            
ATOM   2042  PO4 POPE  171      20.361 201.747  55.422  1.00  0.00            
ATOM   2043  GL1 POPE  171      20.927   0.738  51.856  1.00  0.00            
ATOM   2044  GL2 POPE  171      17.563   1.261  51.450  1.00  0.00            
ATOM   2045  C1A POPE  171      22.462 202.407  47.893  1.00  0.00            
ATOM   2046  D2A POPE  171      23.649   0.268  43.017  1.00  0.00            
ATOM   2047  C3A POPE  171      26.322 201.864  39.804  1.00  0.00            
ATOM   2048  C4A POPE  171      29.262 202.414  36.497  1.00  0.00            
ATOM   2049  C1B POPE  171      16.002 201.067  47.564  1.00  0.00            
ATOM   2050  C2B POPE  171      14.661 202.071  43.193  1.00  0.00            
ATOM   2051  C3B POPE  171      11.179   0.544  44.063  1.00  0.00            
ATOM   2052  C4B POPE  171       6.958 201.382  43.626  1.00  0.00            
ATOM   2053  NH3 POPE  172     111.210 102.963  60.411  1.00  0.00            
ATOM   2054  PO4 POPE  172     108.707 102.410  56.277  1.00  0.00            
ATOM   2055  GL1 POPE  172     109.946 100.856  52.511  1.00  0.00            
ATOM   2056  GL2 POPE  172     109.372  97.536  50.632  1.00  0.00            
ATOM   2057  C1A POPE  172     110.313 101.350  47.640  1.00  0.00            
ATOM   2058  D2A POPE  172     110.778 100.646  43.420  1.00  0.00            
ATOM   2059  C3A POPE  172     112.732  97.547  41.058  1.00  0.00            
ATOM   2060  C4A POPE  172     112.959  95.667  36.947  1.00  0.00            
ATOM   2061  C1B POPE  172     113.129  97.420  48.584  1.00  0.00            
ATOM   2062  C2B POPE  172     115.835  95.984  44.773  1.00  0.00            
ATOM   2063  C3B POPE  172     119.882  97.034  43.391  1.00  0.00            
ATOM   2064  C4B POPE  172     122.800 101.559  41.378  1.00  0.00            
ATOM   2065  NH3 POPE  173      15.432 157.834  63.773  1.00  0.00            
ATOM   2066  PO4 POPE  173      16.649 161.960  61.471  1.00  0.00            
ATOM   2067  GL1 POPE  173      17.065 161.216  57.293  1.00  0.00            
ATOM   2068  GL2 POPE  173      14.046 161.498  55.892  1.00  0.00            
ATOM   2069  C1A POPE  173      19.621 160.771  52.623  1.00  0.00            
ATOM   2070  D2A POPE  173      20.860 160.638  48.964  1.00  0.00            
ATOM   2071  C3A POPE  173      19.127 162.676  44.800  1.00  0.00            
ATOM   2072  C4A POPE  173      17.788 165.743  42.040  1.00  0.00            
ATOM   2073  C1B POPE  173      15.110 158.369  52.282  1.00  0.00            
ATOM   2074  C2B POPE  173      15.067 157.282  47.799  1.00  0.00            
ATOM   2075  C3B POPE  173      16.394 157.709  43.021  1.00  0.00            
ATOM   2076  C4B POPE  173      19.875 158.462  39.566  1.00  0.00            
ATOM   2077  NH3 POPE  174      11.541 163.449  60.120  1.00  0.00            
ATOM   2078  PO4 POPE  174      10.900 167.611  59.617  1.00  0.00            
ATOM   2079  GL1 POPE  174       9.771 169.779  56.231  1.00  0.00            
ATOM   2080  GL2 POPE  174      11.328 172.920  54.437  1.00  0.00            
ATOM   2081  C1A POPE  174       5.776 173.044  54.309  1.00  0.00            
ATOM   2082  D2A POPE  174       1.438 172.235  53.809  1.00  0.00            
ATOM   2083  C3A POPE  174       0.074 171.683  50.565  1.00  0.00            
ATOM   2084  C4A POPE  174     201.814 173.836  47.440  1.00  0.00            
ATOM   2085  C1B POPE  174      10.664 173.069  50.088  1.00  0.00            
ATOM   2086  C2B POPE  174       8.968 172.851  46.438  1.00  0.00            
ATOM   2087  C3B POPE  174       7.055 172.298  43.114  1.00  0.00            
ATOM   2088  C4B POPE  174       5.589 170.743  39.997  1.00  0.00            
ATOM   2089  NH3 POPE  175     121.904  38.726  54.934  1.00  0.00            
ATOM   2090  PO4 POPE  175     118.807  36.270  56.815  1.00  0.00            
ATOM   2091  GL1 POPE  175     119.193  34.292  52.819  1.00  0.00            
ATOM   2092  GL2 POPE  175     118.984  30.935  52.330  1.00  0.00            
ATOM   2093  C1A POPE  175     115.859  34.169  50.452  1.00  0.00            
ATOM   2094  D2A POPE  175     112.237  36.908  49.809  1.00  0.00            
ATOM   2095  C3A POPE  175     113.791  40.592  47.976  1.00  0.00            
ATOM   2096  C4A POPE  175     114.623  40.678  43.948  1.00  0.00            
ATOM   2097  C1B POPE  175     116.192  29.791  48.389  1.00  0.00            
ATOM   2098  C2B POPE  175     114.108  28.781  44.626  1.00  0.00            
ATOM   2099  C3B POPE  175     115.914  27.166  40.979  1.00  0.00            
ATOM   2100  C4B POPE  175     117.832  26.576  37.886  1.00  0.00            
ATOM   2101  NH3 POPE  176      35.346 179.035  54.864  1.00  0.00            
ATOM   2102  PO4 POPE  176      30.342 177.435  56.272  1.00  0.00            
ATOM   2103  GL1 POPE  176      26.734 177.014  53.437  1.00  0.00            
ATOM   2104  GL2 POPE  176      25.686 179.465  52.234  1.00  0.00            
ATOM   2105  C1A POPE  176      24.961 174.778  50.748  1.00  0.00            
ATOM   2106  D2A POPE  176      27.309 174.151  46.354  1.00  0.00            
ATOM   2107  C3A POPE  176      24.368 171.159  43.736  1.00  0.00            
ATOM   2108  C4A POPE  176      21.873 171.958  40.588  1.00  0.00            
ATOM   2109  C1B POPE  176      24.398 178.839  48.747  1.00  0.00            
ATOM   2110  C2B POPE  176      20.358 180.280  46.813  1.00  0.00            
ATOM   2111  C3B POPE  176      17.457 181.006  42.923  1.00  0.00            
ATOM   2112  C4B POPE  176      15.021 180.830  38.969  1.00  0.00            
ATOM   2113  NH3 POPE  177      27.606 188.523  59.604  1.00  0.00            
ATOM   2114  PO4 POPE  177      29.260 185.822  56.345  1.00  0.00            
ATOM   2115  GL1 POPE  177      28.501 185.480  51.806  1.00  0.00            
ATOM   2116  GL2 POPE  177      30.517 187.365  50.019  1.00  0.00            
ATOM   2117  C1A POPE  177      26.045 184.273  48.458  1.00  0.00            
ATOM   2118  D2A POPE  177      24.658 183.138  44.882  1.00  0.00            
ATOM   2119  C3A POPE  177      20.534 184.574  41.881  1.00  0.00            
ATOM   2120  C4A POPE  177      17.836 184.658  38.540  1.00  0.00            
ATOM   2121  C1B POPE  177      32.111 184.170  47.953  1.00  0.00            
ATOM   2122  C2B POPE  177      32.572 181.453  45.268  1.00  0.00            
ATOM   2123  C3B POPE  177      32.235 180.177  40.103  1.00  0.00            
ATOM   2124  C4B POPE  177      35.990 176.970  39.399  1.00  0.00            
ATOM   2125  NH3 POPE  178     163.265  28.249  62.895  1.00  0.00            
ATOM   2126  PO4 POPE  178     163.441  26.438  59.582  1.00  0.00            
ATOM   2127  GL1 POPE  178     165.076  25.703  54.501  1.00  0.00            
ATOM   2128  GL2 POPE  178     162.821  26.472  52.657  1.00  0.00            
ATOM   2129  C1A POPE  178     166.107  23.934  49.889  1.00  0.00            
ATOM   2130  D2A POPE  178     167.975  22.324  46.277  1.00  0.00            
ATOM   2131  C3A POPE  178     167.808  21.382  41.796  1.00  0.00            
ATOM   2132  C4A POPE  178     170.513  21.162  38.558  1.00  0.00            
ATOM   2133  C1B POPE  178     164.073  28.409  49.854  1.00  0.00            
ATOM   2134  C2B POPE  178     165.172  29.871  45.003  1.00  0.00            
ATOM   2135  C3B POPE  178     166.726  29.559  40.420  1.00  0.00            
ATOM   2136  C4B POPE  178     169.087  29.633  35.641  1.00  0.00            
ATOM   2137  NH3 POPE  179     108.315 176.681  53.874  1.00  0.00            
ATOM   2138  PO4 POPE  179     111.016 180.247  52.699  1.00  0.00            
ATOM   2139  GL1 POPE  179     110.953 177.636  48.279  1.00  0.00            
ATOM   2140  GL2 POPE  179     113.617 175.591  48.208  1.00  0.00            
ATOM   2141  C1A POPE  179     110.557 180.727  43.920  1.00  0.00            
ATOM   2142  D2A POPE  179     111.423 179.855  39.449  1.00  0.00            
ATOM   2143  C3A POPE  179     111.946 182.026  35.265  1.00  0.00            
ATOM   2144  C4A POPE  179     112.737 180.933  31.429  1.00  0.00            
ATOM   2145  C1B POPE  179     112.237 174.772  43.736  1.00  0.00            
ATOM   2146  C2B POPE  179     113.869 175.819  40.188  1.00  0.00            
ATOM   2147  C3B POPE  179     113.508 177.436  35.745  1.00  0.00            
ATOM   2148  C4B POPE  179     114.883 175.928  32.245  1.00  0.00            
ATOM   2149  NH3 POPE  180     151.993  42.458  58.218  1.00  0.00            
ATOM   2150  PO4 POPE  180     155.591  40.054  59.026  1.00  0.00            
ATOM   2151  GL1 POPE  180     156.935  36.605  55.410  1.00  0.00            
ATOM   2152  GL2 POPE  180     155.804  35.160  54.424  1.00  0.00            
ATOM   2153  C1A POPE  180     157.834  38.097  50.989  1.00  0.00            
ATOM   2154  D2A POPE  180     158.679  38.416  46.363  1.00  0.00            
ATOM   2155  C3A POPE  180     159.564  42.240  44.125  1.00  0.00            
ATOM   2156  C4A POPE  180     162.430  44.518  40.631  1.00  0.00            
ATOM   2157  C1B POPE  180     154.981  33.572  49.761  1.00  0.00            
ATOM   2158  C2B POPE  180     154.577  32.129  45.837  1.00  0.00            
ATOM   2159  C3B POPE  180     154.978  29.490  41.894  1.00  0.00            
ATOM   2160  C4B POPE  180     158.294  28.107  40.362  1.00  0.00            
ATOM   2161  NH3 POPE  181      15.391  77.267  63.556  1.00  0.00            
ATOM   2162  PO4 POPE  181      15.456  79.657  59.698  1.00  0.00            
ATOM   2163  GL1 POPE  181      15.472  79.031  55.896  1.00  0.00            
ATOM   2164  GL2 POPE  181      17.099  79.126  52.410  1.00  0.00            
ATOM   2165  C1A POPE  181      13.686  75.895  53.497  1.00  0.00            
ATOM   2166  D2A POPE  181      12.927  74.116  48.292  1.00  0.00            
ATOM   2167  C3A POPE  181      12.332  73.746  44.549  1.00  0.00            
ATOM   2168  C4A POPE  181      13.866  75.067  41.400  1.00  0.00            
ATOM   2169  C1B POPE  181      18.906  79.589  47.901  1.00  0.00            
ATOM   2170  C2B POPE  181      19.570  79.246  43.602  1.00  0.00            
ATOM   2171  C3B POPE  181      18.590  76.492  40.644  1.00  0.00            
ATOM   2172  C4B POPE  181      18.358  71.981  39.336  1.00  0.00            
ATOM   2173  NH3 POPE  182      80.964  16.721  54.358  1.00  0.00            
ATOM   2174  PO4 POPE  182      76.657  15.325  54.721  1.00  0.00            
ATOM   2175  GL1 POPE  182      77.002  14.782  50.546  1.00  0.00            
ATOM   2176  GL2 POPE  182      77.423  18.285  50.714  1.00  0.00            
ATOM   2177  C1A POPE  182      74.397  13.174  46.819  1.00  0.00            
ATOM   2178  D2A POPE  182      74.409  11.611  44.051  1.00  0.00            
ATOM   2179  C3A POPE  182      76.656  13.133  39.926  1.00  0.00            
ATOM   2180  C4A POPE  182      79.582  14.865  37.693  1.00  0.00            
ATOM   2181  C1B POPE  182      75.117  18.868  47.023  1.00  0.00            
ATOM   2182  C2B POPE  182      73.305  17.765  43.630  1.00  0.00            
ATOM   2183  C3B POPE  182      69.687  17.319  41.150  1.00  0.00            
ATOM   2184  C4B POPE  182      66.886  14.763  41.262  1.00  0.00            
ATOM   2185  NH3 POPE  183     184.972 175.111  59.682  1.00  0.00            
ATOM   2186  PO4 POPE  183     181.769 176.784  57.202  1.00  0.00            
ATOM   2187  GL1 POPE  183     185.630 176.584  55.226  1.00  0.00            
ATOM   2188  GL2 POPE  183     185.183 178.634  52.699  1.00  0.00            
ATOM   2189  C1A POPE  183     190.615 176.758  54.720  1.00  0.00            
ATOM   2190  D2A POPE  183     194.251 176.114  52.521  1.00  0.00            
ATOM   2191  C3A POPE  183     194.298 173.965  49.161  1.00  0.00            
ATOM   2192  C4A POPE  183     197.566 171.043  48.349  1.00  0.00            
ATOM   2193  C1B POPE  183     188.925 180.686  50.833  1.00  0.00            
ATOM   2194  C2B POPE  183     192.806 179.268  49.699  1.00  0.00            
ATOM   2195  C3B POPE  183     193.234 177.660  45.044  1.00  0.00            
ATOM   2196  C4B POPE  183     189.433 178.836  42.010  1.00  0.00            
ATOM   2197  NH3 POPE  184      22.158 144.475  60.110  1.00  0.00            
ATOM   2198  PO4 POPE  184      25.038 145.699  56.513  1.00  0.00            
ATOM   2199  GL1 POPE  184      23.153 145.734  52.149  1.00  0.00            
ATOM   2200  GL2 POPE  184      22.768 142.003  51.895  1.00  0.00            
ATOM   2201  C1A POPE  184      21.546 148.155  48.671  1.00  0.00            
ATOM   2202  D2A POPE  184      19.157 151.142  46.635  1.00  0.00            
ATOM   2203  C3A POPE  184      17.752 149.478  43.271  1.00  0.00            
ATOM   2204  C4A POPE  184      17.877 147.887  39.067  1.00  0.00            
ATOM   2205  C1B POPE  184      25.990 142.061  48.771  1.00  0.00            
ATOM   2206  C2B POPE  184      26.341 140.775  44.780  1.00  0.00            
ATOM   2207  C3B POPE  184      24.304 139.684  40.030  1.00  0.00            
ATOM   2208  C4B POPE  184      22.355 138.969  36.615  1.00  0.00            
ATOM   2209  NH3 POPE  185     186.429 155.687  58.985  1.00  0.00            
ATOM   2210  PO4 POPE  185     184.506 159.426  56.994  1.00  0.00            
ATOM   2211  GL1 POPE  185     183.363 161.775  53.513  1.00  0.00            
ATOM   2212  GL2 POPE  185     181.219 159.838  51.525  1.00  0.00            
ATOM   2213  C1A POPE  185     186.192 161.798  49.865  1.00  0.00            
ATOM   2214  D2A POPE  185     188.259 160.563  45.517  1.00  0.00            
ATOM   2215  C3A POPE  185     190.956 161.636  41.561  1.00  0.00            
ATOM   2216  C4A POPE  185     194.192 159.833  38.697  1.00  0.00            
ATOM   2217  C1B POPE  185     182.593 162.494  46.841  1.00  0.00            
ATOM   2218  C2B POPE  185     183.624 163.799  43.280  1.00  0.00            
ATOM   2219  C3B POPE  185     185.943 163.492  39.363  1.00  0.00            
ATOM   2220  C4B POPE  185     185.640 164.019  34.930  1.00  0.00            
ATOM   2221  NH3 POPE  186     182.615 198.375  55.308  1.00  0.00            
ATOM   2222  PO4 POPE  186     179.210 195.194  54.716  1.00  0.00            
ATOM   2223  GL1 POPE  186     179.460 192.783  50.128  1.00  0.00            
ATOM   2224  GL2 POPE  186     177.607 191.902  48.551  1.00  0.00            
ATOM   2225  C1A POPE  186     181.100 194.319  46.186  1.00  0.00            
ATOM   2226  D2A POPE  186     181.647 191.852  42.285  1.00  0.00            
ATOM   2227  C3A POPE  186     185.678 191.510  39.397  1.00  0.00            
ATOM   2228  C4A POPE  186     189.149 192.116  36.459  1.00  0.00            
ATOM   2229  C1B POPE  186     178.533 189.075  44.818  1.00  0.00            
ATOM   2230  C2B POPE  186     177.125 189.006  40.775  1.00  0.00            
ATOM   2231  C3B POPE  186     178.004 191.582  36.974  1.00  0.00            
ATOM   2232  C4B POPE  186     181.971 193.107  37.248  1.00  0.00            
ATOM   2233  NH3 POPE  187     130.044  79.612  57.873  1.00  0.00            
ATOM   2234  PO4 POPE  187     128.657  83.819  58.260  1.00  0.00            
ATOM   2235  GL1 POPE  187     130.882  83.456  53.923  1.00  0.00            
ATOM   2236  GL2 POPE  187     134.456  84.228  53.889  1.00  0.00            
ATOM   2237  C1A POPE  187     132.589  82.874  49.717  1.00  0.00            
ATOM   2238  D2A POPE  187     133.277  80.673  45.956  1.00  0.00            
ATOM   2239  C3A POPE  187     131.021  77.376  46.734  1.00  0.00            
ATOM   2240  C4A POPE  187     128.330  73.247  47.585  1.00  0.00            
ATOM   2241  C1B POPE  187     138.045  84.801  52.334  1.00  0.00            
ATOM   2242  C2B POPE  187     141.795  85.896  49.707  1.00  0.00            
ATOM   2243  C3B POPE  187     143.480  84.803  47.088  1.00  0.00            
ATOM   2244  C4B POPE  187     145.481  85.073  43.328  1.00  0.00            
ATOM   2245  NH3 POPE  188     191.258  72.260  56.899  1.00  0.00            
ATOM   2246  PO4 POPE  188     195.262  71.992  57.628  1.00  0.00            
ATOM   2247  GL1 POPE  188     193.776  70.359  53.487  1.00  0.00            
ATOM   2248  GL2 POPE  188     191.852  66.693  53.567  1.00  0.00            
ATOM   2249  C1A POPE  188     192.585  72.209  49.560  1.00  0.00            
ATOM   2250  D2A POPE  188     189.463  72.692  45.898  1.00  0.00            
ATOM   2251  C3A POPE  188     187.498  69.896  43.911  1.00  0.00            
ATOM   2252  C4A POPE  188     185.058  69.425  40.882  1.00  0.00            
ATOM   2253  C1B POPE  188     195.596  66.200  50.689  1.00  0.00            
ATOM   2254  C2B POPE  188     197.865  62.873  48.959  1.00  0.00            
ATOM   2255  C3B POPE  188     197.888  59.400  46.277  1.00  0.00            
ATOM   2256  C4B POPE  188     197.680  56.152  43.077  1.00  0.00            
ATOM   2257  NH3 POPE  189       4.314   7.339  53.986  1.00  0.00            
ATOM   2258  PO4 POPE  189       3.753  12.308  54.535  1.00  0.00            
ATOM   2259  GL1 POPE  189       3.635  11.224  50.270  1.00  0.00            
ATOM   2260  GL2 POPE  189       2.778  14.248  49.598  1.00  0.00            
ATOM   2261  C1A POPE  189       3.715   8.072  47.381  1.00  0.00            
ATOM   2262  D2A POPE  189       5.147   8.692  43.167  1.00  0.00            
ATOM   2263  C3A POPE  189       8.359  10.149  43.177  1.00  0.00            
ATOM   2264  C4A POPE  189      10.345  13.860  44.231  1.00  0.00            
ATOM   2265  C1B POPE  189       1.745  17.928  46.044  1.00  0.00            
ATOM   2266  C2B POPE  189       2.674  17.535  41.740  1.00  0.00            
ATOM   2267  C3B POPE  189       3.385  17.938  37.896  1.00  0.00            
ATOM   2268  C4B POPE  189       5.368  19.045  35.011  1.00  0.00            
ATOM   2269  NH3 POPE  190     146.830 182.940  56.040  1.00  0.00            
ATOM   2270  PO4 POPE  190     144.324 180.123  54.724  1.00  0.00            
ATOM   2271  GL1 POPE  190     144.739 179.685  50.072  1.00  0.00            
ATOM   2272  GL2 POPE  190     147.999 179.449  49.797  1.00  0.00            
ATOM   2273  C1A POPE  190     142.195 179.981  46.507  1.00  0.00            
ATOM   2274  D2A POPE  190     143.842 180.077  42.544  1.00  0.00            
ATOM   2275  C3A POPE  190     143.543 176.803  39.520  1.00  0.00            
ATOM   2276  C4A POPE  190     147.351 177.196  36.340  1.00  0.00            
ATOM   2277  C1B POPE  190     147.343 178.596  45.823  1.00  0.00            
ATOM   2278  C2B POPE  190     146.968 175.797  42.705  1.00  0.00            
ATOM   2279  C3B POPE  190     146.841 172.601  40.085  1.00  0.00            
ATOM   2280  C4B POPE  190     146.755 172.241  35.752  1.00  0.00            
ATOM   2281  NH3 POPE  191       8.029  45.084  60.947  1.00  0.00            
ATOM   2282  PO4 POPE  191       7.668  40.366  60.642  1.00  0.00            
ATOM   2283  GL1 POPE  191       5.849  39.808  56.579  1.00  0.00            
ATOM   2284  GL2 POPE  191       9.200  39.320  55.380  1.00  0.00            
ATOM   2285  C1A POPE  191       4.624  39.186  52.792  1.00  0.00            
ATOM   2286  D2A POPE  191       3.719  35.928  49.185  1.00  0.00            
ATOM   2287  C3A POPE  191       7.585  34.554  47.047  1.00  0.00            
ATOM   2288  C4A POPE  191      10.354  33.792  43.449  1.00  0.00            
ATOM   2289  C1B POPE  191       8.877  41.821  52.219  1.00  0.00            
ATOM   2290  C2B POPE  191       7.465  40.975  47.459  1.00  0.00            
ATOM   2291  C3B POPE  191       8.361  38.643  44.464  1.00  0.00            
ATOM   2292  C4B POPE  191       9.128  37.738  39.904  1.00  0.00            
ATOM   2293  NH3 POPE  192      86.142 160.375  49.926  1.00  0.00            
ATOM   2294  PO4 POPE  192      81.534 161.231  51.052  1.00  0.00            
ATOM   2295  GL1 POPE  192      81.584 158.965  47.034  1.00  0.00            
ATOM   2296  GL2 POPE  192      85.173 159.010  45.359  1.00  0.00            
ATOM   2297  C1A POPE  192      82.043 157.444  42.585  1.00  0.00            
ATOM   2298  D2A POPE  192      83.551 154.969  39.269  1.00  0.00            
ATOM   2299  C3A POPE  192      82.572 155.950  34.617  1.00  0.00            
ATOM   2300  C4A POPE  192      78.040 155.944  32.612  1.00  0.00            
ATOM   2301  C1B POPE  192      87.448 162.396  43.292  1.00  0.00            
ATOM   2302  C2B POPE  192      90.705 163.837  41.083  1.00  0.00            
ATOM   2303  C3B POPE  192      93.010 164.710  37.001  1.00  0.00            
ATOM   2304  C4B POPE  192      95.958 163.195  33.918  1.00  0.00            
ATOM   2305  NH3 POPE  193      69.011 128.651  55.116  1.00  0.00            
ATOM   2306  PO4 POPE  193      73.449 127.986  55.353  1.00  0.00            
ATOM   2307  GL1 POPE  193      72.120 127.940  51.121  1.00  0.00            
ATOM   2308  GL2 POPE  193      73.055 131.830  49.539  1.00  0.00            
ATOM   2309  C1A POPE  193      71.363 127.085  46.907  1.00  0.00            
ATOM   2310  D2A POPE  193      72.189 127.823  42.108  1.00  0.00            
ATOM   2311  C3A POPE  193      71.108 127.606  38.520  1.00  0.00            
ATOM   2312  C4A POPE  193      70.547 125.395  35.155  1.00  0.00            
ATOM   2313  C1B POPE  193      75.889 129.369  47.699  1.00  0.00            
ATOM   2314  C2B POPE  193      80.852 129.236  47.203  1.00  0.00            
ATOM   2315  C3B POPE  193      84.593 132.517  45.496  1.00  0.00            
ATOM   2316  C4B POPE  193      87.879 132.660  43.145  1.00  0.00            
ATOM   2317  NH3 POPE  194     196.870 144.533  56.768  1.00  0.00            
ATOM   2318  PO4 POPE  194     199.047 148.505  56.605  1.00  0.00            
ATOM   2319  GL1 POPE  194     201.806 147.413  53.519  1.00  0.00            
ATOM   2320  GL2 POPE  194     199.717 145.478  51.502  1.00  0.00            
ATOM   2321  C1A POPE  194       1.803 148.303  49.897  1.00  0.00            
ATOM   2322  D2A POPE  194       3.392 150.753  46.993  1.00  0.00            
ATOM   2323  C3A POPE  194       1.811 149.387  42.900  1.00  0.00            
ATOM   2324  C4A POPE  194     202.441 149.108  38.718  1.00  0.00            
ATOM   2325  C1B POPE  194     199.128 142.756  48.188  1.00  0.00            
ATOM   2326  C2B POPE  194     199.844 140.703  44.512  1.00  0.00            
ATOM   2327  C3B POPE  194     196.481 139.447  41.214  1.00  0.00            
ATOM   2328  C4B POPE  194     194.939 135.453  39.088  1.00  0.00            
ATOM   2329  NH3 POPE  195     100.815  96.632  55.497  1.00  0.00            
ATOM   2330  PO4 POPE  195     100.132  91.491  55.610  1.00  0.00            
ATOM   2331  GL1 POPE  195      97.851  93.752  51.644  1.00  0.00            
ATOM   2332  GL2 POPE  195      98.112  96.722  50.295  1.00  0.00            
ATOM   2333  C1A POPE  195      96.399  90.753  48.140  1.00  0.00            
ATOM   2334  D2A POPE  195      96.123  87.480  45.913  1.00  0.00            
ATOM   2335  C3A POPE  195      97.073  88.161  41.911  1.00  0.00            
ATOM   2336  C4A POPE  195      94.053  90.719  38.666  1.00  0.00            
ATOM   2337  C1B POPE  195      98.237  95.121  46.711  1.00  0.00            
ATOM   2338  C2B POPE  195      98.730  92.328  43.087  1.00  0.00            
ATOM   2339  C3B POPE  195     101.304  90.498  40.979  1.00  0.00            
ATOM   2340  C4B POPE  195     103.509  91.244  36.917  1.00  0.00            
ATOM   2341  NH3 POPE  196      97.588 178.333  54.306  1.00  0.00            
ATOM   2342  PO4 POPE  196      96.445 175.424  49.986  1.00  0.00            
ATOM   2343  GL1 POPE  196      98.196 175.654  45.520  1.00  0.00            
ATOM   2344  GL2 POPE  196     100.478 176.678  46.333  1.00  0.00            
ATOM   2345  C1A POPE  196      97.481 178.546  42.189  1.00  0.00            
ATOM   2346  D2A POPE  196      98.497 182.740  39.071  1.00  0.00            
ATOM   2347  C3A POPE  196      97.892 182.629  35.594  1.00  0.00            
ATOM   2348  C4A POPE  196      98.382 177.954  33.437  1.00  0.00            
ATOM   2349  C1B POPE  196     102.391 176.231  42.231  1.00  0.00            
ATOM   2350  C2B POPE  196     105.052 174.606  37.186  1.00  0.00            
ATOM   2351  C3B POPE  196     104.458 176.035  32.659  1.00  0.00            
ATOM   2352  C4B POPE  196     105.279 178.766  28.917  1.00  0.00            
ATOM   2353  NH3 POPE  197       4.745  95.741  57.405  1.00  0.00            
ATOM   2354  PO4 POPE  197       3.889  99.677  56.776  1.00  0.00            
ATOM   2355  GL1 POPE  197       1.496 101.283  52.898  1.00  0.00            
ATOM   2356  GL2 POPE  197       2.674 105.050  52.197  1.00  0.00            
ATOM   2357  C1A POPE  197       1.259 101.134  48.285  1.00  0.00            
ATOM   2358  D2A POPE  197       0.385 100.451  43.948  1.00  0.00            
ATOM   2359  C3A POPE  197       0.995 103.336  40.615  1.00  0.00            
ATOM   2360  C4A POPE  197       4.380 104.998  38.344  1.00  0.00            
ATOM   2361  C1B POPE  197       3.318 105.538  47.753  1.00  0.00            
ATOM   2362  C2B POPE  197       0.096 105.314  45.074  1.00  0.00            
ATOM   2363  C3B POPE  197     200.213 107.661  41.604  1.00  0.00            
ATOM   2364  C4B POPE  197     198.689 111.446  40.425  1.00  0.00            
ATOM   2365  NH3 POPE  198     105.367 127.827  53.437  1.00  0.00            
ATOM   2366  PO4 POPE  198     106.772 132.087  52.543  1.00  0.00            
ATOM   2367  GL1 POPE  198     107.152 131.428  49.024  1.00  0.00            
ATOM   2368  GL2 POPE  198     108.504 128.520  48.776  1.00  0.00            
ATOM   2369  C1A POPE  198     110.442 131.476  45.254  1.00  0.00            
ATOM   2370  D2A POPE  198     112.568 128.665  42.506  1.00  0.00            
ATOM   2371  C3A POPE  198     113.642 128.912  38.946  1.00  0.00            
ATOM   2372  C4A POPE  198     115.808 125.387  37.224  1.00  0.00            
ATOM   2373  C1B POPE  198     106.758 128.480  43.848  1.00  0.00            
ATOM   2374  C2B POPE  198     106.044 129.783  39.654  1.00  0.00            
ATOM   2375  C3B POPE  198     102.282 131.545  38.002  1.00  0.00            
ATOM   2376  C4B POPE  198     100.066 128.230  34.539  1.00  0.00            
ATOM   2377  NH3 POPE  199     124.448  75.122  56.842  1.00  0.00            
ATOM   2378  PO4 POPE  199     123.989  79.699  58.428  1.00  0.00            
ATOM   2379  GL1 POPE  199     121.550  81.141  55.409  1.00  0.00            
ATOM   2380  GL2 POPE  199     121.389  78.694  52.976  1.00  0.00            
ATOM   2381  C1A POPE  199     124.464  82.293  50.674  1.00  0.00            
ATOM   2382  D2A POPE  199     124.733  84.323  46.118  1.00  0.00            
ATOM   2383  C3A POPE  199     123.844  80.570  43.530  1.00  0.00            
ATOM   2384  C4A POPE  199     122.959  78.628  40.373  1.00  0.00            
ATOM   2385  C1B POPE  199     120.393  79.744  48.603  1.00  0.00            
ATOM   2386  C2B POPE  199     118.558  79.223  43.982  1.00  0.00            
ATOM   2387  C3B POPE  199     117.827  79.975  39.240  1.00  0.00            
ATOM   2388  C4B POPE  199     120.219  80.650  35.867  1.00  0.00            
ATOM   2389  NH3 POPE  200     146.047 151.094  56.448  1.00  0.00            
ATOM   2390  PO4 POPE  200     147.129 146.003  56.632  1.00  0.00            
ATOM   2391  GL1 POPE  200     148.167 143.471  52.427  1.00  0.00            
ATOM   2392  GL2 POPE  200     145.699 144.156  50.881  1.00  0.00            
ATOM   2393  C1A POPE  200     151.646 142.430  50.610  1.00  0.00            
ATOM   2394  D2A POPE  200     153.604 141.903  46.545  1.00  0.00            
ATOM   2395  C3A POPE  200     155.687 138.811  44.209  1.00  0.00            
ATOM   2396  C4A POPE  200     155.378 134.422  46.191  1.00  0.00            
ATOM   2397  C1B POPE  200     144.246 145.955  47.278  1.00  0.00            
ATOM   2398  C2B POPE  200     146.738 145.854  43.046  1.00  0.00            
ATOM   2399  C3B POPE  200     149.118 145.789  40.091  1.00  0.00            
ATOM   2400  C4B POPE  200     148.887 146.736  34.753  1.00  0.00            
ATOM   2401  NH3 POPE  201     174.377 141.931  55.989  1.00  0.00            
ATOM   2402  PO4 POPE  201     171.351 145.690  55.033  1.00  0.00            
ATOM   2403  GL1 POPE  201     172.178 144.896  50.877  1.00  0.00            
ATOM   2404  GL2 POPE  201     175.145 143.605  51.173  1.00  0.00            
ATOM   2405  C1A POPE  201     171.420 143.712  46.840  1.00  0.00            
ATOM   2406  D2A POPE  201     173.943 143.720  42.847  1.00  0.00            
ATOM   2407  C3A POPE  201     172.933 144.021  38.714  1.00  0.00            
ATOM   2408  C4A POPE  201     170.060 142.545  36.751  1.00  0.00            
ATOM   2409  C1B POPE  201     175.203 147.638  47.699  1.00  0.00            
ATOM   2410  C2B POPE  201     174.276 148.636  43.744  1.00  0.00            
ATOM   2411  C3B POPE  201     171.597 148.871  40.878  1.00  0.00            
ATOM   2412  C4B POPE  201     167.581 146.806  38.571  1.00  0.00            
ATOM   2413  NH3 POPE  202     106.774 191.695  53.861  1.00  0.00            
ATOM   2414  PO4 POPE  202     110.896 189.438  52.611  1.00  0.00            
ATOM   2415  GL1 POPE  202     111.836 187.395  48.742  1.00  0.00            
ATOM   2416  GL2 POPE  202     108.342 187.352  46.929  1.00  0.00            
ATOM   2417  C1A POPE  202     114.375 184.893  46.176  1.00  0.00            
ATOM   2418  D2A POPE  202     118.008 187.453  43.544  1.00  0.00            
ATOM   2419  C3A POPE  202     119.862 183.719  41.024  1.00  0.00            
ATOM   2420  C4A POPE  202     121.447 179.789  41.563  1.00  0.00            
ATOM   2421  C1B POPE  202     111.577 189.103  44.224  1.00  0.00            
ATOM   2422  C2B POPE  202     115.541 190.618  41.596  1.00  0.00            
ATOM   2423  C3B POPE  202     117.987 189.149  38.842  1.00  0.00            
ATOM   2424  C4B POPE  202     119.502 188.896  34.639  1.00  0.00            
ATOM   2425  NH3 POPE  203      85.554 168.921  50.387  1.00  0.00            
ATOM   2426  PO4 POPE  203      88.029 172.902  50.014  1.00  0.00            
ATOM   2427  GL1 POPE  203      85.458 172.504  47.017  1.00  0.00            
ATOM   2428  GL2 POPE  203      82.834 174.346  45.657  1.00  0.00            
ATOM   2429  C1A POPE  203      85.419 172.004  42.395  1.00  0.00            
ATOM   2430  D2A POPE  203      87.202 172.469  38.441  1.00  0.00            
ATOM   2431  C3A POPE  203      85.469 175.772  36.027  1.00  0.00            
ATOM   2432  C4A POPE  203      82.704 177.104  32.937  1.00  0.00            
ATOM   2433  C1B POPE  203      83.693 176.907  42.499  1.00  0.00            
ATOM   2434  C2B POPE  203      82.758 179.039  38.542  1.00  0.00            
ATOM   2435  C3B POPE  203      80.130 182.179  37.499  1.00  0.00            
ATOM   2436  C4B POPE  203      78.740 185.754  34.499  1.00  0.00            
ATOM   2437  NH3 POPE  204     132.831 118.298  59.842  1.00  0.00            
ATOM   2438  PO4 POPE  204     128.301 116.859  59.212  1.00  0.00            
ATOM   2439  GL1 POPE  204     128.605 115.378  54.428  1.00  0.00            
ATOM   2440  GL2 POPE  204     128.752 111.466  53.723  1.00  0.00            
ATOM   2441  C1A POPE  204     131.613 115.916  52.186  1.00  0.00            
ATOM   2442  D2A POPE  204     132.784 115.411  48.291  1.00  0.00            
ATOM   2443  C3A POPE  204     130.689 114.642  44.075  1.00  0.00            
ATOM   2444  C4A POPE  204     129.597 114.797  40.268  1.00  0.00            
ATOM   2445  C1B POPE  204     128.364 112.573  49.775  1.00  0.00            
ATOM   2446  C2B POPE  204     127.783 111.138  45.267  1.00  0.00            
ATOM   2447  C3B POPE  204     126.514 110.518  40.258  1.00  0.00            
ATOM   2448  C4B POPE  204     129.541 110.955  36.424  1.00  0.00            
ATOM   2449  NH3 POPE  205      98.042  19.915  56.642  1.00  0.00            
ATOM   2450  PO4 POPE  205      93.546  17.911  58.385  1.00  0.00            
ATOM   2451  GL1 POPE  205      93.761  17.558  53.559  1.00  0.00            
ATOM   2452  GL2 POPE  205      93.544  14.648  51.794  1.00  0.00            
ATOM   2453  C1A POPE  205      96.710  18.832  49.708  1.00  0.00            
ATOM   2454  D2A POPE  205      99.280  19.292  46.334  1.00  0.00            
ATOM   2455  C3A POPE  205      97.637  22.594  44.011  1.00  0.00            
ATOM   2456  C4A POPE  205      95.167  25.016  42.961  1.00  0.00            
ATOM   2457  C1B POPE  205      94.776  15.063  47.207  1.00  0.00            
ATOM   2458  C2B POPE  205      96.981  15.704  43.962  1.00  0.00            
ATOM   2459  C3B POPE  205      98.862  16.401  40.323  1.00  0.00            
ATOM   2460  C4B POPE  205     100.534  17.676  35.591  1.00  0.00            
ATOM   2461  NH3 POPE  206     197.567   6.483  52.182  1.00  0.00            
ATOM   2462  PO4 POPE  206     197.172  10.888  53.194  1.00  0.00            
ATOM   2463  GL1 POPE  206     196.027   9.965  48.794  1.00  0.00            
ATOM   2464  GL2 POPE  206     192.715  11.525  48.328  1.00  0.00            
ATOM   2465  C1A POPE  206     196.661  11.738  45.052  1.00  0.00            
ATOM   2466  D2A POPE  206     197.676  13.275  42.103  1.00  0.00            
ATOM   2467  C3A POPE  206     197.347  10.943  38.313  1.00  0.00            
ATOM   2468  C4A POPE  206     200.130  11.011  35.173  1.00  0.00            
ATOM   2469  C1B POPE  206     191.939   9.679  44.176  1.00  0.00            
ATOM   2470  C2B POPE  206     190.917   6.796  40.681  1.00  0.00            
ATOM   2471  C3B POPE  206     193.167   3.686  37.603  1.00  0.00            
ATOM   2472  C4B POPE  206     197.941   1.630  37.865  1.00  0.00            
ATOM   2473  NH3 POPE  207     129.893 162.005  54.470  1.00  0.00            
ATOM   2474  PO4 POPE  207     129.836 157.961  55.180  1.00  0.00            
ATOM   2475  GL1 POPE  207     127.198 157.561  50.829  1.00  0.00            
ATOM   2476  GL2 POPE  207     128.389 160.098  48.238  1.00  0.00            
ATOM   2477  C1A POPE  207     125.048 156.552  46.058  1.00  0.00            
ATOM   2478  D2A POPE  207     125.833 152.947  43.925  1.00  0.00            
ATOM   2479  C3A POPE  207     122.813 151.029  41.097  1.00  0.00            
ATOM   2480  C4A POPE  207     124.338 148.698  38.220  1.00  0.00            
ATOM   2481  C1B POPE  207     128.998 159.465  44.272  1.00  0.00            
ATOM   2482  C2B POPE  207     129.632 158.079  40.345  1.00  0.00            
ATOM   2483  C3B POPE  207     127.211 157.126  35.781  1.00  0.00            
ATOM   2484  C4B POPE  207     123.131 157.069  34.453  1.00  0.00            
ATOM   2485  NH3 POPE  208      33.223  14.965  51.586  1.00  0.00            
ATOM   2486  PO4 POPE  208      37.340  14.619  52.025  1.00  0.00            
ATOM   2487  GL1 POPE  208      38.057  13.778  47.893  1.00  0.00            
ATOM   2488  GL2 POPE  208      35.095  14.584  47.087  1.00  0.00            
ATOM   2489  C1A POPE  208      38.921  13.179  43.853  1.00  0.00            
ATOM   2490  D2A POPE  208      39.295  14.932  40.463  1.00  0.00            
ATOM   2491  C3A POPE  208      40.814  18.501  39.166  1.00  0.00            
ATOM   2492  C4A POPE  208      44.288  19.383  36.243  1.00  0.00            
ATOM   2493  C1B POPE  208      33.008  14.028  44.033  1.00  0.00            
ATOM   2494  C2B POPE  208      28.321  12.942  43.710  1.00  0.00            
ATOM   2495  C3B POPE  208      24.178  14.677  45.936  1.00  0.00            
ATOM   2496  C4B POPE  208      23.103  19.407  46.755  1.00  0.00            
ATOM   2497  NH3 POPE  209     113.626   0.861  54.164  1.00  0.00            
ATOM   2498  PO4 POPE  209     117.081   1.745  50.904  1.00  0.00            
ATOM   2499  GL1 POPE  209     117.676   2.808  47.637  1.00  0.00            
ATOM   2500  GL2 POPE  209     119.012   6.119  47.062  1.00  0.00            
ATOM   2501  C1A POPE  209     116.188   0.648  44.098  1.00  0.00            
ATOM   2502  D2A POPE  209     113.570 202.351  41.883  1.00  0.00            
ATOM   2503  C3A POPE  209     112.315   0.945  37.317  1.00  0.00            
ATOM   2504  C4A POPE  209     112.951   0.934  33.382  1.00  0.00            
ATOM   2505  C1B POPE  209     118.281   5.133  43.146  1.00  0.00            
ATOM   2506  C2B POPE  209     116.398   3.234  39.323  1.00  0.00            
ATOM   2507  C3B POPE  209     117.419 201.298  38.373  1.00  0.00            
ATOM   2508  C4B POPE  209     116.300 197.960  35.796  1.00  0.00            
ATOM   2509  NH3 POPE  210     117.517  68.728  57.519  1.00  0.00            
ATOM   2510  PO4 POPE  210     119.957  72.601  57.691  1.00  0.00            
ATOM   2511  GL1 POPE  210     119.561  72.937  53.575  1.00  0.00            
ATOM   2512  GL2 POPE  210     119.131  69.809  51.658  1.00  0.00            
ATOM   2513  C1A POPE  210     120.393  74.745  49.583  1.00  0.00            
ATOM   2514  D2A POPE  210     121.812  75.298  44.598  1.00  0.00            
ATOM   2515  C3A POPE  210     121.443  73.323  41.119  1.00  0.00            
ATOM   2516  C4A POPE  210     119.175  71.490  38.715  1.00  0.00            
ATOM   2517  C1B POPE  210     116.355  71.971  48.165  1.00  0.00            
ATOM   2518  C2B POPE  210     116.305  74.517  44.708  1.00  0.00            
ATOM   2519  C3B POPE  210     115.594  75.378  40.533  1.00  0.00            
ATOM   2520  C4B POPE  210     115.420  74.852  36.205  1.00  0.00            
ATOM   2521  NH3 POPE  211      76.143  35.637  56.034  1.00  0.00            
ATOM   2522  PO4 POPE  211      74.829  38.135  58.178  1.00  0.00            
ATOM   2523  GL1 POPE  211      74.782  39.656  53.197  1.00  0.00            
ATOM   2524  GL2 POPE  211      71.359  39.444  53.173  1.00  0.00            
ATOM   2525  C1A POPE  211      75.689  41.761  48.790  1.00  0.00            
ATOM   2526  D2A POPE  211      73.954  43.027  44.361  1.00  0.00            
ATOM   2527  C3A POPE  211      73.035  48.008  42.340  1.00  0.00            
ATOM   2528  C4A POPE  211      75.598  49.307  40.123  1.00  0.00            
ATOM   2529  C1B POPE  211      70.997  42.016  50.186  1.00  0.00            
ATOM   2530  C2B POPE  211      71.859  46.691  46.916  1.00  0.00            
ATOM   2531  C3B POPE  211      71.245  50.566  47.409  1.00  0.00            
ATOM   2532  C4B POPE  211      73.439  53.892  48.334  1.00  0.00            
ATOM   2533  NH3 POPE  212      50.381  50.878  58.199  1.00  0.00            
ATOM   2534  PO4 POPE  212      47.954  46.618  57.420  1.00  0.00            
ATOM   2535  GL1 POPE  212      50.012  47.402  53.685  1.00  0.00            
ATOM   2536  GL2 POPE  212      52.103  49.899  53.344  1.00  0.00            
ATOM   2537  C1A POPE  212      48.886  48.039  49.311  1.00  0.00            
ATOM   2538  D2A POPE  212      43.189  49.659  47.855  1.00  0.00            
ATOM   2539  C3A POPE  212      42.727  52.311  45.221  1.00  0.00            
ATOM   2540  C4A POPE  212      41.763  55.167  42.051  1.00  0.00            
ATOM   2541  C1B POPE  212      53.213  50.210  49.114  1.00  0.00            
ATOM   2542  C2B POPE  212      53.248  51.900  44.826  1.00  0.00            
ATOM   2543  C3B POPE  212      52.996  53.176  40.164  1.00  0.00            
ATOM   2544  C4B POPE  212      50.294  50.860  37.114  1.00  0.00            
ATOM   2545  NH3 POPE  213     110.201  73.072  57.719  1.00  0.00            
ATOM   2546  PO4 POPE  213     107.798  77.512  58.051  1.00  0.00            
ATOM   2547  GL1 POPE  213     106.335  76.893  53.932  1.00  0.00            
ATOM   2548  GL2 POPE  213     107.891  73.863  53.648  1.00  0.00            
ATOM   2549  C1A POPE  213     105.772  74.483  49.205  1.00  0.00            
ATOM   2550  D2A POPE  213     104.035  75.184  44.973  1.00  0.00            
ATOM   2551  C3A POPE  213     103.762  76.858  41.432  1.00  0.00            
ATOM   2552  C4A POPE  213     100.376  80.353  40.538  1.00  0.00            
ATOM   2553  C1B POPE  213     109.717  71.282  49.731  1.00  0.00            
ATOM   2554  C2B POPE  213     110.798  68.975  47.578  1.00  0.00            
ATOM   2555  C3B POPE  213     113.254  69.773  44.575  1.00  0.00            
ATOM   2556  C4B POPE  213     117.686  70.278  43.743  1.00  0.00            
ATOM   2557  NH3 POPE  214      27.692  75.904  60.429  1.00  0.00            
ATOM   2558  PO4 POPE  214      24.328  76.458  57.377  1.00  0.00            
ATOM   2559  GL1 POPE  214      22.632  79.242  53.360  1.00  0.00            
ATOM   2560  GL2 POPE  214      20.792  82.591  53.209  1.00  0.00            
ATOM   2561  C1A POPE  214      23.796  80.192  49.176  1.00  0.00            
ATOM   2562  D2A POPE  214      24.916  82.499  45.775  1.00  0.00            
ATOM   2563  C3A POPE  214      29.344  83.917  45.704  1.00  0.00            
ATOM   2564  C4A POPE  214      33.067  86.027  46.663  1.00  0.00            
ATOM   2565  C1B POPE  214      20.064  83.552  50.176  1.00  0.00            
ATOM   2566  C2B POPE  214      20.430  84.901  45.955  1.00  0.00            
ATOM   2567  C3B POPE  214      20.952  84.123  41.542  1.00  0.00            
ATOM   2568  C4B POPE  214      22.507  85.514  37.277  1.00  0.00            
ATOM   2569  NH3 POPE  215      39.061 122.750  57.331  1.00  0.00            
ATOM   2570  PO4 POPE  215      42.736 125.212  57.974  1.00  0.00            
ATOM   2571  GL1 POPE  215      44.440 123.378  55.010  1.00  0.00            
ATOM   2572  GL2 POPE  215      41.649 122.539  52.202  1.00  0.00            
ATOM   2573  C1A POPE  215      45.384 124.947  49.478  1.00  0.00            
ATOM   2574  D2A POPE  215      46.943 123.870  45.783  1.00  0.00            
ATOM   2575  C3A POPE  215      44.977 121.753  42.481  1.00  0.00            
ATOM   2576  C4A POPE  215      41.079 121.460  39.254  1.00  0.00            
ATOM   2577  C1B POPE  215      41.132 122.889  47.758  1.00  0.00            
ATOM   2578  C2B POPE  215      41.167 118.688  45.317  1.00  0.00            
ATOM   2579  C3B POPE  215      41.752 116.449  41.932  1.00  0.00            
ATOM   2580  C4B POPE  215      42.153 117.262  37.057  1.00  0.00            
ATOM   2581  NH3 POPE  216     193.763 119.092  57.226  1.00  0.00            
ATOM   2582  PO4 POPE  216     196.353 122.214  56.990  1.00  0.00            
ATOM   2583  GL1 POPE  216     194.561 123.638  54.287  1.00  0.00            
ATOM   2584  GL2 POPE  216     197.123 125.938  52.929  1.00  0.00            
ATOM   2585  C1A POPE  216     194.128 123.065  49.902  1.00  0.00            
ATOM   2586  D2A POPE  216     193.674 122.355  45.765  1.00  0.00            
ATOM   2587  C3A POPE  216     193.507 124.813  42.246  1.00  0.00            
ATOM   2588  C4A POPE  216     196.103 126.578  38.738  1.00  0.00            
ATOM   2589  C1B POPE  216     195.353 129.515  50.337  1.00  0.00            
ATOM   2590  C2B POPE  216     195.715 131.488  46.259  1.00  0.00            
ATOM   2591  C3B POPE  216     194.798 129.670  42.588  1.00  0.00            
ATOM   2592  C4B POPE  216     191.782 129.681  39.784  1.00  0.00            
ATOM   2593  NH3 POPE  217     104.377  51.007  52.431  1.00  0.00            
ATOM   2594  PO4 POPE  217     103.593  47.099  54.761  1.00  0.00            
ATOM   2595  GL1 POPE  217     105.471  46.160  49.947  1.00  0.00            
ATOM   2596  GL2 POPE  217     106.387  48.839  48.413  1.00  0.00            
ATOM   2597  C1A POPE  217     104.817  44.313  46.368  1.00  0.00            
ATOM   2598  D2A POPE  217     106.308  44.193  41.698  1.00  0.00            
ATOM   2599  C3A POPE  217     105.704  42.201  37.950  1.00  0.00            
ATOM   2600  C4A POPE  217     105.878  37.670  36.053  1.00  0.00            
ATOM   2601  C1B POPE  217     103.529  49.654  45.385  1.00  0.00            
ATOM   2602  C2B POPE  217     103.951  51.326  42.046  1.00  0.00            
ATOM   2603  C3B POPE  217     105.056  48.226  38.556  1.00  0.00            
ATOM   2604  C4B POPE  217     103.042  46.280  34.831  1.00  0.00            
ATOM   2605  NH3 POPE  218     183.056  86.271  57.537  1.00  0.00            
ATOM   2606  PO4 POPE  218     178.708  87.702  55.799  1.00  0.00            
ATOM   2607  GL1 POPE  218     176.098  88.186  52.299  1.00  0.00            
ATOM   2608  GL2 POPE  218     172.977  86.844  51.760  1.00  0.00            
ATOM   2609  C1A POPE  218     176.130  89.775  48.835  1.00  0.00            
ATOM   2610  D2A POPE  218     179.543  89.951  45.047  1.00  0.00            
ATOM   2611  C3A POPE  218     181.343  86.789  42.718  1.00  0.00            
ATOM   2612  C4A POPE  218     183.145  83.395  41.859  1.00  0.00            
ATOM   2613  C1B POPE  218     171.365  86.346  47.783  1.00  0.00            
ATOM   2614  C2B POPE  218     171.977  82.938  44.347  1.00  0.00            
ATOM   2615  C3B POPE  218     170.267  80.373  41.094  1.00  0.00            
ATOM   2616  C4B POPE  218     171.852  76.237  39.245  1.00  0.00            
ATOM   2617  NH3 POPE  219      29.883 145.951  57.895  1.00  0.00            
ATOM   2618  PO4 POPE  219      32.884 149.074  59.639  1.00  0.00            
ATOM   2619  GL1 POPE  219      31.814 151.455  56.130  1.00  0.00            
ATOM   2620  GL2 POPE  219      29.996 149.507  53.988  1.00  0.00            
ATOM   2621  C1A POPE  219      30.057 154.260  52.119  1.00  0.00            
ATOM   2622  D2A POPE  219      28.263 153.567  48.445  1.00  0.00            
ATOM   2623  C3A POPE  219      24.756 157.139  48.028  1.00  0.00            
ATOM   2624  C4A POPE  219      24.288 161.003  45.398  1.00  0.00            
ATOM   2625  C1B POPE  219      26.666 149.248  50.490  1.00  0.00            
ATOM   2626  C2B POPE  219      26.674 147.228  46.875  1.00  0.00            
ATOM   2627  C3B POPE  219      26.959 145.417  42.943  1.00  0.00            
ATOM   2628  C4B POPE  219      28.150 142.511  39.252  1.00  0.00            
ATOM   2629  NH3 POPE  220     141.927  44.298  58.310  1.00  0.00            
ATOM   2630  PO4 POPE  220     139.300  47.121  58.407  1.00  0.00            
ATOM   2631  GL1 POPE  220     139.627  46.960  54.534  1.00  0.00            
ATOM   2632  GL2 POPE  220     139.610  49.870  54.192  1.00  0.00            
ATOM   2633  C1A POPE  220     137.455  44.693  52.331  1.00  0.00            
ATOM   2634  D2A POPE  220     135.662  44.716  48.477  1.00  0.00            
ATOM   2635  C3A POPE  220     137.199  46.673  44.586  1.00  0.00            
ATOM   2636  C4A POPE  220     140.389  49.129  43.487  1.00  0.00            
ATOM   2637  C1B POPE  220     137.147  49.303  50.654  1.00  0.00            
ATOM   2638  C2B POPE  220     136.724  51.960  46.039  1.00  0.00            
ATOM   2639  C3B POPE  220     137.838  53.848  42.932  1.00  0.00            
ATOM   2640  C4B POPE  220     140.920  56.772  41.522  1.00  0.00            
ATOM   2641  NH3 POPE  221      11.201  33.410  58.787  1.00  0.00            
ATOM   2642  PO4 POPE  221      15.516  33.491  58.431  1.00  0.00            
ATOM   2643  GL1 POPE  221      14.933  37.935  55.974  1.00  0.00            
ATOM   2644  GL2 POPE  221      17.514  39.882  56.196  1.00  0.00            
ATOM   2645  C1A POPE  221      14.258  39.502  52.359  1.00  0.00            
ATOM   2646  D2A POPE  221      12.516  37.985  47.779  1.00  0.00            
ATOM   2647  C3A POPE  221      13.769  38.814  42.658  1.00  0.00            
ATOM   2648  C4A POPE  221      12.990  40.760  38.297  1.00  0.00            
ATOM   2649  C1B POPE  221      19.355  38.889  51.506  1.00  0.00            
ATOM   2650  C2B POPE  221      17.911  39.214  47.065  1.00  0.00            
ATOM   2651  C3B POPE  221      17.403  35.643  44.795  1.00  0.00            
ATOM   2652  C4B POPE  221      15.952  34.475  41.086  1.00  0.00            
ATOM   2653  NH3 POPE  222      80.542   5.986  52.163  1.00  0.00            
ATOM   2654  PO4 POPE  222      84.912   4.958  51.245  1.00  0.00            
ATOM   2655  GL1 POPE  222      87.302   6.677  48.606  1.00  0.00            
ATOM   2656  GL2 POPE  222      90.815   5.352  48.454  1.00  0.00            
ATOM   2657  C1A POPE  222      89.358   8.373  45.000  1.00  0.00            
ATOM   2658  D2A POPE  222      92.285   9.214  41.494  1.00  0.00            
ATOM   2659  C3A POPE  222      95.903  11.784  39.821  1.00  0.00            
ATOM   2660  C4A POPE  222      96.134  15.360  36.131  1.00  0.00            
ATOM   2661  C1B POPE  222      93.360   4.518  44.222  1.00  0.00            
ATOM   2662  C2B POPE  222      95.115   2.543  41.005  1.00  0.00            
ATOM   2663  C3B POPE  222      95.390   0.080  37.162  1.00  0.00            
ATOM   2664  C4B POPE  222      96.242 202.134  32.288  1.00  0.00            
ATOM   2665  NH3 POPE  223     193.520 104.033  56.513  1.00  0.00            
ATOM   2666  PO4 POPE  223     197.415 102.416  58.012  1.00  0.00            
ATOM   2667  GL1 POPE  223     198.099 101.803  53.857  1.00  0.00            
ATOM   2668  GL2 POPE  223     199.838  98.787  53.138  1.00  0.00            
ATOM   2669  C1A POPE  223     198.198 103.605  50.325  1.00  0.00            
ATOM   2670  D2A POPE  223     200.154 107.518  49.698  1.00  0.00            
ATOM   2671  C3A POPE  223     198.411 108.920  47.126  1.00  0.00            
ATOM   2672  C4A POPE  223     197.258 111.966  45.418  1.00  0.00            
ATOM   2673  C1B POPE  223     199.029  98.832  48.924  1.00  0.00            
ATOM   2674  C2B POPE  223     198.427 101.982  46.022  1.00  0.00            
ATOM   2675  C3B POPE  223     197.101 103.211  42.954  1.00  0.00            
ATOM   2676  C4B POPE  223     199.614  99.640  40.024  1.00  0.00            
ATOM   2677  NH3 POPE  224      86.180 146.381  46.902  1.00  0.00            
ATOM   2678  PO4 POPE  224      84.215 150.467  46.891  1.00  0.00            
ATOM   2679  GL1 POPE  224      87.278 149.625  43.138  1.00  0.00            
ATOM   2680  GL2 POPE  224      89.871 147.174  42.926  1.00  0.00            
ATOM   2681  C1A POPE  224      86.926 150.813  38.981  1.00  0.00            
ATOM   2682  D2A POPE  224      85.986 151.648  34.902  1.00  0.00            
ATOM   2683  C3A POPE  224      86.312 149.211  30.867  1.00  0.00            
ATOM   2684  C4A POPE  224      88.291 146.084  29.468  1.00  0.00            
ATOM   2685  C1B POPE  224      91.220 147.531  38.169  1.00  0.00            
ATOM   2686  C2B POPE  224      91.719 149.207  34.150  1.00  0.00            
ATOM   2687  C3B POPE  224      92.588 148.271  30.041  1.00  0.00            
ATOM   2688  C4B POPE  224      94.487 151.077  26.846  1.00  0.00            
ATOM   2689  NH3 POPE  225      62.604 152.401  52.411  1.00  0.00            
ATOM   2690  PO4 POPE  225      65.084 150.039  50.236  1.00  0.00            
ATOM   2691  GL1 POPE  225      61.340 150.508  47.235  1.00  0.00            
ATOM   2692  GL2 POPE  225      59.392 153.465  48.664  1.00  0.00            
ATOM   2693  C1A POPE  225      61.490 148.271  44.266  1.00  0.00            
ATOM   2694  D2A POPE  225      61.988 146.329  40.396  1.00  0.00            
ATOM   2695  C3A POPE  225      59.664 143.617  37.638  1.00  0.00            
ATOM   2696  C4A POPE  225      56.615 143.844  33.700  1.00  0.00            
ATOM   2697  C1B POPE  225      60.880 156.027  45.568  1.00  0.00            
ATOM   2698  C2B POPE  225      61.085 160.639  43.867  1.00  0.00            
ATOM   2699  C3B POPE  225      63.680 161.858  41.109  1.00  0.00            
ATOM   2700  C4B POPE  225      62.859 161.422  37.417  1.00  0.00            
ATOM   2701  NH3 POPE  226     150.645 119.190  55.152  1.00  0.00            
ATOM   2702  PO4 POPE  226     148.143 115.962  54.031  1.00  0.00            
ATOM   2703  GL1 POPE  226     147.736 118.673  51.066  1.00  0.00            
ATOM   2704  GL2 POPE  226     145.135 118.201  50.998  1.00  0.00            
ATOM   2705  C1A POPE  226     148.416 121.676  47.515  1.00  0.00            
ATOM   2706  D2A POPE  226     147.911 120.158  42.489  1.00  0.00            
ATOM   2707  C3A POPE  226     148.718 122.896  39.199  1.00  0.00            
ATOM   2708  C4A POPE  226     145.756 125.617  35.900  1.00  0.00            
ATOM   2709  C1B POPE  226     146.989 116.486  46.571  1.00  0.00            
ATOM   2710  C2B POPE  226     145.826 115.423  42.526  1.00  0.00            
ATOM   2711  C3B POPE  226     146.915 112.855  39.116  1.00  0.00            
ATOM   2712  C4B POPE  226     144.154 111.777  35.676  1.00  0.00            
ATOM   2713  NH3 POPE  227      55.803  34.816  56.181  1.00  0.00            
ATOM   2714  PO4 POPE  227      59.488  32.291  55.936  1.00  0.00            
ATOM   2715  GL1 POPE  227      58.319  31.785  52.232  1.00  0.00            
ATOM   2716  GL2 POPE  227      60.023  28.065  52.281  1.00  0.00            
ATOM   2717  C1A POPE  227      57.399  34.023  48.462  1.00  0.00            
ATOM   2718  D2A POPE  227      58.728  35.382  45.190  1.00  0.00            
ATOM   2719  C3A POPE  227      60.831  31.462  42.765  1.00  0.00            
ATOM   2720  C4A POPE  227      62.152  28.093  40.285  1.00  0.00            
ATOM   2721  C1B POPE  227      56.799  28.620  48.611  1.00  0.00            
ATOM   2722  C2B POPE  227      56.466  30.620  44.440  1.00  0.00            
ATOM   2723  C3B POPE  227      54.927  32.947  42.520  1.00  0.00            
ATOM   2724  C4B POPE  227      53.298  34.258  38.453  1.00  0.00            
ATOM   2725  NH3 POPE  228     126.288  88.821  58.260  1.00  0.00            
ATOM   2726  PO4 POPE  228     122.113  89.469  56.667  1.00  0.00            
ATOM   2727  GL1 POPE  228     120.674  89.118  52.893  1.00  0.00            
ATOM   2728  GL2 POPE  228     117.858  90.530  53.844  1.00  0.00            
ATOM   2729  C1A POPE  228     122.893  88.586  49.257  1.00  0.00            
ATOM   2730  D2A POPE  228     125.557  89.544  46.476  1.00  0.00            
ATOM   2731  C3A POPE  228     126.490  87.862  42.793  1.00  0.00            
ATOM   2732  C4A POPE  228     130.057  87.934  39.943  1.00  0.00            
ATOM   2733  C1B POPE  228     116.384  88.961  49.770  1.00  0.00            
ATOM   2734  C2B POPE  228     115.359  88.269  45.708  1.00  0.00            
ATOM   2735  C3B POPE  228     115.945  88.132  40.393  1.00  0.00            
ATOM   2736  C4B POPE  228     118.816  85.937  37.430  1.00  0.00            
ATOM   2737  NH3 POPE  229     157.418  79.274  59.711  1.00  0.00            
ATOM   2738  PO4 POPE  229     159.498  74.631  57.817  1.00  0.00            
ATOM   2739  GL1 POPE  229     157.795  73.361  54.205  1.00  0.00            
ATOM   2740  GL2 POPE  229     156.890  70.622  55.998  1.00  0.00            
ATOM   2741  C1A POPE  229     157.364  71.648  50.454  1.00  0.00            
ATOM   2742  D2A POPE  229     157.153  68.421  48.187  1.00  0.00            
ATOM   2743  C3A POPE  229     159.954  67.014  45.082  1.00  0.00            
ATOM   2744  C4A POPE  229     162.148  68.182  40.523  1.00  0.00            
ATOM   2745  C1B POPE  229     158.494  66.776  53.190  1.00  0.00            
ATOM   2746  C2B POPE  229     161.058  65.050  50.407  1.00  0.00            
ATOM   2747  C3B POPE  229     159.832  62.283  46.940  1.00  0.00            
ATOM   2748  C4B POPE  229     159.783  63.039  42.065  1.00  0.00            
ATOM   2749  NH3 POPE  230     143.566 118.114  55.595  1.00  0.00            
ATOM   2750  PO4 POPE  230     139.314 118.649  56.636  1.00  0.00            
ATOM   2751  GL1 POPE  230     139.846 116.534  52.345  1.00  0.00            
ATOM   2752  GL2 POPE  230     137.306 115.789  50.791  1.00  0.00            
ATOM   2753  C1A POPE  230     141.285 117.051  47.509  1.00  0.00            
ATOM   2754  D2A POPE  230     140.588 116.265  43.312  1.00  0.00            
ATOM   2755  C3A POPE  230     141.174 112.848  39.698  1.00  0.00            
ATOM   2756  C4A POPE  230     140.659 108.857  38.890  1.00  0.00            
ATOM   2757  C1B POPE  230     137.578 114.257  47.153  1.00  0.00            
ATOM   2758  C2B POPE  230     138.773 111.136  44.480  1.00  0.00            
ATOM   2759  C3B POPE  230     136.292 108.506  42.068  1.00  0.00            
ATOM   2760  C4B POPE  230     136.864 105.563  38.676  1.00  0.00            
ATOM   2761  NH3 POPE  231      20.089  80.462  57.999  1.00  0.00            
ATOM   2762  PO4 POPE  231      19.216  76.579  60.131  1.00  0.00            
ATOM   2763  GL1 POPE  231      18.900  74.941  55.379  1.00  0.00            
ATOM   2764  GL2 POPE  231      17.820  72.814  55.799  1.00  0.00            
ATOM   2765  C1A POPE  231      19.748  74.743  51.128  1.00  0.00            
ATOM   2766  D2A POPE  231      22.775  74.626  47.553  1.00  0.00            
ATOM   2767  C3A POPE  231      24.531  78.329  43.715  1.00  0.00            
ATOM   2768  C4A POPE  231      24.857  76.357  39.811  1.00  0.00            
ATOM   2769  C1B POPE  231      22.308  71.000  53.479  1.00  0.00            
ATOM   2770  C2B POPE  231      24.120  70.474  50.065  1.00  0.00            
ATOM   2771  C3B POPE  231      24.415  67.563  46.839  1.00  0.00            
ATOM   2772  C4B POPE  231      21.245  64.724  45.410  1.00  0.00            
ATOM   2773  NH3 POPE  232     164.527 107.744  55.239  1.00  0.00            
ATOM   2774  PO4 POPE  232     168.068 106.630  56.735  1.00  0.00            
ATOM   2775  GL1 POPE  232     168.456 108.649  52.028  1.00  0.00            
ATOM   2776  GL2 POPE  232     171.439 109.087  50.526  1.00  0.00            
ATOM   2777  C1A POPE  232     167.561 106.673  47.825  1.00  0.00            
ATOM   2778  D2A POPE  232     165.168 105.064  45.643  1.00  0.00            
ATOM   2779  C3A POPE  232     166.887 102.023  42.711  1.00  0.00            
ATOM   2780  C4A POPE  232     170.771 101.477  39.742  1.00  0.00            
ATOM   2781  C1B POPE  232     172.024 109.935  47.043  1.00  0.00            
ATOM   2782  C2B POPE  232     170.029 111.323  42.048  1.00  0.00            
ATOM   2783  C3B POPE  232     166.499 112.721  39.841  1.00  0.00            
ATOM   2784  C4B POPE  232     163.848 116.338  38.139  1.00  0.00            
ATOM   2785  NH3 POPE  233     118.424 128.028  56.809  1.00  0.00            
ATOM   2786  PO4 POPE  233     118.145 132.469  57.285  1.00  0.00            
ATOM   2787  GL1 POPE  233     117.100 132.042  52.964  1.00  0.00            
ATOM   2788  GL2 POPE  233     119.492 133.681  50.491  1.00  0.00            
ATOM   2789  C1A POPE  233     118.714 129.172  49.734  1.00  0.00            
ATOM   2790  D2A POPE  233     120.475 129.007  45.808  1.00  0.00            
ATOM   2791  C3A POPE  233     121.821 132.789  44.384  1.00  0.00            
ATOM   2792  C4A POPE  233     122.054 134.889  40.434  1.00  0.00            
ATOM   2793  C1B POPE  233     123.726 131.512  48.739  1.00  0.00            
ATOM   2794  C2B POPE  233     127.324 132.568  47.156  1.00  0.00            
ATOM   2795  C3B POPE  233     130.617 131.567  43.349  1.00  0.00            
ATOM   2796  C4B POPE  233     130.267 130.566  39.277  1.00  0.00            
ATOM   2797  NH3 POPE  234      25.494 125.631  55.153  1.00  0.00            
ATOM   2798  PO4 POPE  234      24.226 129.790  54.228  1.00  0.00            
ATOM   2799  GL1 POPE  234      23.038 132.530  51.161  1.00  0.00            
ATOM   2800  GL2 POPE  234      21.792 135.531  52.383  1.00  0.00            
ATOM   2801  C1A POPE  234      22.602 132.736  46.990  1.00  0.00            
ATOM   2802  D2A POPE  234      19.204 133.649  43.234  1.00  0.00            
ATOM   2803  C3A POPE  234      15.151 134.609  42.362  1.00  0.00            
ATOM   2804  C4A POPE  234      10.673 134.314  43.193  1.00  0.00            
ATOM   2805  C1B POPE  234      22.611 137.574  48.832  1.00  0.00            
ATOM   2806  C2B POPE  234      21.811 139.022  44.701  1.00  0.00            
ATOM   2807  C3B POPE  234      19.556 138.071  41.138  1.00  0.00            
ATOM   2808  C4B POPE  234      16.102 137.808  38.079  1.00  0.00            
ATOM   2809  NH3 POPE  235     109.561 134.176  56.049  1.00  0.00            
ATOM   2810  PO4 POPE  235     112.509 133.516  54.546  1.00  0.00            
ATOM   2811  GL1 POPE  235     112.342 131.674  50.641  1.00  0.00            
ATOM   2812  GL2 POPE  235     114.321 134.921  48.951  1.00  0.00            
ATOM   2813  C1A POPE  235     113.456 128.060  47.956  1.00  0.00            
ATOM   2814  D2A POPE  235     111.077 125.328  45.789  1.00  0.00            
ATOM   2815  C3A POPE  235     112.673 123.797  41.637  1.00  0.00            
ATOM   2816  C4A POPE  235     112.752 120.383  38.873  1.00  0.00            
ATOM   2817  C1B POPE  235     116.187 131.763  45.999  1.00  0.00            
ATOM   2818  C2B POPE  235     116.972 131.093  41.662  1.00  0.00            
ATOM   2819  C3B POPE  235     118.901 132.671  37.532  1.00  0.00            
ATOM   2820  C4B POPE  235     119.488 135.360  34.734  1.00  0.00            
ATOM   2821  NH3 POPE  236     122.767 178.611  51.591  1.00  0.00            
ATOM   2822  PO4 POPE  236     125.734 175.849  50.328  1.00  0.00            
ATOM   2823  GL1 POPE  236     127.635 173.899  46.864  1.00  0.00            
ATOM   2824  GL2 POPE  236     124.841 171.830  47.625  1.00  0.00            
ATOM   2825  C1A POPE  236     127.480 173.359  41.583  1.00  0.00            
ATOM   2826  D2A POPE  236     124.256 170.478  39.003  1.00  0.00            
ATOM   2827  C3A POPE  236     125.417 170.848  33.835  1.00  0.00            
ATOM   2828  C4A POPE  236     125.191 170.452  29.235  1.00  0.00            
ATOM   2829  C1B POPE  236     125.522 169.203  44.026  1.00  0.00            
ATOM   2830  C2B POPE  236     128.049 168.413  41.310  1.00  0.00            
ATOM   2831  C3B POPE  236     129.828 169.530  37.656  1.00  0.00            
ATOM   2832  C4B POPE  236     132.944 168.390  34.638  1.00  0.00            
ATOM   2833  NH3 POPE  237      35.887  51.707  58.443  1.00  0.00            
ATOM   2834  PO4 POPE  237      34.542  55.675  59.696  1.00  0.00            
ATOM   2835  GL1 POPE  237      34.563  55.709  55.128  1.00  0.00            
ATOM   2836  GL2 POPE  237      31.708  56.082  54.540  1.00  0.00            
ATOM   2837  C1A POPE  237      35.675  59.259  52.253  1.00  0.00            
ATOM   2838  D2A POPE  237      34.747  62.998  49.466  1.00  0.00            
ATOM   2839  C3A POPE  237      32.863  63.335  45.049  1.00  0.00            
ATOM   2840  C4A POPE  237      34.065  63.168  40.770  1.00  0.00            
ATOM   2841  C1B POPE  237      29.133  55.948  51.629  1.00  0.00            
ATOM   2842  C2B POPE  237      30.130  54.597  46.811  1.00  0.00            
ATOM   2843  C3B POPE  237      29.319  55.372  43.172  1.00  0.00            
ATOM   2844  C4B POPE  237      27.469  56.534  39.703  1.00  0.00            
ATOM   2845  NH3 POPE  238     126.377  76.121  61.992  1.00  0.00            
ATOM   2846  PO4 POPE  238     129.351  75.079  59.564  1.00  0.00            
ATOM   2847  GL1 POPE  238     129.192  75.695  54.835  1.00  0.00            
ATOM   2848  GL2 POPE  238     129.799  73.280  52.782  1.00  0.00            
ATOM   2849  C1A POPE  238     130.440  78.659  51.109  1.00  0.00            
ATOM   2850  D2A POPE  238     128.735  81.372  47.152  1.00  0.00            
ATOM   2851  C3A POPE  238     129.125  80.875  42.536  1.00  0.00            
ATOM   2852  C4A POPE  238     127.408  78.848  38.942  1.00  0.00            
ATOM   2853  C1B POPE  238     133.889  74.490  50.671  1.00  0.00            
ATOM   2854  C2B POPE  238     137.363  75.614  49.216  1.00  0.00            
ATOM   2855  C3B POPE  238     137.641  75.635  45.466  1.00  0.00            
ATOM   2856  C4B POPE  238     140.694  76.576  42.980  1.00  0.00            
ATOM   2857  NH3 POPE  239     152.309 156.058  61.052  1.00  0.00            
ATOM   2858  PO4 POPE  239     149.959 153.890  56.545  1.00  0.00            
ATOM   2859  GL1 POPE  239     147.966 154.295  52.677  1.00  0.00            
ATOM   2860  GL2 POPE  239     147.219 156.485  51.344  1.00  0.00            
ATOM   2861  C1A POPE  239     148.107 152.833  48.079  1.00  0.00            
ATOM   2862  D2A POPE  239     149.843 151.297  44.155  1.00  0.00            
ATOM   2863  C3A POPE  239     149.738 153.772  41.131  1.00  0.00            
ATOM   2864  C4A POPE  239     150.359 156.192  38.396  1.00  0.00            
ATOM   2865  C1B POPE  239     149.671 157.174  46.795  1.00  0.00            
ATOM   2866  C2B POPE  239     151.882 157.288  44.028  1.00  0.00            
ATOM   2867  C3B POPE  239     155.635 158.958  42.759  1.00  0.00            
ATOM   2868  C4B POPE  239     158.819 157.975  40.784  1.00  0.00            
ATOM   2869  NH3 POPE  240     199.742 152.248  59.605  1.00  0.00            
ATOM   2870  PO4 POPE  240     197.045 154.386  59.470  1.00  0.00            
ATOM   2871  GL1 POPE  240     197.193 156.253  54.923  1.00  0.00            
ATOM   2872  GL2 POPE  240     195.393 153.474  54.085  1.00  0.00            
ATOM   2873  C1A POPE  240     199.651 156.799  50.599  1.00  0.00            
ATOM   2874  D2A POPE  240     198.926 160.028  47.155  1.00  0.00            
ATOM   2875  C3A POPE  240     197.068 157.834  43.349  1.00  0.00            
ATOM   2876  C4A POPE  240     197.770 155.864  39.909  1.00  0.00            
ATOM   2877  C1B POPE  240     194.585 156.699  50.829  1.00  0.00            
ATOM   2878  C2B POPE  240     196.280 160.838  50.996  1.00  0.00            
ATOM   2879  C3B POPE  240     196.822 164.638  47.596  1.00  0.00            
ATOM   2880  C4B POPE  240     197.475 167.796  44.357  1.00  0.00            
ATOM   2881  NH3 POPE  241      18.102  86.198  62.718  1.00  0.00            
ATOM   2882  PO4 POPE  241      15.676  87.613  60.186  1.00  0.00            
ATOM   2883  GL1 POPE  241      14.898  89.697  54.932  1.00  0.00            
ATOM   2884  GL2 POPE  241      13.042  86.775  53.360  1.00  0.00            
ATOM   2885  C1A POPE  241      14.348  90.996  50.312  1.00  0.00            
ATOM   2886  D2A POPE  241      12.547  87.759  47.767  1.00  0.00            
ATOM   2887  C3A POPE  241      12.394  89.409  44.321  1.00  0.00            
ATOM   2888  C4A POPE  241      12.895  89.345  39.838  1.00  0.00            
ATOM   2889  C1B POPE  241      15.396  84.843  51.018  1.00  0.00            
ATOM   2890  C2B POPE  241      15.513  83.122  46.498  1.00  0.00            
ATOM   2891  C3B POPE  241      16.155  85.758  42.992  1.00  0.00            
ATOM   2892  C4B POPE  241      17.121  86.899  38.883  1.00  0.00            
ATOM   2893  NH3 POPE  242      46.845  24.496  53.139  1.00  0.00            
ATOM   2894  PO4 POPE  242      51.359  26.740  54.741  1.00  0.00            
ATOM   2895  GL1 POPE  242      54.089  25.209  51.753  1.00  0.00            
ATOM   2896  GL2 POPE  242      51.930  26.815  49.238  1.00  0.00            
ATOM   2897  C1A POPE  242      54.233  22.248  47.508  1.00  0.00            
ATOM   2898  D2A POPE  242      51.990  18.795  46.465  1.00  0.00            
ATOM   2899  C3A POPE  242      47.785  17.486  44.679  1.00  0.00            
ATOM   2900  C4A POPE  242      43.236  18.025  43.544  1.00  0.00            
ATOM   2901  C1B POPE  242      52.975  27.033  45.391  1.00  0.00            
ATOM   2902  C2B POPE  242      53.709  26.810  40.985  1.00  0.00            
ATOM   2903  C3B POPE  242      52.674  29.058  38.014  1.00  0.00            
ATOM   2904  C4B POPE  242      53.990  30.316  33.376  1.00  0.00            
ATOM   2905  NH3 POPE  243      31.448  83.296  59.375  1.00  0.00            
ATOM   2906  PO4 POPE  243      32.827  86.859  60.767  1.00  0.00            
ATOM   2907  GL1 POPE  243      34.604  86.437  57.577  1.00  0.00            
ATOM   2908  GL2 POPE  243      32.928  89.660  56.727  1.00  0.00            
ATOM   2909  C1A POPE  243      38.498  86.437  54.844  1.00  0.00            
ATOM   2910  D2A POPE  243      38.444  82.959  51.286  1.00  0.00            
ATOM   2911  C3A POPE  243      37.379  82.942  48.162  1.00  0.00            
ATOM   2912  C4A POPE  243      38.216  84.207  43.497  1.00  0.00            
ATOM   2913  C1B POPE  243      33.526  87.322  53.216  1.00  0.00            
ATOM   2914  C2B POPE  243      37.217  87.523  50.218  1.00  0.00            
ATOM   2915  C3B POPE  243      38.513  88.281  46.524  1.00  0.00            
ATOM   2916  C4B POPE  243      38.820  92.136  43.293  1.00  0.00            
ATOM   2917  NH3 POPE  244     171.239 180.929  54.652  1.00  0.00            
ATOM   2918  PO4 POPE  244     175.799 182.315  53.214  1.00  0.00            
ATOM   2919  GL1 POPE  244     178.244 182.164  49.348  1.00  0.00            
ATOM   2920  GL2 POPE  244     175.915 184.092  48.046  1.00  0.00            
ATOM   2921  C1A POPE  244     179.778 180.701  45.278  1.00  0.00            
ATOM   2922  D2A POPE  244     180.574 178.953  40.637  1.00  0.00            
ATOM   2923  C3A POPE  244     183.004 180.204  37.694  1.00  0.00            
ATOM   2924  C4A POPE  244     183.480 182.962  34.625  1.00  0.00            
ATOM   2925  C1B POPE  244     175.156 184.061  44.650  1.00  0.00            
ATOM   2926  C2B POPE  244     173.951 184.356  39.817  1.00  0.00            
ATOM   2927  C3B POPE  244     173.845 183.290  35.709  1.00  0.00            
ATOM   2928  C4B POPE  244     174.465 182.335  31.447  1.00  0.00            
ATOM   2929  NH3 POPE  245     113.138 175.629  53.335  1.00  0.00            
ATOM   2930  PO4 POPE  245     117.868 176.296  51.769  1.00  0.00            
ATOM   2931  GL1 POPE  245     118.647 177.646  48.835  1.00  0.00            
ATOM   2932  GL2 POPE  245     120.670 174.280  47.400  1.00  0.00            
ATOM   2933  C1A POPE  245     117.451 176.311  44.752  1.00  0.00            
ATOM   2934  D2A POPE  245     118.535 175.745  40.515  1.00  0.00            
ATOM   2935  C3A POPE  245     118.767 175.613  36.344  1.00  0.00            
ATOM   2936  C4A POPE  245     120.455 172.912  34.211  1.00  0.00            
ATOM   2937  C1B POPE  245     122.732 175.021  43.154  1.00  0.00            
ATOM   2938  C2B POPE  245     123.735 175.586  38.968  1.00  0.00            
ATOM   2939  C3B POPE  245     127.065 175.088  36.207  1.00  0.00            
ATOM   2940  C4B POPE  245     130.620 172.915  33.867  1.00  0.00            
ATOM   2941  NH3 POPE  246     167.961  35.353  61.127  1.00  0.00            
ATOM   2942  PO4 POPE  246     163.780  33.266  60.999  1.00  0.00            
ATOM   2943  GL1 POPE  246     164.859  34.493  57.250  1.00  0.00            
ATOM   2944  GL2 POPE  246     162.612  36.733  56.068  1.00  0.00            
ATOM   2945  C1A POPE  246     164.950  32.854  52.669  1.00  0.00            
ATOM   2946  D2A POPE  246     164.989  34.208  48.151  1.00  0.00            
ATOM   2947  C3A POPE  246     163.957  38.302  45.507  1.00  0.00            
ATOM   2948  C4A POPE  246     164.814  40.321  41.563  1.00  0.00            
ATOM   2949  C1B POPE  246     163.643  37.819  51.091  1.00  0.00            
ATOM   2950  C2B POPE  246     162.038  41.375  49.643  1.00  0.00            
ATOM   2951  C3B POPE  246     160.298  45.647  49.226  1.00  0.00            
ATOM   2952  C4B POPE  246     160.087  47.399  45.151  1.00  0.00            
ATOM   2953  NH3 POPE  247      41.195 137.519  55.366  1.00  0.00            
ATOM   2954  PO4 POPE  247      42.103 133.738  54.091  1.00  0.00            
ATOM   2955  GL1 POPE  247      41.413 137.180  50.567  1.00  0.00            
ATOM   2956  GL2 POPE  247      40.760 136.218  48.398  1.00  0.00            
ATOM   2957  C1A POPE  247      43.624 140.137  47.223  1.00  0.00            
ATOM   2958  D2A POPE  247      43.762 136.831  43.624  1.00  0.00            
ATOM   2959  C3A POPE  247      41.040 137.811  41.286  1.00  0.00            
ATOM   2960  C4A POPE  247      40.373 135.649  37.550  1.00  0.00            
ATOM   2961  C1B POPE  247      38.453 134.747  44.428  1.00  0.00            
ATOM   2962  C2B POPE  247      36.218 137.332  40.528  1.00  0.00            
ATOM   2963  C3B POPE  247      33.906 138.605  36.962  1.00  0.00            
ATOM   2964  C4B POPE  247      31.981 142.666  35.094  1.00  0.00            
ATOM   2965  NH3 POPE  248     148.501 110.419  55.284  1.00  0.00            
ATOM   2966  PO4 POPE  248     145.238 107.725  57.897  1.00  0.00            
ATOM   2967  GL1 POPE  248     145.938 106.253  53.531  1.00  0.00            
ATOM   2968  GL2 POPE  248     143.366 106.681  51.425  1.00  0.00            
ATOM   2969  C1A POPE  248     147.713 108.274  49.311  1.00  0.00            
ATOM   2970  D2A POPE  248     149.619 110.892  46.582  1.00  0.00            
ATOM   2971  C3A POPE  248     150.906 111.235  41.846  1.00  0.00            
ATOM   2972  C4A POPE  248     152.726 109.303  38.640  1.00  0.00            
ATOM   2973  C1B POPE  248     143.843 103.915  49.146  1.00  0.00            
ATOM   2974  C2B POPE  248     145.166 101.433  45.741  1.00  0.00            
ATOM   2975  C3B POPE  248     143.221  99.316  42.499  1.00  0.00            
ATOM   2976  C4B POPE  248     143.741  98.805  39.034  1.00  0.00            
ATOM   2977  NH3 POPE  249     180.465  41.876  59.370  1.00  0.00            
ATOM   2978  PO4 POPE  249     183.889  39.700  57.467  1.00  0.00            
ATOM   2979  GL1 POPE  249     185.582  41.648  54.133  1.00  0.00            
ATOM   2980  GL2 POPE  249     186.349  44.505  55.004  1.00  0.00            
ATOM   2981  C1A POPE  249     187.335  40.921  49.706  1.00  0.00            
ATOM   2982  D2A POPE  249     188.196  39.264  45.617  1.00  0.00            
ATOM   2983  C3A POPE  249     192.221  37.699  44.742  1.00  0.00            
ATOM   2984  C4A POPE  249     196.960  35.931  43.008  1.00  0.00            
ATOM   2985  C1B POPE  249     184.807  47.112  53.736  1.00  0.00            
ATOM   2986  C2B POPE  249     184.491  50.361  49.880  1.00  0.00            
ATOM   2987  C3B POPE  249     184.914  51.624  45.592  1.00  0.00            
ATOM   2988  C4B POPE  249     187.637  51.633  42.818  1.00  0.00            
ATOM   2989  NH3 POPE  250       8.477  22.070  54.854  1.00  0.00            
ATOM   2990  PO4 POPE  250       5.044  20.008  57.605  1.00  0.00            
ATOM   2991  GL1 POPE  250       2.401  19.447  53.948  1.00  0.00            
ATOM   2992  GL2 POPE  250       4.445  19.971  51.924  1.00  0.00            
ATOM   2993  C1A POPE  250     202.026  21.130  49.728  1.00  0.00            
ATOM   2994  D2A POPE  250       0.061  22.184  44.068  1.00  0.00            
ATOM   2995  C3A POPE  250       3.985  22.401  41.828  1.00  0.00            
ATOM   2996  C4A POPE  250       7.432  22.318  39.033  1.00  0.00            
ATOM   2997  C1B POPE  250       3.331  24.597  52.073  1.00  0.00            
ATOM   2998  C2B POPE  250       4.940  28.395  53.297  1.00  0.00            
ATOM   2999  C3B POPE  250       5.706  32.864  52.907  1.00  0.00            
ATOM   3000  C4B POPE  250       8.663  36.116  51.613  1.00  0.00            
ATOM   3001  NH3 POPE  251      77.195  42.762  57.552  1.00  0.00            
ATOM   3002  PO4 POPE  251      80.076  45.177  59.689  1.00  0.00            
ATOM   3003  GL1 POPE  251      78.349  48.053  55.392  1.00  0.00            
ATOM   3004  GL2 POPE  251      79.506  47.902  52.725  1.00  0.00            
ATOM   3005  C1A POPE  251      74.814  49.819  51.082  1.00  0.00            
ATOM   3006  D2A POPE  251      69.496  50.663  51.850  1.00  0.00            
ATOM   3007  C3A POPE  251      67.263  47.061  49.607  1.00  0.00            
ATOM   3008  C4A POPE  251      67.509  43.745  45.354  1.00  0.00            
ATOM   3009  C1B POPE  251      82.004  49.131  49.007  1.00  0.00            
ATOM   3010  C2B POPE  251      84.933  50.512  45.559  1.00  0.00            
ATOM   3011  C3B POPE  251      84.667  52.874  42.003  1.00  0.00            
ATOM   3012  C4B POPE  251      86.494  55.214  38.394  1.00  0.00            
ATOM   3013  NH3 POPE  252     128.935 143.430  53.175  1.00  0.00            
ATOM   3014  PO4 POPE  252     133.799 142.882  53.433  1.00  0.00            
ATOM   3015  GL1 POPE  252     132.277 144.241  49.918  1.00  0.00            
ATOM   3016  GL2 POPE  252     135.152 145.033  47.960  1.00  0.00            
ATOM   3017  C1A POPE  252     131.491 141.513  46.336  1.00  0.00            
ATOM   3018  D2A POPE  252     129.232 140.729  41.455  1.00  0.00            
ATOM   3019  C3A POPE  252     126.629 144.190  39.958  1.00  0.00            
ATOM   3020  C4A POPE  252     122.371 144.560  39.133  1.00  0.00            
ATOM   3021  C1B POPE  252     135.909 145.108  43.069  1.00  0.00            
ATOM   3022  C2B POPE  252     138.253 142.423  39.673  1.00  0.00            
ATOM   3023  C3B POPE  252     138.398 138.644  37.653  1.00  0.00            
ATOM   3024  C4B POPE  252     140.676 135.615  34.836  1.00  0.00            
ATOM   3025  NH3 POPE  253      85.192 120.471  54.629  1.00  0.00            
ATOM   3026  PO4 POPE  253      80.772 121.331  57.167  1.00  0.00            
ATOM   3027  GL1 POPE  253      81.344 122.627  52.636  1.00  0.00            
ATOM   3028  GL2 POPE  253      80.563 125.211  50.334  1.00  0.00            
ATOM   3029  C1A POPE  253      81.545 120.996  46.973  1.00  0.00            
ATOM   3030  D2A POPE  253      82.390 121.196  42.141  1.00  0.00            
ATOM   3031  C3A POPE  253      80.119 125.009  39.572  1.00  0.00            
ATOM   3032  C4A POPE  253      77.143 128.496  36.988  1.00  0.00            
ATOM   3033  C1B POPE  253      76.322 124.649  48.820  1.00  0.00            
ATOM   3034  C2B POPE  253      74.745 124.163  44.932  1.00  0.00            
ATOM   3035  C3B POPE  253      74.336 123.535  40.413  1.00  0.00            
ATOM   3036  C4B POPE  253      75.661 123.608  36.257  1.00  0.00            
ATOM   3037  NH3 POPE  254     173.303 150.724  55.712  1.00  0.00            
ATOM   3038  PO4 POPE  254     169.727 149.586  58.623  1.00  0.00            
ATOM   3039  GL1 POPE  254     167.747 150.823  54.753  1.00  0.00            
ATOM   3040  GL2 POPE  254     168.106 148.287  52.155  1.00  0.00            
ATOM   3041  C1A POPE  254     163.223 153.095  53.060  1.00  0.00            
ATOM   3042  D2A POPE  254     161.431 154.615  49.730  1.00  0.00            
ATOM   3043  C3A POPE  254     161.877 153.415  45.565  1.00  0.00            
ATOM   3044  C4A POPE  254     160.042 152.471  40.929  1.00  0.00            
ATOM   3045  C1B POPE  254     165.962 149.297  48.641  1.00  0.00            
ATOM   3046  C2B POPE  254     164.752 149.938  45.505  1.00  0.00            
ATOM   3047  C3B POPE  254     163.223 147.850  41.090  1.00  0.00            
ATOM   3048  C4B POPE  254     161.925 148.489  36.852  1.00  0.00            
ATOM   3049  NH3 POPE  255     184.240 181.270  56.769  1.00  0.00            
ATOM   3050  PO4 POPE  255     184.149 185.026  57.892  1.00  0.00            
ATOM   3051  GL1 POPE  255     186.144 184.887  52.975  1.00  0.00            
ATOM   3052  GL2 POPE  255     187.168 188.157  52.694  1.00  0.00            
ATOM   3053  C1A POPE  255     186.116 185.673  48.538  1.00  0.00            
ATOM   3054  D2A POPE  255     188.953 188.399  47.101  1.00  0.00            
ATOM   3055  C3A POPE  255     189.036 191.667  48.852  1.00  0.00            
ATOM   3056  C4A POPE  255     190.356 197.031  47.718  1.00  0.00            
ATOM   3057  C1B POPE  255     190.613 185.882  51.182  1.00  0.00            
ATOM   3058  C2B POPE  255     190.798 183.703  47.885  1.00  0.00            
ATOM   3059  C3B POPE  255     188.859 184.934  43.401  1.00  0.00            
ATOM   3060  C4B POPE  255     188.008 183.712  38.571  1.00  0.00            
ATOM   3061  NH3 POPE  256     132.406 156.817  50.897  1.00  0.00            
ATOM   3062  PO4 POPE  256     133.622 160.224  51.705  1.00  0.00            
ATOM   3063  GL1 POPE  256     134.540 160.927  47.467  1.00  0.00            
ATOM   3064  GL2 POPE  256     134.029 158.750  45.615  1.00  0.00            
ATOM   3065  C1A POPE  256     137.167 163.056  44.805  1.00  0.00            
ATOM   3066  D2A POPE  256     138.602 163.108  40.068  1.00  0.00            
ATOM   3067  C3A POPE  256     137.043 160.550  37.625  1.00  0.00            
ATOM   3068  C4A POPE  256     133.631 157.940  37.386  1.00  0.00            
ATOM   3069  C1B POPE  256     133.238 161.525  42.525  1.00  0.00            
ATOM   3070  C2B POPE  256     129.334 163.629  41.192  1.00  0.00            
ATOM   3071  C3B POPE  256     127.330 165.583  37.487  1.00  0.00            
ATOM   3072  C4B POPE  256     127.498 165.520  33.596  1.00  0.00            
ATOM   3073  NH3 POPE  257     168.222 171.690  55.863  1.00  0.00            
ATOM   3074  PO4 POPE  257     164.780 168.114  55.046  1.00  0.00            
ATOM   3075  GL1 POPE  257     163.937 170.998  51.683  1.00  0.00            
ATOM   3076  GL2 POPE  257     167.464 172.524  51.094  1.00  0.00            
ATOM   3077  C1A POPE  257     162.364 173.646  48.654  1.00  0.00            
ATOM   3078  D2A POPE  257     162.479 175.649  43.682  1.00  0.00            
ATOM   3079  C3A POPE  257     162.135 177.080  39.585  1.00  0.00            
ATOM   3080  C4A POPE  257     160.370 177.539  35.162  1.00  0.00            
ATOM   3081  C1B POPE  257     166.687 172.574  45.860  1.00  0.00            
ATOM   3082  C2B POPE  257     166.567 173.422  42.216  1.00  0.00            
ATOM   3083  C3B POPE  257     167.370 175.284  39.348  1.00  0.00            
ATOM   3084  C4B POPE  257     165.475 177.700  35.791  1.00  0.00            
ATOM   3085  NH3 POPE  258      73.812  94.442  58.772  1.00  0.00            
ATOM   3086  PO4 POPE  258      78.166  94.560  57.956  1.00  0.00            
ATOM   3087  GL1 POPE  258      78.147  96.620  53.631  1.00  0.00            
ATOM   3088  GL2 POPE  258      75.060  98.634  55.066  1.00  0.00            
ATOM   3089  C1A POPE  258      80.792  94.622  50.307  1.00  0.00            
ATOM   3090  D2A POPE  258      80.619  94.057  45.957  1.00  0.00            
ATOM   3091  C3A POPE  258      77.040  92.403  43.870  1.00  0.00            
ATOM   3092  C4A POPE  258      73.988  89.003  41.644  1.00  0.00            
ATOM   3093  C1B POPE  258      74.581  98.169  50.449  1.00  0.00            
ATOM   3094  C2B POPE  258      76.137  97.602  46.939  1.00  0.00            
ATOM   3095  C3B POPE  258      78.073  96.787  41.754  1.00  0.00            
ATOM   3096  C4B POPE  258      80.213  93.369  40.226  1.00  0.00            
ATOM   3097  NH3 POPE  259      84.285  53.565  58.678  1.00  0.00            
ATOM   3098  PO4 POPE  259      86.598  51.581  57.218  1.00  0.00            
ATOM   3099  GL1 POPE  259      86.250  52.758  52.974  1.00  0.00            
ATOM   3100  GL2 POPE  259      88.551  51.892  50.960  1.00  0.00            
ATOM   3101  C1A POPE  259      83.194  53.706  50.406  1.00  0.00            
ATOM   3102  D2A POPE  259      81.665  57.704  48.180  1.00  0.00            
ATOM   3103  C3A POPE  259      79.521  58.672  44.560  1.00  0.00            
ATOM   3104  C4A POPE  259      80.085  56.278  41.591  1.00  0.00            
ATOM   3105  C1B POPE  259      89.459  52.710  47.046  1.00  0.00            
ATOM   3106  C2B POPE  259      89.509  54.814  42.654  1.00  0.00            
ATOM   3107  C3B POPE  259      90.548  52.221  39.720  1.00  0.00            
ATOM   3108  C4B POPE  259      91.358  52.444  35.385  1.00  0.00            
ATOM   3109  NH3 POPE  260     146.639   3.671  54.432  1.00  0.00            
ATOM   3110  PO4 POPE  260     148.603   7.284  52.914  1.00  0.00            
ATOM   3111  GL1 POPE  260     146.049   6.668  47.792  1.00  0.00            
ATOM   3112  GL2 POPE  260     148.937   5.330  47.085  1.00  0.00            
ATOM   3113  C1A POPE  260     143.552   5.702  44.813  1.00  0.00            
ATOM   3114  D2A POPE  260     140.567   6.453  42.609  1.00  0.00            
ATOM   3115  C3A POPE  260     140.900   7.497  39.782  1.00  0.00            
ATOM   3116  C4A POPE  260     142.131   9.428  35.884  1.00  0.00            
ATOM   3117  C1B POPE  260     148.117   3.462  43.157  1.00  0.00            
ATOM   3118  C2B POPE  260     144.709   3.759  40.016  1.00  0.00            
ATOM   3119  C3B POPE  260     141.987   3.772  36.247  1.00  0.00            
ATOM   3120  C4B POPE  260     139.158   1.806  33.800  1.00  0.00            
ATOM   3121  NH3 POPE  261     151.141 181.120  53.560  1.00  0.00            
ATOM   3122  PO4 POPE  261     152.384 185.046  52.503  1.00  0.00            
ATOM   3123  GL1 POPE  261     151.022 182.934  48.018  1.00  0.00            
ATOM   3124  GL2 POPE  261     148.112 184.698  47.709  1.00  0.00            
ATOM   3125  C1A POPE  261     151.231 181.616  44.507  1.00  0.00            
ATOM   3126  D2A POPE  261     148.869 180.174  40.832  1.00  0.00            
ATOM   3127  C3A POPE  261     150.608 181.185  36.183  1.00  0.00            
ATOM   3128  C4A POPE  261     151.576 179.636  31.867  1.00  0.00            
ATOM   3129  C1B POPE  261     147.400 184.650  43.286  1.00  0.00            
ATOM   3130  C2B POPE  261     146.274 183.623  38.997  1.00  0.00            
ATOM   3131  C3B POPE  261     145.921 182.641  34.861  1.00  0.00            
ATOM   3132  C4B POPE  261     142.189 181.819  32.181  1.00  0.00            
ATOM   3133  NH3 POPE  262     137.081   3.709  53.093  1.00  0.00            
ATOM   3134  PO4 POPE  262     142.104   5.566  52.278  1.00  0.00            
ATOM   3135  GL1 POPE  262     140.453   2.883  49.143  1.00  0.00            
ATOM   3136  GL2 POPE  262     142.593   0.213  48.398  1.00  0.00            
ATOM   3137  C1A POPE  262     138.790   3.079  44.894  1.00  0.00            
ATOM   3138  D2A POPE  262     137.182   3.708  40.795  1.00  0.00            
ATOM   3139  C3A POPE  262     136.544   1.277  38.614  1.00  0.00            
ATOM   3140  C4A POPE  262     133.785 201.858  35.746  1.00  0.00            
ATOM   3141  C1B POPE  262     143.392   1.071  44.344  1.00  0.00            
ATOM   3142  C2B POPE  262     143.546 200.484  40.675  1.00  0.00            
ATOM   3143  C3B POPE  262     142.018 200.303  36.424  1.00  0.00            
ATOM   3144  C4B POPE  262     138.621 199.455  32.476  1.00  0.00            
ATOM   3145  NH3 POPE  263      15.865 124.943  53.189  1.00  0.00            
ATOM   3146  PO4 POPE  263      17.936 120.975  53.442  1.00  0.00            
ATOM   3147  GL1 POPE  263      18.582 122.360  49.344  1.00  0.00            
ATOM   3148  GL2 POPE  263      16.832 124.287  47.444  1.00  0.00            
ATOM   3149  C1A POPE  263      19.745 120.219  44.803  1.00  0.00            
ATOM   3150  D2A POPE  263      22.974 120.927  42.009  1.00  0.00            
ATOM   3151  C3A POPE  263      24.832 117.885  39.185  1.00  0.00            
ATOM   3152  C4A POPE  263      27.833 118.681  35.913  1.00  0.00            
ATOM   3153  C1B POPE  263      16.017 123.341  43.003  1.00  0.00            
ATOM   3154  C2B POPE  263      16.151 125.287  39.131  1.00  0.00            
ATOM   3155  C3B POPE  263      18.124 124.748  35.082  1.00  0.00            
ATOM   3156  C4B POPE  263      19.287 121.535  32.826  1.00  0.00            
ATOM   3157  NH3 POPE  264       4.798 186.778  55.868  1.00  0.00            
ATOM   3158  PO4 POPE  264       8.648 185.893  56.220  1.00  0.00            
ATOM   3159  GL1 POPE  264       8.350 184.676  52.270  1.00  0.00            
ATOM   3160  GL2 POPE  264      10.537 186.867  49.480  1.00  0.00            
ATOM   3161  C1A POPE  264       6.048 182.169  49.559  1.00  0.00            
ATOM   3162  D2A POPE  264       4.970 179.652  45.268  1.00  0.00            
ATOM   3163  C3A POPE  264       0.620 177.960  43.029  1.00  0.00            
ATOM   3164  C4A POPE  264     201.167 177.418  39.057  1.00  0.00            
ATOM   3165  C1B POPE  264      13.487 189.379  47.034  1.00  0.00            
ATOM   3166  C2B POPE  264      12.991 192.020  43.480  1.00  0.00            
ATOM   3167  C3B POPE  264      10.079 193.306  40.194  1.00  0.00            
ATOM   3168  C4B POPE  264       6.303 195.500  40.158  1.00  0.00            
ATOM   3169  NH3 POPE  265      37.596 105.063  63.937  1.00  0.00            
ATOM   3170  PO4 POPE  265      36.084 105.885  60.214  1.00  0.00            
ATOM   3171  GL1 POPE  265      33.553 105.534  55.818  1.00  0.00            
ATOM   3172  GL2 POPE  265      31.647 108.536  55.663  1.00  0.00            
ATOM   3173  C1A POPE  265      35.297 105.503  51.915  1.00  0.00            
ATOM   3174  D2A POPE  265      37.250 106.229  47.877  1.00  0.00            
ATOM   3175  C3A POPE  265      38.520 102.925  46.152  1.00  0.00            
ATOM   3176  C4A POPE  265      37.158  99.707  43.429  1.00  0.00            
ATOM   3177  C1B POPE  265      29.215 107.884  51.566  1.00  0.00            
ATOM   3178  C2B POPE  265      26.779 108.087  48.141  1.00  0.00            
ATOM   3179  C3B POPE  265      24.595 106.349  44.762  1.00  0.00            
ATOM   3180  C4B POPE  265      24.272 102.812  41.383  1.00  0.00            
ATOM   3181  NH3 POPE  266      53.581 162.168  54.118  1.00  0.00            
ATOM   3182  PO4 POPE  266      51.670 159.858  56.719  1.00  0.00            
ATOM   3183  GL1 POPE  266      50.754 157.874  52.875  1.00  0.00            
ATOM   3184  GL2 POPE  266      46.471 157.484  51.638  1.00  0.00            
ATOM   3185  C1A POPE  266      51.716 155.883  48.685  1.00  0.00            
ATOM   3186  D2A POPE  266      55.671 155.895  46.503  1.00  0.00            
ATOM   3187  C3A POPE  266      56.152 160.191  44.196  1.00  0.00            
ATOM   3188  C4A POPE  266      58.447 160.593  39.763  1.00  0.00            
ATOM   3189  C1B POPE  266      47.375 153.583  48.433  1.00  0.00            
ATOM   3190  C2B POPE  266      46.901 151.751  45.344  1.00  0.00            
ATOM   3191  C3B POPE  266      47.568 151.131  41.557  1.00  0.00            
ATOM   3192  C4B POPE  266      48.611 150.045  37.773  1.00  0.00            
ATOM   3193  NH3 POPE  267     104.797  25.625  54.793  1.00  0.00            
ATOM   3194  PO4 POPE  267     108.501  23.444  55.407  1.00  0.00            
ATOM   3195  GL1 POPE  267     109.307  24.812  51.215  1.00  0.00            
ATOM   3196  GL2 POPE  267     109.128  28.002  50.429  1.00  0.00            
ATOM   3197  C1A POPE  267     111.035  24.886  46.887  1.00  0.00            
ATOM   3198  D2A POPE  267     110.928  22.117  43.129  1.00  0.00            
ATOM   3199  C3A POPE  267     112.666  17.946  40.805  1.00  0.00            
ATOM   3200  C4A POPE  267     110.123  13.951  39.714  1.00  0.00            
ATOM   3201  C1B POPE  267     111.896  31.678  48.272  1.00  0.00            
ATOM   3202  C2B POPE  267     112.433  35.419  44.199  1.00  0.00            
ATOM   3203  C3B POPE  267     112.741  37.322  40.311  1.00  0.00            
ATOM   3204  C4B POPE  267     111.594  36.019  36.418  1.00  0.00            
ATOM   3205  NH3 POPE  268     156.714  48.668  63.489  1.00  0.00            
ATOM   3206  PO4 POPE  268     156.427  52.669  61.956  1.00  0.00            
ATOM   3207  GL1 POPE  268     156.818  54.748  57.047  1.00  0.00            
ATOM   3208  GL2 POPE  268     154.476  53.403  53.900  1.00  0.00            
ATOM   3209  C1A POPE  268     158.642  55.663  52.360  1.00  0.00            
ATOM   3210  D2A POPE  268     162.657  54.162  50.666  1.00  0.00            
ATOM   3211  C3A POPE  268     164.501  55.608  46.489  1.00  0.00            
ATOM   3212  C4A POPE  268     163.558  54.156  42.230  1.00  0.00            
ATOM   3213  C1B POPE  268     154.764  53.688  50.082  1.00  0.00            
ATOM   3214  C2B POPE  268     153.047  52.482  45.997  1.00  0.00            
ATOM   3215  C3B POPE  268     149.511  51.000  43.236  1.00  0.00            
ATOM   3216  C4B POPE  268     145.453  50.009  42.099  1.00  0.00            
ATOM   3217  NH3 POPE  269     184.142 104.044  56.541  1.00  0.00            
ATOM   3218  PO4 POPE  269     185.027  99.436  56.658  1.00  0.00            
ATOM   3219  GL1 POPE  269     185.705  96.659  52.582  1.00  0.00            
ATOM   3220  GL2 POPE  269     186.511  93.782  53.087  1.00  0.00            
ATOM   3221  C1A POPE  269     185.255  95.910  48.794  1.00  0.00            
ATOM   3222  D2A POPE  269     184.189  94.472  44.507  1.00  0.00            
ATOM   3223  C3A POPE  269     184.972  90.279  41.224  1.00  0.00            
ATOM   3224  C4A POPE  269     183.127  88.166  37.806  1.00  0.00            
ATOM   3225  C1B POPE  269     187.404  89.661  51.800  1.00  0.00            
ATOM   3226  C2B POPE  269     186.034  86.247  50.679  1.00  0.00            
ATOM   3227  C3B POPE  269     185.197  82.343  48.186  1.00  0.00            
ATOM   3228  C4B POPE  269     184.426  79.525  44.828  1.00  0.00            
ATOM   3229  NH3 POPE  270     107.824   6.375  55.802  1.00  0.00            
ATOM   3230  PO4 POPE  270     112.828   5.722  55.215  1.00  0.00            
ATOM   3231  GL1 POPE  270     111.204   4.228  51.729  1.00  0.00            
ATOM   3232  GL2 POPE  270     112.207   2.533  48.775  1.00  0.00            
ATOM   3233  C1A POPE  270     109.685   6.336  47.663  1.00  0.00            
ATOM   3234  D2A POPE  270     108.787  11.518  47.145  1.00  0.00            
ATOM   3235  C3A POPE  270     106.044  12.960  42.955  1.00  0.00            
ATOM   3236  C4A POPE  270     103.843  16.774  39.099  1.00  0.00            
ATOM   3237  C1B POPE  270     112.438 201.822  46.563  1.00  0.00            
ATOM   3238  C2B POPE  270     114.669 198.120  45.574  1.00  0.00            
ATOM   3239  C3B POPE  270     115.422 193.399  45.971  1.00  0.00            
ATOM   3240  C4B POPE  270     115.498 189.751  47.299  1.00  0.00            
ATOM   3241  NH3 POPE  271      41.234 180.533  54.959  1.00  0.00            
ATOM   3242  PO4 POPE  271      37.798 183.681  55.858  1.00  0.00            
ATOM   3243  GL1 POPE  271      36.830 182.749  51.750  1.00  0.00            
ATOM   3244  GL2 POPE  271      35.169 179.964  49.792  1.00  0.00            
ATOM   3245  C1A POPE  271      37.383 183.700  47.591  1.00  0.00            
ATOM   3246  D2A POPE  271      39.569 185.628  44.108  1.00  0.00            
ATOM   3247  C3A POPE  271      39.930 184.621  39.510  1.00  0.00            
ATOM   3248  C4A POPE  271      39.907 184.969  35.210  1.00  0.00            
ATOM   3249  C1B POPE  271      36.191 175.513  48.219  1.00  0.00            
ATOM   3250  C2B POPE  271      37.750 172.528  44.938  1.00  0.00            
ATOM   3251  C3B POPE  271      36.629 171.417  41.611  1.00  0.00            
ATOM   3252  C4B POPE  271      33.723 168.892  39.232  1.00  0.00            
ATOM   3253  NH3 POPE  272     188.938  32.000  57.760  1.00  0.00            
ATOM   3254  PO4 POPE  272     184.578  32.352  57.165  1.00  0.00            
ATOM   3255  GL1 POPE  272     186.075  29.991  53.347  1.00  0.00            
ATOM   3256  GL2 POPE  272     188.252  28.118  53.980  1.00  0.00            
ATOM   3257  C1A POPE  272     185.677  30.370  48.671  1.00  0.00            
ATOM   3258  D2A POPE  272     184.196  28.819  44.422  1.00  0.00            
ATOM   3259  C3A POPE  272     183.564  31.781  41.200  1.00  0.00            
ATOM   3260  C4A POPE  272     180.741  31.679  37.577  1.00  0.00            
ATOM   3261  C1B POPE  272     189.857  32.088  51.163  1.00  0.00            
ATOM   3262  C2B POPE  272     189.704  32.242  45.980  1.00  0.00            
ATOM   3263  C3B POPE  272     187.440  34.364  42.635  1.00  0.00            
ATOM   3264  C4B POPE  272     187.796  39.055  40.509  1.00  0.00            
ATOM   3265  NH3 POPE  273      55.228  49.416  57.315  1.00  0.00            
ATOM   3266  PO4 POPE  273      57.948  52.294  59.480  1.00  0.00            
ATOM   3267  GL1 POPE  273      57.878  53.145  55.141  1.00  0.00            
ATOM   3268  GL2 POPE  273      61.365  53.278  53.414  1.00  0.00            
ATOM   3269  C1A POPE  273      57.493  51.369  51.047  1.00  0.00            
ATOM   3270  D2A POPE  273      58.852  51.150  46.747  1.00  0.00            
ATOM   3271  C3A POPE  273      61.920  49.689  44.157  1.00  0.00            
ATOM   3272  C4A POPE  273      64.329  47.887  40.591  1.00  0.00            
ATOM   3273  C1B POPE  273      61.509  55.261  49.052  1.00  0.00            
ATOM   3274  C2B POPE  273      61.831  55.539  44.876  1.00  0.00            
ATOM   3275  C3B POPE  273      62.019  54.207  40.372  1.00  0.00            
ATOM   3276  C4B POPE  273      64.678  52.244  36.698  1.00  0.00            
ATOM   3277  NH3 POPE  274     180.777 150.134  55.017  1.00  0.00            
ATOM   3278  PO4 POPE  274     176.525 146.956  54.999  1.00  0.00            
ATOM   3279  GL1 POPE  274     178.929 147.622  51.395  1.00  0.00            
ATOM   3280  GL2 POPE  274     180.384 144.452  50.315  1.00  0.00            
ATOM   3281  C1A POPE  274     179.509 149.628  47.365  1.00  0.00            
ATOM   3282  D2A POPE  274     179.640 149.477  42.838  1.00  0.00            
ATOM   3283  C3A POPE  274     178.321 146.602  41.926  1.00  0.00            
ATOM   3284  C4A POPE  274     180.714 144.543  38.673  1.00  0.00            
ATOM   3285  C1B POPE  274     180.782 145.048  46.155  1.00  0.00            
ATOM   3286  C2B POPE  274     183.809 143.087  42.616  1.00  0.00            
ATOM   3287  C3B POPE  274     186.882 140.046  41.258  1.00  0.00            
ATOM   3288  C4B POPE  274     190.167 136.936  39.537  1.00  0.00            
ATOM   3289  NH3 POPE  275     102.772 110.107  54.568  1.00  0.00            
ATOM   3290  PO4 POPE  275     104.702 113.777  54.277  1.00  0.00            
ATOM   3291  GL1 POPE  275     103.674 112.475  49.698  1.00  0.00            
ATOM   3292  GL2 POPE  275     103.798 108.516  49.217  1.00  0.00            
ATOM   3293  C1A POPE  275     100.734 114.441  47.212  1.00  0.00            
ATOM   3294  D2A POPE  275     101.014 117.828  45.156  1.00  0.00            
ATOM   3295  C3A POPE  275     104.403 119.330  44.197  1.00  0.00            
ATOM   3296  C4A POPE  275     106.734 123.671  43.219  1.00  0.00            
ATOM   3297  C1B POPE  275     103.127 106.525  44.713  1.00  0.00            
ATOM   3298  C2B POPE  275     103.018 102.958  41.921  1.00  0.00            
ATOM   3299  C3B POPE  275     102.843 100.575  38.399  1.00  0.00            
ATOM   3300  C4B POPE  275     103.541  96.466  35.745  1.00  0.00            
ATOM   3301  NH3 POPE  276      36.775 171.960  56.812  1.00  0.00            
ATOM   3302  PO4 POPE  276      34.072 174.290  54.115  1.00  0.00            
ATOM   3303  GL1 POPE  276      31.837 175.520  51.284  1.00  0.00            
ATOM   3304  GL2 POPE  276      30.626 173.220  49.754  1.00  0.00            
ATOM   3305  C1A POPE  276      29.877 178.149  48.535  1.00  0.00            
ATOM   3306  D2A POPE  276      28.324 179.389  44.883  1.00  0.00            
ATOM   3307  C3A POPE  276      29.487 176.168  42.022  1.00  0.00            
ATOM   3308  C4A POPE  276      31.941 173.611  39.274  1.00  0.00            
ATOM   3309  C1B POPE  276      32.695 173.345  45.411  1.00  0.00            
ATOM   3310  C2B POPE  276      35.110 177.693  44.001  1.00  0.00            
ATOM   3311  C3B POPE  276      36.292 182.044  41.742  1.00  0.00            
ATOM   3312  C4B POPE  276      35.568 183.138  37.785  1.00  0.00            
ATOM   3313  NH3 POPE  277      35.232 129.785  54.615  1.00  0.00            
ATOM   3314  PO4 POPE  277      32.115 132.872  55.794  1.00  0.00            
ATOM   3315  GL1 POPE  277      32.821 132.118  50.668  1.00  0.00            
ATOM   3316  GL2 POPE  277      32.218 129.691  49.052  1.00  0.00            
ATOM   3317  C1A POPE  277      36.516 130.814  47.060  1.00  0.00            
ATOM   3318  D2A POPE  277      38.413 129.204  43.120  1.00  0.00            
ATOM   3319  C3A POPE  277      37.114 132.431  40.053  1.00  0.00            
ATOM   3320  C4A POPE  277      34.920 134.296  34.848  1.00  0.00            
ATOM   3321  C1B POPE  277      33.407 128.843  44.333  1.00  0.00            
ATOM   3322  C2B POPE  277      32.830 130.151  41.657  1.00  0.00            
ATOM   3323  C3B POPE  277      31.390 131.969  37.349  1.00  0.00            
ATOM   3324  C4B POPE  277      29.817 133.045  33.281  1.00  0.00            
ATOM   3325  NH3 POPE  278       7.001   1.972  54.395  1.00  0.00            
ATOM   3326  PO4 POPE  278       8.957   6.073  54.403  1.00  0.00            
ATOM   3327  GL1 POPE  278       8.151   4.729  50.718  1.00  0.00            
ATOM   3328  GL2 POPE  278       7.855   1.805  49.498  1.00  0.00            
ATOM   3329  C1A POPE  278       8.356   6.686  47.244  1.00  0.00            
ATOM   3330  D2A POPE  278       8.273   4.506  42.920  1.00  0.00            
ATOM   3331  C3A POPE  278       6.342   2.339  39.536  1.00  0.00            
ATOM   3332  C4A POPE  278       5.029 201.214  37.673  1.00  0.00            
ATOM   3333  C1B POPE  278       4.720   3.280  46.300  1.00  0.00            
ATOM   3334  C2B POPE  278       1.773   5.064  42.034  1.00  0.00            
ATOM   3335  C3B POPE  278       1.337   4.337  37.969  1.00  0.00            
ATOM   3336  C4B POPE  278       0.461   6.773  35.207  1.00  0.00            
ATOM   3337  NH3 POPE  279     116.785 136.920  54.492  1.00  0.00            
ATOM   3338  PO4 POPE  279     119.135 141.489  55.048  1.00  0.00            
ATOM   3339  GL1 POPE  279     119.300 141.240  50.036  1.00  0.00            
ATOM   3340  GL2 POPE  279     118.273 138.602  49.613  1.00  0.00            
ATOM   3341  C1A POPE  279     121.053 141.354  46.508  1.00  0.00            
ATOM   3342  D2A POPE  279     123.860 143.318  44.184  1.00  0.00            
ATOM   3343  C3A POPE  279     124.253 147.147  43.818  1.00  0.00            
ATOM   3344  C4A POPE  279     121.835 151.215  45.904  1.00  0.00            
ATOM   3345  C1B POPE  279     118.421 137.313  46.369  1.00  0.00            
ATOM   3346  C2B POPE  279     117.810 137.721  42.253  1.00  0.00            
ATOM   3347  C3B POPE  279     118.995 139.472  37.579  1.00  0.00            
ATOM   3348  C4B POPE  279     119.700 143.600  35.143  1.00  0.00            
ATOM   3349  NH3 POPE  280     141.474  97.586  57.563  1.00  0.00            
ATOM   3350  PO4 POPE  280     137.988  94.860  59.336  1.00  0.00            
ATOM   3351  GL1 POPE  280     137.277  96.290  55.515  1.00  0.00            
ATOM   3352  GL2 POPE  280     139.278  94.200  53.690  1.00  0.00            
ATOM   3353  C1A POPE  280     137.295  97.220  50.730  1.00  0.00            
ATOM   3354  D2A POPE  280     136.643  98.660  46.804  1.00  0.00            
ATOM   3355  C3A POPE  280     139.170 100.950  44.442  1.00  0.00            
ATOM   3356  C4A POPE  280     139.299 100.915  40.013  1.00  0.00            
ATOM   3357  C1B POPE  280     140.701  92.531  49.958  1.00  0.00            
ATOM   3358  C2B POPE  280     139.275  89.332  46.910  1.00  0.00            
ATOM   3359  C3B POPE  280     139.696  86.338  43.290  1.00  0.00            
ATOM   3360  C4B POPE  280     138.022  83.982  39.469  1.00  0.00            
ATOM   3361  NH3 POPE  281     137.441 186.522  55.324  1.00  0.00            
ATOM   3362  PO4 POPE  281     135.528 186.050  51.346  1.00  0.00            
ATOM   3363  GL1 POPE  281     136.913 186.278  48.227  1.00  0.00            
ATOM   3364  GL2 POPE  281     137.038 189.732  47.303  1.00  0.00            
ATOM   3365  C1A POPE  281     136.847 186.589  43.668  1.00  0.00            
ATOM   3366  D2A POPE  281     136.634 185.410  39.799  1.00  0.00            
ATOM   3367  C3A POPE  281     139.310 185.477  35.993  1.00  0.00            
ATOM   3368  C4A POPE  281     137.688 183.838  32.207  1.00  0.00            
ATOM   3369  C1B POPE  281     134.971 191.889  43.086  1.00  0.00            
ATOM   3370  C2B POPE  281     134.967 195.457  42.242  1.00  0.00            
ATOM   3371  C3B POPE  281     135.432 195.084  38.239  1.00  0.00            
ATOM   3372  C4B POPE  281     135.004 195.589  33.977  1.00  0.00            
ATOM   3373  NH3 POPE  282     100.557  71.452  55.726  1.00  0.00            
ATOM   3374  PO4 POPE  282     104.105  73.428  56.707  1.00  0.00            
ATOM   3375  GL1 POPE  282     101.856  74.705  51.887  1.00  0.00            
ATOM   3376  GL2 POPE  282      98.624  74.174  51.834  1.00  0.00            
ATOM   3377  C1A POPE  282     100.904  78.243  48.142  1.00  0.00            
ATOM   3378  D2A POPE  282      99.660  77.784  44.904  1.00  0.00            
ATOM   3379  C3A POPE  282      95.544  78.267  43.285  1.00  0.00            
ATOM   3380  C4A POPE  282      92.042  79.481  39.565  1.00  0.00            
ATOM   3381  C1B POPE  282     100.489  72.560  47.691  1.00  0.00            
ATOM   3382  C2B POPE  282      99.615  73.565  42.992  1.00  0.00            
ATOM   3383  C3B POPE  282     100.280  71.681  39.151  1.00  0.00            
ATOM   3384  C4B POPE  282     102.913  68.175  37.687  1.00  0.00            
ATOM   3385  NH3 POPE  283      10.119 106.260  57.601  1.00  0.00            
ATOM   3386  PO4 POPE  283      12.789 105.360  54.184  1.00  0.00            
ATOM   3387  GL1 POPE  283      14.778 105.263  50.985  1.00  0.00            
ATOM   3388  GL2 POPE  283      18.183 104.105  51.507  1.00  0.00            
ATOM   3389  C1A POPE  283      15.324 103.631  47.422  1.00  0.00            
ATOM   3390  D2A POPE  283      15.696  99.934  44.185  1.00  0.00            
ATOM   3391  C3A POPE  283      16.941  97.581  39.775  1.00  0.00            
ATOM   3392  C4A POPE  283      14.698  94.995  36.471  1.00  0.00            
ATOM   3393  C1B POPE  283      20.019 105.062  47.323  1.00  0.00            
ATOM   3394  C2B POPE  283      18.639 103.955  43.055  1.00  0.00            
ATOM   3395  C3B POPE  283      14.970 104.527  40.957  1.00  0.00            
ATOM   3396  C4B POPE  283      12.103 107.326  37.990  1.00  0.00            
ATOM   3397  NH3 POPE  284      23.885 154.382  58.795  1.00  0.00            
ATOM   3398  PO4 POPE  284      24.828 158.614  58.395  1.00  0.00            
ATOM   3399  GL1 POPE  284      24.681 158.324  54.512  1.00  0.00            
ATOM   3400  GL2 POPE  284      23.402 155.150  53.629  1.00  0.00            
ATOM   3401  C1A POPE  284      25.179 160.759  51.254  1.00  0.00            
ATOM   3402  D2A POPE  284      27.791 163.968  48.538  1.00  0.00            
ATOM   3403  C3A POPE  284      27.399 164.652  43.998  1.00  0.00            
ATOM   3404  C4A POPE  284      25.997 162.782  40.538  1.00  0.00            
ATOM   3405  C1B POPE  284      23.063 152.895  50.437  1.00  0.00            
ATOM   3406  C2B POPE  284      23.948 151.956  45.947  1.00  0.00            
ATOM   3407  C3B POPE  284      22.741 148.230  43.316  1.00  0.00            
ATOM   3408  C4B POPE  284      24.013 147.398  38.937  1.00  0.00            
ATOM   3409  NH3 POPE  285      56.907 100.787  57.891  1.00  0.00            
ATOM   3410  PO4 POPE  285      51.724 101.338  56.411  1.00  0.00            
ATOM   3411  GL1 POPE  285      49.369 104.601  54.799  1.00  0.00            
ATOM   3412  GL2 POPE  285      50.830 107.198  53.448  1.00  0.00            
ATOM   3413  C1A POPE  285      47.618 105.108  50.481  1.00  0.00            
ATOM   3414  D2A POPE  285      46.543 107.660  45.808  1.00  0.00            
ATOM   3415  C3A POPE  285      48.245 103.897  43.738  1.00  0.00            
ATOM   3416  C4A POPE  285      52.994 101.911  42.393  1.00  0.00            
ATOM   3417  C1B POPE  285      53.965 104.342  50.748  1.00  0.00            
ATOM   3418  C2B POPE  285      54.736 101.800  47.130  1.00  0.00            
ATOM   3419  C3B POPE  285      56.742  98.687  45.638  1.00  0.00            
ATOM   3420  C4B POPE  285      58.628  98.990  42.192  1.00  0.00            
ATOM   3421  NH3 POPE  286      39.848 129.306  56.312  1.00  0.00            
ATOM   3422  PO4 POPE  286      38.568 126.255  53.855  1.00  0.00            
ATOM   3423  GL1 POPE  286      36.081 126.032  51.174  1.00  0.00            
ATOM   3424  GL2 POPE  286      33.960 123.943  50.364  1.00  0.00            
ATOM   3425  C1A POPE  286      35.994 125.683  46.298  1.00  0.00            
ATOM   3426  D2A POPE  286      37.889 123.014  43.307  1.00  0.00            
ATOM   3427  C3A POPE  286      36.302 122.219  38.359  1.00  0.00            
ATOM   3428  C4A POPE  286      33.662 123.951  35.171  1.00  0.00            
ATOM   3429  C1B POPE  286      36.516 120.625  47.521  1.00  0.00            
ATOM   3430  C2B POPE  286      35.965 118.373  43.360  1.00  0.00            
ATOM   3431  C3B POPE  286      33.140 118.180  40.236  1.00  0.00            
ATOM   3432  C4B POPE  286      33.416 118.857  35.664  1.00  0.00            
ATOM   3433  NH3 POPE  287     141.392  18.090  51.536  1.00  0.00            
ATOM   3434  PO4 POPE  287     139.457  21.795  54.115  1.00  0.00            
ATOM   3435  GL1 POPE  287     138.508  22.449  49.760  1.00  0.00            
ATOM   3436  GL2 POPE  287     135.355  22.181  47.337  1.00  0.00            
ATOM   3437  C1A POPE  287     141.869  23.391  46.675  1.00  0.00            
ATOM   3438  D2A POPE  287     142.376  25.347  43.214  1.00  0.00            
ATOM   3439  C3A POPE  287     140.954  24.773  38.937  1.00  0.00            
ATOM   3440  C4A POPE  287     139.751  23.461  34.694  1.00  0.00            
ATOM   3441  C1B POPE  287     137.877  22.280  43.100  1.00  0.00            
ATOM   3442  C2B POPE  287     138.120  19.339  38.753  1.00  0.00            
ATOM   3443  C3B POPE  287     138.134  14.588  37.160  1.00  0.00            
ATOM   3444  C4B POPE  287     133.965  12.939  35.662  1.00  0.00            
ATOM   3445  NH3 POPE  288      15.448 156.535  58.605  1.00  0.00            
ATOM   3446  PO4 POPE  288      12.014 155.227  60.599  1.00  0.00            
ATOM   3447  GL1 POPE  288      12.294 153.800  55.936  1.00  0.00            
ATOM   3448  GL2 POPE  288      14.881 151.982  53.630  1.00  0.00            
ATOM   3449  C1A POPE  288      10.724 154.408  51.161  1.00  0.00            
ATOM   3450  D2A POPE  288      10.278 157.577  47.260  1.00  0.00            
ATOM   3451  C3A POPE  288       8.778 158.514  43.668  1.00  0.00            
ATOM   3452  C4A POPE  288       9.812 159.147  39.505  1.00  0.00            
ATOM   3453  C1B POPE  288      15.158 151.990  49.925  1.00  0.00            
ATOM   3454  C2B POPE  288      13.611 153.399  45.624  1.00  0.00            
ATOM   3455  C3B POPE  288      12.829 153.003  41.521  1.00  0.00            
ATOM   3456  C4B POPE  288      13.788 150.568  38.108  1.00  0.00            
ATOM   3457  NH3 POPE  289      52.844  60.218  59.157  1.00  0.00            
ATOM   3458  PO4 POPE  289      49.789  60.034  56.765  1.00  0.00            
ATOM   3459  GL1 POPE  289      52.009  58.165  54.406  1.00  0.00            
ATOM   3460  GL2 POPE  289      53.335  55.136  55.271  1.00  0.00            
ATOM   3461  C1A POPE  289      54.052  59.890  49.971  1.00  0.00            
ATOM   3462  D2A POPE  289      54.249  59.817  45.316  1.00  0.00            
ATOM   3463  C3A POPE  289      54.463  63.279  43.608  1.00  0.00            
ATOM   3464  C4A POPE  289      56.584  63.403  39.524  1.00  0.00            
ATOM   3465  C1B POPE  289      53.597  54.543  51.538  1.00  0.00            
ATOM   3466  C2B POPE  289      51.499  55.960  47.860  1.00  0.00            
ATOM   3467  C3B POPE  289      50.452  57.201  43.238  1.00  0.00            
ATOM   3468  C4B POPE  289      49.459  56.002  38.575  1.00  0.00            
ATOM   3469  NH3 POPE  290     139.123 170.246  52.362  1.00  0.00            
ATOM   3470  PO4 POPE  290     143.062 170.146  51.560  1.00  0.00            
ATOM   3471  GL1 POPE  290     144.498 169.763  46.736  1.00  0.00            
ATOM   3472  GL2 POPE  290     146.048 172.046  46.133  1.00  0.00            
ATOM   3473  C1A POPE  290     142.208 171.548  43.033  1.00  0.00            
ATOM   3474  D2A POPE  290     141.833 170.769  38.269  1.00  0.00            
ATOM   3475  C3A POPE  290     143.015 168.847  35.084  1.00  0.00            
ATOM   3476  C4A POPE  290     144.121 164.373  32.636  1.00  0.00            
ATOM   3477  C1B POPE  290     151.147 173.439  43.701  1.00  0.00            
ATOM   3478  C2B POPE  290     153.334 175.711  41.166  1.00  0.00            
ATOM   3479  C3B POPE  290     154.000 179.171  39.293  1.00  0.00            
ATOM   3480  C4B POPE  290     155.224 179.869  34.971  1.00  0.00            
ATOM   3481  NH3 POPE  291      84.158 188.190  53.988  1.00  0.00            
ATOM   3482  PO4 POPE  291      87.970 190.580  52.889  1.00  0.00            
ATOM   3483  GL1 POPE  291      87.543 189.910  48.241  1.00  0.00            
ATOM   3484  GL2 POPE  291      84.388 187.731  48.509  1.00  0.00            
ATOM   3485  C1A POPE  291      87.746 191.024  44.086  1.00  0.00            
ATOM   3486  D2A POPE  291      90.277 190.350  39.516  1.00  0.00            
ATOM   3487  C3A POPE  291      90.907 189.160  36.279  1.00  0.00            
ATOM   3488  C4A POPE  291      89.312 187.695  32.878  1.00  0.00            
ATOM   3489  C1B POPE  291      84.517 186.177  44.536  1.00  0.00            
ATOM   3490  C2B POPE  291      80.669 186.564  42.599  1.00  0.00            
ATOM   3491  C3B POPE  291      77.363 185.583  39.700  1.00  0.00            
ATOM   3492  C4B POPE  291      75.099 183.489  36.482  1.00  0.00            
ATOM   3493  NH3 POPE  292     163.055   4.569  54.568  1.00  0.00            
ATOM   3494  PO4 POPE  292     165.221   8.038  54.530  1.00  0.00            
ATOM   3495  GL1 POPE  292     163.600   8.023  49.801  1.00  0.00            
ATOM   3496  GL2 POPE  292     160.384   5.879  49.914  1.00  0.00            
ATOM   3497  C1A POPE  292     165.232   7.714  46.314  1.00  0.00            
ATOM   3498  D2A POPE  292     166.675   4.861  43.366  1.00  0.00            
ATOM   3499  C3A POPE  292     167.488   6.780  39.360  1.00  0.00            
ATOM   3500  C4A POPE  292     166.411  11.099  39.116  1.00  0.00            
ATOM   3501  C1B POPE  292     160.172   6.728  45.618  1.00  0.00            
ATOM   3502  C2B POPE  292     162.640   7.660  41.487  1.00  0.00            
ATOM   3503  C3B POPE  292     162.547   8.498  37.551  1.00  0.00            
ATOM   3504  C4B POPE  292     164.661   8.724  34.062  1.00  0.00            
ATOM   3505  NH3 POPE  293     142.070  81.845  60.160  1.00  0.00            
ATOM   3506  PO4 POPE  293     138.844  84.805  60.880  1.00  0.00            
ATOM   3507  GL1 POPE  293     138.460  86.881  57.271  1.00  0.00            
ATOM   3508  GL2 POPE  293     141.617  85.615  56.079  1.00  0.00            
ATOM   3509  C1A POPE  293     138.899  89.200  53.338  1.00  0.00            
ATOM   3510  D2A POPE  293     135.030  88.028  50.468  1.00  0.00            
ATOM   3511  C3A POPE  293     135.335  85.837  46.457  1.00  0.00            
ATOM   3512  C4A POPE  293     133.596  84.217  41.719  1.00  0.00            
ATOM   3513  C1B POPE  293     144.043  82.408  53.419  1.00  0.00            
ATOM   3514  C2B POPE  293     145.983  81.638  49.628  1.00  0.00            
ATOM   3515  C3B POPE  293     148.774  80.873  46.179  1.00  0.00            
ATOM   3516  C4B POPE  293     149.840  79.777  41.502  1.00  0.00            
ATOM   3517  NH3 POPE  294      19.313 110.199  58.337  1.00  0.00            
ATOM   3518  PO4 POPE  294      20.559 106.429  59.473  1.00  0.00            
ATOM   3519  GL1 POPE  294      21.801 106.546  55.398  1.00  0.00            
ATOM   3520  GL2 POPE  294      22.623 102.895  54.200  1.00  0.00            
ATOM   3521  C1A POPE  294      22.437 108.364  51.561  1.00  0.00            
ATOM   3522  D2A POPE  294      20.216 110.202  47.292  1.00  0.00            
ATOM   3523  C3A POPE  294      20.471 109.770  43.246  1.00  0.00            
ATOM   3524  C4A POPE  294      20.976 107.148  39.715  1.00  0.00            
ATOM   3525  C1B POPE  294      25.329 103.343  50.466  1.00  0.00            
ATOM   3526  C2B POPE  294      27.926 102.789  47.089  1.00  0.00            
ATOM   3527  C3B POPE  294      27.836 100.314  43.515  1.00  0.00            
ATOM   3528  C4B POPE  294      25.877  96.482  41.298  1.00  0.00            
ATOM   3529  NH3 POPE  295     124.732  48.900  54.540  1.00  0.00            
ATOM   3530  PO4 POPE  295     121.446  52.454  55.615  1.00  0.00            
ATOM   3531  GL1 POPE  295     120.318  50.894  52.336  1.00  0.00            
ATOM   3532  GL2 POPE  295     120.167  52.374  49.477  1.00  0.00            
ATOM   3533  C1A POPE  295     120.814  46.312  48.876  1.00  0.00            
ATOM   3534  D2A POPE  295     121.675  46.020  44.687  1.00  0.00            
ATOM   3535  C3A POPE  295     123.831  45.126  41.589  1.00  0.00            
ATOM   3536  C4A POPE  295     126.855  43.507  38.646  1.00  0.00            
ATOM   3537  C1B POPE  295     123.038  51.390  46.262  1.00  0.00            
ATOM   3538  C2B POPE  295     124.850  50.711  42.383  1.00  0.00            
ATOM   3539  C3B POPE  295     125.986  49.698  39.053  1.00  0.00            
ATOM   3540  C4B POPE  295     124.344  46.985  36.564  1.00  0.00            
ATOM   3541  NH3 POPE  296     176.722   4.421  53.364  1.00  0.00            
ATOM   3542  PO4 POPE  296     174.260   0.445  54.873  1.00  0.00            
ATOM   3543  GL1 POPE  296     171.675   0.105  50.987  1.00  0.00            
ATOM   3544  GL2 POPE  296     173.702   3.120  49.124  1.00  0.00            
ATOM   3545  C1A POPE  296     173.062 201.332  47.017  1.00  0.00            
ATOM   3546  D2A POPE  296     172.625 200.512  42.946  1.00  0.00            
ATOM   3547  C3A POPE  296     175.059 202.089  38.782  1.00  0.00            
ATOM   3548  C4A POPE  296     176.537 200.800  33.319  1.00  0.00            
ATOM   3549  C1B POPE  296     172.179   4.921  45.322  1.00  0.00            
ATOM   3550  C2B POPE  296     171.301   7.537  42.706  1.00  0.00            
ATOM   3551  C3B POPE  296     172.238   9.173  39.144  1.00  0.00            
ATOM   3552  C4B POPE  296     169.386  10.979  35.353  1.00  0.00            
ATOM   3553  NH3 POPE  297      62.116 130.399  58.099  1.00  0.00            
ATOM   3554  PO4 POPE  297      66.527 130.212  58.776  1.00  0.00            
ATOM   3555  GL1 POPE  297      65.621 133.113  55.427  1.00  0.00            
ATOM   3556  GL2 POPE  297      64.595 130.312  52.950  1.00  0.00            
ATOM   3557  C1A POPE  297      66.314 135.528  50.388  1.00  0.00            
ATOM   3558  D2A POPE  297      68.396 139.966  46.842  1.00  0.00            
ATOM   3559  C3A POPE  297      68.149 141.589  42.936  1.00  0.00            
ATOM   3560  C4A POPE  297      71.083 144.020  39.441  1.00  0.00            
ATOM   3561  C1B POPE  297      67.022 129.151  48.915  1.00  0.00            
ATOM   3562  C2B POPE  297      68.306 132.771  47.087  1.00  0.00            
ATOM   3563  C3B POPE  297      70.422 132.409  42.604  1.00  0.00            
ATOM   3564  C4B POPE  297      73.607 131.662  38.114  1.00  0.00            
ATOM   3565  NH3 POPE  298     171.153 110.615  55.511  1.00  0.00            
ATOM   3566  PO4 POPE  298     167.321 111.638  56.433  1.00  0.00            
ATOM   3567  GL1 POPE  298     168.623 113.618  52.267  1.00  0.00            
ATOM   3568  GL2 POPE  298     171.482 113.731  50.590  1.00  0.00            
ATOM   3569  C1A POPE  298     168.337 114.155  47.233  1.00  0.00            
ATOM   3570  D2A POPE  298     168.877 116.388  44.003  1.00  0.00            
ATOM   3571  C3A POPE  298     165.243 118.358  42.744  1.00  0.00            
ATOM   3572  C4A POPE  298     162.569 121.617  42.146  1.00  0.00            
ATOM   3573  C1B POPE  298     173.600 114.515  47.290  1.00  0.00            
ATOM   3574  C2B POPE  298     174.664 113.664  43.910  1.00  0.00            
ATOM   3575  C3B POPE  298     174.104 112.337  39.483  1.00  0.00            
ATOM   3576  C4B POPE  298     171.529 110.401  36.880  1.00  0.00            
ATOM   3577  NH3 POPE  299      51.274 168.937  54.160  1.00  0.00            
ATOM   3578  PO4 POPE  299      48.991 164.066  55.402  1.00  0.00            
ATOM   3579  GL1 POPE  299      47.617 165.436  51.476  1.00  0.00            
ATOM   3580  GL2 POPE  299      43.683 166.490  52.406  1.00  0.00            
ATOM   3581  C1A POPE  299      47.624 164.336  46.724  1.00  0.00            
ATOM   3582  D2A POPE  299      45.624 163.181  42.448  1.00  0.00            
ATOM   3583  C3A POPE  299      45.455 166.730  39.093  1.00  0.00            
ATOM   3584  C4A POPE  299      47.850 169.049  36.141  1.00  0.00            
ATOM   3585  C1B POPE  299      40.417 167.004  49.547  1.00  0.00            
ATOM   3586  C2B POPE  299      39.976 168.538  45.196  1.00  0.00            
ATOM   3587  C3B POPE  299      41.911 169.659  41.345  1.00  0.00            
ATOM   3588  C4B POPE  299      43.542 171.277  36.649  1.00  0.00            
ATOM   3589  NH3 POPE  300      17.733  58.248  62.127  1.00  0.00            
ATOM   3590  PO4 POPE  300      21.417  56.819  60.605  1.00  0.00            
ATOM   3591  GL1 POPE  300      18.451  56.159  57.505  1.00  0.00            
ATOM   3592  GL2 POPE  300      19.416  59.127  56.394  1.00  0.00            
ATOM   3593  C1A POPE  300      14.928  58.598  54.216  1.00  0.00            
ATOM   3594  D2A POPE  300      14.614  59.722  50.357  1.00  0.00            
ATOM   3595  C3A POPE  300      12.041  59.242  47.687  1.00  0.00            
ATOM   3596  C4A POPE  300      10.202  60.788  43.908  1.00  0.00            
ATOM   3597  C1B POPE  300      19.468  56.073  52.806  1.00  0.00            
ATOM   3598  C2B POPE  300      18.948  56.226  48.894  1.00  0.00            
ATOM   3599  C3B POPE  300      17.202  58.676  45.468  1.00  0.00            
ATOM   3600  C4B POPE  300      18.856  62.289  42.074  1.00  0.00            
ATOM   3601  NH3 POPE  301      31.600   7.298  53.585  1.00  0.00            
ATOM   3602  PO4 POPE  301      27.004   7.301  51.827  1.00  0.00            
ATOM   3603  GL1 POPE  301      24.596   9.506  48.176  1.00  0.00            
ATOM   3604  GL2 POPE  301      20.867  10.449  48.349  1.00  0.00            
ATOM   3605  C1A POPE  301      25.196   8.509  43.724  1.00  0.00            
ATOM   3606  D2A POPE  301      24.579  10.711  40.664  1.00  0.00            
ATOM   3607  C3A POPE  301      24.184  15.559  41.026  1.00  0.00            
ATOM   3608  C4A POPE  301      24.464  19.467  38.114  1.00  0.00            
ATOM   3609  C1B POPE  301      20.745  11.251  44.552  1.00  0.00            
ATOM   3610  C2B POPE  301      20.043  11.563  39.938  1.00  0.00            
ATOM   3611  C3B POPE  301      16.376  11.977  38.668  1.00  0.00            
ATOM   3612  C4B POPE  301      12.895  11.809  35.537  1.00  0.00            
ATOM   3613  NH3 POPE  302      90.804  36.591  56.176  1.00  0.00            
ATOM   3614  PO4 POPE  302      91.536  33.299  53.690  1.00  0.00            
ATOM   3615  GL1 POPE  302      90.478  31.586  49.934  1.00  0.00            
ATOM   3616  GL2 POPE  302      87.574  30.189  49.338  1.00  0.00            
ATOM   3617  C1A POPE  302      93.202  29.924  46.935  1.00  0.00            
ATOM   3618  D2A POPE  302      96.893  29.945  43.978  1.00  0.00            
ATOM   3619  C3A POPE  302      97.695  30.559  39.166  1.00  0.00            
ATOM   3620  C4A POPE  302      95.256  29.473  34.853  1.00  0.00            
ATOM   3621  C1B POPE  302      88.663  29.183  45.268  1.00  0.00            
ATOM   3622  C2B POPE  302      91.986  29.080  42.547  1.00  0.00            
ATOM   3623  C3B POPE  302      92.335  27.015  38.975  1.00  0.00            
ATOM   3624  C4B POPE  302      96.362  25.672  37.466  1.00  0.00            
ATOM   3625  NH3 POPE  303     129.719 122.199  58.532  1.00  0.00            
ATOM   3626  PO4 POPE  303     127.651 120.185  54.830  1.00  0.00            
ATOM   3627  GL1 POPE  303     126.791 121.510  50.738  1.00  0.00            
ATOM   3628  GL2 POPE  303     128.309 123.496  50.422  1.00  0.00            
ATOM   3629  C1A POPE  303     124.234 121.143  47.670  1.00  0.00            
ATOM   3630  D2A POPE  303     121.702 124.097  44.574  1.00  0.00            
ATOM   3631  C3A POPE  303     121.889 127.074  41.620  1.00  0.00            
ATOM   3632  C4A POPE  303     121.960 127.149  36.916  1.00  0.00            
ATOM   3633  C1B POPE  303     128.782 123.422  46.441  1.00  0.00            
ATOM   3634  C2B POPE  303     126.519 123.757  43.486  1.00  0.00            
ATOM   3635  C3B POPE  303     127.005 126.134  39.811  1.00  0.00            
ATOM   3636  C4B POPE  303     127.376 128.167  36.278  1.00  0.00            
ATOM   3637  NH3 POPE  304      51.815 116.774  57.154  1.00  0.00            
ATOM   3638  PO4 POPE  304      53.757 113.199  55.990  1.00  0.00            
ATOM   3639  GL1 POPE  304      54.100 111.906  52.407  1.00  0.00            
ATOM   3640  GL2 POPE  304      52.040 114.462  51.628  1.00  0.00            
ATOM   3641  C1A POPE  304      53.872 109.089  49.467  1.00  0.00            
ATOM   3642  D2A POPE  304      51.230 105.891  47.305  1.00  0.00            
ATOM   3643  C3A POPE  304      50.327 101.101  49.628  1.00  0.00            
ATOM   3644  C4A POPE  304      49.170  97.970  51.380  1.00  0.00            
ATOM   3645  C1B POPE  304      54.365 114.586  48.557  1.00  0.00            
ATOM   3646  C2B POPE  304      54.369 115.941  44.024  1.00  0.00            
ATOM   3647  C3B POPE  304      58.959 115.590  41.790  1.00  0.00            
ATOM   3648  C4B POPE  304      62.034 113.074  39.376  1.00  0.00            
ATOM   3649  NH3 POPE  305     197.585  79.488  62.036  1.00  0.00            
ATOM   3650  PO4 POPE  305     197.386  76.341  59.762  1.00  0.00            
ATOM   3651  GL1 POPE  305     195.151  77.243  55.776  1.00  0.00            
ATOM   3652  GL2 POPE  305     196.159  80.546  56.092  1.00  0.00            
ATOM   3653  C1A POPE  305     195.852  75.351  51.484  1.00  0.00            
ATOM   3654  D2A POPE  305     193.743  75.870  46.886  1.00  0.00            
ATOM   3655  C3A POPE  305     193.660  73.388  43.008  1.00  0.00            
ATOM   3656  C4A POPE  305     193.173  73.035  38.311  1.00  0.00            
ATOM   3657  C1B POPE  305     193.793  80.390  51.989  1.00  0.00            
ATOM   3658  C2B POPE  305     195.533  81.323  47.514  1.00  0.00            
ATOM   3659  C3B POPE  305     193.986  80.059  43.199  1.00  0.00            
ATOM   3660  C4B POPE  305     195.090  78.434  38.643  1.00  0.00            
ATOM   3661  NH3 POPE  306      78.584 191.820  52.793  1.00  0.00            
ATOM   3662  PO4 POPE  306      83.525 192.420  51.320  1.00  0.00            
ATOM   3663  GL1 POPE  306      82.480 193.136  47.538  1.00  0.00            
ATOM   3664  GL2 POPE  306      84.896 195.430  45.259  1.00  0.00            
ATOM   3665  C1A POPE  306      83.044 191.217  43.708  1.00  0.00            
ATOM   3666  D2A POPE  306      85.026 189.275  40.321  1.00  0.00            
ATOM   3667  C3A POPE  306      82.044 187.678  37.465  1.00  0.00            
ATOM   3668  C4A POPE  306      81.384 190.997  33.744  1.00  0.00            
ATOM   3669  C1B POPE  306      85.083 194.671  40.802  1.00  0.00            
ATOM   3670  C2B POPE  306      82.653 195.114  37.485  1.00  0.00            
ATOM   3671  C3B POPE  306      80.134 195.648  34.732  1.00  0.00            
ATOM   3672  C4B POPE  306      77.908 194.210  30.619  1.00  0.00            
ATOM   3673  NH3 POPE  307      44.388  47.403  60.989  1.00  0.00            
ATOM   3674  PO4 POPE  307      43.868  44.221  58.132  1.00  0.00            
ATOM   3675  GL1 POPE  307      45.622  41.804  54.566  1.00  0.00            
ATOM   3676  GL2 POPE  307      50.050  42.156  54.073  1.00  0.00            
ATOM   3677  C1A POPE  307      43.281  41.580  50.910  1.00  0.00            
ATOM   3678  D2A POPE  307      39.860  40.286  49.357  1.00  0.00            
ATOM   3679  C3A POPE  307      40.039  38.876  46.226  1.00  0.00            
ATOM   3680  C4A POPE  307      35.798  37.734  43.640  1.00  0.00            
ATOM   3681  C1B POPE  307      48.347  43.168  49.772  1.00  0.00            
ATOM   3682  C2B POPE  307      50.273  41.420  46.347  1.00  0.00            
ATOM   3683  C3B POPE  307      49.330  41.747  41.872  1.00  0.00            
ATOM   3684  C4B POPE  307      48.655  45.014  39.699  1.00  0.00            
ATOM   3685  NH3 POPE  308     126.720  39.772  54.555  1.00  0.00            
ATOM   3686  PO4 POPE  308     123.914  43.450  54.996  1.00  0.00            
ATOM   3687  GL1 POPE  308     125.927  43.923  51.261  1.00  0.00            
ATOM   3688  GL2 POPE  308     129.230  45.235  52.218  1.00  0.00            
ATOM   3689  C1A POPE  308     125.037  41.742  47.866  1.00  0.00            
ATOM   3690  D2A POPE  308     122.272  39.921  44.288  1.00  0.00            
ATOM   3691  C3A POPE  308     121.937  35.104  42.990  1.00  0.00            
ATOM   3692  C4A POPE  308     120.920  32.399  39.813  1.00  0.00            
ATOM   3693  C1B POPE  308     130.349  42.597  47.985  1.00  0.00            
ATOM   3694  C2B POPE  308     132.120  40.369  44.094  1.00  0.00            
ATOM   3695  C3B POPE  308     130.944  39.916  40.101  1.00  0.00            
ATOM   3696  C4B POPE  308     128.583  37.927  36.358  1.00  0.00            
ATOM   3697  NH3 POPE  309     131.285 104.741  60.196  1.00  0.00            
ATOM   3698  PO4 POPE  309     129.855 108.213  60.070  1.00  0.00            
ATOM   3699  GL1 POPE  309     130.974 107.573  56.176  1.00  0.00            
ATOM   3700  GL2 POPE  309     133.508 109.431  55.149  1.00  0.00            
ATOM   3701  C1A POPE  309     129.169 107.148  52.130  1.00  0.00            
ATOM   3702  D2A POPE  309     126.978 106.801  49.042  1.00  0.00            
ATOM   3703  C3A POPE  309     128.943 105.509  46.497  1.00  0.00            
ATOM   3704  C4A POPE  309     131.777 106.253  43.955  1.00  0.00            
ATOM   3705  C1B POPE  309     132.898 110.727  49.996  1.00  0.00            
ATOM   3706  C2B POPE  309     133.041 110.621  45.057  1.00  0.00            
ATOM   3707  C3B POPE  309     131.415 110.591  41.002  1.00  0.00            
ATOM   3708  C4B POPE  309     130.151 107.050  39.286  1.00  0.00            
ATOM   3709  NH3 POPE  310     138.763 180.017  56.208  1.00  0.00            
ATOM   3710  PO4 POPE  310     134.011 182.327  55.500  1.00  0.00            
ATOM   3711  GL1 POPE  310     135.112 180.829  51.373  1.00  0.00            
ATOM   3712  GL2 POPE  310     132.608 179.916  50.033  1.00  0.00            
ATOM   3713  C1A POPE  310     137.214 180.759  47.385  1.00  0.00            
ATOM   3714  D2A POPE  310     135.853 181.630  43.735  1.00  0.00            
ATOM   3715  C3A POPE  310     138.935 180.765  41.000  1.00  0.00            
ATOM   3716  C4A POPE  310     140.799 179.755  36.165  1.00  0.00            
ATOM   3717  C1B POPE  310     131.569 179.283  45.063  1.00  0.00            
ATOM   3718  C2B POPE  310     130.237 182.422  41.813  1.00  0.00            
ATOM   3719  C3B POPE  310     132.134 182.996  38.675  1.00  0.00            
ATOM   3720  C4B POPE  310     135.651 181.214  36.553  1.00  0.00            
ATOM   3721  NH3 POPE  311     159.917 188.578  54.115  1.00  0.00            
ATOM   3722  PO4 POPE  311     160.342 184.368  55.849  1.00  0.00            
ATOM   3723  GL1 POPE  311     162.199 183.983  52.378  1.00  0.00            
ATOM   3724  GL2 POPE  311     161.582 181.242  50.914  1.00  0.00            
ATOM   3725  C1A POPE  311     165.138 183.823  48.741  1.00  0.00            
ATOM   3726  D2A POPE  311     165.421 184.421  44.299  1.00  0.00            
ATOM   3727  C3A POPE  311     168.107 184.952  40.905  1.00  0.00            
ATOM   3728  C4A POPE  311     169.507 186.139  37.713  1.00  0.00            
ATOM   3729  C1B POPE  311     156.514 182.366  47.208  1.00  0.00            
ATOM   3730  C2B POPE  311     157.045 185.658  44.146  1.00  0.00            
ATOM   3731  C3B POPE  311     156.915 187.573  40.842  1.00  0.00            
ATOM   3732  C4B POPE  311     156.351 189.506  36.899  1.00  0.00            
ATOM   3733  NH3 POPE  312     188.390  41.193  58.467  1.00  0.00            
ATOM   3734  PO4 POPE  312     190.057  45.123  58.528  1.00  0.00            
ATOM   3735  GL1 POPE  312     191.134  44.390  54.083  1.00  0.00            
ATOM   3736  GL2 POPE  312     193.027  42.539  54.069  1.00  0.00            
ATOM   3737  C1A POPE  312     188.366  45.675  50.419  1.00  0.00            
ATOM   3738  D2A POPE  312     185.967  45.419  47.094  1.00  0.00            
ATOM   3739  C3A POPE  312     187.594  43.552  42.738  1.00  0.00            
ATOM   3740  C4A POPE  312     191.183  43.091  41.450  1.00  0.00            
ATOM   3741  C1B POPE  312     193.531  40.597  49.771  1.00  0.00            
ATOM   3742  C2B POPE  312     191.111  43.087  46.360  1.00  0.00            
ATOM   3743  C3B POPE  312     194.030  46.502  44.720  1.00  0.00            
ATOM   3744  C4B POPE  312     196.159  48.991  41.023  1.00  0.00            
ATOM   3745  NH3 POPE  313      34.373  64.553  60.059  1.00  0.00            
ATOM   3746  PO4 POPE  313      37.650  62.938  60.933  1.00  0.00            
ATOM   3747  GL1 POPE  313      38.769  63.284  57.659  1.00  0.00            
ATOM   3748  GL2 POPE  313      41.068  66.032  56.314  1.00  0.00            
ATOM   3749  C1A POPE  313      40.903  60.918  55.241  1.00  0.00            
ATOM   3750  D2A POPE  313      42.398  58.203  52.371  1.00  0.00            
ATOM   3751  C3A POPE  313      38.513  56.442  49.387  1.00  0.00            
ATOM   3752  C4A POPE  313      37.815  54.162  45.188  1.00  0.00            
ATOM   3753  C1B POPE  313      39.026  65.064  52.413  1.00  0.00            
ATOM   3754  C2B POPE  313      39.619  61.440  49.920  1.00  0.00            
ATOM   3755  C3B POPE  313      38.958  60.379  46.235  1.00  0.00            
ATOM   3756  C4B POPE  313      37.605  60.010  42.655  1.00  0.00            
ATOM   3757  NH3 POPE  314      10.600  87.484  57.187  1.00  0.00            
ATOM   3758  PO4 POPE  314       6.503  86.521  56.375  1.00  0.00            
ATOM   3759  GL1 POPE  314       6.397  85.568  53.550  1.00  0.00            
ATOM   3760  GL2 POPE  314       3.233  84.237  52.612  1.00  0.00            
ATOM   3761  C1A POPE  314       8.787  85.188  50.412  1.00  0.00            
ATOM   3762  D2A POPE  314      10.733  82.523  46.725  1.00  0.00            
ATOM   3763  C3A POPE  314      11.060  85.115  42.127  1.00  0.00            
ATOM   3764  C4A POPE  314       9.232  85.276  39.083  1.00  0.00            
ATOM   3765  C1B POPE  314       0.079  84.313  49.739  1.00  0.00            
ATOM   3766  C2B POPE  314     200.139  82.907  46.058  1.00  0.00            
ATOM   3767  C3B POPE  314     198.182  81.851  42.118  1.00  0.00            
ATOM   3768  C4B POPE  314     195.648  83.325  39.082  1.00  0.00            
ATOM   3769  NH3 POPE  315     170.733  80.761  62.159  1.00  0.00            
ATOM   3770  PO4 POPE  315     170.436  84.593  59.417  1.00  0.00            
ATOM   3771  GL1 POPE  315     169.514  84.104  55.173  1.00  0.00            
ATOM   3772  GL2 POPE  315     167.683  81.355  54.176  1.00  0.00            
ATOM   3773  C1A POPE  315     167.863  84.298  50.041  1.00  0.00            
ATOM   3774  D2A POPE  315     167.290  83.792  45.183  1.00  0.00            
ATOM   3775  C3A POPE  315     166.628  86.270  41.747  1.00  0.00            
ATOM   3776  C4A POPE  315     166.786  88.326  38.235  1.00  0.00            
ATOM   3777  C1B POPE  315     167.913  78.666  52.212  1.00  0.00            
ATOM   3778  C2B POPE  315     166.493  76.244  49.753  1.00  0.00            
ATOM   3779  C3B POPE  315     163.861  75.030  45.587  1.00  0.00            
ATOM   3780  C4B POPE  315     163.302  76.537  41.637  1.00  0.00            
ATOM   3781  NH3 POPE  316     138.438 140.419  53.461  1.00  0.00            
ATOM   3782  PO4 POPE  316     141.905 143.814  54.119  1.00  0.00            
ATOM   3783  GL1 POPE  316     139.818 144.690  50.133  1.00  0.00            
ATOM   3784  GL2 POPE  316     140.074 147.724  49.126  1.00  0.00            
ATOM   3785  C1A POPE  316     139.573 143.114  46.100  1.00  0.00            
ATOM   3786  D2A POPE  316     140.816 139.695  42.673  1.00  0.00            
ATOM   3787  C3A POPE  316     143.072 139.969  38.832  1.00  0.00            
ATOM   3788  C4A POPE  316     144.401 138.832  34.134  1.00  0.00            
ATOM   3789  C1B POPE  316     140.112 148.511  43.911  1.00  0.00            
ATOM   3790  C2B POPE  316     140.408 147.488  40.089  1.00  0.00            
ATOM   3791  C3B POPE  316     139.864 146.329  36.023  1.00  0.00            
ATOM   3792  C4B POPE  316     140.519 142.644  34.166  1.00  0.00            
ATOM   3793  NH3 POPE  317       4.024  81.141  57.601  1.00  0.00            
ATOM   3794  PO4 POPE  317       5.992  76.948  57.474  1.00  0.00            
ATOM   3795  GL1 POPE  317       4.475  75.216  53.457  1.00  0.00            
ATOM   3796  GL2 POPE  317       4.766  71.290  53.791  1.00  0.00            
ATOM   3797  C1A POPE  317       5.526  74.306  48.643  1.00  0.00            
ATOM   3798  D2A POPE  317       4.007  73.125  44.304  1.00  0.00            
ATOM   3799  C3A POPE  317       4.161  70.641  40.839  1.00  0.00            
ATOM   3800  C4A POPE  317       3.581  69.767  36.506  1.00  0.00            
ATOM   3801  C1B POPE  317       4.284  69.931  49.888  1.00  0.00            
ATOM   3802  C2B POPE  317       1.244  70.498  46.793  1.00  0.00            
ATOM   3803  C3B POPE  317     202.518  69.196  43.379  1.00  0.00            
ATOM   3804  C4B POPE  317     202.394  67.904  38.912  1.00  0.00            
ATOM   3805  NH3 POPE  318     191.128 137.745  54.176  1.00  0.00            
ATOM   3806  PO4 POPE  318     190.445 134.905  57.926  1.00  0.00            
ATOM   3807  GL1 POPE  318     189.360 132.814  53.770  1.00  0.00            
ATOM   3808  GL2 POPE  318     188.185 134.917  51.025  1.00  0.00            
ATOM   3809  C1A POPE  318     190.679 131.294  49.060  1.00  0.00            
ATOM   3810  D2A POPE  318     192.666 127.671  47.186  1.00  0.00            
ATOM   3811  C3A POPE  318     196.818 126.271  47.320  1.00  0.00            
ATOM   3812  C4A POPE  318     199.764 128.445  45.900  1.00  0.00            
ATOM   3813  C1B POPE  318     188.640 137.136  47.003  1.00  0.00            
ATOM   3814  C2B POPE  318     187.156 135.088  43.063  1.00  0.00            
ATOM   3815  C3B POPE  318     187.195 132.205  40.432  1.00  0.00            
ATOM   3816  C4B POPE  318     186.919 128.912  37.019  1.00  0.00            
ATOM   3817  NH3 POPE  319      48.589  41.865  59.102  1.00  0.00            
ATOM   3818  PO4 POPE  319      52.846  44.804  57.495  1.00  0.00            
ATOM   3819  GL1 POPE  319      54.785  44.290  53.894  1.00  0.00            
ATOM   3820  GL2 POPE  319      56.345  47.073  53.197  1.00  0.00            
ATOM   3821  C1A POPE  319      53.037  44.996  49.771  1.00  0.00            
ATOM   3822  D2A POPE  319      52.503  46.175  46.045  1.00  0.00            
ATOM   3823  C3A POPE  319      53.696  43.171  43.390  1.00  0.00            
ATOM   3824  C4A POPE  319      54.564  41.972  39.410  1.00  0.00            
ATOM   3825  C1B POPE  319      57.517  47.181  49.186  1.00  0.00            
ATOM   3826  C2B POPE  319      57.649  47.239  44.248  1.00  0.00            
ATOM   3827  C3B POPE  319      58.784  44.796  41.160  1.00  0.00            
ATOM   3828  C4B POPE  319      60.849  44.011  37.524  1.00  0.00            
ATOM   3829  NH3 POPE  320     107.213 118.407  54.684  1.00  0.00            
ATOM   3830  PO4 POPE  320     102.941 118.089  52.850  1.00  0.00            
ATOM   3831  GL1 POPE  320     103.757 118.081  49.557  1.00  0.00            
ATOM   3832  GL2 POPE  320     106.545 116.331  49.909  1.00  0.00            
ATOM   3833  C1A POPE  320     103.228 122.681  47.433  1.00  0.00            
ATOM   3834  D2A POPE  320     105.014 125.820  47.610  1.00  0.00            
ATOM   3835  C3A POPE  320     101.947 128.488  45.689  1.00  0.00            
ATOM   3836  C4A POPE  320     103.293 131.961  43.167  1.00  0.00            
ATOM   3837  C1B POPE  320     105.330 115.046  45.795  1.00  0.00            
ATOM   3838  C2B POPE  320     102.551 113.029  43.140  1.00  0.00            
ATOM   3839  C3B POPE  320      99.491 111.557  39.875  1.00  0.00            
ATOM   3840  C4B POPE  320      97.385 112.571  35.429  1.00  0.00            
ATOM   3841  NH3 POPE  321     184.962  58.573  60.748  1.00  0.00            
ATOM   3842  PO4 POPE  321     185.666  62.885  58.408  1.00  0.00            
ATOM   3843  GL1 POPE  321     187.483  62.936  54.554  1.00  0.00            
ATOM   3844  GL2 POPE  321     189.090  61.132  53.178  1.00  0.00            
ATOM   3845  C1A POPE  321     187.313  63.933  50.088  1.00  0.00            
ATOM   3846  D2A POPE  321     185.940  64.890  46.562  1.00  0.00            
ATOM   3847  C3A POPE  321     189.108  65.126  42.816  1.00  0.00            
ATOM   3848  C4A POPE  321     191.437  68.099  41.024  1.00  0.00            
ATOM   3849  C1B POPE  321     185.060  60.161  51.482  1.00  0.00            
ATOM   3850  C2B POPE  321     183.132  61.265  48.184  1.00  0.00            
ATOM   3851  C3B POPE  321     182.152  61.090  44.603  1.00  0.00            
ATOM   3852  C4B POPE  321     180.310  62.624  39.901  1.00  0.00            
ATOM   3853  NH3 POPE  322      70.156 170.253  51.562  1.00  0.00            
ATOM   3854  PO4 POPE  322      74.426 168.712  50.888  1.00  0.00            
ATOM   3855  GL1 POPE  322      73.294 171.108  47.894  1.00  0.00            
ATOM   3856  GL2 POPE  322      72.497 167.229  45.289  1.00  0.00            
ATOM   3857  C1A POPE  322      72.971 171.817  43.878  1.00  0.00            
ATOM   3858  D2A POPE  322      69.422 172.135  41.719  1.00  0.00            
ATOM   3859  C3A POPE  322      67.476 169.980  37.463  1.00  0.00            
ATOM   3860  C4A POPE  322      66.948 169.039  34.097  1.00  0.00            
ATOM   3861  C1B POPE  322      71.877 168.059  41.094  1.00  0.00            
ATOM   3862  C2B POPE  322      72.883 168.816  36.172  1.00  0.00            
ATOM   3863  C3B POPE  322      73.116 168.320  32.759  1.00  0.00            
ATOM   3864  C4B POPE  322      70.038 167.011  30.742  1.00  0.00            
ATOM   3865  NH3 POPE  323      40.331 190.647  59.187  1.00  0.00            
ATOM   3866  PO4 POPE  323      38.132 188.525  55.522  1.00  0.00            
ATOM   3867  GL1 POPE  323      40.026 187.527  51.706  1.00  0.00            
ATOM   3868  GL2 POPE  323      41.328 184.735  51.116  1.00  0.00            
ATOM   3869  C1A POPE  323      40.727 189.527  47.184  1.00  0.00            
ATOM   3870  D2A POPE  323      42.796 191.728  43.609  1.00  0.00            
ATOM   3871  C3A POPE  323      42.529 189.529  39.269  1.00  0.00            
ATOM   3872  C4A POPE  323      40.248 190.497  35.383  1.00  0.00            
ATOM   3873  C1B POPE  323      42.420 182.844  47.490  1.00  0.00            
ATOM   3874  C2B POPE  323      41.640 181.273  43.071  1.00  0.00            
ATOM   3875  C3B POPE  323      40.458 179.964  40.041  1.00  0.00            
ATOM   3876  C4B POPE  323      38.870 179.866  36.021  1.00  0.00            
ATOM   3877  NH3 POPE  324     170.375  62.223  55.729  1.00  0.00            
ATOM   3878  PO4 POPE  324     168.850  60.245  58.672  1.00  0.00            
ATOM   3879  GL1 POPE  324     172.608  57.738  55.131  1.00  0.00            
ATOM   3880  GL2 POPE  324     171.786  54.015  55.967  1.00  0.00            
ATOM   3881  C1A POPE  324     172.386  58.260  50.946  1.00  0.00            
ATOM   3882  D2A POPE  324     169.507  56.895  46.739  1.00  0.00            
ATOM   3883  C3A POPE  324     168.214  55.688  42.343  1.00  0.00            
ATOM   3884  C4A POPE  324     167.209  52.220  39.535  1.00  0.00            
ATOM   3885  C1B POPE  324     170.944  53.262  51.117  1.00  0.00            
ATOM   3886  C2B POPE  324     168.399  52.513  47.818  1.00  0.00            
ATOM   3887  C3B POPE  324     169.677  50.690  43.878  1.00  0.00            
ATOM   3888  C4B POPE  324     166.838  47.752  42.044  1.00  0.00            
ATOM   3889  NH3 POPE  325     126.658 129.861  56.240  1.00  0.00            
ATOM   3890  PO4 POPE  325     123.584 126.291  55.894  1.00  0.00            
ATOM   3891  GL1 POPE  325     124.956 126.641  51.420  1.00  0.00            
ATOM   3892  GL2 POPE  325     127.371 129.680  51.238  1.00  0.00            
ATOM   3893  C1A POPE  325     125.384 127.148  46.948  1.00  0.00            
ATOM   3894  D2A POPE  325     126.002 129.786  43.567  1.00  0.00            
ATOM   3895  C3A POPE  325     124.681 130.872  39.116  1.00  0.00            
ATOM   3896  C4A POPE  325     125.016 133.673  35.192  1.00  0.00            
ATOM   3897  C1B POPE  325     130.240 128.338  46.767  1.00  0.00            
ATOM   3898  C2B POPE  325     131.270 126.424  43.195  1.00  0.00            
ATOM   3899  C3B POPE  325     132.280 122.851  42.119  1.00  0.00            
ATOM   3900  C4B POPE  325     133.167 118.685  39.766  1.00  0.00            
ATOM   3901  NH3 POPE  326      50.827  67.759  61.018  1.00  0.00            
ATOM   3902  PO4 POPE  326      53.516  71.590  59.873  1.00  0.00            
ATOM   3903  GL1 POPE  326      52.174  71.421  55.316  1.00  0.00            
ATOM   3904  GL2 POPE  326      50.018  69.636  55.904  1.00  0.00            
ATOM   3905  C1A POPE  326      50.263  70.203  50.714  1.00  0.00            
ATOM   3906  D2A POPE  326      47.247  70.114  48.392  1.00  0.00            
ATOM   3907  C3A POPE  326      48.572  71.646  44.237  1.00  0.00            
ATOM   3908  C4A POPE  326      50.267  74.984  40.868  1.00  0.00            
ATOM   3909  C1B POPE  326      45.603  69.812  53.062  1.00  0.00            
ATOM   3910  C2B POPE  326      43.400  67.101  51.293  1.00  0.00            
ATOM   3911  C3B POPE  326      41.060  65.897  47.613  1.00  0.00            
ATOM   3912  C4B POPE  326      37.693  64.838  44.626  1.00  0.00            
ATOM   3913  NH3 POPE  327     109.651 136.279  49.455  1.00  0.00            
ATOM   3914  PO4 POPE  327     108.449 140.161  50.457  1.00  0.00            
ATOM   3915  GL1 POPE  327     107.380 139.831  46.172  1.00  0.00            
ATOM   3916  GL2 POPE  327     108.407 137.084  44.709  1.00  0.00            
ATOM   3917  C1A POPE  327     106.131 140.504  41.713  1.00  0.00            
ATOM   3918  D2A POPE  327     105.466 138.733  38.143  1.00  0.00            
ATOM   3919  C3A POPE  327     106.618 140.717  33.973  1.00  0.00            
ATOM   3920  C4A POPE  327     110.675 141.858  32.764  1.00  0.00            
ATOM   3921  C1B POPE  327     107.220 134.736  41.172  1.00  0.00            
ATOM   3922  C2B POPE  327     110.201 132.564  37.797  1.00  0.00            
ATOM   3923  C3B POPE  327     110.007 130.227  34.497  1.00  0.00            
ATOM   3924  C4B POPE  327     112.930 127.760  32.877  1.00  0.00            
ATOM   3925  NH3 POPE  328      73.941 195.014  55.284  1.00  0.00            
ATOM   3926  PO4 POPE  328      72.005 192.682  51.608  1.00  0.00            
ATOM   3927  GL1 POPE  328      75.118 192.033  47.819  1.00  0.00            
ATOM   3928  GL2 POPE  328      73.300 194.239  45.186  1.00  0.00            
ATOM   3929  C1A POPE  328      77.893 192.477  43.805  1.00  0.00            
ATOM   3930  D2A POPE  328      79.970 191.402  40.163  1.00  0.00            
ATOM   3931  C3A POPE  328      77.403 190.046  37.285  1.00  0.00            
ATOM   3932  C4A POPE  328      74.819 192.310  35.068  1.00  0.00            
ATOM   3933  C1B POPE  328      70.476 196.017  42.701  1.00  0.00            
ATOM   3934  C2B POPE  328      67.938 196.817  39.245  1.00  0.00            
ATOM   3935  C3B POPE  328      66.651 201.216  37.551  1.00  0.00            
ATOM   3936  C4B POPE  328      67.438   1.981  35.966  1.00  0.00            
ATOM   3937  NH3 POPE  329     158.814  91.885  59.132  1.00  0.00            
ATOM   3938  PO4 POPE  329     162.592  88.625  59.201  1.00  0.00            
ATOM   3939  GL1 POPE  329     161.195  88.782  56.120  1.00  0.00            
ATOM   3940  GL2 POPE  329     164.051  86.872  53.924  1.00  0.00            
ATOM   3941  C1A POPE  329     159.157  86.271  52.741  1.00  0.00            
ATOM   3942  D2A POPE  329     158.592  87.566  48.103  1.00  0.00            
ATOM   3943  C3A POPE  329     154.181  88.225  47.041  1.00  0.00            
ATOM   3944  C4A POPE  329     151.274  84.850  44.763  1.00  0.00            
ATOM   3945  C1B POPE  329     162.835  85.564  49.187  1.00  0.00            
ATOM   3946  C2B POPE  329     162.720  85.249  45.244  1.00  0.00            
ATOM   3947  C3B POPE  329     162.223  83.604  41.006  1.00  0.00            
ATOM   3948  C4B POPE  329     165.325  80.734  40.363  1.00  0.00            
ATOM   3949  NH3 POPE  330      64.040  59.110  60.523  1.00  0.00            
ATOM   3950  PO4 POPE  330      61.158  60.568  57.979  1.00  0.00            
ATOM   3951  GL1 POPE  330      61.684  62.631  53.907  1.00  0.00            
ATOM   3952  GL2 POPE  330      63.898  65.328  53.776  1.00  0.00            
ATOM   3953  C1A POPE  330      61.951  65.180  49.302  1.00  0.00            
ATOM   3954  D2A POPE  330      61.391  68.736  46.705  1.00  0.00            
ATOM   3955  C3A POPE  330      58.139  70.007  44.354  1.00  0.00            
ATOM   3956  C4A POPE  330      55.321  68.345  41.870  1.00  0.00            
ATOM   3957  C1B POPE  330      67.018  65.345  50.996  1.00  0.00            
ATOM   3958  C2B POPE  330      67.043  66.777  48.439  1.00  0.00            
ATOM   3959  C3B POPE  330      66.189  70.345  45.289  1.00  0.00            
ATOM   3960  C4B POPE  330      62.536  71.926  43.260  1.00  0.00            
ATOM   3961  NH3 POPE  331     111.055 144.470  51.507  1.00  0.00            
ATOM   3962  PO4 POPE  331     109.445 149.540  51.649  1.00  0.00            
ATOM   3963  GL1 POPE  331     108.796 147.356  48.090  1.00  0.00            
ATOM   3964  GL2 POPE  331     107.030 145.287  48.185  1.00  0.00            
ATOM   3965  C1A POPE  331     112.797 147.269  45.287  1.00  0.00            
ATOM   3966  D2A POPE  331     115.140 145.852  41.652  1.00  0.00            
ATOM   3967  C3A POPE  331     115.174 142.919  37.983  1.00  0.00            
ATOM   3968  C4A POPE  331     114.378 139.344  35.191  1.00  0.00            
ATOM   3969  C1B POPE  331     107.646 144.941  43.792  1.00  0.00            
ATOM   3970  C2B POPE  331     110.663 146.519  40.671  1.00  0.00            
ATOM   3971  C3B POPE  331     111.728 147.685  36.741  1.00  0.00            
ATOM   3972  C4B POPE  331     110.407 147.804  32.640  1.00  0.00            
ATOM   3973  NH3 POPE  332      56.937  67.705  61.293  1.00  0.00            
ATOM   3974  PO4 POPE  332      56.698  63.003  59.483  1.00  0.00            
ATOM   3975  GL1 POPE  332      56.769  61.924  55.605  1.00  0.00            
ATOM   3976  GL2 POPE  332      57.383  58.348  55.666  1.00  0.00            
ATOM   3977  C1A POPE  332      57.867  62.888  51.215  1.00  0.00            
ATOM   3978  D2A POPE  332      57.079  66.310  47.753  1.00  0.00            
ATOM   3979  C3A POPE  332      59.564  65.122  43.898  1.00  0.00            
ATOM   3980  C4A POPE  332      60.567  67.234  40.212  1.00  0.00            
ATOM   3981  C1B POPE  332      57.943  57.138  51.936  1.00  0.00            
ATOM   3982  C2B POPE  332      56.270  55.543  47.642  1.00  0.00            
ATOM   3983  C3B POPE  332      57.204  54.825  43.732  1.00  0.00            
ATOM   3984  C4B POPE  332      57.833  51.459  40.429  1.00  0.00            
ATOM   3985  NH3 POPE  333      25.989  95.577  59.018  1.00  0.00            
ATOM   3986  PO4 POPE  333      21.808  94.595  59.485  1.00  0.00            
ATOM   3987  GL1 POPE  333      21.813  92.474  55.330  1.00  0.00            
ATOM   3988  GL2 POPE  333      18.637  94.176  54.033  1.00  0.00            
ATOM   3989  C1A POPE  333      23.709  91.319  51.548  1.00  0.00            
ATOM   3990  D2A POPE  333      22.624  87.968  49.759  1.00  0.00            
ATOM   3991  C3A POPE  333      24.909  86.860  45.980  1.00  0.00            
ATOM   3992  C4A POPE  333      25.555  85.679  41.846  1.00  0.00            
ATOM   3993  C1B POPE  333      19.290  97.945  51.756  1.00  0.00            
ATOM   3994  C2B POPE  333      21.728 100.128  48.998  1.00  0.00            
ATOM   3995  C3B POPE  333      22.380 100.881  45.973  1.00  0.00            
ATOM   3996  C4B POPE  333      21.325  99.439  42.425  1.00  0.00            
ATOM   3997  NH3 POPE  334     143.108  88.017  59.990  1.00  0.00            
ATOM   3998  PO4 POPE  334     146.582  89.728  62.594  1.00  0.00            
ATOM   3999  GL1 POPE  334     146.451  90.230  57.116  1.00  0.00            
ATOM   4000  GL2 POPE  334     142.829  90.960  55.927  1.00  0.00            
ATOM   4001  C1A POPE  334     149.151  90.148  53.994  1.00  0.00            
ATOM   4002  D2A POPE  334     152.074  88.365  51.836  1.00  0.00            
ATOM   4003  C3A POPE  334     156.308  90.009  51.442  1.00  0.00            
ATOM   4004  C4A POPE  334     160.957  91.896  51.419  1.00  0.00            
ATOM   4005  C1B POPE  334     144.440  89.962  51.728  1.00  0.00            
ATOM   4006  C2B POPE  334     144.397  90.323  46.896  1.00  0.00            
ATOM   4007  C3B POPE  334     147.907  89.327  44.050  1.00  0.00            
ATOM   4008  C4B POPE  334     151.882  88.612  41.407  1.00  0.00            
ATOM   4009  NH3 POPE  335      87.540 129.087  54.763  1.00  0.00            
ATOM   4010  PO4 POPE  335      85.470 125.864  55.127  1.00  0.00            
ATOM   4011  GL1 POPE  335      85.849 124.965  51.373  1.00  0.00            
ATOM   4012  GL2 POPE  335      85.022 126.725  48.849  1.00  0.00            
ATOM   4013  C1A POPE  335      88.637 122.983  48.286  1.00  0.00            
ATOM   4014  D2A POPE  335      88.842 122.765  43.738  1.00  0.00            
ATOM   4015  C3A POPE  335      85.859 123.582  39.519  1.00  0.00            
ATOM   4016  C4A POPE  335      82.584 120.814  36.692  1.00  0.00            
ATOM   4017  C1B POPE  335      84.756 125.582  44.440  1.00  0.00            
ATOM   4018  C2B POPE  335      83.531 128.586  41.894  1.00  0.00            
ATOM   4019  C3B POPE  335      82.268 128.913  37.314  1.00  0.00            
ATOM   4020  C4B POPE  335      81.579 129.820  33.537  1.00  0.00            
ATOM   4021  NH3 POPE  336      68.952 105.521  57.711  1.00  0.00            
ATOM   4022  PO4 POPE  336      66.805 108.800  57.286  1.00  0.00            
ATOM   4023  GL1 POPE  336      66.773 106.280  53.502  1.00  0.00            
ATOM   4024  GL2 POPE  336      70.120 104.964  51.768  1.00  0.00            
ATOM   4025  C1A POPE  336      66.196 106.030  48.783  1.00  0.00            
ATOM   4026  D2A POPE  336      66.520 102.814  46.453  1.00  0.00            
ATOM   4027  C3A POPE  336      65.460 101.414  41.566  1.00  0.00            
ATOM   4028  C4A POPE  336      61.122 102.746  38.765  1.00  0.00            
ATOM   4029  C1B POPE  336      70.480 103.486  49.121  1.00  0.00            
ATOM   4030  C2B POPE  336      71.520 102.367  44.342  1.00  0.00            
ATOM   4031  C3B POPE  336      72.272  98.840  42.931  1.00  0.00            
ATOM   4032  C4B POPE  336      73.410  94.782  41.720  1.00  0.00            
ATOM   4033  NH3 POPE  337     167.754 117.284  55.868  1.00  0.00            
ATOM   4034  PO4 POPE  337     166.931 121.863  55.600  1.00  0.00            
ATOM   4035  GL1 POPE  337     164.392 119.218  52.292  1.00  0.00            
ATOM   4036  GL2 POPE  337     165.246 116.470  50.783  1.00  0.00            
ATOM   4037  C1A POPE  337     166.975 119.553  47.595  1.00  0.00            
ATOM   4038  D2A POPE  337     172.096 119.991  46.000  1.00  0.00            
ATOM   4039  C3A POPE  337     173.993 118.373  41.858  1.00  0.00            
ATOM   4040  C4A POPE  337     174.902 116.741  37.142  1.00  0.00            
ATOM   4041  C1B POPE  337     163.585 115.700  46.791  1.00  0.00            
ATOM   4042  C2B POPE  337     161.659 114.638  42.860  1.00  0.00            
ATOM   4043  C3B POPE  337     159.787 118.422  39.241  1.00  0.00            
ATOM   4044  C4B POPE  337     156.494 119.301  37.825  1.00  0.00            
ATOM   4045  NH3 POPE  338      72.126  62.591  60.044  1.00  0.00            
ATOM   4046  PO4 POPE  338      68.825  59.180  59.073  1.00  0.00            
ATOM   4047  GL1 POPE  338      71.306  60.509  55.529  1.00  0.00            
ATOM   4048  GL2 POPE  338      69.873  63.605  55.471  1.00  0.00            
ATOM   4049  C1A POPE  338      74.559  59.908  52.130  1.00  0.00            
ATOM   4050  D2A POPE  338      76.472  57.679  49.222  1.00  0.00            
ATOM   4051  C3A POPE  338      75.217  56.622  44.967  1.00  0.00            
ATOM   4052  C4A POPE  338      75.510  58.349  41.011  1.00  0.00            
ATOM   4053  C1B POPE  338      71.706  63.440  50.961  1.00  0.00            
ATOM   4054  C2B POPE  338      72.739  65.890  47.112  1.00  0.00            
ATOM   4055  C3B POPE  338      69.544  66.296  43.500  1.00  0.00            
ATOM   4056  C4B POPE  338      64.343  65.355  44.520  1.00  0.00            
ATOM   4057  NH3 POPE  339     189.476  23.623  55.492  1.00  0.00            
ATOM   4058  PO4 POPE  339     194.628  24.403  55.835  1.00  0.00            
ATOM   4059  GL1 POPE  339     192.652  23.389  51.854  1.00  0.00            
ATOM   4060  GL2 POPE  339     192.769  20.287  53.569  1.00  0.00            
ATOM   4061  C1A POPE  339     192.702  22.508  47.396  1.00  0.00            
ATOM   4062  D2A POPE  339     191.570  20.839  42.959  1.00  0.00            
ATOM   4063  C3A POPE  339     192.137  23.442  39.028  1.00  0.00            
ATOM   4064  C4A POPE  339     191.908  23.749  34.492  1.00  0.00            
ATOM   4065  C1B POPE  339     189.967  19.348  50.000  1.00  0.00            
ATOM   4066  C2B POPE  339     188.627  15.565  47.672  1.00  0.00            
ATOM   4067  C3B POPE  339     187.412  11.884  45.142  1.00  0.00            
ATOM   4068  C4B POPE  339     188.678  11.737  40.003  1.00  0.00            
ATOM   4069  NH3 POPE  340     139.608  26.417  58.123  1.00  0.00            
ATOM   4070  PO4 POPE  340     137.382  30.065  57.055  1.00  0.00            
ATOM   4071  GL1 POPE  340     138.773  29.724  53.184  1.00  0.00            
ATOM   4072  GL2 POPE  340     140.406  26.573  52.926  1.00  0.00            
ATOM   4073  C1A POPE  340     138.066  33.079  49.228  1.00  0.00            
ATOM   4074  D2A POPE  340     139.677  36.398  47.092  1.00  0.00            
ATOM   4075  C3A POPE  340     143.409  38.647  46.719  1.00  0.00            
ATOM   4076  C4A POPE  340     147.853  38.037  45.321  1.00  0.00            
ATOM   4077  C1B POPE  340     141.605  28.553  48.688  1.00  0.00            
ATOM   4078  C2B POPE  340     141.185  30.785  45.354  1.00  0.00            
ATOM   4079  C3B POPE  340     141.026  34.355  42.565  1.00  0.00            
ATOM   4080  C4B POPE  340     141.062  39.110  42.010  1.00  0.00            
ATOM   4081  NH3 POPE  341     135.279 190.923  52.167  1.00  0.00            
ATOM   4082  PO4 POPE  341     130.740 189.674  52.122  1.00  0.00            
ATOM   4083  GL1 POPE  341     131.735 191.091  48.443  1.00  0.00            
ATOM   4084  GL2 POPE  341     133.173 194.548  48.852  1.00  0.00            
ATOM   4085  C1A POPE  341     130.781 189.252  44.107  1.00  0.00            
ATOM   4086  D2A POPE  341     131.927 187.829  40.932  1.00  0.00            
ATOM   4087  C3A POPE  341     129.735 187.327  36.789  1.00  0.00            
ATOM   4088  C4A POPE  341     125.679 186.591  33.753  1.00  0.00            
ATOM   4089  C1B POPE  341     130.843 194.177  44.964  1.00  0.00            
ATOM   4090  C2B POPE  341     130.519 193.070  40.170  1.00  0.00            
ATOM   4091  C3B POPE  341     132.079 191.534  36.234  1.00  0.00            
ATOM   4092  C4B POPE  341     130.616 190.115  31.875  1.00  0.00            
ATOM   4093  NH3 POPE  342     119.263 103.388  60.903  1.00  0.00            
ATOM   4094  PO4 POPE  342     116.328 101.709  58.820  1.00  0.00            
ATOM   4095  GL1 POPE  342     119.177 101.990  55.574  1.00  0.00            
ATOM   4096  GL2 POPE  342     120.859 105.239  55.774  1.00  0.00            
ATOM   4097  C1A POPE  342     118.009 102.906  51.984  1.00  0.00            
ATOM   4098  D2A POPE  342     115.626 101.814  50.120  1.00  0.00            
ATOM   4099  C3A POPE  342     115.359 101.363  46.568  1.00  0.00            
ATOM   4100  C4A POPE  342     115.670 101.462  42.495  1.00  0.00            
ATOM   4101  C1B POPE  342     124.921 103.676  53.534  1.00  0.00            
ATOM   4102  C2B POPE  342     128.634 101.273  51.507  1.00  0.00            
ATOM   4103  C3B POPE  342     131.170 101.806  48.646  1.00  0.00            
ATOM   4104  C4B POPE  342     133.117 105.776  49.658  1.00  0.00            
ATOM   4105  NH3 POPE  343     162.435  11.939  54.218  1.00  0.00            
ATOM   4106  PO4 POPE  343     159.417  10.103  52.108  1.00  0.00            
ATOM   4107  GL1 POPE  343     159.657  11.122  48.860  1.00  0.00            
ATOM   4108  GL2 POPE  343     157.111  11.632  46.797  1.00  0.00            
ATOM   4109  C1A POPE  343     161.803  11.426  45.077  1.00  0.00            
ATOM   4110  D2A POPE  343     161.566  13.257  40.716  1.00  0.00            
ATOM   4111  C3A POPE  343     160.252  17.279  39.515  1.00  0.00            
ATOM   4112  C4A POPE  343     163.895  21.006  38.523  1.00  0.00            
ATOM   4113  C1B POPE  343     157.200  10.304  42.422  1.00  0.00            
ATOM   4114  C2B POPE  343     157.730  10.089  39.079  1.00  0.00            
ATOM   4115  C3B POPE  343     160.146  12.788  35.320  1.00  0.00            
ATOM   4116  C4B POPE  343     163.907  13.807  33.630  1.00  0.00            
ATOM   4117  NH3 POPE  344      37.123  38.215  54.069  1.00  0.00            
ATOM   4118  PO4 POPE  344      33.057  37.561  56.236  1.00  0.00            
ATOM   4119  GL1 POPE  344      31.855  38.860  52.025  1.00  0.00            
ATOM   4120  GL2 POPE  344      29.010  36.515  50.609  1.00  0.00            
ATOM   4121  C1A POPE  344      31.389  39.657  47.546  1.00  0.00            
ATOM   4122  D2A POPE  344      29.871  37.878  42.849  1.00  0.00            
ATOM   4123  C3A POPE  344      32.399  38.858  39.979  1.00  0.00            
ATOM   4124  C4A POPE  344      36.220  40.714  37.379  1.00  0.00            
ATOM   4125  C1B POPE  344      27.129  35.324  46.642  1.00  0.00            
ATOM   4126  C2B POPE  344      24.093  35.219  42.262  1.00  0.00            
ATOM   4127  C3B POPE  344      20.822  34.448  39.054  1.00  0.00            
ATOM   4128  C4B POPE  344      17.801  31.565  37.138  1.00  0.00            
ATOM   4129  NH3 POPE  345     181.671 171.906  57.310  1.00  0.00            
ATOM   4130  PO4 POPE  345     182.190 168.002  59.453  1.00  0.00            
ATOM   4131  GL1 POPE  345     182.685 167.029  54.951  1.00  0.00            
ATOM   4132  GL2 POPE  345     185.792 165.833  52.875  1.00  0.00            
ATOM   4133  C1A POPE  345     180.461 166.134  50.616  1.00  0.00            
ATOM   4134  D2A POPE  345     180.653 168.549  47.185  1.00  0.00            
ATOM   4135  C3A POPE  345     180.620 167.480  42.215  1.00  0.00            
ATOM   4136  C4A POPE  345     183.270 167.404  39.285  1.00  0.00            
ATOM   4137  C1B POPE  345     187.885 167.349  50.132  1.00  0.00            
ATOM   4138  C2B POPE  345     187.065 165.699  45.939  1.00  0.00            
ATOM   4139  C3B POPE  345     186.576 168.470  42.768  1.00  0.00            
ATOM   4140  C4B POPE  345     183.735 171.512  41.570  1.00  0.00            
ATOM   4141  NH3 POPE  346     148.631  75.646  56.586  1.00  0.00            
ATOM   4142  PO4 POPE  346     152.655  78.750  59.407  1.00  0.00            
ATOM   4143  GL1 POPE  346     153.047  76.866  54.529  1.00  0.00            
ATOM   4144  GL2 POPE  346     152.745  72.723  54.030  1.00  0.00            
ATOM   4145  C1A POPE  346     155.103  76.340  50.509  1.00  0.00            
ATOM   4146  D2A POPE  346     155.573  79.217  47.107  1.00  0.00            
ATOM   4147  C3A POPE  346     156.579  83.382  45.557  1.00  0.00            
ATOM   4148  C4A POPE  346     157.382  85.991  42.124  1.00  0.00            
ATOM   4149  C1B POPE  346     151.082  72.351  50.506  1.00  0.00            
ATOM   4150  C2B POPE  346     150.719  70.980  45.483  1.00  0.00            
ATOM   4151  C3B POPE  346     150.503  74.331  41.684  1.00  0.00            
ATOM   4152  C4B POPE  346     154.406  76.821  42.367  1.00  0.00            
ATOM   4153  NH3 POPE  347      23.742 139.212  56.091  1.00  0.00            
ATOM   4154  PO4 POPE  347      18.831 137.852  55.933  1.00  0.00            
ATOM   4155  GL1 POPE  347      18.244 139.053  52.067  1.00  0.00            
ATOM   4156  GL2 POPE  347      15.165 140.635  51.030  1.00  0.00            
ATOM   4157  C1A POPE  347      19.062 141.817  48.571  1.00  0.00            
ATOM   4158  D2A POPE  347      22.536 143.932  45.757  1.00  0.00            
ATOM   4159  C3A POPE  347      21.237 143.688  41.653  1.00  0.00            
ATOM   4160  C4A POPE  347      18.903 142.269  38.609  1.00  0.00            
ATOM   4161  C1B POPE  347      13.999 142.727  48.190  1.00  0.00            
ATOM   4162  C2B POPE  347      11.439 143.625  45.087  1.00  0.00            
ATOM   4163  C3B POPE  347       9.552 144.301  40.923  1.00  0.00            
ATOM   4164  C4B POPE  347       9.405 145.291  37.224  1.00  0.00            
ATOM   4165  NH3 POPE  348     181.042  61.660  59.218  1.00  0.00            
ATOM   4166  PO4 POPE  348     180.173  57.521  60.176  1.00  0.00            
ATOM   4167  GL1 POPE  348     178.834  57.652  55.350  1.00  0.00            
ATOM   4168  GL2 POPE  348     177.543  54.980  55.499  1.00  0.00            
ATOM   4169  C1A POPE  348     180.760  56.836  51.891  1.00  0.00            
ATOM   4170  D2A POPE  348     184.148  56.168  48.764  1.00  0.00            
ATOM   4171  C3A POPE  348     184.026  56.685  46.506  1.00  0.00            
ATOM   4172  C4A POPE  348     183.223  55.018  42.629  1.00  0.00            
ATOM   4173  C1B POPE  348     175.383  54.506  52.668  1.00  0.00            
ATOM   4174  C2B POPE  348     174.915  55.161  48.190  1.00  0.00            
ATOM   4175  C3B POPE  348     172.985  53.325  45.921  1.00  0.00            
ATOM   4176  C4B POPE  348     174.631  52.089  41.357  1.00  0.00            
ATOM   4177  NH3 POPE  349     154.779  61.353  58.525  1.00  0.00            
ATOM   4178  PO4 POPE  349     150.820  61.661  60.334  1.00  0.00            
ATOM   4179  GL1 POPE  349     151.196  64.342  56.263  1.00  0.00            
ATOM   4180  GL2 POPE  349     154.383  66.335  56.178  1.00  0.00            
ATOM   4181  C1A POPE  349     151.126  62.135  52.956  1.00  0.00            
ATOM   4182  D2A POPE  349     149.619  62.054  48.202  1.00  0.00            
ATOM   4183  C3A POPE  349     149.265  64.620  45.129  1.00  0.00            
ATOM   4184  C4A POPE  349     146.132  64.107  41.770  1.00  0.00            
ATOM   4185  C1B POPE  349     153.464  67.959  51.212  1.00  0.00            
ATOM   4186  C2B POPE  349     152.738  66.940  47.398  1.00  0.00            
ATOM   4187  C3B POPE  349     154.948  68.304  43.782  1.00  0.00            
ATOM   4188  C4B POPE  349     157.010  67.201  39.575  1.00  0.00            
ATOM   4189  NH3 POPE  350     121.325 172.474  52.438  1.00  0.00            
ATOM   4190  PO4 POPE  350     123.217 169.022  51.549  1.00  0.00            
ATOM   4191  GL1 POPE  350     123.578 167.006  48.041  1.00  0.00            
ATOM   4192  GL2 POPE  350     120.753 168.246  47.362  1.00  0.00            
ATOM   4193  C1A POPE  350     125.402 164.217  45.388  1.00  0.00            
ATOM   4194  D2A POPE  350     123.630 160.752  44.500  1.00  0.00            
ATOM   4195  C3A POPE  350     125.345 161.034  39.891  1.00  0.00            
ATOM   4196  C4A POPE  350     124.324 161.709  35.437  1.00  0.00            
ATOM   4197  C1B POPE  350     119.281 171.119  43.879  1.00  0.00            
ATOM   4198  C2B POPE  350     118.031 171.166  39.103  1.00  0.00            
ATOM   4199  C3B POPE  350     115.090 172.213  35.466  1.00  0.00            
ATOM   4200  C4B POPE  350     111.963 170.803  33.100  1.00  0.00            
ATOM   4201  NH3 POPE  351     146.796  66.829  58.362  1.00  0.00            
ATOM   4202  PO4 POPE  351     150.864  69.774  57.397  1.00  0.00            
ATOM   4203  GL1 POPE  351     148.125  68.158  53.584  1.00  0.00            
ATOM   4204  GL2 POPE  351     146.097  65.536  53.376  1.00  0.00            
ATOM   4205  C1A POPE  351     147.165  67.364  48.665  1.00  0.00            
ATOM   4206  D2A POPE  351     145.673  68.836  45.247  1.00  0.00            
ATOM   4207  C3A POPE  351     147.427  69.665  41.329  1.00  0.00            
ATOM   4208  C4A POPE  351     151.210  70.458  38.475  1.00  0.00            
ATOM   4209  C1B POPE  351     142.205  66.996  50.996  1.00  0.00            
ATOM   4210  C2B POPE  351     141.458  66.816  47.454  1.00  0.00            
ATOM   4211  C3B POPE  351     141.963  65.979  44.055  1.00  0.00            
ATOM   4212  C4B POPE  351     140.791  61.970  41.114  1.00  0.00            
ATOM   4213  NH3 POPE  352     111.742  64.027  55.728  1.00  0.00            
ATOM   4214  PO4 POPE  352     115.363  64.330  55.248  1.00  0.00            
ATOM   4215  GL1 POPE  352     113.994  63.363  50.882  1.00  0.00            
ATOM   4216  GL2 POPE  352     110.959  61.208  51.099  1.00  0.00            
ATOM   4217  C1A POPE  352     111.499  64.215  47.386  1.00  0.00            
ATOM   4218  D2A POPE  352     111.430  64.230  43.324  1.00  0.00            
ATOM   4219  C3A POPE  352     112.675  66.790  40.362  1.00  0.00            
ATOM   4220  C4A POPE  352     113.983  70.691  38.769  1.00  0.00            
ATOM   4221  C1B POPE  352     111.034  56.968  47.855  1.00  0.00            
ATOM   4222  C2B POPE  352     113.186  55.206  44.217  1.00  0.00            
ATOM   4223  C3B POPE  352     116.034  52.417  41.556  1.00  0.00            
ATOM   4224  C4B POPE  352     116.933  53.000  37.517  1.00  0.00            
ATOM   4225  NH3 POPE  353      89.536  85.056  63.026  1.00  0.00            
ATOM   4226  PO4 POPE  353      91.418  87.705  59.822  1.00  0.00            
ATOM   4227  GL1 POPE  353      89.417  86.977  56.430  1.00  0.00            
ATOM   4228  GL2 POPE  353      89.626  89.925  54.570  1.00  0.00            
ATOM   4229  C1A POPE  353      88.427  84.521  52.295  1.00  0.00            
ATOM   4230  D2A POPE  353      86.935  82.297  48.223  1.00  0.00            
ATOM   4231  C3A POPE  353      88.126  84.889  44.264  1.00  0.00            
ATOM   4232  C4A POPE  353      86.573  87.059  41.960  1.00  0.00            
ATOM   4233  C1B POPE  353      91.768  88.910  51.302  1.00  0.00            
ATOM   4234  C2B POPE  353      96.278  87.368  51.334  1.00  0.00            
ATOM   4235  C3B POPE  353      98.958  83.796  48.946  1.00  0.00            
ATOM   4236  C4B POPE  353     100.162  82.515  45.479  1.00  0.00            
ATOM   4237  NH3 POPE  354     198.471  68.980  55.886  1.00  0.00            
ATOM   4238  PO4 POPE  354     200.357  64.843  55.321  1.00  0.00            
ATOM   4239  GL1 POPE  354     202.192  61.504  52.546  1.00  0.00            
ATOM   4240  GL2 POPE  354       2.778  61.267  52.961  1.00  0.00            
ATOM   4241  C1A POPE  354       0.067  61.550  48.375  1.00  0.00            
ATOM   4242  D2A POPE  354     200.929  63.396  44.503  1.00  0.00            
ATOM   4243  C3A POPE  354       2.264  64.995  42.463  1.00  0.00            
ATOM   4244  C4A POPE  354       5.701  65.309  40.213  1.00  0.00            
ATOM   4245  C1B POPE  354       5.218  57.871  51.353  1.00  0.00            
ATOM   4246  C2B POPE  354       7.579  56.337  46.969  1.00  0.00            
ATOM   4247  C3B POPE  354       6.715  57.493  42.442  1.00  0.00            
ATOM   4248  C4B POPE  354      10.195  56.997  39.516  1.00  0.00            
ATOM   4249  NH3 POPE  355      12.838   8.877  55.842  1.00  0.00            
ATOM   4250  PO4 POPE  355       8.623  11.186  56.450  1.00  0.00            
ATOM   4251  GL1 POPE  355       8.245  10.243  51.753  1.00  0.00            
ATOM   4252  GL2 POPE  355      11.649   9.527  50.810  1.00  0.00            
ATOM   4253  C1A POPE  355       7.863  11.577  47.911  1.00  0.00            
ATOM   4254  D2A POPE  355       5.238  13.357  45.253  1.00  0.00            
ATOM   4255  C3A POPE  355       5.414  13.440  40.756  1.00  0.00            
ATOM   4256  C4A POPE  355       8.283  13.823  37.754  1.00  0.00            
ATOM   4257  C1B POPE  355      12.829   9.720  45.972  1.00  0.00            
ATOM   4258  C2B POPE  355      15.352  12.202  43.521  1.00  0.00            
ATOM   4259  C3B POPE  355      13.090  15.098  40.092  1.00  0.00            
ATOM   4260  C4B POPE  355      15.736  18.054  36.951  1.00  0.00            
ATOM   4261  NH3 POPE  356      29.109  46.821  56.723  1.00  0.00            
ATOM   4262  PO4 POPE  356      32.271  48.389  57.873  1.00  0.00            
ATOM   4263  GL1 POPE  356      32.555  50.733  54.173  1.00  0.00            
ATOM   4264  GL2 POPE  356      29.137  51.514  53.817  1.00  0.00            
ATOM   4265  C1A POPE  356      33.736  54.630  50.030  1.00  0.00            
ATOM   4266  D2A POPE  356      33.926  58.798  47.236  1.00  0.00            
ATOM   4267  C3A POPE  356      33.444  58.234  43.197  1.00  0.00            
ATOM   4268  C4A POPE  356      32.452  57.368  38.849  1.00  0.00            
ATOM   4269  C1B POPE  356      31.927  49.686  49.422  1.00  0.00            
ATOM   4270  C2B POPE  356      33.822  51.218  46.192  1.00  0.00            
ATOM   4271  C3B POPE  356      33.459  53.242  41.976  1.00  0.00            
ATOM   4272  C4B POPE  356      30.141  52.096  38.643  1.00  0.00            
ATOM   4273  NH3 POPE  357     103.203 140.902  48.570  1.00  0.00            
ATOM   4274  PO4 POPE  357     104.655 136.137  48.359  1.00  0.00            
ATOM   4275  GL1 POPE  357     102.526 137.422  44.332  1.00  0.00            
ATOM   4276  GL2 POPE  357      99.799 138.473  44.327  1.00  0.00            
ATOM   4277  C1A POPE  357     101.906 135.991  40.122  1.00  0.00            
ATOM   4278  D2A POPE  357     100.689 136.999  36.307  1.00  0.00            
ATOM   4279  C3A POPE  357     101.808 134.957  33.373  1.00  0.00            
ATOM   4280  C4A POPE  357     106.590 135.713  31.815  1.00  0.00            
ATOM   4281  C1B POPE  357     100.556 141.040  39.799  1.00  0.00            
ATOM   4282  C2B POPE  357      97.250 141.491  36.733  1.00  0.00            
ATOM   4283  C3B POPE  357      96.976 141.717  32.178  1.00  0.00            
ATOM   4284  C4B POPE  357      94.337 143.775  29.288  1.00  0.00            
ATOM   4285  NH3 POPE  358     174.136  74.437  57.119  1.00  0.00            
ATOM   4286  PO4 POPE  358     172.508  79.513  57.521  1.00  0.00            
ATOM   4287  GL1 POPE  358     172.201  81.377  52.077  1.00  0.00            
ATOM   4288  GL2 POPE  358     174.481  82.139  51.522  1.00  0.00            
ATOM   4289  C1A POPE  358     170.333  80.583  48.330  1.00  0.00            
ATOM   4290  D2A POPE  358     167.726  78.692  45.510  1.00  0.00            
ATOM   4291  C3A POPE  358     164.034  79.550  46.391  1.00  0.00            
ATOM   4292  C4A POPE  358     159.987  78.360  44.585  1.00  0.00            
ATOM   4293  C1B POPE  358     176.082  83.813  49.320  1.00  0.00            
ATOM   4294  C2B POPE  358     176.213  85.982  46.029  1.00  0.00            
ATOM   4295  C3B POPE  358     176.336  85.477  41.949  1.00  0.00            
ATOM   4296  C4B POPE  358     175.761  88.593  39.719  1.00  0.00            
ATOM   4297  NH3 POPE  359      62.327  75.004  59.864  1.00  0.00            
ATOM   4298  PO4 POPE  359      61.689  78.944  60.370  1.00  0.00            
ATOM   4299  GL1 POPE  359      59.714  79.414  55.780  1.00  0.00            
ATOM   4300  GL2 POPE  359      60.529  76.127  55.387  1.00  0.00            
ATOM   4301  C1A POPE  359      58.151  82.124  52.694  1.00  0.00            
ATOM   4302  D2A POPE  359      54.493  81.850  49.651  1.00  0.00            
ATOM   4303  C3A POPE  359      51.659  82.977  45.798  1.00  0.00            
ATOM   4304  C4A POPE  359      49.503  84.452  42.455  1.00  0.00            
ATOM   4305  C1B POPE  359      62.054  77.451  51.739  1.00  0.00            
ATOM   4306  C2B POPE  359      62.331  81.273  49.958  1.00  0.00            
ATOM   4307  C3B POPE  359      58.837  84.098  47.947  1.00  0.00            
ATOM   4308  C4B POPE  359      56.172  84.378  45.221  1.00  0.00            
ATOM   4309  NH3 POPE  360     180.833 152.410  62.824  1.00  0.00            
ATOM   4310  PO4 POPE  360     181.694 153.594  58.646  1.00  0.00            
ATOM   4311  GL1 POPE  360     183.116 155.089  53.879  1.00  0.00            
ATOM   4312  GL2 POPE  360     181.116 154.638  51.351  1.00  0.00            
ATOM   4313  C1A POPE  360     184.635 157.348  49.902  1.00  0.00            
ATOM   4314  D2A POPE  360     183.521 158.361  44.329  1.00  0.00            
ATOM   4315  C3A POPE  360     179.889 158.916  42.988  1.00  0.00            
ATOM   4316  C4A POPE  360     177.182 157.484  41.010  1.00  0.00            
ATOM   4317  C1B POPE  360     180.343 155.291  47.403  1.00  0.00            
ATOM   4318  C2B POPE  360     181.958 153.985  43.949  1.00  0.00            
ATOM   4319  C3B POPE  360     180.860 155.014  38.925  1.00  0.00            
ATOM   4320  C4B POPE  360     181.184 157.246  35.838  1.00  0.00            
ATOM   4321  NH3 POPE  361     159.294 116.326  53.987  1.00  0.00            
ATOM   4322  PO4 POPE  361     163.119 114.746  56.057  1.00  0.00            
ATOM   4323  GL1 POPE  361     161.472 112.328  52.083  1.00  0.00            
ATOM   4324  GL2 POPE  361     162.078 109.556  51.327  1.00  0.00            
ATOM   4325  C1A POPE  361     160.034 112.520  47.931  1.00  0.00            
ATOM   4326  D2A POPE  361     157.558 111.357  43.945  1.00  0.00            
ATOM   4327  C3A POPE  361     159.702 110.508  39.910  1.00  0.00            
ATOM   4328  C4A POPE  361     163.512 110.258  37.713  1.00  0.00            
ATOM   4329  C1B POPE  361     164.698 110.786  48.910  1.00  0.00            
ATOM   4330  C2B POPE  361     165.354 110.627  44.926  1.00  0.00            
ATOM   4331  C3B POPE  361     163.630 107.303  41.784  1.00  0.00            
ATOM   4332  C4B POPE  361     165.150 105.413  38.008  1.00  0.00            
ATOM   4333  NH3 POPE  362      61.549   8.158  57.298  1.00  0.00            
ATOM   4334  PO4 POPE  362      64.976   6.709  55.254  1.00  0.00            
ATOM   4335  GL1 POPE  362      63.041   7.935  51.498  1.00  0.00            
ATOM   4336  GL2 POPE  362      59.390   8.834  52.360  1.00  0.00            
ATOM   4337  C1A POPE  362      64.180   7.441  47.350  1.00  0.00            
ATOM   4338  D2A POPE  362      66.269   6.532  43.257  1.00  0.00            
ATOM   4339  C3A POPE  362      63.781   4.666  39.447  1.00  0.00            
ATOM   4340  C4A POPE  362      62.082   0.282  37.081  1.00  0.00            
ATOM   4341  C1B POPE  362      59.338   7.962  47.560  1.00  0.00            
ATOM   4342  C2B POPE  362      60.826   6.693  43.481  1.00  0.00            
ATOM   4343  C3B POPE  362      59.544   9.275  39.225  1.00  0.00            
ATOM   4344  C4B POPE  362      60.917  11.232  36.151  1.00  0.00            
ATOM   4345  NH3 POPE  363     166.615 192.297  53.532  1.00  0.00            
ATOM   4346  PO4 POPE  363     169.930 195.321  54.115  1.00  0.00            
ATOM   4347  GL1 POPE  363     169.883 192.863  49.474  1.00  0.00            
ATOM   4348  GL2 POPE  363     167.716 191.102  48.784  1.00  0.00            
ATOM   4349  C1A POPE  363     169.921 193.681  44.723  1.00  0.00            
ATOM   4350  D2A POPE  363     170.038 192.163  40.694  1.00  0.00            
ATOM   4351  C3A POPE  363     170.361 193.536  37.067  1.00  0.00            
ATOM   4352  C4A POPE  363     173.489 194.015  34.722  1.00  0.00            
ATOM   4353  C1B POPE  363     168.437 188.888  45.458  1.00  0.00            
ATOM   4354  C2B POPE  363     171.543 187.674  42.119  1.00  0.00            
ATOM   4355  C3B POPE  363     173.293 189.265  37.883  1.00  0.00            
ATOM   4356  C4B POPE  363     176.890 186.832  35.629  1.00  0.00            
ATOM   4357  NH3 POPE  364      95.387  91.298  60.384  1.00  0.00            
ATOM   4358  PO4 POPE  364      95.558  94.660  56.747  1.00  0.00            
ATOM   4359  GL1 POPE  364      92.594  95.713  53.268  1.00  0.00            
ATOM   4360  GL2 POPE  364      90.590  98.673  52.816  1.00  0.00            
ATOM   4361  C1A POPE  364      93.625  94.565  49.191  1.00  0.00            
ATOM   4362  D2A POPE  364      94.087  93.084  44.657  1.00  0.00            
ATOM   4363  C3A POPE  364      95.367  95.420  40.501  1.00  0.00            
ATOM   4364  C4A POPE  364      95.217  98.514  38.196  1.00  0.00            
ATOM   4365  C1B POPE  364      90.375  98.976  48.592  1.00  0.00            
ATOM   4366  C2B POPE  364      93.197  98.181  45.766  1.00  0.00            
ATOM   4367  C3B POPE  364      96.463  99.313  43.310  1.00  0.00            
ATOM   4368  C4B POPE  364      98.252 102.055  40.042  1.00  0.00            
ATOM   4369  NH3 POPE  365      77.236 159.323  50.753  1.00  0.00            
ATOM   4370  PO4 POPE  365      78.536 154.909  52.429  1.00  0.00            
ATOM   4371  GL1 POPE  365      78.338 154.625  47.787  1.00  0.00            
ATOM   4372  GL2 POPE  365      80.021 153.610  45.615  1.00  0.00            
ATOM   4373  C1A POPE  365      75.720 156.788  45.104  1.00  0.00            
ATOM   4374  D2A POPE  365      74.995 160.091  40.816  1.00  0.00            
ATOM   4375  C3A POPE  365      76.895 164.699  41.956  1.00  0.00            
ATOM   4376  C4A POPE  365      77.719 168.111  44.219  1.00  0.00            
ATOM   4377  C1B POPE  365      77.821 155.331  40.908  1.00  0.00            
ATOM   4378  C2B POPE  365      77.631 153.086  37.381  1.00  0.00            
ATOM   4379  C3B POPE  365      81.430 150.647  37.211  1.00  0.00            
ATOM   4380  C4B POPE  365      82.917 147.733  34.781  1.00  0.00            
ATOM   4381  NH3 POPE  366      34.699  92.142  61.344  1.00  0.00            
ATOM   4382  PO4 POPE  366      29.942  91.973  60.920  1.00  0.00            
ATOM   4383  GL1 POPE  366      28.514  92.269  55.995  1.00  0.00            
ATOM   4384  GL2 POPE  366      26.654  94.471  53.940  1.00  0.00            
ATOM   4385  C1A POPE  366      28.395  89.315  52.923  1.00  0.00            
ATOM   4386  D2A POPE  366      28.557  86.734  49.347  1.00  0.00            
ATOM   4387  C3A POPE  366      29.434  88.970  45.331  1.00  0.00            
ATOM   4388  C4A POPE  366      30.073  87.641  40.777  1.00  0.00            
ATOM   4389  C1B POPE  366      27.842  93.530  49.985  1.00  0.00            
ATOM   4390  C2B POPE  366      25.700  91.905  46.808  1.00  0.00            
ATOM   4391  C3B POPE  366      26.111  91.294  42.370  1.00  0.00            
ATOM   4392  C4B POPE  366      25.009  92.445  37.836  1.00  0.00            
ATOM   4393  NH3 POPE  367       2.438 191.432  60.948  1.00  0.00            
ATOM   4394  PO4 POPE  367     201.897 193.479  56.630  1.00  0.00            
ATOM   4395  GL1 POPE  367       0.042 192.386  52.337  1.00  0.00            
ATOM   4396  GL2 POPE  367       3.341 195.217  52.023  1.00  0.00            
ATOM   4397  C1A POPE  367     202.007 191.068  48.600  1.00  0.00            
ATOM   4398  D2A POPE  367     201.393 191.366  43.490  1.00  0.00            
ATOM   4399  C3A POPE  367       0.654 193.951  40.335  1.00  0.00            
ATOM   4400  C4A POPE  367       1.264 197.342  36.646  1.00  0.00            
ATOM   4401  C1B POPE  367       0.740 196.401  48.382  1.00  0.00            
ATOM   4402  C2B POPE  367     200.358 196.481  44.653  1.00  0.00            
ATOM   4403  C3B POPE  367     198.455 194.502  40.744  1.00  0.00            
ATOM   4404  C4B POPE  367     197.687 193.752  37.199  1.00  0.00            
ATOM   4405  NH3 POPE  368     134.231  38.071  57.263  1.00  0.00            
ATOM   4406  PO4 POPE  368     130.134  36.552  55.740  1.00  0.00            
ATOM   4407  GL1 POPE  368     129.597  34.863  52.939  1.00  0.00            
ATOM   4408  GL2 POPE  368     132.845  35.063  51.107  1.00  0.00            
ATOM   4409  C1A POPE  368     129.111  32.750  49.203  1.00  0.00            
ATOM   4410  D2A POPE  368     130.159  31.912  45.625  1.00  0.00            
ATOM   4411  C3A POPE  368     128.320  29.441  42.671  1.00  0.00            
ATOM   4412  C4A POPE  368     127.973  25.302  42.007  1.00  0.00            
ATOM   4413  C1B POPE  368     129.740  37.726  48.322  1.00  0.00            
ATOM   4414  C2B POPE  368     128.261  36.692  44.690  1.00  0.00            
ATOM   4415  C3B POPE  368     126.167  34.212  40.842  1.00  0.00            
ATOM   4416  C4B POPE  368     124.809  34.861  36.732  1.00  0.00            
ATOM   4417  NH3 POPE  369      19.556   4.377  55.378  1.00  0.00            
ATOM   4418  PO4 POPE  369      15.356   4.493  54.100  1.00  0.00            
ATOM   4419  GL1 POPE  369      15.301   5.795  49.306  1.00  0.00            
ATOM   4420  GL2 POPE  369      12.979   4.962  47.774  1.00  0.00            
ATOM   4421  C1A POPE  369      17.391   7.635  46.452  1.00  0.00            
ATOM   4422  D2A POPE  369      17.038   8.194  41.552  1.00  0.00            
ATOM   4423  C3A POPE  369      13.390   8.199  40.880  1.00  0.00            
ATOM   4424  C4A POPE  369       9.836   7.476  38.816  1.00  0.00            
ATOM   4425  C1B POPE  369      13.494   4.594  43.924  1.00  0.00            
ATOM   4426  C2B POPE  369      12.019   2.748  39.831  1.00  0.00            
ATOM   4427  C3B POPE  369      11.243   3.694  35.128  1.00  0.00            
ATOM   4428  C4B POPE  369      13.501   6.538  32.937  1.00  0.00            
ATOM   4429  NH3 POPE  370       8.493 194.650  52.964  1.00  0.00            
ATOM   4430  PO4 POPE  370       9.513 191.301  55.012  1.00  0.00            
ATOM   4431  GL1 POPE  370       7.531 189.548  51.739  1.00  0.00            
ATOM   4432  GL2 POPE  370       4.444 189.714  52.012  1.00  0.00            
ATOM   4433  C1A POPE  370       6.042 187.012  47.434  1.00  0.00            
ATOM   4434  D2A POPE  370       5.954 183.927  44.427  1.00  0.00            
ATOM   4435  C3A POPE  370       1.888 182.827  42.886  1.00  0.00            
ATOM   4436  C4A POPE  370     202.340 182.513  39.046  1.00  0.00            
ATOM   4437  C1B POPE  370       4.239 191.701  48.244  1.00  0.00            
ATOM   4438  C2B POPE  370       2.797 193.951  44.687  1.00  0.00            
ATOM   4439  C3B POPE  370       3.005 198.075  43.105  1.00  0.00            
ATOM   4440  C4B POPE  370       0.193 200.803  41.390  1.00  0.00            
ATOM   4441  NH3 POPE  371     162.563  16.932  56.011  1.00  0.00            
ATOM   4442  PO4 POPE  371     162.461  21.286  57.203  1.00  0.00            
ATOM   4443  GL1 POPE  371     162.791  21.402  52.860  1.00  0.00            
ATOM   4444  GL2 POPE  371     159.391  22.534  51.481  1.00  0.00            
ATOM   4445  C1A POPE  371     163.300  20.444  48.126  1.00  0.00            
ATOM   4446  D2A POPE  371     162.495  20.107  44.022  1.00  0.00            
ATOM   4447  C3A POPE  371     160.445  23.321  41.783  1.00  0.00            
ATOM   4448  C4A POPE  371     161.089  25.311  37.181  1.00  0.00            
ATOM   4449  C1B POPE  371     160.570  24.527  47.451  1.00  0.00            
ATOM   4450  C2B POPE  371     164.101  24.963  44.157  1.00  0.00            
ATOM   4451  C3B POPE  371     164.235  25.749  40.769  1.00  0.00            
ATOM   4452  C4B POPE  371     167.248  25.375  37.324  1.00  0.00            
ATOM   4453  NH3 POPE  372      82.133  62.259  59.449  1.00  0.00            
ATOM   4454  PO4 POPE  372      82.635  57.851  59.497  1.00  0.00            
ATOM   4455  GL1 POPE  372      83.180  57.654  55.771  1.00  0.00            
ATOM   4456  GL2 POPE  372      80.945  58.077  53.120  1.00  0.00            
ATOM   4457  C1A POPE  372      85.622  57.971  51.404  1.00  0.00            
ATOM   4458  D2A POPE  372      86.657  57.367  46.669  1.00  0.00            
ATOM   4459  C3A POPE  372      84.389  58.560  42.357  1.00  0.00            
ATOM   4460  C4A POPE  372      85.606  61.109  38.913  1.00  0.00            
ATOM   4461  C1B POPE  372      82.379  62.679  52.051  1.00  0.00            
ATOM   4462  C2B POPE  372      86.425  63.012  51.415  1.00  0.00            
ATOM   4463  C3B POPE  372      89.837  63.503  47.621  1.00  0.00            
ATOM   4464  C4B POPE  372      93.234  66.011  45.530  1.00  0.00            
ATOM   4465  NH3 POPE  373      17.510 167.018  59.764  1.00  0.00            
ATOM   4466  PO4 POPE  373      21.640 167.389  61.492  1.00  0.00            
ATOM   4467  GL1 POPE  373      21.351 166.533  56.548  1.00  0.00            
ATOM   4468  GL2 POPE  373      22.723 163.311  55.006  1.00  0.00            
ATOM   4469  C1A POPE  373      18.290 165.966  53.383  1.00  0.00            
ATOM   4470  D2A POPE  373      15.452 163.341  50.851  1.00  0.00            
ATOM   4471  C3A POPE  373      14.960 164.981  46.628  1.00  0.00            
ATOM   4472  C4A POPE  373      12.706 165.817  42.992  1.00  0.00            
ATOM   4473  C1B POPE  373      22.864 165.556  51.691  1.00  0.00            
ATOM   4474  C2B POPE  373      19.940 166.023  48.512  1.00  0.00            
ATOM   4475  C3B POPE  373      19.788 169.345  45.907  1.00  0.00            
ATOM   4476  C4B POPE  373      16.995 170.729  43.054  1.00  0.00            
ATOM   4477  NH3 POPE  374     143.845  49.200  62.668  1.00  0.00            
ATOM   4478  PO4 POPE  374     143.442  50.261  58.600  1.00  0.00            
ATOM   4479  GL1 POPE  374     144.884  48.434  54.982  1.00  0.00            
ATOM   4480  GL2 POPE  374     144.443  45.216  54.073  1.00  0.00            
ATOM   4481  C1A POPE  374     143.107  48.339  50.400  1.00  0.00            
ATOM   4482  D2A POPE  374     140.768  45.603  48.495  1.00  0.00            
ATOM   4483  C3A POPE  374     141.328  43.562  44.920  1.00  0.00            
ATOM   4484  C4A POPE  374     140.715  44.393  41.052  1.00  0.00            
ATOM   4485  C1B POPE  374     147.571  47.613  51.195  1.00  0.00            
ATOM   4486  C2B POPE  374     149.868  47.802  46.976  1.00  0.00            
ATOM   4487  C3B POPE  374     150.226  45.677  42.777  1.00  0.00            
ATOM   4488  C4B POPE  374     152.533  46.108  38.454  1.00  0.00            
ATOM   4489  NH3 POPE  375      78.200  27.668  56.024  1.00  0.00            
ATOM   4490  PO4 POPE  375      78.687  31.712  55.309  1.00  0.00            
ATOM   4491  GL1 POPE  375      76.818  32.753  50.847  1.00  0.00            
ATOM   4492  GL2 POPE  375      75.258  34.594  50.492  1.00  0.00            
ATOM   4493  C1A POPE  375      77.012  32.587  46.555  1.00  0.00            
ATOM   4494  D2A POPE  375      78.800  31.317  41.954  1.00  0.00            
ATOM   4495  C3A POPE  375      77.932  33.720  37.765  1.00  0.00            
ATOM   4496  C4A POPE  375      76.656  36.150  34.456  1.00  0.00            
ATOM   4497  C1B POPE  375      72.735  37.455  47.720  1.00  0.00            
ATOM   4498  C2B POPE  375      72.416  38.057  43.016  1.00  0.00            
ATOM   4499  C3B POPE  375      70.796  40.852  40.311  1.00  0.00            
ATOM   4500  C4B POPE  375      69.245  42.211  36.070  1.00  0.00            
ATOM   4501  NH3 POPE  376      33.370 155.381  60.125  1.00  0.00            
ATOM   4502  PO4 POPE  376      35.056 159.132  59.381  1.00  0.00            
ATOM   4503  GL1 POPE  376      33.964 158.613  55.013  1.00  0.00            
ATOM   4504  GL2 POPE  376      30.354 159.024  54.548  1.00  0.00            
ATOM   4505  C1A POPE  376      34.283 159.123  50.597  1.00  0.00            
ATOM   4506  D2A POPE  376      34.526 158.680  46.638  1.00  0.00            
ATOM   4507  C3A POPE  376      35.445 160.574  43.385  1.00  0.00            
ATOM   4508  C4A POPE  376      37.797 164.195  41.629  1.00  0.00            
ATOM   4509  C1B POPE  376      29.392 158.618  49.784  1.00  0.00            
ATOM   4510  C2B POPE  376      29.867 159.768  44.927  1.00  0.00            
ATOM   4511  C3B POPE  376      30.711 160.591  41.061  1.00  0.00            
ATOM   4512  C4B POPE  376      33.980 162.510  38.675  1.00  0.00            
ATOM   4513  NH3 POPE  377      78.387  82.092  58.430  1.00  0.00            
ATOM   4514  PO4 POPE  377      80.801  80.785  55.509  1.00  0.00            
ATOM   4515  GL1 POPE  377      81.028  77.116  52.759  1.00  0.00            
ATOM   4516  GL2 POPE  377      83.891  75.106  52.155  1.00  0.00            
ATOM   4517  C1A POPE  377      81.349  77.416  48.568  1.00  0.00            
ATOM   4518  D2A POPE  377      84.035  79.506  44.878  1.00  0.00            
ATOM   4519  C3A POPE  377      83.521  78.068  41.182  1.00  0.00            
ATOM   4520  C4A POPE  377      84.163  79.406  36.988  1.00  0.00            
ATOM   4521  C1B POPE  377      86.309  71.786  48.059  1.00  0.00            
ATOM   4522  C2B POPE  377      85.973  70.772  42.850  1.00  0.00            
ATOM   4523  C3B POPE  377      85.572  66.971  41.341  1.00  0.00            
ATOM   4524  C4B POPE  377      81.953  63.232  41.935  1.00  0.00            
ATOM   4525  NH3 POPE  378      53.786  22.248  56.699  1.00  0.00            
ATOM   4526  PO4 POPE  378      57.878  23.622  57.955  1.00  0.00            
ATOM   4527  GL1 POPE  378      58.848  23.077  53.867  1.00  0.00            
ATOM   4528  GL2 POPE  378      60.274  20.164  52.977  1.00  0.00            
ATOM   4529  C1A POPE  378      58.982  23.604  49.372  1.00  0.00            
ATOM   4530  D2A POPE  378      60.394  20.852  46.049  1.00  0.00            
ATOM   4531  C3A POPE  378      57.480  22.599  43.712  1.00  0.00            
ATOM   4532  C4A POPE  378      53.545  20.549  41.557  1.00  0.00            
ATOM   4533  C1B POPE  378      59.448  18.506  50.381  1.00  0.00            
ATOM   4534  C2B POPE  378      57.333  16.203  46.849  1.00  0.00            
ATOM   4535  C3B POPE  378      56.743  16.818  42.290  1.00  0.00            
ATOM   4536  C4B POPE  378      58.267  15.340  38.380  1.00  0.00            
ATOM   4537  NH3 POPE  379     145.209 141.085  57.170  1.00  0.00            
ATOM   4538  PO4 POPE  379     148.722 137.480  55.750  1.00  0.00            
ATOM   4539  GL1 POPE  379     145.905 139.206  51.380  1.00  0.00            
ATOM   4540  GL2 POPE  379     142.717 140.235  50.788  1.00  0.00            
ATOM   4541  C1A POPE  379     147.687 141.497  47.081  1.00  0.00            
ATOM   4542  D2A POPE  379     149.729 146.435  47.893  1.00  0.00            
ATOM   4543  C3A POPE  379     152.643 146.801  44.481  1.00  0.00            
ATOM   4544  C4A POPE  379     153.069 149.710  41.073  1.00  0.00            
ATOM   4545  C1B POPE  379     143.599 139.108  46.677  1.00  0.00            
ATOM   4546  C2B POPE  379     146.561 139.444  43.153  1.00  0.00            
ATOM   4547  C3B POPE  379     148.591 138.135  38.496  1.00  0.00            
ATOM   4548  C4B POPE  379     151.052 136.941  34.927  1.00  0.00            
ATOM   4549  NH3 POPE  380     199.288 135.451  54.570  1.00  0.00            
ATOM   4550  PO4 POPE  380     196.179 138.634  55.239  1.00  0.00            
ATOM   4551  GL1 POPE  380     195.739 136.857  51.127  1.00  0.00            
ATOM   4552  GL2 POPE  380     192.589 136.590  49.168  1.00  0.00            
ATOM   4553  C1A POPE  380     200.169 137.252  48.205  1.00  0.00            
ATOM   4554  D2A POPE  380     197.776 135.985  44.478  1.00  0.00            
ATOM   4555  C3A POPE  380     199.250 132.058  42.613  1.00  0.00            
ATOM   4556  C4A POPE  380     200.819 128.160  40.394  1.00  0.00            
ATOM   4557  C1B POPE  380     195.667 139.511  46.853  1.00  0.00            
ATOM   4558  C2B POPE  380     195.487 143.815  44.881  1.00  0.00            
ATOM   4559  C3B POPE  380     197.395 143.857  39.980  1.00  0.00            
ATOM   4560  C4B POPE  380     199.829 145.995  36.458  1.00  0.00            
ATOM   4561  NH3 POPE  381      50.624 192.151  54.603  1.00  0.00            
ATOM   4562  PO4 POPE  381      50.966 188.079  52.981  1.00  0.00            
ATOM   4563  GL1 POPE  381      52.432 190.326  49.460  1.00  0.00            
ATOM   4564  GL2 POPE  381      55.532 191.157  47.456  1.00  0.00            
ATOM   4565  C1A POPE  381      52.078 193.636  45.208  1.00  0.00            
ATOM   4566  D2A POPE  381      53.063 195.292  41.513  1.00  0.00            
ATOM   4567  C3A POPE  381      50.068 194.794  38.518  1.00  0.00            
ATOM   4568  C4A POPE  381      47.173 191.518  37.313  1.00  0.00            
ATOM   4569  C1B POPE  381      56.479 190.918  42.559  1.00  0.00            
ATOM   4570  C2B POPE  381      55.559 191.429  37.434  1.00  0.00            
ATOM   4571  C3B POPE  381      54.541 189.087  32.731  1.00  0.00            
ATOM   4572  C4B POPE  381      52.729 187.096  29.113  1.00  0.00            
ATOM   4573  NH3 POPE  382     190.230 111.256  59.036  1.00  0.00            
ATOM   4574  PO4 POPE  382     193.824 109.108  57.194  1.00  0.00            
ATOM   4575  GL1 POPE  382     195.031 109.831  53.327  1.00  0.00            
ATOM   4576  GL2 POPE  382     194.485 106.425  51.975  1.00  0.00            
ATOM   4577  C1A POPE  382     193.804 110.900  49.203  1.00  0.00            
ATOM   4578  D2A POPE  382     190.641 110.599  45.158  1.00  0.00            
ATOM   4579  C3A POPE  382     193.667 113.445  42.343  1.00  0.00            
ATOM   4580  C4A POPE  382     196.832 115.746  39.650  1.00  0.00            
ATOM   4581  C1B POPE  382     194.990 105.621  47.483  1.00  0.00            
ATOM   4582  C2B POPE  382     194.939 107.704  43.308  1.00  0.00            
ATOM   4583  C3B POPE  382     194.148 108.940  39.653  1.00  0.00            
ATOM   4584  C4B POPE  382     195.009 112.086  36.035  1.00  0.00            
ATOM   4585  NH3 POPE  383      74.191  20.799  57.547  1.00  0.00            
ATOM   4586  PO4 POPE  383      70.369  18.028  58.338  1.00  0.00            
ATOM   4587  GL1 POPE  383      71.428  17.740  54.123  1.00  0.00            
ATOM   4588  GL2 POPE  383      71.297  21.183  53.721  1.00  0.00            
ATOM   4589  C1A POPE  383      71.434  14.762  50.413  1.00  0.00            
ATOM   4590  D2A POPE  383      67.033  11.696  49.654  1.00  0.00            
ATOM   4591  C3A POPE  383      69.541   7.977  46.565  1.00  0.00            
ATOM   4592  C4A POPE  383      70.597   4.363  44.250  1.00  0.00            
ATOM   4593  C1B POPE  383      70.857  19.285  49.840  1.00  0.00            
ATOM   4594  C2B POPE  383      68.995  17.082  46.420  1.00  0.00            
ATOM   4595  C3B POPE  383      69.514  12.693  44.986  1.00  0.00            
ATOM   4596  C4B POPE  383      69.564  10.472  41.845  1.00  0.00            
ATOM   4597  NH3 POPE  384     113.553 168.374  51.818  1.00  0.00            
ATOM   4598  PO4 POPE  384     111.479 171.631  51.050  1.00  0.00            
ATOM   4599  GL1 POPE  384     112.709 170.575  46.773  1.00  0.00            
ATOM   4600  GL2 POPE  384     114.249 168.286  46.732  1.00  0.00            
ATOM   4601  C1A POPE  384     113.582 169.895  42.331  1.00  0.00            
ATOM   4602  D2A POPE  384     111.940 169.567  37.940  1.00  0.00            
ATOM   4603  C3A POPE  384     109.771 173.606  37.344  1.00  0.00            
ATOM   4604  C4A POPE  384     109.336 175.861  33.731  1.00  0.00            
ATOM   4605  C1B POPE  384     115.799 165.757  44.250  1.00  0.00            
ATOM   4606  C2B POPE  384     116.656 166.196  39.392  1.00  0.00            
ATOM   4607  C3B POPE  384     117.948 167.864  35.721  1.00  0.00            
ATOM   4608  C4B POPE  384     116.313 170.159  31.318  1.00  0.00            
ATOM   4609  NH3 POPE  385     146.852 126.672  59.982  1.00  0.00            
ATOM   4610  PO4 POPE  385     150.612 125.215  58.626  1.00  0.00            
ATOM   4611  GL1 POPE  385     150.815 125.325  53.522  1.00  0.00            
ATOM   4612  GL2 POPE  385     153.751 125.766  51.745  1.00  0.00            
ATOM   4613  C1A POPE  385     150.267 126.052  47.807  1.00  0.00            
ATOM   4614  D2A POPE  385     148.642 125.230  43.754  1.00  0.00            
ATOM   4615  C3A POPE  385     150.215 128.384  41.870  1.00  0.00            
ATOM   4616  C4A POPE  385     153.851 131.966  42.207  1.00  0.00            
ATOM   4617  C1B POPE  385     154.886 124.095  47.680  1.00  0.00            
ATOM   4618  C2B POPE  385     156.070 126.566  43.299  1.00  0.00            
ATOM   4619  C3B POPE  385     160.740 127.237  41.741  1.00  0.00            
ATOM   4620  C4B POPE  385     162.744 127.775  37.877  1.00  0.00            
ATOM   4621  NH3 POPE  386     164.956  46.737  63.693  1.00  0.00            
ATOM   4622  PO4 POPE  386     167.511  43.795  63.554  1.00  0.00            
ATOM   4623  GL1 POPE  386     166.297  43.736  59.882  1.00  0.00            
ATOM   4624  GL2 POPE  386     164.169  45.540  58.850  1.00  0.00            
ATOM   4625  C1A POPE  386     170.137  43.513  56.471  1.00  0.00            
ATOM   4626  D2A POPE  386     169.737  41.768  52.946  1.00  0.00            
ATOM   4627  C3A POPE  386     173.068  39.451  53.305  1.00  0.00            
ATOM   4628  C4A POPE  386     176.630  37.501  51.435  1.00  0.00            
ATOM   4629  C1B POPE  386     165.695  46.095  54.854  1.00  0.00            
ATOM   4630  C2B POPE  386     165.679  44.069  51.129  1.00  0.00            
ATOM   4631  C3B POPE  386     167.426  41.644  48.251  1.00  0.00            
ATOM   4632  C4B POPE  386     168.645  42.261  44.238  1.00  0.00            
ATOM   4633  NH3 POPE  387     138.898 123.871  56.110  1.00  0.00            
ATOM   4634  PO4 POPE  387     142.710 122.410  58.305  1.00  0.00            
ATOM   4635  GL1 POPE  387     143.271 123.127  53.820  1.00  0.00            
ATOM   4636  GL2 POPE  387     141.459 121.267  52.122  1.00  0.00            
ATOM   4637  C1A POPE  387     146.316 124.372  51.331  1.00  0.00            
ATOM   4638  D2A POPE  387     148.369 128.706  51.205  1.00  0.00            
ATOM   4639  C3A POPE  387     151.918 129.982  52.176  1.00  0.00            
ATOM   4640  C4A POPE  387     154.451 132.946  50.701  1.00  0.00            
ATOM   4641  C1B POPE  387     143.063 122.054  47.700  1.00  0.00            
ATOM   4642  C2B POPE  387     143.558 121.861  42.738  1.00  0.00            
ATOM   4643  C3B POPE  387     144.651 119.460  39.279  1.00  0.00            
ATOM   4644  C4B POPE  387     143.293 117.392  36.092  1.00  0.00            
ATOM   4645  NH3 POPE  388      24.298  66.534  64.188  1.00  0.00            
ATOM   4646  PO4 POPE  388      25.002  67.462  59.925  1.00  0.00            
ATOM   4647  GL1 POPE  388      25.530  66.718  55.624  1.00  0.00            
ATOM   4648  GL2 POPE  388      26.694  64.294  55.814  1.00  0.00            
ATOM   4649  C1A POPE  388      23.269  65.644  52.075  1.00  0.00            
ATOM   4650  D2A POPE  388      19.375  65.882  51.009  1.00  0.00            
ATOM   4651  C3A POPE  388      16.920  63.612  46.863  1.00  0.00            
ATOM   4652  C4A POPE  388      14.945  65.364  42.967  1.00  0.00            
ATOM   4653  C1B POPE  388      25.095  61.002  53.690  1.00  0.00            
ATOM   4654  C2B POPE  388      23.711  57.469  50.749  1.00  0.00            
ATOM   4655  C3B POPE  388      23.728  57.668  46.768  1.00  0.00            
ATOM   4656  C4B POPE  388      23.897  60.671  43.081  1.00  0.00            
ATOM   4657  NH3 POPE  389      78.174 108.892  59.808  1.00  0.00            
ATOM   4658  PO4 POPE  389      80.561 112.482  57.419  1.00  0.00            
ATOM   4659  GL1 POPE  389      79.795 112.614  53.657  1.00  0.00            
ATOM   4660  GL2 POPE  389      76.439 114.041  52.097  1.00  0.00            
ATOM   4661  C1A POPE  389      79.859 110.448  50.063  1.00  0.00            
ATOM   4662  D2A POPE  389      80.171 111.844  45.920  1.00  0.00            
ATOM   4663  C3A POPE  389      76.388 109.890  43.391  1.00  0.00            
ATOM   4664  C4A POPE  389      73.396 107.316  40.505  1.00  0.00            
ATOM   4665  C1B POPE  389      77.725 115.287  48.267  1.00  0.00            
ATOM   4666  C2B POPE  389      76.280 114.846  44.042  1.00  0.00            
ATOM   4667  C3B POPE  389      74.500 113.646  39.545  1.00  0.00            
ATOM   4668  C4B POPE  389      70.163 113.722  38.340  1.00  0.00            
ATOM   4669  NH3 POPE  390     127.662  19.293  53.500  1.00  0.00            
ATOM   4670  PO4 POPE  390     124.139  18.185  53.522  1.00  0.00            
ATOM   4671  GL1 POPE  390     123.319  18.812  49.195  1.00  0.00            
ATOM   4672  GL2 POPE  390     122.378  15.528  48.888  1.00  0.00            
ATOM   4673  C1A POPE  390     125.857  18.529  45.780  1.00  0.00            
ATOM   4674  D2A POPE  390     125.603  19.133  41.915  1.00  0.00            
ATOM   4675  C3A POPE  390     128.122  20.058  38.904  1.00  0.00            
ATOM   4676  C4A POPE  390     130.102  22.195  35.746  1.00  0.00            
ATOM   4677  C1B POPE  390     122.176  15.527  44.586  1.00  0.00            
ATOM   4678  C2B POPE  390     123.292  15.502  39.815  1.00  0.00            
ATOM   4679  C3B POPE  390     124.146  18.012  37.102  1.00  0.00            
ATOM   4680  C4B POPE  390     125.101  21.314  34.137  1.00  0.00            
ATOM   4681  NH3 POPE  391      66.591 190.710  55.966  1.00  0.00            
ATOM   4682  PO4 POPE  391      65.067 185.650  56.241  1.00  0.00            
ATOM   4683  GL1 POPE  391      63.605 186.122  51.638  1.00  0.00            
ATOM   4684  GL2 POPE  391      65.885 184.052  49.728  1.00  0.00            
ATOM   4685  C1A POPE  391      64.188 188.235  47.895  1.00  0.00            
ATOM   4686  D2A POPE  391      64.679 190.246  44.517  1.00  0.00            
ATOM   4687  C3A POPE  391      65.799 187.649  40.559  1.00  0.00            
ATOM   4688  C4A POPE  391      67.989 186.637  35.979  1.00  0.00            
ATOM   4689  C1B POPE  391      67.848 184.544  45.833  1.00  0.00            
ATOM   4690  C2B POPE  391      70.066 185.776  40.422  1.00  0.00            
ATOM   4691  C3B POPE  391      72.547 187.652  37.980  1.00  0.00            
ATOM   4692  C4B POPE  391      73.103 187.247  34.249  1.00  0.00            
ATOM   4693  NH3 POPE  392      34.223 138.256  58.181  1.00  0.00            
ATOM   4694  PO4 POPE  392      31.886 141.301  57.249  1.00  0.00            
ATOM   4695  GL1 POPE  392      31.460 142.478  53.944  1.00  0.00            
ATOM   4696  GL2 POPE  392      28.757 144.940  52.908  1.00  0.00            
ATOM   4697  C1A POPE  392      32.523 140.933  49.888  1.00  0.00            
ATOM   4698  D2A POPE  392      30.483 143.329  45.602  1.00  0.00            
ATOM   4699  C3A POPE  392      32.663 142.424  42.050  1.00  0.00            
ATOM   4700  C4A POPE  392      34.407 144.226  39.038  1.00  0.00            
ATOM   4701  C1B POPE  392      30.622 145.838  49.863  1.00  0.00            
ATOM   4702  C2B POPE  392      31.097 148.982  45.767  1.00  0.00            
ATOM   4703  C3B POPE  392      28.050 150.556  43.358  1.00  0.00            
ATOM   4704  C4B POPE  392      24.705 152.522  40.859  1.00  0.00            
ATOM   4705  NH3 POPE  393     110.600  97.395  56.168  1.00  0.00            
ATOM   4706  PO4 POPE  393     106.254  96.911  55.800  1.00  0.00            
ATOM   4707  GL1 POPE  393     104.714  99.399  52.654  1.00  0.00            
ATOM   4708  GL2 POPE  393     101.873 100.379  52.145  1.00  0.00            
ATOM   4709  C1A POPE  393     104.088  97.059  48.578  1.00  0.00            
ATOM   4710  D2A POPE  393     103.167  93.023  45.777  1.00  0.00            
ATOM   4711  C3A POPE  393     106.222  90.616  41.878  1.00  0.00            
ATOM   4712  C4A POPE  393     106.298  87.113  39.664  1.00  0.00            
ATOM   4713  C1B POPE  393     100.756 100.735  47.986  1.00  0.00            
ATOM   4714  C2B POPE  393     101.115  99.236  44.229  1.00  0.00            
ATOM   4715  C3B POPE  393     100.242  96.673  41.053  1.00  0.00            
ATOM   4716  C4B POPE  393     104.157  94.824  40.217  1.00  0.00            
ATOM   4717  NH3 POPE  394     135.163  26.058  54.450  1.00  0.00            
ATOM   4718  PO4 POPE  394     132.979  22.314  53.202  1.00  0.00            
ATOM   4719  GL1 POPE  394     130.833  24.924  50.206  1.00  0.00            
ATOM   4720  GL2 POPE  394     128.324  23.706  48.501  1.00  0.00            
ATOM   4721  C1A POPE  394     131.469  26.697  46.140  1.00  0.00            
ATOM   4722  D2A POPE  394     133.150  27.166  42.538  1.00  0.00            
ATOM   4723  C3A POPE  394     131.463  28.772  38.979  1.00  0.00            
ATOM   4724  C4A POPE  394     131.055  26.836  34.514  1.00  0.00            
ATOM   4725  C1B POPE  394     124.609  23.876  45.883  1.00  0.00            
ATOM   4726  C2B POPE  394     121.739  21.333  44.418  1.00  0.00            
ATOM   4727  C3B POPE  394     120.931  19.915  41.662  1.00  0.00            
ATOM   4728  C4B POPE  394     119.954  21.263  36.787  1.00  0.00            
ATOM   4729  NH3 POPE  395     178.149  14.829  59.474  1.00  0.00            
ATOM   4730  PO4 POPE  395     175.935  17.809  57.146  1.00  0.00            
ATOM   4731  GL1 POPE  395     175.211  17.078  52.290  1.00  0.00            
ATOM   4732  GL2 POPE  395     176.364  14.990  50.281  1.00  0.00            
ATOM   4733  C1A POPE  395     173.191  18.926  50.480  1.00  0.00            
ATOM   4734  D2A POPE  395     172.499  22.983  48.304  1.00  0.00            
ATOM   4735  C3A POPE  395     173.310  24.149  45.316  1.00  0.00            
ATOM   4736  C4A POPE  395     174.817  24.378  41.226  1.00  0.00            
ATOM   4737  C1B POPE  395     177.881  16.516  44.941  1.00  0.00            
ATOM   4738  C2B POPE  395     179.619  16.727  41.163  1.00  0.00            
ATOM   4739  C3B POPE  395     180.488  13.032  37.942  1.00  0.00            
ATOM   4740  C4B POPE  395     183.562   8.513  38.478  1.00  0.00            
ATOM   4741  NH3 POPE  396     154.977   0.207  52.904  1.00  0.00            
ATOM   4742  PO4 POPE  396     156.730   4.805  53.737  1.00  0.00            
ATOM   4743  GL1 POPE  396     155.519   7.470  48.878  1.00  0.00            
ATOM   4744  GL2 POPE  396     152.310   9.657  48.385  1.00  0.00            
ATOM   4745  C1A POPE  396     153.890   6.304  44.390  1.00  0.00            
ATOM   4746  D2A POPE  396     153.774   2.118  40.338  1.00  0.00            
ATOM   4747  C3A POPE  396     149.430   2.487  38.822  1.00  0.00            
ATOM   4748  C4A POPE  396     146.279   0.679  35.814  1.00  0.00            
ATOM   4749  C1B POPE  396     149.230  10.649  45.674  1.00  0.00            
ATOM   4750  C2B POPE  396     146.831   8.509  42.803  1.00  0.00            
ATOM   4751  C3B POPE  396     146.489   8.560  38.698  1.00  0.00            
ATOM   4752  C4B POPE  396     148.804   9.803  35.955  1.00  0.00            
ATOM   4753  NH3 POPE  397     187.373 140.504  56.858  1.00  0.00            
ATOM   4754  PO4 POPE  397     182.708 139.438  55.440  1.00  0.00            
ATOM   4755  GL1 POPE  397     184.985 141.659  51.876  1.00  0.00            
ATOM   4756  GL2 POPE  397     187.422 139.744  51.325  1.00  0.00            
ATOM   4757  C1A POPE  397     186.525 143.124  48.083  1.00  0.00            
ATOM   4758  D2A POPE  397     188.922 145.003  44.585  1.00  0.00            
ATOM   4759  C3A POPE  397     189.825 146.893  41.000  1.00  0.00            
ATOM   4760  C4A POPE  397     188.941 151.549  38.927  1.00  0.00            
ATOM   4761  C1B POPE  397     184.497 138.447  48.694  1.00  0.00            
ATOM   4762  C2B POPE  397     182.921 137.130  44.865  1.00  0.00            
ATOM   4763  C3B POPE  397     182.282 138.520  39.284  1.00  0.00            
ATOM   4764  C4B POPE  397     180.563 136.231  36.454  1.00  0.00            
ATOM   4765  NH3 POPE  398      75.409 132.779  53.860  1.00  0.00            
ATOM   4766  PO4 POPE  398      74.322 136.362  51.867  1.00  0.00            
ATOM   4767  GL1 POPE  398      74.462 137.518  46.907  1.00  0.00            
ATOM   4768  GL2 POPE  398      72.209 135.885  45.226  1.00  0.00            
ATOM   4769  C1A POPE  398      76.745 138.156  43.491  1.00  0.00            
ATOM   4770  D2A POPE  398      75.934 136.258  40.794  1.00  0.00            
ATOM   4771  C3A POPE  398      75.540 137.336  36.505  1.00  0.00            
ATOM   4772  C4A POPE  398      72.903 139.301  32.436  1.00  0.00            
ATOM   4773  C1B POPE  398      70.909 137.720  42.004  1.00  0.00            
ATOM   4774  C2B POPE  398      70.866 136.168  38.053  1.00  0.00            
ATOM   4775  C3B POPE  398      70.831 133.935  34.526  1.00  0.00            
ATOM   4776  C4B POPE  398      71.276 134.272  30.925  1.00  0.00            
ATOM   4777  NH3 POPE  399      96.972  35.643  53.339  1.00  0.00            
ATOM   4778  PO4 POPE  399      96.207  39.631  55.593  1.00  0.00            
ATOM   4779  GL1 POPE  399      96.838  41.623  52.506  1.00  0.00            
ATOM   4780  GL2 POPE  399      98.833  42.889  50.334  1.00  0.00            
ATOM   4781  C1A POPE  399      95.075  40.633  48.262  1.00  0.00            
ATOM   4782  D2A POPE  399      95.709  40.208  44.028  1.00  0.00            
ATOM   4783  C3A POPE  399      97.706  39.657  39.499  1.00  0.00            
ATOM   4784  C4A POPE  399      99.548  36.846  38.131  1.00  0.00            
ATOM   4785  C1B POPE  399      99.449  41.832  46.540  1.00  0.00            
ATOM   4786  C2B POPE  399     101.662  42.379  43.262  1.00  0.00            
ATOM   4787  C3B POPE  399     101.509  44.639  39.723  1.00  0.00            
ATOM   4788  C4B POPE  399      98.495  46.151  36.271  1.00  0.00            
ATOM   4789  NH3 POPE  400     169.511   8.837  56.933  1.00  0.00            
ATOM   4790  PO4 POPE  400     166.591  12.927  56.495  1.00  0.00            
ATOM   4791  GL1 POPE  400     167.176  12.803  52.400  1.00  0.00            
ATOM   4792  GL2 POPE  400     168.754   9.276  50.633  1.00  0.00            
ATOM   4793  C1A POPE  400     165.934  12.951  47.862  1.00  0.00            
ATOM   4794  D2A POPE  400     164.862  15.821  44.339  1.00  0.00            
ATOM   4795  C3A POPE  400     165.382  15.790  40.070  1.00  0.00            
ATOM   4796  C4A POPE  400     166.925  17.369  36.108  1.00  0.00            
ATOM   4797  C1B POPE  400     171.852  10.493  46.933  1.00  0.00            
ATOM   4798  C2B POPE  400     168.585  11.687  43.322  1.00  0.00            
ATOM   4799  C3B POPE  400     170.198  16.059  40.416  1.00  0.00            
ATOM   4800  C4B POPE  400     171.653  16.049  36.418  1.00  0.00            
ATOM   4801  NH3 POPE  401      59.241 194.058  54.508  1.00  0.00            
ATOM   4802  PO4 POPE  401      61.593 190.654  54.655  1.00  0.00            
ATOM   4803  GL1 POPE  401      59.390 190.346  50.446  1.00  0.00            
ATOM   4804  GL2 POPE  401      59.016 187.810  50.153  1.00  0.00            
ATOM   4805  C1A POPE  401      60.141 191.932  46.557  1.00  0.00            
ATOM   4806  D2A POPE  401      61.649 193.734  42.804  1.00  0.00            
ATOM   4807  C3A POPE  401      64.539 192.997  40.019  1.00  0.00            
ATOM   4808  C4A POPE  401      64.553 190.721  35.258  1.00  0.00            
ATOM   4809  C1B POPE  401      58.161 187.374  45.871  1.00  0.00            
ATOM   4810  C2B POPE  401      61.058 187.404  42.282  1.00  0.00            
ATOM   4811  C3B POPE  401      60.696 189.176  39.092  1.00  0.00            
ATOM   4812  C4B POPE  401      60.282 192.965  36.461  1.00  0.00            
ATOM   4813  NH3 POPE  402      26.908 181.087  57.057  1.00  0.00            
ATOM   4814  PO4 POPE  402      23.063 179.551  56.772  1.00  0.00            
ATOM   4815  GL1 POPE  402      19.881 178.737  54.303  1.00  0.00            
ATOM   4816  GL2 POPE  402      20.553 181.321  52.285  1.00  0.00            
ATOM   4817  C1A POPE  402      20.366 176.336  50.840  1.00  0.00            
ATOM   4818  D2A POPE  402      21.995 173.521  47.357  1.00  0.00            
ATOM   4819  C3A POPE  402      23.925 176.072  43.552  1.00  0.00            
ATOM   4820  C4A POPE  402      22.856 179.779  40.676  1.00  0.00            
ATOM   4821  C1B POPE  402      16.872 179.558  50.320  1.00  0.00            
ATOM   4822  C2B POPE  402      14.263 177.582  47.536  1.00  0.00            
ATOM   4823  C3B POPE  402      12.694 180.021  43.755  1.00  0.00            
ATOM   4824  C4B POPE  402      11.036 183.018  41.016  1.00  0.00            
ATOM   4825  NH3 POPE  403      96.074  63.370  60.464  1.00  0.00            
ATOM   4826  PO4 POPE  403      99.542  64.404  58.293  1.00  0.00            
ATOM   4827  GL1 POPE  403     100.454  66.619  54.494  1.00  0.00            
ATOM   4828  GL2 POPE  403     103.580  67.148  53.873  1.00  0.00            
ATOM   4829  C1A POPE  403      99.982  68.575  50.528  1.00  0.00            
ATOM   4830  D2A POPE  403     101.529  67.977  47.370  1.00  0.00            
ATOM   4831  C3A POPE  403     102.613  68.942  42.905  1.00  0.00            
ATOM   4832  C4A POPE  403     105.478  72.111  39.863  1.00  0.00            
ATOM   4833  C1B POPE  403     104.773  69.553  50.840  1.00  0.00            
ATOM   4834  C2B POPE  403     105.976  70.802  46.140  1.00  0.00            
ATOM   4835  C3B POPE  403     108.530  73.237  44.445  1.00  0.00            
ATOM   4836  C4B POPE  403     110.899  75.139  46.345  1.00  0.00            
ATOM   4837  NH3 POPE  404      42.664 186.020  57.072  1.00  0.00            
ATOM   4838  PO4 POPE  404      46.221 186.166  52.826  1.00  0.00            
ATOM   4839  GL1 POPE  404      45.363 186.546  48.908  1.00  0.00            
ATOM   4840  GL2 POPE  404      48.852 186.989  47.984  1.00  0.00            
ATOM   4841  C1A POPE  404      44.822 186.580  44.895  1.00  0.00            
ATOM   4842  D2A POPE  404      44.954 184.217  41.239  1.00  0.00            
ATOM   4843  C3A POPE  404      45.911 186.443  36.436  1.00  0.00            
ATOM   4844  C4A POPE  404      43.800 187.954  32.578  1.00  0.00            
ATOM   4845  C1B POPE  404      51.101 189.042  44.873  1.00  0.00            
ATOM   4846  C2B POPE  404      52.003 190.321  40.944  1.00  0.00            
ATOM   4847  C3B POPE  404      50.564 188.285  37.074  1.00  0.00            
ATOM   4848  C4B POPE  404      49.786 186.993  33.068  1.00  0.00            
ATOM   4849  NH3 POPE  405     113.115 121.468  55.629  1.00  0.00            
ATOM   4850  PO4 POPE  405     116.523 123.098  54.848  1.00  0.00            
ATOM   4851  GL1 POPE  405     117.072 122.171  50.254  1.00  0.00            
ATOM   4852  GL2 POPE  405     117.611 124.911  48.202  1.00  0.00            
ATOM   4853  C1A POPE  405     118.566 120.330  46.222  1.00  0.00            
ATOM   4854  D2A POPE  405     121.941 119.586  42.713  1.00  0.00            
ATOM   4855  C3A POPE  405     123.237 122.464  39.414  1.00  0.00            
ATOM   4856  C4A POPE  405     125.004 123.309  36.006  1.00  0.00            
ATOM   4857  C1B POPE  405     117.342 126.173  43.314  1.00  0.00            
ATOM   4858  C2B POPE  405     117.621 122.371  40.531  1.00  0.00            
ATOM   4859  C3B POPE  405     118.619 118.627  38.613  1.00  0.00            
ATOM   4860  C4B POPE  405     119.465 117.363  33.803  1.00  0.00            
ATOM   4861  NH3 POPE  406     138.357  66.440  59.448  1.00  0.00            
ATOM   4862  PO4 POPE  406     142.544  64.342  58.773  1.00  0.00            
ATOM   4863  GL1 POPE  406     142.475  62.105  54.281  1.00  0.00            
ATOM   4864  GL2 POPE  406     140.681  59.009  52.917  1.00  0.00            
ATOM   4865  C1A POPE  406     145.108  61.012  51.460  1.00  0.00            
ATOM   4866  D2A POPE  406     144.842  63.147  47.313  1.00  0.00            
ATOM   4867  C3A POPE  406     146.105  59.844  44.723  1.00  0.00            
ATOM   4868  C4A POPE  406     145.028  59.243  40.750  1.00  0.00            
ATOM   4869  C1B POPE  406     139.263  61.892  50.290  1.00  0.00            
ATOM   4870  C2B POPE  406     137.803  63.167  46.136  1.00  0.00            
ATOM   4871  C3B POPE  406     137.148  65.438  43.031  1.00  0.00            
ATOM   4872  C4B POPE  406     136.936  64.802  38.425  1.00  0.00            
ATOM   4873  NH3 POPE  407     158.911   2.182  57.224  1.00  0.00            
ATOM   4874  PO4 POPE  407     159.832   1.102  53.846  1.00  0.00            
ATOM   4875  GL1 POPE  407     160.185 202.210  50.519  1.00  0.00            
ATOM   4876  GL2 POPE  407     157.335   2.237  49.074  1.00  0.00            
ATOM   4877  C1A POPE  407     159.221 200.858  46.053  1.00  0.00            
ATOM   4878  D2A POPE  407     158.278 200.848  42.005  1.00  0.00            
ATOM   4879  C3A POPE  407     158.872   0.480  38.121  1.00  0.00            
ATOM   4880  C4A POPE  407     158.416   0.537  32.158  1.00  0.00            
ATOM   4881  C1B POPE  407     157.328   3.108  44.389  1.00  0.00            
ATOM   4882  C2B POPE  407     157.816   5.304  39.687  1.00  0.00            
ATOM   4883  C3B POPE  407     159.168   4.590  35.821  1.00  0.00            
ATOM   4884  C4B POPE  407     161.899   4.151  32.380  1.00  0.00            
ATOM   4885  NH3 POPE  408      82.316  34.944  54.452  1.00  0.00            
ATOM   4886  PO4 POPE  408      86.581  33.988  56.471  1.00  0.00            
ATOM   4887  GL1 POPE  408      86.760  34.203  52.395  1.00  0.00            
ATOM   4888  GL2 POPE  408      88.135  36.590  52.099  1.00  0.00            
ATOM   4889  C1A POPE  408      87.247  34.853  47.303  1.00  0.00            
ATOM   4890  D2A POPE  408      86.497  37.186  43.474  1.00  0.00            
ATOM   4891  C3A POPE  408      86.950  37.788  39.704  1.00  0.00            
ATOM   4892  C4A POPE  408      89.275  41.336  36.690  1.00  0.00            
ATOM   4893  C1B POPE  408      86.581  38.888  50.288  1.00  0.00            
ATOM   4894  C2B POPE  408      85.007  40.237  46.849  1.00  0.00            
ATOM   4895  C3B POPE  408      80.468  40.993  45.501  1.00  0.00            
ATOM   4896  C4B POPE  408      78.698  41.280  41.866  1.00  0.00            
ATOM   4897  NH3 POPE  409     149.291 188.227  51.708  1.00  0.00            
ATOM   4898  PO4 POPE  409     145.141 190.393  50.090  1.00  0.00            
ATOM   4899  GL1 POPE  409     147.124 189.182  47.046  1.00  0.00            
ATOM   4900  GL2 POPE  409     149.605 191.237  46.816  1.00  0.00            
ATOM   4901  C1A POPE  409     147.253 189.678  42.633  1.00  0.00            
ATOM   4902  D2A POPE  409     146.428 191.834  38.310  1.00  0.00            
ATOM   4903  C3A POPE  409     149.138 192.093  35.268  1.00  0.00            
ATOM   4904  C4A POPE  409     149.432 195.540  32.850  1.00  0.00            
ATOM   4905  C1B POPE  409     150.028 194.434  43.075  1.00  0.00            
ATOM   4906  C2B POPE  409     152.046 195.446  38.657  1.00  0.00            
ATOM   4907  C3B POPE  409     154.448 195.414  35.130  1.00  0.00            
ATOM   4908  C4B POPE  409     155.366 193.287  31.693  1.00  0.00            
ATOM   4909  NH3 POPE  410     169.626  53.773  60.047  1.00  0.00            
ATOM   4910  PO4 POPE  410     165.721  52.053  62.143  1.00  0.00            
ATOM   4911  GL1 POPE  410     165.617  54.777  57.639  1.00  0.00            
ATOM   4912  GL2 POPE  410     166.785  56.524  56.146  1.00  0.00            
ATOM   4913  C1A POPE  410     166.510  51.730  53.313  1.00  0.00            
ATOM   4914  D2A POPE  410     163.921  48.718  50.691  1.00  0.00            
ATOM   4915  C3A POPE  410     163.862  50.493  45.556  1.00  0.00            
ATOM   4916  C4A POPE  410     161.617  49.599  41.319  1.00  0.00            
ATOM   4917  C1B POPE  410     167.492  57.287  51.983  1.00  0.00            
ATOM   4918  C2B POPE  410     167.817  61.200  49.059  1.00  0.00            
ATOM   4919  C3B POPE  410     169.570  63.919  45.679  1.00  0.00            
ATOM   4920  C4B POPE  410     173.596  66.649  44.666  1.00  0.00            
ATOM   4921  NH3 POPE  411     147.813  47.168  59.571  1.00  0.00            
ATOM   4922  PO4 POPE  411     147.202  42.634  58.286  1.00  0.00            
ATOM   4923  GL1 POPE  411     144.576  39.963  55.390  1.00  0.00            
ATOM   4924  GL2 POPE  411     145.511  36.303  53.464  1.00  0.00            
ATOM   4925  C1A POPE  411     142.162  41.261  51.672  1.00  0.00            
ATOM   4926  D2A POPE  411     139.467  40.910  49.030  1.00  0.00            
ATOM   4927  C3A POPE  411     137.082  41.612  45.506  1.00  0.00            
ATOM   4928  C4A POPE  411     135.739  42.228  41.442  1.00  0.00            
ATOM   4929  C1B POPE  411     147.527  36.404  50.167  1.00  0.00            
ATOM   4930  C2B POPE  411     149.830  33.986  46.867  1.00  0.00            
ATOM   4931  C3B POPE  411     149.789  34.115  42.496  1.00  0.00            
ATOM   4932  C4B POPE  411     147.102  32.816  39.100  1.00  0.00            
ATOM   4933  NH3 POPE  412      16.409  16.120  54.714  1.00  0.00            
ATOM   4934  PO4 POPE  412      13.967  13.275  53.643  1.00  0.00            
ATOM   4935  GL1 POPE  412      11.943  14.984  49.013  1.00  0.00            
ATOM   4936  GL2 POPE  412       7.779  16.388  49.328  1.00  0.00            
ATOM   4937  C1A POPE  412      13.799  17.248  45.681  1.00  0.00            
ATOM   4938  D2A POPE  412      15.073  19.217  42.154  1.00  0.00            
ATOM   4939  C3A POPE  412      11.945  21.163  39.559  1.00  0.00            
ATOM   4940  C4A POPE  412      10.441  25.930  38.661  1.00  0.00            
ATOM   4941  C1B POPE  412       7.216  17.897  45.018  1.00  0.00            
ATOM   4942  C2B POPE  412       8.270  17.963  40.447  1.00  0.00            
ATOM   4943  C3B POPE  412      10.243  18.087  35.579  1.00  0.00            
ATOM   4944  C4B POPE  412       9.938  15.011  32.666  1.00  0.00            
ATOM   4945  NH3 POPE  413      62.367  50.200  59.343  1.00  0.00            
ATOM   4946  PO4 POPE  413      60.098  48.731  56.260  1.00  0.00            
ATOM   4947  GL1 POPE  413      61.191  47.107  52.329  1.00  0.00            
ATOM   4948  GL2 POPE  413      59.949  43.162  52.119  1.00  0.00            
ATOM   4949  C1A POPE  413      63.239  50.289  49.328  1.00  0.00            
ATOM   4950  D2A POPE  413      66.063  51.722  45.673  1.00  0.00            
ATOM   4951  C3A POPE  413      68.075  48.643  43.949  1.00  0.00            
ATOM   4952  C4A POPE  413      68.582  45.718  40.159  1.00  0.00            
ATOM   4953  C1B POPE  413      60.533  43.708  47.852  1.00  0.00            
ATOM   4954  C2B POPE  413      62.575  44.638  44.342  1.00  0.00            
ATOM   4955  C3B POPE  413      64.693  42.353  40.438  1.00  0.00            
ATOM   4956  C4B POPE  413      63.078  38.596  38.254  1.00  0.00            
ATOM   4957  NH3 POPE  414     182.657 145.206  55.626  1.00  0.00            
ATOM   4958  PO4 POPE  414     178.834 142.195  54.393  1.00  0.00            
ATOM   4959  GL1 POPE  414     179.340 139.739  50.942  1.00  0.00            
ATOM   4960  GL2 POPE  414     180.560 137.236  51.564  1.00  0.00            
ATOM   4961  C1A POPE  414     179.907 140.556  47.406  1.00  0.00            
ATOM   4962  D2A POPE  414     179.516 140.782  42.908  1.00  0.00            
ATOM   4963  C3A POPE  414     177.268 140.901  39.308  1.00  0.00            
ATOM   4964  C4A POPE  414     174.866 139.374  36.677  1.00  0.00            
ATOM   4965  C1B POPE  414     178.983 135.552  47.472  1.00  0.00            
ATOM   4966  C2B POPE  414     178.026 135.779  43.680  1.00  0.00            
ATOM   4967  C3B POPE  414     176.345 135.318  39.171  1.00  0.00            
ATOM   4968  C4B POPE  414     174.401 132.512  37.014  1.00  0.00            
ATOM   4969  NH3 POPE  415      29.941  58.195  60.595  1.00  0.00            
ATOM   4970  PO4 POPE  415      30.073  62.144  59.366  1.00  0.00            
ATOM   4971  GL1 POPE  415      29.842  60.614  54.969  1.00  0.00            
ATOM   4972  GL2 POPE  415      32.009  63.365  54.415  1.00  0.00            
ATOM   4973  C1A POPE  415      30.463  60.148  50.664  1.00  0.00            
ATOM   4974  D2A POPE  415      28.770  59.294  46.157  1.00  0.00            
ATOM   4975  C3A POPE  415      29.501  61.740  42.281  1.00  0.00            
ATOM   4976  C4A POPE  415      26.513  64.745  41.263  1.00  0.00            
ATOM   4977  C1B POPE  415      29.127  64.784  51.527  1.00  0.00            
ATOM   4978  C2B POPE  415      30.048  67.951  49.235  1.00  0.00            
ATOM   4979  C3B POPE  415      30.339  68.287  44.799  1.00  0.00            
ATOM   4980  C4B POPE  415      30.893  67.352  40.166  1.00  0.00            
ATOM   4981  NH3 POPE  416      61.047 122.350  56.547  1.00  0.00            
ATOM   4982  PO4 POPE  416      57.976 125.261  59.478  1.00  0.00            
ATOM   4983  GL1 POPE  416      56.449 124.878  55.189  1.00  0.00            
ATOM   4984  GL2 POPE  416      54.731 126.841  52.785  1.00  0.00            
ATOM   4985  C1A POPE  416      57.095 121.409  52.022  1.00  0.00            
ATOM   4986  D2A POPE  416      56.331 120.255  47.628  1.00  0.00            
ATOM   4987  C3A POPE  416      59.262 120.407  44.505  1.00  0.00            
ATOM   4988  C4A POPE  416      63.594 118.041  41.998  1.00  0.00            
ATOM   4989  C1B POPE  416      55.963 125.679  48.771  1.00  0.00            
ATOM   4990  C2B POPE  416      56.690 124.489  44.495  1.00  0.00            
ATOM   4991  C3B POPE  416      59.355 123.795  40.861  1.00  0.00            
ATOM   4992  C4B POPE  416      62.269 123.148  38.205  1.00  0.00            
ATOM   4993  NH3 POPE  417     146.781 159.156  55.802  1.00  0.00            
ATOM   4994  PO4 POPE  417     142.207 159.667  54.650  1.00  0.00            
ATOM   4995  GL1 POPE  417     142.271 158.571  50.655  1.00  0.00            
ATOM   4996  GL2 POPE  417     141.264 161.067  47.822  1.00  0.00            
ATOM   4997  C1A POPE  417     144.451 157.732  46.607  1.00  0.00            
ATOM   4998  D2A POPE  417     145.599 156.315  42.285  1.00  0.00            
ATOM   4999  C3A POPE  417     146.373 159.135  39.164  1.00  0.00            
ATOM   5000  C4A POPE  417     146.679 163.198  37.196  1.00  0.00            
ATOM   5001  C1B POPE  417     139.692 158.754  45.063  1.00  0.00            
ATOM   5002  C2B POPE  417     141.115 158.144  40.213  1.00  0.00            
ATOM   5003  C3B POPE  417     141.109 157.194  35.515  1.00  0.00            
ATOM   5004  C4B POPE  417     142.168 153.834  32.655  1.00  0.00            
ATOM   5005  NH3 POPE  418      41.473  52.753  59.946  1.00  0.00            
ATOM   5006  PO4 POPE  418      39.443  54.012  55.969  1.00  0.00            
ATOM   5007  GL1 POPE  418      38.200  51.768  53.337  1.00  0.00            
ATOM   5008  GL2 POPE  418      39.237  48.634  52.430  1.00  0.00            
ATOM   5009  C1A POPE  418      37.892  50.558  48.574  1.00  0.00            
ATOM   5010  D2A POPE  418      37.950  48.310  45.170  1.00  0.00            
ATOM   5011  C3A POPE  418      41.170  46.432  43.420  1.00  0.00            
ATOM   5012  C4A POPE  418      43.961  48.687  42.397  1.00  0.00            
ATOM   5013  C1B POPE  418      39.355  45.931  49.269  1.00  0.00            
ATOM   5014  C2B POPE  418      37.019  43.437  45.748  1.00  0.00            
ATOM   5015  C3B POPE  418      33.438  42.329  43.954  1.00  0.00            
ATOM   5016  C4B POPE  418      30.341  43.231  41.125  1.00  0.00            
ATOM   5017  NH3 POPE  419      21.881 175.429  60.587  1.00  0.00            
ATOM   5018  PO4 POPE  419      17.961 176.094  57.922  1.00  0.00            
ATOM   5019  GL1 POPE  419      17.430 173.408  54.170  1.00  0.00            
ATOM   5020  GL2 POPE  419      15.212 174.457  51.528  1.00  0.00            
ATOM   5021  C1A POPE  419      19.552 170.840  51.735  1.00  0.00            
ATOM   5022  D2A POPE  419      23.521 170.219  50.260  1.00  0.00            
ATOM   5023  C3A POPE  419      25.194 168.295  47.255  1.00  0.00            
ATOM   5024  C4A POPE  419      23.043 166.509  43.012  1.00  0.00            
ATOM   5025  C1B POPE  419      16.891 173.511  47.785  1.00  0.00            
ATOM   5026  C2B POPE  419      18.699 175.601  44.070  1.00  0.00            
ATOM   5027  C3B POPE  419      19.019 176.424  39.465  1.00  0.00            
ATOM   5028  C4B POPE  419      18.398 178.467  35.404  1.00  0.00            
ATOM   5029  NH3 POPE  420      90.344 112.635  55.236  1.00  0.00            
ATOM   5030  PO4 POPE  420      89.750 116.934  55.728  1.00  0.00            
ATOM   5031  GL1 POPE  420      89.217 116.138  51.511  1.00  0.00            
ATOM   5032  GL2 POPE  420      86.857 118.319  49.842  1.00  0.00            
ATOM   5033  C1A POPE  420      90.394 117.119  46.219  1.00  0.00            
ATOM   5034  D2A POPE  420      91.762 117.718  41.553  1.00  0.00            
ATOM   5035  C3A POPE  420      90.808 120.870  39.004  1.00  0.00            
ATOM   5036  C4A POPE  420      88.165 121.843  35.634  1.00  0.00            
ATOM   5037  C1B POPE  420      85.950 118.850  45.831  1.00  0.00            
ATOM   5038  C2B POPE  420      85.831 117.219  41.401  1.00  0.00            
ATOM   5039  C3B POPE  420      84.208 115.924  37.507  1.00  0.00            
ATOM   5040  C4B POPE  420      80.820 116.724  33.944  1.00  0.00            
ATOM   5041  NH3 POPE  421      51.286  31.570  56.032  1.00  0.00            
ATOM   5042  PO4 POPE  421      50.276  35.283  55.198  1.00  0.00            
ATOM   5043  GL1 POPE  421      53.046  35.068  51.577  1.00  0.00            
ATOM   5044  GL2 POPE  421      53.827  32.237  51.393  1.00  0.00            
ATOM   5045  C1A POPE  421      53.232  35.678  46.411  1.00  0.00            
ATOM   5046  D2A POPE  421      53.937  37.585  42.624  1.00  0.00            
ATOM   5047  C3A POPE  421      57.808  40.013  43.720  1.00  0.00            
ATOM   5048  C4A POPE  421      61.229  39.219  42.926  1.00  0.00            
ATOM   5049  C1B POPE  421      52.620  31.382  47.809  1.00  0.00            
ATOM   5050  C2B POPE  421      50.417  31.028  43.216  1.00  0.00            
ATOM   5051  C3B POPE  421      48.591  31.605  39.210  1.00  0.00            
ATOM   5052  C4B POPE  421      48.389  30.056  35.211  1.00  0.00            
ATOM   5053  NH3 POPE  422     119.751  81.362  60.206  1.00  0.00            
ATOM   5054  PO4 POPE  422     116.077  82.308  58.192  1.00  0.00            
ATOM   5055  GL1 POPE  422     116.703  81.726  53.983  1.00  0.00            
ATOM   5056  GL2 POPE  422     115.091  79.741  51.606  1.00  0.00            
ATOM   5057  C1A POPE  422     119.757  83.792  51.430  1.00  0.00            
ATOM   5058  D2A POPE  422     119.391  84.592  47.402  1.00  0.00            
ATOM   5059  C3A POPE  422     121.834  88.008  44.196  1.00  0.00            
ATOM   5060  C4A POPE  422     120.804  90.283  39.912  1.00  0.00
[truncated: 1,722,686 more chars]
