# Supplementary material for: Membrane transporter dimerization driven by differential lipid solvation energetics of dissociated and associated states
Source: eLife. 2021 Apr 7;10:e63288. doi: 10.7554/eLife.63288 (PMC8116059; doi:10.7554/eLife.63288)
Supplement: Figure 3—source data 3. — This folder contains initial/final configurations (PDB files) for GROMACS coarse-grained simulations of 2:1 POPE/POPG and 2:1 DLPE/DLPG pure membranes alongside the corresponding parameter files (MDP/TPR format). [file elife-63288-fig3-data3.zip › Figure3-source-data/membrane-systems/50PO_50DL/last_frame.pdb]

REMARK    GENERATED BY TRJCONV
TITLE     Martini system t= 6778000.00000 step= 338900000
REMARK    THIS IS A SIMULATION BOX
CRYST1  195.749  195.749   76.188  90.00  90.00  90.00 P 1           1
MODEL        1
ATOM      1  NH3 DLPE    1       1.232   7.844  57.376  1.00  0.00            
ATOM      2  PO4 DLPE    1     192.817  10.492  56.316  1.00  0.00            
ATOM      3  GL1 DLPE    1     195.411   9.999  52.993  1.00  0.00            
ATOM      4  GL2 DLPE    1       2.196   8.601  52.529  1.00  0.00            
ATOM      5  C1A DLPE    1     195.137  10.670  48.749  1.00  0.00            
ATOM      6  C2A DLPE    1     195.025  10.505  43.660  1.00  0.00            
ATOM      7  C3A DLPE    1     192.397  11.379  39.254  1.00  0.00            
ATOM      8  C1B DLPE    1       3.815   8.630  48.439  1.00  0.00            
ATOM      9  C2B DLPE    1       3.869   8.038  44.770  1.00  0.00            
ATOM     10  C3B DLPE    1       1.848   7.574  40.677  1.00  0.00            
ATOM     11  NH3 DLPE    2     102.175 147.925  56.682  1.00  0.00            
ATOM     12  PO4 DLPE    2     107.267 148.328  57.071  1.00  0.00            
ATOM     13  GL1 DLPE    2     106.508 149.111  52.236  1.00  0.00            
ATOM     14  GL2 DLPE    2     107.858 151.961  52.052  1.00  0.00            
ATOM     15  C1A DLPE    2     106.496 146.159  49.164  1.00  0.00            
ATOM     16  C2A DLPE    2     106.078 146.968  44.589  1.00  0.00            
ATOM     17  C3A DLPE    2     105.837 150.784  42.675  1.00  0.00            
ATOM     18  C1B DLPE    2     110.032 155.871  50.281  1.00  0.00            
ATOM     19  C2B DLPE    2     111.583 157.972  46.540  1.00  0.00            
ATOM     20  C3B DLPE    2     113.513 158.649  43.383  1.00  0.00            
ATOM     21  NH3 DLPE    3       4.777  92.701  58.504  1.00  0.00            
ATOM     22  PO4 DLPE    3       6.500  88.250  56.711  1.00  0.00            
ATOM     23  GL1 DLPE    3       5.926  88.558  53.447  1.00  0.00            
ATOM     24  GL2 DLPE    3       7.398  91.530  52.635  1.00  0.00            
ATOM     25  C1A DLPE    3       7.374  87.331  49.092  1.00  0.00            
ATOM     26  C2A DLPE    3       5.336  85.276  45.554  1.00  0.00            
ATOM     27  C3A DLPE    3       1.407  86.065  44.270  1.00  0.00            
ATOM     28  C1B DLPE    3       7.851  93.174  49.025  1.00  0.00            
ATOM     29  C2B DLPE    3       9.773  92.800  45.426  1.00  0.00            
ATOM     30  C3B DLPE    3      11.480  94.573  42.460  1.00  0.00            
ATOM     31  NH3 DLPE    4      81.319  35.481  55.543  1.00  0.00            
ATOM     32  PO4 DLPE    4      79.309  31.407  56.186  1.00  0.00            
ATOM     33  GL1 DLPE    4      80.725  28.485  52.733  1.00  0.00            
ATOM     34  GL2 DLPE    4      77.717  26.438  52.475  1.00  0.00            
ATOM     35  C1A DLPE    4      81.653  26.475  48.701  1.00  0.00            
ATOM     36  C2A DLPE    4      81.194  24.531  45.746  1.00  0.00            
ATOM     37  C3A DLPE    4      81.332  24.685  41.881  1.00  0.00            
ATOM     38  C1B DLPE    4      75.608  24.416  49.728  1.00  0.00            
ATOM     39  C2B DLPE    4      75.979  22.907  45.214  1.00  0.00            
ATOM     40  C3B DLPE    4      76.291  22.864  40.901  1.00  0.00            
ATOM     41  NH3 DLPE    5     106.164 177.514  63.736  1.00  0.00            
ATOM     42  PO4 DLPE    5     104.141 177.644  60.267  1.00  0.00            
ATOM     43  GL1 DLPE    5     107.527 175.854  58.229  1.00  0.00            
ATOM     44  GL2 DLPE    5     110.226 177.322  58.888  1.00  0.00            
ATOM     45  C1A DLPE    5     107.710 176.340  54.203  1.00  0.00            
ATOM     46  C2A DLPE    5     111.299 177.388  52.015  1.00  0.00            
ATOM     47  C3A DLPE    5     111.206 177.880  47.819  1.00  0.00            
ATOM     48  C1B DLPE    5     112.839 174.574  55.994  1.00  0.00            
ATOM     49  C2B DLPE    5     113.728 172.933  52.624  1.00  0.00            
ATOM     50  C3B DLPE    5     112.810 172.971  49.062  1.00  0.00            
ATOM     51  NH3 DLPE    6      77.729  48.059  54.549  1.00  0.00            
ATOM     52  PO4 DLPE    6      81.660  48.801  53.250  1.00  0.00            
ATOM     53  GL1 DLPE    6      79.591  46.318  50.099  1.00  0.00            
ATOM     54  GL2 DLPE    6      81.616  44.248  49.967  1.00  0.00            
ATOM     55  C1A DLPE    6      78.375  45.838  45.537  1.00  0.00            
ATOM     56  C2A DLPE    6      77.200  45.835  41.319  1.00  0.00            
ATOM     57  C3A DLPE    6      76.493  45.156  37.068  1.00  0.00            
ATOM     58  C1B DLPE    6      81.055  41.861  45.443  1.00  0.00            
ATOM     59  C2B DLPE    6      79.601  41.339  40.988  1.00  0.00            
ATOM     60  C3B DLPE    6      76.899  39.003  37.324  1.00  0.00            
ATOM     61  NH3 DLPE    7     149.535 160.088  58.927  1.00  0.00            
ATOM     62  PO4 DLPE    7     145.529 162.184  58.810  1.00  0.00            
ATOM     63  GL1 DLPE    7     145.835 158.914  55.127  1.00  0.00            
ATOM     64  GL2 DLPE    7     147.681 156.842  55.355  1.00  0.00            
ATOM     65  C1A DLPE    7     146.067 160.596  50.562  1.00  0.00            
ATOM     66  C2A DLPE    7     147.241 162.016  46.927  1.00  0.00            
ATOM     67  C3A DLPE    7     146.840 164.613  44.832  1.00  0.00            
ATOM     68  C1B DLPE    7     147.785 156.252  50.426  1.00  0.00            
ATOM     69  C2B DLPE    7     145.934 155.653  45.479  1.00  0.00            
ATOM     70  C3B DLPE    7     146.489 154.690  41.807  1.00  0.00            
ATOM     71  NH3 DLPE    8     195.259 188.018  58.867  1.00  0.00            
ATOM     72  PO4 DLPE    8       1.861 185.346  57.385  1.00  0.00            
ATOM     73  GL1 DLPE    8       2.714 184.671  53.933  1.00  0.00            
ATOM     74  GL2 DLPE    8       0.954 181.459  53.453  1.00  0.00            
ATOM     75  C1A DLPE    8       2.012 185.316  49.527  1.00  0.00            
ATOM     76  C2A DLPE    8       1.867 183.400  45.325  1.00  0.00            
ATOM     77  C3A DLPE    8       3.436 183.915  40.013  1.00  0.00            
ATOM     78  C1B DLPE    8     194.956 180.794  50.308  1.00  0.00            
ATOM     79  C2B DLPE    8     193.861 179.833  45.838  1.00  0.00            
ATOM     80  C3B DLPE    8     195.224 179.613  41.849  1.00  0.00            
ATOM     81  NH3 DLPE    9     170.698  90.153  57.035  1.00  0.00            
ATOM     82  PO4 DLPE    9     175.523  90.574  59.414  1.00  0.00            
ATOM     83  GL1 DLPE    9     175.378  90.259  55.239  1.00  0.00            
ATOM     84  GL2 DLPE    9     173.031  92.160  53.243  1.00  0.00            
ATOM     85  C1A DLPE    9     176.839  89.454  51.393  1.00  0.00            
ATOM     86  C2A DLPE    9     177.883  90.606  47.878  1.00  0.00            
ATOM     87  C3A DLPE    9     175.957  91.403  44.709  1.00  0.00            
ATOM     88  C1B DLPE    9     171.424  95.414  50.870  1.00  0.00            
ATOM     89  C2B DLPE    9     168.261  98.046  48.332  1.00  0.00            
ATOM     90  C3B DLPE    9     169.613 101.931  45.965  1.00  0.00            
ATOM     91  NH3 DLPE   10      11.766  17.208  59.230  1.00  0.00            
ATOM     92  PO4 DLPE   10      11.965  12.479  58.486  1.00  0.00            
ATOM     93  GL1 DLPE   10      10.122  14.701  54.651  1.00  0.00            
ATOM     94  GL2 DLPE   10       7.506  15.490  53.252  1.00  0.00            
ATOM     95  C1A DLPE   10       8.458  11.512  50.790  1.00  0.00            
ATOM     96  C2A DLPE   10       8.592   9.448  45.782  1.00  0.00            
ATOM     97  C3A DLPE   10       9.052  10.663  41.721  1.00  0.00            
ATOM     98  C1B DLPE   10       7.358  17.052  49.349  1.00  0.00            
ATOM     99  C2B DLPE   10       8.012  20.118  45.688  1.00  0.00            
ATOM    100  C3B DLPE   10       7.365  24.215  43.038  1.00  0.00            
ATOM    101  NH3 DLPE   11      84.651  63.073  52.712  1.00  0.00            
ATOM    102  PO4 DLPE   11      88.481  60.195  53.191  1.00  0.00            
ATOM    103  GL1 DLPE   11      87.370  60.498  49.035  1.00  0.00            
ATOM    104  GL2 DLPE   11      85.983  56.336  48.357  1.00  0.00            
ATOM    105  C1A DLPE   11      87.437  61.659  45.075  1.00  0.00            
ATOM    106  C2A DLPE   11      89.640  59.431  41.126  1.00  0.00            
ATOM    107  C3A DLPE   11      91.864  59.878  35.871  1.00  0.00            
ATOM    108  C1B DLPE   11      86.255  56.131  43.614  1.00  0.00            
ATOM    109  C2B DLPE   11      86.675  55.106  39.270  1.00  0.00            
ATOM    110  C3B DLPE   11      83.970  53.878  35.613  1.00  0.00            
ATOM    111  NH3 DLPE   12     134.422 138.753  51.710  1.00  0.00            
ATOM    112  PO4 DLPE   12     130.343 140.725  52.124  1.00  0.00            
ATOM    113  GL1 DLPE   12     129.989 139.419  47.753  1.00  0.00            
ATOM    114  GL2 DLPE   12     131.433 136.516  45.918  1.00  0.00            
ATOM    115  C1A DLPE   12     128.312 138.933  43.855  1.00  0.00            
ATOM    116  C2A DLPE   12     127.558 139.114  39.826  1.00  0.00            
ATOM    117  C3A DLPE   12     123.904 137.632  37.451  1.00  0.00            
ATOM    118  C1B DLPE   12     131.266 136.256  41.253  1.00  0.00            
ATOM    119  C2B DLPE   12     133.120 134.803  37.345  1.00  0.00            
ATOM    120  C3B DLPE   12     135.781 134.073  34.192  1.00  0.00            
ATOM    121  NH3 DLPE   13      99.773  88.323  54.879  1.00  0.00            
ATOM    122  PO4 DLPE   13     103.439  87.423  53.673  1.00  0.00            
ATOM    123  GL1 DLPE   13     101.621  86.209  49.614  1.00  0.00            
ATOM    124  GL2 DLPE   13     100.383  84.335  49.493  1.00  0.00            
ATOM    125  C1A DLPE   13     103.350  86.874  45.799  1.00  0.00            
ATOM    126  C2A DLPE   13     102.549  84.816  42.138  1.00  0.00            
ATOM    127  C3A DLPE   13     102.017  84.319  37.595  1.00  0.00            
ATOM    128  C1B DLPE   13      98.638  85.041  45.085  1.00  0.00            
ATOM    129  C2B DLPE   13      97.313  84.975  40.827  1.00  0.00            
ATOM    130  C3B DLPE   13      96.637  82.607  37.352  1.00  0.00            
ATOM    131  NH3 DLPE   14     158.001 120.705  55.878  1.00  0.00            
ATOM    132  PO4 DLPE   14     156.355 123.731  58.959  1.00  0.00            
ATOM    133  GL1 DLPE   14     154.244 123.897  55.152  1.00  0.00            
ATOM    134  GL2 DLPE   14     150.989 124.668  55.878  1.00  0.00            
ATOM    135  C1A DLPE   14     154.472 123.761  50.776  1.00  0.00            
ATOM    136  C2A DLPE   14     155.201 123.081  46.122  1.00  0.00            
ATOM    137  C3A DLPE   14     158.888 122.316  44.953  1.00  0.00            
ATOM    138  C1B DLPE   14     150.299 125.979  51.631  1.00  0.00            
ATOM    139  C2B DLPE   14     153.661 128.023  48.184  1.00  0.00            
ATOM    140  C3B DLPE   14     153.786 128.174  43.835  1.00  0.00            
ATOM    141  NH3 DLPE   15      21.124  97.081  52.581  1.00  0.00            
ATOM    142  PO4 DLPE   15      26.252  97.196  51.968  1.00  0.00            
ATOM    143  GL1 DLPE   15      25.146  99.351  49.475  1.00  0.00            
ATOM    144  GL2 DLPE   15      26.611 101.931  48.884  1.00  0.00            
ATOM    145  C1A DLPE   15      23.236  97.983  45.361  1.00  0.00            
ATOM    146  C2A DLPE   15      22.050  95.883  41.778  1.00  0.00            
ATOM    147  C3A DLPE   15      20.898  97.664  39.049  1.00  0.00            
ATOM    148  C1B DLPE   15      28.069 100.659  44.709  1.00  0.00            
ATOM    149  C2B DLPE   15      30.116 102.478  41.130  1.00  0.00            
ATOM    150  C3B DLPE   15      31.166 102.559  35.527  1.00  0.00            
ATOM    151  NH3 DLPE   16      52.007  29.508  56.536  1.00  0.00            
ATOM    152  PO4 DLPE   16      48.792  27.329  58.559  1.00  0.00            
ATOM    153  GL1 DLPE   16      49.813  25.422  54.834  1.00  0.00            
ATOM    154  GL2 DLPE   16      51.640  23.179  55.194  1.00  0.00            
ATOM    155  C1A DLPE   16      49.789  23.020  50.843  1.00  0.00            
ATOM    156  C2A DLPE   16      47.261  22.602  47.138  1.00  0.00            
ATOM    157  C3A DLPE   16      43.034  21.921  43.995  1.00  0.00            
ATOM    158  C1B DLPE   16      54.972  25.516  51.960  1.00  0.00            
ATOM    159  C2B DLPE   16      59.258  26.421  50.594  1.00  0.00            
ATOM    160  C3B DLPE   16      61.869  26.993  46.853  1.00  0.00            
ATOM    161  NH3 DLPE   17      34.867  27.982  53.739  1.00  0.00            
ATOM    162  PO4 DLPE   17      31.629  25.616  53.969  1.00  0.00            
ATOM    163  GL1 DLPE   17      32.164  27.051  49.669  1.00  0.00            
ATOM    164  GL2 DLPE   17      32.504  30.622  50.108  1.00  0.00            
ATOM    165  C1A DLPE   17      33.298  25.138  45.724  1.00  0.00            
ATOM    166  C2A DLPE   17      33.867  27.898  43.318  1.00  0.00            
ATOM    167  C3A DLPE   17      32.159  28.951  39.752  1.00  0.00            
ATOM    168  C1B DLPE   17      33.052  33.205  46.047  1.00  0.00            
ATOM    169  C2B DLPE   17      32.407  33.650  42.359  1.00  0.00            
ATOM    170  C3B DLPE   17      31.622  33.891  38.346  1.00  0.00            
ATOM    171  NH3 DLPE   18      24.813  44.979  55.745  1.00  0.00            
ATOM    172  PO4 DLPE   18      24.186  48.431  55.395  1.00  0.00            
ATOM    173  GL1 DLPE   18      23.236  49.360  51.040  1.00  0.00            
ATOM    174  GL2 DLPE   18      22.328  45.960  51.381  1.00  0.00            
ATOM    175  C1A DLPE   18      20.735  51.518  47.957  1.00  0.00            
ATOM    176  C2A DLPE   18      18.331  49.943  45.652  1.00  0.00            
ATOM    177  C3A DLPE   18      15.699  52.373  43.097  1.00  0.00            
ATOM    178  C1B DLPE   18      20.705  46.090  47.255  1.00  0.00            
ATOM    179  C2B DLPE   18      22.055  46.932  43.252  1.00  0.00            
ATOM    180  C3B DLPE   18      21.900  48.931  38.144  1.00  0.00            
ATOM    181  NH3 DLPE   19     178.583  41.845  56.834  1.00  0.00            
ATOM    182  PO4 DLPE   19     174.361  41.992  57.403  1.00  0.00            
ATOM    183  GL1 DLPE   19     174.401  41.696  53.038  1.00  0.00            
ATOM    184  GL2 DLPE   19     178.067  41.478  51.476  1.00  0.00            
ATOM    185  C1A DLPE   19     173.733  40.410  48.894  1.00  0.00            
ATOM    186  C2A DLPE   19     173.401  36.430  45.776  1.00  0.00            
ATOM    187  C3A DLPE   19     171.763  35.325  40.615  1.00  0.00            
ATOM    188  C1B DLPE   19     180.738  43.338  47.758  1.00  0.00            
ATOM    189  C2B DLPE   19     183.296  44.340  44.301  1.00  0.00            
ATOM    190  C3B DLPE   19     184.350  47.469  40.935  1.00  0.00            
ATOM    191  NH3 DLPE   20     177.138 163.217  59.915  1.00  0.00            
ATOM    192  PO4 DLPE   20     178.584 167.078  57.256  1.00  0.00            
ATOM    193  GL1 DLPE   20     179.884 166.009  52.940  1.00  0.00            
ATOM    194  GL2 DLPE   20     177.821 164.300  50.819  1.00  0.00            
ATOM    195  C1A DLPE   20     181.976 166.252  48.779  1.00  0.00            
ATOM    196  C2A DLPE   20     182.275 165.022  44.135  1.00  0.00            
ATOM    197  C3A DLPE   20     181.167 163.594  40.768  1.00  0.00            
ATOM    198  C1B DLPE   20     179.126 161.986  48.504  1.00  0.00            
ATOM    199  C2B DLPE   20     178.618 160.776  43.930  1.00  0.00            
ATOM    200  C3B DLPE   20     179.558 159.351  39.566  1.00  0.00            
ATOM    201  NH3 DLPE   21      35.295  84.309  52.747  1.00  0.00            
ATOM    202  PO4 DLPE   21      32.204  87.753  52.448  1.00  0.00            
ATOM    203  GL1 DLPE   21      29.894  90.568  49.355  1.00  0.00            
ATOM    204  GL2 DLPE   21      29.385  93.815  49.408  1.00  0.00            
ATOM    205  C1A DLPE   21      28.100  90.188  45.580  1.00  0.00            
ATOM    206  C2A DLPE   21      29.583  89.379  41.851  1.00  0.00            
ATOM    207  C3A DLPE   21      27.416  89.781  37.239  1.00  0.00            
ATOM    208  C1B DLPE   21      32.369  92.475  45.401  1.00  0.00            
ATOM    209  C2B DLPE   21      33.041  93.394  41.619  1.00  0.00            
ATOM    210  C3B DLPE   21      32.742  91.346  38.532  1.00  0.00            
ATOM    211  NH3 DLPE   22      48.819  99.169  49.920  1.00  0.00            
ATOM    212  PO4 DLPE   22      45.890 102.309  49.632  1.00  0.00            
ATOM    213  GL1 DLPE   22      43.642 104.438  46.655  1.00  0.00            
ATOM    214  GL2 DLPE   22      44.581 107.263  46.564  1.00  0.00            
ATOM    215  C1A DLPE   22      42.884 105.517  41.997  1.00  0.00            
ATOM    216  C2A DLPE   22      42.596 105.756  38.409  1.00  0.00            
ATOM    217  C3A DLPE   22      39.112 108.171  36.202  1.00  0.00            
ATOM    218  C1B DLPE   22      47.979 104.903  44.407  1.00  0.00            
ATOM    219  C2B DLPE   22      49.146 101.169  43.447  1.00  0.00            
ATOM    220  C3B DLPE   22      50.332  98.416  40.849  1.00  0.00            
ATOM    221  NH3 DLPE   23     125.116  17.544  56.669  1.00  0.00            
ATOM    222  PO4 DLPE   23     122.448  20.336  55.034  1.00  0.00            
ATOM    223  GL1 DLPE   23     118.825  17.982  53.178  1.00  0.00            
ATOM    224  GL2 DLPE   23     115.568  17.205  54.283  1.00  0.00            
ATOM    225  C1A DLPE   23     117.834  15.423  49.336  1.00  0.00            
ATOM    226  C2A DLPE   23     114.865  14.812  45.987  1.00  0.00            
ATOM    227  C3A DLPE   23     114.309  14.621  42.051  1.00  0.00            
ATOM    228  C1B DLPE   23     113.645  14.043  51.886  1.00  0.00            
ATOM    229  C2B DLPE   23     111.700  12.313  49.921  1.00  0.00            
ATOM    230  C3B DLPE   23     110.095  11.177  46.757  1.00  0.00            
ATOM    231  NH3 DLPE   24      25.130 104.953  52.226  1.00  0.00            
ATOM    232  PO4 DLPE   24      23.396 108.985  53.337  1.00  0.00            
ATOM    233  GL1 DLPE   24      21.896 112.148  50.223  1.00  0.00            
ATOM    234  GL2 DLPE   24      22.839 115.509  50.397  1.00  0.00            
ATOM    235  C1A DLPE   24      21.385 111.652  45.610  1.00  0.00            
ATOM    236  C2A DLPE   24      23.563 110.648  42.333  1.00  0.00            
ATOM    237  C3A DLPE   24      27.256 110.906  39.394  1.00  0.00            
ATOM    238  C1B DLPE   24      23.261 117.031  46.246  1.00  0.00            
ATOM    239  C2B DLPE   24      25.816 119.311  42.742  1.00  0.00            
ATOM    240  C3B DLPE   24      25.008 120.244  37.888  1.00  0.00            
ATOM    241  NH3 DLPE   25     154.749  51.995  55.633  1.00  0.00            
ATOM    242  PO4 DLPE   25     159.197  52.094  58.755  1.00  0.00            
ATOM    243  GL1 DLPE   25     160.195  52.029  54.319  1.00  0.00            
ATOM    244  GL2 DLPE   25     163.090  52.258  53.291  1.00  0.00            
ATOM    245  C1A DLPE   25     158.950  54.885  51.469  1.00  0.00            
ATOM    246  C2A DLPE   25     158.824  54.131  47.391  1.00  0.00            
ATOM    247  C3A DLPE   25     156.989  56.530  44.731  1.00  0.00            
ATOM    248  C1B DLPE   25     162.628  52.091  49.644  1.00  0.00            
ATOM    249  C2B DLPE   25     162.462  50.461  45.466  1.00  0.00            
ATOM    250  C3B DLPE   25     163.159  47.305  42.012  1.00  0.00            
ATOM    251  NH3 DLPE   26      72.688  66.586  54.434  1.00  0.00            
ATOM    252  PO4 DLPE   26      71.714  70.030  52.406  1.00  0.00            
ATOM    253  GL1 DLPE   26      73.658  68.322  49.574  1.00  0.00            
ATOM    254  GL2 DLPE   26      76.555  66.093  49.289  1.00  0.00            
ATOM    255  C1A DLPE   26      75.283  68.533  44.585  1.00  0.00            
ATOM    256  C2A DLPE   26      75.219  67.026  40.547  1.00  0.00            
ATOM    257  C3A DLPE   26      76.047  67.900  36.716  1.00  0.00            
ATOM    258  C1B DLPE   26      79.588  63.947  46.132  1.00  0.00            
ATOM    259  C2B DLPE   26      79.243  63.043  42.111  1.00  0.00            
ATOM    260  C3B DLPE   26      78.725  63.492  37.112  1.00  0.00            
ATOM    261  NH3 DLPE   27       1.593 126.180  54.533  1.00  0.00            
ATOM    262  PO4 DLPE   27       3.009 121.027  55.931  1.00  0.00            
ATOM    263  GL1 DLPE   27       2.003 121.015  51.680  1.00  0.00            
ATOM    264  GL2 DLPE   27       3.195 118.401  50.325  1.00  0.00            
ATOM    265  C1A DLPE   27       1.794 124.783  48.658  1.00  0.00            
ATOM    266  C2A DLPE   27       2.732 126.537  44.994  1.00  0.00            
ATOM    267  C3A DLPE   27       4.694 130.557  43.246  1.00  0.00            
ATOM    268  C1B DLPE   27       2.630 120.794  46.126  1.00  0.00            
ATOM    269  C2B DLPE   27       1.472 121.882  42.249  1.00  0.00            
ATOM    270  C3B DLPE   27     194.210 122.764  38.759  1.00  0.00            
ATOM    271  NH3 DLPE   28     138.584  25.026  56.134  1.00  0.00            
ATOM    272  PO4 DLPE   28     142.518  25.057  56.169  1.00  0.00            
ATOM    273  GL1 DLPE   28     142.667  24.107  52.052  1.00  0.00            
ATOM    274  GL2 DLPE   28     143.885  26.259  50.475  1.00  0.00            
ATOM    275  C1A DLPE   28     141.122  19.574  48.930  1.00  0.00            
ATOM    276  C2A DLPE   28     141.643  16.279  46.705  1.00  0.00            
ATOM    277  C3A DLPE   28     140.857  16.375  42.444  1.00  0.00            
ATOM    278  C1B DLPE   28     142.582  24.189  47.508  1.00  0.00            
ATOM    279  C2B DLPE   28     143.224  25.012  43.064  1.00  0.00            
ATOM    280  C3B DLPE   28     142.947  28.093  39.878  1.00  0.00            
ATOM    281  NH3 DLPE   29     194.510 134.886  57.664  1.00  0.00            
ATOM    282  PO4 DLPE   29     195.066 129.861  58.306  1.00  0.00            
ATOM    283  GL1 DLPE   29     193.030 131.758  54.083  1.00  0.00            
ATOM    284  GL2 DLPE   29     194.628 133.938  52.753  1.00  0.00            
ATOM    285  C1A DLPE   29     194.017 130.456  49.540  1.00  0.00            
ATOM    286  C2A DLPE   29     192.387 128.225  45.817  1.00  0.00            
ATOM    287  C3A DLPE   29     194.276 125.319  43.258  1.00  0.00            
ATOM    288  C1B DLPE   29     193.552 136.415  49.116  1.00  0.00            
ATOM    289  C2B DLPE   29     195.117 137.759  44.810  1.00  0.00            
ATOM    290  C3B DLPE   29       2.430 141.035  44.915  1.00  0.00            
ATOM    291  NH3 DLPE   30     192.521 103.606  56.004  1.00  0.00            
ATOM    292  PO4 DLPE   30       0.209 102.183  57.884  1.00  0.00            
ATOM    293  GL1 DLPE   30       1.054 102.166  53.278  1.00  0.00            
ATOM    294  GL2 DLPE   30       3.156 103.580  50.278  1.00  0.00            
ATOM    295  C1A DLPE   30     194.918 100.657  49.338  1.00  0.00            
ATOM    296  C2A DLPE   30     192.268 100.104  45.691  1.00  0.00            
ATOM    297  C3A DLPE   30     189.637  98.347  42.283  1.00  0.00            
ATOM    298  C1B DLPE   30       1.609 104.961  46.564  1.00  0.00            
ATOM    299  C2B DLPE   30       1.911 107.350  42.025  1.00  0.00            
ATOM    300  C3B DLPE   30       1.821 104.118  40.613  1.00  0.00            
ATOM    301  NH3 DLPE   31     118.383  22.772  53.885  1.00  0.00            
ATOM    302  PO4 DLPE   31     120.794  25.242  55.006  1.00  0.00            
ATOM    303  GL1 DLPE   31     123.215  23.120  51.072  1.00  0.00            
ATOM    304  GL2 DLPE   31     126.626  23.490  50.054  1.00  0.00            
ATOM    305  C1A DLPE   31     122.815  20.836  47.338  1.00  0.00            
ATOM    306  C2A DLPE   31     121.132  17.068  45.480  1.00  0.00            
ATOM    307  C3A DLPE   31     119.214  14.930  41.336  1.00  0.00            
ATOM    308  C1B DLPE   31     124.605  25.609  46.956  1.00  0.00            
ATOM    309  C2B DLPE   31     125.308  27.253  42.471  1.00  0.00            
ATOM    310  C3B DLPE   31     126.607  25.669  38.777  1.00  0.00            
ATOM    311  NH3 DLPE   32      66.766  96.196  55.942  1.00  0.00            
ATOM    312  PO4 DLPE   32      67.045 100.315  56.505  1.00  0.00            
ATOM    313  GL1 DLPE   32      67.700 101.779  51.583  1.00  0.00            
ATOM    314  GL2 DLPE   32      65.577 102.066  49.716  1.00  0.00            
ATOM    315  C1A DLPE   32      69.813 101.293  47.324  1.00  0.00            
ATOM    316  C2A DLPE   32      70.991 101.460  43.584  1.00  0.00            
ATOM    317  C3A DLPE   32      71.962 102.767  39.997  1.00  0.00            
ATOM    318  C1B DLPE   32      65.511 100.745  45.031  1.00  0.00            
ATOM    319  C2B DLPE   32      66.861 100.259  40.952  1.00  0.00            
ATOM    320  C3B DLPE   32      67.741 102.024  37.110  1.00  0.00            
ATOM    321  NH3 DLPE   33      75.185  41.108  59.691  1.00  0.00            
ATOM    322  PO4 DLPE   33      77.390  43.655  57.490  1.00  0.00            
ATOM    323  GL1 DLPE   33      78.082  42.474  53.502  1.00  0.00            
ATOM    324  GL2 DLPE   33      80.689  41.241  53.677  1.00  0.00            
ATOM    325  C1A DLPE   33      76.483  41.697  49.561  1.00  0.00            
ATOM    326  C2A DLPE   33      73.165  40.123  48.941  1.00  0.00            
ATOM    327  C3A DLPE   33      69.599  42.689  48.127  1.00  0.00            
ATOM    328  C1B DLPE   33      81.507  38.913  50.192  1.00  0.00            
ATOM    329  C2B DLPE   33      84.039  37.846  45.583  1.00  0.00            
ATOM    330  C3B DLPE   33      84.900  36.043  41.893  1.00  0.00            
ATOM    331  NH3 DLPE   34      35.897  23.110  55.358  1.00  0.00            
ATOM    332  PO4 DLPE   34      38.581  26.919  57.367  1.00  0.00            
ATOM    333  GL1 DLPE   34      39.257  26.168  52.654  1.00  0.00            
ATOM    334  GL2 DLPE   34      40.479  23.525  52.101  1.00  0.00            
ATOM    335  C1A DLPE   34      37.069  24.135  48.872  1.00  0.00            
ATOM    336  C2A DLPE   34      38.938  20.228  47.141  1.00  0.00            
ATOM    337  C3A DLPE   34      40.632  16.798  44.388  1.00  0.00            
ATOM    338  C1B DLPE   34      42.199  24.202  48.855  1.00  0.00            
ATOM    339  C2B DLPE   34      42.505  27.369  46.128  1.00  0.00            
ATOM    340  C3B DLPE   34      42.611  30.942  43.203  1.00  0.00            
ATOM    341  NH3 DLPE   35     107.309 191.729  61.142  1.00  0.00            
ATOM    342  PO4 DLPE   35     103.887 192.382  60.931  1.00  0.00            
ATOM    343  GL1 DLPE   35     102.615 190.468  57.433  1.00  0.00            
ATOM    344  GL2 DLPE   35     105.088 189.813  55.889  1.00  0.00            
ATOM    345  C1A DLPE   35     100.622 188.878  54.127  1.00  0.00            
ATOM    346  C2A DLPE   35     101.374 188.842  50.299  1.00  0.00            
ATOM    347  C3A DLPE   35     104.884 190.628  48.357  1.00  0.00            
ATOM    348  C1B DLPE   35     106.206 187.376  52.358  1.00  0.00            
ATOM    349  C2B DLPE   35     104.503 185.511  47.586  1.00  0.00            
ATOM    350  C3B DLPE   35     103.400 184.374  43.503  1.00  0.00            
ATOM    351  NH3 DLPE   36     114.599 131.279  51.130  1.00  0.00            
ATOM    352  PO4 DLPE   36     118.461 131.235  50.865  1.00  0.00            
ATOM    353  GL1 DLPE   36     118.230 131.744  46.784  1.00  0.00            
ATOM    354  GL2 DLPE   36     115.425 133.839  46.716  1.00  0.00            
ATOM    355  C1A DLPE   36     119.006 134.513  43.455  1.00  0.00            
ATOM    356  C2A DLPE   36     119.231 137.565  39.506  1.00  0.00            
ATOM    357  C3A DLPE   36     118.886 140.132  35.404  1.00  0.00            
ATOM    358  C1B DLPE   36     114.626 131.495  43.292  1.00  0.00            
ATOM    359  C2B DLPE   36     117.716 130.275  40.589  1.00  0.00            
ATOM    360  C3B DLPE   36     116.610 129.275  36.799  1.00  0.00            
ATOM    361  NH3 DLPE   37      80.611 170.884  58.624  1.00  0.00            
ATOM    362  PO4 DLPE   37      80.350 167.081  61.748  1.00  0.00            
ATOM    363  GL1 DLPE   37      82.107 166.136  57.313  1.00  0.00            
ATOM    364  GL2 DLPE   37      82.708 163.609  56.593  1.00  0.00            
ATOM    365  C1A DLPE   37      85.563 165.169  52.926  1.00  0.00            
ATOM    366  C2A DLPE   37      86.300 167.726  49.245  1.00  0.00            
ATOM    367  C3A DLPE   37      85.470 168.391  45.678  1.00  0.00            
ATOM    368  C1B DLPE   37      80.597 164.426  52.961  1.00  0.00            
ATOM    369  C2B DLPE   37      77.040 166.460  50.894  1.00  0.00            
ATOM    370  C3B DLPE   37      75.771 169.543  46.527  1.00  0.00            
ATOM    371  NH3 DLPE   38     125.648 142.067  54.260  1.00  0.00            
ATOM    372  PO4 DLPE   38     121.988 143.733  55.688  1.00  0.00            
ATOM    373  GL1 DLPE   38     120.043 145.232  52.413  1.00  0.00            
ATOM    374  GL2 DLPE   38     117.481 142.491  51.017  1.00  0.00            
ATOM    375  C1A DLPE   38     120.162 144.059  47.275  1.00  0.00            
ATOM    376  C2A DLPE   38     120.223 145.771  42.606  1.00  0.00            
ATOM    377  C3A DLPE   38     121.795 147.575  38.809  1.00  0.00            
ATOM    378  C1B DLPE   38     115.244 143.761  46.906  1.00  0.00            
ATOM    379  C2B DLPE   38     114.431 145.053  42.643  1.00  0.00            
ATOM    380  C3B DLPE   38     116.349 148.465  39.976  1.00  0.00            
ATOM    381  NH3 DLPE   39     111.628 111.616  49.820  1.00  0.00            
ATOM    382  PO4 DLPE   39     109.359 108.703  51.531  1.00  0.00            
ATOM    383  GL1 DLPE   39     108.694 107.620  46.817  1.00  0.00            
ATOM    384  GL2 DLPE   39     106.558 105.347  47.256  1.00  0.00            
ATOM    385  C1A DLPE   39     106.045 109.381  43.997  1.00  0.00            
ATOM    386  C2A DLPE   39     104.752 109.100  39.324  1.00  0.00            
ATOM    387  C3A DLPE   39     104.862 109.979  35.680  1.00  0.00            
ATOM    388  C1B DLPE   39     106.825 104.422  42.651  1.00  0.00            
ATOM    389  C2B DLPE   39     106.419 103.131  38.337  1.00  0.00            
ATOM    390  C3B DLPE   39     103.699 103.476  34.439  1.00  0.00            
ATOM    391  NH3 DLPE   40      69.422 148.951  56.585  1.00  0.00            
ATOM    392  PO4 DLPE   40      65.776 146.425  56.516  1.00  0.00            
ATOM    393  GL1 DLPE   40      65.864 147.478  52.169  1.00  0.00            
ATOM    394  GL2 DLPE   40      67.286 147.404  50.476  1.00  0.00            
ATOM    395  C1A DLPE   40      63.069 149.418  49.316  1.00  0.00            
ATOM    396  C2A DLPE   40      61.925 148.512  45.403  1.00  0.00            
ATOM    397  C3A DLPE   40      61.227 148.655  40.399  1.00  0.00            
ATOM    398  C1B DLPE   40      67.406 149.034  46.038  1.00  0.00            
ATOM    399  C2B DLPE   40      66.559 147.665  41.182  1.00  0.00            
ATOM    400  C3B DLPE   40      64.277 145.603  38.571  1.00  0.00            
ATOM    401  NH3 DLPE   41      98.230  42.380  58.165  1.00  0.00            
ATOM    402  PO4 DLPE   41      98.019  42.426  54.343  1.00  0.00            
ATOM    403  GL1 DLPE   41      97.995  41.272  50.404  1.00  0.00            
ATOM    404  GL2 DLPE   41      97.808  38.099  49.925  1.00  0.00            
ATOM    405  C1A DLPE   41     101.156  42.001  47.860  1.00  0.00            
ATOM    406  C2A DLPE   41     102.762  40.887  42.607  1.00  0.00            
ATOM    407  C3A DLPE   41     101.140  42.875  38.398  1.00  0.00            
ATOM    408  C1B DLPE   41      98.157  38.598  45.693  1.00  0.00            
ATOM    409  C2B DLPE   41      98.879  36.693  41.230  1.00  0.00            
ATOM    410  C3B DLPE   41      98.879  32.960  38.924  1.00  0.00            
ATOM    411  NH3 DLPE   42     128.498 190.873  59.860  1.00  0.00            
ATOM    412  PO4 DLPE   42     129.074   0.053  60.479  1.00  0.00            
ATOM    413  GL1 DLPE   42     128.675 193.750  55.967  1.00  0.00            
ATOM    414  GL2 DLPE   42     125.782 192.068  55.830  1.00  0.00            
ATOM    415  C1A DLPE   42     129.405 192.486  52.525  1.00  0.00            
ATOM    416  C2A DLPE   42     130.287 191.315  49.100  1.00  0.00            
ATOM    417  C3A DLPE   42     130.257 188.736  46.231  1.00  0.00            
ATOM    418  C1B DLPE   42     122.907 192.978  53.771  1.00  0.00            
ATOM    419  C2B DLPE   42     120.761 190.662  50.352  1.00  0.00            
ATOM    420  C3B DLPE   42     119.299 189.158  46.267  1.00  0.00            
ATOM    421  NH3 DLPE   43      77.384 157.502  62.112  1.00  0.00            
ATOM    422  PO4 DLPE   43      74.163 160.623  60.167  1.00  0.00            
ATOM    423  GL1 DLPE   43      72.634 162.255  56.369  1.00  0.00            
ATOM    424  GL2 DLPE   43      69.889 159.676  56.537  1.00  0.00            
ATOM    425  C1A DLPE   43      75.459 161.428  51.984  1.00  0.00            
ATOM    426  C2A DLPE   43      76.518 158.626  49.069  1.00  0.00            
ATOM    427  C3A DLPE   43      78.125 155.959  46.539  1.00  0.00            
ATOM    428  C1B DLPE   43      68.697 162.206  52.371  1.00  0.00            
ATOM    429  C2B DLPE   43      67.993 162.980  48.050  1.00  0.00            
ATOM    430  C3B DLPE   43      66.451 164.056  43.990  1.00  0.00            
ATOM    431  NH3 DLPE   44     184.361   7.535  53.907  1.00  0.00            
ATOM    432  PO4 DLPE   44     184.783   3.514  54.536  1.00  0.00            
ATOM    433  GL1 DLPE   44     187.174   5.193  50.125  1.00  0.00            
ATOM    434  GL2 DLPE   44     187.062   7.141  47.270  1.00  0.00            
ATOM    435  C1A DLPE   44     186.484   2.382  46.823  1.00  0.00            
ATOM    436  C2A DLPE   44     188.194   0.641  42.226  1.00  0.00            
ATOM    437  C3A DLPE   44     188.642 193.971  38.750  1.00  0.00            
ATOM    438  C1B DLPE   44     187.546   5.588  42.809  1.00  0.00            
ATOM    439  C2B DLPE   44     185.652   3.491  38.633  1.00  0.00            
ATOM    440  C3B DLPE   44     185.006 195.676  36.058  1.00  0.00            
ATOM    441  NH3 DLPE   45     152.434 105.802  55.268  1.00  0.00            
ATOM    442  PO4 DLPE   45     156.719 107.876  53.424  1.00  0.00            
ATOM    443  GL1 DLPE   45     157.264 109.150  49.352  1.00  0.00            
ATOM    444  GL2 DLPE   45     160.144 107.391  48.266  1.00  0.00            
ATOM    445  C1A DLPE   45     157.562 110.140  44.776  1.00  0.00            
ATOM    446  C2A DLPE   45     156.960 110.129  40.748  1.00  0.00            
ATOM    447  C3A DLPE   45     154.229 110.703  37.484  1.00  0.00            
ATOM    448  C1B DLPE   45     160.332 105.718  43.850  1.00  0.00            
ATOM    449  C2B DLPE   45     162.060 103.989  39.924  1.00  0.00            
ATOM    450  C3B DLPE   45     163.472 104.891  35.082  1.00  0.00            
ATOM    451  NH3 DLPE   46     139.698 137.145  54.953  1.00  0.00            
ATOM    452  PO4 DLPE   46     142.207 139.845  55.559  1.00  0.00            
ATOM    453  GL1 DLPE   46     140.824 140.608  50.974  1.00  0.00            
ATOM    454  GL2 DLPE   46     138.340 141.161  50.368  1.00  0.00            
ATOM    455  C1A DLPE   46     142.985 141.852  47.109  1.00  0.00            
ATOM    456  C2A DLPE   46     143.001 142.368  43.575  1.00  0.00            
ATOM    457  C3A DLPE   46     146.412 143.791  42.568  1.00  0.00            
ATOM    458  C1B DLPE   46     138.368 143.118  45.780  1.00  0.00            
ATOM    459  C2B DLPE   46     138.239 145.150  41.937  1.00  0.00            
ATOM    460  C3B DLPE   46     138.781 141.954  38.047  1.00  0.00            
ATOM    461  NH3 DLPE   47     156.786  35.675  55.947  1.00  0.00            
ATOM    462  PO4 DLPE   47     159.221  31.828  55.529  1.00  0.00            
ATOM    463  GL1 DLPE   47     159.409  33.157  51.798  1.00  0.00            
ATOM    464  GL2 DLPE   47     159.324  29.545  50.771  1.00  0.00            
ATOM    465  C1A DLPE   47     158.736  33.502  47.196  1.00  0.00            
ATOM    466  C2A DLPE   47     161.876  33.237  43.623  1.00  0.00            
ATOM    467  C3A DLPE   47     163.373  32.775  39.368  1.00  0.00            
ATOM    468  C1B DLPE   47     163.783  32.397  49.009  1.00  0.00            
ATOM    469  C2B DLPE   47     166.284  30.583  46.495  1.00  0.00            
ATOM    470  C3B DLPE   47     167.458  26.360  45.432  1.00  0.00            
ATOM    471  NH3 DLPE   48     130.106 106.621  50.267  1.00  0.00            
ATOM    472  PO4 DLPE   48     134.438 106.579  51.332  1.00  0.00            
ATOM    473  GL1 DLPE   48     137.640 109.019  49.124  1.00  0.00            
ATOM    474  GL2 DLPE   48     140.423 107.061  47.572  1.00  0.00            
ATOM    475  C1A DLPE   48     137.381 110.529  44.460  1.00  0.00            
ATOM    476  C2A DLPE   48     139.990 109.680  40.001  1.00  0.00            
ATOM    477  C3A DLPE   48     142.205 111.814  37.166  1.00  0.00            
ATOM    478  C1B DLPE   48     141.072 106.192  43.599  1.00  0.00            
ATOM    479  C2B DLPE   48     140.823 104.791  39.787  1.00  0.00            
ATOM    480  C3B DLPE   48     137.902 104.336  35.430  1.00  0.00            
ATOM    481  NH3 DLPE   49     185.661  38.186  59.043  1.00  0.00            
ATOM    482  PO4 DLPE   49     183.318  41.374  58.057  1.00  0.00            
ATOM    483  GL1 DLPE   49     182.336  43.187  54.136  1.00  0.00            
ATOM    484  GL2 DLPE   49     183.941  43.404  51.734  1.00  0.00            
ATOM    485  C1A DLPE   49     178.973  45.879  51.848  1.00  0.00            
ATOM    486  C2A DLPE   49     175.487  44.925  48.827  1.00  0.00            
ATOM    487  C3A DLPE   49     175.181  42.401  44.428  1.00  0.00            
ATOM    488  C1B DLPE   49     186.179  41.057  48.602  1.00  0.00            
ATOM    489  C2B DLPE   49     184.835  39.553  44.468  1.00  0.00            
ATOM    490  C3B DLPE   49     182.913  39.400  40.934  1.00  0.00            
ATOM    491  NH3 DLPE   50     104.134 172.638  60.583  1.00  0.00            
ATOM    492  PO4 DLPE   50     105.531 168.252  58.629  1.00  0.00            
ATOM    493  GL1 DLPE   50     105.126 168.198  54.628  1.00  0.00            
ATOM    494  GL2 DLPE   50     107.438 165.763  54.519  1.00  0.00            
ATOM    495  C1A DLPE   50     105.386 168.442  50.139  1.00  0.00            
ATOM    496  C2A DLPE   50     102.597 167.963  46.345  1.00  0.00            
ATOM    497  C3A DLPE   50     101.791 165.129  42.126  1.00  0.00            
ATOM    498  C1B DLPE   50     108.453 164.655  50.846  1.00  0.00            
ATOM    499  C2B DLPE   50     107.269 164.208  46.353  1.00  0.00            
ATOM    500  C3B DLPE   50     106.085 163.255  42.277  1.00  0.00            
ATOM    501  NH3 DLPE   51     102.921 182.923  61.068  1.00  0.00            
ATOM    502  PO4 DLPE   51     105.822 186.506  60.216  1.00  0.00            
ATOM    503  GL1 DLPE   51     104.737 184.785  56.900  1.00  0.00            
ATOM    504  GL2 DLPE   51     105.687 181.569  56.302  1.00  0.00            
ATOM    505  C1A DLPE   51     102.611 183.560  53.354  1.00  0.00            
ATOM    506  C2A DLPE   51     101.495 182.268  49.416  1.00  0.00            
ATOM    507  C3A DLPE   51     103.273 179.835  46.114  1.00  0.00            
ATOM    508  C1B DLPE   51     107.172 181.872  52.829  1.00  0.00            
ATOM    509  C2B DLPE   51     107.693 181.277  48.805  1.00  0.00            
ATOM    510  C3B DLPE   51     108.393 183.375  44.009  1.00  0.00            
ATOM    511  NH3 DLPE   52      41.882  34.813  52.853  1.00  0.00            
ATOM    512  PO4 DLPE   52      45.532  34.839  53.469  1.00  0.00            
ATOM    513  GL1 DLPE   52      44.723  32.356  50.123  1.00  0.00            
ATOM    514  GL2 DLPE   52      43.318  29.176  50.778  1.00  0.00            
ATOM    515  C1A DLPE   52      46.573  31.417  46.270  1.00  0.00            
ATOM    516  C2A DLPE   52      48.786  32.383  42.900  1.00  0.00            
ATOM    517  C3A DLPE   52      50.635  31.369  38.747  1.00  0.00            
ATOM    518  C1B DLPE   52      46.673  27.331  49.092  1.00  0.00            
ATOM    519  C2B DLPE   52      48.035  27.102  44.742  1.00  0.00            
ATOM    520  C3B DLPE   52      50.124  27.018  40.196  1.00  0.00            
ATOM    521  NH3 DLPE   53     180.215   6.163  55.680  1.00  0.00            
ATOM    522  PO4 DLPE   53     176.658   6.866  55.100  1.00  0.00            
ATOM    523  GL1 DLPE   53     177.141   5.696  51.670  1.00  0.00            
ATOM    524  GL2 DLPE   53     181.182   5.345  50.684  1.00  0.00            
ATOM    525  C1A DLPE   53     177.518   5.008  46.894  1.00  0.00            
ATOM    526  C2A DLPE   53     176.301   3.689  42.291  1.00  0.00            
ATOM    527  C3A DLPE   53     176.198   2.883  36.680  1.00  0.00            
ATOM    528  C1B DLPE   53     182.135   5.638  47.215  1.00  0.00            
ATOM    529  C2B DLPE   53     181.695   4.514  42.761  1.00  0.00            
ATOM    530  C3B DLPE   53     180.803   3.310  38.306  1.00  0.00            
ATOM    531  NH3 DLPE   54     100.949  27.091  55.824  1.00  0.00            
ATOM    532  PO4 DLPE   54     106.045  26.916  55.574  1.00  0.00            
ATOM    533  GL1 DLPE   54     104.141  28.535  51.560  1.00  0.00            
ATOM    534  GL2 DLPE   54     106.693  29.506  49.715  1.00  0.00            
ATOM    535  C1A DLPE   54     101.716  29.871  47.638  1.00  0.00            
ATOM    536  C2A DLPE   54     101.177  26.858  44.737  1.00  0.00            
ATOM    537  C3A DLPE   54     100.456  25.022  40.978  1.00  0.00            
ATOM    538  C1B DLPE   54     107.358  28.654  45.499  1.00  0.00            
ATOM    539  C2B DLPE   54     109.720  24.421  44.923  1.00  0.00            
ATOM    540  C3B DLPE   54     109.409  20.906  42.274  1.00  0.00            
ATOM    541  NH3 DLPE   55      52.060 150.889  59.505  1.00  0.00            
ATOM    542  PO4 DLPE   55      48.862 152.063  56.712  1.00  0.00            
ATOM    543  GL1 DLPE   55      45.951 151.171  53.082  1.00  0.00            
ATOM    544  GL2 DLPE   55      45.841 148.941  50.712  1.00  0.00            
ATOM    545  C1A DLPE   55      45.643 153.694  48.316  1.00  0.00            
ATOM    546  C2A DLPE   55      44.411 154.367  43.557  1.00  0.00            
ATOM    547  C3A DLPE   55      43.861 156.337  40.068  1.00  0.00            
ATOM    548  C1B DLPE   55      44.907 148.846  46.633  1.00  0.00            
ATOM    549  C2B DLPE   55      45.717 149.775  43.005  1.00  0.00            
ATOM    550  C3B DLPE   55      50.220 148.379  39.778  1.00  0.00            
ATOM    551  NH3 DLPE   56      25.253 176.640  60.928  1.00  0.00            
ATOM    552  PO4 DLPE   56      27.462 181.135  60.676  1.00  0.00            
ATOM    553  GL1 DLPE   56      27.011 180.789  55.539  1.00  0.00            
ATOM    554  GL2 DLPE   56      24.142 179.055  55.386  1.00  0.00            
ATOM    555  C1A DLPE   56      29.691 179.756  51.969  1.00  0.00            
ATOM    556  C2A DLPE   56      30.260 180.481  47.453  1.00  0.00            
ATOM    557  C3A DLPE   56      31.547 183.824  45.407  1.00  0.00            
ATOM    558  C1B DLPE   56      24.903 179.512  50.403  1.00  0.00            
ATOM    559  C2B DLPE   56      25.431 180.354  46.385  1.00  0.00            
ATOM    560  C3B DLPE   56      28.106 182.007  42.846  1.00  0.00            
ATOM    561  NH3 DLPE   57     168.023 114.192  57.283  1.00  0.00            
ATOM    562  PO4 DLPE   57     167.008 109.830  55.445  1.00  0.00            
ATOM    563  GL1 DLPE   57     166.855 110.498  50.662  1.00  0.00            
ATOM    564  GL2 DLPE   57     165.120 108.192  48.973  1.00  0.00            
ATOM    565  C1A DLPE   57     167.257 110.784  45.414  1.00  0.00            
ATOM    566  C2A DLPE   57     169.885 111.997  41.028  1.00  0.00            
ATOM    567  C3A DLPE   57     168.823 112.254  36.651  1.00  0.00            
ATOM    568  C1B DLPE   57     165.604 105.963  45.572  1.00  0.00            
ATOM    569  C2B DLPE   57     166.485 102.216  42.587  1.00  0.00            
ATOM    570  C3B DLPE   57     168.162 102.380  37.869  1.00  0.00            
ATOM    571  NH3 DLPE   58     163.967  41.328  55.735  1.00  0.00            
ATOM    572  PO4 DLPE   58     165.650  44.481  56.829  1.00  0.00            
ATOM    573  GL1 DLPE   58     167.451  44.811  53.622  1.00  0.00            
ATOM    574  GL2 DLPE   58     165.965  43.166  51.663  1.00  0.00            
ATOM    575  C1A DLPE   58     170.623  44.589  50.875  1.00  0.00            
ATOM    576  C2A DLPE   58     169.337  44.291  46.685  1.00  0.00            
ATOM    577  C3A DLPE   58     167.112  47.411  45.196  1.00  0.00            
ATOM    578  C1B DLPE   58     164.248  41.992  47.816  1.00  0.00            
ATOM    579  C2B DLPE   58     164.764  42.751  43.973  1.00  0.00            
ATOM    580  C3B DLPE   58     166.347  44.127  40.351  1.00  0.00            
ATOM    581  NH3 DLPE   59      80.665 136.885  55.839  1.00  0.00            
ATOM    582  PO4 DLPE   59      84.837 134.867  54.916  1.00  0.00            
ATOM    583  GL1 DLPE   59      84.156 138.040  51.838  1.00  0.00            
ATOM    584  GL2 DLPE   59      86.698 137.607  50.836  1.00  0.00            
ATOM    585  C1A DLPE   59      83.921 138.382  46.745  1.00  0.00            
ATOM    586  C2A DLPE   59      82.391 138.226  42.510  1.00  0.00            
ATOM    587  C3A DLPE   59      82.491 137.663  38.136  1.00  0.00            
ATOM    588  C1B DLPE   59      89.345 137.461  48.467  1.00  0.00            
ATOM    589  C2B DLPE   59      88.338 139.320  44.228  1.00  0.00            
ATOM    590  C3B DLPE   59      86.548 140.538  40.050  1.00  0.00            
ATOM    591  NH3 DLPE   60       6.326  71.402  56.466  1.00  0.00            
ATOM    592  PO4 DLPE   60       5.522  74.533  57.890  1.00  0.00            
ATOM    593  GL1 DLPE   60       5.600  75.604  53.973  1.00  0.00            
ATOM    594  GL2 DLPE   60       7.574  78.043  52.470  1.00  0.00            
ATOM    595  C1A DLPE   60       4.830  74.463  50.464  1.00  0.00            
ATOM    596  C2A DLPE   60       3.989  75.836  46.256  1.00  0.00            
ATOM    597  C3A DLPE   60       6.375  77.264  42.552  1.00  0.00            
ATOM    598  C1B DLPE   60      10.642  78.287  49.120  1.00  0.00            
ATOM    599  C2B DLPE   60      11.608  78.662  44.821  1.00  0.00            
ATOM    600  C3B DLPE   60      10.259  79.423  40.270  1.00  0.00            
ATOM    601  NH3 DLPE   61      80.497 180.005  60.806  1.00  0.00            
ATOM    602  PO4 DLPE   61      80.702 175.857  59.822  1.00  0.00            
ATOM    603  GL1 DLPE   61      81.482 175.418  54.951  1.00  0.00            
ATOM    604  GL2 DLPE   61      79.708 177.076  53.741  1.00  0.00            
ATOM    605  C1A DLPE   61      83.443 173.873  50.683  1.00  0.00            
ATOM    606  C2A DLPE   61      86.554 173.145  46.549  1.00  0.00            
ATOM    607  C3A DLPE   61      89.022 176.138  44.337  1.00  0.00            
ATOM    608  C1B DLPE   61      76.115 177.367  52.308  1.00  0.00            
ATOM    609  C2B DLPE   61      73.509 176.256  49.155  1.00  0.00            
ATOM    610  C3B DLPE   61      73.433 174.143  44.937  1.00  0.00            
ATOM    611  NH3 DLPE   62     160.162 104.715  54.302  1.00  0.00            
ATOM    612  PO4 DLPE   62     159.507  98.868  53.366  1.00  0.00            
ATOM    613  GL1 DLPE   62     158.376 100.731  49.606  1.00  0.00            
ATOM    614  GL2 DLPE   62     157.391 102.926  47.225  1.00  0.00            
ATOM    615  C1A DLPE   62     158.356  97.745  45.313  1.00  0.00            
ATOM    616  C2A DLPE   62     159.635  93.789  44.145  1.00  0.00            
ATOM    617  C3A DLPE   62     162.419  89.591  43.742  1.00  0.00            
ATOM    618  C1B DLPE   62     156.660 101.163  42.956  1.00  0.00            
ATOM    619  C2B DLPE   62     155.985  99.913  37.857  1.00  0.00            
ATOM    620  C3B DLPE   62     154.250  98.178  34.714  1.00  0.00            
ATOM    621  NH3 DLPE   63      22.437 148.850  56.096  1.00  0.00            
ATOM    622  PO4 DLPE   63      26.393 150.760  56.338  1.00  0.00            
ATOM    623  GL1 DLPE   63      24.197 150.847  52.005  1.00  0.00            
ATOM    624  GL2 DLPE   63      21.193 148.680  51.517  1.00  0.00            
ATOM    625  C1A DLPE   63      22.996 152.859  47.531  1.00  0.00            
ATOM    626  C2A DLPE   63      22.323 153.296  43.511  1.00  0.00            
ATOM    627  C3A DLPE   63      24.872 154.151  39.276  1.00  0.00            
ATOM    628  C1B DLPE   63      24.098 146.635  48.067  1.00  0.00            
ATOM    629  C2B DLPE   63      24.552 148.250  44.519  1.00  0.00            
ATOM    630  C3B DLPE   63      23.977 148.897  39.234  1.00  0.00            
ATOM    631  NH3 DLPE   64     141.444 149.770  57.692  1.00  0.00            
ATOM    632  PO4 DLPE   64     144.714 147.505  56.707  1.00  0.00            
ATOM    633  GL1 DLPE   64     143.329 150.432  52.766  1.00  0.00            
ATOM    634  GL2 DLPE   64     145.955 151.983  50.795  1.00  0.00            
ATOM    635  C1A DLPE   64     140.970 151.469  48.908  1.00  0.00            
ATOM    636  C2A DLPE   64     141.940 152.024  44.686  1.00  0.00            
ATOM    637  C3A DLPE   64     141.821 155.338  42.414  1.00  0.00            
ATOM    638  C1B DLPE   64     146.251 151.264  47.485  1.00  0.00            
ATOM    639  C2B DLPE   64     148.199 147.944  44.589  1.00  0.00            
ATOM    640  C3B DLPE   64     152.752 148.561  44.122  1.00  0.00            
ATOM    641  NH3 DLPE   65     148.601 133.758  57.997  1.00  0.00            
ATOM    642  PO4 DLPE   65     144.683 135.230  56.239  1.00  0.00            
ATOM    643  GL1 DLPE   65     143.206 134.636  51.634  1.00  0.00            
ATOM    644  GL2 DLPE   65     141.202 136.045  50.083  1.00  0.00            
ATOM    645  C1A DLPE   65     145.233 132.004  48.427  1.00  0.00            
ATOM    646  C2A DLPE   65     145.761 132.947  43.522  1.00  0.00            
ATOM    647  C3A DLPE   65     145.991 132.274  38.492  1.00  0.00            
ATOM    648  C1B DLPE   65     145.389 138.732  50.316  1.00  0.00            
ATOM    649  C2B DLPE   65     150.247 139.811  50.814  1.00  0.00            
ATOM    650  C3B DLPE   65     152.590 143.863  49.079  1.00  0.00            
ATOM    651  NH3 DLPE   66      45.102  83.381  52.196  1.00  0.00            
ATOM    652  PO4 DLPE   66      44.954  78.461  50.883  1.00  0.00            
ATOM    653  GL1 DLPE   66      46.995  79.334  47.319  1.00  0.00            
ATOM    654  GL2 DLPE   66      48.187  76.312  47.725  1.00  0.00            
ATOM    655  C1A DLPE   66      46.400  80.485  43.238  1.00  0.00            
ATOM    656  C2A DLPE   66      46.639  79.087  39.011  1.00  0.00            
ATOM    657  C3A DLPE   66      48.428  78.498  35.367  1.00  0.00            
ATOM    658  C1B DLPE   66      45.320  75.036  44.826  1.00  0.00            
ATOM    659  C2B DLPE   66      44.857  73.018  40.376  1.00  0.00            
ATOM    660  C3B DLPE   66      45.545  73.244  36.359  1.00  0.00            
ATOM    661  NH3 DLPE   67      78.179 118.476  52.526  1.00  0.00            
ATOM    662  PO4 DLPE   67      76.340 114.778  52.177  1.00  0.00            
ATOM    663  GL1 DLPE   67      76.940 114.370  47.266  1.00  0.00            
ATOM    664  GL2 DLPE   67      76.077 111.311  47.905  1.00  0.00            
ATOM    665  C1A DLPE   67      78.194 112.438  42.670  1.00  0.00            
ATOM    666  C2A DLPE   67      81.152 113.176  39.183  1.00  0.00            
ATOM    667  C3A DLPE   67      81.040 112.114  35.151  1.00  0.00            
ATOM    668  C1B DLPE   67      72.851 111.074  44.870  1.00  0.00            
ATOM    669  C2B DLPE   67      71.216 109.539  42.106  1.00  0.00            
ATOM    670  C3B DLPE   67      69.162 106.840  38.139  1.00  0.00            
ATOM    671  NH3 DLPE   68      75.585  62.130  52.194  1.00  0.00            
ATOM    672  PO4 DLPE   68      71.642  60.886  53.986  1.00  0.00            
ATOM    673  GL1 DLPE   68      70.969  60.697  49.453  1.00  0.00            
ATOM    674  GL2 DLPE   68      71.661  63.619  48.828  1.00  0.00            
ATOM    675  C1A DLPE   68      71.491  58.480  45.830  1.00  0.00            
ATOM    676  C2A DLPE   68      72.957  57.666  42.474  1.00  0.00            
ATOM    677  C3A DLPE   68      71.616  56.514  38.451  1.00  0.00            
ATOM    678  C1B DLPE   68      73.893  63.290  44.173  1.00  0.00            
ATOM    679  C2B DLPE   68      73.538  62.507  39.459  1.00  0.00            
ATOM    680  C3B DLPE   68      73.262  63.453  34.941  1.00  0.00            
ATOM    681  NH3 DLPE   69      66.784  89.352  55.796  1.00  0.00            
ATOM    682  PO4 DLPE   69      69.281  91.928  54.324  1.00  0.00            
ATOM    683  GL1 DLPE   69      68.195  93.620  50.990  1.00  0.00            
ATOM    684  GL2 DLPE   69      65.744  94.966  48.547  1.00  0.00            
ATOM    685  C1A DLPE   69      70.967  96.047  48.021  1.00  0.00            
ATOM    686  C2A DLPE   69      73.538  97.973  45.817  1.00  0.00            
ATOM    687  C3A DLPE   69      75.728 101.680  43.596  1.00  0.00            
ATOM    688  C1B DLPE   69      66.968  95.437  44.723  1.00  0.00            
ATOM    689  C2B DLPE   69      70.023  96.534  42.304  1.00  0.00            
ATOM    690  C3B DLPE   69      70.889  97.784  38.902  1.00  0.00            
ATOM    691  NH3 DLPE   70      62.252 106.886  54.564  1.00  0.00            
ATOM    692  PO4 DLPE   70      65.419 105.794  52.699  1.00  0.00            
ATOM    693  GL1 DLPE   70      69.169 106.628  49.968  1.00  0.00            
ATOM    694  GL2 DLPE   70      68.790 110.172  48.360  1.00  0.00            
ATOM    695  C1A DLPE   70      71.089 105.977  45.581  1.00  0.00            
ATOM    696  C2A DLPE   70      67.358 105.429  42.691  1.00  0.00            
ATOM    697  C3A DLPE   70      62.011 107.026  43.709  1.00  0.00            
ATOM    698  C1B DLPE   70      66.593 109.809  44.299  1.00  0.00            
ATOM    699  C2B DLPE   70      63.669 112.541  43.745  1.00  0.00            
ATOM    700  C3B DLPE   70      64.652 115.595  41.241  1.00  0.00            
ATOM    701  NH3 DLPE   71      40.743 130.339  53.757  1.00  0.00            
ATOM    702  PO4 DLPE   71      39.300 134.938  53.556  1.00  0.00            
ATOM    703  GL1 DLPE   71      40.350 133.177  49.373  1.00  0.00            
ATOM    704  GL2 DLPE   71      38.604 135.482  46.932  1.00  0.00            
ATOM    705  C1A DLPE   71      44.079 133.845  45.691  1.00  0.00            
ATOM    706  C2A DLPE   71      44.911 135.977  42.385  1.00  0.00            
ATOM    707  C3A DLPE   71      41.830 137.596  38.532  1.00  0.00            
ATOM    708  C1B DLPE   71      37.774 131.476  45.252  1.00  0.00            
ATOM    709  C2B DLPE   71      36.826 129.185  40.868  1.00  0.00            
ATOM    710  C3B DLPE   71      35.669 125.749  37.922  1.00  0.00            
ATOM    711  NH3 DLPE   72      19.282 106.073  54.935  1.00  0.00            
ATOM    712  PO4 DLPE   72      22.253 101.463  54.304  1.00  0.00            
ATOM    713  GL1 DLPE   72      20.234 102.979  50.756  1.00  0.00            
ATOM    714  GL2 DLPE   72      21.018 101.392  49.110  1.00  0.00            
ATOM    715  C1A DLPE   72      16.482 104.551  48.153  1.00  0.00            
ATOM    716  C2A DLPE   72      15.467 104.529  43.363  1.00  0.00            
ATOM    717  C3A DLPE   72      16.049 105.310  39.471  1.00  0.00            
ATOM    718  C1B DLPE   72      19.569 101.539  45.828  1.00  0.00            
ATOM    719  C2B DLPE   72      18.581 100.537  42.077  1.00  0.00            
ATOM    720  C3B DLPE   72      16.313 100.272  38.267  1.00  0.00            
ATOM    721  NH3 DLPE   73      80.981   9.908  60.819  1.00  0.00            
ATOM    722  PO4 DLPE   73      76.205  10.085  59.787  1.00  0.00            
ATOM    723  GL1 DLPE   73      73.143  12.184  57.174  1.00  0.00            
ATOM    724  GL2 DLPE   73      70.355  11.058  57.551  1.00  0.00            
ATOM    725  C1A DLPE   73      72.038  13.671  53.188  1.00  0.00            
ATOM    726  C2A DLPE   73      69.909  14.482  48.839  1.00  0.00            
ATOM    727  C3A DLPE   73      69.580  16.294  44.494  1.00  0.00            
ATOM    728  C1B DLPE   73      69.743   9.232  53.444  1.00  0.00            
ATOM    729  C2B DLPE   73      70.624   9.541  48.913  1.00  0.00            
ATOM    730  C3B DLPE   73      69.339  11.427  44.757  1.00  0.00            
ATOM    731  NH3 DLPE   74      76.496 130.489  59.117  1.00  0.00            
ATOM    732  PO4 DLPE   74      78.704 132.543  55.020  1.00  0.00            
ATOM    733  GL1 DLPE   74      76.267 135.690  52.314  1.00  0.00            
ATOM    734  GL2 DLPE   74      77.739 139.103  52.150  1.00  0.00            
ATOM    735  C1A DLPE   74      76.312 136.281  48.260  1.00  0.00            
ATOM    736  C2A DLPE   74      76.900 139.093  45.350  1.00  0.00            
ATOM    737  C3A DLPE   74      79.429 141.468  44.582  1.00  0.00            
ATOM    738  C1B DLPE   74      78.656 141.118  49.578  1.00  0.00            
ATOM    739  C2B DLPE   74      82.062 142.544  48.602  1.00  0.00            
ATOM    740  C3B DLPE   74      86.249 142.884  47.862  1.00  0.00            
ATOM    741  NH3 DLPE   75     183.366  52.750  61.110  1.00  0.00            
ATOM    742  PO4 DLPE   75     187.658  51.018  60.014  1.00  0.00            
ATOM    743  GL1 DLPE   75     188.022  50.360  56.174  1.00  0.00            
ATOM    744  GL2 DLPE   75     185.919  47.599  54.135  1.00  0.00            
ATOM    745  C1A DLPE   75     185.902  51.917  52.753  1.00  0.00            
ATOM    746  C2A DLPE   75     185.347  52.225  47.860  1.00  0.00            
ATOM    747  C3A DLPE   75     186.510  50.884  43.805  1.00  0.00            
ATOM    748  C1B DLPE   75     185.343  47.236  49.512  1.00  0.00            
ATOM    749  C2B DLPE   75     187.630  46.788  46.155  1.00  0.00            
ATOM    750  C3B DLPE   75     189.348  46.887  42.423  1.00  0.00            
ATOM    751  NH3 DLPE   76      34.640 141.615  58.085  1.00  0.00            
ATOM    752  PO4 DLPE   76      36.283 140.986  54.933  1.00  0.00            
ATOM    753  GL1 DLPE   76      36.732 141.231  51.432  1.00  0.00            
ATOM    754  GL2 DLPE   76      36.119 138.009  50.405  1.00  0.00            
ATOM    755  C1A DLPE   76      38.244 141.432  47.572  1.00  0.00            
ATOM    756  C2A DLPE   76      36.232 139.704  44.952  1.00  0.00            
ATOM    757  C3A DLPE   76      35.934 140.645  40.231  1.00  0.00            
ATOM    758  C1B DLPE   76      32.045 139.308  47.687  1.00  0.00            
ATOM    759  C2B DLPE   76      27.317 140.419  45.883  1.00  0.00            
ATOM    760  C3B DLPE   76      26.803 141.471  40.458  1.00  0.00            
ATOM    761  NH3 DLPE   77     172.232 120.798  52.775  1.00  0.00            
ATOM    762  PO4 DLPE   77     171.985 124.678  54.901  1.00  0.00            
ATOM    763  GL1 DLPE   77     171.556 125.529  50.544  1.00  0.00            
ATOM    764  GL2 DLPE   77     170.807 128.330  49.210  1.00  0.00            
ATOM    765  C1A DLPE   77     173.643 126.251  45.796  1.00  0.00            
ATOM    766  C2A DLPE   77     174.761 127.584  41.703  1.00  0.00            
ATOM    767  C3A DLPE   77     178.858 129.429  40.171  1.00  0.00            
ATOM    768  C1B DLPE   77     169.032 129.422  46.178  1.00  0.00            
ATOM    769  C2B DLPE   77     169.707 128.140  42.244  1.00  0.00            
ATOM    770  C3B DLPE   77     171.268 127.118  38.344  1.00  0.00            
ATOM    771  NH3 DLPE   78      25.975 160.653  59.111  1.00  0.00            
ATOM    772  PO4 DLPE   78      24.202 163.783  58.950  1.00  0.00            
ATOM    773  GL1 DLPE   78      24.068 166.838  54.883  1.00  0.00            
ATOM    774  GL2 DLPE   78      22.082 169.452  54.777  1.00  0.00            
ATOM    775  C1A DLPE   78      22.149 166.416  50.821  1.00  0.00            
ATOM    776  C2A DLPE   78      23.889 165.739  46.836  1.00  0.00            
ATOM    777  C3A DLPE   78      24.225 163.484  42.045  1.00  0.00            
ATOM    778  C1B DLPE   78      24.889 171.374  51.529  1.00  0.00            
ATOM    779  C2B DLPE   78      26.805 169.989  48.008  1.00  0.00            
ATOM    780  C3B DLPE   78      26.893 168.316  43.382  1.00  0.00            
ATOM    781  NH3 DLPE   79     135.022 167.896  61.496  1.00  0.00            
ATOM    782  PO4 DLPE   79     138.005 170.545  59.424  1.00  0.00            
ATOM    783  GL1 DLPE   79     136.514 172.365  56.269  1.00  0.00            
ATOM    784  GL2 DLPE   79     133.153 172.798  55.815  1.00  0.00            
ATOM    785  C1A DLPE   79     137.894 172.353  51.188  1.00  0.00            
ATOM    786  C2A DLPE   79     135.283 171.946  47.362  1.00  0.00            
ATOM    787  C3A DLPE   79     136.187 171.733  42.329  1.00  0.00            
ATOM    788  C1B DLPE   79     132.987 173.199  51.687  1.00  0.00            
ATOM    789  C2B DLPE   79     131.468 174.831  48.617  1.00  0.00            
ATOM    790  C3B DLPE   79     129.199 178.253  46.462  1.00  0.00            
ATOM    791  NH3 DLPE   80       5.757  27.657  57.121  1.00  0.00            
ATOM    792  PO4 DLPE   80       5.563  32.358  56.545  1.00  0.00            
ATOM    793  GL1 DLPE   80       6.454  30.156  52.824  1.00  0.00            
ATOM    794  GL2 DLPE   80       9.753  29.864  53.261  1.00  0.00            
ATOM    795  C1A DLPE   80       6.988  28.479  49.048  1.00  0.00            
ATOM    796  C2A DLPE   80       4.614  27.910  45.346  1.00  0.00            
ATOM    797  C3A DLPE   80       5.591  28.184  40.407  1.00  0.00            
ATOM    798  C1B DLPE   80      12.295  28.847  48.974  1.00  0.00            
ATOM    799  C2B DLPE   80      10.501  28.355  45.417  1.00  0.00            
ATOM    800  C3B DLPE   80      10.521  29.811  40.714  1.00  0.00            
ATOM    801  NH3 DLPE   81     102.335  59.858  52.643  1.00  0.00            
ATOM    802  PO4 DLPE   81     106.130  62.046  52.964  1.00  0.00            
ATOM    803  GL1 DLPE   81     106.905  62.707  48.279  1.00  0.00            
ATOM    804  GL2 DLPE   81     104.638  61.134  46.603  1.00  0.00            
ATOM    805  C1A DLPE   81     108.229  64.484  43.857  1.00  0.00            
ATOM    806  C2A DLPE   81     108.139  65.929  39.544  1.00  0.00            
ATOM    807  C3A DLPE   81     106.769  68.564  35.634  1.00  0.00            
ATOM    808  C1B DLPE   81     103.993  58.763  42.937  1.00  0.00            
ATOM    809  C2B DLPE   81     107.140  55.645  41.543  1.00  0.00            
ATOM    810  C3B DLPE   81     109.368  55.045  38.340  1.00  0.00            
ATOM    811  NH3 DLPE   82     137.929 142.097  55.091  1.00  0.00            
ATOM    812  PO4 DLPE   82     134.200 143.864  53.997  1.00  0.00            
ATOM    813  GL1 DLPE   82     134.010 144.799  50.109  1.00  0.00            
ATOM    814  GL2 DLPE   82     133.789 142.782  48.300  1.00  0.00            
ATOM    815  C1A DLPE   82     133.390 146.810  45.311  1.00  0.00            
ATOM    816  C2A DLPE   82     130.785 148.942  43.020  1.00  0.00            
ATOM    817  C3A DLPE   82     129.631 148.995  38.938  1.00  0.00            
ATOM    818  C1B DLPE   82     133.122 141.435  43.722  1.00  0.00            
ATOM    819  C2B DLPE   82     134.172 140.683  39.592  1.00  0.00            
ATOM    820  C3B DLPE   82     135.908 139.132  35.337  1.00  0.00            
ATOM    821  NH3 DLPE   83      60.371 195.251  62.133  1.00  0.00            
ATOM    822  PO4 DLPE   83      63.617 193.631  58.756  1.00  0.00            
ATOM    823  GL1 DLPE   83      62.493 189.942  55.527  1.00  0.00            
ATOM    824  GL2 DLPE   83      58.809 189.432  55.672  1.00  0.00            
ATOM    825  C1A DLPE   83      63.917 187.706  52.198  1.00  0.00            
ATOM    826  C2A DLPE   83      64.954 186.335  49.628  1.00  0.00            
ATOM    827  C3A DLPE   83      65.319 183.181  46.887  1.00  0.00            
ATOM    828  C1B DLPE   83      58.901 188.560  51.616  1.00  0.00            
ATOM    829  C2B DLPE   83      60.176 187.044  47.395  1.00  0.00            
ATOM    830  C3B DLPE   83      60.796 184.235  44.175  1.00  0.00            
ATOM    831  NH3 DLPE   84     126.444  41.751  54.442  1.00  0.00            
ATOM    832  PO4 DLPE   84     123.981  40.113  50.994  1.00  0.00            
ATOM    833  GL1 DLPE   84     123.172  43.228  48.473  1.00  0.00            
ATOM    834  GL2 DLPE   84     120.005  42.844  47.255  1.00  0.00            
ATOM    835  C1A DLPE   84     124.367  42.702  44.420  1.00  0.00            
ATOM    836  C2A DLPE   84     127.541  42.188  42.172  1.00  0.00            
ATOM    837  C3A DLPE   84     128.091  40.221  37.798  1.00  0.00            
ATOM    838  C1B DLPE   84     119.943  45.363  43.023  1.00  0.00            
ATOM    839  C2B DLPE   84     120.700  48.975  40.331  1.00  0.00            
ATOM    840  C3B DLPE   84     119.133  52.309  37.279  1.00  0.00            
ATOM    841  NH3 DLPE   85      33.840 185.486  61.092  1.00  0.00            
ATOM    842  PO4 DLPE   85      37.423 183.568  60.617  1.00  0.00            
ATOM    843  GL1 DLPE   85      35.703 184.992  55.901  1.00  0.00            
ATOM    844  GL2 DLPE   85      37.735 182.390  55.743  1.00  0.00            
ATOM    845  C1A DLPE   85      33.998 182.446  52.272  1.00  0.00            
ATOM    846  C2A DLPE   85      35.176 180.730  48.471  1.00  0.00            
ATOM    847  C3A DLPE   85      34.423 178.576  44.736  1.00  0.00            
ATOM    848  C1B DLPE   85      38.620 183.506  51.327  1.00  0.00            
ATOM    849  C2B DLPE   85      39.573 183.402  46.730  1.00  0.00            
ATOM    850  C3B DLPE   85      36.829 184.264  43.858  1.00  0.00            
ATOM    851  NH3 DLPE   86      84.295  52.985  51.880  1.00  0.00            
ATOM    852  PO4 DLPE   86      80.860  53.887  53.727  1.00  0.00            
ATOM    853  GL1 DLPE   86      79.383  53.341  49.981  1.00  0.00            
ATOM    854  GL2 DLPE   86      80.649  55.876  48.771  1.00  0.00            
ATOM    855  C1A DLPE   86      79.709  50.287  47.102  1.00  0.00            
ATOM    856  C2A DLPE   86      79.008  50.363  43.161  1.00  0.00            
ATOM    857  C3A DLPE   86      80.300  49.852  38.705  1.00  0.00            
ATOM    858  C1B DLPE   86      81.445  55.028  44.377  1.00  0.00            
ATOM    859  C2B DLPE   86      81.651  54.696  39.763  1.00  0.00            
ATOM    860  C3B DLPE   86      78.601  54.291  36.598  1.00  0.00            
ATOM    861  NH3 DLPE   87      37.716  68.616  54.800  1.00  0.00            
ATOM    862  PO4 DLPE   87      34.812  73.047  54.783  1.00  0.00            
ATOM    863  GL1 DLPE   87      34.331  74.167  50.833  1.00  0.00            
ATOM    864  GL2 DLPE   87      33.317  76.539  50.122  1.00  0.00            
ATOM    865  C1A DLPE   87      35.301  72.861  46.373  1.00  0.00            
ATOM    866  C2A DLPE   87      34.021  73.347  42.068  1.00  0.00            
ATOM    867  C3A DLPE   87      34.187  72.092  37.943  1.00  0.00            
ATOM    868  C1B DLPE   87      31.455  76.881  46.564  1.00  0.00            
ATOM    869  C2B DLPE   87      30.521  76.794  41.938  1.00  0.00            
ATOM    870  C3B DLPE   87      27.361  77.371  39.095  1.00  0.00            
ATOM    871  NH3 DLPE   88     111.290  88.746  53.565  1.00  0.00            
ATOM    872  PO4 DLPE   88     110.876  93.604  52.841  1.00  0.00            
ATOM    873  GL1 DLPE   88     108.107  94.495  49.585  1.00  0.00            
ATOM    874  GL2 DLPE   88     104.892  95.328  50.144  1.00  0.00            
ATOM    875  C1A DLPE   88     107.918  95.204  45.593  1.00  0.00            
ATOM    876  C2A DLPE   88     108.430  94.472  40.881  1.00  0.00            
ATOM    877  C3A DLPE   88     111.300  94.011  36.865  1.00  0.00            
ATOM    878  C1B DLPE   88     102.805  96.893  46.628  1.00  0.00            
ATOM    879  C2B DLPE   88     101.752  96.452  42.430  1.00  0.00            
ATOM    880  C3B DLPE   88     103.203  93.887  38.495  1.00  0.00            
ATOM    881  NH3 DLPE   89     134.393  60.197  56.277  1.00  0.00            
ATOM    882  PO4 DLPE   89     133.423  61.226  52.659  1.00  0.00            
ATOM    883  GL1 DLPE   89     136.549  62.318  49.599  1.00  0.00            
ATOM    884  GL2 DLPE   89     135.683  62.208  46.953  1.00  0.00            
ATOM    885  C1A DLPE   89     140.322  60.896  48.732  1.00  0.00            
ATOM    886  C2A DLPE   89     143.235  58.317  46.844  1.00  0.00            
ATOM    887  C3A DLPE   89     142.168  54.136  45.738  1.00  0.00            
ATOM    888  C1B DLPE   89     133.070  59.046  45.338  1.00  0.00            
ATOM    889  C2B DLPE   89     129.335  56.902  44.453  1.00  0.00            
ATOM    890  C3B DLPE   89     126.924  55.116  48.216  1.00  0.00            
ATOM    891  NH3 DLPE   90     104.098 105.125  55.528  1.00  0.00            
ATOM    892  PO4 DLPE   90     104.206 108.617  52.558  1.00  0.00            
ATOM    893  GL1 DLPE   90     105.135 109.790  49.445  1.00  0.00            
ATOM    894  GL2 DLPE   90     102.413 108.903  47.870  1.00  0.00            
ATOM    895  C1A DLPE   90     105.735 113.328  46.861  1.00  0.00            
ATOM    896  C2A DLPE   90     107.268 115.829  43.062  1.00  0.00            
ATOM    897  C3A DLPE   90     108.473 112.440  39.413  1.00  0.00            
ATOM    898  C1B DLPE   90     100.937 107.376  43.961  1.00  0.00            
ATOM    899  C2B DLPE   90      97.744 105.707  43.067  1.00  0.00            
ATOM    900  C3B DLPE   90      94.499 107.032  43.542  1.00  0.00            
ATOM    901  NH3 DLPE   91     127.154 154.681  56.986  1.00  0.00            
ATOM    902  PO4 DLPE   91     124.242 156.609  59.268  1.00  0.00            
ATOM    903  GL1 DLPE   91     121.740 154.712  56.223  1.00  0.00            
ATOM    904  GL2 DLPE   91     119.472 156.749  56.542  1.00  0.00            
ATOM    905  C1A DLPE   91     123.194 156.339  52.348  1.00  0.00            
ATOM    906  C2A DLPE   91     122.369 158.023  49.002  1.00  0.00            
ATOM    907  C3A DLPE   91     122.318 160.152  45.663  1.00  0.00            
ATOM    908  C1B DLPE   91     117.838 159.982  53.184  1.00  0.00            
ATOM    909  C2B DLPE   91     119.463 162.144  49.078  1.00  0.00            
ATOM    910  C3B DLPE   91     116.968 161.609  44.732  1.00  0.00            
ATOM    911  NH3 DLPE   92      61.970   3.339  59.073  1.00  0.00            
ATOM    912  PO4 DLPE   92      62.489   6.308  56.081  1.00  0.00            
ATOM    913  GL1 DLPE   92      63.575   3.153  53.844  1.00  0.00            
ATOM    914  GL2 DLPE   92      64.155 194.991  54.107  1.00  0.00            
ATOM    915  C1A DLPE   92      63.825   0.846  48.679  1.00  0.00            
ATOM    916  C2A DLPE   92      64.140   1.764  44.045  1.00  0.00            
ATOM    917  C3A DLPE   92      64.681   4.409  40.069  1.00  0.00            
ATOM    918  C1B DLPE   92      61.604 192.222  50.928  1.00  0.00            
ATOM    919  C2B DLPE   92      59.504 191.785  48.066  1.00  0.00            
ATOM    920  C3B DLPE   92      58.520 193.543  44.910  1.00  0.00            
ATOM    921  NH3 DLPE   93     182.554  24.987  55.979  1.00  0.00            
ATOM    922  PO4 DLPE   93     184.469  21.462  57.316  1.00  0.00            
ATOM    923  GL1 DLPE   93     185.972  20.922  53.121  1.00  0.00            
ATOM    924  GL2 DLPE   93     183.265  22.225  52.092  1.00  0.00            
ATOM    925  C1A DLPE   93     187.383  19.362  49.306  1.00  0.00            
ATOM    926  C2A DLPE   93     189.728  17.534  46.419  1.00  0.00            
ATOM    927  C3A DLPE   93     188.772  17.927  42.699  1.00  0.00            
ATOM    928  C1B DLPE   93     183.307  24.200  48.409  1.00  0.00            
ATOM    929  C2B DLPE   93     183.106  26.052  44.844  1.00  0.00            
ATOM    930  C3B DLPE   93     180.091  29.507  43.306  1.00  0.00            
ATOM    931  NH3 DLPE   94     170.645  53.582  57.903  1.00  0.00            
ATOM    932  PO4 DLPE   94     174.960  55.894  57.189  1.00  0.00            
ATOM    933  GL1 DLPE   94     173.176  56.750  54.162  1.00  0.00            
ATOM    934  GL2 DLPE   94     171.762  55.292  52.825  1.00  0.00            
ATOM    935  C1A DLPE   94     173.615  58.472  49.184  1.00  0.00            
ATOM    936  C2A DLPE   94     174.080  60.795  45.590  1.00  0.00            
ATOM    937  C3A DLPE   94     176.273  63.064  41.709  1.00  0.00            
ATOM    938  C1B DLPE   94     172.943  53.803  48.073  1.00  0.00            
ATOM    939  C2B DLPE   94     172.811  56.367  44.192  1.00  0.00            
ATOM    940  C3B DLPE   94     173.095  58.824  41.194  1.00  0.00            
ATOM    941  NH3 DLPE   95      73.456 192.963  61.276  1.00  0.00            
ATOM    942  PO4 DLPE   95      75.658   0.450  59.834  1.00  0.00            
ATOM    943  GL1 DLPE   95      75.435   0.669  55.465  1.00  0.00            
ATOM    944  GL2 DLPE   95      72.289 195.709  53.669  1.00  0.00            
ATOM    945  C1A DLPE   95      76.702   2.909  52.329  1.00  0.00            
ATOM    946  C2A DLPE   95      78.597   2.233  48.632  1.00  0.00            
ATOM    947  C3A DLPE   95      82.940   2.322  49.599  1.00  0.00            
ATOM    948  C1B DLPE   95      72.762   1.300  48.926  1.00  0.00            
ATOM    949  C2B DLPE   95      74.780   2.080  44.567  1.00  0.00            
ATOM    950  C3B DLPE   95      77.802   4.416  43.856  1.00  0.00            
ATOM    951  NH3 DLPE   96     171.583  77.744  59.985  1.00  0.00            
ATOM    952  PO4 DLPE   96     176.019  76.234  60.779  1.00  0.00            
ATOM    953  GL1 DLPE   96     175.542  78.734  56.779  1.00  0.00            
ATOM    954  GL2 DLPE   96     173.185  80.936  56.536  1.00  0.00            
ATOM    955  C1A DLPE   96     176.439  79.304  52.371  1.00  0.00            
ATOM    956  C2A DLPE   96     175.037  81.037  47.884  1.00  0.00            
ATOM    957  C3A DLPE   96     171.792  79.983  45.378  1.00  0.00            
ATOM    958  C1B DLPE   96     171.717  80.653  52.515  1.00  0.00            
ATOM    959  C2B DLPE   96     170.327  78.027  49.816  1.00  0.00            
ATOM    960  C3B DLPE   96     166.809  75.712  49.269  1.00  0.00            
ATOM    961  NH3 DLPE   97      47.834 119.457  54.384  1.00  0.00            
ATOM    962  PO4 DLPE   97      45.026 117.064  51.589  1.00  0.00            
ATOM    963  GL1 DLPE   97      43.747 116.733  48.057  1.00  0.00            
ATOM    964  GL2 DLPE   97      41.041 116.330  47.316  1.00  0.00            
ATOM    965  C1A DLPE   97      45.822 118.786  44.691  1.00  0.00            
ATOM    966  C2A DLPE   97      45.373 120.474  41.187  1.00  0.00            
ATOM    967  C3A DLPE   97      43.761 122.285  38.051  1.00  0.00            
ATOM    968  C1B DLPE   97      36.114 116.427  44.994  1.00  0.00            
ATOM    969  C2B DLPE   97      34.926 117.103  40.514  1.00  0.00            
ATOM    970  C3B DLPE   97      33.414 116.224  36.856  1.00  0.00            
ATOM    971  NH3 DLPE   98      80.810  85.137  53.539  1.00  0.00            
ATOM    972  PO4 DLPE   98      80.238  80.435  51.760  1.00  0.00            
ATOM    973  GL1 DLPE   98      82.201  82.593  48.541  1.00  0.00            
ATOM    974  GL2 DLPE   98      81.199  87.265  48.854  1.00  0.00            
ATOM    975  C1A DLPE   98      81.065  84.618  43.785  1.00  0.00            
ATOM    976  C2A DLPE   98      81.355  84.465  39.689  1.00  0.00            
ATOM    977  C3A DLPE   98      78.318  86.256  36.390  1.00  0.00            
ATOM    978  C1B DLPE   98      83.313  88.819  47.294  1.00  0.00            
ATOM    979  C2B DLPE   98      84.196  88.428  42.375  1.00  0.00            
ATOM    980  C3B DLPE   98      82.790  88.545  37.864  1.00  0.00            
ATOM    981  NH3 DLPE   99      71.113 136.388  53.615  1.00  0.00            
ATOM    982  PO4 DLPE   99      67.009 134.543  53.328  1.00  0.00            
ATOM    983  GL1 DLPE   99      67.254 138.262  49.830  1.00  0.00            
ATOM    984  GL2 DLPE   99      68.199 141.551  49.194  1.00  0.00            
ATOM    985  C1A DLPE   99      64.978 139.380  45.737  1.00  0.00            
ATOM    986  C2A DLPE   99      65.774 139.974  41.869  1.00  0.00            
ATOM    987  C3A DLPE   99      67.955 142.855  39.701  1.00  0.00            
ATOM    988  C1B DLPE   99      69.301 144.251  46.354  1.00  0.00            
ATOM    989  C2B DLPE   99      71.870 145.570  43.352  1.00  0.00            
ATOM    990  C3B DLPE   99      72.146 144.682  38.584  1.00  0.00            
ATOM    991  NH3 DLPE  100     131.507  17.783  56.076  1.00  0.00            
ATOM    992  PO4 DLPE  100     128.246  14.533  54.486  1.00  0.00            
ATOM    993  GL1 DLPE  100     127.122  10.041  51.940  1.00  0.00            
ATOM    994  GL2 DLPE  100     128.795   7.528  52.698  1.00  0.00            
ATOM    995  C1A DLPE  100     125.455   9.030  47.994  1.00  0.00            
ATOM    996  C2A DLPE  100     126.258   8.775  43.710  1.00  0.00            
ATOM    997  C3A DLPE  100     128.412   9.783  40.766  1.00  0.00            
ATOM    998  C1B DLPE  100     127.706   4.787  49.240  1.00  0.00            
ATOM    999  C2B DLPE  100     125.385   3.988  45.795  1.00  0.00            
ATOM   1000  C3B DLPE  100     125.110   3.817  41.389  1.00  0.00            
ATOM   1001  NH3 DLPE  101      90.076 134.804  56.159  1.00  0.00            
ATOM   1002  PO4 DLPE  101      88.653 130.200  55.547  1.00  0.00            
ATOM   1003  GL1 DLPE  101      87.892 133.078  51.628  1.00  0.00            
ATOM   1004  GL2 DLPE  101      91.001 133.828  51.253  1.00  0.00            
ATOM   1005  C1A DLPE  101      86.004 133.529  47.770  1.00  0.00            
ATOM   1006  C2A DLPE  101      81.883 134.096  44.953  1.00  0.00            
ATOM   1007  C3A DLPE  101      80.896 133.803  40.416  1.00  0.00            
ATOM   1008  C1B DLPE  101      91.651 133.010  46.917  1.00  0.00            
ATOM   1009  C2B DLPE  101      89.668 134.410  43.598  1.00  0.00            
ATOM   1010  C3B DLPE  101      85.691 134.947  40.917  1.00  0.00            
ATOM   1011  NH3 DLPE  102       9.993  61.592  57.566  1.00  0.00            
ATOM   1012  PO4 DLPE  102       9.289  57.767  56.525  1.00  0.00            
ATOM   1013  GL1 DLPE  102       9.867  54.545  52.975  1.00  0.00            
ATOM   1014  GL2 DLPE  102       8.283  52.644  52.818  1.00  0.00            
ATOM   1015  C1A DLPE  102      10.829  53.349  48.883  1.00  0.00            
ATOM   1016  C2A DLPE  102      10.618  54.860  44.247  1.00  0.00            
ATOM   1017  C3A DLPE  102      11.646  55.045  39.728  1.00  0.00            
ATOM   1018  C1B DLPE  102       6.239  52.299  48.256  1.00  0.00            
ATOM   1019  C2B DLPE  102       6.456  51.105  43.768  1.00  0.00            
ATOM   1020  C3B DLPE  102       7.552  51.685  39.880  1.00  0.00            
ATOM   1021  NH3 DLPE  103     118.421 140.068  55.282  1.00  0.00            
ATOM   1022  PO4 DLPE  103     121.060 139.333  52.495  1.00  0.00            
ATOM   1023  GL1 DLPE  103     123.857 141.592  49.493  1.00  0.00            
ATOM   1024  GL2 DLPE  103     127.170 143.213  49.191  1.00  0.00            
ATOM   1025  C1A DLPE  103     124.880 142.998  44.373  1.00  0.00            
ATOM   1026  C2A DLPE  103     125.861 147.874  42.483  1.00  0.00            
ATOM   1027  C3A DLPE  103     124.688 151.622  40.477  1.00  0.00            
ATOM   1028  C1B DLPE  103     129.169 144.217  46.066  1.00  0.00            
ATOM   1029  C2B DLPE  103     129.617 143.633  41.552  1.00  0.00            
ATOM   1030  C3B DLPE  103     126.783 144.048  38.602  1.00  0.00            
ATOM   1031  NH3 DLPE  104       9.555  40.176  58.531  1.00  0.00            
ATOM   1032  PO4 DLPE  104      13.210  38.228  58.128  1.00  0.00            
ATOM   1033  GL1 DLPE  104      13.250  40.275  54.599  1.00  0.00            
ATOM   1034  GL2 DLPE  104       9.882  39.988  52.951  1.00  0.00            
ATOM   1035  C1A DLPE  104      14.650  40.141  50.245  1.00  0.00            
ATOM   1036  C2A DLPE  104      14.923  40.244  45.971  1.00  0.00            
ATOM   1037  C3A DLPE  104      15.155  37.958  42.826  1.00  0.00            
ATOM   1038  C1B DLPE  104       6.975  39.222  50.482  1.00  0.00            
ATOM   1039  C2B DLPE  104       5.556  38.052  48.182  1.00  0.00            
ATOM   1040  C3B DLPE  104       5.065  36.919  44.452  1.00  0.00            
ATOM   1041  NH3 DLPE  105      13.644 119.280  57.276  1.00  0.00            
ATOM   1042  PO4 DLPE  105      11.087 121.461  55.575  1.00  0.00            
ATOM   1043  GL1 DLPE  105      11.126 123.005  52.183  1.00  0.00            
ATOM   1044  GL2 DLPE  105      11.200 120.535  50.718  1.00  0.00            
ATOM   1045  C1A DLPE  105      11.115 125.596  48.390  1.00  0.00            
ATOM   1046  C2A DLPE  105      12.888 125.029  44.098  1.00  0.00            
ATOM   1047  C3A DLPE  105      12.104 124.988  39.574  1.00  0.00            
ATOM   1048  C1B DLPE  105      11.134 120.934  45.909  1.00  0.00            
ATOM   1049  C2B DLPE  105      10.696 120.979  42.079  1.00  0.00            
ATOM   1050  C3B DLPE  105       8.758 120.541  37.541  1.00  0.00            
ATOM   1051  NH3 DLPE  106     185.172 123.164  54.446  1.00  0.00            
ATOM   1052  PO4 DLPE  106     182.599 126.310  54.751  1.00  0.00            
ATOM   1053  GL1 DLPE  106     184.535 130.076  52.724  1.00  0.00            
ATOM   1054  GL2 DLPE  106     187.814 130.042  54.032  1.00  0.00            
ATOM   1055  C1A DLPE  106     184.454 131.551  47.775  1.00  0.00            
ATOM   1056  C2A DLPE  106     186.091 134.330  43.823  1.00  0.00            
ATOM   1057  C3A DLPE  106     187.467 135.187  39.332  1.00  0.00            
ATOM   1058  C1B DLPE  106     187.368 128.323  49.780  1.00  0.00            
ATOM   1059  C2B DLPE  106     186.048 127.630  46.161  1.00  0.00            
ATOM   1060  C3B DLPE  106     182.262 128.848  44.402  1.00  0.00            
ATOM   1061  NH3 DLPE  107      14.913   8.637  58.322  1.00  0.00            
ATOM   1062  PO4 DLPE  107      19.978   8.956  59.278  1.00  0.00            
ATOM   1063  GL1 DLPE  107      20.389   5.441  55.870  1.00  0.00            
ATOM   1064  GL2 DLPE  107      20.753   1.774  56.287  1.00  0.00            
ATOM   1065  C1A DLPE  107      23.234   5.091  52.938  1.00  0.00            
ATOM   1066  C2A DLPE  107      25.628   5.285  49.932  1.00  0.00            
ATOM   1067  C3A DLPE  107      28.930   6.508  48.829  1.00  0.00            
ATOM   1068  C1B DLPE  107      19.598   0.914  52.961  1.00  0.00            
ATOM   1069  C2B DLPE  107      18.708 195.435  47.892  1.00  0.00            
ATOM   1070  C3B DLPE  107      17.944 192.619  44.471  1.00  0.00            
ATOM   1071  NH3 DLPE  108     108.830  98.527  52.043  1.00  0.00            
ATOM   1072  PO4 DLPE  108     104.972  99.827  55.099  1.00  0.00            
ATOM   1073  GL1 DLPE  108     104.292 100.448  50.760  1.00  0.00            
ATOM   1074  GL2 DLPE  108     102.893 104.008  49.745  1.00  0.00            
ATOM   1075  C1A DLPE  108     106.628 100.425  46.199  1.00  0.00            
ATOM   1076  C2A DLPE  108     106.909  99.446  42.182  1.00  0.00            
ATOM   1077  C3A DLPE  108     108.483  97.948  37.518  1.00  0.00            
ATOM   1078  C1B DLPE  108     101.270 102.862  45.909  1.00  0.00            
ATOM   1079  C2B DLPE  108     102.342 102.889  41.690  1.00  0.00            
ATOM   1080  C3B DLPE  108     101.224 105.038  38.232  1.00  0.00            
ATOM   1081  NH3 DLPE  109      57.384  17.047  58.882  1.00  0.00            
ATOM   1082  PO4 DLPE  109      55.339  13.560  58.726  1.00  0.00            
ATOM   1083  GL1 DLPE  109      55.995  11.498  55.279  1.00  0.00            
ATOM   1084  GL2 DLPE  109      58.459   9.065  55.804  1.00  0.00            
ATOM   1085  C1A DLPE  109      55.333  12.524  50.153  1.00  0.00            
ATOM   1086  C2A DLPE  109      57.058  11.802  46.118  1.00  0.00            
ATOM   1087  C3A DLPE  109      56.681  13.461  41.593  1.00  0.00            
ATOM   1088  C1B DLPE  109      56.744   7.911  51.992  1.00  0.00            
ATOM   1089  C2B DLPE  109      56.127   7.286  48.129  1.00  0.00            
ATOM   1090  C3B DLPE  109      56.665   7.391  43.581  1.00  0.00            
ATOM   1091  NH3 DLPE  110      40.119 179.057  59.468  1.00  0.00            
ATOM   1092  PO4 DLPE  110      42.719 177.047  56.730  1.00  0.00            
ATOM   1093  GL1 DLPE  110      44.032 180.597  52.723  1.00  0.00            
ATOM   1094  GL2 DLPE  110      43.575 184.514  51.941  1.00  0.00            
ATOM   1095  C1A DLPE  110      46.980 179.392  49.572  1.00  0.00            
ATOM   1096  C2A DLPE  110      48.287 176.309  46.989  1.00  0.00            
ATOM   1097  C3A DLPE  110      51.347 176.365  44.362  1.00  0.00            
ATOM   1098  C1B DLPE  110      41.116 187.838  48.653  1.00  0.00            
ATOM   1099  C2B DLPE  110      39.931 191.147  45.368  1.00  0.00            
ATOM   1100  C3B DLPE  110      40.027 189.985  40.364  1.00  0.00            
ATOM   1101  NH3 DLPE  111       1.293 193.840  58.673  1.00  0.00            
ATOM   1102  PO4 DLPE  111       3.899 189.978  59.818  1.00  0.00            
ATOM   1103  GL1 DLPE  111       4.323 189.966  55.188  1.00  0.00            
ATOM   1104  GL2 DLPE  111       7.609 191.908  53.737  1.00  0.00            
ATOM   1105  C1A DLPE  111       3.199 191.893  51.053  1.00  0.00            
ATOM   1106  C2A DLPE  111       0.318 189.843  47.249  1.00  0.00            
ATOM   1107  C3A DLPE  111     194.160 187.945  43.710  1.00  0.00            
ATOM   1108  C1B DLPE  111      11.778 193.995  53.548  1.00  0.00            
ATOM   1109  C2B DLPE  111      15.039 192.953  51.534  1.00  0.00            
ATOM   1110  C3B DLPE  111      17.059 189.747  48.914  1.00  0.00            
ATOM   1111  NH3 DLPE  112     137.097 113.087  53.864  1.00  0.00            
ATOM   1112  PO4 DLPE  112     134.417 112.104  51.345  1.00  0.00            
ATOM   1113  GL1 DLPE  112     133.239 113.419  46.797  1.00  0.00            
ATOM   1114  GL2 DLPE  112     133.030 109.734  46.490  1.00  0.00            
ATOM   1115  C1A DLPE  112     131.998 112.111  42.244  1.00  0.00            
ATOM   1116  C2A DLPE  112     131.000 110.358  38.382  1.00  0.00            
ATOM   1117  C3A DLPE  112     128.995 107.248  35.158  1.00  0.00            
ATOM   1118  C1B DLPE  112     131.671 106.506  44.351  1.00  0.00            
ATOM   1119  C2B DLPE  112     128.601 105.474  40.541  1.00  0.00            
ATOM   1120  C3B DLPE  112     124.903 105.407  37.172  1.00  0.00            
ATOM   1121  NH3 DLPE  113     112.155 121.834  53.773  1.00  0.00            
ATOM   1122  PO4 DLPE  113     112.076 116.407  52.536  1.00  0.00            
ATOM   1123  GL1 DLPE  113     112.056 117.305  48.594  1.00  0.00            
ATOM   1124  GL2 DLPE  113     110.490 115.377  46.908  1.00  0.00            
ATOM   1125  C1A DLPE  113     107.858 119.610  46.182  1.00  0.00            
ATOM   1126  C2A DLPE  113     105.529 121.326  43.256  1.00  0.00            
ATOM   1127  C3A DLPE  113     105.586 123.203  38.758  1.00  0.00            
ATOM   1128  C1B DLPE  113     112.194 114.848  42.332  1.00  0.00            
ATOM   1129  C2B DLPE  113     111.646 116.407  39.423  1.00  0.00            
ATOM   1130  C3B DLPE  113     110.793 114.988  34.945  1.00  0.00            
ATOM   1131  NH3 DLPE  114     151.220  48.620  56.708  1.00  0.00            
ATOM   1132  PO4 DLPE  114     147.706  46.151  56.583  1.00  0.00            
ATOM   1133  GL1 DLPE  114     148.367  45.958  52.515  1.00  0.00            
ATOM   1134  GL2 DLPE  114     144.807  45.798  50.862  1.00  0.00            
ATOM   1135  C1A DLPE  114     149.604  43.569  49.746  1.00  0.00            
ATOM   1136  C2A DLPE  114     149.047  42.487  45.289  1.00  0.00            
ATOM   1137  C3A DLPE  114     151.088  39.386  42.836  1.00  0.00            
ATOM   1138  C1B DLPE  114     145.474  45.221  47.178  1.00  0.00            
ATOM   1139  C2B DLPE  114     145.807  45.347  42.742  1.00  0.00            
ATOM   1140  C3B DLPE  114     144.447  45.953  38.734  1.00  0.00            
ATOM   1141  NH3 DLPE  115     131.583  48.219  57.908  1.00  0.00            
ATOM   1142  PO4 DLPE  115     132.507  51.455  54.975  1.00  0.00            
ATOM   1143  GL1 DLPE  115     133.630  49.445  51.090  1.00  0.00            
ATOM   1144  GL2 DLPE  115     136.581  51.685  50.698  1.00  0.00            
ATOM   1145  C1A DLPE  115     132.820  48.831  46.773  1.00  0.00            
ATOM   1146  C2A DLPE  115     135.110  49.497  42.472  1.00  0.00            
ATOM   1147  C3A DLPE  115     134.975  48.247  37.805  1.00  0.00            
ATOM   1148  C1B DLPE  115     137.862  51.256  46.796  1.00  0.00            
ATOM   1149  C2B DLPE  115     139.779  52.639  41.859  1.00  0.00            
ATOM   1150  C3B DLPE  115     144.145  54.798  40.658  1.00  0.00            
ATOM   1151  NH3 DLPE  116     163.813 127.769  56.146  1.00  0.00            
ATOM   1152  PO4 DLPE  116     167.211 127.529  52.833  1.00  0.00            
ATOM   1153  GL1 DLPE  116     164.437 130.119  50.334  1.00  0.00            
ATOM   1154  GL2 DLPE  116     160.628 128.899  50.914  1.00  0.00            
ATOM   1155  C1A DLPE  116     161.904 132.108  46.710  1.00  0.00            
ATOM   1156  C2A DLPE  116     162.988 136.513  43.910  1.00  0.00            
ATOM   1157  C3A DLPE  116     166.508 136.336  40.606  1.00  0.00            
ATOM   1158  C1B DLPE  116     158.500 127.344  47.974  1.00  0.00            
ATOM   1159  C2B DLPE  116     158.423 126.706  43.473  1.00  0.00            
ATOM   1160  C3B DLPE  116     156.692 124.592  40.557  1.00  0.00            
ATOM   1161  NH3 DLPE  117     148.473  86.866  58.615  1.00  0.00            
ATOM   1162  PO4 DLPE  117     146.455  86.807  55.399  1.00  0.00            
ATOM   1163  GL1 DLPE  117     147.032  84.667  51.633  1.00  0.00            
ATOM   1164  GL2 DLPE  117     144.126  83.378  49.776  1.00  0.00            
ATOM   1165  C1A DLPE  117     148.854  83.995  47.909  1.00  0.00            
ATOM   1166  C2A DLPE  117     150.797  82.864  44.850  1.00  0.00            
ATOM   1167  C3A DLPE  117     154.656  81.215  44.379  1.00  0.00            
ATOM   1168  C1B DLPE  117     145.288  82.308  44.582  1.00  0.00            
ATOM   1169  C2B DLPE  117     145.056  83.840  40.607  1.00  0.00            
ATOM   1170  C3B DLPE  117     146.085  84.253  36.172  1.00  0.00            
ATOM   1171  NH3 DLPE  118      18.837  20.180  56.723  1.00  0.00            
ATOM   1172  PO4 DLPE  118      16.283  17.860  57.795  1.00  0.00            
ATOM   1173  GL1 DLPE  118      15.258  16.461  55.243  1.00  0.00            
ATOM   1174  GL2 DLPE  118      18.369  15.827  53.979  1.00  0.00            
ATOM   1175  C1A DLPE  118      14.663  14.912  50.159  1.00  0.00            
ATOM   1176  C2A DLPE  118      10.916  15.011  46.364  1.00  0.00            
ATOM   1177  C3A DLPE  118       7.917  15.619  43.167  1.00  0.00            
ATOM   1178  C1B DLPE  118      19.520  16.343  48.967  1.00  0.00            
ATOM   1179  C2B DLPE  118      20.148  12.423  46.978  1.00  0.00            
ATOM   1180  C3B DLPE  118      21.122   8.981  43.038  1.00  0.00            
ATOM   1181  NH3 DLPE  119      43.852  68.316  53.654  1.00  0.00            
ATOM   1182  PO4 DLPE  119      42.350  65.239  52.221  1.00  0.00            
ATOM   1183  GL1 DLPE  119      40.441  63.266  47.010  1.00  0.00            
ATOM   1184  GL2 DLPE  119      42.129  62.764  44.132  1.00  0.00            
ATOM   1185  C1A DLPE  119      39.295  58.984  44.393  1.00  0.00            
ATOM   1186  C2A DLPE  119      40.172  55.260  41.544  1.00  0.00            
ATOM   1187  C3A DLPE  119      40.597  52.772  37.712  1.00  0.00            
ATOM   1188  C1B DLPE  119      44.278  60.413  39.864  1.00  0.00            
ATOM   1189  C2B DLPE  119      47.074  60.911  36.103  1.00  0.00            
ATOM   1190  C3B DLPE  119      49.291  60.329  33.119  1.00  0.00            
ATOM   1191  NH3 DLPE  120     117.936 164.000  63.176  1.00  0.00            
ATOM   1192  PO4 DLPE  120     122.379 162.900  62.581  1.00  0.00            
ATOM   1193  GL1 DLPE  120     121.803 163.266  58.220  1.00  0.00            
ATOM   1194  GL2 DLPE  120     121.802 160.710  57.031  1.00  0.00            
ATOM   1195  C1A DLPE  120     120.688 165.698  55.115  1.00  0.00            
ATOM   1196  C2A DLPE  120     121.504 167.207  50.491  1.00  0.00            
ATOM   1197  C3A DLPE  120     120.320 166.310  45.689  1.00  0.00            
ATOM   1198  C1B DLPE  120     122.810 161.805  53.171  1.00  0.00            
ATOM   1199  C2B DLPE  120     124.489 162.974  48.668  1.00  0.00            
ATOM   1200  C3B DLPE  120     124.709 164.297  44.002  1.00  0.00            
ATOM   1201  NH3 DLPE  121      64.272 170.347  59.152  1.00  0.00            
ATOM   1202  PO4 DLPE  121      67.671 168.797  57.275  1.00  0.00            
ATOM   1203  GL1 DLPE  121      71.407 169.162  54.243  1.00  0.00            
ATOM   1204  GL2 DLPE  121      72.623 171.734  52.995  1.00  0.00            
ATOM   1205  C1A DLPE  121      71.886 166.665  49.429  1.00  0.00            
ATOM   1206  C2A DLPE  121      73.330 164.708  45.735  1.00  0.00            
ATOM   1207  C3A DLPE  121      74.497 163.747  41.352  1.00  0.00            
ATOM   1208  C1B DLPE  121      71.393 171.562  48.596  1.00  0.00            
ATOM   1209  C2B DLPE  121      71.325 168.714  44.870  1.00  0.00            
ATOM   1210  C3B DLPE  121      70.407 166.748  41.262  1.00  0.00            
ATOM   1211  NH3 DLPE  122     190.059  69.632  59.866  1.00  0.00            
ATOM   1212  PO4 DLPE  122     188.938  74.483  60.642  1.00  0.00            
ATOM   1213  GL1 DLPE  122     189.987  73.521  56.943  1.00  0.00            
ATOM   1214  GL2 DLPE  122     188.259  73.928  54.546  1.00  0.00            
ATOM   1215  C1A DLPE  122     192.516  76.448  53.562  1.00  0.00            
ATOM   1216  C2A DLPE  122     189.888  76.701  50.162  1.00  0.00            
ATOM   1217  C3A DLPE  122     188.165  78.552  45.968  1.00  0.00            
ATOM   1218  C1B DLPE  122     186.088  77.218  53.269  1.00  0.00            
ATOM   1219  C2B DLPE  122     184.794  79.659  49.827  1.00  0.00            
ATOM   1220  C3B DLPE  122     183.701  83.032  47.595  1.00  0.00            
ATOM   1221  NH3 DLPE  123     107.420 163.105  59.436  1.00  0.00            
ATOM   1222  PO4 DLPE  123     112.244 164.213  60.492  1.00  0.00            
ATOM   1223  GL1 DLPE  123     111.858 163.274  56.203  1.00  0.00            
ATOM   1224  GL2 DLPE  123     109.097 161.040  54.917  1.00  0.00            
ATOM   1225  C1A DLPE  123     115.657 164.386  52.734  1.00  0.00            
ATOM   1226  C2A DLPE  123     116.493 166.669  49.402  1.00  0.00            
ATOM   1227  C3A DLPE  123     116.038 168.949  45.637  1.00  0.00            
ATOM   1228  C1B DLPE  123     111.819 161.129  50.626  1.00  0.00            
ATOM   1229  C2B DLPE  123     112.180 162.806  46.116  1.00  0.00            
ATOM   1230  C3B DLPE  123     113.285 163.287  41.243  1.00  0.00            
ATOM   1231  NH3 DLPE  124      47.153  63.954  54.303  1.00  0.00            
ATOM   1232  PO4 DLPE  124      51.630  63.631  55.255  1.00  0.00            
ATOM   1233  GL1 DLPE  124      53.352  61.679  51.863  1.00  0.00            
ATOM   1234  GL2 DLPE  124      55.622  64.241  50.551  1.00  0.00            
ATOM   1235  C1A DLPE  124      53.107  60.524  47.667  1.00  0.00            
ATOM   1236  C2A DLPE  124      51.182  62.431  43.632  1.00  0.00            
ATOM   1237  C3A DLPE  124      47.172  62.772  44.046  1.00  0.00            
ATOM   1238  C1B DLPE  124      54.289  65.161  46.305  1.00  0.00            
ATOM   1239  C2B DLPE  124      55.886  65.787  42.716  1.00  0.00            
ATOM   1240  C3B DLPE  124      56.504  66.201  38.714  1.00  0.00            
ATOM   1241  NH3 DLPE  125     137.004  29.139  60.565  1.00  0.00            
ATOM   1242  PO4 DLPE  125     136.030  29.940  56.203  1.00  0.00            
ATOM   1243  GL1 DLPE  125     135.943  31.610  51.416  1.00  0.00            
ATOM   1244  GL2 DLPE  125     132.107  30.827  50.587  1.00  0.00            
ATOM   1245  C1A DLPE  125     138.220  33.235  47.763  1.00  0.00            
ATOM   1246  C2A DLPE  125     137.430  33.081  43.675  1.00  0.00            
ATOM   1247  C3A DLPE  125     139.873  32.336  40.497  1.00  0.00            
ATOM   1248  C1B DLPE  125     133.495  29.866  46.818  1.00  0.00            
ATOM   1249  C2B DLPE  125     135.509  28.220  43.567  1.00  0.00            
ATOM   1250  C3B DLPE  125     138.400  26.197  40.587  1.00  0.00            
ATOM   1251  NH3 DLPE  126       1.159  39.534  58.112  1.00  0.00            
ATOM   1252  PO4 DLPE  126       5.394  38.028  56.730  1.00  0.00            
ATOM   1253  GL1 DLPE  126       6.080  34.996  52.528  1.00  0.00            
ATOM   1254  GL2 DLPE  126       3.130  34.024  51.156  1.00  0.00            
ATOM   1255  C1A DLPE  126       7.651  33.235  47.958  1.00  0.00            
ATOM   1256  C2A DLPE  126      12.782  33.327  45.639  1.00  0.00            
ATOM   1257  C3A DLPE  126      14.605  33.668  40.724  1.00  0.00            
ATOM   1258  C1B DLPE  126       0.949  36.692  49.230  1.00  0.00            
ATOM   1259  C2B DLPE  126       1.066  40.707  45.965  1.00  0.00            
ATOM   1260  C3B DLPE  126       1.726  44.520  43.311  1.00  0.00            
ATOM   1261  NH3 DLPE  127      74.462 116.420  56.632  1.00  0.00            
ATOM   1262  PO4 DLPE  127      74.663 121.074  55.428  1.00  0.00            
ATOM   1263  GL1 DLPE  127      74.288 123.151  51.862  1.00  0.00            
ATOM   1264  GL2 DLPE  127      72.220 125.138  51.401  1.00  0.00            
ATOM   1265  C1A DLPE  127      77.813 124.281  49.641  1.00  0.00            
ATOM   1266  C2A DLPE  127      80.859 122.143  47.086  1.00  0.00            
ATOM   1267  C3A DLPE  127      79.635 124.514  44.290  1.00  0.00            
ATOM   1268  C1B DLPE  127      74.002 126.940  47.235  1.00  0.00            
ATOM   1269  C2B DLPE  127      76.756 127.862  44.455  1.00  0.00            
ATOM   1270  C3B DLPE  127      78.455 125.959  39.632  1.00  0.00            
ATOM   1271  NH3 DLPE  128     141.887   3.389  59.020  1.00  0.00            
ATOM   1272  PO4 DLPE  128     142.029 194.681  59.590  1.00  0.00            
ATOM   1273  GL1 DLPE  128     141.416 193.707  54.848  1.00  0.00            
ATOM   1274  GL2 DLPE  128     144.742 194.417  53.999  1.00  0.00            
ATOM   1275  C1A DLPE  128     137.440 194.772  52.325  1.00  0.00            
ATOM   1276  C2A DLPE  128     135.376 193.433  48.156  1.00  0.00            
ATOM   1277  C3A DLPE  128     135.754 191.722  43.769  1.00  0.00            
ATOM   1278  C1B DLPE  128     143.151 193.660  50.081  1.00  0.00            
ATOM   1279  C2B DLPE  128     144.496 193.069  45.310  1.00  0.00            
ATOM   1280  C3B DLPE  128     146.218 194.502  42.040  1.00  0.00            
ATOM   1281  NH3 DLPE  129     136.804  48.050  55.483  1.00  0.00            
ATOM   1282  PO4 DLPE  129     135.625  43.520  58.060  1.00  0.00            
ATOM   1283  GL1 DLPE  129     136.951  43.549  52.427  1.00  0.00            
ATOM   1284  GL2 DLPE  129     140.658  43.627  52.344  1.00  0.00            
ATOM   1285  C1A DLPE  129     136.234  45.810  48.902  1.00  0.00            
ATOM   1286  C2A DLPE  129     135.808  44.297  44.762  1.00  0.00            
ATOM   1287  C3A DLPE  129     133.678  44.762  41.152  1.00  0.00            
ATOM   1288  C1B DLPE  129     140.276  42.542  48.614  1.00  0.00            
ATOM   1289  C2B DLPE  129     139.787  42.066  44.036  1.00  0.00            
ATOM   1290  C3B DLPE  129     138.670  42.662  39.684  1.00  0.00            
ATOM   1291  NH3 DLPE  130      22.369 152.833  59.512  1.00  0.00            
ATOM   1292  PO4 DLPE  130      22.445 157.822  60.621  1.00  0.00            
ATOM   1293  GL1 DLPE  130      21.518 158.961  56.929  1.00  0.00            
ATOM   1294  GL2 DLPE  130      17.632 159.275  55.255  1.00  0.00            
ATOM   1295  C1A DLPE  130      21.302 158.096  51.908  1.00  0.00            
ATOM   1296  C2A DLPE  130      21.536 158.250  46.447  1.00  0.00            
ATOM   1297  C3A DLPE  130      18.201 160.014  43.745  1.00  0.00            
ATOM   1298  C1B DLPE  130      16.451 159.926  51.305  1.00  0.00            
ATOM   1299  C2B DLPE  130      15.017 163.065  47.200  1.00  0.00            
ATOM   1300  C3B DLPE  130      14.846 164.690  43.031  1.00  0.00            
ATOM   1301  NH3 DLPE  131      35.915 132.148  50.929  1.00  0.00            
ATOM   1302  PO4 DLPE  131      32.148 130.816  53.230  1.00  0.00            
ATOM   1303  GL1 DLPE  131      29.184 130.546  49.834  1.00  0.00            
ATOM   1304  GL2 DLPE  131      29.440 126.862  47.896  1.00  0.00            
ATOM   1305  C1A DLPE  131      26.376 131.534  46.309  1.00  0.00            
ATOM   1306  C2A DLPE  131      25.789 132.057  41.646  1.00  0.00            
ATOM   1307  C3A DLPE  131      24.848 130.886  37.426  1.00  0.00            
ATOM   1308  C1B DLPE  131      27.951 127.468  43.496  1.00  0.00            
ATOM   1309  C2B DLPE  131      25.457 126.622  39.976  1.00  0.00            
ATOM   1310  C3B DLPE  131      21.993 123.733  40.100  1.00  0.00            
ATOM   1311  NH3 DLPE  132      93.995  39.719  53.129  1.00  0.00            
ATOM   1312  PO4 DLPE  132      93.055  44.660  53.101  1.00  0.00            
ATOM   1313  GL1 DLPE  132      94.157  44.756  49.796  1.00  0.00            
ATOM   1314  GL2 DLPE  132      93.220  46.857  47.357  1.00  0.00            
ATOM   1315  C1A DLPE  132      95.537  43.094  45.680  1.00  0.00            
ATOM   1316  C2A DLPE  132      97.501  42.735  42.029  1.00  0.00            
ATOM   1317  C3A DLPE  132      97.180  40.132  38.382  1.00  0.00            
ATOM   1318  C1B DLPE  132      96.392  48.380  44.639  1.00  0.00            
ATOM   1319  C2B DLPE  132      97.842  51.170  41.747  1.00  0.00            
ATOM   1320  C3B DLPE  132      96.168  54.312  40.629  1.00  0.00            
ATOM   1321  NH3 DLPE  133      29.903  29.228  57.411  1.00  0.00            
ATOM   1322  PO4 DLPE  133      31.326  34.078  56.539  1.00  0.00            
ATOM   1323  GL1 DLPE  133      29.752  34.129  52.796  1.00  0.00            
ATOM   1324  GL2 DLPE  133      31.830  36.387  50.304  1.00  0.00            
ATOM   1325  C1A DLPE  133      27.632  33.877  48.973  1.00  0.00            
ATOM   1326  C2A DLPE  133      28.330  34.443  45.379  1.00  0.00            
ATOM   1327  C3A DLPE  133      28.137  37.084  41.391  1.00  0.00            
ATOM   1328  C1B DLPE  133      36.512  36.986  46.988  1.00  0.00            
ATOM   1329  C2B DLPE  133      36.921  37.577  42.621  1.00  0.00            
ATOM   1330  C3B DLPE  133      36.035  35.162  39.354  1.00  0.00            
ATOM   1331  NH3 DLPE  134     142.641  83.382  54.932  1.00  0.00            
ATOM   1332  PO4 DLPE  134     139.080  85.391  52.807  1.00  0.00            
ATOM   1333  GL1 DLPE  134     139.542  84.631  48.906  1.00  0.00            
ATOM   1334  GL2 DLPE  134     139.417  82.402  47.623  1.00  0.00            
ATOM   1335  C1A DLPE  134     141.733  87.312  45.752  1.00  0.00            
ATOM   1336  C2A DLPE  134     139.250  88.698  42.319  1.00  0.00            
ATOM   1337  C3A DLPE  134     136.415  88.616  38.096  1.00  0.00            
ATOM   1338  C1B DLPE  134     139.371  82.712  43.775  1.00  0.00            
ATOM   1339  C2B DLPE  134     138.316  84.021  39.936  1.00  0.00            
ATOM   1340  C3B DLPE  134     137.083  85.195  35.074  1.00  0.00            
ATOM   1341  NH3 DLPE  135     166.926 148.416  57.375  1.00  0.00            
ATOM   1342  PO4 DLPE  135     170.966 149.257  59.634  1.00  0.00            
ATOM   1343  GL1 DLPE  135     170.655 151.356  54.914  1.00  0.00            
ATOM   1344  GL2 DLPE  135     173.399 153.330  52.971  1.00  0.00            
ATOM   1345  C1A DLPE  135     171.386 149.188  50.637  1.00  0.00            
ATOM   1346  C2A DLPE  135     170.788 150.804  46.413  1.00  0.00            
ATOM   1347  C3A DLPE  135     172.196 152.942  43.843  1.00  0.00            
ATOM   1348  C1B DLPE  135     173.569 153.880  48.926  1.00  0.00            
ATOM   1349  C2B DLPE  135     173.239 157.223  45.584  1.00  0.00            
ATOM   1350  C3B DLPE  135     169.899 160.338  45.961  1.00  0.00            
ATOM   1351  NH3 DLPE  136     130.389  74.541  56.278  1.00  0.00            
ATOM   1352  PO4 DLPE  136     132.184  77.809  55.774  1.00  0.00            
ATOM   1353  GL1 DLPE  136     131.159  77.427  51.021  1.00  0.00            
ATOM   1354  GL2 DLPE  136     131.440  74.569  50.455  1.00  0.00            
ATOM   1355  C1A DLPE  136     129.676  79.077  48.318  1.00  0.00            
ATOM   1356  C2A DLPE  136     128.190  79.574  45.014  1.00  0.00            
ATOM   1357  C3A DLPE  136     129.466  78.824  40.440  1.00  0.00            
ATOM   1358  C1B DLPE  136     133.240  74.486  47.803  1.00  0.00            
ATOM   1359  C2B DLPE  136     134.934  72.739  42.790  1.00  0.00            
ATOM   1360  C3B DLPE  136     135.342  71.674  37.618  1.00  0.00            
ATOM   1361  NH3 DLPE  137      70.271 144.991  53.400  1.00  0.00            
ATOM   1362  PO4 DLPE  137      73.553 140.848  55.394  1.00  0.00            
ATOM   1363  GL1 DLPE  137      72.720 140.147  50.991  1.00  0.00            
ATOM   1364  GL2 DLPE  137      73.111 143.161  49.581  1.00  0.00            
ATOM   1365  C1A DLPE  137      72.374 138.829  47.027  1.00  0.00            
ATOM   1366  C2A DLPE  137      71.179 140.549  42.876  1.00  0.00            
ATOM   1367  C3A DLPE  137      69.043 137.705  38.930  1.00  0.00            
ATOM   1368  C1B DLPE  137      75.146 143.284  46.249  1.00  0.00            
ATOM   1369  C2B DLPE  137      75.255 142.463  41.498  1.00  0.00            
ATOM   1370  C3B DLPE  137      73.852 140.272  36.891  1.00  0.00            
ATOM   1371  NH3 DLPE  138     132.718   3.373  59.146  1.00  0.00            
ATOM   1372  PO4 DLPE  138     136.952   4.732  59.585  1.00  0.00            
ATOM   1373  GL1 DLPE  138     137.178   5.962  55.246  1.00  0.00            
ATOM   1374  GL2 DLPE  138     139.894   7.581  52.835  1.00  0.00            
ATOM   1375  C1A DLPE  138     135.351   4.585  51.989  1.00  0.00            
ATOM   1376  C2A DLPE  138     133.387   4.790  47.903  1.00  0.00            
ATOM   1377  C3A DLPE  138     134.903   1.492  45.127  1.00  0.00            
ATOM   1378  C1B DLPE  138     140.407   6.416  49.009  1.00  0.00            
ATOM   1379  C2B DLPE  138     138.970   4.526  44.992  1.00  0.00            
ATOM   1380  C3B DLPE  138     137.398   3.320  40.850  1.00  0.00            
ATOM   1381  NH3 DLPE  139     113.432  72.968  51.442  1.00  0.00            
ATOM   1382  PO4 DLPE  139     109.804  69.790  51.231  1.00  0.00            
ATOM   1383  GL1 DLPE  139     110.717  69.611  47.588  1.00  0.00            
ATOM   1384  GL2 DLPE  139     112.112  72.037  46.564  1.00  0.00            
ATOM   1385  C1A DLPE  139     110.535  68.954  42.695  1.00  0.00            
ATOM   1386  C2A DLPE  139     110.959  69.716  37.928  1.00  0.00            
ATOM   1387  C3A DLPE  139     114.923  69.185  35.570  1.00  0.00            
ATOM   1388  C1B DLPE  139     113.102  72.980  42.180  1.00  0.00            
ATOM   1389  C2B DLPE  139     112.188  74.585  37.833  1.00  0.00            
ATOM   1390  C3B DLPE  139     112.226  73.270  33.606  1.00  0.00            
ATOM   1391  NH3 DLPE  140      67.623  79.569  53.778  1.00  0.00            
ATOM   1392  PO4 DLPE  140      71.155  77.734  52.768  1.00  0.00            
ATOM   1393  GL1 DLPE  140      68.819  78.297  48.688  1.00  0.00            
ATOM   1394  GL2 DLPE  140      68.298  82.178  48.443  1.00  0.00            
ATOM   1395  C1A DLPE  140      68.393  76.812  44.634  1.00  0.00            
ATOM   1396  C2A DLPE  140      71.193  76.367  40.706  1.00  0.00            
ATOM   1397  C3A DLPE  140      74.213  72.196  40.414  1.00  0.00            
ATOM   1398  C1B DLPE  140      71.430  80.976  45.853  1.00  0.00            
ATOM   1399  C2B DLPE  140      73.279  76.682  45.227  1.00  0.00            
ATOM   1400  C3B DLPE  140      71.731  72.380  45.347  1.00  0.00            
ATOM   1401  NH3 DLPE  141     119.942 127.134  53.693  1.00  0.00            
ATOM   1402  PO4 DLPE  141     123.112 128.790  49.768  1.00  0.00            
ATOM   1403  GL1 DLPE  141     127.744 129.309  47.995  1.00  0.00            
ATOM   1404  GL2 DLPE  141     129.194 126.823  48.244  1.00  0.00            
ATOM   1405  C1A DLPE  141     127.402 128.132  43.196  1.00  0.00            
ATOM   1406  C2A DLPE  141     125.719 129.384  39.176  1.00  0.00            
ATOM   1407  C3A DLPE  141     122.642 129.548  36.787  1.00  0.00            
ATOM   1408  C1B DLPE  141     132.276 124.817  46.010  1.00  0.00            
ATOM   1409  C2B DLPE  141     132.629 125.361  41.532  1.00  0.00            
ATOM   1410  C3B DLPE  141     134.877 123.837  38.438  1.00  0.00            
ATOM   1411  NH3 DLPE  142       5.820  79.677  57.797  1.00  0.00            
ATOM   1412  PO4 DLPE  142       2.010  79.465  60.005  1.00  0.00            
ATOM   1413  GL1 DLPE  142       1.312  77.500  56.078  1.00  0.00            
ATOM   1414  GL2 DLPE  142       2.235  80.301  53.947  1.00  0.00            
ATOM   1415  C1A DLPE  142       1.072  73.603  53.036  1.00  0.00            
ATOM   1416  C2A DLPE  142     195.724  73.684  48.591  1.00  0.00            
ATOM   1417  C3A DLPE  142       0.324  73.176  44.193  1.00  0.00            
ATOM   1418  C1B DLPE  142       1.196  77.836  50.900  1.00  0.00            
ATOM   1419  C2B DLPE  142     195.538  78.447  47.786  1.00  0.00            
ATOM   1420  C3B DLPE  142     193.947  82.005  44.960  1.00  0.00            
ATOM   1421  NH3 DLPE  143     182.668 115.718  58.123  1.00  0.00            
ATOM   1422  PO4 DLPE  143     183.776 113.493  54.232  1.00  0.00            
ATOM   1423  GL1 DLPE  143     184.146 111.954  50.105  1.00  0.00            
ATOM   1424  GL2 DLPE  143     185.772 113.949  49.454  1.00  0.00            
ATOM   1425  C1A DLPE  143     182.692 111.315  46.048  1.00  0.00            
ATOM   1426  C2A DLPE  143     184.267 111.425  41.502  1.00  0.00            
ATOM   1427  C3A DLPE  143     184.478 114.068  37.624  1.00  0.00            
ATOM   1428  C1B DLPE  143     186.693 114.081  45.158  1.00  0.00            
ATOM   1429  C2B DLPE  143     186.580 116.601  41.182  1.00  0.00            
ATOM   1430  C3B DLPE  143     188.037 120.244  40.241  1.00  0.00            
ATOM   1431  NH3 DLPE  144      32.959  60.276  51.345  1.00  0.00            
ATOM   1432  PO4 DLPE  144      31.219  56.333  53.795  1.00  0.00            
ATOM   1433  GL1 DLPE  144      28.626  52.783  50.586  1.00  0.00            
ATOM   1434  GL2 DLPE  144      28.157  50.265  53.171  1.00  0.00            
ATOM   1435  C1A DLPE  144      27.001  52.441  46.945  1.00  0.00            
ATOM   1436  C2A DLPE  144      23.892  51.779  43.417  1.00  0.00            
ATOM   1437  C3A DLPE  144      19.797  51.962  40.898  1.00  0.00            
ATOM   1438  C1B DLPE  144      27.612  47.610  49.489  1.00  0.00            
ATOM   1439  C2B DLPE  144      27.580  48.177  43.672  1.00  0.00            
ATOM   1440  C3B DLPE  144      25.975  46.547  39.490  1.00  0.00            
ATOM   1441  NH3 DLPE  145      36.355   3.432  60.524  1.00  0.00            
ATOM   1442  PO4 DLPE  145      32.587   5.958  60.633  1.00  0.00            
ATOM   1443  GL1 DLPE  145      31.594   6.177  56.658  1.00  0.00            
ATOM   1444  GL2 DLPE  145      29.793   8.258  56.471  1.00  0.00            
ATOM   1445  C1A DLPE  145      33.555   6.632  52.995  1.00  0.00            
ATOM   1446  C2A DLPE  145      37.115   4.881  50.865  1.00  0.00            
ATOM   1447  C3A DLPE  145      38.325   4.256  47.262  1.00  0.00            
ATOM   1448  C1B DLPE  145      28.374   9.902  52.771  1.00  0.00            
ATOM   1449  C2B DLPE  145      27.536  13.029  49.735  1.00  0.00            
ATOM   1450  C3B DLPE  145      25.203  15.187  46.035  1.00  0.00            
ATOM   1451  NH3 DLPE  146     186.465  17.106  57.677  1.00  0.00            
ATOM   1452  PO4 DLPE  146     185.649  13.032  55.635  1.00  0.00            
ATOM   1453  GL1 DLPE  146     184.723  13.073  51.123  1.00  0.00            
ATOM   1454  GL2 DLPE  146     183.556  10.066  49.608  1.00  0.00            
ATOM   1455  C1A DLPE  146     185.241  14.657  48.059  1.00  0.00            
ATOM   1456  C2A DLPE  146     184.957  15.038  43.893  1.00  0.00            
ATOM   1457  C3A DLPE  146     182.349  14.591  41.371  1.00  0.00            
ATOM   1458  C1B DLPE  146     183.480  10.127  45.565  1.00  0.00            
ATOM   1459  C2B DLPE  146     183.491   9.024  40.700  1.00  0.00            
ATOM   1460  C3B DLPE  146     183.039   7.600  37.247  1.00  0.00            
ATOM   1461  NH3 DLPE  147      54.015  96.404  50.782  1.00  0.00            
ATOM   1462  PO4 DLPE  147      52.908 100.414  52.562  1.00  0.00            
ATOM   1463  GL1 DLPE  147      53.207 100.622  46.933  1.00  0.00            
ATOM   1464  GL2 DLPE  147      54.323  97.180  45.989  1.00  0.00            
ATOM   1465  C1A DLPE  147      54.692 100.717  42.009  1.00  0.00            
ATOM   1466  C2A DLPE  147      54.623  98.747  38.352  1.00  0.00            
ATOM   1467  C3A DLPE  147      57.062  97.876  34.863  1.00  0.00            
ATOM   1468  C1B DLPE  147      52.575  94.406  42.791  1.00  0.00            
ATOM   1469  C2B DLPE  147      51.658  93.924  38.573  1.00  0.00            
ATOM   1470  C3B DLPE  147      52.754  94.343  33.742  1.00  0.00            
ATOM   1471  NH3 DLPE  148     123.756   2.237  62.339  1.00  0.00            
ATOM   1472  PO4 DLPE  148     122.723   5.511  60.584  1.00  0.00            
ATOM   1473  GL1 DLPE  148     121.719   4.899  56.481  1.00  0.00            
ATOM   1474  GL2 DLPE  148     125.012   5.883  55.135  1.00  0.00            
ATOM   1475  C1A DLPE  148     122.071   1.984  52.160  1.00  0.00            
ATOM   1476  C2A DLPE  148     120.958   1.975  48.133  1.00  0.00            
ATOM   1477  C3A DLPE  148     120.303   0.932  43.578  1.00  0.00            
ATOM   1478  C1B DLPE  148     122.148   6.728  51.249  1.00  0.00            
ATOM   1479  C2B DLPE  148     120.630   7.115  47.675  1.00  0.00            
ATOM   1480  C3B DLPE  148     121.383   7.498  43.992  1.00  0.00            
ATOM   1481  NH3 DLPE  149     183.030  85.267  56.925  1.00  0.00            
ATOM   1482  PO4 DLPE  149     183.634  81.824  57.859  1.00  0.00            
ATOM   1483  GL1 DLPE  149     182.180  80.256  54.151  1.00  0.00            
ATOM   1484  GL2 DLPE  149     180.332  77.632  54.570  1.00  0.00            
ATOM   1485  C1A DLPE  149     179.913  80.522  49.191  1.00  0.00            
ATOM   1486  C2A DLPE  149     179.674  82.573  45.404  1.00  0.00            
ATOM   1487  C3A DLPE  149     179.370  84.075  41.247  1.00  0.00            
ATOM   1488  C1B DLPE  149     180.217  76.007  50.907  1.00  0.00            
ATOM   1489  C2B DLPE  149     177.490  72.156  49.087  1.00  0.00            
ATOM   1490  C3B DLPE  149     174.165  71.348  45.077  1.00  0.00            
ATOM   1491  NH3 DLPE  150     192.722  43.219  54.667  1.00  0.00            
ATOM   1492  PO4 DLPE  150       1.155  44.044  55.382  1.00  0.00            
ATOM   1493  GL1 DLPE  150       0.601  43.786  51.055  1.00  0.00            
ATOM   1494  GL2 DLPE  150     193.500  40.277  50.508  1.00  0.00            
ATOM   1495  C1A DLPE  150     194.818  44.874  47.530  1.00  0.00            
ATOM   1496  C2A DLPE  150     192.671  48.237  45.890  1.00  0.00            
ATOM   1497  C3A DLPE  150     190.228  51.289  47.228  1.00  0.00            
ATOM   1498  C1B DLPE  150     192.033  37.967  47.380  1.00  0.00            
ATOM   1499  C2B DLPE  150     190.034  38.275  43.699  1.00  0.00            
ATOM   1500  C3B DLPE  150     191.837  35.987  39.715  1.00  0.00            
ATOM   1501  NH3 DLPE  151      94.268 109.189  53.122  1.00  0.00            
ATOM   1502  PO4 DLPE  151      97.823 111.206  51.156  1.00  0.00            
ATOM   1503  GL1 DLPE  151      96.935 112.459  47.817  1.00  0.00            
ATOM   1504  GL2 DLPE  151     100.322 113.341  47.061  1.00  0.00            
ATOM   1505  C1A DLPE  151      97.227 110.917  43.348  1.00  0.00            
ATOM   1506  C2A DLPE  151      99.629 110.870  39.284  1.00  0.00            
ATOM   1507  C3A DLPE  151      99.881 109.135  35.101  1.00  0.00            
ATOM   1508  C1B DLPE  151     102.610 113.026  42.749  1.00  0.00            
ATOM   1509  C2B DLPE  151     104.011 113.968  39.578  1.00  0.00            
ATOM   1510  C3B DLPE  151     106.333 118.440  39.137  1.00  0.00            
ATOM   1511  NH3 DLPE  152       9.770 125.242  58.245  1.00  0.00            
ATOM   1512  PO4 DLPE  152       6.601 124.721  55.182  1.00  0.00            
ATOM   1513  GL1 DLPE  152       5.861 126.660  51.561  1.00  0.00            
ATOM   1514  GL2 DLPE  152       6.041 123.695  50.146  1.00  0.00            
ATOM   1515  C1A DLPE  152       7.153 128.318  47.667  1.00  0.00            
ATOM   1516  C2A DLPE  152       8.694 127.356  43.882  1.00  0.00            
ATOM   1517  C3A DLPE  152       7.499 128.586  39.610  1.00  0.00            
ATOM   1518  C1B DLPE  152       7.070 123.104  44.996  1.00  0.00            
ATOM   1519  C2B DLPE  152       6.077 123.354  40.526  1.00  0.00            
ATOM   1520  C3B DLPE  152       3.537 121.808  37.131  1.00  0.00            
ATOM   1521  NH3 DLPE  153     171.276 186.958  55.750  1.00  0.00            
ATOM   1522  PO4 DLPE  153     174.760 185.004  58.772  1.00  0.00            
ATOM   1523  GL1 DLPE  153     174.924 183.316  54.207  1.00  0.00            
ATOM   1524  GL2 DLPE  153     174.953 180.486  54.035  1.00  0.00            
ATOM   1525  C1A DLPE  153     175.726 183.482  49.647  1.00  0.00            
ATOM   1526  C2A DLPE  153     175.780 183.572  45.564  1.00  0.00            
ATOM   1527  C3A DLPE  153     174.684 182.420  41.282  1.00  0.00            
ATOM   1528  C1B DLPE  153     171.657 180.947  50.170  1.00  0.00            
ATOM   1529  C2B DLPE  153     167.662 181.982  48.058  1.00  0.00            
ATOM   1530  C3B DLPE  153     165.038 182.299  44.031  1.00  0.00            
ATOM   1531  NH3 DLPE  154      55.699 104.939  49.120  1.00  0.00            
ATOM   1532  PO4 DLPE  154      57.362 100.079  49.232  1.00  0.00            
ATOM   1533  GL1 DLPE  154      58.982 101.883  45.633  1.00  0.00            
ATOM   1534  GL2 DLPE  154      57.652 104.759  43.453  1.00  0.00            
ATOM   1535  C1A DLPE  154      61.947 101.873  41.771  1.00  0.00            
ATOM   1536  C2A DLPE  154      63.512 103.584  38.884  1.00  0.00            
ATOM   1537  C3A DLPE  154      64.634 106.354  35.854  1.00  0.00            
ATOM   1538  C1B DLPE  154      55.719 105.300  39.465  1.00  0.00            
ATOM   1539  C2B DLPE  154      55.189 102.871  35.146  1.00  0.00            
ATOM   1540  C3B DLPE  154      53.392  99.577  32.192  1.00  0.00            
ATOM   1541  NH3 DLPE  155      28.006 117.394  51.719  1.00  0.00            
ATOM   1542  PO4 DLPE  155      31.555 114.149  51.259  1.00  0.00            
ATOM   1543  GL1 DLPE  155      31.664 114.634  47.797  1.00  0.00            
ATOM   1544  GL2 DLPE  155      31.057 118.268  48.071  1.00  0.00            
ATOM   1545  C1A DLPE  155      31.830 113.413  44.323  1.00  0.00            
ATOM   1546  C2A DLPE  155      31.961 112.964  41.220  1.00  0.00            
ATOM   1547  C3A DLPE  155      34.979 110.679  38.258  1.00  0.00            
ATOM   1548  C1B DLPE  155      31.051 118.405  43.602  1.00  0.00            
ATOM   1549  C2B DLPE  155      29.465 118.335  39.167  1.00  0.00            
ATOM   1550  C3B DLPE  155      28.405 118.481  34.447  1.00  0.00            
ATOM   1551  NH3 DLPE  156     133.795 160.972  58.542  1.00  0.00            
ATOM   1552  PO4 DLPE  156     129.725 158.995  59.885  1.00  0.00            
ATOM   1553  GL1 DLPE  156     129.645 159.573  56.315  1.00  0.00            
ATOM   1554  GL2 DLPE  156     126.628 159.781  55.671  1.00  0.00            
ATOM   1555  C1A DLPE  156     132.128 158.637  52.418  1.00  0.00            
ATOM   1556  C2A DLPE  156     132.461 158.615  47.592  1.00  0.00            
ATOM   1557  C3A DLPE  156     132.733 159.215  43.942  1.00  0.00            
ATOM   1558  C1B DLPE  156     127.502 158.316  51.076  1.00  0.00            
ATOM   1559  C2B DLPE  156     127.563 157.746  46.264  1.00  0.00            
ATOM   1560  C3B DLPE  156     126.903 160.061  41.839  1.00  0.00            
ATOM   1561  NH3 DLPE  157      93.858  60.378  53.937  1.00  0.00            
ATOM   1562  PO4 DLPE  157      97.148  62.539  51.979  1.00  0.00            
ATOM   1563  GL1 DLPE  157      94.951  60.945  49.107  1.00  0.00            
ATOM   1564  GL2 DLPE  157      92.391  61.593  48.612  1.00  0.00            
ATOM   1565  C1A DLPE  157      94.763  60.649  44.337  1.00  0.00            
ATOM   1566  C2A DLPE  157      94.594  58.820  39.733  1.00  0.00            
ATOM   1567  C3A DLPE  157      92.103  54.832  37.504  1.00  0.00            
ATOM   1568  C1B DLPE  157      90.931  57.565  45.917  1.00  0.00            
ATOM   1569  C2B DLPE  157      90.927  55.070  43.300  1.00  0.00            
ATOM   1570  C3B DLPE  157      92.948  51.783  43.068  1.00  0.00            
ATOM   1571  NH3 DLPE  158     186.217  84.538  61.342  1.00  0.00            
ATOM   1572  PO4 DLPE  158     190.605  83.629  61.316  1.00  0.00            
ATOM   1573  GL1 DLPE  158     193.257  85.135  57.834  1.00  0.00            
ATOM   1574  GL2 DLPE  158     191.874  88.548  55.912  1.00  0.00            
ATOM   1575  C1A DLPE  158       0.076  85.034  53.538  1.00  0.00            
ATOM   1576  C2A DLPE  158       2.544  88.109  50.081  1.00  0.00            
ATOM   1577  C3A DLPE  158       5.150  90.168  46.244  1.00  0.00            
ATOM   1578  C1B DLPE  158     190.900  86.298  52.493  1.00  0.00            
ATOM   1579  C2B DLPE  158     192.991  86.644  48.819  1.00  0.00            
ATOM   1580  C3B DLPE  158     192.000  86.888  44.279  1.00  0.00            
ATOM   1581  NH3 DLPE  159       7.327 119.093  52.934  1.00  0.00            
ATOM   1582  PO4 DLPE  159      10.517 116.472  54.608  1.00  0.00            
ATOM   1583  GL1 DLPE  159      14.221 117.349  52.599  1.00  0.00            
ATOM   1584  GL2 DLPE  159      16.178 114.394  52.543  1.00  0.00            
ATOM   1585  C1A DLPE  159      14.280 117.234  48.236  1.00  0.00            
ATOM   1586  C2A DLPE  159      12.516 116.233  43.994  1.00  0.00            
ATOM   1587  C3A DLPE  159      11.672 116.655  40.190  1.00  0.00            
ATOM   1588  C1B DLPE  159      18.226 114.349  48.103  1.00  0.00            
ATOM   1589  C2B DLPE  159      17.711 114.130  43.998  1.00  0.00            
ATOM   1590  C3B DLPE  159      16.350 116.043  40.205  1.00  0.00            
ATOM   1591  NH3 DLPE  160     116.915 178.328  63.833  1.00  0.00            
ATOM   1592  PO4 DLPE  160     119.094 175.384  63.736  1.00  0.00            
ATOM   1593  GL1 DLPE  160     118.528 172.656  59.584  1.00  0.00            
ATOM   1594  GL2 DLPE  160     115.764 171.046  58.400  1.00  0.00            
ATOM   1595  C1A DLPE  160     117.845 174.435  55.061  1.00  0.00            
ATOM   1596  C2A DLPE  160     117.196 176.298  50.550  1.00  0.00            
ATOM   1597  C3A DLPE  160     115.513 179.362  47.284  1.00  0.00            
ATOM   1598  C1B DLPE  160     118.153 170.106  53.764  1.00  0.00            
ATOM   1599  C2B DLPE  160     118.232 171.531  49.761  1.00  0.00            
ATOM   1600  C3B DLPE  160     120.636 171.766  46.528  1.00  0.00            
ATOM   1601  NH3 DLPE  161     150.780  81.781  54.260  1.00  0.00            
ATOM   1602  PO4 DLPE  161     154.291  78.699  55.297  1.00  0.00            
ATOM   1603  GL1 DLPE  161     157.391  76.460  53.460  1.00  0.00            
ATOM   1604  GL2 DLPE  161     156.011  73.859  52.486  1.00  0.00            
ATOM   1605  C1A DLPE  161     160.957  73.877  50.646  1.00  0.00            
ATOM   1606  C2A DLPE  161     164.276  71.627  47.982  1.00  0.00            
ATOM   1607  C3A DLPE  161     165.621  73.331  43.795  1.00  0.00            
ATOM   1608  C1B DLPE  161     152.267  75.560  49.483  1.00  0.00            
ATOM   1609  C2B DLPE  161     153.286  76.922  45.343  1.00  0.00            
ATOM   1610  C3B DLPE  161     157.146  77.508  41.624  1.00  0.00            
ATOM   1611  NH3 DLPE  162     158.956 132.558  54.848  1.00  0.00            
ATOM   1612  PO4 DLPE  162     162.544 132.257  54.328  1.00  0.00            
ATOM   1613  GL1 DLPE  162     160.990 134.940  51.137  1.00  0.00            
ATOM   1614  GL2 DLPE  162     158.104 137.359  52.158  1.00  0.00            
ATOM   1615  C1A DLPE  162     158.989 136.786  47.113  1.00  0.00            
ATOM   1616  C2A DLPE  162     157.733 137.948  42.918  1.00  0.00            
ATOM   1617  C3A DLPE  162     159.568 139.462  39.703  1.00  0.00            
ATOM   1618  C1B DLPE  162     156.137 139.965  49.175  1.00  0.00            
ATOM   1619  C2B DLPE  162     154.663 140.513  45.985  1.00  0.00            
ATOM   1620  C3B DLPE  162     152.641 138.312  43.061  1.00  0.00            
ATOM   1621  NH3 DLPE  163     141.357  54.819  53.701  1.00  0.00            
ATOM   1622  PO4 DLPE  163     140.238  51.421  55.000  1.00  0.00            
ATOM   1623  GL1 DLPE  163     140.717  49.209  51.337  1.00  0.00            
ATOM   1624  GL2 DLPE  163     143.712  50.227  48.898  1.00  0.00            
ATOM   1625  C1A DLPE  163     140.709  47.110  46.295  1.00  0.00            
ATOM   1626  C2A DLPE  163     139.600  46.908  42.078  1.00  0.00            
ATOM   1627  C3A DLPE  163     140.079  47.908  37.549  1.00  0.00            
ATOM   1628  C1B DLPE  163     144.217  49.764  44.779  1.00  0.00            
ATOM   1629  C2B DLPE  163     143.740  49.994  40.934  1.00  0.00            
ATOM   1630  C3B DLPE  163     145.298  50.742  37.714  1.00  0.00            
ATOM   1631  NH3 DLPE  164     142.910 182.521  57.717  1.00  0.00            
ATOM   1632  PO4 DLPE  164     144.099 186.792  59.431  1.00  0.00            
ATOM   1633  GL1 DLPE  164     144.509 190.521  57.079  1.00  0.00            
ATOM   1634  GL2 DLPE  164     147.775 193.092  57.715  1.00  0.00            
ATOM   1635  C1A DLPE  164     144.787 189.658  52.248  1.00  0.00            
ATOM   1636  C2A DLPE  164     145.659 189.194  47.862  1.00  0.00            
ATOM   1637  C3A DLPE  164     146.672 188.407  43.556  1.00  0.00            
ATOM   1638  C1B DLPE  164     149.512 189.314  55.455  1.00  0.00            
ATOM   1639  C2B DLPE  164     150.533 187.504  51.661  1.00  0.00            
ATOM   1640  C3B DLPE  164     146.984 184.780  49.873  1.00  0.00            
ATOM   1641  NH3 DLPE  165      96.744 156.774  57.898  1.00  0.00            
ATOM   1642  PO4 DLPE  165      91.749 157.154  57.247  1.00  0.00            
ATOM   1643  GL1 DLPE  165      90.112 156.484  51.976  1.00  0.00            
ATOM   1644  GL2 DLPE  165      88.051 158.544  50.844  1.00  0.00            
ATOM   1645  C1A DLPE  165      91.804 155.298  47.761  1.00  0.00            
ATOM   1646  C2A DLPE  165      93.730 156.198  43.680  1.00  0.00            
ATOM   1647  C3A DLPE  165      97.053 158.851  40.786  1.00  0.00            
ATOM   1648  C1B DLPE  165      88.222 158.227  46.343  1.00  0.00            
ATOM   1649  C2B DLPE  165      87.045 158.733  41.920  1.00  0.00            
ATOM   1650  C3B DLPE  165      88.838 158.257  37.257  1.00  0.00            
ATOM   1651  NH3 DLPE  166     118.811  60.123  52.329  1.00  0.00            
ATOM   1652  PO4 DLPE  166     118.530  64.315  53.709  1.00  0.00            
ATOM   1653  GL1 DLPE  166     118.844  65.087  49.932  1.00  0.00            
ATOM   1654  GL2 DLPE  166     119.442  62.566  48.179  1.00  0.00            
ATOM   1655  C1A DLPE  166     120.030  67.941  46.086  1.00  0.00            
ATOM   1656  C2A DLPE  166     121.870  66.991  41.815  1.00  0.00            
ATOM   1657  C3A DLPE  166     120.953  67.586  37.561  1.00  0.00            
ATOM   1658  C1B DLPE  166     119.163  63.459  44.529  1.00  0.00            
ATOM   1659  C2B DLPE  166     118.066  63.492  40.134  1.00  0.00            
ATOM   1660  C3B DLPE  166     116.861  62.320  35.875  1.00  0.00            
ATOM   1661  NH3 DLPE  167      58.082  66.158  61.025  1.00  0.00            
ATOM   1662  PO4 DLPE  167      60.107  63.177  58.138  1.00  0.00            
ATOM   1663  GL1 DLPE  167      59.987  61.811  54.486  1.00  0.00            
ATOM   1664  GL2 DLPE  167      62.501  62.226  51.687  1.00  0.00            
ATOM   1665  C1A DLPE  167      58.727  59.474  50.533  1.00  0.00            
ATOM   1666  C2A DLPE  167      57.715  59.755  46.165  1.00  0.00            
ATOM   1667  C3A DLPE  167      55.665  60.446  41.574  1.00  0.00            
ATOM   1668  C1B DLPE  167      65.066  64.388  48.746  1.00  0.00            
ATOM   1669  C2B DLPE  167      64.658  65.761  44.212  1.00  0.00            
ATOM   1670  C3B DLPE  167      64.757  66.854  40.342  1.00  0.00            
ATOM   1671  NH3 DLPE  168     140.655 122.543  51.974  1.00  0.00            
ATOM   1672  PO4 DLPE  168     137.790 126.169  52.485  1.00  0.00            
ATOM   1673  GL1 DLPE  168     137.120 124.321  48.841  1.00  0.00            
ATOM   1674  GL2 DLPE  168     135.546 121.830  49.586  1.00  0.00            
ATOM   1675  C1A DLPE  168     138.079 123.347  44.487  1.00  0.00            
ATOM   1676  C2A DLPE  168     136.905 120.548  41.341  1.00  0.00            
ATOM   1677  C3A DLPE  168     136.408 118.753  36.976  1.00  0.00            
ATOM   1678  C1B DLPE  168     135.292 119.319  46.379  1.00  0.00            
ATOM   1679  C2B DLPE  168     134.251 116.988  43.017  1.00  0.00            
ATOM   1680  C3B DLPE  168     133.200 116.173  39.333  1.00  0.00            
ATOM   1681  NH3 DLPE  169     146.956  36.321  57.992  1.00  0.00            
ATOM   1682  PO4 DLPE  169     151.418  36.925  55.815  1.00  0.00            
ATOM   1683  GL1 DLPE  169     153.206  35.196  51.574  1.00  0.00            
ATOM   1684  GL2 DLPE  169     155.386  36.410  51.147  1.00  0.00            
ATOM   1685  C1A DLPE  169     152.316  34.703  46.272  1.00  0.00            
ATOM   1686  C2A DLPE  169     150.888  34.175  42.633  1.00  0.00            
ATOM   1687  C3A DLPE  169     151.543  31.277  39.397  1.00  0.00            
ATOM   1688  C1B DLPE  169     155.409  38.369  46.377  1.00  0.00            
ATOM   1689  C2B DLPE  169     155.798  36.626  42.523  1.00  0.00            
ATOM   1690  C3B DLPE  169     154.955  36.103  39.178  1.00  0.00            
ATOM   1691  NH3 DLPE  170      39.169 147.121  60.491  1.00  0.00            
ATOM   1692  PO4 DLPE  170      39.631 143.170  58.379  1.00  0.00            
ATOM   1693  GL1 DLPE  170      39.619 144.787  53.913  1.00  0.00            
ATOM   1694  GL2 DLPE  170      43.420 144.742  53.147  1.00  0.00            
ATOM   1695  C1A DLPE  170      37.578 147.592  51.460  1.00  0.00            
ATOM   1696  C2A DLPE  170      37.914 147.169  46.940  1.00  0.00            
ATOM   1697  C3A DLPE  170      36.921 144.625  43.060  1.00  0.00            
ATOM   1698  C1B DLPE  170      41.878 145.902  49.611  1.00  0.00            
ATOM   1699  C2B DLPE  170      42.049 143.988  45.500  1.00  0.00            
ATOM   1700  C3B DLPE  170      41.217 142.652  41.477  1.00  0.00            
ATOM   1701  NH3 DLPE  171     102.130   0.996  61.376  1.00  0.00            
ATOM   1702  PO4 DLPE  171      98.064   1.697  63.584  1.00  0.00            
ATOM   1703  GL1 DLPE  171      97.943   0.279  58.732  1.00  0.00            
ATOM   1704  GL2 DLPE  171      95.904   0.719  56.411  1.00  0.00            
ATOM   1705  C1A DLPE  171     100.094 193.893  55.634  1.00  0.00            
ATOM   1706  C2A DLPE  171     101.553 193.773  51.698  1.00  0.00            
ATOM   1707  C3A DLPE  171     100.015 193.566  47.157  1.00  0.00            
ATOM   1708  C1B DLPE  171      97.661   2.565  53.928  1.00  0.00            
ATOM   1709  C2B DLPE  171      98.636   2.731  50.112  1.00  0.00            
ATOM   1710  C3B DLPE  171      98.206   2.689  46.482  1.00  0.00            
ATOM   1711  NH3 DLPE  172      17.892  77.623  55.913  1.00  0.00            
ATOM   1712  PO4 DLPE  172      20.743  73.910  56.216  1.00  0.00            
ATOM   1713  GL1 DLPE  172      18.994  74.049  51.929  1.00  0.00            
ATOM   1714  GL2 DLPE  172      20.761  73.081  49.356  1.00  0.00            
ATOM   1715  C1A DLPE  172      16.510  70.782  50.216  1.00  0.00            
ATOM   1716  C2A DLPE  172      17.525  67.482  47.106  1.00  0.00            
ATOM   1717  C3A DLPE  172      19.779  65.946  43.649  1.00  0.00            
ATOM   1718  C1B DLPE  172      20.872  70.829  45.076  1.00  0.00            
ATOM   1719  C2B DLPE  172      21.758  69.437  40.697  1.00  0.00            
ATOM   1720  C3B DLPE  172      19.636  66.887  38.065  1.00  0.00            
ATOM   1721  NH3 DLPE  173     151.924 173.118  62.288  1.00  0.00            
ATOM   1722  PO4 DLPE  173     154.824 174.440  59.191  1.00  0.00            
ATOM   1723  GL1 DLPE  173     157.764 176.151  56.202  1.00  0.00            
ATOM   1724  GL2 DLPE  173     155.187 176.394  54.273  1.00  0.00            
ATOM   1725  C1A DLPE  173     158.779 177.267  51.436  1.00  0.00            
ATOM   1726  C2A DLPE  173     158.763 176.650  46.409  1.00  0.00            
ATOM   1727  C3A DLPE  173     157.616 174.164  42.730  1.00  0.00            
ATOM   1728  C1B DLPE  173     153.419 177.990  50.609  1.00  0.00            
ATOM   1729  C2B DLPE  173     150.319 175.617  48.679  1.00  0.00            
ATOM   1730  C3B DLPE  173     145.993 174.743  50.261  1.00  0.00            
ATOM   1731  NH3 DLPE  174      94.932 192.643  61.312  1.00  0.00            
ATOM   1732  PO4 DLPE  174      91.867 193.571  58.655  1.00  0.00            
ATOM   1733  GL1 DLPE  174      92.166 193.426  55.123  1.00  0.00            
ATOM   1734  GL2 DLPE  174      88.408 193.661  54.243  1.00  0.00            
ATOM   1735  C1A DLPE  174      93.086 194.199  51.704  1.00  0.00            
ATOM   1736  C2A DLPE  174      94.796 194.866  47.360  1.00  0.00            
ATOM   1737  C3A DLPE  174      93.205 195.372  44.236  1.00  0.00            
ATOM   1738  C1B DLPE  174      88.933 193.321  49.867  1.00  0.00            
ATOM   1739  C2B DLPE  174      91.383 191.273  46.674  1.00  0.00            
ATOM   1740  C3B DLPE  174      91.193 189.409  43.011  1.00  0.00            
ATOM   1741  NH3 DLPE  175     149.425  97.100  52.128  1.00  0.00            
ATOM   1742  PO4 DLPE  175     145.051  98.747  52.027  1.00  0.00            
ATOM   1743  GL1 DLPE  175     145.993  99.063  49.144  1.00  0.00            
ATOM   1744  GL2 DLPE  175     149.462 101.292  48.824  1.00  0.00            
ATOM   1745  C1A DLPE  175     148.458  97.082  46.336  1.00  0.00            
ATOM   1746  C2A DLPE  175     150.500  97.833  42.433  1.00  0.00            
ATOM   1747  C3A DLPE  175     151.956  94.699  38.504  1.00  0.00            
ATOM   1748  C1B DLPE  175     150.559 102.262  44.670  1.00  0.00            
ATOM   1749  C2B DLPE  175     152.436 103.005  40.007  1.00  0.00            
ATOM   1750  C3B DLPE  175     154.534 104.517  35.290  1.00  0.00            
ATOM   1751  NH3 DLPE  176      91.888 168.967  62.023  1.00  0.00            
ATOM   1752  PO4 DLPE  176      90.372 164.533  62.248  1.00  0.00            
ATOM   1753  GL1 DLPE  176      93.011 165.126  58.853  1.00  0.00            
ATOM   1754  GL2 DLPE  176      91.859 162.493  57.348  1.00  0.00            
ATOM   1755  C1A DLPE  176      91.982 166.763  55.372  1.00  0.00            
ATOM   1756  C2A DLPE  176      89.649 169.927  52.413  1.00  0.00            
ATOM   1757  C3A DLPE  176      90.651 170.120  48.225  1.00  0.00            
ATOM   1758  C1B DLPE  176      91.043 162.181  53.174  1.00  0.00            
ATOM   1759  C2B DLPE  176      88.672 163.134  49.491  1.00  0.00            
ATOM   1760  C3B DLPE  176      84.266 161.960  48.904  1.00  0.00            
ATOM   1761  NH3 DLPE  177      73.667  56.333  54.558  1.00  0.00            
ATOM   1762  PO4 DLPE  177      77.291  57.556  52.979  1.00  0.00            
ATOM   1763  GL1 DLPE  177      74.359  55.738  49.682  1.00  0.00            
ATOM   1764  GL2 DLPE  177      71.402  54.688  49.728  1.00  0.00            
ATOM   1765  C1A DLPE  177      75.859  53.956  45.319  1.00  0.00            
ATOM   1766  C2A DLPE  177      76.237  53.987  41.080  1.00  0.00            
ATOM   1767  C3A DLPE  177      75.718  50.043  38.266  1.00  0.00            
ATOM   1768  C1B DLPE  177      71.102  53.658  45.442  1.00  0.00            
ATOM   1769  C2B DLPE  177      71.018  53.322  42.419  1.00  0.00            
ATOM   1770  C3B DLPE  177      67.270  53.291  40.104  1.00  0.00            
ATOM   1771  NH3 DLPE  178     113.292  55.789  52.582  1.00  0.00            
ATOM   1772  PO4 DLPE  178     109.623  54.320  51.379  1.00  0.00            
ATOM   1773  GL1 DLPE  178     109.569  55.061  47.431  1.00  0.00            
ATOM   1774  GL2 DLPE  178     112.503  56.283  47.289  1.00  0.00            
ATOM   1775  C1A DLPE  178     107.387  50.523  45.879  1.00  0.00            
ATOM   1776  C2A DLPE  178     105.931  47.424  44.386  1.00  0.00            
ATOM   1777  C3A DLPE  178     105.165  46.412  39.738  1.00  0.00            
ATOM   1778  C1B DLPE  178     109.209  59.757  44.381  1.00  0.00            
ATOM   1779  C2B DLPE  178     109.445  60.361  40.139  1.00  0.00            
ATOM   1780  C3B DLPE  178     112.486  59.518  37.071  1.00  0.00            
ATOM   1781  NH3 DLPE  179     105.002   5.692  60.645  1.00  0.00            
ATOM   1782  PO4 DLPE  179     107.442   2.750  59.679  1.00  0.00            
ATOM   1783  GL1 DLPE  179     109.469   2.958  56.384  1.00  0.00            
ATOM   1784  GL2 DLPE  179     112.060   5.941  55.697  1.00  0.00            
ATOM   1785  C1A DLPE  179     108.034   2.782  52.567  1.00  0.00            
ATOM   1786  C2A DLPE  179     107.875   4.108  48.326  1.00  0.00            
ATOM   1787  C3A DLPE  179     106.499   4.038  43.989  1.00  0.00            
ATOM   1788  C1B DLPE  179     111.810   8.128  52.298  1.00  0.00            
ATOM   1789  C2B DLPE  179     112.548   6.674  48.603  1.00  0.00            
ATOM   1790  C3B DLPE  179     110.740   6.762  44.542  1.00  0.00            
ATOM   1791  NH3 DLPE  180      83.920  84.635  58.039  1.00  0.00            
ATOM   1792  PO4 DLPE  180      85.744  84.936  53.727  1.00  0.00            
ATOM   1793  GL1 DLPE  180      86.929  85.820  49.692  1.00  0.00            
ATOM   1794  GL2 DLPE  180      88.480  83.615  49.658  1.00  0.00            
ATOM   1795  C1A DLPE  180      87.594  87.109  45.602  1.00  0.00            
ATOM   1796  C2A DLPE  180      90.176  87.549  41.874  1.00  0.00            
ATOM   1797  C3A DLPE  180      89.460  89.741  37.860  1.00  0.00            
ATOM   1798  C1B DLPE  180      86.912  81.941  45.627  1.00  0.00            
ATOM   1799  C2B DLPE  180      86.571  84.046  41.786  1.00  0.00            
ATOM   1800  C3B DLPE  180      87.640  85.443  37.870  1.00  0.00            
ATOM   1801  NH3 DLPE  181     178.843 182.563  57.340  1.00  0.00            
ATOM   1802  PO4 DLPE  181     181.938 185.345  55.895  1.00  0.00            
ATOM   1803  GL1 DLPE  181     180.843 184.351  52.426  1.00  0.00            
ATOM   1804  GL2 DLPE  181     179.964 180.523  51.867  1.00  0.00            
ATOM   1805  C1A DLPE  181     180.307 183.140  48.095  1.00  0.00            
ATOM   1806  C2A DLPE  181     180.118 181.023  44.244  1.00  0.00            
ATOM   1807  C3A DLPE  181     178.787 179.484  39.606  1.00  0.00            
ATOM   1808  C1B DLPE  181     179.559 178.110  48.226  1.00  0.00            
ATOM   1809  C2B DLPE  181     175.951 178.513  44.522  1.00  0.00            
ATOM   1810  C3B DLPE  181     172.141 179.950  44.923  1.00  0.00            
ATOM   1811  NH3 DLPE  182     143.970  58.986  57.158  1.00  0.00            
ATOM   1812  PO4 DLPE  182     147.047  61.545  57.220  1.00  0.00            
ATOM   1813  GL1 DLPE  182     147.913  62.468  53.932  1.00  0.00            
ATOM   1814  GL2 DLPE  182     151.302  61.930  52.726  1.00  0.00            
ATOM   1815  C1A DLPE  182     145.004  63.557  49.568  1.00  0.00            
ATOM   1816  C2A DLPE  182     146.041  63.941  45.668  1.00  0.00            
ATOM   1817  C3A DLPE  182     146.045  64.298  41.082  1.00  0.00            
ATOM   1818  C1B DLPE  182     150.775  62.896  47.925  1.00  0.00            
ATOM   1819  C2B DLPE  182     150.845  62.651  44.093  1.00  0.00            
ATOM   1820  C3B DLPE  182     151.604  63.639  39.872  1.00  0.00            
ATOM   1821  NH3 DLPE  183     192.412 108.780  57.841  1.00  0.00            
ATOM   1822  PO4 DLPE  183     194.532 107.304  54.102  1.00  0.00            
ATOM   1823  GL1 DLPE  183       1.069 108.274  50.615  1.00  0.00            
ATOM   1824  GL2 DLPE  183       3.832 109.247  50.537  1.00  0.00            
ATOM   1825  C1A DLPE  183     194.688 109.374  45.958  1.00  0.00            
ATOM   1826  C2A DLPE  183     194.062 111.398  43.805  1.00  0.00            
ATOM   1827  C3A DLPE  183     194.130 113.065  39.423  1.00  0.00            
ATOM   1828  C1B DLPE  183       3.909 109.863  46.533  1.00  0.00            
ATOM   1829  C2B DLPE  183       8.745 111.238  46.992  1.00  0.00            
ATOM   1830  C3B DLPE  183      13.755 112.146  47.261  1.00  0.00            
ATOM   1831  NH3 DLPE  184       6.462 185.084  58.675  1.00  0.00            
ATOM   1832  PO4 DLPE  184       8.730 182.077  60.480  1.00  0.00            
ATOM   1833  GL1 DLPE  184       9.930 181.744  56.794  1.00  0.00            
ATOM   1834  GL2 DLPE  184      11.180 178.747  56.876  1.00  0.00            
ATOM   1835  C1A DLPE  184      11.406 181.778  52.663  1.00  0.00            
ATOM   1836  C2A DLPE  184      10.844 185.166  49.284  1.00  0.00            
ATOM   1837  C3A DLPE  184       9.840 186.364  44.494  1.00  0.00            
ATOM   1838  C1B DLPE  184       9.426 176.467  52.901  1.00  0.00            
ATOM   1839  C2B DLPE  184       9.516 178.864  49.037  1.00  0.00            
ATOM   1840  C3B DLPE  184      10.974 180.874  45.562  1.00  0.00            
ATOM   1841  NH3 DLPE  185      40.444 115.128  52.047  1.00  0.00            
ATOM   1842  PO4 DLPE  185      44.360 111.948  53.550  1.00  0.00            
ATOM   1843  GL1 DLPE  185      46.462 112.146  50.518  1.00  0.00            
ATOM   1844  GL2 DLPE  185      48.154 109.859  48.322  1.00  0.00            
ATOM   1845  C1A DLPE  185      48.128 114.489  46.387  1.00  0.00            
ATOM   1846  C2A DLPE  185      48.212 114.925  41.642  1.00  0.00            
ATOM   1847  C3A DLPE  185      48.294 112.429  38.120  1.00  0.00            
ATOM   1848  C1B DLPE  185      48.439 109.893  44.019  1.00  0.00            
ATOM   1849  C2B DLPE  185      46.889 107.620  40.269  1.00  0.00            
ATOM   1850  C3B DLPE  185      47.082 106.982  35.644  1.00  0.00            
ATOM   1851  NH3 DLPE  186      65.929 172.946  64.412  1.00  0.00            
ATOM   1852  PO4 DLPE  186      68.149 175.145  60.535  1.00  0.00            
ATOM   1853  GL1 DLPE  186      69.464 174.318  55.713  1.00  0.00            
ATOM   1854  GL2 DLPE  186      72.040 176.280  54.997  1.00  0.00            
ATOM   1855  C1A DLPE  186      67.597 173.032  52.607  1.00  0.00            
ATOM   1856  C2A DLPE  186      66.711 173.152  48.500  1.00  0.00            
ATOM   1857  C3A DLPE  186      67.954 175.725  44.697  1.00  0.00            
ATOM   1858  C1B DLPE  186      69.141 177.712  51.625  1.00  0.00            
ATOM   1859  C2B DLPE  186      69.642 180.371  47.540  1.00  0.00            
ATOM   1860  C3B DLPE  186      73.000 179.869  46.176  1.00  0.00            
ATOM   1861  NH3 DLPE  187      90.378  37.792  56.190  1.00  0.00            
ATOM   1862  PO4 DLPE  187      85.705  37.290  56.270  1.00  0.00            
ATOM   1863  GL1 DLPE  187      85.551  36.482  52.263  1.00  0.00            
ATOM   1864  GL2 DLPE  187      83.936  33.432  49.717  1.00  0.00            
ATOM   1865  C1A DLPE  187      88.217  36.289  48.316  1.00  0.00            
ATOM   1866  C2A DLPE  187      88.706  38.706  44.457  1.00  0.00            
ATOM   1867  C3A DLPE  187      88.908  38.424  39.816  1.00  0.00            
ATOM   1868  C1B DLPE  187      86.037  31.537  46.318  1.00  0.00            
ATOM   1869  C2B DLPE  187      90.398  33.490  44.847  1.00  0.00            
ATOM   1870  C3B DLPE  187      93.444  33.724  47.060  1.00  0.00            
ATOM   1871  NH3 DLPE  188      93.246 129.676  54.321  1.00  0.00            
ATOM   1872  PO4 DLPE  188      93.773 124.687  55.754  1.00  0.00            
ATOM   1873  GL1 DLPE  188      92.958 125.594  51.403  1.00  0.00            
ATOM   1874  GL2 DLPE  188      91.825 122.461  50.501  1.00  0.00            
ATOM   1875  C1A DLPE  188      93.202 128.622  48.455  1.00  0.00            
ATOM   1876  C2A DLPE  188      92.771 129.217  43.442  1.00  0.00            
ATOM   1877  C3A DLPE  188      93.200 127.739  39.848  1.00  0.00            
ATOM   1878  C1B DLPE  188      93.016 120.585  46.263  1.00  0.00            
ATOM   1879  C2B DLPE  188      92.762 119.198  42.938  1.00  0.00            
ATOM   1880  C3B DLPE  188      93.102 118.388  38.394  1.00  0.00            
ATOM   1881  NH3 DLPE  189      44.018  39.706  53.218  1.00  0.00            
ATOM   1882  PO4 DLPE  189      44.611  43.311  50.973  1.00  0.00            
ATOM   1883  GL1 DLPE  189      44.562  40.575  48.358  1.00  0.00            
ATOM   1884  GL2 DLPE  189      42.998  38.064  48.580  1.00  0.00            
ATOM   1885  C1A DLPE  189      45.823  41.268  44.461  1.00  0.00            
ATOM   1886  C2A DLPE  189      47.252  42.796  40.540  1.00  0.00            
ATOM   1887  C3A DLPE  189      49.101  45.851  37.221  1.00  0.00            
ATOM   1888  C1B DLPE  189      42.049  35.506  45.115  1.00  0.00            
ATOM   1889  C2B DLPE  189      40.940  35.032  40.853  1.00  0.00            
ATOM   1890  C3B DLPE  189      43.298  37.530  37.906  1.00  0.00            
ATOM   1891  NH3 DLPE  190      62.024  30.502  57.049  1.00  0.00            
ATOM   1892  PO4 DLPE  190      56.813  28.923  57.691  1.00  0.00            
ATOM   1893  GL1 DLPE  190      57.058  31.356  54.099  1.00  0.00            
ATOM   1894  GL2 DLPE  190      54.557  31.770  51.313  1.00  0.00            
ATOM   1895  C1A DLPE  190      60.533  31.494  50.486  1.00  0.00            
ATOM   1896  C2A DLPE  190      63.329  31.378  46.201  1.00  0.00            
ATOM   1897  C3A DLPE  190      64.098  29.532  42.365  1.00  0.00            
ATOM   1898  C1B DLPE  190      56.176  30.512  47.820  1.00  0.00            
ATOM   1899  C2B DLPE  190      59.167  30.444  44.172  1.00  0.00            
ATOM   1900  C3B DLPE  190      59.640  28.125  39.097  1.00  0.00            
ATOM   1901  NH3 DLPE  191     180.374 146.026  56.805  1.00  0.00            
ATOM   1902  PO4 DLPE  191     176.506 144.132  57.249  1.00  0.00            
ATOM   1903  GL1 DLPE  191     174.075 141.763  53.042  1.00  0.00            
ATOM   1904  GL2 DLPE  191     174.933 138.284  52.464  1.00  0.00            
ATOM   1905  C1A DLPE  191     173.748 142.840  48.068  1.00  0.00            
ATOM   1906  C2A DLPE  191     172.514 142.036  43.536  1.00  0.00            
ATOM   1907  C3A DLPE  191     172.003 143.816  39.400  1.00  0.00            
ATOM   1908  C1B DLPE  191     174.562 137.193  47.890  1.00  0.00            
ATOM   1909  C2B DLPE  191     176.678 137.325  43.973  1.00  0.00            
ATOM   1910  C3B DLPE  191     179.177 139.720  40.587  1.00  0.00            
ATOM   1911  NH3 DLPE  192      31.249 101.232  52.753  1.00  0.00            
ATOM   1912  PO4 DLPE  192      29.841 105.284  50.688  1.00  0.00            
ATOM   1913  GL1 DLPE  192      31.012 105.368  45.806  1.00  0.00            
ATOM   1914  GL2 DLPE  192      32.593 104.084  45.129  1.00  0.00            
ATOM   1915  C1A DLPE  192      32.444 108.001  42.173  1.00  0.00            
ATOM   1916  C2A DLPE  192      31.666 107.388  37.072  1.00  0.00            
ATOM   1917  C3A DLPE  192      29.134 108.956  34.091  1.00  0.00            
ATOM   1918  C1B DLPE  192      34.702 101.964  41.426  1.00  0.00            
ATOM   1919  C2B DLPE  192      34.963 100.244  37.544  1.00  0.00            
ATOM   1920  C3B DLPE  192      35.412  99.390  32.902  1.00  0.00            
ATOM   1921  NH3 DLPE  193       8.443 189.887  58.132  1.00  0.00            
ATOM   1922  PO4 DLPE  193      12.089 185.901  59.709  1.00  0.00            
ATOM   1923  GL1 DLPE  193      12.013 186.643  55.331  1.00  0.00            
ATOM   1924  GL2 DLPE  193       8.613 186.126  54.190  1.00  0.00            
ATOM   1925  C1A DLPE  193      12.397 188.956  51.821  1.00  0.00            
ATOM   1926  C2A DLPE  193      11.020 190.116  48.724  1.00  0.00            
ATOM   1927  C3A DLPE  193       9.054 191.477  44.376  1.00  0.00            
ATOM   1928  C1B DLPE  193       6.416 187.140  50.501  1.00  0.00            
ATOM   1929  C2B DLPE  193       5.047 187.748  45.994  1.00  0.00            
ATOM   1930  C3B DLPE  193       3.026 187.727  43.233  1.00  0.00            
ATOM   1931  NH3 DLPE  194     138.330  63.169  54.311  1.00  0.00            
ATOM   1932  PO4 DLPE  194     139.184  59.428  56.002  1.00  0.00            
ATOM   1933  GL1 DLPE  194     136.975  58.121  52.071  1.00  0.00            
ATOM   1934  GL2 DLPE  194     134.502  56.058  51.239  1.00  0.00            
ATOM   1935  C1A DLPE  194     138.162  56.422  47.843  1.00  0.00            
ATOM   1936  C2A DLPE  194     139.074  57.839  43.722  1.00  0.00            
ATOM   1937  C3A DLPE  194     137.807  61.363  40.143  1.00  0.00            
ATOM   1938  C1B DLPE  194     133.664  53.931  47.528  1.00  0.00            
ATOM   1939  C2B DLPE  194     135.235  54.901  42.984  1.00  0.00            
ATOM   1940  C3B DLPE  194     138.076  56.465  39.073  1.00  0.00            
ATOM   1941  NH3 DLPE  195      65.935 156.365  58.301  1.00  0.00            
ATOM   1942  PO4 DLPE  195      69.941 155.199  58.578  1.00  0.00            
ATOM   1943  GL1 DLPE  195      69.743 153.346  54.885  1.00  0.00            
ATOM   1944  GL2 DLPE  195      69.130 152.933  52.710  1.00  0.00            
ATOM   1945  C1A DLPE  195      69.060 157.301  51.633  1.00  0.00            
ATOM   1946  C2A DLPE  195      71.414 159.514  48.097  1.00  0.00            
ATOM   1947  C3A DLPE  195      72.134 160.430  43.636  1.00  0.00            
ATOM   1948  C1B DLPE  195      68.129 152.136  49.583  1.00  0.00            
ATOM   1949  C2B DLPE  195      68.786 154.299  45.728  1.00  0.00            
ATOM   1950  C3B DLPE  195      67.589 153.772  42.339  1.00  0.00            
ATOM   1951  NH3 DLPE  196     188.449 111.241  53.631  1.00  0.00            
ATOM   1952  PO4 DLPE  196     191.961 112.502  54.988  1.00  0.00            
ATOM   1953  GL1 DLPE  196     193.643 112.671  52.190  1.00  0.00            
ATOM   1954  GL2 DLPE  196     192.071 109.964  50.345  1.00  0.00            
ATOM   1955  C1A DLPE  196       0.287 113.851  49.549  1.00  0.00            
ATOM   1956  C2A DLPE  196       3.902 114.673  47.082  1.00  0.00            
ATOM   1957  C3A DLPE  196       4.163 114.045  43.213  1.00  0.00            
ATOM   1958  C1B DLPE  196     190.902 113.498  47.844  1.00  0.00            
ATOM   1959  C2B DLPE  196     189.807 117.410  47.080  1.00  0.00            
ATOM   1960  C3B DLPE  196     187.384 119.563  44.909  1.00  0.00            
ATOM   1961  NH3 DLPE  197     184.599 135.134  60.339  1.00  0.00            
ATOM   1962  PO4 DLPE  197     182.033 137.556  57.317  1.00  0.00            
ATOM   1963  GL1 DLPE  197     180.526 136.588  53.266  1.00  0.00            
ATOM   1964  GL2 DLPE  197     181.214 134.716  51.635  1.00  0.00            
ATOM   1965  C1A DLPE  197     179.762 138.475  48.951  1.00  0.00            
ATOM   1966  C2A DLPE  197     181.581 138.062  44.544  1.00  0.00            
ATOM   1967  C3A DLPE  197     184.149 138.983  40.538  1.00  0.00            
ATOM   1968  C1B DLPE  197     179.827 133.687  47.505  1.00  0.00            
ATOM   1969  C2B DLPE  197     180.562 133.730  42.760  1.00  0.00            
ATOM   1970  C3B DLPE  197     179.380 135.139  38.847  1.00  0.00            
ATOM   1971  NH3 DLPE  198      30.003   1.689  59.804  1.00  0.00            
ATOM   1972  PO4 DLPE  198      32.971 195.130  60.933  1.00  0.00            
ATOM   1973  GL1 DLPE  198      33.695 194.765  57.428  1.00  0.00            
ATOM   1974  GL2 DLPE  198      33.399   1.955  56.215  1.00  0.00            
ATOM   1975  C1A DLPE  198      34.522 192.199  54.480  1.00  0.00            
ATOM   1976  C2A DLPE  198      36.837 188.311  52.154  1.00  0.00            
ATOM   1977  C3A DLPE  198      35.538 186.297  48.205  1.00  0.00            
ATOM   1978  C1B DLPE  198      32.752   0.818  51.733  1.00  0.00            
ATOM   1979  C2B DLPE  198      32.729   3.146  48.486  1.00  0.00            
ATOM   1980  C3B DLPE  198      32.245   3.555  44.852  1.00  0.00            
ATOM   1981  NH3 DLPE  199      87.609  72.290  54.072  1.00  0.00            
ATOM   1982  PO4 DLPE  199      91.539  69.549  52.594  1.00  0.00            
ATOM   1983  GL1 DLPE  199      90.864  70.865  48.870  1.00  0.00            
ATOM   1984  GL2 DLPE  199      93.267  69.581  45.712  1.00  0.00            
ATOM   1985  C1A DLPE  199      88.621  71.094  45.105  1.00  0.00            
ATOM   1986  C2A DLPE  199      88.813  68.981  42.110  1.00  0.00            
ATOM   1987  C3A DLPE  199      88.363  65.277  39.540  1.00  0.00            
ATOM   1988  C1B DLPE  199      97.021  70.332  43.061  1.00  0.00            
ATOM   1989  C2B DLPE  199     100.896  71.751  42.738  1.00  0.00            
ATOM   1990  C3B DLPE  199     105.066  69.255  44.805  1.00  0.00            
ATOM   1991  NH3 DLPE  200      63.833 131.691  59.899  1.00  0.00            
ATOM   1992  PO4 DLPE  200      64.758 129.921  55.068  1.00  0.00            
ATOM   1993  GL1 DLPE  200      62.872 132.775  51.804  1.00  0.00            
ATOM   1994  GL2 DLPE  200      59.273 133.196  52.119  1.00  0.00            
ATOM   1995  C1A DLPE  200      62.458 133.583  47.617  1.00  0.00            
ATOM   1996  C2A DLPE  200      63.360 134.647  44.144  1.00  0.00            
ATOM   1997  C3A DLPE  200      65.934 133.896  40.798  1.00  0.00            
ATOM   1998  C1B DLPE  200      58.621 136.251  49.565  1.00  0.00            
ATOM   1999  C2B DLPE  200      59.110 138.039  46.950  1.00  0.00            
ATOM   2000  C3B DLPE  200      60.961 141.751  46.297  1.00  0.00            
ATOM   2001  NH3 DLPE  201      93.671   2.600  60.146  1.00  0.00            
ATOM   2002  PO4 DLPE  201      92.351   6.455  59.668  1.00  0.00            
ATOM   2003  GL1 DLPE  201      92.080   7.842  55.486  1.00  0.00            
ATOM   2004  GL2 DLPE  201      88.806   7.132  53.237  1.00  0.00            
ATOM   2005  C1A DLPE  201      95.649   7.012  53.152  1.00  0.00            
ATOM   2006  C2A DLPE  201      97.102   8.302  48.537  1.00  0.00            
ATOM   2007  C3A DLPE  201      96.685  10.326  44.798  1.00  0.00            
ATOM   2008  C1B DLPE  201      83.319   7.041  51.845  1.00  0.00            
ATOM   2009  C2B DLPE  201      78.986   6.764  50.504  1.00  0.00            
ATOM   2010  C3B DLPE  201      74.924   5.923  48.208  1.00  0.00            
ATOM   2011  NH3 DLPE  202      89.877 180.522  60.202  1.00  0.00            
ATOM   2012  PO4 DLPE  202      87.900 185.596  60.367  1.00  0.00            
ATOM   2013  GL1 DLPE  202      87.751 183.102  56.210  1.00  0.00            
ATOM   2014  GL2 DLPE  202      88.950 180.058  54.525  1.00  0.00            
ATOM   2015  C1A DLPE  202      87.602 183.519  51.537  1.00  0.00            
ATOM   2016  C2A DLPE  202      87.158 183.958  47.001  1.00  0.00            
ATOM   2017  C3A DLPE  202      85.630 181.367  43.657  1.00  0.00            
ATOM   2018  C1B DLPE  202      84.861 179.249  52.119  1.00  0.00            
ATOM   2019  C2B DLPE  202      84.822 179.601  47.929  1.00  0.00            
ATOM   2020  C3B DLPE  202      83.358 176.355  45.066  1.00  0.00            
ATOM   2021  NH3 DLPE  203      33.869  92.745  52.304  1.00  0.00            
ATOM   2022  PO4 DLPE  203      37.147  89.740  53.664  1.00  0.00            
ATOM   2023  GL1 DLPE  203      36.258  87.922  48.827  1.00  0.00            
ATOM   2024  GL2 DLPE  203      34.226  85.940  48.311  1.00  0.00            
ATOM   2025  C1A DLPE  203      36.528  89.675  44.926  1.00  0.00            
ATOM   2026  C2A DLPE  203      37.916  90.831  41.016  1.00  0.00            
ATOM   2027  C3A DLPE  203      37.526  89.726  36.861  1.00  0.00            
ATOM   2028  C1B DLPE  203      33.010  86.511  43.883  1.00  0.00            
ATOM   2029  C2B DLPE  203      33.871  86.881  38.941  1.00  0.00            
ATOM   2030  C3B DLPE  203      34.004  84.760  34.776  1.00  0.00            
ATOM   2031  NH3 DLPE  204     132.537 126.028  51.948  1.00  0.00            
ATOM   2032  PO4 DLPE  204     131.010 130.320  51.969  1.00  0.00            
ATOM   2033  GL1 DLPE  204     132.055 131.495  47.783  1.00  0.00            
ATOM   2034  GL2 DLPE  204     134.430 128.883  48.307  1.00  0.00            
ATOM   2035  C1A DLPE  204     132.481 131.278  43.862  1.00  0.00            
ATOM   2036  C2A DLPE  204     132.977 130.432  40.342  1.00  0.00            
ATOM   2037  C3A DLPE  204     137.144 131.877  38.261  1.00  0.00            
ATOM   2038  C1B DLPE  204     136.640 129.019  44.803  1.00  0.00            
ATOM   2039  C2B DLPE  204     137.774 127.377  40.663  1.00  0.00            
ATOM   2040  C3B DLPE  204     140.607 124.874  39.313  1.00  0.00            
ATOM   2041  NH3 DLPE  205     188.780  93.881  62.955  1.00  0.00            
ATOM   2042  PO4 DLPE  205     185.006  95.403  61.768  1.00  0.00            
ATOM   2043  GL1 DLPE  205     184.943  93.848  58.281  1.00  0.00            
ATOM   2044  GL2 DLPE  205     182.408  92.175  57.374  1.00  0.00            
ATOM   2045  C1A DLPE  205     184.712  93.434  53.322  1.00  0.00            
ATOM   2046  C2A DLPE  205     186.275  93.155  48.952  1.00  0.00            
ATOM   2047  C3A DLPE  205     183.902  90.144  46.161  1.00  0.00            
ATOM   2048  C1B DLPE  205     180.268  91.627  54.130  1.00  0.00            
ATOM   2049  C2B DLPE  205     181.968  90.804  51.001  1.00  0.00            
ATOM   2050  C3B DLPE  205     184.807  88.074  50.559  1.00  0.00            
ATOM   2051  NH3 DLPE  206     141.143  78.953  51.782  1.00  0.00            
ATOM   2052  PO4 DLPE  206     145.797  79.859  53.026  1.00  0.00            
ATOM   2053  GL1 DLPE  206     145.104  78.412  48.454  1.00  0.00            
ATOM   2054  GL2 DLPE  206     142.508  78.751  46.534  1.00  0.00            
ATOM   2055  C1A DLPE  206     148.581  78.083  45.229  1.00  0.00            
ATOM   2056  C2A DLPE  206     148.427  79.568  41.373  1.00  0.00            
ATOM   2057  C3A DLPE  206     148.255  79.982  37.655  1.00  0.00            
ATOM   2058  C1B DLPE  206     142.541  79.003  42.250  1.00  0.00            
ATOM   2059  C2B DLPE  206     142.810  79.468  37.754  1.00  0.00            
ATOM   2060  C3B DLPE  206     141.466  81.496  34.275  1.00  0.00            
ATOM   2061  NH3 DLPE  207      66.754  38.487  56.626  1.00  0.00            
ATOM   2062  PO4 DLPE  207      69.558  35.361  58.162  1.00  0.00            
ATOM   2063  GL1 DLPE  207      70.046  35.087  53.904  1.00  0.00            
ATOM   2064  GL2 DLPE  207      72.485  34.559  50.741  1.00  0.00            
ATOM   2065  C1A DLPE  207      68.634  37.152  49.260  1.00  0.00            
ATOM   2066  C2A DLPE  207      70.543  36.448  45.803  1.00  0.00            
ATOM   2067  C3A DLPE  207      70.368  40.229  43.226  1.00  0.00            
ATOM   2068  C1B DLPE  207      74.533  34.555  46.799  1.00  0.00            
ATOM   2069  C2B DLPE  207      76.386  32.908  43.995  1.00  0.00            
ATOM   2070  C3B DLPE  207      76.295  32.038  39.715  1.00  0.00            
ATOM   2071  NH3 DLPE  208     146.264 167.401  57.333  1.00  0.00            
ATOM   2072  PO4 DLPE  208     144.048 170.001  59.292  1.00  0.00            
ATOM   2073  GL1 DLPE  208     141.540 170.109  55.062  1.00  0.00            
ATOM   2074  GL2 DLPE  208     139.518 168.274  54.641  1.00  0.00            
ATOM   2075  C1A DLPE  208     142.873 171.103  51.289  1.00  0.00            
ATOM   2076  C2A DLPE  208     141.383 172.140  47.794  1.00  0.00            
ATOM   2077  C3A DLPE  208     141.987 172.293  43.414  1.00  0.00            
ATOM   2078  C1B DLPE  208     138.757 167.933  50.046  1.00  0.00            
ATOM   2079  C2B DLPE  208     139.130 168.130  45.531  1.00  0.00            
ATOM   2080  C3B DLPE  208     140.353 167.994  41.353  1.00  0.00            
ATOM   2081  NH3 DLPE  209     123.818  34.886  50.947  1.00  0.00            
ATOM   2082  PO4 DLPE  209     119.946  32.852  53.132  1.00  0.00            
ATOM   2083  GL1 DLPE  209     119.582  31.420  49.471  1.00  0.00            
ATOM   2084  GL2 DLPE  209     117.037  31.232  48.208  1.00  0.00            
ATOM   2085  C1A DLPE  209     119.644  33.452  45.181  1.00  0.00            
ATOM   2086  C2A DLPE  209     117.912  34.514  41.167  1.00  0.00            
ATOM   2087  C3A DLPE  209     117.843  38.309  37.594  1.00  0.00            
ATOM   2088  C1B DLPE  209     116.351  29.093  44.835  1.00  0.00            
ATOM   2089  C2B DLPE  209     115.702  29.525  39.890  1.00  0.00            
ATOM   2090  C3B DLPE  209     112.941  29.372  36.153  1.00  0.00            
ATOM   2091  NH3 DLPE  210     179.446 103.148  59.224  1.00  0.00            
ATOM   2092  PO4 DLPE  210     182.799 103.420  56.931  1.00  0.00            
ATOM   2093  GL1 DLPE  210     182.750 101.524  53.093  1.00  0.00            
ATOM   2094  GL2 DLPE  210     183.506 103.726  51.121  1.00  0.00            
ATOM   2095  C1A DLPE  210     182.763  99.807  47.815  1.00  0.00            
ATOM   2096  C2A DLPE  210     182.810  98.673  43.422  1.00  0.00            
ATOM   2097  C3A DLPE  210     185.205  97.257  40.498  1.00  0.00            
ATOM   2098  C1B DLPE  210     186.517 102.580  47.671  1.00  0.00            
ATOM   2099  C2B DLPE  210     186.496 101.939  42.765  1.00  0.00            
ATOM   2100  C3B DLPE  210     188.397 103.766  40.045  1.00  0.00            
ATOM   2101  NH3 DLPE  211       7.189   2.306  57.129  1.00  0.00            
ATOM   2102  PO4 DLPE  211       6.278 194.515  58.012  1.00  0.00            
ATOM   2103  GL1 DLPE  211       4.295 195.645  53.707  1.00  0.00            
ATOM   2104  GL2 DLPE  211       2.368   3.247  55.101  1.00  0.00            
ATOM   2105  C1A DLPE  211       5.369 195.561  49.039  1.00  0.00            
ATOM   2106  C2A DLPE  211       3.963 192.847  44.826  1.00  0.00            
ATOM   2107  C3A DLPE  211       0.925 191.927  42.030  1.00  0.00            
ATOM   2108  C1B DLPE  211       2.252   4.205  50.873  1.00  0.00            
ATOM   2109  C2B DLPE  211       0.891   4.586  46.746  1.00  0.00            
ATOM   2110  C3B DLPE  211       1.447   2.942  43.061  1.00  0.00            
ATOM   2111  NH3 DLPE  212      17.573 131.461  60.883  1.00  0.00            
ATOM   2112  PO4 DLPE  212      21.537 131.476  59.851  1.00  0.00            
ATOM   2113  GL1 DLPE  212      22.196 132.356  55.135  1.00  0.00            
ATOM   2114  GL2 DLPE  212      18.881 132.791  55.169  1.00  0.00            
ATOM   2115  C1A DLPE  212      20.039 132.928  50.475  1.00  0.00            
ATOM   2116  C2A DLPE  212      17.005 134.190  46.843  1.00  0.00            
ATOM   2117  C3A DLPE  212      14.162 133.387  43.475  1.00  0.00            
ATOM   2118  C1B DLPE  212      15.524 133.927  52.741  1.00  0.00            
ATOM   2119  C2B DLPE  212      11.617 136.145  52.872  1.00  0.00            
ATOM   2120  C3B DLPE  212       9.727 138.891  50.647  1.00  0.00            
ATOM   2121  NH3 DLPE  213     153.505  69.593  59.469  1.00  0.00            
ATOM   2122  PO4 DLPE  213     158.402  69.639  59.496  1.00  0.00            
ATOM   2123  GL1 DLPE  213     157.233  70.344  55.185  1.00  0.00            
ATOM   2124  GL2 DLPE  213     154.269  68.760  54.584  1.00  0.00            
ATOM   2125  C1A DLPE  213     158.470  69.467  50.315  1.00  0.00            
ATOM   2126  C2A DLPE  213     159.179  68.991  45.142  1.00  0.00            
ATOM   2127  C3A DLPE  213     158.627  68.702  40.240  1.00  0.00            
ATOM   2128  C1B DLPE  213     152.949  70.946  50.286  1.00  0.00            
ATOM   2129  C2B DLPE  213     154.935  71.570  46.704  1.00  0.00            
ATOM   2130  C3B DLPE  213     155.121  72.980  42.278  1.00  0.00            
ATOM   2131  NH3 DLPE  214      93.397  30.414  53.333  1.00  0.00            
ATOM   2132  PO4 DLPE  214      95.598  27.151  55.412  1.00  0.00            
ATOM   2133  GL1 DLPE  214      97.130  26.938  51.521  1.00  0.00            
ATOM   2134  GL2 DLPE  214      99.326  25.674  51.355  1.00  0.00            
ATOM   2135  C1A DLPE  214      95.837  28.161  47.105  1.00  0.00            
ATOM   2136  C2A DLPE  214      96.171  26.749  43.343  1.00  0.00            
ATOM   2137  C3A DLPE  214      95.274  25.866  38.442  1.00  0.00            
ATOM   2138  C1B DLPE  214     102.288  23.840  48.689  1.00  0.00            
ATOM   2139  C2B DLPE  214     105.392  24.472  48.744  1.00  0.00            
ATOM   2140  C3B DLPE  214     109.608  21.518  49.048  1.00  0.00            
ATOM   2141  NH3 DLPE  215      22.177  28.474  59.133  1.00  0.00            
ATOM   2142  PO4 DLPE  215      26.651  26.256  58.877  1.00  0.00            
ATOM   2143  GL1 DLPE  215      26.274  27.496  54.546  1.00  0.00            
ATOM   2144  GL2 DLPE  215      27.727  29.652  52.527  1.00  0.00            
ATOM   2145  C1A DLPE  215      23.855  25.642  50.304  1.00  0.00            
ATOM   2146  C2A DLPE  215      19.257  27.340  49.428  1.00  0.00            
ATOM   2147  C3A DLPE  215      17.347  31.218  48.737  1.00  0.00            
ATOM   2148  C1B DLPE  215      27.704  28.407  48.440  1.00  0.00            
ATOM   2149  C2B DLPE  215      30.037  29.363  45.113  1.00  0.00            
ATOM   2150  C3B DLPE  215      27.936  30.939  41.481  1.00  0.00            
ATOM   2151  NH3 DLPE  216     193.780 154.329  56.624  1.00  0.00            
ATOM   2152  PO4 DLPE  216     193.137 158.618  59.397  1.00  0.00            
ATOM   2153  GL1 DLPE  216     194.359 160.071  55.429  1.00  0.00            
ATOM   2154  GL2 DLPE  216       1.974 160.297  55.305  1.00  0.00            
ATOM   2155  C1A DLPE  216     193.417 162.293  51.045  1.00  0.00            
ATOM   2156  C2A DLPE  216     192.038 159.916  47.000  1.00  0.00            
ATOM   2157  C3A DLPE  216     191.871 159.009  41.320  1.00  0.00            
ATOM   2158  C1B DLPE  216       1.430 159.101  51.643  1.00  0.00            
ATOM   2159  C2B DLPE  216       1.485 160.023  47.290  1.00  0.00            
ATOM   2160  C3B DLPE  216       0.375 161.267  43.068  1.00  0.00            
ATOM   2161  NH3 DLPE  217      81.427 112.542  51.840  1.00  0.00            
ATOM   2162  PO4 DLPE  217      83.000 116.220  53.418  1.00  0.00            
ATOM   2163  GL1 DLPE  217      84.618 117.150  49.711  1.00  0.00            
ATOM   2164  GL2 DLPE  217      81.318 116.684  48.494  1.00  0.00            
ATOM   2165  C1A DLPE  217      85.470 121.102  47.941  1.00  0.00            
ATOM   2166  C2A DLPE  217      84.688 125.366  44.890  1.00  0.00            
ATOM   2167  C3A DLPE  217      83.416 125.489  41.127  1.00  0.00            
ATOM   2168  C1B DLPE  217      79.109 118.011  44.188  1.00  0.00            
ATOM   2169  C2B DLPE  217      77.593 117.463  40.480  1.00  0.00            
ATOM   2170  C3B DLPE  217      76.904 119.717  37.410  1.00  0.00            
ATOM   2171  NH3 DLPE  218      27.372  22.750  54.814  1.00  0.00            
ATOM   2172  PO4 DLPE  218      31.595  20.404  55.630  1.00  0.00            
ATOM   2173  GL1 DLPE  218      30.531  20.918  50.952  1.00  0.00            
ATOM   2174  GL2 DLPE  218      28.307  23.612  49.673  1.00  0.00            
ATOM   2175  C1A DLPE  218      33.333  20.489  48.048  1.00  0.00            
ATOM   2176  C2A DLPE  218      34.725  18.694  44.543  1.00  0.00            
ATOM   2177  C3A DLPE  218      38.244  20.348  42.196  1.00  0.00            
ATOM   2178  C1B DLPE  218      28.967  23.602  44.875  1.00  0.00            
ATOM   2179  C2B DLPE  218      31.604  24.234  40.943  1.00  0.00            
ATOM   2180  C3B DLPE  218      30.138  25.001  36.983  1.00  0.00            
ATOM   2181  NH3 DLPE  219     122.801 146.357  60.169  1.00  0.00            
ATOM   2182  PO4 DLPE  219     118.503 147.467  60.434  1.00  0.00            
ATOM   2183  GL1 DLPE  219     117.977 149.343  57.034  1.00  0.00            
ATOM   2184  GL2 DLPE  219     120.524 149.792  55.903  1.00  0.00            
ATOM   2185  C1A DLPE  219     115.998 148.592  53.511  1.00  0.00            
ATOM   2186  C2A DLPE  219     116.425 147.973  48.945  1.00  0.00            
ATOM   2187  C3A DLPE  219     116.170 148.883  45.253  1.00  0.00            
ATOM   2188  C1B DLPE  219     119.807 150.727  51.647  1.00  0.00            
ATOM   2189  C2B DLPE  219     121.310 153.143  48.327  1.00  0.00            
ATOM   2190  C3B DLPE  219     123.152 154.594  44.949  1.00  0.00            
ATOM   2191  NH3 DLPE  220     122.030 179.238  63.545  1.00  0.00            
ATOM   2192  PO4 DLPE  220     123.385 182.734  61.601  1.00  0.00            
ATOM   2193  GL1 DLPE  220     123.488 182.248  57.305  1.00  0.00            
ATOM   2194  GL2 DLPE  220     125.982 182.378  55.287  1.00  0.00            
ATOM   2195  C1A DLPE  220     119.473 183.660  55.385  1.00  0.00            
ATOM   2196  C2A DLPE  220     117.033 186.738  54.333  1.00  0.00            
ATOM   2197  C3A DLPE  220     116.027 188.902  50.053  1.00  0.00            
ATOM   2198  C1B DLPE  220     126.084 183.532  51.692  1.00  0.00            
ATOM   2199  C2B DLPE  220     127.551 184.401  48.033  1.00  0.00            
ATOM   2200  C3B DLPE  220     128.288 182.688  44.906  1.00  0.00            
ATOM   2201  NH3 DLPE  221     133.627  40.070  53.313  1.00  0.00            
ATOM   2202  PO4 DLPE  221     130.074  39.027  54.836  1.00  0.00            
ATOM   2203  GL1 DLPE  221     129.084  38.219  51.096  1.00  0.00            
ATOM   2204  GL2 DLPE  221     129.109  34.694  50.432  1.00  0.00            
ATOM   2205  C1A DLPE  221     128.710  37.742  46.538  1.00  0.00            
ATOM   2206  C2A DLPE  221     127.479  37.314  41.960  1.00  0.00            
ATOM   2207  C3A DLPE  221     130.067  35.092  39.547  1.00  0.00            
ATOM   2208  C1B DLPE  221     128.844  32.749  45.987  1.00  0.00            
ATOM   2209  C2B DLPE  221     125.889  31.898  42.094  1.00  0.00            
ATOM   2210  C3B DLPE  221     123.709  31.430  38.078  1.00  0.00            
ATOM   2211  NH3 DLPE  222      30.112 177.838  58.889  1.00  0.00            
ATOM   2212  PO4 DLPE  222      34.004 179.757  60.540  1.00  0.00            
ATOM   2213  GL1 DLPE  222      34.914 178.395  56.138  1.00  0.00            
ATOM   2214  GL2 DLPE  222      37.836 175.800  55.977  1.00  0.00            
ATOM   2215  C1A DLPE  222      34.223 175.460  51.668  1.00  0.00            
ATOM   2216  C2A DLPE  222      32.910 175.146  47.624  1.00  0.00            
ATOM   2217  C3A DLPE  222      30.233 172.264  45.169  1.00  0.00            
ATOM   2218  C1B DLPE  222      38.130 178.094  52.507  1.00  0.00            
ATOM   2219  C2B DLPE  222      40.733 179.517  49.530  1.00  0.00            
ATOM   2220  C3B DLPE  222      43.715 180.533  46.399  1.00  0.00            
ATOM   2221  NH3 DLPE  223     149.057   7.555  55.311  1.00  0.00            
ATOM   2222  PO4 DLPE  223     146.308  11.215  56.214  1.00  0.00            
ATOM   2223  GL1 DLPE  223     146.799  10.634  52.040  1.00  0.00            
ATOM   2224  GL2 DLPE  223     149.959   9.222  49.889  1.00  0.00            
ATOM   2225  C1A DLPE  223     145.912  13.190  48.359  1.00  0.00            
ATOM   2226  C2A DLPE  223     146.344  15.330  44.845  1.00  0.00            
ATOM   2227  C3A DLPE  223     148.735  16.145  42.290  1.00  0.00            
ATOM   2228  C1B DLPE  223     147.477   9.535  45.394  1.00  0.00            
ATOM   2229  C2B DLPE  223     147.858  11.038  42.535  1.00  0.00            
ATOM   2230  C3B DLPE  223     145.637  13.940  39.596  1.00  0.00            
ATOM   2231  NH3 DLPE  224      93.103  74.443  52.325  1.00  0.00            
ATOM   2232  PO4 DLPE  224      92.723  78.201  55.637  1.00  0.00            
ATOM   2233  GL1 DLPE  224      91.141  78.962  51.117  1.00  0.00            
ATOM   2234  GL2 DLPE  224      89.012  76.851  50.541  1.00  0.00            
ATOM   2235  C1A DLPE  224      91.304  78.656  46.340  1.00  0.00            
ATOM   2236  C2A DLPE  224      90.882  78.722  42.254  1.00  0.00            
ATOM   2237  C3A DLPE  224      90.633  76.471  38.391  1.00  0.00            
ATOM   2238  C1B DLPE  224      86.751  75.383  46.486  1.00  0.00            
ATOM   2239  C2B DLPE  224      87.269  73.755  40.935  1.00  0.00            
ATOM   2240  C3B DLPE  224      87.937  71.837  37.562  1.00  0.00            
ATOM   2241  NH3 POPE  225      86.712 155.693  56.039  1.00  0.00            
ATOM   2242  PO4 POPE  225      90.200 152.372  55.379  1.00  0.00            
ATOM   2243  GL1 POPE  225      87.231 151.932  52.109  1.00  0.00            
ATOM   2244  GL2 POPE  225      85.806 149.195  52.690  1.00  0.00            
ATOM   2245  C1A POPE  225      85.920 152.792  47.715  1.00  0.00            
ATOM   2246  D2A POPE  225      86.439 150.477  43.305  1.00  0.00            
ATOM   2247  C3A POPE  225      88.575 154.346  40.524  1.00  0.00            
ATOM   2248  C4A POPE  225      92.855 155.622  38.439  1.00  0.00            
ATOM   2249  C1B POPE  225      88.070 147.230  49.598  1.00  0.00            
ATOM   2250  C2B POPE  225      89.882 147.215  45.904  1.00  0.00            
ATOM   2251  C3B POPE  225      89.314 146.822  41.923  1.00  0.00            
ATOM   2252  C4B POPE  225      89.543 145.974  38.145  1.00  0.00            
ATOM   2253  NH3 POPE  226     187.487 195.036  58.266  1.00  0.00            
ATOM   2254  PO4 POPE  226     186.510 192.013  56.149  1.00  0.00            
ATOM   2255  GL1 POPE  226     185.700 190.059  52.155  1.00  0.00            
ATOM   2256  GL2 POPE  226     184.775 187.122  51.785  1.00  0.00            
ATOM   2257  C1A POPE  226     185.329 191.073  48.383  1.00  0.00            
ATOM   2258  D2A POPE  226     185.574 190.740  43.539  1.00  0.00            
ATOM   2259  C3A POPE  226     184.669 187.370  40.754  1.00  0.00            
ATOM   2260  C4A POPE  226     182.635 187.148  36.884  1.00  0.00            
ATOM   2261  C1B POPE  226     184.557 186.752  46.749  1.00  0.00            
ATOM   2262  C2B POPE  226     181.336 185.942  44.511  1.00  0.00            
ATOM   2263  C3B POPE  226     179.784 186.012  42.173  1.00  0.00            
ATOM   2264  C4B POPE  226     178.290 184.531  38.278  1.00  0.00            
ATOM   2265  NH3 POPE  227     136.978  70.534  54.323  1.00  0.00            
ATOM   2266  PO4 POPE  227     133.208  71.095  54.431  1.00  0.00            
ATOM   2267  GL1 POPE  227     134.064  70.390  50.025  1.00  0.00            
ATOM   2268  GL2 POPE  227     131.099  70.422  47.255  1.00  0.00            
ATOM   2269  C1A POPE  227     135.519  68.007  46.813  1.00  0.00            
ATOM   2270  D2A POPE  227     136.893  67.017  42.052  1.00  0.00            
ATOM   2271  C3A POPE  227     134.123  67.466  39.584  1.00  0.00            
ATOM   2272  C4A POPE  227     134.022  66.505  35.626  1.00  0.00            
ATOM   2273  C1B POPE  227     131.114  70.149  43.319  1.00  0.00            
ATOM   2274  C2B POPE  227     130.583  71.613  38.818  1.00  0.00            
ATOM   2275  C3B POPE  227     129.837  74.739  35.592  1.00  0.00            
ATOM   2276  C4B POPE  227     130.050  78.765  35.485  1.00  0.00            
ATOM   2277  NH3 POPE  228     174.840  51.875  60.050  1.00  0.00            
ATOM   2278  PO4 POPE  228     179.272  50.424  60.039  1.00  0.00            
ATOM   2279  GL1 POPE  228     177.652  51.618  55.680  1.00  0.00            
ATOM   2280  GL2 POPE  228     174.195  51.267  55.172  1.00  0.00            
ATOM   2281  C1A POPE  228     177.603  53.596  51.184  1.00  0.00            
ATOM   2282  D2A POPE  228     178.606  54.578  47.359  1.00  0.00            
ATOM   2283  C3A POPE  228     181.248  53.160  43.985  1.00  0.00            
ATOM   2284  C4A POPE  228     182.926  53.374  40.062  1.00  0.00            
ATOM   2285  C1B POPE  228     175.526  48.894  51.479  1.00  0.00            
ATOM   2286  C2B POPE  228     176.972  50.080  46.895  1.00  0.00            
ATOM   2287  C3B POPE  228     176.183  51.842  43.030  1.00  0.00            
ATOM   2288  C4B POPE  228     176.219  54.925  41.402  1.00  0.00            
ATOM   2289  NH3 POPE  229      69.425  72.120  56.282  1.00  0.00            
ATOM   2290  PO4 POPE  229      65.427  74.666  55.324  1.00  0.00            
ATOM   2291  GL1 POPE  229      64.484  76.470  50.488  1.00  0.00            
ATOM   2292  GL2 POPE  229      64.937  74.113  47.741  1.00  0.00            
ATOM   2293  C1A POPE  229      64.154  78.878  46.778  1.00  0.00            
ATOM   2294  D2A POPE  229      65.555  80.905  44.279  1.00  0.00            
ATOM   2295  C3A POPE  229      68.181  80.748  40.249  1.00  0.00            
ATOM   2296  C4A POPE  229      69.461  79.061  35.982  1.00  0.00            
ATOM   2297  C1B POPE  229      63.547  74.473  43.457  1.00  0.00            
ATOM   2298  C2B POPE  229      65.798  76.423  38.894  1.00  0.00            
ATOM   2299  C3B POPE  229      66.347  75.549  34.286  1.00  0.00            
ATOM   2300  C4B POPE  229      65.770  77.872  32.150  1.00  0.00            
ATOM   2301  NH3 POPE  230     191.496  47.310  57.303  1.00  0.00            
ATOM   2302  PO4 POPE  230     188.390  43.852  56.906  1.00  0.00            
ATOM   2303  GL1 POPE  230     188.721  44.038  51.580  1.00  0.00            
ATOM   2304  GL2 POPE  230     190.939  46.810  51.182  1.00  0.00            
ATOM   2305  C1A POPE  230     190.235  42.709  47.291  1.00  0.00            
ATOM   2306  D2A POPE  230     192.129  42.995  43.105  1.00  0.00            
ATOM   2307  C3A POPE  230     195.132  39.652  41.228  1.00  0.00            
ATOM   2308  C4A POPE  230       0.448  36.206  43.061  1.00  0.00            
ATOM   2309  C1B POPE  230     191.520  51.482  51.963  1.00  0.00            
ATOM   2310  C2B POPE  230     189.203  55.384  50.256  1.00  0.00            
ATOM   2311  C3B POPE  230     185.443  58.550  51.649  1.00  0.00            
ATOM   2312  C4B POPE  230     181.955  61.437  51.146  1.00  0.00            
ATOM   2313  NH3 POPE  231     105.633  66.993  50.456  1.00  0.00            
ATOM   2314  PO4 POPE  231     102.155  64.632  50.304  1.00  0.00            
ATOM   2315  GL1 POPE  231      99.485  64.565  47.465  1.00  0.00            
ATOM   2316  GL2 POPE  231      98.091  67.498  46.538  1.00  0.00            
ATOM   2317  C1A POPE  231     101.866  65.837  42.864  1.00  0.00            
ATOM   2318  D2A POPE  231     104.052  63.055  39.735  1.00  0.00            
ATOM   2319  C3A POPE  231     104.692  58.200  38.210  1.00  0.00            
ATOM   2320  C4A POPE  231     105.321  54.017  36.540  1.00  0.00            
ATOM   2321  C1B POPE  231      96.036  65.653  42.776  1.00  0.00            
ATOM   2322  C2B POPE  231      96.103  66.062  37.971  1.00  0.00            
ATOM   2323  C3B POPE  231      97.372  64.188  34.431  1.00  0.00            
ATOM   2324  C4B POPE  231      94.922  63.433  31.380  1.00  0.00            
ATOM   2325  NH3 POPE  232      23.353  84.670  55.195  1.00  0.00            
ATOM   2326  PO4 POPE  232      25.495  81.197  53.769  1.00  0.00            
ATOM   2327  GL1 POPE  232      27.731  81.445  50.505  1.00  0.00            
ATOM   2328  GL2 POPE  232      31.070  80.702  49.927  1.00  0.00            
ATOM   2329  C1A POPE  232      26.788  79.959  47.189  1.00  0.00            
ATOM   2330  D2A POPE  232      25.033  78.395  43.266  1.00  0.00            
ATOM   2331  C3A POPE  232      24.072  81.597  40.123  1.00  0.00            
ATOM   2332  C4A POPE  232      24.282  81.994  35.508  1.00  0.00            
ATOM   2333  C1B POPE  232      32.021  81.559  45.952  1.00  0.00            
ATOM   2334  C2B POPE  232      31.014  81.689  41.546  1.00  0.00            
ATOM   2335  C3B POPE  232      28.430  83.350  38.763  1.00  0.00            
ATOM   2336  C4B POPE  232      28.776  85.663  35.603  1.00  0.00            
ATOM   2337  NH3 POPE  233     180.560 161.319  55.818  1.00  0.00            
ATOM   2338  PO4 POPE  233     184.673 160.203  55.560  1.00  0.00            
ATOM   2339  GL1 POPE  233     183.493 157.729  53.383  1.00  0.00            
ATOM   2340  GL2 POPE  233     182.331 157.555  51.113  1.00  0.00            
ATOM   2341  C1A POPE  233     186.033 153.758  51.662  1.00  0.00            
ATOM   2342  D2A POPE  233     188.364 154.051  47.700  1.00  0.00            
ATOM   2343  C3A POPE  233     188.086 156.574  44.148  1.00  0.00            
ATOM   2344  C4A POPE  233     188.359 157.656  38.665  1.00  0.00            
ATOM   2345  C1B POPE  233     184.051 155.938  47.733  1.00  0.00            
ATOM   2346  C2B POPE  233     184.625 152.371  44.783  1.00  0.00            
ATOM   2347  C3B POPE  233     184.886 148.244  43.732  1.00  0.00            
ATOM   2348  C4B POPE  233     184.887 147.523  39.732  1.00  0.00            
ATOM   2349  NH3 POPE  234     117.784  55.539  55.056  1.00  0.00            
ATOM   2350  PO4 POPE  234     121.687  56.799  55.581  1.00  0.00            
ATOM   2351  GL1 POPE  234     121.080  55.777  51.002  1.00  0.00            
ATOM   2352  GL2 POPE  234     117.368  57.071  49.155  1.00  0.00            
ATOM   2353  C1A POPE  234     121.519  53.970  47.412  1.00  0.00            
ATOM   2354  D2A POPE  234     120.849  51.116  44.558  1.00  0.00            
ATOM   2355  C3A POPE  234     123.199  53.410  41.677  1.00  0.00            
ATOM   2356  C4A POPE  234     126.886  55.277  40.354  1.00  0.00            
ATOM   2357  C1B POPE  234     116.466  59.042  44.991  1.00  0.00            
ATOM   2358  C2B POPE  234     116.946  58.691  39.934  1.00  0.00            
ATOM   2359  C3B POPE  234     118.990  57.782  37.001  1.00  0.00            
ATOM   2360  C4B POPE  234     119.659  56.070  32.794  1.00  0.00            
ATOM   2361  NH3 POPE  235      89.334  95.048  55.341  1.00  0.00            
ATOM   2362  PO4 POPE  235      91.191  99.012  56.066  1.00  0.00            
ATOM   2363  GL1 POPE  235      89.755  99.037  52.026  1.00  0.00            
ATOM   2364  GL2 POPE  235      92.051  99.359  48.739  1.00  0.00            
ATOM   2365  C1A POPE  235      87.973  96.930  47.407  1.00  0.00            
ATOM   2366  D2A POPE  235      88.716 100.140  43.744  1.00  0.00            
ATOM   2367  C3A POPE  235      89.155  97.616  39.259  1.00  0.00            
ATOM   2368  C4A POPE  235      89.238  95.494  35.288  1.00  0.00            
ATOM   2369  C1B POPE  235      93.370  97.906  46.052  1.00  0.00            
ATOM   2370  C2B POPE  235      94.708  97.497  41.822  1.00  0.00            
ATOM   2371  C3B POPE  235      94.105  98.855  37.641  1.00  0.00            
ATOM   2372  C4B POPE  235      94.131 100.871  33.898  1.00  0.00            
ATOM   2373  NH3 POPE  236      39.411  61.250  51.442  1.00  0.00            
ATOM   2374  PO4 POPE  236      35.683  64.915  51.083  1.00  0.00            
ATOM   2375  GL1 POPE  236      35.590  62.635  47.245  1.00  0.00            
ATOM   2376  GL2 POPE  236      35.983  59.813  47.709  1.00  0.00            
ATOM   2377  C1A POPE  236      37.430  63.722  42.304  1.00  0.00            
ATOM   2378  D2A POPE  236      35.649  62.708  38.569  1.00  0.00            
ATOM   2379  C3A POPE  236      31.571  60.308  38.494  1.00  0.00            
ATOM   2380  C4A POPE  236      27.388  58.299  38.224  1.00  0.00            
ATOM   2381  C1B POPE  236      34.231  59.427  43.560  1.00  0.00            
ATOM   2382  C2B POPE  236      34.709  57.586  40.460  1.00  0.00            
ATOM   2383  C3B POPE  236      36.241  56.586  37.025  1.00  0.00            
ATOM   2384  C4B POPE  236      37.220  52.929  34.483  1.00  0.00            
ATOM   2385  NH3 POPE  237      65.617  37.355  61.697  1.00  0.00            
ATOM   2386  PO4 POPE  237      64.263  34.830  57.904  1.00  0.00            
ATOM   2387  GL1 POPE  237      64.768  34.830  53.348  1.00  0.00            
ATOM   2388  GL2 POPE  237      66.038  31.840  52.789  1.00  0.00            
ATOM   2389  C1A POPE  237      63.902  35.647  48.767  1.00  0.00            
ATOM   2390  D2A POPE  237      63.496  36.031  44.656  1.00  0.00            
ATOM   2391  C3A POPE  237      62.301  34.212  41.539  1.00  0.00            
ATOM   2392  C4A POPE  237      62.374  33.815  37.225  1.00  0.00            
ATOM   2393  C1B POPE  237      68.104  32.669  48.000  1.00  0.00            
ATOM   2394  C2B POPE  237      67.493  33.346  43.504  1.00  0.00            
ATOM   2395  C3B POPE  237      67.106  32.098  39.295  1.00  0.00            
ATOM   2396  C4B POPE  237      64.820  29.491  37.225  1.00  0.00            
ATOM   2397  NH3 POPE  238     155.424 170.721  55.743  1.00  0.00            
ATOM   2398  PO4 POPE  238     153.102 167.417  56.089  1.00  0.00            
ATOM   2399  GL1 POPE  238     152.806 169.126  52.111  1.00  0.00            
ATOM   2400  GL2 POPE  238     149.856 169.543  53.060  1.00  0.00            
ATOM   2401  C1A POPE  238     154.430 168.076  47.871  1.00  0.00            
ATOM   2402  D2A POPE  238     151.618 167.322  45.163  1.00  0.00            
ATOM   2403  C3A POPE  238     148.418 167.407  41.464  1.00  0.00            
ATOM   2404  C4A POPE  238     145.531 169.101  39.876  1.00  0.00            
ATOM   2405  C1B POPE  238     148.452 170.090  48.671  1.00  0.00            
ATOM   2406  C2B POPE  238     149.143 172.036  44.911  1.00  0.00            
ATOM   2407  C3B POPE  238     147.231 173.452  41.514  1.00  0.00            
ATOM   2408  C4B POPE  238     144.253 176.441  40.507  1.00  0.00            
ATOM   2409  NH3 POPE  239      71.644  44.099  57.170  1.00  0.00            
ATOM   2410  PO4 POPE  239      68.987  46.892  54.479  1.00  0.00            
ATOM   2411  GL1 POPE  239      67.850  46.990  51.489  1.00  0.00            
ATOM   2412  GL2 POPE  239      65.718  45.515  50.409  1.00  0.00            
ATOM   2413  C1A POPE  239      69.561  48.759  47.526  1.00  0.00            
ATOM   2414  D2A POPE  239      69.142  48.924  43.760  1.00  0.00            
ATOM   2415  C3A POPE  239      68.269  44.808  42.314  1.00  0.00            
ATOM   2416  C4A POPE  239      68.289  41.801  39.392  1.00  0.00            
ATOM   2417  C1B POPE  239      64.599  45.539  45.795  1.00  0.00            
ATOM   2418  C2B POPE  239      64.175  49.212  43.315  1.00  0.00            
ATOM   2419  C3B POPE  239      62.881  50.913  39.793  1.00  0.00            
ATOM   2420  C4B POPE  239      64.226  51.612  35.541  1.00  0.00            
ATOM   2421  NH3 POPE  240     142.170 127.932  54.345  1.00  0.00            
ATOM   2422  PO4 POPE  240     143.749 123.625  55.819  1.00  0.00            
ATOM   2423  GL1 POPE  240     145.858 123.066  51.002  1.00  0.00            
ATOM   2424  GL2 POPE  240     144.681 126.407  50.509  1.00  0.00            
ATOM   2425  C1A POPE  240     146.165 122.109  46.189  1.00  0.00            
ATOM   2426  D2A POPE  240     145.924 123.844  41.335  1.00  0.00            
ATOM   2427  C3A POPE  240     145.573 122.001  37.085  1.00  0.00            
ATOM   2428  C4A POPE  240     146.741 119.301  32.829  1.00  0.00            
ATOM   2429  C1B POPE  240     148.151 126.945  47.350  1.00  0.00            
ATOM   2430  C2B POPE  240     148.074 128.343  42.716  1.00  0.00            
ATOM   2431  C3B POPE  240     150.874 129.977  40.014  1.00  0.00            
ATOM   2432  C4B POPE  240     155.641 130.375  38.910  1.00  0.00            
ATOM   2433  NH3 POPE  241     151.581  91.861  57.187  1.00  0.00            
ATOM   2434  PO4 POPE  241     153.215  92.921  54.241  1.00  0.00            
ATOM   2435  GL1 POPE  241     155.670  91.068  51.757  1.00  0.00            
ATOM   2436  GL2 POPE  241     156.264  87.800  51.649  1.00  0.00            
ATOM   2437  C1A POPE  241     157.057  90.743  46.865  1.00  0.00            
ATOM   2438  D2A POPE  241     156.476  90.513  42.445  1.00  0.00            
ATOM   2439  C3A POPE  241     160.147  91.376  39.602  1.00  0.00            
ATOM   2440  C4A POPE  241     163.031  89.368  38.237  1.00  0.00            
ATOM   2441  C1B POPE  241     153.585  86.817  48.378  1.00  0.00            
ATOM   2442  C2B POPE  241     152.500  88.808  45.139  1.00  0.00            
ATOM   2443  C3B POPE  241     151.818  89.624  40.434  1.00  0.00            
ATOM   2444  C4B POPE  241     155.235  89.980  37.917  1.00  0.00            
ATOM   2445  NH3 POPE  242      57.253  40.541  56.359  1.00  0.00            
ATOM   2446  PO4 POPE  242      53.268  39.446  57.394  1.00  0.00            
ATOM   2447  GL1 POPE  242      53.344  39.585  52.716  1.00  0.00            
ATOM   2448  GL2 POPE  242      55.811  36.674  53.580  1.00  0.00            
ATOM   2449  C1A POPE  242      55.594  41.019  48.355  1.00  0.00            
ATOM   2450  D2A POPE  242      55.344  40.401  43.947  1.00  0.00            
ATOM   2451  C3A POPE  242      56.387  44.097  40.690  1.00  0.00            
ATOM   2452  C4A POPE  242      55.463  47.035  37.502  1.00  0.00            
ATOM   2453  C1B POPE  242      54.804  36.298  48.502  1.00  0.00            
ATOM   2454  C2B POPE  242      52.208  35.485  45.227  1.00  0.00            
ATOM   2455  C3B POPE  242      50.273  39.060  42.791  1.00  0.00            
ATOM   2456  C4B POPE  242      49.804  38.674  37.472  1.00  0.00            
ATOM   2457  NH3 POPE  243     112.545   4.219  60.423  1.00  0.00            
ATOM   2458  PO4 POPE  243     115.395   0.916  61.633  1.00  0.00            
ATOM   2459  GL1 POPE  243     115.190   0.775  57.155  1.00  0.00            
ATOM   2460  GL2 POPE  243     117.358   1.172  54.869  1.00  0.00            
ATOM   2461  C1A POPE  243     112.902   1.911  53.154  1.00  0.00            
ATOM   2462  D2A POPE  243     113.400   0.999  48.869  1.00  0.00            
ATOM   2463  C3A POPE  243     112.121   2.100  45.232  1.00  0.00            
ATOM   2464  C4A POPE  243     111.254   2.903  41.127  1.00  0.00            
ATOM   2465  C1B POPE  243     117.955 194.436  50.630  1.00  0.00            
ATOM   2466  C2B POPE  243     116.430 194.339  46.416  1.00  0.00            
ATOM   2467  C3B POPE  243     115.454   0.185  42.342  1.00  0.00            
ATOM   2468  C4B POPE  243     118.917 195.346  39.117  1.00  0.00            
ATOM   2469  NH3 POPE  244      36.274 122.501  51.522  1.00  0.00            
ATOM   2470  PO4 POPE  244      35.833 127.273  52.961  1.00  0.00            
ATOM   2471  GL1 POPE  244      34.923 125.835  48.358  1.00  0.00            
ATOM   2472  GL2 POPE  244      34.013 128.562  47.353  1.00  0.00            
ATOM   2473  C1A POPE  244      37.467 125.410  44.924  1.00  0.00            
ATOM   2474  D2A POPE  244      40.937 124.814  40.611  1.00  0.00            
ATOM   2475  C3A POPE  244      40.547 126.132  35.902  1.00  0.00            
ATOM   2476  C4A POPE  244      40.289 127.305  30.684  1.00  0.00            
ATOM   2477  C1B POPE  244      31.419 130.911  45.401  1.00  0.00            
ATOM   2478  C2B POPE  244      31.100 131.907  41.835  1.00  0.00            
ATOM   2479  C3B POPE  244      33.464 130.730  38.032  1.00  0.00            
ATOM   2480  C4B POPE  244      32.510 133.118  34.917  1.00  0.00            
ATOM   2481  NH3 POPE  245      20.456 112.956  55.003  1.00  0.00            
ATOM   2482  PO4 POPE  245      16.503 109.815  54.683  1.00  0.00            
ATOM   2483  GL1 POPE  245      17.154 109.236  50.544  1.00  0.00            
ATOM   2484  GL2 POPE  245      20.206 107.498  49.528  1.00  0.00            
ATOM   2485  C1A POPE  245      17.421 109.016  45.696  1.00  0.00            
ATOM   2486  D2A POPE  245      18.230 109.240  41.780  1.00  0.00            
ATOM   2487  C3A POPE  245      21.527 106.270  40.162  1.00  0.00            
ATOM   2488  C4A POPE  245      21.545 102.558  38.043  1.00  0.00            
ATOM   2489  C1B POPE  245      22.028 105.644  45.441  1.00  0.00            
ATOM   2490  C2B POPE  245      23.502 102.011  42.541  1.00  0.00            
ATOM   2491  C3B POPE  245      26.241  99.028  40.225  1.00  0.00            
ATOM   2492  C4B POPE  245      26.205 100.222  35.463  1.00  0.00            
ATOM   2493  NH3 POPE  246      15.519  59.637  54.768  1.00  0.00            
ATOM   2494  PO4 POPE  246      18.238  55.923  55.264  1.00  0.00            
ATOM   2495  GL1 POPE  246      15.160  54.648  51.103  1.00  0.00            
ATOM   2496  GL2 POPE  246      13.053  58.132  50.626  1.00  0.00            
ATOM   2497  C1A POPE  246      16.265  56.702  47.632  1.00  0.00            
ATOM   2498  D2A POPE  246      15.040  57.679  42.995  1.00  0.00            
ATOM   2499  C3A POPE  246      16.473  60.383  39.760  1.00  0.00            
ATOM   2500  C4A POPE  246      15.217  59.445  35.733  1.00  0.00            
ATOM   2501  C1B POPE  246      11.401  59.303  47.184  1.00  0.00            
ATOM   2502  C2B POPE  246      10.238  60.222  42.928  1.00  0.00            
ATOM   2503  C3B POPE  246      11.088  60.025  38.776  1.00  0.00            
ATOM   2504  C4B POPE  246      11.514  62.470  35.408  1.00  0.00            
ATOM   2505  NH3 POPE  247     109.872 184.399  57.903  1.00  0.00            
ATOM   2506  PO4 POPE  247     110.937 188.448  60.489  1.00  0.00            
ATOM   2507  GL1 POPE  247     110.260 190.019  56.123  1.00  0.00            
ATOM   2508  GL2 POPE  247     111.642 188.096  54.657  1.00  0.00            
ATOM   2509  C1A POPE  247     108.805 193.563  54.916  1.00  0.00            
ATOM   2510  D2A POPE  247     106.674 193.686  51.911  1.00  0.00            
ATOM   2511  C3A POPE  247     108.797 194.655  48.059  1.00  0.00            
ATOM   2512  C4A POPE  247     108.543 193.926  43.573  1.00  0.00            
ATOM   2513  C1B POPE  247     111.015 187.233  50.458  1.00  0.00            
ATOM   2514  C2B POPE  247     109.126 188.482  45.874  1.00  0.00            
ATOM   2515  C3B POPE  247     106.063 188.401  41.819  1.00  0.00            
ATOM   2516  C4B POPE  247     107.077 186.890  37.537  1.00  0.00            
ATOM   2517  NH3 POPE  248     162.400 162.148  59.377  1.00  0.00            
ATOM   2518  PO4 POPE  248     163.502 157.395  58.380  1.00  0.00            
ATOM   2519  GL1 POPE  248     159.241 157.976  55.986  1.00  0.00            
ATOM   2520  GL2 POPE  248     158.586 161.969  55.658  1.00  0.00            
ATOM   2521  C1A POPE  248     157.248 154.867  52.967  1.00  0.00            
ATOM   2522  D2A POPE  248     157.095 150.155  52.624  1.00  0.00            
ATOM   2523  C3A POPE  248     155.186 147.924  48.850  1.00  0.00            
ATOM   2524  C4A POPE  248     157.333 144.935  46.760  1.00  0.00            
ATOM   2525  C1B POPE  248     157.255 160.525  51.233  1.00  0.00            
ATOM   2526  C2B POPE  248     156.472 161.631  46.988  1.00  0.00            
ATOM   2527  C3B POPE  248     152.704 162.052  44.308  1.00  0.00            
ATOM   2528  C4B POPE  248     150.147 162.900  40.997  1.00  0.00            
ATOM   2529  NH3 POPE  249      65.960 187.909  59.642  1.00  0.00            
ATOM   2530  PO4 POPE  249      68.834 184.647  60.321  1.00  0.00            
ATOM   2531  GL1 POPE  249      69.846 185.601  56.673  1.00  0.00            
ATOM   2532  GL2 POPE  249      73.526 185.403  56.169  1.00  0.00            
ATOM   2533  C1A POPE  249      68.893 187.228  52.249  1.00  0.00            
ATOM   2534  D2A POPE  249      70.444 189.782  48.879  1.00  0.00            
ATOM   2535  C3A POPE  249      68.720 190.017  45.451  1.00  0.00            
ATOM   2536  C4A POPE  249      64.727 187.840  44.417  1.00  0.00            
ATOM   2537  C1B POPE  249      74.137 186.141  52.436  1.00  0.00            
ATOM   2538  C2B POPE  249      71.626 184.740  48.536  1.00  0.00            
ATOM   2539  C3B POPE  249      72.405 184.573  44.738  1.00  0.00            
ATOM   2540  C4B POPE  249      68.439 185.734  41.671  1.00  0.00            
ATOM   2541  NH3 POPE  250     146.451  66.593  57.410  1.00  0.00            
ATOM   2542  PO4 POPE  250     149.326  69.988  57.339  1.00  0.00            
ATOM   2543  GL1 POPE  250     149.310  69.386  53.690  1.00  0.00            
ATOM   2544  GL2 POPE  250     147.218  67.098  52.084  1.00  0.00            
ATOM   2545  C1A POPE  250     148.177  72.206  50.418  1.00  0.00            
ATOM   2546  D2A POPE  250     149.326  72.179  46.800  1.00  0.00            
ATOM   2547  C3A POPE  250     149.886  73.730  42.503  1.00  0.00            
ATOM   2548  C4A POPE  250     152.240  76.150  39.519  1.00  0.00            
ATOM   2549  C1B POPE  250     149.341  67.475  48.906  1.00  0.00            
ATOM   2550  C2B POPE  250     150.220  67.733  44.105  1.00  0.00            
ATOM   2551  C3B POPE  250     150.406  69.115  39.829  1.00  0.00            
ATOM   2552  C4B POPE  250     154.033  67.480  37.992  1.00  0.00            
ATOM   2553  NH3 POPE  251     124.324 107.349  50.789  1.00  0.00            
ATOM   2554  PO4 POPE  251     120.609 105.927  49.088  1.00  0.00            
ATOM   2555  GL1 POPE  251     122.279 106.085  45.612  1.00  0.00            
ATOM   2556  GL2 POPE  251     122.520 107.809  44.866  1.00  0.00            
ATOM   2557  C1A POPE  251     120.586 105.392  40.327  1.00  0.00            
ATOM   2558  D2A POPE  251     119.881 105.383  36.132  1.00  0.00            
ATOM   2559  C3A POPE  251     117.652 103.176  33.863  1.00  0.00            
ATOM   2560  C4A POPE  251     113.804 102.637  31.379  1.00  0.00            
ATOM   2561  C1B POPE  251     120.448 110.348  41.236  1.00  0.00            
ATOM   2562  C2B POPE  251     120.545 111.533  37.472  1.00  0.00            
ATOM   2563  C3B POPE  251     123.047 109.701  34.177  1.00  0.00            
ATOM   2564  C4B POPE  251     125.419 106.954  31.428  1.00  0.00            
ATOM   2565  NH3 POPE  252       3.473  61.392  56.723  1.00  0.00            
ATOM   2566  PO4 POPE  252     194.641  61.653  57.149  1.00  0.00            
ATOM   2567  GL1 POPE  252     193.743  63.036  53.364  1.00  0.00            
ATOM   2568  GL2 POPE  252       0.915  63.270  52.663  1.00  0.00            
ATOM   2569  C1A POPE  252     193.637  62.284  48.394  1.00  0.00            
ATOM   2570  D2A POPE  252     193.940  62.925  44.081  1.00  0.00            
ATOM   2571  C3A POPE  252       1.248  64.429  42.695  1.00  0.00            
ATOM   2572  C4A POPE  252       2.250  68.723  39.983  1.00  0.00            
ATOM   2573  C1B POPE  252       3.756  62.179  49.222  1.00  0.00            
ATOM   2574  C2B POPE  252       2.043  60.121  46.146  1.00  0.00            
ATOM   2575  C3B POPE  252     195.718  57.839  42.556  1.00  0.00            
ATOM   2576  C4B POPE  252     191.794  55.872  39.959  1.00  0.00            
ATOM   2577  NH3 POPE  253       3.287 131.710  61.523  1.00  0.00            
ATOM   2578  PO4 POPE  253       3.436 132.631  57.024  1.00  0.00            
ATOM   2579  GL1 POPE  253       3.307 131.058  52.792  1.00  0.00            
ATOM   2580  GL2 POPE  253       6.180 132.842  52.373  1.00  0.00            
ATOM   2581  C1A POPE  253       3.262 130.759  48.282  1.00  0.00            
ATOM   2582  D2A POPE  253       0.139 132.486  45.290  1.00  0.00            
ATOM   2583  C3A POPE  253       0.079 129.401  41.440  1.00  0.00            
ATOM   2584  C4A POPE  253       2.638 126.782  38.836  1.00  0.00            
ATOM   2585  C1B POPE  253       7.379 133.938  48.261  1.00  0.00            
ATOM   2586  C2B POPE  253       9.104 132.754  44.459  1.00  0.00            
ATOM   2587  C3B POPE  253      10.834 136.051  40.820  1.00  0.00            
ATOM   2588  C4B POPE  253      11.166 140.375  40.012  1.00  0.00            
ATOM   2589  NH3 POPE  254     172.456 175.921  55.687  1.00  0.00            
ATOM   2590  PO4 POPE  254     173.066 171.048  55.816  1.00  0.00            
ATOM   2591  GL1 POPE  254     172.784 171.082  51.732  1.00  0.00            
ATOM   2592  GL2 POPE  254     170.190 173.291  50.461  1.00  0.00            
ATOM   2593  C1A POPE  254     171.963 170.585  46.976  1.00  0.00            
ATOM   2594  D2A POPE  254     173.346 169.742  42.909  1.00  0.00            
ATOM   2595  C3A POPE  254     174.079 173.746  40.710  1.00  0.00            
ATOM   2596  C4A POPE  254     172.086 177.713  40.493  1.00  0.00            
ATOM   2597  C1B POPE  254     167.078 172.255  47.587  1.00  0.00            
ATOM   2598  C2B POPE  254     168.007 168.823  44.077  1.00  0.00            
ATOM   2599  C3B POPE  254     169.547 168.056  40.161  1.00  0.00            
ATOM   2600  C4B POPE  254     172.418 165.555  37.222  1.00  0.00            
ATOM   2601  NH3 POPE  255     156.071 116.267  54.119  1.00  0.00            
ATOM   2602  PO4 POPE  255     160.743 116.229  56.715  1.00  0.00            
ATOM   2603  GL1 POPE  255     160.684 117.916  52.410  1.00  0.00            
ATOM   2604  GL2 POPE  255     164.251 118.507  50.857  1.00  0.00            
ATOM   2605  C1A POPE  255     159.142 117.558  47.986  1.00  0.00            
ATOM   2606  D2A POPE  255     157.718 115.453  45.375  1.00  0.00            
ATOM   2607  C3A POPE  255     159.431 114.366  41.093  1.00  0.00            
ATOM   2608  C4A POPE  255     159.465 113.514  36.341  1.00  0.00            
ATOM   2609  C1B POPE  255     164.061 120.618  47.006  1.00  0.00            
ATOM   2610  C2B POPE  255     164.433 121.531  43.015  1.00  0.00            
ATOM   2611  C3B POPE  255     163.277 122.363  38.989  1.00  0.00            
ATOM   2612  C4B POPE  255     162.882 121.280  35.141  1.00  0.00            
ATOM   2613  NH3 POPE  256      59.105  95.423  50.770  1.00  0.00            
ATOM   2614  PO4 POPE  256      62.718  98.209  51.283  1.00  0.00            
ATOM   2615  GL1 POPE  256      61.705  97.723  47.206  1.00  0.00            
ATOM   2616  GL2 POPE  256      59.602  96.564  45.510  1.00  0.00            
ATOM   2617  C1A POPE  256      63.118  96.480  42.111  1.00  0.00            
ATOM   2618  D2A POPE  256      66.521  94.894  39.581  1.00  0.00            
ATOM   2619  C3A POPE  256      66.221  91.797  36.666  1.00  0.00            
ATOM   2620  C4A POPE  256      65.722  87.305  34.801  1.00  0.00            
ATOM   2621  C1B POPE  256      58.481  98.004  41.719  1.00  0.00            
ATOM   2622  C2B POPE  256      58.962 101.268  38.215  1.00  0.00            
ATOM   2623  C3B POPE  256      60.459 101.397  34.453  1.00  0.00            
ATOM   2624  C4B POPE  256      60.635  99.761  30.474  1.00  0.00            
ATOM   2625  NH3 POPE  257     147.542 120.475  55.867  1.00  0.00            
ATOM   2626  PO4 POPE  257     143.848 118.796  54.139  1.00  0.00            
ATOM   2627  GL1 POPE  257     143.051 118.494  49.068  1.00  0.00            
ATOM   2628  GL2 POPE  257     140.415 119.719  47.628  1.00  0.00            
ATOM   2629  C1A POPE  257     144.128 116.873  45.492  1.00  0.00            
ATOM   2630  D2A POPE  257     144.197 115.982  41.506  1.00  0.00            
ATOM   2631  C3A POPE  257     146.991 117.709  38.117  1.00  0.00            
ATOM   2632  C4A POPE  257     151.033 118.883  38.176  1.00  0.00            
ATOM   2633  C1B POPE  257     142.420 121.013  43.541  1.00  0.00            
ATOM   2634  C2B POPE  257     141.948 119.768  38.963  1.00  0.00            
ATOM   2635  C3B POPE  257     142.410 117.359  35.721  1.00  0.00            
ATOM   2636  C4B POPE  257     145.365 114.679  32.719  1.00  0.00            
ATOM   2637  NH3 POPE  258      51.384 126.035  53.308  1.00  0.00            
ATOM   2638  PO4 POPE  258      48.474 123.949  52.915  1.00  0.00            
ATOM   2639  GL1 POPE  258      47.453 125.862  49.704  1.00  0.00            
ATOM   2640  GL2 POPE  258      50.706 125.803  48.174  1.00  0.00            
ATOM   2641  C1A POPE  258      46.653 129.196  46.780  1.00  0.00            
ATOM   2642  D2A POPE  258      46.567 130.275  42.280  1.00  0.00            
ATOM   2643  C3A POPE  258      48.935 133.128  39.195  1.00  0.00            
ATOM   2644  C4A POPE  258      51.860 132.366  36.153  1.00  0.00            
ATOM   2645  C1B POPE  258      50.625 127.095  43.469  1.00  0.00            
ATOM   2646  C2B POPE  258      51.574 128.587  39.181  1.00  0.00            
ATOM   2647  C3B POPE  258      54.129 126.791  36.883  1.00  0.00            
ATOM   2648  C4B POPE  258      55.459 127.736  33.714  1.00  0.00            
ATOM   2649  NH3 POPE  259     103.836 124.011  53.339  1.00  0.00            
ATOM   2650  PO4 POPE  259     103.787 118.951  54.033  1.00  0.00            
ATOM   2651  GL1 POPE  259     103.679 118.690  49.781  1.00  0.00            
ATOM   2652  GL2 POPE  259     102.787 121.206  48.873  1.00  0.00            
ATOM   2653  C1A POPE  259     103.192 117.347  45.453  1.00  0.00            
ATOM   2654  D2A POPE  259     101.502 118.562  42.437  1.00  0.00            
ATOM   2655  C3A POPE  259     101.549 118.387  38.049  1.00  0.00            
ATOM   2656  C4A POPE  259     104.043 120.594  34.000  1.00  0.00            
ATOM   2657  C1B POPE  259     101.646 123.142  45.441  1.00  0.00            
ATOM   2658  C2B POPE  259     100.619 124.191  41.012  1.00  0.00            
ATOM   2659  C3B POPE  259     100.618 123.016  37.621  1.00  0.00            
ATOM   2660  C4B POPE  259      97.588 119.432  35.181  1.00  0.00            
ATOM   2661  NH3 POPE  260      26.680 168.160  58.988  1.00  0.00            
ATOM   2662  PO4 POPE  260      28.960 165.017  57.885  1.00  0.00            
ATOM   2663  GL1 POPE  260      27.592 163.511  55.013  1.00  0.00            
ATOM   2664  GL2 POPE  260      25.379 161.961  54.140  1.00  0.00            
ATOM   2665  C1A POPE  260      27.651 164.830  50.572  1.00  0.00            
ATOM   2666  D2A POPE  260      29.014 162.945  46.651  1.00  0.00            
ATOM   2667  C3A POPE  260      29.146 164.099  42.604  1.00  0.00            
ATOM   2668  C4A POPE  260      32.061 164.312  39.537  1.00  0.00            
ATOM   2669  C1B POPE  260      25.334 159.614  49.350  1.00  0.00            
ATOM   2670  C2B POPE  260      25.727 159.625  44.793  1.00  0.00            
ATOM   2671  C3B POPE  260      23.255 158.308  41.504  1.00  0.00            
ATOM   2672  C4B POPE  260      19.709 156.618  40.438  1.00  0.00            
ATOM   2673  NH3 POPE  261      62.433 147.647  60.253  1.00  0.00            
ATOM   2674  PO4 POPE  261      65.203 150.703  59.743  1.00  0.00            
ATOM   2675  GL1 POPE  261      64.868 151.188  55.633  1.00  0.00            
ATOM   2676  GL2 POPE  261      61.285 148.715  55.013  1.00  0.00            
ATOM   2677  C1A POPE  261      64.072 153.812  51.974  1.00  0.00            
ATOM   2678  D2A POPE  261      60.202 155.912  50.354  1.00  0.00            
ATOM   2679  C3A POPE  261      59.880 153.134  48.129  1.00  0.00            
ATOM   2680  C4A POPE  261      64.359 152.757  45.833  1.00  0.00            
ATOM   2681  C1B POPE  261      59.357 150.658  52.637  1.00  0.00            
ATOM   2682  C2B POPE  261      55.638 150.814  50.347  1.00  0.00            
ATOM   2683  C3B POPE  261      54.380 150.945  45.882  1.00  0.00            
ATOM   2684  C4B POPE  261      53.564 151.861  42.062  1.00  0.00            
ATOM   2685  NH3 POPE  262     137.282  89.746  54.082  1.00  0.00            
ATOM   2686  PO4 POPE  262     133.900  85.793  54.720  1.00  0.00            
ATOM   2687  GL1 POPE  262     134.880  85.268  50.897  1.00  0.00            
ATOM   2688  GL2 POPE  262     134.044  82.101  49.175  1.00  0.00            
ATOM   2689  C1A POPE  262     135.800  85.628  46.179  1.00  0.00            
ATOM   2690  D2A POPE  262     133.613  86.501  41.721  1.00  0.00            
ATOM   2691  C3A POPE  262     133.058  83.475  38.149  1.00  0.00            
ATOM   2692  C4A POPE  262     136.360  80.426  36.788  1.00  0.00            
ATOM   2693  C1B POPE  262     135.515  78.501  48.547  1.00  0.00            
ATOM   2694  C2B POPE  262     137.776  76.500  45.150  1.00  0.00            
ATOM   2695  C3B POPE  262     137.516  77.312  41.205  1.00  0.00            
ATOM   2696  C4B POPE  262     133.555  76.673  39.141  1.00  0.00            
ATOM   2697  NH3 POPE  263      14.347  84.492  56.996  1.00  0.00            
ATOM   2698  PO4 POPE  263      10.834  81.835  59.404  1.00  0.00            
ATOM   2699  GL1 POPE  263       9.364  82.368  55.674  1.00  0.00            
ATOM   2700  GL2 POPE  263       6.346  83.724  54.714  1.00  0.00            
ATOM   2701  C1A POPE  263      10.063  82.896  51.532  1.00  0.00            
ATOM   2702  D2A POPE  263       9.633  83.577  47.342  1.00  0.00            
ATOM   2703  C3A POPE  263       6.581  80.481  47.045  1.00  0.00            
ATOM   2704  C4A POPE  263       3.137  80.794  44.985  1.00  0.00            
ATOM   2705  C1B POPE  263       4.733  83.695  51.104  1.00  0.00            
ATOM   2706  C2B POPE  263       0.473  82.899  49.140  1.00  0.00            
ATOM   2707  C3B POPE  263     193.099  81.384  51.041  1.00  0.00            
ATOM   2708  C4B POPE  263     193.134  81.049  55.141  1.00  0.00            
ATOM   2709  NH3 POPE  264      49.270 113.862  53.610  1.00  0.00            
ATOM   2710  PO4 POPE  264      52.123 115.768  54.192  1.00  0.00            
ATOM   2711  GL1 POPE  264      51.810 118.499  49.996  1.00  0.00            
ATOM   2712  GL2 POPE  264      49.067 119.835  49.096  1.00  0.00            
ATOM   2713  C1A POPE  264      51.367 117.990  45.415  1.00  0.00            
ATOM   2714  D2A POPE  264      52.068 118.679  40.428  1.00  0.00            
ATOM   2715  C3A POPE  264      48.765 118.550  38.256  1.00  0.00            
ATOM   2716  C4A POPE  264      48.662 118.194  34.423  1.00  0.00            
ATOM   2717  C1B POPE  264      49.061 122.296  44.923  1.00  0.00            
ATOM   2718  C2B POPE  264      49.114 123.651  40.063  1.00  0.00            
ATOM   2719  C3B POPE  264      49.221 123.011  36.333  1.00  0.00            
ATOM   2720  C4B POPE  264      50.363 126.479  33.608  1.00  0.00            
ATOM   2721  NH3 POPE  265      93.067 187.706  61.680  1.00  0.00            
ATOM   2722  PO4 POPE  265      92.741 183.454  62.665  1.00  0.00            
ATOM   2723  GL1 POPE  265      94.405 183.510  58.188  1.00  0.00            
ATOM   2724  GL2 POPE  265      94.320 179.887  56.458  1.00  0.00            
ATOM   2725  C1A POPE  265      92.142 183.747  54.493  1.00  0.00            
ATOM   2726  D2A POPE  265      92.415 182.611  51.113  1.00  0.00            
ATOM   2727  C3A POPE  265      96.181 179.572  50.794  1.00  0.00            
ATOM   2728  C4A POPE  265      99.958 177.435  48.911  1.00  0.00            
ATOM   2729  C1B POPE  265      96.820 183.396  53.756  1.00  0.00            
ATOM   2730  C2B POPE  265      96.794 184.518  49.593  1.00  0.00            
ATOM   2731  C3B POPE  265      99.434 185.991  47.029  1.00  0.00            
ATOM   2732  C4B POPE  265     100.812 189.487  43.812  1.00  0.00            
ATOM   2733  NH3 POPE  266     150.488 117.353  60.028  1.00  0.00            
ATOM   2734  PO4 POPE  266     152.435 119.837  57.175  1.00  0.00            
ATOM   2735  GL1 POPE  266     152.359 119.334  52.818  1.00  0.00            
ATOM   2736  GL2 POPE  266     149.266 118.931  50.874  1.00  0.00            
ATOM   2737  C1A POPE  266     153.604 118.483  48.809  1.00  0.00            
ATOM   2738  D2A POPE  266     152.119 117.671  44.733  1.00  0.00            
ATOM   2739  C3A POPE  266     153.871 120.394  41.665  1.00  0.00            
ATOM   2740  C4A POPE  266     154.381 122.158  36.914  1.00  0.00            
ATOM   2741  C1B POPE  266     150.761 122.196  48.262  1.00  0.00            
ATOM   2742  C2B POPE  266     150.969 124.127  43.864  1.00  0.00            
ATOM   2743  C3B POPE  266     150.923 124.718  40.038  1.00  0.00            
ATOM   2744  C4B POPE  266     150.181 123.578  35.291  1.00  0.00            
ATOM   2745  NH3 POPE  267      19.216  46.198  55.255  1.00  0.00            
ATOM   2746  PO4 POPE  267      14.884  45.979  57.230  1.00  0.00            
ATOM   2747  GL1 POPE  267      15.432  44.608  52.663  1.00  0.00            
ATOM   2748  GL2 POPE  267      17.875  43.479  50.893  1.00  0.00            
ATOM   2749  C1A POPE  267      12.223  44.540  50.267  1.00  0.00            
ATOM   2750  D2A POPE  267      10.885  43.451  46.327  1.00  0.00            
ATOM   2751  C3A POPE  267      12.411  43.651  42.070  1.00  0.00            
ATOM   2752  C4A POPE  267      15.851  42.299  39.287  1.00  0.00            
ATOM   2753  C1B POPE  267      15.934  45.183  46.200  1.00  0.00            
ATOM   2754  C2B POPE  267      16.170  47.184  41.412  1.00  0.00            
ATOM   2755  C3B POPE  267      17.304  47.060  38.134  1.00  0.00            
ATOM   2756  C4B POPE  267      18.200  44.733  35.053  1.00  0.00            
ATOM   2757  NH3 POPE  268      10.661  77.580  56.569  1.00  0.00            
ATOM   2758  PO4 POPE  268      13.814  79.878  55.496  1.00  0.00            
ATOM   2759  GL1 POPE  268      14.904  81.077  51.369  1.00  0.00            
ATOM   2760  GL2 POPE  268      16.991  79.050  50.330  1.00  0.00            
ATOM   2761  C1A POPE  268      14.568  82.426  47.328  1.00  0.00            
ATOM   2762  D2A POPE  268      13.170  83.177  42.356  1.00  0.00            
ATOM   2763  C3A POPE  268      14.564  85.215  38.860  1.00  0.00            
ATOM   2764  C4A POPE  268      16.545  83.818  34.932  1.00  0.00            
ATOM   2765  C1B POPE  268      16.982  78.567  45.265  1.00  0.00            
ATOM   2766  C2B POPE  268      15.826  78.993  41.480  1.00  0.00            
ATOM   2767  C3B POPE  268      14.090  80.467  37.830  1.00  0.00            
ATOM   2768  C4B POPE  268      13.741  79.831  33.260  1.00  0.00            
ATOM   2769  NH3 POPE  269      84.433  31.641  55.424  1.00  0.00            
ATOM   2770  PO4 POPE  269      88.199  32.942  55.330  1.00  0.00            
ATOM   2771  GL1 POPE  269      88.185  31.639  51.261  1.00  0.00            
ATOM   2772  GL2 POPE  269      86.775  29.424  50.958  1.00  0.00            
ATOM   2773  C1A POPE  269      90.616  29.219  47.715  1.00  0.00            
ATOM   2774  D2A POPE  269      90.803  28.117  43.547  1.00  0.00            
ATOM   2775  C3A POPE  269      90.173  27.856  39.152  1.00  0.00            
ATOM   2776  C4A POPE  269      85.809  26.318  37.775  1.00  0.00            
ATOM   2777  C1B POPE  269      87.041  25.857  48.166  1.00  0.00            
ATOM   2778  C2B POPE  269      85.811  26.507  43.765  1.00  0.00            
ATOM   2779  C3B POPE  269      86.251  29.843  41.555  1.00  0.00            
ATOM   2780  C4B POPE  269      88.992  32.569  39.794  1.00  0.00            
ATOM   2781  NH3 POPE  270      53.246  25.065  59.250  1.00  0.00            
ATOM   2782  PO4 POPE  270      54.773  21.360  60.299  1.00  0.00            
ATOM   2783  GL1 POPE  270      56.823  21.496  56.823  1.00  0.00            
ATOM   2784  GL2 POPE  270      56.927  23.761  55.956  1.00  0.00            
ATOM   2785  C1A POPE  270      56.197  20.577  52.481  1.00  0.00            
ATOM   2786  D2A POPE  270      55.718  21.728  48.410  1.00  0.00            
ATOM   2787  C3A POPE  270      52.332  20.517  46.272  1.00  0.00            
ATOM   2788  C4A POPE  270      50.639  22.689  43.547  1.00  0.00            
ATOM   2789  C1B POPE  270      60.685  22.110  53.315  1.00  0.00            
ATOM   2790  C2B POPE  270      63.207  23.955  51.637  1.00  0.00            
ATOM   2791  C3B POPE  270      64.846  22.982  47.138  1.00  0.00            
ATOM   2792  C4B POPE  270      67.383  23.148  44.384  1.00  0.00            
ATOM   2793  NH3 POPE  271     114.565  66.536  51.519  1.00  0.00            
ATOM   2794  PO4 POPE  271     117.348  70.023  52.864  1.00  0.00            
ATOM   2795  GL1 POPE  271     120.019  72.395  49.411  1.00  0.00            
ATOM   2796  GL2 POPE  271     117.132  72.512  47.216  1.00  0.00            
ATOM   2797  C1A POPE  271     122.446  72.792  45.517  1.00  0.00            
ATOM   2798  D2A POPE  271     121.973  72.403  40.990  1.00  0.00            
ATOM   2799  C3A POPE  271     125.485  69.518  38.610  1.00  0.00            
ATOM   2800  C4A POPE  271     127.647  69.536  35.215  1.00  0.00            
ATOM   2801  C1B POPE  271     117.659  74.931  43.727  1.00  0.00            
ATOM   2802  C2B POPE  271     120.433  76.883  41.522  1.00  0.00            
ATOM   2803  C3B POPE  271     119.824  79.136  38.717  1.00  0.00            
ATOM   2804  C4B POPE  271     120.191  80.527  34.035  1.00  0.00            
ATOM   2805  NH3 POPE  272     139.142  97.307  52.950  1.00  0.00            
ATOM   2806  PO4 POPE  272     136.556  94.806  52.845  1.00  0.00            
ATOM   2807  GL1 POPE  272     135.572  93.340  49.559  1.00  0.00            
ATOM   2808  GL2 POPE  272     138.250  91.272  48.750  1.00  0.00            
ATOM   2809  C1A POPE  272     134.866  92.591  44.985  1.00  0.00            
ATOM   2810  D2A POPE  272     133.114  91.271  41.175  1.00  0.00            
ATOM   2811  C3A POPE  272     134.012  92.871  37.018  1.00  0.00            
ATOM   2812  C4A POPE  272     133.975  94.724  32.243  1.00  0.00            
ATOM   2813  C1B POPE  272     140.745  92.752  45.516  1.00  0.00            
ATOM   2814  C2B POPE  272     143.347  91.380  43.910  1.00  0.00            
ATOM   2815  C3B POPE  272     143.743  89.968  39.481  1.00  0.00            
ATOM   2816  C4B POPE  272     141.533  87.073  36.274  1.00  0.00            
ATOM   2817  NH3 POPE  273     153.328 179.479  57.864  1.00  0.00            
ATOM   2818  PO4 POPE  273     156.711 181.357  59.212  1.00  0.00            
ATOM   2819  GL1 POPE  273     155.664 184.114  55.249  1.00  0.00            
ATOM   2820  GL2 POPE  273     153.055 182.602  53.274  1.00  0.00            
ATOM   2821  C1A POPE  273     155.058 186.299  50.727  1.00  0.00            
ATOM   2822  D2A POPE  273     156.148 186.164  46.953  1.00  0.00            
ATOM   2823  C3A POPE  273     155.204 189.404  43.753  1.00  0.00            
ATOM   2824  C4A POPE  273     154.384 193.437  44.685  1.00  0.00            
ATOM   2825  C1B POPE  273     151.438 182.647  48.909  1.00  0.00            
ATOM   2826  C2B POPE  273     147.823 182.503  45.619  1.00  0.00            
ATOM   2827  C3B POPE  273     148.671 181.475  41.395  1.00  0.00            
ATOM   2828  C4B POPE  273     148.524 177.784  37.787  1.00  0.00            
ATOM   2829  NH3 POPE  274     156.149  17.345  55.796  1.00  0.00            
ATOM   2830  PO4 POPE  274     154.781  13.986  57.116  1.00  0.00            
ATOM   2831  GL1 POPE  274     156.351  13.229  52.757  1.00  0.00            
ATOM   2832  GL2 POPE  274     158.870  10.883  53.440  1.00  0.00            
ATOM   2833  C1A POPE  274     153.066  13.320  50.069  1.00  0.00            
ATOM   2834  D2A POPE  274     151.216  13.046  46.606  1.00  0.00            
ATOM   2835  C3A POPE  274     152.819  13.201  43.316  1.00  0.00            
ATOM   2836  C4A POPE  274     152.057  11.647  39.680  1.00  0.00            
ATOM   2837  C1B POPE  274     156.345   9.196  49.156  1.00  0.00            
ATOM   2838  C2B POPE  274     156.514   9.086  44.154  1.00  0.00            
ATOM   2839  C3B POPE  274     156.944   9.230  40.571  1.00  0.00            
ATOM   2840  C4B POPE  274     156.352  12.129  36.428  1.00  0.00            
ATOM   2841  NH3 POPE  275      38.940  75.576  53.285  1.00  0.00            
ATOM   2842  PO4 POPE  275      40.486  72.354  55.843  1.00  0.00            
ATOM   2843  GL1 POPE  275      40.206  70.917  51.295  1.00  0.00            
ATOM   2844  GL2 POPE  275      39.732  73.169  48.941  1.00  0.00            
ATOM   2845  C1A POPE  275      38.677  68.525  47.642  1.00  0.00            
ATOM   2846  D2A POPE  275      35.164  67.570  46.288  1.00  0.00            
ATOM   2847  C3A POPE  275      35.502  68.537  41.311  1.00  0.00            
ATOM   2848  C4A POPE  275      37.931  67.644  37.592  1.00  0.00            
ATOM   2849  C1B POPE  275      40.769  72.920  44.811  1.00  0.00            
ATOM   2850  C2B POPE  275      38.860  72.330  40.803  1.00  0.00            
ATOM   2851  C3B POPE  275      39.841  72.533  36.100  1.00  0.00            
ATOM   2852  C4B POPE  275      40.699  68.447  33.398  1.00  0.00            
ATOM   2853  NH3 POPE  276     190.876 126.782  60.371  1.00  0.00            
ATOM   2854  PO4 POPE  276     191.436 127.082  55.498  1.00  0.00            
ATOM   2855  GL1 POPE  276     189.997 124.371  52.170  1.00  0.00            
ATOM   2856  GL2 POPE  276     193.042 124.509  51.030  1.00  0.00            
ATOM   2857  C1A POPE  276     188.438 123.402  48.340  1.00  0.00            
ATOM   2858  D2A POPE  276     189.014 124.320  43.965  1.00  0.00            
ATOM   2859  C3A POPE  276     187.828 128.162  41.765  1.00  0.00            
ATOM   2860  C4A POPE  276     184.656 131.223  39.815  1.00  0.00            
ATOM   2861  C1B POPE  276     192.895 121.750  46.968  1.00  0.00            
ATOM   2862  C2B POPE  276     191.956 120.204  43.065  1.00  0.00            
ATOM   2863  C3B POPE  276     191.283 115.644  42.782  1.00  0.00            
ATOM   2864  C4B POPE  276     189.189 112.499  39.024  1.00  0.00            
ATOM   2865  NH3 POPE  277     145.327  29.008  59.086  1.00  0.00            
ATOM   2866  PO4 POPE  277     141.194  29.783  57.435  1.00  0.00            
ATOM   2867  GL1 POPE  277     139.773  28.091  52.824  1.00  0.00            
ATOM   2868  GL2 POPE  277     140.974  30.504  52.093  1.00  0.00            
ATOM   2869  C1A POPE  277     138.758  28.039  47.645  1.00  0.00            
ATOM   2870  D2A POPE  277     140.616  29.145  44.788  1.00  0.00            
ATOM   2871  C3A POPE  277     144.943  29.498  44.987  1.00  0.00            
ATOM   2872  C4A POPE  277     148.482  30.772  45.512  1.00  0.00            
ATOM   2873  C1B POPE  277     142.745  31.757  48.899  1.00  0.00            
ATOM   2874  C2B POPE  277     143.440  34.133  45.114  1.00  0.00            
ATOM   2875  C3B POPE  277     144.589  33.213  40.770  1.00  0.00            
ATOM   2876  C4B POPE  277     146.389  35.548  36.823  1.00  0.00            
ATOM   2877  NH3 POPE  278     123.121  28.735  52.374  1.00  0.00            
ATOM   2878  PO4 POPE  278     126.041  29.433  54.306  1.00  0.00            
ATOM   2879  GL1 POPE  278     127.159  29.446  50.400  1.00  0.00            
ATOM   2880  GL2 POPE  278     125.964  30.908  49.074  1.00  0.00            
ATOM   2881  C1A POPE  278     129.600  26.859  46.539  1.00  0.00            
ATOM   2882  D2A POPE  278     130.715  25.923  42.128  1.00  0.00            
ATOM   2883  C3A POPE  278     133.925  28.208  38.822  1.00  0.00            
ATOM   2884  C4A POPE  278     137.889  28.794  36.724  1.00  0.00            
ATOM   2885  C1B POPE  278     122.536  29.549  45.673  1.00  0.00            
ATOM   2886  C2B POPE  278     120.500  29.685  41.818  1.00  0.00            
ATOM   2887  C3B POPE  278     120.744  27.039  38.165  1.00  0.00            
ATOM   2888  C4B POPE  278     122.032  25.075  34.702  1.00  0.00            
ATOM   2889  NH3 POPE  279     178.004 171.979  58.504  1.00  0.00            
ATOM   2890  PO4 POPE  279     177.911 171.344  54.705  1.00  0.00            
ATOM   2891  GL1 POPE  279     178.990 170.598  50.842  1.00  0.00            
ATOM   2892  GL2 POPE  279     177.628 168.929  49.508  1.00  0.00            
ATOM   2893  C1A POPE  279     181.156 172.611  47.740  1.00  0.00            
ATOM   2894  D2A POPE  279     181.332 175.019  44.905  1.00  0.00            
ATOM   2895  C3A POPE  279     178.850 174.339  41.398  1.00  0.00            
ATOM   2896  C4A POPE  279     178.776 173.347  37.176  1.00  0.00            
ATOM   2897  C1B POPE  279     176.956 165.677  45.355  1.00  0.00            
ATOM   2898  C2B POPE  279     175.618 165.349  41.882  1.00  0.00            
ATOM   2899  C3B POPE  279     174.429 161.076  40.480  1.00  0.00            
ATOM   2900  C4B POPE  279     174.479 157.150  40.839  1.00  0.00            
ATOM   2901  NH3 POPE  280     177.708 188.103  56.200  1.00  0.00            
ATOM   2902  PO4 POPE  280     180.009 189.475  53.032  1.00  0.00            
ATOM   2903  GL1 POPE  280     180.373 188.492  49.139  1.00  0.00            
ATOM   2904  GL2 POPE  280     180.742 191.173  48.683  1.00  0.00            
ATOM   2905  C1A POPE  280     177.151 187.870  46.852  1.00  0.00            
ATOM   2906  D2A POPE  280     174.466 187.748  42.047  1.00  0.00            
ATOM   2907  C3A POPE  280     172.806 185.431  38.199  1.00  0.00            
ATOM   2908  C4A POPE  280     170.671 183.571  34.552  1.00  0.00            
ATOM   2909  C1B POPE  280     180.264 190.923  44.492  1.00  0.00            
ATOM   2910  C2B POPE  280     177.791 190.681  40.821  1.00  0.00            
ATOM   2911  C3B POPE  280     178.255 189.117  36.781  1.00  0.00            
ATOM   2912  C4B POPE  280     176.264 186.966  33.823  1.00  0.00            
ATOM   2913  NH3 POPE  281     173.438  37.061  54.660  1.00  0.00            
ATOM   2914  PO4 POPE  281     177.595  36.313  55.620  1.00  0.00            
ATOM   2915  GL1 POPE  281     181.463  35.538  53.957  1.00  0.00            
ATOM   2916  GL2 POPE  281     182.286  38.595  53.291  1.00  0.00            
ATOM   2917  C1A POPE  281     184.180  33.206  51.013  1.00  0.00            
ATOM   2918  D2A POPE  281     187.866  31.052  49.148  1.00  0.00            
ATOM   2919  C3A POPE  281     188.709  32.038  45.020  1.00  0.00            
ATOM   2920  C4A POPE  281     187.579  34.924  41.880  1.00  0.00            
ATOM   2921  C1B POPE  281     182.021  38.104  48.621  1.00  0.00            
ATOM   2922  C2B POPE  281     179.360  39.415  45.247  1.00  0.00            
ATOM   2923  C3B POPE  281     176.939  38.131  41.664  1.00  0.00            
ATOM   2924  C4B POPE  281     174.473  39.828  38.005  1.00  0.00            
ATOM   2925  NH3 POPE  282     104.841  11.111  57.629  1.00  0.00            
ATOM   2926  PO4 POPE  282     101.005   8.551  59.145  1.00  0.00            
ATOM   2927  GL1 POPE  282     100.111   9.113  55.594  1.00  0.00            
ATOM   2928  GL2 POPE  282      98.083  11.335  55.164  1.00  0.00            
ATOM   2929  C1A POPE  282     100.471   7.403  52.173  1.00  0.00            
ATOM   2930  D2A POPE  282     102.201   5.685  47.856  1.00  0.00            
ATOM   2931  C3A POPE  282     101.256   7.842  44.184  1.00  0.00            
ATOM   2932  C4A POPE  282      98.861   9.521  40.342  1.00  0.00            
ATOM   2933  C1B POPE  282      96.977  13.051  51.541  1.00  0.00            
ATOM   2934  C2B POPE  282      96.549  15.350  47.943  1.00  0.00            
ATOM   2935  C3B POPE  282      96.498  15.478  42.871  1.00  0.00            
ATOM   2936  C4B POPE  282      94.097  12.667  38.612  1.00  0.00            
ATOM   2937  NH3 POPE  283      57.976 122.419  53.436  1.00  0.00            
ATOM   2938  PO4 POPE  283      56.461 125.851  54.853  1.00  0.00            
ATOM   2939  GL1 POPE  283      55.340 125.915  50.225  1.00  0.00            
ATOM   2940  GL2 POPE  283      54.680 123.292  49.903  1.00  0.00            
ATOM   2941  C1A POPE  283      55.435 127.854  45.705  1.00  0.00            
ATOM   2942  D2A POPE  283      55.774 127.680  41.666  1.00  0.00            
ATOM   2943  C3A POPE  283      57.282 130.436  38.438  1.00  0.00            
ATOM   2944  C4A POPE  283      57.080 132.273  34.487  1.00  0.00            
ATOM   2945  C1B POPE  283      53.608 122.696  46.412  1.00  0.00            
ATOM   2946  C2B POPE  283      53.497 123.189  41.796  1.00  0.00            
ATOM   2947  C3B POPE  283      54.098 121.688  37.501  1.00  0.00            
ATOM   2948  C4B POPE  283      54.267 121.601  32.897  1.00  0.00            
ATOM   2949  NH3 POPE  284     141.052 174.255  58.275  1.00  0.00            
ATOM   2950  PO4 POPE  284     140.643 178.386  60.351  1.00  0.00            
ATOM   2951  GL1 POPE  284     139.526 178.252  55.879  1.00  0.00            
ATOM   2952  GL2 POPE  284     138.664 181.528  54.685  1.00  0.00            
ATOM   2953  C1A POPE  284     140.116 176.613  51.865  1.00  0.00            
ATOM   2954  D2A POPE  284     141.368 177.029  48.003  1.00  0.00            
ATOM   2955  C3A POPE  284     138.701 176.382  43.950  1.00  0.00            
ATOM   2956  C4A POPE  284     139.513 175.140  40.266  1.00  0.00            
ATOM   2957  C1B POPE  284     135.404 179.179  52.224  1.00  0.00            
ATOM   2958  C2B POPE  284     135.985 177.409  48.091  1.00  0.00            
ATOM   2959  C3B POPE  284     134.009 178.401  43.693  1.00  0.00            
ATOM   2960  C4B POPE  284     134.475 177.744  39.212  1.00  0.00            
ATOM   2961  NH3 POPE  285      86.431 112.444  51.909  1.00  0.00            
ATOM   2962  PO4 POPE  285      89.239 108.535  51.681  1.00  0.00            
ATOM   2963  GL1 POPE  285      87.973 109.228  48.320  1.00  0.00            
ATOM   2964  GL2 POPE  285      86.594 112.283  46.685  1.00  0.00            
ATOM   2965  C1A POPE  285      86.261 107.592  44.575  1.00  0.00            
ATOM   2966  D2A POPE  285      85.704 108.528  40.477  1.00  0.00            
ATOM   2967  C3A POPE  285      85.003 104.647  37.642  1.00  0.00            
ATOM   2968  C4A POPE  285      84.333 102.961  32.828  1.00  0.00            
ATOM   2969  C1B POPE  285      87.223 113.081  42.401  1.00  0.00            
ATOM   2970  C2B POPE  285      86.293 114.008  38.305  1.00  0.00            
ATOM   2971  C3B POPE  285      86.987 111.176  34.628  1.00  0.00            
ATOM   2972  C4B POPE  285      87.733 107.026  34.110  1.00  0.00            
ATOM   2973  NH3 POPE  286      48.783  90.153  55.551  1.00  0.00            
ATOM   2974  PO4 POPE  286      46.769  89.285  50.852  1.00  0.00            
ATOM   2975  GL1 POPE  286      45.393  87.167  47.491  1.00  0.00            
ATOM   2976  GL2 POPE  286      42.625  89.133  46.221  1.00  0.00            
ATOM   2977  C1A POPE  286      47.806  85.993  43.567  1.00  0.00            
ATOM   2978  D2A POPE  286      48.846  83.665  39.590  1.00  0.00            
ATOM   2979  C3A POPE  286      49.688  84.059  35.441  1.00  0.00            
ATOM   2980  C4A POPE  286      52.418  79.793  33.783  1.00  0.00            
ATOM   2981  C1B POPE  286      43.084  89.138  42.222  1.00  0.00            
ATOM   2982  C2B POPE  286      41.552  88.379  39.052  1.00  0.00            
ATOM   2983  C3B POPE  286      39.671  85.261  36.945  1.00  0.00            
ATOM   2984  C4B POPE  286      38.225  86.786  32.933  1.00  0.00            
ATOM   2985  NH3 POPE  287     172.728   8.896  57.716  1.00  0.00            
ATOM   2986  PO4 POPE  287     175.100  12.467  58.024  1.00  0.00            
ATOM   2987  GL1 POPE  287     175.913  12.013  54.192  1.00  0.00            
ATOM   2988  GL2 POPE  287     173.258  14.141  52.200  1.00  0.00            
ATOM   2989  C1A POPE  287     175.424  10.572  49.546  1.00  0.00            
ATOM   2990  D2A POPE  287     178.552  10.155  46.887  1.00  0.00            
ATOM   2991  C3A POPE  287     178.582   9.326  42.647  1.00  0.00            
ATOM   2992  C4A POPE  287     178.352   8.600  38.134  1.00  0.00            
ATOM   2993  C1B POPE  287     171.860  13.390  48.128  1.00  0.00            
ATOM   2994  C2B POPE  287     171.365  13.419  43.893  1.00  0.00            
ATOM   2995  C3B POPE  287     167.281  13.594  39.963  1.00  0.00            
ATOM   2996  C4B POPE  287     164.994  11.969  36.210  1.00  0.00            
ATOM   2997  NH3 POPE  288      50.918  58.205  57.322  1.00  0.00            
ATOM   2998  PO4 POPE  288      49.139  59.214  52.950  1.00  0.00            
ATOM   2999  GL1 POPE  288      48.853  57.115  49.371  1.00  0.00            
ATOM   3000  GL2 POPE  288      47.780  58.853  47.190  1.00  0.00            
ATOM   3001  C1A POPE  288      52.456  55.601  46.721  1.00  0.00            
ATOM   3002  D2A POPE  288      54.687  55.743  43.172  1.00  0.00            
ATOM   3003  C3A POPE  288      54.029  52.281  40.061  1.00  0.00            
ATOM   3004  C4A POPE  288      55.462  52.082  34.941  1.00  0.00            
ATOM   3005  C1B POPE  288      49.017  58.020  43.611  1.00  0.00            
ATOM   3006  C2B POPE  288      51.694  57.967  39.984  1.00  0.00            
ATOM   3007  C3B POPE  288      53.958  60.286  36.712  1.00  0.00            
ATOM   3008  C4B POPE  288      57.942  61.808  35.140  1.00  0.00            
ATOM   3009  NH3 POPE  289      88.308 103.888  52.402  1.00  0.00            
ATOM   3010  PO4 POPE  289      83.903 102.753  54.086  1.00  0.00            
ATOM   3011  GL1 POPE  289      83.248 102.995  49.343  1.00  0.00            
ATOM   3012  GL2 POPE  289      86.855 102.238  48.101  1.00  0.00            
ATOM   3013  C1A POPE  289      81.160 103.487  46.121  1.00  0.00            
ATOM   3014  D2A POPE  289      80.094 101.517  41.967  1.00  0.00            
ATOM   3015  C3A POPE  289      77.613 102.573  38.280  1.00  0.00            
ATOM   3016  C4A POPE  289      74.673 105.607  36.048  1.00  0.00            
ATOM   3017  C1B POPE  289      85.020 103.101  43.389  1.00  0.00            
ATOM   3018  C2B POPE  289      81.780 106.756  41.815  1.00  0.00            
ATOM   3019  C3B POPE  289      80.374 107.863  37.644  1.00  0.00            
ATOM   3020  C4B POPE  289      79.937 104.509  34.149  1.00  0.00            
ATOM   3021  NH3 POPE  290     171.724 135.499  55.584  1.00  0.00            
ATOM   3022  PO4 POPE  290     167.431 133.401  55.838  1.00  0.00            
ATOM   3023  GL1 POPE  290     166.853 135.290  51.732  1.00  0.00            
ATOM   3024  GL2 POPE  290     169.519 135.839  50.554  1.00  0.00            
ATOM   3025  C1A POPE  290     165.279 137.641  47.888  1.00  0.00            
ATOM   3026  D2A POPE  290     165.870 141.002  45.102  1.00  0.00            
ATOM   3027  C3A POPE  290     164.594 140.935  41.085  1.00  0.00            
ATOM   3028  C4A POPE  290     162.261 142.872  36.740  1.00  0.00            
ATOM   3029  C1B POPE  290     166.991 133.722  46.240  1.00  0.00            
ATOM   3030  C2B POPE  290     165.057 130.997  43.292  1.00  0.00            
ATOM   3031  C3B POPE  290     161.008 128.832  39.753  1.00  0.00            
ATOM   3032  C4B POPE  290     159.167 125.414  36.446  1.00  0.00            
ATOM   3033  NH3 POPE  291      89.292  47.086  50.832  1.00  0.00            
ATOM   3034  PO4 POPE  291      87.624  49.729  53.728  1.00  0.00            
ATOM   3035  GL1 POPE  291      84.686  48.456  49.099  1.00  0.00            
ATOM   3036  GL2 POPE  291      84.379  51.411  47.103  1.00  0.00            
ATOM   3037  C1A POPE  291      82.911  46.533  44.833  1.00  0.00            
ATOM   3038  D2A POPE  291      81.871  45.662  40.998  1.00  0.00            
ATOM   3039  C3A POPE  291      83.664  46.461  36.976  1.00  0.00            
ATOM   3040  C4A POPE  291      83.777  49.071  33.489  1.00  0.00            
ATOM   3041  C1B POPE  291      84.707  51.171  43.085  1.00  0.00            
ATOM   3042  C2B POPE  291      88.175  49.633  40.712  1.00  0.00            
ATOM   3043  C3B POPE  291      91.495  49.239  37.395  1.00  0.00            
ATOM   3044  C4B POPE  291      93.419  48.361  33.558  1.00  0.00            
ATOM   3045  NH3 POPE  292     188.624 146.669  54.282  1.00  0.00            
ATOM   3046  PO4 POPE  292     193.082 149.446  54.899  1.00  0.00            
ATOM   3047  GL1 POPE  292     191.297 151.046  51.670  1.00  0.00            
ATOM   3048  GL2 POPE  292     191.503 147.634  49.854  1.00  0.00            
ATOM   3049  C1A POPE  292     193.002 152.246  47.358  1.00  0.00            
ATOM   3050  D2A POPE  292     193.110 152.297  42.384  1.00  0.00            
ATOM   3051  C3A POPE  292     195.580 150.065  39.611  1.00  0.00            
ATOM   3052  C4A POPE  292       3.264 148.885  39.298  1.00  0.00            
ATOM   3053  C1B POPE  292     189.237 144.306  47.333  1.00  0.00            
ATOM   3054  C2B POPE  292     188.159 144.733  43.308  1.00  0.00            
ATOM   3055  C3B POPE  292     186.928 142.799  39.683  1.00  0.00            
ATOM   3056  C4B POPE  292     186.429 140.471  36.017  1.00  0.00            
ATOM   3057  NH3 POPE  293     165.050  31.263  59.740  1.00  0.00            
ATOM   3058  PO4 POPE  293     167.006  32.702  57.130  1.00  0.00            
ATOM   3059  GL1 POPE  293     167.424  36.901  54.693  1.00  0.00            
ATOM   3060  GL2 POPE  293     164.900  36.455  51.303  1.00  0.00            
ATOM   3061  C1A POPE  293     169.098  39.404  50.695  1.00  0.00            
ATOM   3062  D2A POPE  293     168.541  39.049  46.867  1.00  0.00            
ATOM   3063  C3A POPE  293     170.264  39.558  43.101  1.00  0.00            
ATOM   3064  C4A POPE  293     171.474  43.896  41.194  1.00  0.00            
ATOM   3065  C1B POPE  293     164.811  36.136  46.375  1.00  0.00            
ATOM   3066  C2B POPE  293     165.159  37.000  42.842  1.00  0.00            
ATOM   3067  C3B POPE  293     165.000  38.623  38.267  1.00  0.00            
ATOM   3068  C4B POPE  293     168.794  39.397  37.560  1.00  0.00            
ATOM   3069  NH3 POPE  294     138.453  67.396  60.569  1.00  0.00            
ATOM   3070  PO4 POPE  294     140.590  67.141  56.954  1.00  0.00            
ATOM   3071  GL1 POPE  294     140.775  68.336  52.142  1.00  0.00            
ATOM   3072  GL2 POPE  294     138.435  67.224  50.758  1.00  0.00            
ATOM   3073  C1A POPE  294     143.751  69.804  49.396  1.00  0.00            
ATOM   3074  D2A POPE  294     145.839  69.038  45.771  1.00  0.00            
ATOM   3075  C3A POPE  294     141.938  67.979  42.961  1.00  0.00            
ATOM   3076  C4A POPE  294     140.133  68.592  37.760  1.00  0.00            
ATOM   3077  C1B POPE  294     140.936  65.926  47.327  1.00  0.00            
ATOM   3078  C2B POPE  294     140.653  62.731  44.225  1.00  0.00            
ATOM   3079  C3B POPE  294     143.106  60.032  40.879  1.00  0.00            
ATOM   3080  C4B POPE  294     142.616  57.955  36.640  1.00  0.00            
ATOM   3081  NH3 POPE  295     182.204 193.834  53.461  1.00  0.00            
ATOM   3082  PO4 POPE  295     178.146 193.033  56.187  1.00  0.00            
ATOM   3083  GL1 POPE  295     176.677 192.971  51.919  1.00  0.00            
ATOM   3084  GL2 POPE  295     174.702 190.307  52.411  1.00  0.00            
ATOM   3085  C1A POPE  295     175.264 192.589  47.460  1.00  0.00            
ATOM   3086  D2A POPE  295     174.209 192.958  43.087  1.00  0.00            
ATOM   3087  C3A POPE  295     171.880 194.499  39.874  1.00  0.00            
ATOM   3088  C4A POPE  295     171.246   2.807  37.144  1.00  0.00            
ATOM   3089  C1B POPE  295     173.148 188.409  49.798  1.00  0.00            
ATOM   3090  C2B POPE  295     171.787 186.304  47.373  1.00  0.00            
ATOM   3091  C3B POPE  295     170.719 185.302  43.133  1.00  0.00            
ATOM   3092  C4B POPE  295     168.680 182.919  39.930  1.00  0.00            
ATOM   3093  NH3 POPE  296      25.309  63.086  57.051  1.00  0.00            
ATOM   3094  PO4 POPE  296      24.142  66.417  54.171  1.00  0.00            
ATOM   3095  GL1 POPE  296      22.816  65.612  51.044  1.00  0.00            
ATOM   3096  GL2 POPE  296      22.109  68.280  49.443  1.00  0.00            
ATOM   3097  C1A POPE  296      22.570  63.742  47.357  1.00  0.00            
ATOM   3098  D2A POPE  296      24.513  64.455  42.954  1.00  0.00            
ATOM   3099  C3A POPE  296      23.126  63.095  38.877  1.00  0.00            
ATOM   3100  C4A POPE  296      19.503  62.039  36.041  1.00  0.00            
ATOM   3101  C1B POPE  296      25.047  68.725  45.220  1.00  0.00            
ATOM   3102  C2B POPE  296      26.738  67.921  40.936  1.00  0.00            
ATOM   3103  C3B POPE  296      28.687  64.480  38.554  1.00  0.00            
ATOM   3104  C4B POPE  296      29.174  62.033  34.842  1.00  0.00            
ATOM   3105  NH3 POPE  297      68.063   4.736  64.965  1.00  0.00            
ATOM   3106  PO4 POPE  297      66.788   2.881  61.334  1.00  0.00            
ATOM   3107  GL1 POPE  297      68.171   5.523  56.374  1.00  0.00            
ATOM   3108  GL2 POPE  297      68.109   2.027  54.779  1.00  0.00            
ATOM   3109  C1A POPE  297      67.162   5.956  51.371  1.00  0.00            
ATOM   3110  D2A POPE  297      65.493   8.705  48.198  1.00  0.00            
ATOM   3111  C3A POPE  297      67.165   6.843  43.953  1.00  0.00            
ATOM   3112  C4A POPE  297      69.811   7.583  40.383  1.00  0.00            
ATOM   3113  C1B POPE  297      68.322   0.930  50.752  1.00  0.00            
ATOM   3114  C2B POPE  297      68.686 195.470  46.490  1.00  0.00            
ATOM   3115  C3B POPE  297      67.635 194.231  41.951  1.00  0.00            
ATOM   3116  C4B POPE  297      67.437 195.544  38.505  1.00  0.00            
ATOM   3117  NH3 POPE  298     168.124   2.673  57.255  1.00  0.00            
ATOM   3118  PO4 POPE  298     171.994   3.828  57.512  1.00  0.00            
ATOM   3119  GL1 POPE  298     172.070   0.958  54.369  1.00  0.00            
ATOM   3120  GL2 POPE  298     174.436   1.998  53.121  1.00  0.00            
ATOM   3121  C1A POPE  298     170.797 193.511  51.192  1.00  0.00            
ATOM   3122  D2A POPE  298     170.434 191.049  46.877  1.00  0.00            
ATOM   3123  C3A POPE  298     170.159 190.174  42.255  1.00  0.00            
ATOM   3124  C4A POPE  298     168.350 188.960  39.376  1.00  0.00            
ATOM   3125  C1B POPE  298     174.178   1.653  49.489  1.00  0.00            
ATOM   3126  C2B POPE  298     173.118   1.675  45.676  1.00  0.00            
ATOM   3127  C3B POPE  298     171.279   3.342  42.608  1.00  0.00            
ATOM   3128  C4B POPE  298     166.673   4.086  39.956  1.00  0.00            
ATOM   3129  NH3 POPE  299      53.300  68.768  52.064  1.00  0.00            
ATOM   3130  PO4 POPE  299      56.480  70.776  52.677  1.00  0.00            
ATOM   3131  GL1 POPE  299      58.428  72.114  49.091  1.00  0.00            
ATOM   3132  GL2 POPE  299      56.842  69.634  47.702  1.00  0.00            
ATOM   3133  C1A POPE  299      58.411  72.442  44.303  1.00  0.00            
ATOM   3134  D2A POPE  299      59.675  74.502  39.698  1.00  0.00            
ATOM   3135  C3A POPE  299      57.107  76.049  36.749  1.00  0.00            
ATOM   3136  C4A POPE  299      55.920  75.676  32.624  1.00  0.00            
ATOM   3137  C1B POPE  299      53.786  70.369  45.152  1.00  0.00            
ATOM   3138  C2B POPE  299      54.134  71.295  41.747  1.00  0.00            
ATOM   3139  C3B POPE  299      54.803  74.848  40.980  1.00  0.00            
ATOM   3140  C4B POPE  299      52.440  79.298  39.475  1.00  0.00            
ATOM   3141  NH3 POPE  300     193.586 139.572  55.592  1.00  0.00            
ATOM   3142  PO4 POPE  300     194.564 144.390  55.591  1.00  0.00            
ATOM   3143  GL1 POPE  300     194.960 143.849  51.942  1.00  0.00            
ATOM   3144  GL2 POPE  300       1.250 144.882  49.863  1.00  0.00            
ATOM   3145  C1A POPE  300     193.567 141.801  47.376  1.00  0.00            
ATOM   3146  D2A POPE  300     192.047 141.744  42.114  1.00  0.00            
ATOM   3147  C3A POPE  300     192.087 136.885  40.837  1.00  0.00            
ATOM   3148  C4A POPE  300     192.109 132.583  38.002  1.00  0.00            
ATOM   3149  C1B POPE  300     195.096 146.531  46.500  1.00  0.00            
ATOM   3150  C2B POPE  300     192.748 146.551  43.126  1.00  0.00            
ATOM   3151  C3B POPE  300     191.092 146.662  39.367  1.00  0.00            
ATOM   3152  C4B POPE  300     191.194 147.599  35.963  1.00  0.00            
ATOM   3153  NH3 POPE  301     109.703 129.596  52.423  1.00  0.00            
ATOM   3154  PO4 POPE  301     109.000 125.318  52.444  1.00  0.00            
ATOM   3155  GL1 POPE  301     106.499 125.014  48.067  1.00  0.00            
ATOM   3156  GL2 POPE  301     106.701 128.348  48.335  1.00  0.00            
ATOM   3157  C1A POPE  301     105.305 126.431  43.561  1.00  0.00            
ATOM   3158  D2A POPE  301     103.918 128.178  39.870  1.00  0.00            
ATOM   3159  C3A POPE  301     106.645 130.378  36.395  1.00  0.00            
ATOM   3160  C4A POPE  301     108.952 134.158  35.161  1.00  0.00            
ATOM   3161  C1B POPE  301     106.497 130.781  44.904  1.00  0.00            
ATOM   3162  C2B POPE  301     107.646 131.417  41.584  1.00  0.00            
ATOM   3163  C3B POPE  301     111.756 130.212  38.808  1.00  0.00            
ATOM   3164  C4B POPE  301     111.990 129.557  34.466  1.00  0.00            
ATOM   3165  NH3 POPE  302     183.914  98.848  58.490  1.00  0.00            
ATOM   3166  PO4 POPE  302     180.027  97.630  59.820  1.00  0.00            
ATOM   3167  GL1 POPE  302     179.437  98.880  55.594  1.00  0.00            
ATOM   3168  GL2 POPE  302     180.943  96.747  54.075  1.00  0.00            
ATOM   3169  C1A POPE  302     178.421  99.348  51.037  1.00  0.00            
ATOM   3170  D2A POPE  302     178.120  99.230  46.058  1.00  0.00            
ATOM   3171  C3A POPE  302     178.235  96.216  43.685  1.00  0.00            
ATOM   3172  C4A POPE  302     175.794  95.262  41.150  1.00  0.00            
ATOM   3173  C1B POPE  302     181.576  95.585  49.976  1.00  0.00            
ATOM   3174  C2B POPE  302     182.001  94.488  46.816  1.00  0.00            
ATOM   3175  C3B POPE  302     181.883  92.396  42.336  1.00  0.00            
ATOM   3176  C4B POPE  302     182.725  89.047  39.866  1.00  0.00            
ATOM   3177  NH3 POPE  303      83.547 187.012  62.072  1.00  0.00            
ATOM   3178  PO4 POPE  303      84.392 182.393  61.429  1.00  0.00            
ATOM   3179  GL1 POPE  303      83.238 184.143  58.063  1.00  0.00            
ATOM   3180  GL2 POPE  303      81.325 181.404  56.100  1.00  0.00            
ATOM   3181  C1A POPE  303      83.152 185.615  54.011  1.00  0.00            
ATOM   3182  D2A POPE  303      83.056 185.484  50.300  1.00  0.00            
ATOM   3183  C3A POPE  303      81.237 187.645  47.447  1.00  0.00            
ATOM   3184  C4A POPE  303      80.142 187.766  43.779  1.00  0.00            
ATOM   3185  C1B POPE  303      80.525 181.274  51.078  1.00  0.00            
ATOM   3186  C2B POPE  303      79.337 178.597  48.416  1.00  0.00            
ATOM   3187  C3B POPE  303      78.090 179.255  45.076  1.00  0.00            
ATOM   3188  C4B POPE  303      76.075 181.669  41.122  1.00  0.00            
ATOM   3189  NH3 POPE  304     115.147 151.374  61.143  1.00  0.00            
ATOM   3190  PO4 POPE  304     115.253 156.048  59.675  1.00  0.00            
ATOM   3191  GL1 POPE  304     114.486 152.905  55.719  1.00  0.00            
ATOM   3192  GL2 POPE  304     112.325 150.864  56.289  1.00  0.00            
ATOM   3193  C1A POPE  304     116.705 154.715  51.820  1.00  0.00            
ATOM   3194  D2A POPE  304     116.579 158.522  48.653  1.00  0.00            
ATOM   3195  C3A POPE  304     118.483 157.198  45.451  1.00  0.00            
ATOM   3196  C4A POPE  304     118.633 157.557  40.929  1.00  0.00            
ATOM   3197  C1B POPE  304     112.516 151.274  51.913  1.00  0.00            
ATOM   3198  C2B POPE  304     113.773 153.016  47.286  1.00  0.00            
ATOM   3199  C3B POPE  304     115.140 153.406  42.903  1.00  0.00            
ATOM   3200  C4B POPE  304     114.121 152.351  38.253  1.00  0.00            
ATOM   3201  NH3 POPE  305      30.900 157.678  60.172  1.00  0.00            
ATOM   3202  PO4 POPE  305      31.179 160.931  59.234  1.00  0.00            
ATOM   3203  GL1 POPE  305      30.986 159.739  55.540  1.00  0.00            
ATOM   3204  GL2 POPE  305      27.609 157.770  54.375  1.00  0.00            
ATOM   3205  C1A POPE  305      31.286 160.211  51.614  1.00  0.00            
ATOM   3206  D2A POPE  305      30.449 158.627  48.036  1.00  0.00            
ATOM   3207  C3A POPE  305      32.275 159.233  43.704  1.00  0.00            
ATOM   3208  C4A POPE  305      34.699 156.907  41.921  1.00  0.00            
ATOM   3209  C1B POPE  305      26.873 155.326  50.863  1.00  0.00            
ATOM   3210  C2B POPE  305      27.669 154.957  45.695  1.00  0.00            
ATOM   3211  C3B POPE  305      28.860 156.106  41.876  1.00  0.00            
ATOM   3212  C4B POPE  305      29.228 160.038  39.020  1.00  0.00            
ATOM   3213  NH3 POPE  306      44.612 158.839  56.984  1.00  0.00            
ATOM   3214  PO4 POPE  306      40.223 157.070  57.387  1.00  0.00            
ATOM   3215  GL1 POPE  306      40.953 157.887  53.500  1.00  0.00            
ATOM   3216  GL2 POPE  306      42.483 155.099  52.445  1.00  0.00            
ATOM   3217  C1A POPE  306      44.804 158.711  49.996  1.00  0.00            
ATOM   3218  D2A POPE  306      47.095 157.944  45.489  1.00  0.00            
ATOM   3219  C3A POPE  306      51.316 158.081  44.015  1.00  0.00            
ATOM   3220  C4A POPE  306      53.038 156.734  39.933  1.00  0.00            
ATOM   3221  C1B POPE  306      40.990 155.471  48.199  1.00  0.00            
ATOM   3222  C2B POPE  306      42.419 158.535  44.503  1.00  0.00            
ATOM   3223  C3B POPE  306      45.729 161.343  42.159  1.00  0.00            
ATOM   3224  C4B POPE  306      48.249 164.073  39.867  1.00  0.00            
ATOM   3225  NH3 POPE  307     162.290   8.463  58.184  1.00  0.00            
ATOM   3226  PO4 POPE  307     159.937   6.415  54.722  1.00  0.00            
ATOM   3227  GL1 POPE  307     159.808   5.426  51.375  1.00  0.00            
ATOM   3228  GL2 POPE  307     156.590   4.376  50.013  1.00  0.00            
ATOM   3229  C1A POPE  307     160.574   4.770  47.180  1.00  0.00            
ATOM   3230  D2A POPE  307     160.416   5.858  42.803  1.00  0.00            
ATOM   3231  C3A POPE  307     163.727   8.382  41.199  1.00  0.00            
ATOM   3232  C4A POPE  307     162.350  12.476  39.983  1.00  0.00            
ATOM   3233  C1B POPE  307     153.165   5.957  46.819  1.00  0.00            
ATOM   3234  C2B POPE  307     151.865   7.522  43.598  1.00  0.00            
ATOM   3235  C3B POPE  307     151.779   6.635  39.411  1.00  0.00            
ATOM   3236  C4B POPE  307     150.939   5.322  35.749  1.00  0.00            
ATOM   3237  NH3 POPE  308     131.988 151.537  60.127  1.00  0.00            
ATOM   3238  PO4 POPE  308     128.816 150.398  58.298  1.00  0.00            
ATOM   3239  GL1 POPE  308     129.675 149.147  53.171  1.00  0.00            
ATOM   3240  GL2 POPE  308     129.788 145.527  53.126  1.00  0.00            
ATOM   3241  C1A POPE  308     130.378 148.859  49.248  1.00  0.00            
ATOM   3242  D2A POPE  308     131.995 151.264  47.898  1.00  0.00            
ATOM   3243  C3A POPE  308     131.074 154.376  44.675  1.00  0.00            
ATOM   3244  C4A POPE  308     127.569 155.427  41.575  1.00  0.00            
ATOM   3245  C1B POPE  308     125.396 148.078  50.402  1.00  0.00            
ATOM   3246  C2B POPE  308     122.605 148.388  46.202  1.00  0.00            
ATOM   3247  C3B POPE  308     120.330 151.130  42.555  1.00  0.00            
ATOM   3248  C4B POPE  308     119.298 152.708  38.436  1.00  0.00            
ATOM   3249  NH3 POPE  309      19.710 172.986  59.417  1.00  0.00            
ATOM   3250  PO4 POPE  309      23.541 172.710  58.338  1.00  0.00            
ATOM   3251  GL1 POPE  309      21.443 174.943  54.603  1.00  0.00            
ATOM   3252  GL2 POPE  309      18.878 175.163  53.722  1.00  0.00            
ATOM   3253  C1A POPE  309      19.433 170.782  51.092  1.00  0.00            
ATOM   3254  D2A POPE  309      21.892 170.060  46.799  1.00  0.00            
ATOM   3255  C3A POPE  309      18.446 169.099  43.570  1.00  0.00            
ATOM   3256  C4A POPE  309      20.786 167.690  39.572  1.00  0.00            
ATOM   3257  C1B POPE  309      22.112 174.937  49.452  1.00  0.00            
ATOM   3258  C2B POPE  309      24.100 174.379  45.756  1.00  0.00            
ATOM   3259  C3B POPE  309      23.245 171.551  41.960  1.00  0.00            
ATOM   3260  C4B POPE  309      24.651 170.414  38.466  1.00  0.00            
ATOM   3261  NH3 POPE  310     111.305 176.867  63.740  1.00  0.00            
ATOM   3262  PO4 POPE  310     109.020 173.525  62.148  1.00  0.00            
ATOM   3263  GL1 POPE  310     109.649 171.208  58.183  1.00  0.00            
ATOM   3264  GL2 POPE  310     110.568 168.099  57.377  1.00  0.00            
ATOM   3265  C1A POPE  310     108.561 171.225  53.701  1.00  0.00            
ATOM   3266  D2A POPE  310     108.098 173.804  50.331  1.00  0.00            
ATOM   3267  C3A POPE  310     104.784 177.502  50.560  1.00  0.00            
ATOM   3268  C4A POPE  310     101.865 178.498  53.327  1.00  0.00            
ATOM   3269  C1B POPE  310     112.859 167.866  53.837  1.00  0.00            
ATOM   3270  C2B POPE  310     111.767 167.913  49.022  1.00  0.00            
ATOM   3271  C3B POPE  310     107.976 170.816  45.978  1.00  0.00            
ATOM   3272  C4B POPE  310     105.904 169.776  42.900  1.00  0.00            
ATOM   3273  NH3 POPE  311      30.308  10.151  61.510  1.00  0.00            
ATOM   3274  PO4 POPE  311      31.141  13.059  58.140  1.00  0.00            
ATOM   3275  GL1 POPE  311      30.130  15.098  53.973  1.00  0.00            
ATOM   3276  GL2 POPE  311      28.415  17.599  53.860  1.00  0.00            
ATOM   3277  C1A POPE  311      31.607  16.104  50.285  1.00  0.00            
ATOM   3278  D2A POPE  311      30.654  15.643  46.322  1.00  0.00            
ATOM   3279  C3A POPE  311      29.414  18.603  43.460  1.00  0.00            
ATOM   3280  C4A POPE  311      26.901  21.612  39.802  1.00  0.00            
ATOM   3281  C1B POPE  311      27.175  18.108  49.305  1.00  0.00            
ATOM   3282  C2B POPE  311      24.809  20.778  45.830  1.00  0.00            
ATOM   3283  C3B POPE  311      21.616  19.263  44.773  1.00  0.00            
ATOM   3284  C4B POPE  311      18.549  18.116  41.445  1.00  0.00            
ATOM   3285  NH3 POPE  312     177.456   2.100  57.039  1.00  0.00            
ATOM   3286  PO4 POPE  312     179.699   1.957  53.583  1.00  0.00            
ATOM   3287  GL1 POPE  312     179.404   0.530  49.618  1.00  0.00            
ATOM   3288  GL2 POPE  312     182.200   0.102  48.870  1.00  0.00            
ATOM   3289  C1A POPE  312     178.164 195.649  45.374  1.00  0.00            
ATOM   3290  D2A POPE  312     177.871 195.352  40.577  1.00  0.00            
ATOM   3291  C3A POPE  312     176.893 193.888  37.100  1.00  0.00            
ATOM   3292  C4A POPE  312     176.545 191.335  32.871  1.00  0.00            
ATOM   3293  C1B POPE  312     183.204 195.385  45.019  1.00  0.00            
ATOM   3294  C2B POPE  312     183.395 194.868  40.861  1.00  0.00            
ATOM   3295  C3B POPE  312     181.744 192.334  38.295  1.00  0.00            
ATOM   3296  C4B POPE  312     181.497 192.214  34.275  1.00  0.00            
ATOM   3297  NH3 POPE  313     115.737  27.831  55.326  1.00  0.00            
ATOM   3298  PO4 POPE  313     115.765  30.234  52.995  1.00  0.00            
ATOM   3299  GL1 POPE  313     117.942  27.043  51.161  1.00  0.00            
ATOM   3300  GL2 POPE  313     115.219  24.975  49.466  1.00  0.00            
ATOM   3301  C1A POPE  313     119.589  26.068  46.567  1.00  0.00            
ATOM   3302  D2A POPE  313     121.217  24.682  42.711  1.00  0.00            
ATOM   3303  C3A POPE  313     125.294  22.363  42.898  1.00  0.00            
ATOM   3304  C4A POPE  313     128.662  21.925  45.601  1.00  0.00            
ATOM   3305  C1B POPE  313     114.551  24.697  46.159  1.00  0.00            
ATOM   3306  C2B POPE  313     116.019  25.064  41.596  1.00  0.00            
ATOM   3307  C3B POPE  313     116.304  25.575  36.162  1.00  0.00            
ATOM   3308  C4B POPE  313     117.659  28.946  34.195  1.00  0.00            
ATOM   3309  NH3 POPE  314     121.925  69.294  53.732  1.00  0.00            
ATOM   3310  PO4 POPE  314     125.441  66.654  54.179  1.00  0.00            
ATOM   3311  GL1 POPE  314     123.659  64.961  50.585  1.00  0.00            
ATOM   3312  GL2 POPE  314     123.463  61.051  50.657  1.00  0.00            
ATOM   3313  C1A POPE  314     123.721  64.323  45.961  1.00  0.00            
ATOM   3314  D2A POPE  314     124.494  62.728  41.968  1.00  0.00            
ATOM   3315  C3A POPE  314     124.640  63.368  37.615  1.00  0.00            
ATOM   3316  C4A POPE  314     124.829  65.527  33.839  1.00  0.00            
ATOM   3317  C1B POPE  314     123.760  59.257  47.492  1.00  0.00            
ATOM   3318  C2B POPE  314     121.788  58.239  43.819  1.00  0.00            
ATOM   3319  C3B POPE  314     123.392  58.406  40.295  1.00  0.00            
ATOM   3320  C4B POPE  314     123.666  57.758  36.204  1.00  0.00            
ATOM   3321  NH3 POPE  315      81.451  70.277  54.430  1.00  0.00            
ATOM   3322  PO4 POPE  315      76.907  69.989  53.066  1.00  0.00            
ATOM   3323  GL1 POPE  315      78.292  71.317  50.032  1.00  0.00            
ATOM   3324  GL2 POPE  315      80.697  69.668  48.893  1.00  0.00            
ATOM   3325  C1A POPE  315      77.035  73.058  46.264  1.00  0.00            
ATOM   3326  D2A POPE  315      77.786  76.467  42.132  1.00  0.00            
ATOM   3327  C3A POPE  315      81.985  74.789  40.362  1.00  0.00            
ATOM   3328  C4A POPE  315      83.568  73.726  36.893  1.00  0.00            
ATOM   3329  C1B POPE  315      80.471  68.911  45.760  1.00  0.00            
ATOM   3330  C2B POPE  315      78.978  70.368  41.430  1.00  0.00            
ATOM   3331  C3B POPE  315      78.618  72.059  36.015  1.00  0.00            
ATOM   3332  C4B POPE  315      75.357  71.745  33.784  1.00  0.00            
ATOM   3333  NH3 POPE  316     146.026  23.636  59.714  1.00  0.00            
ATOM   3334  PO4 POPE  316     149.176  22.425  55.835  1.00  0.00            
ATOM   3335  GL1 POPE  316     148.575  23.374  51.097  1.00  0.00            
ATOM   3336  GL2 POPE  316     151.197  25.905  51.108  1.00  0.00            
ATOM   3337  C1A POPE  316     148.097  23.805  47.296  1.00  0.00            
ATOM   3338  D2A POPE  316     148.515  24.829  43.432  1.00  0.00            
ATOM   3339  C3A POPE  316     147.418  28.108  41.195  1.00  0.00            
ATOM   3340  C4A POPE  316     146.955  29.325  37.265  1.00  0.00            
ATOM   3341  C1B POPE  316     152.056  26.421  46.275  1.00  0.00            
ATOM   3342  C2B POPE  316     153.510  29.798  43.554  1.00  0.00            
ATOM   3343  C3B POPE  316     156.981  31.349  42.251  1.00  0.00            
ATOM   3344  C4B POPE  316     158.178  32.429  38.264  1.00  0.00            
ATOM   3345  NH3 POPE  317      17.431 187.179  58.651  1.00  0.00            
ATOM   3346  PO4 POPE  317      21.385 187.661  59.614  1.00  0.00            
ATOM   3347  GL1 POPE  317      23.290 187.608  56.585  1.00  0.00            
ATOM   3348  GL2 POPE  317      25.376 189.823  55.688  1.00  0.00            
ATOM   3349  C1A POPE  317      26.201 185.396  53.593  1.00  0.00            
ATOM   3350  D2A POPE  317      27.291 184.355  49.362  1.00  0.00            
ATOM   3351  C3A POPE  317      26.060 186.773  45.795  1.00  0.00            
ATOM   3352  C4A POPE  317      26.229 186.801  41.966  1.00  0.00            
ATOM   3353  C1B POPE  317      26.366 189.732  50.416  1.00  0.00            
ATOM   3354  C2B POPE  317      27.279 191.822  46.400  1.00  0.00            
ATOM   3355  C3B POPE  317      27.960   0.669  44.982  1.00  0.00            
ATOM   3356  C4B POPE  317      26.889   1.045  40.931  1.00  0.00            
ATOM   3357  NH3 POPE  318     123.529  85.544  53.459  1.00  0.00            
ATOM   3358  PO4 POPE  318     125.302  82.706  55.228  1.00  0.00            
ATOM   3359  GL1 POPE  318     126.846  82.650  50.550  1.00  0.00            
ATOM   3360  GL2 POPE  318     129.326  85.136  49.676  1.00  0.00            
ATOM   3361  C1A POPE  318     125.334  83.830  45.993  1.00  0.00            
ATOM   3362  D2A POPE  318     123.097  80.942  43.338  1.00  0.00            
ATOM   3363  C3A POPE  318     124.277  80.192  39.181  1.00  0.00            
ATOM   3364  C4A POPE  318     125.249  79.488  34.939  1.00  0.00            
ATOM   3365  C1B POPE  318     130.644  83.916  45.394  1.00  0.00            
ATOM   3366  C2B POPE  318     128.575  84.125  41.467  1.00  0.00            
ATOM   3367  C3B POPE  318     128.218  83.992  36.844  1.00  0.00            
ATOM   3368  C4B POPE  318     129.813  86.456  33.150  1.00  0.00            
ATOM   3369  NH3 POPE  319     177.846 111.831  57.091  1.00  0.00            
ATOM   3370  PO4 POPE  319     175.070 110.520  54.589  1.00  0.00            
ATOM   3371  GL1 POPE  319     174.970 111.437  49.746  1.00  0.00            
ATOM   3372  GL2 POPE  319     171.179 112.321  48.073  1.00  0.00            
ATOM   3373  C1A POPE  319     175.949 109.132  46.102  1.00  0.00            
ATOM   3374  D2A POPE  319     174.917 110.594  41.643  1.00  0.00            
ATOM   3375  C3A POPE  319     172.611 108.700  37.874  1.00  0.00            
ATOM   3376  C4A POPE  319     172.327 104.658  36.990  1.00  0.00            
ATOM   3377  C1B POPE  319     172.633 114.534  44.618  1.00  0.00            
ATOM   3378  C2B POPE  319     175.119 116.013  42.205  1.00  0.00            
ATOM   3379  C3B POPE  319     174.134 113.951  38.232  1.00  0.00            
ATOM   3380  C4B POPE  319     176.697 110.730  36.744  1.00  0.00            
ATOM   3381  NH3 POPE  320     174.050 104.775  56.026  1.00  0.00            
ATOM   3382  PO4 POPE  320     178.670 106.469  55.700  1.00  0.00            
ATOM   3383  GL1 POPE  320     178.160 104.027  53.032  1.00  0.00            
ATOM   3384  GL2 POPE  320     174.996 106.602  50.991  1.00  0.00            
ATOM   3385  C1A POPE  320     179.277 103.645  47.980  1.00  0.00            
ATOM   3386  D2A POPE  320     179.847 102.776  43.593  1.00  0.00            
ATOM   3387  C3A POPE  320     176.608 100.425  41.413  1.00  0.00            
ATOM   3388  C4A POPE  320     174.280 100.051  38.185  1.00  0.00            
ATOM   3389  C1B POPE  320     171.408 107.929  48.911  1.00  0.00            
ATOM   3390  C2B POPE  320     171.317 107.720  44.459  1.00  0.00            
ATOM   3391  C3B POPE  320     168.607 106.877  41.417  1.00  0.00            
ATOM   3392  C4B POPE  320     167.145 107.410  37.632  1.00  0.00            
ATOM   3393  NH3 POPE  321     102.098  40.340  54.712  1.00  0.00            
ATOM   3394  PO4 POPE  321     106.403  41.449  53.579  1.00  0.00            
ATOM   3395  GL1 POPE  321     105.135  38.313  50.365  1.00  0.00            
ATOM   3396  GL2 POPE  321     107.067  34.970  49.782  1.00  0.00            
ATOM   3397  C1A POPE  321     105.408  38.103  45.582  1.00  0.00            
ATOM   3398  D2A POPE  321     104.622  36.507  41.073  1.00  0.00            
ATOM   3399  C3A POPE  321     104.368  38.875  36.851  1.00  0.00            
ATOM   3400  C4A POPE  321     107.251  38.919  32.963  1.00  0.00            
ATOM   3401  C1B POPE  321     107.164  33.394  44.772  1.00  0.00            
ATOM   3402  C2B POPE  321     108.298  31.067  40.421  1.00  0.00            
ATOM   3403  C3B POPE  321     105.701  28.233  38.937  1.00  0.00            
ATOM   3404  C4B POPE  321     102.891  25.762  36.605  1.00  0.00            
ATOM   3405  NH3 POPE  322     166.229  17.533  54.997  1.00  0.00            
ATOM   3406  PO4 POPE  322     170.778  17.970  54.050  1.00  0.00            
ATOM   3407  GL1 POPE  322     168.949  18.802  50.693  1.00  0.00            
ATOM   3408  GL2 POPE  322     168.567  16.436  49.634  1.00  0.00            
ATOM   3409  C1A POPE  322     168.992  21.269  46.019  1.00  0.00            
ATOM   3410  D2A POPE  322     170.528  23.228  42.339  1.00  0.00            
ATOM   3411  C3A POPE  322     173.426  21.920  39.038  1.00  0.00            
ATOM   3412  C4A POPE  322     177.412  21.006  37.328  1.00  0.00            
ATOM   3413  C1B POPE  322     167.336  16.511  45.786  1.00  0.00            
ATOM   3414  C2B POPE  322     167.963  18.137  41.740  1.00  0.00            
ATOM   3415  C3B POPE  322     168.949  19.878  38.154  1.00  0.00            
ATOM   3416  C4B POPE  322     169.504  23.606  37.140  1.00  0.00            
ATOM   3417  NH3 POPE  323      62.055  71.950  52.754  1.00  0.00            
ATOM   3418  PO4 POPE  323      65.647  69.679  53.120  1.00  0.00            
ATOM   3419  GL1 POPE  323      65.592  69.552  49.022  1.00  0.00            
ATOM   3420  GL2 POPE  323      68.786  68.639  48.273  1.00  0.00            
ATOM   3421  C1A POPE  323      66.276  70.427  44.526  1.00  0.00            
ATOM   3422  D2A POPE  323      68.577  72.182  40.985  1.00  0.00            
ATOM   3423  C3A POPE  323      67.666  71.371  36.949  1.00  0.00            
ATOM   3424  C4A POPE  323      66.728  67.122  34.858  1.00  0.00            
ATOM   3425  C1B POPE  323      70.455  67.482  45.364  1.00  0.00            
ATOM   3426  C2B POPE  323      70.010  67.317  41.261  1.00  0.00            
ATOM   3427  C3B POPE  323      71.442  67.663  37.126  1.00  0.00            
ATOM   3428  C4B POPE  323      70.499  69.772  33.372  1.00  0.00            
ATOM   3429  NH3 POPE  324     109.509  59.212  50.317  1.00  0.00            
ATOM   3430  PO4 POPE  324     113.717  61.270  51.030  1.00  0.00            
ATOM   3431  GL1 POPE  324     112.786  61.783  47.252  1.00  0.00            
ATOM   3432  GL2 POPE  324     112.918  65.001  46.174  1.00  0.00            
ATOM   3433  C1A POPE  324     113.617  61.823  42.397  1.00  0.00            
ATOM   3434  D2A POPE  324     113.326  65.370  39.727  1.00  0.00            
ATOM   3435  C3A POPE  324     111.493  63.922  35.753  1.00  0.00            
ATOM   3436  C4A POPE  324     107.093  61.906  35.320  1.00  0.00            
ATOM   3437  C1B POPE  324     115.392  68.749  44.427  1.00  0.00            
ATOM   3438  C2B POPE  324     117.092  69.196  40.571  1.00  0.00            
ATOM   3439  C3B POPE  324     117.556  73.286  38.569  1.00  0.00            
ATOM   3440  C4B POPE  324     120.889  75.631  35.751  1.00  0.00            
ATOM   3441  NH3 POPE  325     108.438 131.840  56.732  1.00  0.00            
ATOM   3442  PO4 POPE  325     112.607 133.776  55.209  1.00  0.00            
ATOM   3443  GL1 POPE  325     111.435 136.579  52.371  1.00  0.00            
ATOM   3444  GL2 POPE  325     112.765 138.848  50.611  1.00  0.00            
ATOM   3445  C1A POPE  325     110.340 135.824  47.670  1.00  0.00            
ATOM   3446  D2A POPE  325     110.060 134.008  44.850  1.00  0.00            
ATOM   3447  C3A POPE  325     110.792 135.292  39.988  1.00  0.00            
ATOM   3448  C4A POPE  325     113.147 137.985  36.110  1.00  0.00            
ATOM   3449  C1B POPE  325     113.602 139.392  45.683  1.00  0.00            
ATOM   3450  C2B POPE  325     114.897 137.077  42.392  1.00  0.00            
ATOM   3451  C3B POPE  325     115.197 134.281  39.126  1.00  0.00            
ATOM   3452  C4B POPE  325     116.058 133.952  34.057  1.00  0.00            
ATOM   3453  NH3 POPE  326      54.362 143.258  57.126  1.00  0.00            
ATOM   3454  PO4 POPE  326      52.278 146.906  56.373  1.00  0.00            
ATOM   3455  GL1 POPE  326      54.124 146.213  52.849  1.00  0.00            
ATOM   3456  GL2 POPE  326      57.310 145.510  54.219  1.00  0.00            
ATOM   3457  C1A POPE  326      54.133 146.139  49.087  1.00  0.00            
ATOM   3458  D2A POPE  326      52.204 145.933  44.554  1.00  0.00            
ATOM   3459  C3A POPE  326      53.391 143.336  41.014  1.00  0.00            
ATOM   3460  C4A POPE  326      56.998 141.827  38.438  1.00  0.00            
ATOM   3461  C1B POPE  326      59.098 146.397  49.625  1.00  0.00            
ATOM   3462  C2B POPE  326      57.109 146.880  45.497  1.00  0.00            
ATOM   3463  C3B POPE  326      55.690 147.629  41.691  1.00  0.00            
ATOM   3464  C4B POPE  326      55.579 147.095  38.355  1.00  0.00            
ATOM   3465  NH3 POPE  327      51.729 166.438  58.475  1.00  0.00            
ATOM   3466  PO4 POPE  327      55.879 164.195  59.566  1.00  0.00            
ATOM   3467  GL1 POPE  327      55.643 164.052  55.878  1.00  0.00            
ATOM   3468  GL2 POPE  327      58.263 162.825  54.568  1.00  0.00            
ATOM   3469  C1A POPE  327      54.547 166.772  51.886  1.00  0.00            
ATOM   3470  D2A POPE  327      52.203 167.517  47.181  1.00  0.00            
ATOM   3471  C3A POPE  327      50.692 167.578  43.563  1.00  0.00            
ATOM   3472  C4A POPE  327      48.484 169.741  39.732  1.00  0.00            
ATOM   3473  C1B POPE  327      58.442 161.751  50.751  1.00  0.00            
ATOM   3474  C2B POPE  327      59.883 160.068  48.087  1.00  0.00            
ATOM   3475  C3B POPE  327      61.476 156.924  45.217  1.00  0.00            
ATOM   3476  C4B POPE  327      63.018 155.079  40.308  1.00  0.00            
ATOM   3477  NH3 POPE  328     151.894  26.421  55.751  1.00  0.00            
ATOM   3478  PO4 POPE  328     154.979  22.269  55.916  1.00  0.00            
ATOM   3479  GL1 POPE  328     152.869  21.362  51.904  1.00  0.00            
ATOM   3480  GL2 POPE  328     153.501  17.911  51.686  1.00  0.00            
ATOM   3481  C1A POPE  328     154.976  22.941  47.947  1.00  0.00            
ATOM   3482  D2A POPE  328     155.200  22.531  43.935  1.00  0.00            
ATOM   3483  C3A POPE  328     153.922  25.155  41.649  1.00  0.00            
ATOM   3484  C4A POPE  328     155.463  28.025  38.684  1.00  0.00            
ATOM   3485  C1B POPE  328     155.479  17.695  48.361  1.00  0.00            
ATOM   3486  C2B POPE  328     154.175  17.588  44.225  1.00  0.00            
ATOM   3487  C3B POPE  328     153.556  17.574  39.708  1.00  0.00            
ATOM   3488  C4B POPE  328     152.485  15.742  35.709  1.00  0.00            
ATOM   3489  NH3 POPE  329     100.799  19.014  58.331  1.00  0.00            
ATOM   3490  PO4 POPE  329     102.918  22.772  56.866  1.00  0.00            
ATOM   3491  GL1 POPE  329     101.609  21.041  53.577  1.00  0.00            
ATOM   3492  GL2 POPE  329     104.383  19.295  52.811  1.00  0.00            
ATOM   3493  C1A POPE  329      99.272  20.161  49.732  1.00  0.00            
ATOM   3494  D2A POPE  329      97.631  22.603  45.673  1.00  0.00            
ATOM   3495  C3A POPE  329      97.624  20.470  42.009  1.00  0.00            
ATOM   3496  C4A POPE  329      97.245  18.702  38.047  1.00  0.00            
ATOM   3497  C1B POPE  329     105.246  18.774  48.297  1.00  0.00            
ATOM   3498  C2B POPE  329     106.049  17.653  43.841  1.00  0.00            
ATOM   3499  C3B POPE  329     106.295  17.504  39.754  1.00  0.00            
ATOM   3500  C4B POPE  329     107.368  13.709  37.703  1.00  0.00            
ATOM   3501  NH3 POPE  330      34.751  16.275  56.436  1.00  0.00            
ATOM   3502  PO4 POPE  330      37.163  13.420  56.053  1.00  0.00            
ATOM   3503  GL1 POPE  330      36.449  12.123  53.249  1.00  0.00            
ATOM   3504  GL2 POPE  330      33.518  11.450  53.450  1.00  0.00            
ATOM   3505  C1A POPE  330      37.309   9.630  50.562  1.00  0.00            
ATOM   3506  D2A POPE  330      35.183   7.981  46.646  1.00  0.00            
ATOM   3507  C3A POPE  330      35.870   8.566  42.238  1.00  0.00            
ATOM   3508  C4A POPE  330      34.496   9.955  38.711  1.00  0.00            
ATOM   3509  C1B POPE  330      32.194  10.792  49.210  1.00  0.00            
ATOM   3510  C2B POPE  330      30.609   9.949  44.712  1.00  0.00            
ATOM   3511  C3B POPE  330      30.183   9.382  40.781  1.00  0.00            
ATOM   3512  C4B POPE  330      31.055   5.015  39.382  1.00  0.00            
ATOM   3513  NH3 POPE  331      20.270 136.467  58.865  1.00  0.00            
ATOM   3514  PO4 POPE  331      22.121 140.389  57.975  1.00  0.00            
ATOM   3515  GL1 POPE  331      22.550 138.355  54.397  1.00  0.00            
ATOM   3516  GL2 POPE  331      25.180 138.001  52.147  1.00  0.00            
ATOM   3517  C1A POPE  331      20.302 138.409  50.743  1.00  0.00            
ATOM   3518  D2A POPE  331      22.315 136.439  46.954  1.00  0.00            
ATOM   3519  C3A POPE  331      24.073 137.366  43.616  1.00  0.00            
ATOM   3520  C4A POPE  331      24.186 137.056  40.025  1.00  0.00            
ATOM   3521  C1B POPE  331      23.753 141.608  49.321  1.00  0.00            
ATOM   3522  C2B POPE  331      22.715 142.272  45.125  1.00  0.00            
ATOM   3523  C3B POPE  331      22.095 144.159  41.508  1.00  0.00            
ATOM   3524  C4B POPE  331      21.974 144.411  36.703  1.00  0.00            
ATOM   3525  NH3 POPE  332     178.909 119.730  52.055  1.00  0.00            
ATOM   3526  PO4 POPE  332     178.458 116.852  55.945  1.00  0.00            
ATOM   3527  GL1 POPE  332     179.728 114.898  51.821  1.00  0.00            
ATOM   3528  GL2 POPE  332     179.016 112.076  51.808  1.00  0.00            
ATOM   3529  C1A POPE  332     177.703 113.943  46.744  1.00  0.00            
ATOM   3530  D2A POPE  332     179.281 112.895  42.731  1.00  0.00            
ATOM   3531  C3A POPE  332     179.148 113.928  39.336  1.00  0.00            
ATOM   3532  C4A POPE  332     179.877 116.726  36.083  1.00  0.00            
ATOM   3533  C1B POPE  332     179.746 108.470  49.005  1.00  0.00            
ATOM   3534  C2B POPE  332     183.431 106.684  46.487  1.00  0.00            
ATOM   3535  C3B POPE  332     184.166 106.336  41.812  1.00  0.00            
ATOM   3536  C4B POPE  332     182.754 103.138  38.992  1.00  0.00            
ATOM   3537  NH3 POPE  333      73.931  19.813  57.540  1.00  0.00            
ATOM   3538  PO4 POPE  333      78.075  22.820  57.410  1.00  0.00            
ATOM   3539  GL1 POPE  333      77.762  21.606  54.202  1.00  0.00            
ATOM   3540  GL2 POPE  333      80.089  22.176  52.132  1.00  0.00            
ATOM   3541  C1A POPE  333      76.256  19.403  51.424  1.00  0.00            
ATOM   3542  D2A POPE  333      74.580  16.840  48.028  1.00  0.00            
ATOM   3543  C3A POPE  333      76.201  18.144  43.379  1.00  0.00            
ATOM   3544  C4A POPE  333      80.177  19.649  41.559  1.00  0.00            
ATOM   3545  C1B POPE  333      80.236  20.284  48.664  1.00  0.00            
ATOM   3546  C2B POPE  333      83.358  17.214  46.979  1.00  0.00            
ATOM   3547  C3B POPE  333      83.890  16.657  42.208  1.00  0.00            
ATOM   3548  C4B POPE  333      82.933  15.516  37.977  1.00  0.00            
ATOM   3549  NH3 POPE  334     120.997 115.122  48.673  1.00  0.00            
ATOM   3550  PO4 POPE  334     120.203 110.849  47.512  1.00  0.00            
ATOM   3551  GL1 POPE  334     117.287 108.131  45.462  1.00  0.00            
ATOM   3552  GL2 POPE  334     113.295 109.173  46.165  1.00  0.00            
ATOM   3553  C1A POPE  334     115.599 106.266  42.193  1.00  0.00            
ATOM   3554  D2A POPE  334     115.801 107.327  38.105  1.00  0.00            
ATOM   3555  C3A POPE  334     113.716 104.501  36.121  1.00  0.00            
ATOM   3556  C4A POPE  334     110.479 101.738  35.400  1.00  0.00            
ATOM   3557  C1B POPE  334     111.306 109.402  42.551  1.00  0.00            
ATOM   3558  C2B POPE  334     109.795 106.811  39.156  1.00  0.00            
ATOM   3559  C3B POPE  334     108.634 106.327  34.684  1.00  0.00            
ATOM   3560  C4B POPE  334     105.527 107.733  31.676  1.00  0.00            
ATOM   3561  NH3 POPE  335      87.367   6.314  59.230  1.00  0.00            
ATOM   3562  PO4 POPE  335      86.060  10.612  60.319  1.00  0.00            
ATOM   3563  GL1 POPE  335      83.791   9.516  56.382  1.00  0.00            
ATOM   3564  GL2 POPE  335      82.593   6.589  57.027  1.00  0.00            
ATOM   3565  C1A POPE  335      82.749  11.649  54.052  1.00  0.00            
ATOM   3566  D2A POPE  335      82.330  12.290  49.319  1.00  0.00            
ATOM   3567  C3A POPE  335      83.745   8.192  46.965  1.00  0.00            
ATOM   3568  C4A POPE  335      82.951   6.064  42.198  1.00  0.00            
ATOM   3569  C1B POPE  335      80.811   3.571  55.124  1.00  0.00            
ATOM   3570  C2B POPE  335      79.583 194.896  52.774  1.00  0.00            
ATOM   3571  C3B POPE  335      80.047 192.411  48.172  1.00  0.00            
ATOM   3572  C4B POPE  335      78.611 192.626  43.683  1.00  0.00            
ATOM   3573  NH3 POPE  336     178.363  66.317  60.413  1.00  0.00            
ATOM   3574  PO4 POPE  336     177.742  65.041  55.496  1.00  0.00            
ATOM   3575  GL1 POPE  336     177.440  63.847  51.586  1.00  0.00            
ATOM   3576  GL2 POPE  336     177.136  67.522  51.263  1.00  0.00            
ATOM   3577  C1A POPE  336     178.422  62.471  47.298  1.00  0.00            
ATOM   3578  D2A POPE  336     178.335  59.202  43.509  1.00  0.00            
ATOM   3579  C3A POPE  336     180.929  58.024  41.226  1.00  0.00            
ATOM   3580  C4A POPE  336     179.415  60.038  38.514  1.00  0.00            
ATOM   3581  C1B POPE  336     173.847  65.993  48.139  1.00  0.00            
ATOM   3582  C2B POPE  336     172.218  65.710  43.713  1.00  0.00            
ATOM   3583  C3B POPE  336     173.949  69.213  40.686  1.00  0.00            
ATOM   3584  C4B POPE  336     173.728  74.166  39.495  1.00  0.00            
ATOM   3585  NH3 POPE  337      59.716  89.986  52.849  1.00  0.00            
ATOM   3586  PO4 POPE  337      56.944  90.790  51.307  1.00  0.00            
ATOM   3587  GL1 POPE  337      56.733  92.745  47.228  1.00  0.00            
ATOM   3588  GL2 POPE  337      54.243  90.504  46.242  1.00  0.00            
ATOM   3589  C1A POPE  337      57.404  93.046  42.828  1.00  0.00            
ATOM   3590  D2A POPE  337      57.236  93.745  38.917  1.00  0.00            
ATOM   3591  C3A POPE  337      60.740  95.788  37.782  1.00  0.00            
ATOM   3592  C4A POPE  337      63.733  98.864  37.371  1.00  0.00            
ATOM   3593  C1B POPE  337      54.208  89.017  42.380  1.00  0.00            
ATOM   3594  C2B POPE  337      54.617  89.724  37.874  1.00  0.00            
ATOM   3595  C3B POPE  337      57.786  89.258  36.111  1.00  0.00            
ATOM   3596  C4B POPE  337      58.610  86.815  31.126  1.00  0.00            
ATOM   3597  NH3 POPE  338     178.975  69.948  55.791  1.00  0.00            
ATOM   3598  PO4 POPE  338     182.427  68.394  56.147  1.00  0.00            
ATOM   3599  GL1 POPE  338     182.095  66.213  52.756  1.00  0.00            
ATOM   3600  GL2 POPE  338     185.184  64.883  52.694  1.00  0.00            
ATOM   3601  C1A POPE  338     181.183  66.942  49.021  1.00  0.00            
ATOM   3602  D2A POPE  338     178.504  67.108  45.820  1.00  0.00            
ATOM   3603  C3A POPE  338     179.688  68.423  42.171  1.00  0.00            
ATOM   3604  C4A POPE  338     181.056  65.965  38.239  1.00  0.00            
ATOM   3605  C1B POPE  338     185.486  63.692  48.718  1.00  0.00            
ATOM   3606  C2B POPE  338     188.332  63.927  46.070  1.00  0.00            
ATOM   3607  C3B POPE  338     189.515  65.076  41.865  1.00  0.00            
ATOM   3608  C4B POPE  338     189.663  63.209  36.677  1.00  0.00            
ATOM   3609  NH3 POPE  339      94.181  87.794  55.738  1.00  0.00            
ATOM   3610  PO4 POPE  339      93.078  91.589  54.150  1.00  0.00            
ATOM   3611  GL1 POPE  339      94.472  89.963  50.254  1.00  0.00            
ATOM   3612  GL2 POPE  339      96.232  87.268  51.117  1.00  0.00            
ATOM   3613  C1A POPE  339      92.463  88.608  46.497  1.00  0.00            
ATOM   3614  D2A POPE  339      95.241  88.633  42.591  1.00  0.00            
ATOM   3615  C3A POPE  339      94.142  87.641  38.776  1.00  0.00            
ATOM   3616  C4A POPE  339      92.031  86.125  34.596  1.00  0.00            
ATOM   3617  C1B POPE  339      98.319  89.164  47.336  1.00  0.00            
ATOM   3618  C2B POPE  339     100.029  89.555  43.093  1.00  0.00            
ATOM   3619  C3B POPE  339      99.002  89.268  38.541  1.00  0.00            
ATOM   3620  C4B POPE  339     101.671  89.230  35.807  1.00  0.00            
ATOM   3621  NH3 POPE  340     164.812  82.537  59.597  1.00  0.00            
ATOM   3622  PO4 POPE  340     170.091  83.300  59.411  1.00  0.00            
ATOM   3623  GL1 POPE  340     170.712  84.809  54.753  1.00  0.00            
ATOM   3624  GL2 POPE  340     168.582  84.529  53.324  1.00  0.00            
ATOM   3625  C1A POPE  340     171.709  87.998  50.904  1.00  0.00            
ATOM   3626  D2A POPE  340     172.600  91.110  48.196  1.00  0.00            
ATOM   3627  C3A POPE  340     170.710  93.279  45.758  1.00  0.00            
ATOM   3628  C4A POPE  340     170.768  95.417  41.412  1.00  0.00            
ATOM   3629  C1B POPE  340     170.067  83.665  48.876  1.00  0.00            
ATOM   3630  C2B POPE  340     170.200  84.727  45.711  1.00  0.00            
ATOM   3631  C3B POPE  340     167.365  86.337  42.658  1.00  0.00            
ATOM   3632  C4B POPE  340     168.342  87.967  38.218  1.00  0.00            
ATOM   3633  NH3 POPE  341     175.258 153.559  57.812  1.00  0.00            
ATOM   3634  PO4 POPE  341     178.405 156.281  54.991  1.00  0.00            
ATOM   3635  GL1 POPE  341     178.433 153.890  51.138  1.00  0.00            
ATOM   3636  GL2 POPE  341     181.621 152.098  50.116  1.00  0.00            
ATOM   3637  C1A POPE  341     177.956 152.393  45.700  1.00  0.00            
ATOM   3638  D2A POPE  341     176.420 151.470  42.027  1.00  0.00            
ATOM   3639  C3A POPE  341     177.360 152.176  37.762  1.00  0.00            
ATOM   3640  C4A POPE  341     176.686 153.694  34.181  1.00  0.00            
ATOM   3641  C1B POPE  341     181.731 149.830  47.793  1.00  0.00            
ATOM   3642  C2B POPE  341     179.728 147.912  44.438  1.00  0.00            
ATOM   3643  C3B POPE  341     180.105 147.524  40.372  1.00  0.00            
ATOM   3644  C4B POPE  341     181.691 149.259  36.081  1.00  0.00            
ATOM   3645  NH3 POPE  342      86.351 120.187  54.201  1.00  0.00            
ATOM   3646  PO4 POPE  342      88.774 116.051  55.098  1.00  0.00            
ATOM   3647  GL1 POPE  342      89.442 117.086  50.431  1.00  0.00            
ATOM   3648  GL2 POPE  342      92.499 117.517  49.905  1.00  0.00            
ATOM   3649  C1A POPE  342      88.804 117.157  45.777  1.00  0.00            
ATOM   3650  D2A POPE  342      87.574 118.363  41.252  1.00  0.00            
ATOM   3651  C3A POPE  342      83.512 117.936  39.054  1.00  0.00            
ATOM   3652  C4A POPE  342      80.959 116.764  35.188  1.00  0.00            
ATOM   3653  C1B POPE  342      92.833 114.219  46.032  1.00  0.00            
ATOM   3654  C2B POPE  342      91.939 114.552  41.544  1.00  0.00            
ATOM   3655  C3B POPE  342      94.530 111.654  38.678  1.00  0.00            
ATOM   3656  C4B POPE  342      95.395 107.779  38.275  1.00  0.00            
ATOM   3657  NH3 POPE  343     175.148 166.964  53.802  1.00  0.00            
ATOM   3658  PO4 POPE  343     175.091 163.025  55.199  1.00  0.00            
ATOM   3659  GL1 POPE  343     172.755 163.177  51.156  1.00  0.00            
ATOM   3660  GL2 POPE  343     172.867 165.979  49.408  1.00  0.00            
ATOM   3661  C1A POPE  343     174.150 161.489  47.519  1.00  0.00            
ATOM   3662  D2A POPE  343     177.727 157.449  47.456  1.00  0.00            
ATOM   3663  C3A POPE  343     181.004 155.658  43.384  1.00  0.00            
ATOM   3664  C4A POPE  343     183.884 158.162  41.904  1.00  0.00            
ATOM   3665  C1B POPE  343     171.748 165.275  45.240  1.00  0.00            
ATOM   3666  C2B POPE  343     169.606 162.885  41.966  1.00  0.00            
ATOM   3667  C3B POPE  343     169.804 158.142  41.230  1.00  0.00            
ATOM   3668  C4B POPE  343     170.676 154.269  39.126  1.00  0.00            
ATOM   3669  NH3 POPE  344      43.213  26.773  57.279  1.00  0.00            
ATOM   3670  PO4 POPE  344      46.334  29.826  55.285  1.00  0.00            
ATOM   3671  GL1 POPE  344      49.112  31.319  52.205  1.00  0.00            
ATOM   3672  GL2 POPE  344      51.268  28.329  51.637  1.00  0.00            
ATOM   3673  C1A POPE  344      50.932  31.168  47.911  1.00  0.00            
ATOM   3674  D2A POPE  344      53.327  29.675  43.852  1.00  0.00            
ATOM   3675  C3A POPE  344      54.523  31.746  41.926  1.00  0.00            
ATOM   3676  C4A POPE  344      57.860  32.415  40.094  1.00  0.00            
ATOM   3677  C1B POPE  344      52.858  26.661  47.638  1.00  0.00            
ATOM   3678  C2B POPE  344      56.757  25.707  45.608  1.00  0.00            
ATOM   3679  C3B POPE  344      59.265  24.951  42.233  1.00  0.00            
ATOM   3680  C4B POPE  344      63.337  24.996  41.078  1.00  0.00            
ATOM   3681  NH3 POPE  345     166.832 149.084  62.532  1.00  0.00            
ATOM   3682  PO4 POPE  345     162.784 149.725  59.997  1.00  0.00            
ATOM   3683  GL1 POPE  345     162.514 151.747  55.727  1.00  0.00            
ATOM   3684  GL2 POPE  345     165.707 152.451  54.138  1.00  0.00            
ATOM   3685  C1A POPE  345     161.931 151.441  50.543  1.00  0.00            
ATOM   3686  D2A POPE  345     162.371 153.073  46.697  1.00  0.00            
ATOM   3687  C3A POPE  345     162.988 151.145  42.732  1.00  0.00            
ATOM   3688  C4A POPE  345     161.140 153.399  38.733  1.00  0.00            
ATOM   3689  C1B POPE  345     164.110 155.588  52.894  1.00  0.00            
ATOM   3690  C2B POPE  345     161.047 156.855  49.646  1.00  0.00            
ATOM   3691  C3B POPE  345     157.825 157.269  46.460  1.00  0.00            
ATOM   3692  C4B POPE  345     154.795 157.385  44.509  1.00  0.00            
ATOM   3693  NH3 POPE  346      11.273  67.699  58.383  1.00  0.00            
ATOM   3694  PO4 POPE  346      10.956  72.771  57.672  1.00  0.00            
ATOM   3695  GL1 POPE  346      11.102  72.662  53.129  1.00  0.00            
ATOM   3696  GL2 POPE  346      13.764  75.453  52.647  1.00  0.00            
ATOM   3697  C1A POPE  346       9.841  73.072  49.257  1.00  0.00            
ATOM   3698  D2A POPE  346      10.314  73.673  44.350  1.00  0.00            
ATOM   3699  C3A POPE  346      13.132  74.638  41.396  1.00  0.00            
ATOM   3700  C4A POPE  346      17.816  73.503  40.252  1.00  0.00            
ATOM   3701  C1B POPE  346      14.257  74.817  48.457  1.00  0.00            
ATOM   3702  C2B POPE  346      16.492  73.154  44.798  1.00  0.00            
ATOM   3703  C3B POPE  346      16.349  69.326  42.211  1.00  0.00            
ATOM   3704  C4B POPE  346      10.944  69.225  41.888  1.00  0.00            
ATOM   3705  NH3 POPE  347     134.390  93.674  57.259  1.00  0.00            
ATOM   3706  PO4 POPE  347     131.971  89.925  56.923  1.00  0.00            
ATOM   3707  GL1 POPE  347     132.339  90.514  52.669  1.00  0.00            
ATOM   3708  GL2 POPE  347     130.267  93.139  51.499  1.00  0.00            
ATOM   3709  C1A POPE  347     133.211  89.086  48.730  1.00  0.00            
ATOM   3710  D2A POPE  347     130.771  88.777  45.137  1.00  0.00            
ATOM   3711  C3A POPE  347     126.841  89.385  46.833  1.00  0.00            
ATOM   3712  C4A POPE  347     122.140  89.315  45.179  1.00  0.00            
ATOM   3713  C1B POPE  347     130.164  93.203  47.688  1.00  0.00            
ATOM   3714  C2B POPE  347     129.077  93.121  43.102  1.00  0.00            
ATOM   3715  C3B POPE  347     127.215  95.986  41.276  1.00  0.00            
ATOM   3716  C4B POPE  347     126.969  97.894  37.355  1.00  0.00            
ATOM   3717  NH3 POPE  348     168.511   7.136  60.891  1.00  0.00            
ATOM   3718  PO4 POPE  348     167.522   7.885  56.849  1.00  0.00            
ATOM   3719  GL1 POPE  348     169.147   5.471  53.151  1.00  0.00            
ATOM   3720  GL2 POPE  348     172.260   6.613  52.398  1.00  0.00            
ATOM   3721  C1A POPE  348     169.115   2.841  49.851  1.00  0.00            
ATOM   3722  D2A POPE  348     168.335   0.354  47.451  1.00  0.00            
ATOM   3723  C3A POPE  348     167.966 195.001  43.981  1.00  0.00            
ATOM   3724  C4A POPE  348     166.855 194.068  39.838  1.00  0.00            
ATOM   3725  C1B POPE  348     172.717   6.447  47.539  1.00  0.00            
ATOM   3726  C2B POPE  348     173.611   8.984  44.671  1.00  0.00            
ATOM   3727  C3B POPE  348     173.415   8.156  40.165  1.00  0.00            
ATOM   3728  C4B POPE  348     169.546   8.130  37.864  1.00  0.00            
ATOM   3729  NH3 POPE  349     128.105 181.887  60.466  1.00  0.00            
ATOM   3730  PO4 POPE  349     132.127 181.599  59.378  1.00  0.00            
ATOM   3731  GL1 POPE  349     131.816 181.058  54.877  1.00  0.00            
ATOM   3732  GL2 POPE  349     130.868 184.206  53.731  1.00  0.00            
ATOM   3733  C1A POPE  349     130.869 180.268  50.827  1.00  0.00            
ATOM   3734  D2A POPE  349     132.860 182.236  46.445  1.00  0.00            
ATOM   3735  C3A POPE  349     132.444 185.459  43.838  1.00  0.00            
ATOM   3736  C4A POPE  349     132.731 188.421  40.940  1.00  0.00            
ATOM   3737  C1B POPE  349     132.851 185.521  50.448  1.00  0.00            
ATOM   3738  C2B POPE  349     134.622 187.867  47.364  1.00  0.00            
ATOM   3739  C3B POPE  349     137.626 186.711  44.280  1.00  0.00            
ATOM   3740  C4B POPE  349     140.058 185.786  40.958  1.00  0.00            
ATOM   3741  NH3 POPE  350      61.045  11.825  59.533  1.00  0.00            
ATOM   3742  PO4 POPE  350      62.898  15.175  57.539  1.00  0.00            
ATOM   3743  GL1 POPE  350      60.361  14.152  54.229  1.00  0.00            
ATOM   3744  GL2 POPE  350      58.173  16.142  54.181  1.00  0.00            
ATOM   3745  C1A POPE  350      60.358  11.730  52.294  1.00  0.00            
ATOM   3746  D2A POPE  350      61.804   7.339  51.264  1.00  0.00            
ATOM   3747  C3A POPE  350      61.428   5.928  47.657  1.00  0.00            
ATOM   3748  C4A POPE  350      61.399   6.518  42.775  1.00  0.00            
ATOM   3749  C1B POPE  350      58.049  17.097  49.863  1.00  0.00            
ATOM   3750  C2B POPE  350      59.172  16.637  45.278  1.00  0.00            
ATOM   3751  C3B POPE  350      57.025  19.211  42.521  1.00  0.00            
ATOM   3752  C4B POPE  350      54.729  23.148  40.594  1.00  0.00            
ATOM   3753  NH3 POPE  351      64.134 110.366  50.342  1.00  0.00            
ATOM   3754  PO4 POPE  351      67.162 113.207  52.243  1.00  0.00            
ATOM   3755  GL1 POPE  351      68.564 115.183  48.877  1.00  0.00            
ATOM   3756  GL2 POPE  351      71.694 114.757  48.340  1.00  0.00            
ATOM   3757  C1A POPE  351      68.781 114.646  44.181  1.00  0.00            
ATOM   3758  D2A POPE  351      69.043 113.684  39.942  1.00  0.00            
ATOM   3759  C3A POPE  351      65.469 110.355  39.468  1.00  0.00            
ATOM   3760  C4A POPE  351      61.680 109.100  39.357  1.00  0.00            
ATOM   3761  C1B POPE  351      73.619 116.272  44.396  1.00  0.00            
ATOM   3762  C2B POPE  351      73.873 114.259  40.355  1.00  0.00            
ATOM   3763  C3B POPE  351      71.805 112.174  36.522  1.00  0.00            
ATOM   3764  C4B POPE  351      73.089 113.369  32.790  1.00  0.00            
ATOM   3765  NH3 POPE  352       9.759  92.550  56.895  1.00  0.00            
ATOM   3766  PO4 POPE  352      11.988  95.572  54.571  1.00  0.00            
ATOM   3767  GL1 POPE  352      11.693  98.077  50.789  1.00  0.00            
ATOM   3768  GL2 POPE  352      12.426 102.016  49.570  1.00  0.00            
ATOM   3769  C1A POPE  352      10.797  97.323  46.928  1.00  0.00            
ATOM   3770  D2A POPE  352       7.975  98.253  43.094  1.00  0.00            
ATOM   3771  C3A POPE  352       8.505 100.007  39.693  1.00  0.00            
ATOM   3772  C4A POPE  352      11.805 102.371  37.620  1.00  0.00            
ATOM   3773  C1B POPE  352      11.431 102.987  45.699  1.00  0.00            
ATOM   3774  C2B POPE  352      10.602 103.745  42.226  1.00  0.00            
ATOM   3775  C3B POPE  352      11.013 107.297  39.160  1.00  0.00            
ATOM   3776  C4B POPE  352       8.106 109.378  36.330  1.00  0.00            
ATOM   3777  NH3 POPE  353      35.035 102.422  49.413  1.00  0.00            
ATOM   3778  PO4 POPE  353      35.198 105.662  49.809  1.00  0.00            
ATOM   3779  GL1 POPE  353      36.108 107.844  46.436  1.00  0.00            
ATOM   3780  GL2 POPE  353      38.552 105.720  45.326  1.00  0.00            
ATOM   3781  C1A POPE  353      35.995 111.033  43.489  1.00  0.00            
ATOM   3782  D2A POPE  353      38.410 113.837  41.681  1.00  0.00            
ATOM   3783  C3A POPE  353      38.884 114.263  37.277  1.00  0.00            
ATOM   3784  C4A POPE  353      38.504 113.132  32.539  1.00  0.00            
ATOM   3785  C1B POPE  353      37.373 106.892  40.722  1.00  0.00            
ATOM   3786  C2B POPE  353      35.854 104.955  37.798  1.00  0.00            
ATOM   3787  C3B POPE  353      39.341 103.365  34.923  1.00  0.00            
ATOM   3788  C4B POPE  353      44.506 101.851  36.720  1.00  0.00            
ATOM   3789  NH3 POPE  354     101.307 188.042  62.258  1.00  0.00            
ATOM   3790  PO4 POPE  354      97.790 188.606  62.231  1.00  0.00            
ATOM   3791  GL1 POPE  354      95.611 188.453  57.717  1.00  0.00            
ATOM   3792  GL2 POPE  354      97.054 190.376  57.051  1.00  0.00            
ATOM   3793  C1A POPE  354      94.190 188.084  53.328  1.00  0.00            
ATOM   3794  D2A POPE  354      91.523 186.613  48.977  1.00  0.00            
ATOM   3795  C3A POPE  354      94.729 185.453  45.131  1.00  0.00            
ATOM   3796  C4A POPE  354      97.990 185.295  41.769  1.00  0.00            
ATOM   3797  C1B POPE  354      97.195 191.538  51.956  1.00  0.00            
ATOM   3798  C2B POPE  354      95.816 189.585  48.504  1.00  0.00            
ATOM   3799  C3B POPE  354      95.907 190.957  44.406  1.00  0.00            
ATOM   3800  C4B POPE  354      95.301 191.012  40.891  1.00  0.00            
ATOM   3801  NH3 POPE  355     161.684 167.326  60.285  1.00  0.00            
ATOM   3802  PO4 POPE  355     158.112 166.270  57.957  1.00  0.00            
ATOM   3803  GL1 POPE  355     157.144 166.263  53.571  1.00  0.00            
ATOM   3804  GL2 POPE  355     154.706 164.691  51.938  1.00  0.00            
ATOM   3805  C1A POPE  355     158.633 165.957  49.299  1.00  0.00            
ATOM   3806  D2A POPE  355     158.300 166.006  45.259  1.00  0.00            
ATOM   3807  C3A POPE  355     159.649 168.714  41.940  1.00  0.00            
ATOM   3808  C4A POPE  355     160.466 171.044  38.471  1.00  0.00            
ATOM   3809  C1B POPE  355     150.623 164.601  50.667  1.00  0.00            
ATOM   3810  C2B POPE  355     146.687 165.489  50.917  1.00  0.00            
ATOM   3811  C3B POPE  355     144.184 166.768  48.600  1.00  0.00            
ATOM   3812  C4B POPE  355     144.959 168.675  45.020  1.00  0.00            
ATOM   3813  NH3 POPE  356     161.852 109.479  53.744  1.00  0.00            
ATOM   3814  PO4 POPE  356     159.847 112.518  52.716  1.00  0.00            
ATOM   3815  GL1 POPE  356     161.257 113.043  48.576  1.00  0.00            
ATOM   3816  GL2 POPE  356     163.956 114.013  48.532  1.00  0.00            
ATOM   3817  C1A POPE  356     162.369 110.959  44.689  1.00  0.00            
ATOM   3818  D2A POPE  356     163.745 109.174  41.242  1.00  0.00            
ATOM   3819  C3A POPE  356     163.351 111.109  38.104  1.00  0.00            
ATOM   3820  C4A POPE  356     164.373 112.563  34.468  1.00  0.00            
ATOM   3821  C1B POPE  356     162.442 116.065  44.682  1.00  0.00            
ATOM   3822  C2B POPE  356     160.351 119.053  41.571  1.00  0.00            
ATOM   3823  C3B POPE  356     158.456 119.845  39.015  1.00  0.00            
ATOM   3824  C4B POPE  356     158.197 119.190  34.818  1.00  0.00            
ATOM   3825  NH3 POPE  357     123.678 167.776  62.269  1.00  0.00            
ATOM   3826  PO4 POPE  357     120.289 168.248  61.209  1.00  0.00            
ATOM   3827  GL1 POPE  357     122.427 170.340  57.131  1.00  0.00            
ATOM   3828  GL2 POPE  357     124.808 167.804  57.576  1.00  0.00            
ATOM   3829  C1A POPE  357     124.348 170.741  53.548  1.00  0.00            
ATOM   3830  D2A POPE  357     126.112 172.418  49.478  1.00  0.00            
ATOM   3831  C3A POPE  357     126.067 174.281  46.095  1.00  0.00            
ATOM   3832  C4A POPE  357     129.189 175.185  42.863  1.00  0.00            
ATOM   3833  C1B POPE  357     125.880 166.091  53.495  1.00  0.00            
ATOM   3834  C2B POPE  357     126.528 167.736  49.449  1.00  0.00            
ATOM   3835  C3B POPE  357     125.046 168.964  45.777  1.00  0.00            
ATOM   3836  C4B POPE  357     124.090 172.151  42.598  1.00  0.00            
ATOM   3837  NH3 POPE  358     190.254 188.728  55.077  1.00  0.00            
ATOM   3838  PO4 POPE  358     192.545 184.693  55.513  1.00  0.00            
ATOM   3839  GL1 POPE  358     191.907 184.842  51.513  1.00  0.00            
ATOM   3840  GL2 POPE  358     188.716 183.533  50.882  1.00  0.00            
ATOM   3841  C1A POPE  358     193.305 184.408  47.022  1.00  0.00            
ATOM   3842  D2A POPE  358     192.186 184.036  42.511  1.00  0.00            
ATOM   3843  C3A POPE  358     188.522 183.343  40.290  1.00  0.00            
ATOM   3844  C4A POPE  358     187.024 184.829  36.902  1.00  0.00            
ATOM   3845  C1B POPE  358     188.330 182.127  46.524  1.00  0.00            
ATOM   3846  C2B POPE  358     185.107 183.362  43.703  1.00  0.00            
ATOM   3847  C3B POPE  358     183.191 182.567  40.094  1.00  0.00            
ATOM   3848  C4B POPE  358     182.148 182.432  35.914  1.00  0.00            
ATOM   3849  NH3 POPE  359      40.396 105.688  50.041  1.00  0.00            
ATOM   3850  PO4 POPE  359      39.041 101.845  52.363  1.00  0.00            
ATOM   3851  GL1 POPE  359      40.389 100.683  48.600  1.00  0.00            
ATOM   3852  GL2 POPE  359      39.034  97.399  47.913  1.00  0.00            
ATOM   3853  C1A POPE  359      39.609 100.042  43.443  1.00  0.00            
ATOM   3854  D2A POPE  359      40.413 100.578  38.874  1.00  0.00            
ATOM   3855  C3A POPE  359      39.602  98.091  35.718  1.00  0.00            
ATOM   3856  C4A POPE  359      43.543  97.609  33.361  1.00  0.00            
ATOM   3857  C1B POPE  359      36.663  95.197  44.418  1.00  0.00            
ATOM   3858  C2B POPE  359      36.656  95.841  39.844  1.00  0.00            
ATOM   3859  C3B POPE  359      35.818  94.703  35.961  1.00  0.00            
ATOM   3860  C4B POPE  359      34.653  90.807  32.761  1.00  0.00            
ATOM   3861  NH3 POPE  360      45.242  17.768  58.636  1.00  0.00            
ATOM   3862  PO4 POPE  360      48.856  19.128  56.190  1.00  0.00            
ATOM   3863  GL1 POPE  360      48.129  18.029  52.384  1.00  0.00            
ATOM   3864  GL2 POPE  360      45.965  15.095  52.642  1.00  0.00            
ATOM   3865  C1A POPE  360      48.634  17.893  47.957  1.00  0.00            
ATOM   3866  D2A POPE  360      47.323  18.484  43.724  1.00  0.00            
ATOM   3867  C3A POPE  360      46.613  15.073  40.928  1.00  0.00            
ATOM   3868  C4A POPE  360      43.457  14.704  36.879  1.00  0.00            
ATOM   3869  C1B POPE  360      45.804  10.397  51.816  1.00  0.00            
ATOM   3870  C2B POPE  360      46.602   8.697  48.101  1.00  0.00            
ATOM   3871  C3B POPE  360      44.138   6.773  45.347  1.00  0.00            
ATOM   3872  C4B POPE  360      40.623   7.654  43.544  1.00  0.00            
ATOM   3873  NH3 POPE  361      48.565  75.873  52.959  1.00  0.00            
ATOM   3874  PO4 POPE  361      50.258  79.777  51.503  1.00  0.00            
ATOM   3875  GL1 POPE  361      53.546  79.554  48.081  1.00  0.00            
ATOM   3876  GL2 POPE  361      54.847  82.364  47.877  1.00  0.00            
ATOM   3877  C1A POPE  361      56.207  79.435  43.616  1.00  0.00            
ATOM   3878  D2A POPE  361      58.146  80.962  39.227  1.00  0.00            
ATOM   3879  C3A POPE  361      57.378  80.841  34.549  1.00  0.00            
ATOM   3880  C4A POPE  361      56.639  80.912  30.663  1.00  0.00            
ATOM   3881  C1B POPE  361      55.655  84.580  44.552  1.00  0.00            
ATOM   3882  C2B POPE  361      54.241  84.219  40.382  1.00  0.00            
ATOM   3883  C3B POPE  361      54.484  84.885  36.850  1.00  0.00            
ATOM   3884  C4B POPE  361      54.056  85.815  32.481  1.00  0.00            
ATOM   3885  NH3 POPE  362     125.617 114.796  52.748  1.00  0.00            
ATOM   3886  PO4 POPE  362     124.891 111.789  49.668  1.00  0.00            
ATOM   3887  GL1 POPE  362     124.591 113.120  44.940  1.00  0.00            
ATOM   3888  GL2 POPE  362     127.456 113.879  45.033  1.00  0.00            
ATOM   3889  C1A POPE  362     123.600 115.059  41.161  1.00  0.00            
ATOM   3890  D2A POPE  362     122.340 117.011  37.039  1.00  0.00            
ATOM   3891  C3A POPE  362     124.943 115.452  33.450  1.00  0.00            
ATOM   3892  C4A POPE  362     125.151 111.865  30.366  1.00  0.00            
ATOM   3893  C1B POPE  362     128.554 114.421  40.098  1.00  0.00            
ATOM   3894  C2B POPE  362     128.107 116.833  37.801  1.00  0.00            
ATOM   3895  C3B POPE  362     126.749 120.115  34.332  1.00  0.00            
ATOM   3896  C4B POPE  362     123.895 121.665  31.913  1.00  0.00            
ATOM   3897  NH3 POPE  363      72.879  89.782  58.273  1.00  0.00            
ATOM   3898  PO4 POPE  363      71.056  87.307  54.760  1.00  0.00            
ATOM   3899  GL1 POPE  363      70.420  88.184  50.119  1.00  0.00            
ATOM   3900  GL2 POPE  363      71.969  85.828  48.515  1.00  0.00            
ATOM   3901  C1A POPE  363      71.658  90.478  47.199  1.00  0.00            
ATOM   3902  D2A POPE  363      72.798  88.196  43.928  1.00  0.00            
ATOM   3903  C3A POPE  363      73.617  84.712  42.345  1.00  0.00            
ATOM   3904  C4A POPE  363      73.022  81.445  39.797  1.00  0.00            
ATOM   3905  C1B POPE  363      68.799  85.558  45.107  1.00  0.00            
ATOM   3906  C2B POPE  363      68.137  86.673  40.706  1.00  0.00            
ATOM   3907  C3B POPE  363      70.132  84.847  36.297  1.00  0.00            
ATOM   3908  C4B POPE  363      72.624  85.632  33.820  1.00  0.00            
ATOM   3909  NH3 POPE  364     139.352 105.109  52.184  1.00  0.00            
ATOM   3910  PO4 POPE  364     136.851 101.709  53.315  1.00  0.00            
ATOM   3911  GL1 POPE  364     135.534  99.200  49.211  1.00  0.00            
ATOM   3912  GL2 POPE  364     132.771  97.911  49.203  1.00  0.00            
ATOM   3913  C1A POPE  364     137.078  97.260  46.028  1.00  0.00            
ATOM   3914  D2A POPE  364     137.624  96.116  41.981  1.00  0.00            
ATOM   3915  C3A POPE  364     140.929  94.115  39.018  1.00  0.00            
ATOM   3916  C4A POPE  364     140.523  91.652  35.826  1.00  0.00            
ATOM   3917  C1B POPE  364     131.914  96.679  44.975  1.00  0.00            
ATOM   3918  C2B POPE  364     132.973  96.022  40.684  1.00  0.00            
ATOM   3919  C3B POPE  364     129.136  93.677  37.511  1.00  0.00            
ATOM   3920  C4B POPE  364     129.553  92.495  33.802  1.00  0.00            
ATOM   3921  NH3 POPE  365     162.649 140.108  59.475  1.00  0.00            
ATOM   3922  PO4 POPE  365     163.669 144.417  59.443  1.00  0.00            
ATOM   3923  GL1 POPE  365     162.487 146.111  54.982  1.00  0.00            
ATOM   3924  GL2 POPE  365     164.105 146.068  53.185  1.00  0.00            
ATOM   3925  C1A POPE  365     160.527 147.001  50.418  1.00  0.00            
ATOM   3926  D2A POPE  365     160.087 149.126  46.109  1.00  0.00            
ATOM   3927  C3A POPE  365     158.141 148.038  41.435  1.00  0.00            
ATOM   3928  C4A POPE  365     157.902 144.992  37.921  1.00  0.00            
ATOM   3929  C1B POPE  365     165.991 148.374  50.717  1.00  0.00            
ATOM   3930  C2B POPE  365     165.580 149.246  46.566  1.00  0.00            
ATOM   3931  C3B POPE  365     167.696 150.783  42.047  1.00  0.00            
ATOM   3932  C4B POPE  365     167.095 149.883  38.043  1.00  0.00            
ATOM   3933  NH3 POPE  366     154.188  60.608  56.461  1.00  0.00            
ATOM   3934  PO4 POPE  366     151.917  56.300  56.490  1.00  0.00            
ATOM   3935  GL1 POPE  366     153.127  56.764  52.565  1.00  0.00            
ATOM   3936  GL2 POPE  366     155.838  58.482  52.315  1.00  0.00            
ATOM   3937  C1A POPE  366     152.669  58.359  47.642  1.00  0.00            
ATOM   3938  D2A POPE  366     155.412  61.527  45.664  1.00  0.00            
ATOM   3939  C3A POPE  366     155.406  60.013  42.061  1.00  0.00            
ATOM   3940  C4A POPE  366     155.948  55.684  39.707  1.00  0.00            
ATOM   3941  C1B POPE  366     156.677  61.581  50.054  1.00  0.00            
ATOM   3942  C2B POPE  366     159.140  64.738  47.521  1.00  0.00            
ATOM   3943  C3B POPE  366     162.136  64.917  44.221  1.00  0.00            
ATOM   3944  C4B POPE  366     164.692  68.790  44.058  1.00  0.00            
ATOM   3945  NH3 POPE  367      55.179 130.644  53.817  1.00  0.00            
ATOM   3946  PO4 POPE  367      53.362 134.533  54.415  1.00  0.00            
ATOM   3947  GL1 POPE  367      54.571 134.302  49.942  1.00  0.00            
ATOM   3948  GL2 POPE  367      56.067 131.448  49.055  1.00  0.00            
ATOM   3949  C1A POPE  367      54.444 136.483  46.368  1.00  0.00            
ATOM   3950  D2A POPE  367      56.465 137.720  42.747  1.00  0.00            
ATOM   3951  C3A POPE  367      61.083 138.240  42.156  1.00  0.00            
ATOM   3952  C4A POPE  367      63.955 137.604  38.006  1.00  0.00            
ATOM   3953  C1B POPE  367      57.633 132.608  45.215  1.00  0.00            
ATOM   3954  C2B POPE  367      59.526 133.554  41.879  1.00  0.00            
ATOM   3955  C3B POPE  367      62.070 132.747  37.781  1.00  0.00            
ATOM   3956  C4B POPE  367      66.524 133.579  35.613  1.00  0.00            
ATOM   3957  NH3 POPE  368      63.207 126.725  51.635  1.00  0.00            
ATOM   3958  PO4 POPE  368      59.327 128.599  51.666  1.00  0.00            
ATOM   3959  GL1 POPE  368      59.490 127.179  47.725  1.00  0.00            
ATOM   3960  GL2 POPE  368      60.104 124.377  48.687  1.00  0.00            
ATOM   3961  C1A POPE  368      60.079 128.680  44.913  1.00  0.00            
ATOM   3962  D2A POPE  368      60.776 128.391  40.569  1.00  0.00            
ATOM   3963  C3A POPE  368      60.448 127.603  35.893  1.00  0.00            
ATOM   3964  C4A POPE  368      62.278 126.337  31.155  1.00  0.00            
ATOM   3965  C1B POPE  368      59.517 124.208  43.232  1.00  0.00            
ATOM   3966  C2B POPE  368      59.110 123.673  39.336  1.00  0.00            
ATOM   3967  C3B POPE  368      58.903 122.517  34.490  1.00  0.00            
ATOM   3968  C4B POPE  368      58.769 123.413  30.491  1.00  0.00            
ATOM   3969  NH3 POPE  369      96.649  10.920  59.661  1.00  0.00            
ATOM   3970  PO4 POPE  369     100.349  14.188  58.319  1.00  0.00            
ATOM   3971  GL1 POPE  369     101.151  14.979  54.382  1.00  0.00            
ATOM   3972  GL2 POPE  369     103.328  12.604  52.814  1.00  0.00            
ATOM   3973  C1A POPE  369     101.449  15.781  49.533  1.00  0.00            
ATOM   3974  D2A POPE  369     101.203  18.095  45.457  1.00  0.00            
ATOM   3975  C3A POPE  369     102.418  21.380  44.042  1.00  0.00            
ATOM   3976  C4A POPE  369     105.576  24.045  42.516  1.00  0.00            
ATOM   3977  C1B POPE  369     101.661  10.515  48.487  1.00  0.00            
ATOM   3978  C2B POPE  369     101.207  13.400  44.632  1.00  0.00            
ATOM   3979  C3B POPE  369     101.364  16.194  41.069  1.00  0.00            
ATOM   3980  C4B POPE  369     102.186  20.801  38.961  1.00  0.00            
ATOM   3981  NH3 POPE  370      35.001 164.316  57.652  1.00  0.00            
ATOM   3982  PO4 POPE  370      36.238 160.389  59.218  1.00  0.00            
ATOM   3983  GL1 POPE  370      36.037 160.094  54.910  1.00  0.00            
ATOM   3984  GL2 POPE  370      35.886 156.352  54.835  1.00  0.00            
ATOM   3985  C1A POPE  370      37.998 161.997  52.389  1.00  0.00            
ATOM   3986  D2A POPE  370      39.801 160.940  48.618  1.00  0.00            
ATOM   3987  C3A POPE  370      44.799 162.609  47.356  1.00  0.00            
ATOM   3988  C4A POPE  370      48.693 162.558  46.260  1.00  0.00            
ATOM   3989  C1B POPE  370      36.425 157.599  50.599  1.00  0.00            
ATOM   3990  C2B POPE  370      36.239 157.612  46.941  1.00  0.00            
ATOM   3991  C3B POPE  370      38.923 155.266  43.995  1.00  0.00            
ATOM   3992  C4B POPE  370      40.140 153.338  40.648  1.00  0.00            
ATOM   3993  NH3 POPE  371      70.203 128.851  54.506  1.00  0.00            
ATOM   3994  PO4 POPE  371      67.698 126.197  53.403  1.00  0.00            
ATOM   3995  GL1 POPE  371      67.310 129.736  50.711  1.00  0.00            
ATOM   3996  GL2 POPE  371      64.836 129.167  47.764  1.00  0.00            
ATOM   3997  C1A POPE  371      67.851 132.811  47.023  1.00  0.00            
ATOM   3998  D2A POPE  371      69.047 135.845  43.750  1.00  0.00            
ATOM   3999  C3A POPE  371      73.914 135.870  42.213  1.00  0.00            
ATOM   4000  C4A POPE  371      77.707 138.359  40.271  1.00  0.00            
ATOM   4001  C1B POPE  371      64.571 129.455  43.195  1.00  0.00            
ATOM   4002  C2B POPE  371      66.187 129.210  39.268  1.00  0.00            
ATOM   4003  C3B POPE  371      65.336 129.057  34.891  1.00  0.00            
ATOM   4004  C4B POPE  371      62.174 131.224  32.989  1.00  0.00            
ATOM   4005  NH3 POPE  372      55.163 171.226  61.861  1.00  0.00            
ATOM   4006  PO4 POPE  372      50.930 171.321  60.395  1.00  0.00            
ATOM   4007  GL1 POPE  372      51.278 170.959  56.181  1.00  0.00            
ATOM   4008  GL2 POPE  372      54.666 171.050  56.439  1.00  0.00            
ATOM   4009  C1A POPE  372      51.592 171.780  51.597  1.00  0.00            
ATOM   4010  D2A POPE  372      48.633 171.246  48.183  1.00  0.00            
ATOM   4011  C3A POPE  372      47.243 172.027  43.928  1.00  0.00            
ATOM   4012  C4A POPE  372      44.705 172.332  40.245  1.00  0.00            
ATOM   4013  C1B POPE  372      56.442 170.792  51.893  1.00  0.00            
ATOM   4014  C2B POPE  372      57.330 170.210  48.294  1.00  0.00            
ATOM   4015  C3B POPE  372      57.927 172.011  43.642  1.00  0.00            
ATOM   4016  C4B POPE  372      59.029 175.353  41.333  1.00  0.00            
ATOM   4017  NH3 POPE  373       1.834 148.333  54.216  1.00  0.00            
ATOM   4018  PO4 POPE  373       3.123 153.076  55.380  1.00  0.00            
ATOM   4019  GL1 POPE  373       1.447 153.463  52.287  1.00  0.00            
ATOM   4020  GL2 POPE  373       1.622 150.956  49.479  1.00  0.00            
ATOM   4021  C1A POPE  373     193.791 156.174  50.390  1.00  0.00            
ATOM   4022  D2A POPE  373     189.612 158.072  51.903  1.00  0.00            
ATOM   4023  C3A POPE  373     187.307 160.311  49.563  1.00  0.00            
ATOM   4024  C4A POPE  373     182.869 160.261  46.387  1.00  0.00            
ATOM   4025  C1B POPE  373       2.535 151.701  44.696  1.00  0.00            
ATOM   4026  C2B POPE  373       3.016 153.561  40.581  1.00  0.00            
ATOM   4027  C3B POPE  373       0.406 157.038  38.708  1.00  0.00            
ATOM   4028  C4B POPE  373     195.446 161.082  38.237  1.00  0.00            
ATOM   4029  NH3 POPE  374     173.278  72.936  58.790  1.00  0.00            
ATOM   4030  PO4 POPE  374     168.799  73.255  59.637  1.00  0.00            
ATOM   4031  GL1 POPE  374     170.009  70.898  55.177  1.00  0.00            
ATOM   4032  GL2 POPE  374     173.557  70.820  53.566  1.00  0.00            
ATOM   4033  C1A POPE  374     169.213  70.922  51.050  1.00  0.00            
ATOM   4034  D2A POPE  374     169.770  70.923  46.508  1.00  0.00            
ATOM   4035  C3A POPE  374     170.105  75.015  45.558  1.00  0.00            
ATOM   4036  C4A POPE  374     168.764  77.484  41.289  1.00  0.00            
ATOM   4037  C1B POPE  374     172.891  74.098  50.653  1.00  0.00            
ATOM   4038  C2B POPE  374     174.196  76.135  47.405  1.00  0.00            
ATOM   4039  C3B POPE  374     178.388  77.039  45.436  1.00  0.00            
ATOM   4040  C4B POPE  374     182.956  76.950  46.306  1.00  0.00            
ATOM   4041  NH3 POPE  375     182.134  63.569  57.526  1.00  0.00            
ATOM   4042  PO4 POPE  375     186.563  60.708  58.495  1.00  0.00            
ATOM   4043  GL1 POPE  375     189.030  60.492  54.440  1.00  0.00            
ATOM   4044  GL2 POPE  375     191.537  58.302  54.618  1.00  0.00            
ATOM   4045  C1A POPE  375     189.436  62.326  50.795  1.00  0.00            
ATOM   4046  D2A POPE  375     189.335  59.294  47.503  1.00  0.00            
ATOM   4047  C3A POPE  375     190.278  59.991  42.639  1.00  0.00            
ATOM   4048  C4A POPE  375     193.405  60.653  38.981  1.00  0.00            
ATOM   4049  C1B POPE  375     193.515  57.328  50.458  1.00  0.00            
ATOM   4050  C2B POPE  375     193.761  55.265  46.370  1.00  0.00            
ATOM   4051  C3B POPE  375     192.940  52.056  42.886  1.00  0.00            
ATOM   4052  C4B POPE  375     192.844  48.262  39.186  1.00  0.00            
ATOM   4053  NH3 POPE  376      97.729 142.098  58.299  1.00  0.00            
ATOM   4054  PO4 POPE  376     100.692 143.123  57.059  1.00  0.00            
ATOM   4055  GL1 POPE  376     100.756 142.255  53.322  1.00  0.00            
ATOM   4056  GL2 POPE  376      97.206 141.873  52.694  1.00  0.00            
ATOM   4057  C1A POPE  376     102.752 142.269  49.794  1.00  0.00            
ATOM   4058  D2A POPE  376     102.349 143.683  46.555  1.00  0.00            
ATOM   4059  C3A POPE  376     104.913 141.336  43.759  1.00  0.00            
ATOM   4060  C4A POPE  376     109.110 140.122  41.083  1.00  0.00            
ATOM   4061  C1B POPE  376      96.260 141.306  48.367  1.00  0.00            
ATOM   4062  C2B POPE  376      97.711 142.542  44.955  1.00  0.00            
ATOM   4063  C3B POPE  376      99.755 144.984  42.262  1.00  0.00            
ATOM   4064  C4B POPE  376     103.620 146.424  39.530  1.00  0.00            
ATOM   4065  NH3 POPE  377      81.747  94.668  54.066  1.00  0.00            
ATOM   4066  PO4 POPE  377      76.580  95.829  54.375  1.00  0.00            
ATOM   4067  GL1 POPE  377      76.654  95.420  50.220  1.00  0.00            
ATOM   4068  GL2 POPE  377      75.125  93.871  48.563  1.00  0.00            
ATOM   4069  C1A POPE  377      80.689  93.721  47.743  1.00  0.00            
ATOM   4070  D2A POPE  377      82.904  92.881  44.088  1.00  0.00            
ATOM   4071  C3A POPE  377      80.961  92.727  41.271  1.00  0.00            
ATOM   4072  C4A POPE  377      77.456  92.161  38.004  1.00  0.00            
ATOM   4073  C1B POPE  377      75.052  93.212  44.436  1.00  0.00            
ATOM   4074  C2B POPE  377      74.998  96.053  41.081  1.00  0.00            
ATOM   4075  C3B POPE  377      75.049  98.404  36.756  1.00  0.00            
ATOM   4076  C4B POPE  377      71.891 100.931  34.910  1.00  0.00            
ATOM   4077  NH3 POPE  378      44.570 121.790  51.342  1.00  0.00            
ATOM   4078  PO4 POPE  378      40.597 119.887  51.253  1.00  0.00            
ATOM   4079  GL1 POPE  378      38.489 120.770  47.272  1.00  0.00            
ATOM   4080  GL2 POPE  378      35.156 120.932  46.663  1.00  0.00            
ATOM   4081  C1A POPE  378      40.165 119.803  43.836  1.00  0.00            
ATOM   4082  D2A POPE  378      40.253 118.909  39.836  1.00  0.00            
ATOM   4083  C3A POPE  378      38.066 121.595  37.450  1.00  0.00            
ATOM   4084  C4A POPE  378      36.344 123.152  33.793  1.00  0.00            
ATOM   4085  C1B POPE  378      32.393 123.548  45.190  1.00  0.00            
ATOM   4086  C2B POPE  378      33.166 126.340  42.615  1.00  0.00            
ATOM   4087  C3B POPE  378      30.795 126.961  39.481  1.00  0.00            
ATOM   4088  C4B POPE  378      29.340 128.535  35.576  1.00  0.00            
ATOM   4089  NH3 POPE  379      51.118  15.933  60.043  1.00  0.00            
ATOM   4090  PO4 POPE  379      47.862  13.720  57.449  1.00  0.00            
ATOM   4091  GL1 POPE  379      50.927  14.683  54.583  1.00  0.00            
ATOM   4092  GL2 POPE  379      53.105  17.203  55.831  1.00  0.00            
ATOM   4093  C1A POPE  379      49.669  13.579  49.951  1.00  0.00            
ATOM   4094  D2A POPE  379      48.524  13.445  45.293  1.00  0.00            
ATOM   4095  C3A POPE  379      47.412   9.675  42.769  1.00  0.00            
ATOM   4096  C4A POPE  379      45.195   6.808  40.241  1.00  0.00            
ATOM   4097  C1B POPE  379      53.113  17.334  51.045  1.00  0.00            
ATOM   4098  C2B POPE  379      53.198  15.115  46.633  1.00  0.00            
ATOM   4099  C3B POPE  379      52.588  16.963  42.111  1.00  0.00            
ATOM   4100  C4B POPE  379      50.241  16.773  37.635  1.00  0.00            
ATOM   4101  NH3 POPE  380      18.250  64.458  54.761  1.00  0.00            
ATOM   4102  PO4 POPE  380      14.584  64.163  57.354  1.00  0.00            
ATOM   4103  GL1 POPE  380      12.091  63.058  53.652  1.00  0.00            
ATOM   4104  GL2 POPE  380      14.714  63.418  51.361  1.00  0.00            
ATOM   4105  C1A POPE  380      10.198  63.296  49.764  1.00  0.00            
ATOM   4106  D2A POPE  380      10.722  65.041  45.068  1.00  0.00            
ATOM   4107  C3A POPE  380       8.762  63.846  39.945  1.00  0.00            
ATOM   4108  C4A POPE  380       5.830  65.204  37.408  1.00  0.00            
ATOM   4109  C1B POPE  380      14.678  63.534  47.657  1.00  0.00            
ATOM   4110  C2B POPE  380      15.514  63.491  43.461  1.00  0.00            
ATOM   4111  C3B POPE  380      13.787  64.972  40.076  1.00  0.00            
ATOM   4112  C4B POPE  380      15.734  64.914  36.161  1.00  0.00            
ATOM   4113  NH3 POPE  381      90.414  86.443  53.034  1.00  0.00            
ATOM   4114  PO4 POPE  381      93.225  83.493  52.687  1.00  0.00            
ATOM   4115  GL1 POPE  381      93.334  83.776  48.929  1.00  0.00            
ATOM   4116  GL2 POPE  381      95.425  81.877  47.572  1.00  0.00            
ATOM   4117  C1A POPE  381      92.011  83.513  44.854  1.00  0.00            
ATOM   4118  D2A POPE  381      92.512  83.157  40.677  1.00  0.00            
ATOM   4119  C3A POPE  381      90.295  81.283  37.393  1.00  0.00            
ATOM   4120  C4A POPE  381      88.903  81.704  33.902  1.00  0.00            
ATOM   4121  C1B POPE  381      95.831  80.378  43.863  1.00  0.00            
ATOM   4122  C2B POPE  381      95.166  79.207  40.839  1.00  0.00            
ATOM   4123  C3B POPE  381      95.329  76.646  36.300  1.00  0.00            
ATOM   4124  C4B POPE  381      98.498  74.636  34.106  1.00  0.00            
ATOM   4125  NH3 POPE  382      43.171 166.065  57.248  1.00  0.00            
ATOM   4126  PO4 POPE  382      39.521 167.319  57.141  1.00  0.00            
ATOM   4127  GL1 POPE  382      40.979 169.520  53.812  1.00  0.00            
ATOM   4128  GL2 POPE  382      41.393 165.967  52.443  1.00  0.00            
ATOM   4129  C1A POPE  382      39.844 172.905  50.448  1.00  0.00            
ATOM   4130  D2A POPE  382      38.520 175.988  46.113  1.00  0.00            
ATOM   4131  C3A POPE  382      39.492 174.595  42.602  1.00  0.00            
ATOM   4132  C4A POPE  382      41.129 176.641  39.756  1.00  0.00            
ATOM   4133  C1B POPE  382      40.809 166.275  47.797  1.00  0.00            
ATOM   4134  C2B POPE  382      40.945 163.992  43.933  1.00  0.00            
ATOM   4135  C3B POPE  382      41.111 161.563  40.373  1.00  0.00            
ATOM   4136  C4B POPE  382      39.111 158.135  37.470  1.00  0.00            
ATOM   4137  NH3 POPE  383     128.649  98.049  52.997  1.00  0.00            
ATOM   4138  PO4 POPE  383     127.512 102.101  50.269  1.00  0.00            
ATOM   4139  GL1 POPE  383     131.547 101.866  46.615  1.00  0.00            
ATOM   4140  GL2 POPE  383     133.297 103.730  47.881  1.00  0.00            
ATOM   4141  C1A POPE  383     134.493 100.550  44.062  1.00  0.00            
ATOM   4142  D2A POPE  383     135.592 101.762  39.648  1.00  0.00            
ATOM   4143  C3A POPE  383     132.800 103.866  36.541  1.00  0.00            
ATOM   4144  C4A POPE  383     133.447 107.363  33.672  1.00  0.00            
ATOM   4145  C1B POPE  383     136.483 104.911  45.133  1.00  0.00            
ATOM   4146  C2B POPE  383     135.831 106.286  41.497  1.00  0.00            
ATOM   4147  C3B POPE  383     135.861 108.171  37.692  1.00  0.00            
ATOM   4148  C4B POPE  383     136.838 110.375  33.732  1.00  0.00            
ATOM   4149  NH3 POPE  384      44.049 153.663  57.321  1.00  0.00            
ATOM   4150  PO4 POPE  384      42.790 148.507  57.498  1.00  0.00            
ATOM   4151  GL1 POPE  384      40.990 149.919  54.515  1.00  0.00            
ATOM   4152  GL2 POPE  384      38.846 152.435  55.767  1.00  0.00            
ATOM   4153  C1A POPE  384      41.370 150.794  50.154  1.00  0.00            
ATOM   4154  D2A POPE  384      40.899 151.071  46.077  1.00  0.00            
ATOM   4155  C3A POPE  384      40.923 148.109  42.296  1.00  0.00            
ATOM   4156  C4A POPE  384      40.090 149.061  37.791  1.00  0.00            
ATOM   4157  C1B POPE  384      37.310 152.491  52.227  1.00  0.00            
ATOM   4158  C2B POPE  384      37.119 152.708  48.248  1.00  0.00            
ATOM   4159  C3B POPE  384      36.602 151.304  43.674  1.00  0.00            
ATOM   4160  C4B POPE  384      35.899 148.295  39.935  1.00  0.00            
ATOM   4161  NH3 POPE  385      54.448 159.692  58.384  1.00  0.00            
ATOM   4162  PO4 POPE  385      52.409 155.824  56.263  1.00  0.00            
ATOM   4163  GL1 POPE  385      53.169 158.155  52.493  1.00  0.00            
ATOM   4164  GL2 POPE  385      53.722 160.595  52.431  1.00  0.00            
ATOM   4165  C1A POPE  385      55.626 158.104  48.536  1.00  0.00            
ATOM   4166  D2A POPE  385      55.929 156.220  45.084  1.00  0.00            
ATOM   4167  C3A POPE  385      57.157 158.876  41.897  1.00  0.00            
ATOM   4168  C4A POPE  385      57.542 163.669  39.947  1.00  0.00            
ATOM   4169  C1B POPE  385      53.285 162.661  48.955  1.00  0.00            
ATOM   4170  C2B POPE  385      53.988 162.045  44.231  1.00  0.00            
ATOM   4171  C3B POPE  385      52.914 161.576  40.287  1.00  0.00            
ATOM   4172  C4B POPE  385      52.393 163.206  36.091  1.00  0.00            
ATOM   4173  NH3 POPE  386      51.018 179.147  59.343  1.00  0.00            
ATOM   4174  PO4 POPE  386      53.691 176.276  60.483  1.00  0.00            
ATOM   4175  GL1 POPE  386      55.861 178.988  57.914  1.00  0.00            
ATOM   4176  GL2 POPE  386      54.849 181.030  54.931  1.00  0.00            
ATOM   4177  C1A POPE  386      59.616 179.121  54.581  1.00  0.00            
ATOM   4178  D2A POPE  386      61.245 181.630  50.094  1.00  0.00            
ATOM   4179  C3A POPE  386      58.576 180.161  46.790  1.00  0.00            
ATOM   4180  C4A POPE  386      56.181 177.656  45.481  1.00  0.00            
ATOM   4181  C1B POPE  386      55.190 179.668  50.705  1.00  0.00            
ATOM   4182  C2B POPE  386      51.610 179.977  47.575  1.00  0.00            
ATOM   4183  C3B POPE  386      49.677 181.054  44.997  1.00  0.00            
ATOM   4184  C4B POPE  386      49.138 181.693  40.512  1.00  0.00            
ATOM   4185  NH3 POPE  387     179.857  79.019  59.324  1.00  0.00            
ATOM   4186  PO4 POPE  387     178.684  83.394  58.576  1.00  0.00            
ATOM   4187  GL1 POPE  387     177.645  83.250  55.043  1.00  0.00            
ATOM   4188  GL2 POPE  387     179.971  86.417  53.251  1.00  0.00            
ATOM   4189  C1A POPE  387     175.127  84.505  51.685  1.00  0.00            
ATOM   4190  D2A POPE  387     175.432  86.184  47.365  1.00  0.00            
ATOM   4191  C3A POPE  387     174.896  84.698  43.734  1.00  0.00            
ATOM   4192  C4A POPE  387     173.901  85.135  40.069  1.00  0.00            
ATOM   4193  C1B POPE  387     180.071  86.400  48.344  1.00  0.00            
ATOM   4194  C2B POPE  387     179.891  88.144  43.806  1.00  0.00            
ATOM   4195  C3B POPE  387     177.327  90.409  40.073  1.00  0.00            
ATOM   4196  C4B POPE  387     172.629  90.911  38.790  1.00  0.00            
ATOM   4197  NH3 POPE  388     100.556 131.735  55.243  1.00  0.00            
ATOM   4198  PO4 POPE  388     104.489 130.280  53.958  1.00  0.00            
ATOM   4199  GL1 POPE  388     102.622 128.392  50.767  1.00  0.00            
ATOM   4200  GL2 POPE  388     101.814 132.522  50.231  1.00  0.00            
ATOM   4201  C1A POPE  388     101.219 128.823  46.255  1.00  0.00            
ATOM   4202  D2A POPE  388      99.096 128.443  42.815  1.00  0.00            
ATOM   4203  C3A POPE  388      99.116 129.729  39.298  1.00  0.00            
ATOM   4204  C4A POPE  388      96.546 132.565  35.156  1.00  0.00            
ATOM   4205  C1B POPE  388     101.300 133.874  46.174  1.00  0.00            
ATOM   4206  C2B POPE  388     102.405 133.178  41.391  1.00  0.00            
ATOM   4207  C3B POPE  388     102.578 133.185  38.082  1.00  0.00            
ATOM   4208  C4B POPE  388     102.909 134.034  33.670  1.00  0.00            
ATOM   4209  NH3 POPE  389     117.441 117.162  52.105  1.00  0.00            
ATOM   4210  PO4 POPE  389     116.375 113.657  49.797  1.00  0.00            
ATOM   4211  GL1 POPE  389     115.923 113.502  45.830  1.00  0.00            
ATOM   4212  GL2 POPE  389     118.945 114.287  43.865  1.00  0.00            
ATOM   4213  C1A POPE  389     115.663 111.536  41.747  1.00  0.00            
ATOM   4214  D2A POPE  389     113.313 111.845  38.335  1.00  0.00            
ATOM   4215  C3A POPE  389     115.684 112.408  35.220  1.00  0.00            
ATOM   4216  C4A POPE  389     117.784 109.500  33.375  1.00  0.00            
ATOM   4217  C1B POPE  389     118.052 114.926  39.456  1.00  0.00            
ATOM   4218  C2B POPE  389     116.051 116.702  36.718  1.00  0.00            
ATOM   4219  C3B POPE  389     114.791 117.176  31.848  1.00  0.00            
ATOM   4220  C4B POPE  389     112.747 116.526  28.753  1.00  0.00            
ATOM   4221  NH3 POPE  390     168.334  22.999  55.304  1.00  0.00            
ATOM   4222  PO4 POPE  390     164.865  22.118  56.079  1.00  0.00            
ATOM   4223  GL1 POPE  390     164.366  20.865  51.657  1.00  0.00            
ATOM   4224  GL2 POPE  390     165.437  22.964  48.598  1.00  0.00            
ATOM   4225  C1A POPE  390     163.434  18.452  48.309  1.00  0.00            
ATOM   4226  D2A POPE  390     159.070  19.240  45.557  1.00  0.00            
ATOM   4227  C3A POPE  390     158.059  20.115  41.480  1.00  0.00            
ATOM   4228  C4A POPE  390     156.440  22.851  37.547  1.00  0.00            
ATOM   4229  C1B POPE  390     164.231  22.513  43.565  1.00  0.00            
ATOM   4230  C2B POPE  390     165.245  22.834  39.953  1.00  0.00            
ATOM   4231  C3B POPE  390     161.611  21.089  37.729  1.00  0.00            
ATOM   4232  C4B POPE  390     161.522  19.584  33.962  1.00  0.00            
ATOM   4233  NH3 POPE  391      87.328 195.075  59.760  1.00  0.00            
ATOM   4234  PO4 POPE  391      84.168   2.853  60.416  1.00  0.00            
ATOM   4235  GL1 POPE  391      86.800   3.062  55.414  1.00  0.00            
ATOM   4236  GL2 POPE  391      90.310   2.384  56.663  1.00  0.00            
ATOM   4237  C1A POPE  391      87.345   2.218  51.141  1.00  0.00            
ATOM   4238  D2A POPE  391      89.197   1.303  47.068  1.00  0.00            
ATOM   4239  C3A POPE  391      86.123   2.741  45.377  1.00  0.00            
ATOM   4240  C4A POPE  391      81.535   1.322  44.947  1.00  0.00            
ATOM   4241  C1B POPE  391      92.510   2.938  52.871  1.00  0.00            
ATOM   4242  C2B POPE  391      93.439   3.899  48.756  1.00  0.00            
ATOM   4243  C3B POPE  391      94.318   5.789  44.493  1.00  0.00            
ATOM   4244  C4B POPE  391      98.062   4.902  41.905  1.00  0.00            
ATOM   4245  NH3 POPE  392      21.871  79.447  57.578  1.00  0.00            
ATOM   4246  PO4 POPE  392      19.140  82.319  54.784  1.00  0.00            
ATOM   4247  GL1 POPE  392      20.035  83.637  51.023  1.00  0.00            
ATOM   4248  GL2 POPE  392      23.465  84.011  50.216  1.00  0.00            
ATOM   4249  C1A POPE  392      18.010  85.966  47.946  1.00  0.00            
ATOM   4250  D2A POPE  392      16.015  86.646  44.780  1.00  0.00            
ATOM   4251  C3A POPE  392      18.129  83.303  42.185  1.00  0.00            
ATOM   4252  C4A POPE  392      19.623  81.684  38.506  1.00  0.00            
ATOM   4253  C1B POPE  392      21.807  79.567  48.671  1.00  0.00            
ATOM   4254  C2B POPE  392      21.283  76.458  45.290  1.00  0.00            
ATOM   4255  C3B POPE  392      20.524  77.660  40.885  1.00  0.00            
ATOM   4256  C4B POPE  392      22.893  77.802  37.428  1.00  0.00            
ATOM   4257  NH3 POPE  393     110.858  43.615  51.909  1.00  0.00            
ATOM   4258  PO4 POPE  393     114.288  45.931  52.869  1.00  0.00            
ATOM   4259  GL1 POPE  393     114.878  45.740  48.439  1.00  0.00            
ATOM   4260  GL2 POPE  393     118.048  47.713  47.738  1.00  0.00            
ATOM   4261  C1A POPE  393     115.434  43.730  44.727  1.00  0.00            
ATOM   4262  D2A POPE  393     116.046  43.996  39.902  1.00  0.00            
ATOM   4263  C3A POPE  393     120.108  43.969  37.914  1.00  0.00            
ATOM   4264  C4A POPE  393     123.832  44.880  39.301  1.00  0.00            
ATOM   4265  C1B POPE  393     116.117  48.903  43.426  1.00  0.00            
ATOM   4266  C2B POPE  393     114.089  49.499  39.548  1.00  0.00            
ATOM   4267  C3B POPE  393     115.921  48.974  35.339  1.00  0.00            
ATOM   4268  C4B POPE  393     118.234  50.113  32.719  1.00  0.00            
ATOM   4269  NH3 POPE  394     128.563  70.222  56.578  1.00  0.00            
ATOM   4270  PO4 POPE  394     125.401  73.371  54.257  1.00  0.00            
ATOM   4271  GL1 POPE  394     125.950  71.800  49.517  1.00  0.00            
ATOM   4272  GL2 POPE  394     124.924  70.124  49.086  1.00  0.00            
ATOM   4273  C1A POPE  394     127.694  73.610  46.267  1.00  0.00            
ATOM   4274  D2A POPE  394     130.713  74.964  43.086  1.00  0.00            
ATOM   4275  C3A POPE  394     133.285  78.606  44.232  1.00  0.00            
ATOM   4276  C4A POPE  394     134.688  82.059  42.938  1.00  0.00            
ATOM   4277  C1B POPE  394     125.825  68.980  43.640  1.00  0.00            
ATOM   4278  C2B POPE  394     128.358  66.064  41.357  1.00  0.00            
ATOM   4279  C3B POPE  394     129.301  64.058  36.952  1.00  0.00            
ATOM   4280  C4B POPE  394     131.975  61.857  33.723  1.00  0.00            
ATOM   4281  NH3 POPE  395      45.134 132.526  56.096  1.00  0.00            
ATOM   4282  PO4 POPE  395      50.493 130.786  55.885  1.00  0.00            
ATOM   4283  GL1 POPE  395      49.273 130.966  52.070  1.00  0.00            
ATOM   4284  GL2 POPE  395      50.915 130.218  49.913  1.00  0.00            
ATOM   4285  C1A POPE  395      49.166 134.211  47.740  1.00  0.00            
ATOM   4286  D2A POPE  395      47.558 137.871  46.823  1.00  0.00            
ATOM   4287  C3A POPE  395      45.561 140.841  43.699  1.00  0.00            
ATOM   4288  C4A POPE  395      46.291 140.624  39.796  1.00  0.00            
ATOM   4289  C1B POPE  395      52.592 131.838  45.562  1.00  0.00            
ATOM   4290  C2B POPE  395      53.830 132.161  41.695  1.00  0.00            
ATOM   4291  C3B POPE  395      54.776 135.312  38.256  1.00  0.00            
ATOM   4292  C4B POPE  395      58.862 137.125  37.579  1.00  0.00            
ATOM   4293  NH3 POPE  396      60.240 117.078  54.675  1.00  0.00            
ATOM   4294  PO4 POPE  396      56.508 118.432  56.132  1.00  0.00            
ATOM   4295  GL1 POPE  396      56.169 117.803  51.832  1.00  0.00            
ATOM   4296  GL2 POPE  396      59.503 119.079  49.511  1.00  0.00            
ATOM   4297  C1A POPE  396      55.959 117.503  47.197  1.00  0.00            
ATOM   4298  D2A POPE  396      55.972 118.063  43.176  1.00  0.00            
ATOM   4299  C3A POPE  396      59.914 118.771  41.176  1.00  0.00            
ATOM   4300  C4A POPE  396      61.265 119.210  37.574  1.00  0.00            
ATOM   4301  C1B POPE  396      61.102 120.509  45.843  1.00  0.00            
ATOM   4302  C2B POPE  396      63.869 120.976  42.292  1.00  0.00            
ATOM   4303  C3B POPE  396      66.265 119.994  39.420  1.00  0.00            
ATOM   4304  C4B POPE  396      67.149 116.874  36.920  1.00  0.00            
ATOM   4305  NH3 POPE  397      30.413 125.882  53.745  1.00  0.00            
ATOM   4306  PO4 POPE  397      31.110 121.583  51.981  1.00  0.00            
ATOM   4307  GL1 POPE  397      28.215 122.531  50.274  1.00  0.00            
ATOM   4308  GL2 POPE  397      24.413 120.852  49.348  1.00  0.00            
ATOM   4309  C1A POPE  397      27.587 122.682  45.785  1.00  0.00            
ATOM   4310  D2A POPE  397      28.910 122.814  41.226  1.00  0.00            
ATOM   4311  C3A POPE  397      32.860 121.712  40.004  1.00  0.00            
ATOM   4312  C4A POPE  397      36.221 121.965  42.132  1.00  0.00            
ATOM   4313  C1B POPE  397      22.405 122.713  45.903  1.00  0.00            
ATOM   4314  C2B POPE  397      18.105 124.766  44.055  1.00  0.00            
ATOM   4315  C3B POPE  397      16.716 128.538  44.037  1.00  0.00            
ATOM   4316  C4B POPE  397      12.474 129.424  40.911  1.00  0.00            
ATOM   4317  NH3 POPE  398     169.245 161.133  54.561  1.00  0.00            
ATOM   4318  PO4 POPE  398     169.093 156.770  56.954  1.00  0.00            
ATOM   4319  GL1 POPE  398     169.471 156.259  52.617  1.00  0.00            
ATOM   4320  GL2 POPE  398     170.908 158.224  51.044  1.00  0.00            
ATOM   4321  C1A POPE  398     168.204 154.099  50.110  1.00  0.00            
ATOM   4322  D2A POPE  398     167.362 154.373  45.296  1.00  0.00            
ATOM   4323  C3A POPE  398     165.629 154.987  40.845  1.00  0.00            
ATOM   4324  C4A POPE  398     165.803 154.932  36.404  1.00  0.00            
ATOM   4325  C1B POPE  398     166.198 158.553  49.320  1.00  0.00            
ATOM   4326  C2B POPE  398     163.941 158.278  45.989  1.00  0.00            
ATOM   4327  C3B POPE  398     161.390 157.336  42.285  1.00  0.00            
ATOM   4328  C4B POPE  398     158.152 156.989  39.805  1.00  0.00            
ATOM   4329  NH3 POPE  399      36.736  48.098  53.067  1.00  0.00            
ATOM   4330  PO4 POPE  399      39.308  52.411  54.156  1.00  0.00            
ATOM   4331  GL1 POPE  399      39.613  51.649  50.144  1.00  0.00            
ATOM   4332  GL2 POPE  399      36.626  50.359  48.525  1.00  0.00            
ATOM   4333  C1A POPE  399      39.468  54.033  46.172  1.00  0.00            
ATOM   4334  D2A POPE  399      35.996  54.355  44.246  1.00  0.00            
ATOM   4335  C3A POPE  399      35.713  51.840  40.537  1.00  0.00            
ATOM   4336  C4A POPE  399      34.477  49.421  36.940  1.00  0.00            
ATOM   4337  C1B POPE  399      35.124  48.602  44.285  1.00  0.00            
ATOM   4338  C2B POPE  399      32.568  46.940  42.685  1.00  0.00            
ATOM   4339  C3B POPE  399      32.233  45.354  39.276  1.00  0.00            
ATOM   4340  C4B POPE  399      30.062  43.324  36.043  1.00  0.00            
ATOM   4341  NH3 POPE  400     138.879  33.900  55.036  1.00  0.00            
ATOM   4342  PO4 POPE  400     137.880  39.072  54.984  1.00  0.00            
ATOM   4343  GL1 POPE  400     136.954  37.125  50.911  1.00  0.00            
ATOM   4344  GL2 POPE  400     135.738  39.951  48.617  1.00  0.00            
ATOM   4345  C1A POPE  400     133.536  35.481  47.936  1.00  0.00            
ATOM   4346  D2A POPE  400     132.788  34.782  44.210  1.00  0.00            
ATOM   4347  C3A POPE  400     131.706  31.084  42.086  1.00  0.00            
ATOM   4348  C4A POPE  400     128.984  30.594  38.495  1.00  0.00            
ATOM   4349  C1B POPE  400     136.678  38.080  44.285  1.00  0.00            
ATOM   4350  C2B POPE  400     136.451  37.034  39.888  1.00  0.00            
ATOM   4351  C3B POPE  400     134.932  33.191  38.664  1.00  0.00            
ATOM   4352  C4B POPE  400     133.719  31.452  35.347  1.00  0.00            
ATOM   4353  NH3 POPE  401       1.815  65.843  57.154  1.00  0.00            
ATOM   4354  PO4 POPE  401     194.858  68.878  58.101  1.00  0.00            
ATOM   4355  GL1 POPE  401     194.641  68.615  54.156  1.00  0.00            
ATOM   4356  GL2 POPE  401     192.339  70.964  53.136  1.00  0.00            
ATOM   4357  C1A POPE  401     194.956  66.924  50.168  1.00  0.00            
ATOM   4358  D2A POPE  401       1.344  66.029  47.147  1.00  0.00            
ATOM   4359  C3A POPE  401       5.798  66.382  48.591  1.00  0.00            
ATOM   4360  C4A POPE  401       8.145  69.237  47.076  1.00  0.00            
ATOM   4361  C1B POPE  401     191.190  71.982  48.791  1.00  0.00            
ATOM   4362  C2B POPE  401     191.915  75.789  45.490  1.00  0.00            
ATOM   4363  C3B POPE  401       0.095  78.069  42.419  1.00  0.00            
ATOM   4364  C4B POPE  401       0.986  82.005  40.591  1.00  0.00            
ATOM   4365  NH3 POPE  402      10.183  35.530  55.461  1.00  0.00            
ATOM   4366  PO4 POPE  402      13.198  33.070  56.686  1.00  0.00            
ATOM   4367  GL1 POPE  402      13.538  34.586  52.184  1.00  0.00            
ATOM   4368  GL2 POPE  402      11.792  33.489  50.474  1.00  0.00            
ATOM   4369  C1A POPE  402      16.057  35.760  47.758  1.00  0.00            
ATOM   4370  D2A POPE  402      19.689  36.393  43.403  1.00  0.00            
ATOM   4371  C3A POPE  402      19.143  33.784  38.781  1.00  0.00            
ATOM   4372  C4A POPE  402      21.726  33.882  35.137  1.00  0.00            
ATOM   4373  C1B POPE  402      11.063  37.214  48.845  1.00  0.00            
ATOM   4374  C2B POPE  402       9.731  38.930  45.318  1.00  0.00            
ATOM   4375  C3B POPE  402       9.784  39.559  41.797  1.00  0.00            
ATOM   4376  C4B POPE  402      12.213  38.571  38.621  1.00  0.00            
ATOM   4377  NH3 POPE  403      96.628  99.020  56.974  1.00  0.00            
ATOM   4378  PO4 POPE  403     100.179 101.618  54.517  1.00  0.00            
ATOM   4379  GL1 POPE  403      98.435 102.072  50.234  1.00  0.00            
ATOM   4380  GL2 POPE  403      97.297  99.156  49.495  1.00  0.00            
ATOM   4381  C1A POPE  403      95.054 102.399  46.374  1.00  0.00            
ATOM   4382  D2A POPE  403      93.270 102.355  41.716  1.00  0.00            
ATOM   4383  C3A POPE  403      96.287 103.144  38.478  1.00  0.00            
ATOM   4384  C4A POPE  403      97.765 104.692  34.656  1.00  0.00            
ATOM   4385  C1B POPE  403      98.287  98.504  45.811  1.00  0.00            
ATOM   4386  C2B POPE  403      98.262 100.552  42.808  1.00  0.00            
ATOM   4387  C3B POPE  403      99.440  98.890  38.857  1.00  0.00            
ATOM   4388  C4B POPE  403     103.268  99.071  36.967  1.00  0.00            
ATOM   4389  NH3 POPE  404     173.116  26.910  53.631  1.00  0.00            
ATOM   4390  PO4 POPE  404     171.379  23.621  51.379  1.00  0.00            
ATOM   4391  GL1 POPE  404     173.893  24.803  47.961  1.00  0.00            
ATOM   4392  GL2 POPE  404     171.248  27.488  48.153  1.00  0.00            
ATOM   4393  C1A POPE  404     175.305  27.109  43.642  1.00  0.00            
ATOM   4394  D2A POPE  404     176.395  28.724  39.658  1.00  0.00            
ATOM   4395  C3A POPE  404     173.544  27.335  37.324  1.00  0.00            
ATOM   4396  C4A POPE  404     169.683  29.278  35.475  1.00  0.00            
ATOM   4397  C1B POPE  404     172.419  31.436  46.253  1.00  0.00            
ATOM   4398  C2B POPE  404     175.106  32.724  43.022  1.00  0.00            
ATOM   4399  C3B POPE  404     178.243  33.319  39.126  1.00  0.00            
ATOM   4400  C4B POPE  404     178.663  36.377  37.258  1.00  0.00            
ATOM   4401  NH3 POPE  405     140.684   7.952  58.335  1.00  0.00            
ATOM   4402  PO4 POPE  405     140.483  12.418  57.826  1.00  0.00            
ATOM   4403  GL1 POPE  405     142.044  12.497  53.003  1.00  0.00            
ATOM   4404  GL2 POPE  405     143.242  15.615  51.457  1.00  0.00            
ATOM   4405  C1A POPE  405     141.619  11.216  48.969  1.00  0.00            
ATOM   4406  D2A POPE  405     142.727  11.927  43.725  1.00  0.00            
ATOM   4407  C3A POPE  405     143.845   8.656  40.059  1.00  0.00            
ATOM   4408  C4A POPE  405     148.048   9.314  37.322  1.00  0.00            
ATOM   4409  C1B POPE  405     138.199  15.610  50.906  1.00  0.00            
ATOM   4410  C2B POPE  405     137.077  13.594  47.776  1.00  0.00            
ATOM   4411  C3B POPE  405     137.710  12.009  43.727  1.00  0.00            
ATOM   4412  C4B POPE  405     139.310   8.165  41.623  1.00  0.00            
ATOM   4413  NH3 POPE  406      37.480  83.118  58.329  1.00  0.00            
ATOM   4414  PO4 POPE  406      40.106  85.639  53.462  1.00  0.00            
ATOM   4415  GL1 POPE  406      40.542  84.231  50.153  1.00  0.00            
ATOM   4416  GL2 POPE  406      42.243  83.077  48.102  1.00  0.00            
ATOM   4417  C1A POPE  406      37.807  83.888  45.827  1.00  0.00            
ATOM   4418  D2A POPE  406      38.188  85.334  42.525  1.00  0.00            
ATOM   4419  C3A POPE  406      35.561  82.213  39.972  1.00  0.00            
ATOM   4420  C4A POPE  406      32.537  79.440  36.630  1.00  0.00            
ATOM   4421  C1B POPE  406      42.799  84.417  44.104  1.00  0.00            
ATOM   4422  C2B POPE  406      44.104  84.210  39.802  1.00  0.00            
ATOM   4423  C3B POPE  406      44.755  82.877  35.660  1.00  0.00            
ATOM   4424  C4B POPE  406      43.014  79.621  35.668  1.00  0.00            
ATOM   4425  NH3 POPE  407     195.510  16.324  57.058  1.00  0.00            
ATOM   4426  PO4 POPE  407       2.758  12.659  56.363  1.00  0.00            
ATOM   4427  GL1 POPE  407       2.704  14.847  52.994  1.00  0.00            
ATOM   4428  GL2 POPE  407     194.678  15.499  52.265  1.00  0.00            
ATOM   4429  C1A POPE  407       3.657  13.378  49.412  1.00  0.00            
ATOM   4430  D2A POPE  407       4.980  12.967  46.027  1.00  0.00            
ATOM   4431  C3A POPE  407       4.601  12.562  41.365  1.00  0.00            
ATOM   4432  C4A POPE  407       5.286  15.632  37.692  1.00  0.00            
ATOM   4433  C1B POPE  407     194.155  15.193  47.318  1.00  0.00            
ATOM   4434  C2B POPE  407     193.336  15.145  42.626  1.00  0.00            
ATOM   4435  C3B POPE  407       0.065  14.904  39.841  1.00  0.00            
ATOM   4436  C4B POPE  407       1.537  11.736  37.014  1.00  0.00            
ATOM   4437  NH3 POPE  408     189.504  22.529  58.798  1.00  0.00            
ATOM   4438  PO4 POPE  408     187.685  25.096  55.706  1.00  0.00            
ATOM   4439  GL1 POPE  408     190.107  26.483  52.329  1.00  0.00            
ATOM   4440  GL2 POPE  408     191.909  28.344  50.851  1.00  0.00            
ATOM   4441  C1A POPE  408     188.427  23.957  47.948  1.00  0.00            
ATOM   4442  D2A POPE  408     190.203  22.512  45.248  1.00  0.00            
ATOM   4443  C3A POPE  408     192.217  25.108  41.571  1.00  0.00            
ATOM   4444  C4A POPE  408     189.592  26.186  38.812  1.00  0.00            
ATOM   4445  C1B POPE  408     191.268  27.641  46.880  1.00  0.00            
ATOM   4446  C2B POPE  408     187.756  27.463  43.203  1.00  0.00            
ATOM   4447  C3B POPE  408     184.982  29.906  41.275  1.00  0.00            
ATOM   4448  C4B POPE  408     181.955  28.826  38.428  1.00  0.00            
ATOM   4449  NH3 POPE  409      56.699  65.560  55.447  1.00  0.00            
ATOM   4450  PO4 POPE  409      59.841  68.975  56.254  1.00  0.00            
ATOM   4451  GL1 POPE  409      59.577  66.761  51.077  1.00  0.00            
ATOM   4452  GL2 POPE  409      61.166  67.531  49.893  1.00  0.00            
ATOM   4453  C1A POPE  409      59.400  64.219  46.731  1.00  0.00            
ATOM   4454  D2A POPE  409      60.300  64.320  41.965  1.00  0.00            
ATOM   4455  C3A POPE  409      60.136  60.277  39.276  1.00  0.00            
ATOM   4456  C4A POPE  409      57.544  56.970  37.572  1.00  0.00            
ATOM   4457  C1B POPE  409      61.857  69.223  46.269  1.00  0.00            
ATOM   4458  C2B POPE  409      60.677  69.364  40.974  1.00  0.00            
ATOM   4459  C3B POPE  409      63.011  71.057  36.796  1.00  0.00            
ATOM   4460  C4B POPE  409      62.148  73.446  34.943  1.00  0.00            
ATOM   4461  NH3 POPE  410     158.519  78.848  58.524  1.00  0.00            
ATOM   4462  PO4 POPE  410     162.435  79.033  56.526  1.00  0.00            
ATOM   4463  GL1 POPE  410     164.027  80.280  52.530  1.00  0.00            
ATOM   4464  GL2 POPE  410     166.736  80.275  51.528  1.00  0.00            
ATOM   4465  C1A POPE  410     162.312  78.930  49.118  1.00  0.00            
ATOM   4466  D2A POPE  410     160.735  79.951  45.220  1.00  0.00            
ATOM   4467  C3A POPE  410     162.443  78.487  42.907  1.00  0.00            
ATOM   4468  C4A POPE  410     160.788  77.732  37.778  1.00  0.00            
ATOM   4469  C1B POPE  410     167.095  80.357  47.131  1.00  0.00            
ATOM   4470  C2B POPE  410     166.817  81.552  42.631  1.00  0.00            
ATOM   4471  C3B POPE  410     169.475  82.645  39.892  1.00  0.00            
ATOM   4472  C4B POPE  410     168.727  82.192  35.092  1.00  0.00            
ATOM   4473  NH3 POPE  411     139.943 153.950  58.782  1.00  0.00            
ATOM   4474  PO4 POPE  411     143.622 154.421  56.250  1.00  0.00            
ATOM   4475  GL1 POPE  411     142.658 156.462  52.256  1.00  0.00            
ATOM   4476  GL2 POPE  411     141.487 159.862  52.735  1.00  0.00            
ATOM   4477  C1A POPE  411     141.834 156.245  48.775  1.00  0.00            
ATOM   4478  D2A POPE  411     142.301 159.262  46.258  1.00  0.00            
ATOM   4479  C3A POPE  411     145.334 159.717  43.170  1.00  0.00            
ATOM   4480  C4A POPE  411     146.465 159.867  39.609  1.00  0.00            
ATOM   4481  C1B POPE  411     141.134 162.883  49.164  1.00  0.00            
ATOM   4482  C2B POPE  411     141.766 163.701  44.642  1.00  0.00            
ATOM   4483  C3B POPE  411     142.953 163.215  40.328  1.00  0.00            
ATOM   4484  C4B POPE  411     145.766 164.095  37.142  1.00  0.00            
ATOM   4485  NH3 POPE  412     142.940  88.378  52.110  1.00  0.00            
ATOM   4486  PO4 POPE  412     141.526  92.252  52.694  1.00  0.00            
ATOM   4487  GL1 POPE  412     142.712  95.098  49.464  1.00  0.00            
ATOM   4488  GL2 POPE  412     145.258  93.213  48.359  1.00  0.00            
ATOM   4489  C1A POPE  412     143.123  97.075  45.846  1.00  0.00            
ATOM   4490  D2A POPE  412     144.819  95.957  41.919  1.00  0.00            
ATOM   4491  C3A POPE  412     147.015  98.265  39.214  1.00  0.00            
ATOM   4492  C4A POPE  412     149.144 100.217  35.978  1.00  0.00            
ATOM   4493  C1B POPE  412     148.295  92.188  44.408  1.00  0.00            
ATOM   4494  C2B POPE  412     147.971  92.684  39.630  1.00  0.00            
ATOM   4495  C3B POPE  412     146.833  94.281  36.246  1.00  0.00            
ATOM   4496  C4B POPE  412     150.009  96.146  33.301  1.00  0.00            
ATOM   4497  NH3 POPE  413     101.330  69.665  49.662  1.00  0.00            
ATOM   4498  PO4 POPE  413      96.538  70.918  50.360  1.00  0.00            
ATOM   4499  GL1 POPE  413      97.055  73.236  47.278  1.00  0.00            
ATOM   4500  GL2 POPE  413      95.201  76.381  47.700  1.00  0.00            
ATOM   4501  C1A POPE  413      98.247  75.748  43.272  1.00  0.00            
ATOM   4502  D2A POPE  413      98.930  74.862  39.600  1.00  0.00            
ATOM   4503  C3A POPE  413      98.480  70.792  38.545  1.00  0.00            
ATOM   4504  C4A POPE  413      96.917  69.757  34.545  1.00  0.00            
ATOM   4505  C1B POPE  413      93.318  74.848  43.587  1.00  0.00            
ATOM   4506  C2B POPE  413      93.074  72.270  39.858  1.00  0.00            
ATOM   4507  C3B POPE  413      92.070  69.294  38.270  1.00  0.00            
ATOM   4508  C4B POPE  413      91.743  65.474  35.228  1.00  0.00            
ATOM   4509  NH3 POPE  414      70.317 103.859  54.822  1.00  0.00            
ATOM   4510  PO4 POPE  414      73.536 106.278  52.949  1.00  0.00            
ATOM   4511  GL1 POPE  414      74.915 106.622  49.314  1.00  0.00            
ATOM   4512  GL2 POPE  414      78.407 105.542  49.067  1.00  0.00            
ATOM   4513  C1A POPE  414      76.400 106.312  44.691  1.00  0.00            
ATOM   4514  D2A POPE  414      75.181 106.484  40.649  1.00  0.00            
ATOM   4515  C3A POPE  414      75.655 110.116  38.389  1.00  0.00            
ATOM   4516  C4A POPE  414      76.457 114.855  36.136  1.00  0.00            
ATOM   4517  C1B POPE  414      80.826 108.483  46.710  1.00  0.00            
ATOM   4518  C2B POPE  414      82.510 111.415  43.965  1.00  0.00            
ATOM   4519  C3B POPE  414      83.984 116.875  44.107  1.00  0.00            
ATOM   4520  C4B POPE  414      83.892 120.926  43.126  1.00  0.00            
ATOM   4521  NH3 POPE  415      11.929 108.027  56.285  1.00  0.00            
ATOM   4522  PO4 POPE  415       8.992 105.117  55.140  1.00  0.00            
ATOM   4523  GL1 POPE  415       8.154 104.557  51.527  1.00  0.00            
ATOM   4524  GL2 POPE  415       7.668 101.484  51.196  1.00  0.00            
ATOM   4525  C1A POPE  415       6.910 105.766  48.030  1.00  0.00            
ATOM   4526  D2A POPE  415       7.100 107.972  42.941  1.00  0.00            
ATOM   4527  C3A POPE  415       9.164 112.067  41.552  1.00  0.00            
ATOM   4528  C4A POPE  415       7.599 114.082  38.584  1.00  0.00            
ATOM   4529  C1B POPE  415       7.459 100.853  47.420  1.00  0.00            
ATOM   4530  C2B POPE  415       6.049 102.965  43.377  1.00  0.00            
ATOM   4531  C3B POPE  415       6.730 105.054  38.944  1.00  0.00            
ATOM   4532  C4B POPE  415       7.755 103.176  35.130  1.00  0.00            
ATOM   4533  NH3 POPE  416      85.292  80.345  51.770  1.00  0.00            
ATOM   4534  PO4 POPE  416      84.186  76.702  52.383  1.00  0.00            
ATOM   4535  GL1 POPE  416      81.803  77.010  48.158  1.00  0.00            
ATOM   4536  GL2 POPE  416      79.853  78.571  46.066  1.00  0.00            
ATOM   4537  C1A POPE  416      82.074  73.758  45.931  1.00  0.00            
ATOM   4538  D2A POPE  416      83.910  70.423  42.736  1.00  0.00            
ATOM   4539  C3A POPE  416      83.540  68.949  38.137  1.00  0.00            
ATOM   4540  C4A POPE  416      86.317  66.904  34.820  1.00  0.00            
ATOM   4541  C1B POPE  416      82.237  79.818  42.412  1.00  0.00            
ATOM   4542  C2B POPE  416      86.230  78.894  40.287  1.00  0.00            
ATOM   4543  C3B POPE  416      86.615  78.118  36.299  1.00  0.00            
ATOM   4544  C4B POPE  416      85.186  77.209  33.021  1.00  0.00            
ATOM   4545  NH3 POPE  417       9.851 161.550  59.052  1.00  0.00            
ATOM   4546  PO4 POPE  417       5.489 162.439  57.775  1.00  0.00            
ATOM   4547  GL1 POPE  417       8.589 163.885  54.652  1.00  0.00            
ATOM   4548  GL2 POPE  417       8.203 160.665  52.307  1.00  0.00            
ATOM   4549  C1A POPE  417       8.416 166.210  51.199  1.00  0.00            
ATOM   4550  D2A POPE  417       5.846 168.144  48.861  1.00  0.00            
ATOM   4551  C3A POPE  417       7.372 169.892  46.132  1.00  0.00            
ATOM   4552  C4A POPE  417       9.382 171.469  41.992  1.00  0.00            
ATOM   4553  C1B POPE  417       5.346 162.365  48.996  1.00  0.00            
ATOM   4554  C2B POPE  417       5.347 160.973  44.618  1.00  0.00            
ATOM   4555  C3B POPE  417       4.186 157.557  42.784  1.00  0.00            
ATOM   4556  C4B POPE  417       6.674 154.196  44.572  1.00  0.00            
ATOM   4557  NH3 POPE  418     129.729 116.473  49.327  1.00  0.00            
ATOM   4558  PO4 POPE  418     125.505 117.264  48.295  1.00  0.00            
ATOM   4559  GL1 POPE  418     124.970 118.478  44.358  1.00  0.00            
ATOM   4560  GL2 POPE  418     122.285 118.508  44.984  1.00  0.00            
ATOM   4561  C1A POPE  418     124.837 119.526  39.963  1.00  0.00            
ATOM   4562  D2A POPE  418     123.429 121.992  37.568  1.00  0.00            
ATOM   4563  C3A POPE  418     124.994 125.269  34.931  1.00  0.00            
ATOM   4564  C4A POPE  418     127.271 128.324  33.177  1.00  0.00            
ATOM   4565  C1B POPE  418     120.106 119.488  41.055  1.00  0.00            
ATOM   4566  C2B POPE  418     118.696 120.845  37.089  1.00  0.00            
ATOM   4567  C3B POPE  418     118.769 120.377  33.209  1.00  0.00            
ATOM   4568  C4B POPE  418     117.929 120.545  28.472  1.00  0.00            
ATOM   4569  NH3 POPE  419      68.730 121.414  52.672  1.00  0.00            
ATOM   4570  PO4 POPE  419      71.475 117.697  52.533  1.00  0.00            
ATOM   4571  GL1 POPE  419      74.354 119.070  49.443  1.00  0.00            
ATOM   4572  GL2 POPE  419      71.165 120.108  48.387  1.00  0.00            
ATOM   4573  C1A POPE  419      75.690 121.359  46.401  1.00  0.00            
ATOM   4574  D2A POPE  419      75.850 122.147  42.030  1.00  0.00            
ATOM   4575  C3A POPE  419      73.462 125.426  39.736  1.00  0.00            
ATOM   4576  C4A POPE  419      71.635 128.215  37.098  1.00  0.00            
ATOM   4577  C1B POPE  419      70.940 123.126  46.045  1.00  0.00            
ATOM   4578  C2B POPE  419      68.906 124.847  41.918  1.00  0.00            
ATOM   4579  C3B POPE  419      68.131 124.544  37.455  1.00  0.00            
ATOM   4580  C4B POPE  419      69.289 121.347  35.318  1.00  0.00            
ATOM   4581  NH3 POPE  420     184.280 165.610  55.364  1.00  0.00            
ATOM   4582  PO4 POPE  420     188.091 168.400  54.686  1.00  0.00            
ATOM   4583  GL1 POPE  420     186.303 167.453  50.902  1.00  0.00            
ATOM   4584  GL2 POPE  420     185.239 170.526  49.649  1.00  0.00            
ATOM   4585  C1A POPE  420     186.832 164.587  47.765  1.00  0.00            
ATOM   4586  D2A POPE  420     186.527 161.887  43.781  1.00  0.00            
ATOM   4587  C3A POPE  420     186.353 162.934  39.654  1.00  0.00            
ATOM   4588  C4A POPE  420     188.937 166.833  38.640  1.00  0.00            
ATOM   4589  C1B POPE  420     183.852 169.737  45.756  1.00  0.00            
ATOM   4590  C2B POPE  420     182.719 171.311  42.067  1.00  0.00            
ATOM   4591  C3B POPE  420     185.209 172.756  38.093  1.00  0.00            
ATOM   4592  C4B POPE  420     186.975 171.447  33.641  1.00  0.00            
ATOM   4593  NH3 POPE  421     170.762 112.412  53.235  1.00  0.00            
ATOM   4594  PO4 POPE  421     174.164 116.277  52.106  1.00  0.00            
ATOM   4595  GL1 POPE  421     175.241 119.348  48.192  1.00  0.00            
ATOM   4596  GL2 POPE  421     175.867 122.337  48.694  1.00  0.00            
ATOM   4597  C1A POPE  421     179.224 120.082  45.757  1.00  0.00            
ATOM   4598  D2A POPE  421     179.055 118.917  40.404  1.00  0.00            
ATOM   4599  C3A POPE  421     183.077 119.667  38.167  1.00  0.00            
ATOM   4600  C4A POPE  421     184.545 117.514  33.038  1.00  0.00            
ATOM   4601  C1B POPE  421     174.948 122.001  43.826  1.00  0.00            
ATOM   4602  C2B POPE  421     174.618 122.746  38.959  1.00  0.00            
ATOM   4603  C3B POPE  421     176.743 120.549  35.189  1.00  0.00            
ATOM   4604  C4B POPE  421     181.256 121.296  33.426  1.00  0.00            
ATOM   4605  NH3 POPE  422       1.023  34.920  55.968  1.00  0.00            
ATOM   4606  PO4 POPE  422     193.081  37.696  55.245  1.00  0.00            
ATOM   4607  GL1 POPE  422     190.941  35.710  52.406  1.00  0.00            
ATOM   4608  GL2 POPE  422     193.463  33.456  51.297  1.00  0.00            
ATOM   4609  C1A POPE  422     188.051  36.387  49.588  1.00  0.00            
ATOM   4610  D2A POPE  422     185.339  35.423  46.238  1.00  0.00            
ATOM   4611  C3A POPE  422     183.252  31.868  45.997  1.00  0.00            
ATOM   4612  C4A POPE  422     181.636  29.572  48.125  1.00  0.00            
ATOM   4613  C1B POPE  422     193.571  32.611  47.003  1.00  0.00            
ATOM   4614  C2B POPE  422     192.433  30.510  42.634  1.00  0.00            
ATOM   4615  C3B POPE  422     189.813  30.823  38.613  1.00  0.00            
ATOM   4616  C4B POPE  422     187.205  34.448  36.220  1.00  0.00            
ATOM   4617  NH3 POPE  423     120.881   9.961  58.653  1.00  0.00            
ATOM   4618  PO4 POPE  423     117.736   7.122  60.318  1.00  0.00            
ATOM   4619  GL1 POPE  423     117.197   7.436  55.488  1.00  0.00            
ATOM   4620  GL2 POPE  423     117.946   6.074  53.465  1.00  0.00            
ATOM   4621  C1A POPE  423     116.205   9.597  50.287  1.00  0.00            
ATOM   4622  D2A POPE  423     116.084   9.923  45.748  1.00  0.00            
ATOM   4623  C3A POPE  423     117.569   9.565  41.071  1.00  0.00            
ATOM   4624  C4A POPE  423     118.135  11.745  36.879  1.00  0.00            
ATOM   4625  C1B POPE  423     116.963   4.079  50.291  1.00  0.00            
ATOM   4626  C2B POPE  423     116.241   4.519  45.204  1.00  0.00            
ATOM   4627  C3B POPE  423     117.118   4.548  42.166  1.00  0.00            
ATOM   4628  C4B POPE  423     120.218   4.437  39.126  1.00  0.00            
ATOM   4629  NH3 POPE  424      47.394 178.545  55.650  1.00  0.00            
ATOM   4630  PO4 POPE  424      49.632 181.222  54.711  1.00  0.00            
ATOM   4631  GL1 POPE  424      50.952 177.600  52.622  1.00  0.00            
ATOM   4632  GL2 POPE  424      51.643 175.741  56.069  1.00  0.00            
ATOM   4633  C1A POPE  424      52.872 175.619  49.082  1.00  0.00            
ATOM   4634  D2A POPE  424      53.675 172.714  45.941  1.00  0.00            
ATOM   4635  C3A POPE  424      52.884 172.362  41.481  1.00  0.00            
ATOM   4636  C4A POPE  424      52.638 172.038  37.167  1.00  0.00            
ATOM   4637  C1B POPE  424      55.715 175.405  54.080  1.00  0.00            
ATOM   4638  C2B POPE  424      58.583 176.034  50.404  1.00  0.00            
ATOM   4639  C3B POPE  424      59.865 174.948  47.110  1.00  0.00            
ATOM   4640  C4B POPE  424      63.253 174.083  44.969  1.00  0.00            
ATOM   4641  NH3 POPE  425      39.848   3.739  63.809  1.00  0.00            
ATOM   4642  PO4 POPE  425      37.556 195.495  63.617  1.00  0.00            
ATOM   4643  GL1 POPE  425      37.685 193.227  59.764  1.00  0.00            
ATOM   4644  GL2 POPE  425      38.728   0.637  57.459  1.00  0.00            
ATOM   4645  C1A POPE  425      39.323 191.893  55.284  1.00  0.00            
ATOM   4646  D2A POPE  425      39.961 192.104  50.850  1.00  0.00            
ATOM   4647  C3A POPE  425      35.642 191.070  48.308  1.00  0.00            
ATOM   4648  C4A POPE  425      35.110 189.656  43.700  1.00  0.00            
ATOM   4649  C1B POPE  425      38.617   0.953  53.154  1.00  0.00            
ATOM   4650  C2B POPE  425      37.048 195.715  49.000  1.00  0.00            
ATOM   4651  C3B POPE  425      36.878 195.120  44.450  1.00  0.00            
ATOM   4652  C4B POPE  425      38.688 194.706  40.881  1.00  0.00            
ATOM   4653  NH3 POPE  426      94.747 151.949  57.942  1.00  0.00            
ATOM   4654  PO4 POPE  426      98.896 152.539  56.117  1.00  0.00            
ATOM   4655  GL1 POPE  426      99.788 153.018  52.674  1.00  0.00            
ATOM   4656  GL2 POPE  426     101.813 149.440  51.626  1.00  0.00            
ATOM   4657  C1A POPE  426      97.906 156.135  50.867  1.00  0.00            
ATOM   4658  D2A POPE  426      98.448 157.240  45.711  1.00  0.00            
ATOM   4659  C3A POPE  426      99.494 154.358  42.449  1.00  0.00            
ATOM   4660  C4A POPE  426     101.710 152.305  39.181  1.00  0.00            
ATOM   4661  C1B POPE  426     104.256 150.328  48.527  1.00  0.00            
ATOM   4662  C2B POPE  426     107.907 152.423  46.940  1.00  0.00            
ATOM   4663  C3B POPE  426     110.247 154.451  42.893  1.00  0.00            
ATOM   4664  C4B POPE  426     109.163 158.476  40.780  1.00  0.00            
ATOM   4665  NH3 POPE  427     104.490 153.004  56.017  1.00  0.00            
ATOM   4666  PO4 POPE  427     105.176 158.388  56.487  1.00  0.00            
ATOM   4667  GL1 POPE  427     105.239 157.907  52.919  1.00  0.00            
ATOM   4668  GL2 POPE  427     103.787 155.124  51.264  1.00  0.00            
ATOM   4669  C1A POPE  427     107.277 159.898  49.453  1.00  0.00            
ATOM   4670  D2A POPE  427     106.735 158.548  45.773  1.00  0.00            
ATOM   4671  C3A POPE  427     103.268 154.522  45.448  1.00  0.00            
ATOM   4672  C4A POPE  427     100.118 152.884  47.546  1.00  0.00            
ATOM   4673  C1B POPE  427     102.550 158.238  48.702  1.00  0.00            
ATOM   4674  C2B POPE  427      99.123 160.806  49.709  1.00  0.00            
ATOM   4675  C3B POPE  427      97.700 164.378  47.481  1.00  0.00            
ATOM   4676  C4B POPE  427      95.541 167.926  45.825  1.00  0.00            
ATOM   4677  NH3 POPE  428     113.097  77.748  52.436  1.00  0.00            
ATOM   4678  PO4 POPE  428     117.216  75.761  53.084  1.00  0.00            
ATOM   4679  GL1 POPE  428     117.292  76.765  49.588  1.00  0.00            
ATOM   4680  GL2 POPE  428     114.334  76.919  46.992  1.00  0.00            
ATOM   4681  C1A POPE  428     120.175  78.242  47.246  1.00  0.00            
ATOM   4682  D2A POPE  428     123.960  77.995  46.770  1.00  0.00            
ATOM   4683  C3A POPE  428     125.084  76.316  42.753  1.00  0.00            
ATOM   4684  C4A POPE  428     125.825  75.089  38.722  1.00  0.00            
ATOM   4685  C1B POPE  428     113.378  77.788  42.413  1.00  0.00            
ATOM   4686  C2B POPE  428     115.224  78.040  40.080  1.00  0.00            
ATOM   4687  C3B POPE  428     116.092  76.821  35.326  1.00  0.00            
ATOM   4688  C4B POPE  428     116.738  74.823  32.413  1.00  0.00            
ATOM   4689  NH3 POPE  429     132.809 147.401  57.893  1.00  0.00            
ATOM   4690  PO4 POPE  429     137.432 146.057  58.068  1.00  0.00            
ATOM   4691  GL1 POPE  429     138.954 147.444  53.939  1.00  0.00            
ATOM   4692  GL2 POPE  429     141.398 145.581  52.586  1.00  0.00            
ATOM   4693  C1A POPE  429     137.973 147.053  49.017  1.00  0.00            
ATOM   4694  D2A POPE  429     136.704 150.485  46.101  1.00  0.00            
ATOM   4695  C3A POPE  429     135.745 149.832  41.771  1.00  0.00            
ATOM   4696  C4A POPE  429     133.727 145.915  39.839  1.00  0.00            
ATOM   4697  C1B POPE  429     143.402 146.370  49.227  1.00  0.00            
ATOM   4698  C2B POPE  429     142.221 147.118  45.148  1.00  0.00            
ATOM   4699  C3B POPE  429     142.688 147.910  41.719  1.00  0.00            
ATOM   4700  C4B POPE  429     140.427 151.135  38.763  1.00  0.00            
ATOM   4701  NH3 POPE  430      15.046 152.262  60.521  1.00  0.00            
ATOM   4702  PO4 POPE  430      17.853 150.621  56.833  1.00  0.00            
ATOM   4703  GL1 POPE  430      16.689 151.445  53.592  1.00  0.00            
ATOM   4704  GL2 POPE  430      12.800 151.011  52.803  1.00  0.00            
ATOM   4705  C1A POPE  430      17.348 154.727  50.220  1.00  0.00            
ATOM   4706  D2A POPE  430      17.702 154.791  45.203  1.00  0.00            
ATOM   4707  C3A POPE  430      15.359 153.162  42.608  1.00  0.00            
ATOM   4708  C4A POPE  430      14.695 150.426  38.179  1.00  0.00            
ATOM   4709  C1B POPE  430      11.941 152.069  49.641  1.00  0.00            
ATOM   4710  C2B POPE  430      11.590 153.598  45.830  1.00  0.00            
ATOM   4711  C3B POPE  430      10.611 152.699  41.349  1.00  0.00            
ATOM   4712  C4B POPE  430       7.993 152.705  38.161  1.00  0.00            
ATOM   4713  NH3 POPE  431      19.298  87.283  54.755  1.00  0.00            
ATOM   4714  PO4 POPE  431      21.825  91.784  53.668  1.00  0.00            
ATOM   4715  GL1 POPE  431      21.894  92.572  49.977  1.00  0.00            
ATOM   4716  GL2 POPE  431      24.083  93.906  49.247  1.00  0.00            
ATOM   4717  C1A POPE  431      19.718  90.739  46.603  1.00  0.00            
ATOM   4718  D2A POPE  431      19.123  91.718  42.271  1.00  0.00            
ATOM   4719  C3A POPE  431      18.469  87.936  40.062  1.00  0.00            
ATOM   4720  C4A POPE  431      19.702  87.144  36.297  1.00  0.00            
ATOM   4721  C1B POPE  431      23.572  92.862  45.286  1.00  0.00            
ATOM   4722  C2B POPE  431      24.170  90.749  41.850  1.00  0.00            
ATOM   4723  C3B POPE  431      22.348  90.924  37.466  1.00  0.00            
ATOM   4724  C4B POPE  431      23.416  91.727  32.886  1.00  0.00            
ATOM   4725  NH3 POPE  432       9.104   8.201  59.995  1.00  0.00            
ATOM   4726  PO4 POPE  432      10.689   6.167  56.458  1.00  0.00            
ATOM   4727  GL1 POPE  432      11.339   8.643  53.387  1.00  0.00            
ATOM   4728  GL2 POPE  432      13.107  11.195  53.383  1.00  0.00            
ATOM   4729  C1A POPE  432      11.179   5.939  49.395  1.00  0.00            
ATOM   4730  D2A POPE  432      11.305   5.725  44.263  1.00  0.00            
ATOM   4731  C3A POPE  432      12.920   2.116  42.048  1.00  0.00            
ATOM   4732  C4A POPE  432      10.647 194.433  41.090  1.00  0.00            
ATOM   4733  C1B POPE  432      16.562  10.184  50.349  1.00  0.00            
ATOM   4734  C2B POPE  432      17.937   7.270  46.123  1.00  0.00            
ATOM   4735  C3B POPE  432      16.512   7.179  42.039  1.00  0.00            
ATOM   4736  C4B POPE  432      14.325  10.711  38.661  1.00  0.00            
ATOM   4737  NH3 POPE  433     155.784 144.300  57.417  1.00  0.00            
ATOM   4738  PO4 POPE  433     154.273 147.548  55.809  1.00  0.00            
ATOM   4739  GL1 POPE  433     151.019 148.208  52.288  1.00  0.00            
ATOM   4740  GL2 POPE  433     148.077 147.532  53.010  1.00  0.00            
ATOM   4741  C1A POPE  433     150.822 150.267  48.145  1.00  0.00            
ATOM   4742  D2A POPE  433     151.054 153.906  46.325  1.00  0.00            
ATOM   4743  C3A POPE  433     151.247 152.856  41.834  1.00  0.00            
ATOM   4744  C4A POPE  433     152.834 149.085  38.876  1.00  0.00            
ATOM   4745  C1B POPE  433     147.733 144.781  49.625  1.00  0.00            
ATOM   4746  C2B POPE  433     147.966 141.328  46.451  1.00  0.00            
ATOM   4747  C3B POPE  433     147.130 138.779  42.135  1.00  0.00            
ATOM   4748  C4B POPE  433     148.572 137.117  38.546  1.00  0.00            
ATOM   4749  NH3 POPE  434      66.954  30.917  58.845  1.00  0.00            
ATOM   4750  PO4 POPE  434      70.217  30.161  55.050  1.00  0.00            
ATOM   4751  GL1 POPE  434      71.193  29.778  51.229  1.00  0.00            
ATOM   4752  GL2 POPE  434      74.196  29.413  50.607  1.00  0.00            
ATOM   4753  C1A POPE  434      71.918  30.516  46.072  1.00  0.00            
ATOM   4754  D2A POPE  434      72.155  31.364  42.025  1.00  0.00            
ATOM   4755  C3A POPE  434      71.762  35.320  41.093  1.00  0.00            
ATOM   4756  C4A POPE  434      74.627  37.883  42.849  1.00  0.00            
ATOM   4757  C1B POPE  434      76.418  28.375  46.800  1.00  0.00            
ATOM   4758  C2B POPE  434      76.967  27.806  42.185  1.00  0.00            
ATOM   4759  C3B POPE  434      77.621  27.555  37.777  1.00  0.00            
ATOM   4760  C4B POPE  434      75.491  23.217  35.716  1.00  0.00            
ATOM   4761  NH3 POPE  435     141.439 161.452  62.492  1.00  0.00            
ATOM   4762  PO4 POPE  435     137.439 163.196  61.445  1.00  0.00            
ATOM   4763  GL1 POPE  435     136.129 165.550  56.975  1.00  0.00            
ATOM   4764  GL2 POPE  435     138.507 163.023  54.953  1.00  0.00            
ATOM   4765  C1A POPE  435     134.747 167.919  52.955  1.00  0.00            
ATOM   4766  D2A POPE  435     132.305 168.500  49.402  1.00  0.00            
ATOM   4767  C3A POPE  435     133.907 167.317  46.210  1.00  0.00            
ATOM   4768  C4A POPE  435     133.038 167.985  41.391  1.00  0.00            
ATOM   4769  C1B POPE  435     135.996 162.220  52.063  1.00  0.00            
ATOM   4770  C2B POPE  435     136.752 162.068  47.003  1.00  0.00            
ATOM   4771  C3B POPE  435     135.802 163.710  43.110  1.00  0.00            
ATOM   4772  C4B POPE  435     135.622 160.931  39.791  1.00  0.00            
ATOM   4773  NH3 POPE  436      84.923   1.155  65.061  1.00  0.00            
ATOM   4774  PO4 POPE  436      82.791 192.844  62.934  1.00  0.00            
ATOM   4775  GL1 POPE  436      83.821 191.465  59.219  1.00  0.00            
ATOM   4776  GL2 POPE  436      85.712 189.401  57.739  1.00  0.00            
ATOM   4777  C1A POPE  436      80.975 191.092  55.654  1.00  0.00            
ATOM   4778  D2A POPE  436      83.600 191.210  51.741  1.00  0.00            
ATOM   4779  C3A POPE  436      85.460 192.743  47.140  1.00  0.00            
ATOM   4780  C4A POPE  436      87.903 192.923  42.627  1.00  0.00            
ATOM   4781  C1B POPE  436      87.702 188.178  53.615  1.00  0.00            
ATOM   4782  C2B POPE  436      87.158 188.527  48.644  1.00  0.00            
ATOM   4783  C3B POPE  436      85.880 188.544  44.228  1.00  0.00            
ATOM   4784  C4B POPE  436      84.114 185.683  41.861  1.00  0.00            
ATOM   4785  NH3 POPE  437     100.430 161.518  64.013  1.00  0.00            
ATOM   4786  PO4 POPE  437     102.992 164.007  61.625  1.00  0.00            
ATOM   4787  GL1 POPE  437     101.551 164.574  56.966  1.00  0.00            
ATOM   4788  GL2 POPE  437     102.706 162.849  55.855  1.00  0.00            
ATOM   4789  C1A POPE  437     100.335 166.408  53.894  1.00  0.00            
ATOM   4790  D2A POPE  437     100.374 168.686  51.151  1.00  0.00            
ATOM   4791  C3A POPE  437      95.848 169.287  52.030  1.00  0.00            
ATOM   4792  C4A POPE  437      93.823 171.765  54.946  1.00  0.00            
ATOM   4793  C1B POPE  437     102.472 163.807  50.512  1.00  0.00            
ATOM   4794  C2B POPE  437     102.237 162.662  46.008  1.00  0.00            
ATOM   4795  C3B POPE  437     102.069 159.102  42.740  1.00  0.00            
ATOM   4796  C4B POPE  437     102.607 157.703  38.936  1.00  0.00            
ATOM   4797  NH3 POPE  438       1.688  47.373  58.840  1.00  0.00            
ATOM   4798  PO4 POPE  438       2.871  51.468  59.574  1.00  0.00            
ATOM   4799  GL1 POPE  438       3.601  51.369  54.352  1.00  0.00            
ATOM   4800  GL2 POPE  438       1.154  53.394  53.144  1.00  0.00            
ATOM   4801  C1A POPE  438       4.476  48.268  51.398  1.00  0.00            
ATOM   4802  D2A POPE  438       4.671  47.236  46.854  1.00  0.00            
ATOM   4803  C3A POPE  438       8.022  46.569  43.727  1.00  0.00            
ATOM   4804  C4A POPE  438       8.270  45.811  40.500  1.00  0.00            
ATOM   4805  C1B POPE  438       1.352  51.200  48.720  1.00  0.00            
ATOM   4806  C2B POPE  438       1.358  49.906  44.530  1.00  0.00            
ATOM   4807  C3B POPE  438       2.505  48.423  40.392  1.00  0.00            
ATOM   4808  C4B POPE  438       1.709  44.929  37.969  1.00  0.00            
ATOM   4809  NH3 POPE  439      51.340  34.626  54.602  1.00  0.00            
ATOM   4810  PO4 POPE  439      48.657  37.657  56.002  1.00  0.00            
ATOM   4811  GL1 POPE  439      48.445  38.094  51.771  1.00  0.00            
ATOM   4812  GL2 POPE  439      49.899  35.918  50.057  1.00  0.00            
ATOM   4813  C1A POPE  439      49.822  40.840  48.117  1.00  0.00            
ATOM   4814  D2A POPE  439      50.780  43.965  44.146  1.00  0.00            
ATOM   4815  C3A POPE  439      51.943  42.501  39.663  1.00  0.00            
ATOM   4816  C4A POPE  439      52.147  42.622  35.040  1.00  0.00            
ATOM   4817  C1B POPE  439      47.677  36.472  46.132  1.00  0.00            
ATOM   4818  C2B POPE  439      45.691  36.434  41.990  1.00  0.00            
ATOM   4819  C3B POPE  439      46.786  33.963  38.311  1.00  0.00            
ATOM   4820  C4B POPE  439      50.511  34.461  34.912  1.00  0.00            
ATOM   4821  NH3 POPE  440     116.176  82.432  50.783  1.00  0.00            
ATOM   4822  PO4 POPE  440     111.880  83.537  52.466  1.00  0.00            
ATOM   4823  GL1 POPE  440     110.959  85.713  48.759  1.00  0.00            
ATOM   4824  GL2 POPE  440     107.271  85.923  49.057  1.00  0.00            
ATOM   4825  C1A POPE  440     112.800  87.911  44.556  1.00  0.00            
ATOM   4826  D2A POPE  440     115.522  87.491  41.283  1.00  0.00            
ATOM   4827  C3A POPE  440     115.554  83.236  40.881  1.00  0.00            
ATOM   4828  C4A POPE  440     117.559  81.088  43.830  1.00  0.00            
ATOM   4829  C1B POPE  440     107.694  88.260  45.663  1.00  0.00            
ATOM   4830  C2B POPE  440     108.895  89.034  41.924  1.00  0.00            
ATOM   4831  C3B POPE  440     111.252  89.226  38.497  1.00  0.00            
ATOM   4832  C4B POPE  440     115.386  90.346  36.486  1.00  0.00            
ATOM   4833  NH3 POPE  441     118.620  19.664  57.800  1.00  0.00            
ATOM   4834  PO4 POPE  441     120.272  15.404  57.893  1.00  0.00            
ATOM   4835  GL1 POPE  441     122.725  14.312  54.007  1.00  0.00            
ATOM   4836  GL2 POPE  441     123.384  16.366  51.581  1.00  0.00            
ATOM   4837  C1A POPE  441     120.585  11.893  51.247  1.00  0.00            
ATOM   4838  D2A POPE  441     120.726  12.044  46.548  1.00  0.00            
ATOM   4839  C3A POPE  441     123.269  12.660  43.786  1.00  0.00            
ATOM   4840  C4A POPE  441     122.726  11.950  39.288  1.00  0.00            
ATOM   4841  C1B POPE  441     125.466  13.825  48.631  1.00  0.00            
ATOM   4842  C2B POPE  441     127.883  12.827  45.832  1.00  0.00            
ATOM   4843  C3B POPE  441     131.891  11.507  44.010  1.00  0.00            
ATOM   4844  C4B POPE  441     135.426   8.617  45.934  1.00  0.00            
ATOM   4845  NH3 POPE  442      28.068  37.891  56.770  1.00  0.00            
ATOM   4846  PO4 POPE  442      30.009  41.995  57.899  1.00  0.00            
ATOM   4847  GL1 POPE  442      28.634  42.534  53.480  1.00  0.00            
ATOM   4848  GL2 POPE  442      30.763  42.225  52.034  1.00  0.00            
ATOM   4849  C1A POPE  442      26.387  42.847  48.662  1.00  0.00            
ATOM   4850  D2A POPE  442      23.901  42.765  45.127  1.00  0.00            
ATOM   4851  C3A POPE  442      23.507  40.067  41.567  1.00  0.00            
ATOM   4852  C4A POPE  442      23.817  37.494  38.823  1.00  0.00            
ATOM   4853  C1B POPE  442      33.917  41.518  48.562  1.00  0.00            
ATOM   4854  C2B POPE  442      35.436  42.376  43.997  1.00  0.00            
ATOM   4855  C3B POPE  442      37.598  45.618  40.756  1.00  0.00            
ATOM   4856  C4B POPE  442      39.589  48.238  37.915  1.00  0.00            
ATOM   4857  NH3 POPE  443     159.582  23.076  56.915  1.00  0.00            
ATOM   4858  PO4 POPE  443     161.105  18.877  56.815  1.00  0.00            
ATOM   4859  GL1 POPE  443     160.701  17.752  52.909  1.00  0.00            
ATOM   4860  GL2 POPE  443     158.857  21.087  52.352  1.00  0.00            
ATOM   4861  C1A POPE  443     159.693  15.271  49.008  1.00  0.00            
ATOM   4862  D2A POPE  443     156.971  13.612  46.289  1.00  0.00            
ATOM   4863  C3A POPE  443     157.687  14.543  41.791  1.00  0.00            
ATOM   4864  C4A POPE  443     158.590  16.573  38.116  1.00  0.00            
ATOM   4865  C1B POPE  443     160.559  22.951  49.118  1.00  0.00            
ATOM   4866  C2B POPE  443     159.935  24.193  44.632  1.00  0.00            
ATOM   4867  C3B POPE  443     158.852  25.590  41.472  1.00  0.00            
ATOM   4868  C4B POPE  443     160.628  27.106  37.697  1.00  0.00            
ATOM   4869  NH3 POPE  444     144.442  15.342  57.041  1.00  0.00            
ATOM   4870  PO4 POPE  444     145.035  20.126  55.230  1.00  0.00            
ATOM   4871  GL1 POPE  444     146.718  18.992  52.522  1.00  0.00            
ATOM   4872  GL2 POPE  444     148.335  16.531  52.335  1.00  0.00            
ATOM   4873  C1A POPE  444     145.866  19.477  48.193  1.00  0.00            
ATOM   4874  D2A POPE  444     143.952  20.085  44.566  1.00  0.00            
ATOM   4875  C3A POPE  444     146.275  20.199  41.526  1.00  0.00            
ATOM   4876  C4A POPE  444     146.364  23.025  38.540  1.00  0.00            
ATOM   4877  C1B POPE  444     150.211  17.754  48.720  1.00  0.00            
ATOM   4878  C2B POPE  444     150.118  20.276  44.516  1.00  0.00            
ATOM   4879  C3B POPE  444     150.777  21.334  39.887  1.00  0.00            
ATOM   4880  C4B POPE  444     150.262  25.517  38.009  1.00  0.00            
ATOM   4881  NH3 POPE  445     135.997 130.908  52.653  1.00  0.00            
ATOM   4882  PO4 POPE  445     135.637 134.056  51.844  1.00  0.00            
ATOM   4883  GL1 POPE  445     136.380 135.009  47.963  1.00  0.00            
ATOM   4884  GL2 POPE  445     136.343 137.908  46.721  1.00  0.00            
ATOM   4885  C1A POPE  445     135.728 134.892  43.238  1.00  0.00            
ATOM   4886  D2A POPE  445     137.011 136.429  39.621  1.00  0.00            
ATOM   4887  C3A POPE  445     140.737 134.498  36.362  1.00  0.00            
ATOM   4888  C4A POPE  445     144.751 135.685  34.986  1.00  0.00            
ATOM   4889  C1B POPE  445     140.019 138.078  45.263  1.00  0.00            
ATOM   4890  C2B POPE  445     143.470 136.839  45.290  1.00  0.00            
ATOM   4891  C3B POPE  445     147.641 136.005  46.980  1.00  0.00            
ATOM   4892  C4B POPE  445     153.965 135.547  47.209  1.00  0.00            
ATOM   4893  NH3 POPE  446     145.514  50.170  53.910  1.00  0.00            
ATOM   4894  PO4 POPE  446     149.313  52.615  54.174  1.00  0.00            
ATOM   4895  GL1 POPE  446     151.288  51.073  51.182  1.00  0.00            
ATOM   4896  GL2 POPE  446     154.197  52.572  50.387  1.00  0.00            
ATOM   4897  C1A POPE  446     148.930  48.405  48.104  1.00  0.00            
ATOM   4898  D2A POPE  446     150.945  47.070  44.186  1.00  0.00            
ATOM   4899  C3A POPE  446     154.657  47.108  42.517  1.00  0.00            
ATOM   4900  C4A POPE  446     157.477  45.778  39.429  1.00  0.00            
ATOM   4901  C1B POPE  446     153.533  52.117  45.927  1.00  0.00            
ATOM   4902  C2B POPE  446     151.932  55.598  42.912  1.00  0.00            
ATOM   4903  C3B POPE  446     149.482  54.313  39.435  1.00  0.00            
ATOM   4904  C4B POPE  446     147.546  54.993  35.879  1.00  0.00            
ATOM   4905  NH3 POPE  447      12.202 160.541  63.475  1.00  0.00            
ATOM   4906  PO4 POPE  447      14.987 159.073  59.752  1.00  0.00            
ATOM   4907  GL1 POPE  447      13.515 161.334  55.399  1.00  0.00            
ATOM   4908  GL2 POPE  447      12.151 158.954  54.789  1.00  0.00            
ATOM   4909  C1A POPE  447      12.365 162.606  51.087  1.00  0.00            
ATOM   4910  D2A POPE  447       9.681 161.776  47.437  1.00  0.00            
ATOM   4911  C3A POPE  447       8.225 164.644  45.255  1.00  0.00            
ATOM   4912  C4A POPE  447       5.772 166.941  42.788  1.00  0.00            
ATOM   4913  C1B POPE  447      12.152 157.992  50.268  1.00  0.00            
ATOM   4914  C2B POPE  447      13.833 158.298  46.491  1.00  0.00            
ATOM   4915  C3B POPE  447      13.675 158.137  42.919  1.00  0.00            
ATOM   4916  C4B POPE  447      13.110 155.759  38.551  1.00  0.00            
ATOM   4917  NH3 POPE  448     191.440 176.173  58.356  1.00  0.00            
ATOM   4918  PO4 POPE  448     194.640 173.975  57.767  1.00  0.00            
ATOM   4919  GL1 POPE  448     194.408 172.327  54.055  1.00  0.00            
ATOM   4920  GL2 POPE  448     193.512 168.784  54.111  1.00  0.00            
ATOM   4921  C1A POPE  448     191.244 172.890  50.893  1.00  0.00            
ATOM   4922  D2A POPE  448     191.325 171.512  46.536  1.00  0.00            
ATOM   4923  C3A POPE  448     189.475 167.917  45.502  1.00  0.00            
ATOM   4924  C4A POPE  448     186.798 166.812  42.865  1.00  0.00            
ATOM   4925  C1B POPE  448     192.057 168.132  50.161  1.00  0.00            
ATOM   4926  C2B POPE  448     193.357 164.664  46.568  1.00  0.00            
ATOM   4927  C3B POPE  448     191.670 164.300  42.109  1.00  0.00            
ATOM   4928  C4B POPE  448     193.784 166.092  38.005  1.00  0.00            
ATOM   4929  GL0 DLPG  449     188.486 174.104  55.107  1.00  0.00            
ATOM   4930  PO4 DLPG  449     186.658 177.767  56.993  1.00  0.00            
ATOM   4931  GL1 DLPG  449     186.496 177.967  52.975  1.00  0.00            
ATOM   4932  GL2 DLPG  449     184.617 180.982  51.120  1.00  0.00            
ATOM   4933  C1A DLPG  449     186.525 174.762  49.874  1.00  0.00            
ATOM   4934  C2A DLPG  449     185.879 174.260  46.361  1.00  0.00            
ATOM   4935  C3A DLPG  449     187.857 172.398  42.383  1.00  0.00            
ATOM   4936  C1B DLPG  449     183.960 179.272  47.652  1.00  0.00            
ATOM   4937  C2B DLPG  449     184.734 178.579  43.576  1.00  0.00            
ATOM   4938  C3B DLPG  449     183.234 177.401  39.665  1.00  0.00            
ATOM   4939  GL0 DLPG  450     109.531  25.691  51.555  1.00  0.00            
ATOM   4940  PO4 DLPG  450     111.401  28.325  52.277  1.00  0.00            
ATOM   4941  GL1 DLPG  450     111.648  28.937  48.082  1.00  0.00            
ATOM   4942  GL2 DLPG  450     111.349  31.800  46.420  1.00  0.00            
ATOM   4943  C1A DLPG  450     111.572  28.508  43.128  1.00  0.00            
ATOM   4944  C2A DLPG  450     109.719  25.550  39.855  1.00  0.00            
ATOM   4945  C3A DLPG  450     106.894  22.087  37.980  1.00  0.00            
ATOM   4946  C1B DLPG  450     113.809  33.433  43.250  1.00  0.00            
ATOM   4947  C2B DLPG  450     113.248  35.620  39.569  1.00  0.00            
ATOM   4948  C3B DLPG  450     114.979  34.386  36.348  1.00  0.00            
ATOM   4949  GL0 DLPG  451      40.315 124.217  54.120  1.00  0.00            
ATOM   4950  PO4 DLPG  451      42.304 126.112  52.251  1.00  0.00            
ATOM   4951  GL1 DLPG  451      41.397 125.612  48.810  1.00  0.00            
ATOM   4952  GL2 DLPG  451      39.347 128.282  48.803  1.00  0.00            
ATOM   4953  C1A DLPG  451      42.739 124.187  45.142  1.00  0.00            
ATOM   4954  C2A DLPG  451      45.496 125.557  42.996  1.00  0.00            
ATOM   4955  C3A DLPG  451      45.796 126.860  38.365  1.00  0.00            
ATOM   4956  C1B DLPG  451      41.467 128.699  45.154  1.00  0.00            
ATOM   4957  C2B DLPG  451      41.792 130.530  41.282  1.00  0.00            
ATOM   4958  C3B DLPG  451      44.022 133.197  38.275  1.00  0.00            
ATOM   4959  GL0 DLPG  452      71.307  19.231  61.586  1.00  0.00            
ATOM   4960  PO4 DLPG  452      70.700  16.101  59.557  1.00  0.00            
ATOM   4961  GL1 DLPG  452      69.835  17.133  55.753  1.00  0.00            
ATOM   4962  GL2 DLPG  452      67.548  15.601  55.189  1.00  0.00            
ATOM   4963  C1A DLPG  452      71.336  19.512  51.583  1.00  0.00            
ATOM   4964  C2A DLPG  452      71.844  21.470  47.847  1.00  0.00            
ATOM   4965  C3A DLPG  452      71.912  20.718  43.770  1.00  0.00            
ATOM   4966  C1B DLPG  452      65.980  13.641  51.668  1.00  0.00            
ATOM   4967  C2B DLPG  452      62.366  13.973  47.945  1.00  0.00            
ATOM   4968  C3B DLPG  452      61.690  11.052  45.202  1.00  0.00            
ATOM   4969  GL0 DLPG  453       9.800 112.662  57.885  1.00  0.00            
ATOM   4970  PO4 DLPG  453       7.232 110.216  55.341  1.00  0.00            
ATOM   4971  GL1 DLPG  453       9.329 109.926  51.882  1.00  0.00            
ATOM   4972  GL2 DLPG  453      11.236 113.006  51.325  1.00  0.00            
ATOM   4973  C1A DLPG  453      11.600 107.217  48.717  1.00  0.00            
ATOM   4974  C2A DLPG  453      12.003 107.873  44.682  1.00  0.00            
ATOM   4975  C3A DLPG  453      13.753 111.318  41.744  1.00  0.00            
ATOM   4976  C1B DLPG  453       8.837 116.436  47.852  1.00  0.00            
ATOM   4977  C2B DLPG  453       7.111 118.131  44.754  1.00  0.00            
ATOM   4978  C3B DLPG  453       5.481 118.368  41.536  1.00  0.00            
ATOM   4979  GL0 DLPG  454     153.359  31.009  54.262  1.00  0.00            
ATOM   4980  PO4 DLPG  454     149.213  30.993  56.916  1.00  0.00            
ATOM   4981  GL1 DLPG  454     148.615  33.182  52.563  1.00  0.00            
ATOM   4982  GL2 DLPG  454     147.098  30.057  50.170  1.00  0.00            
ATOM   4983  C1A DLPG  454     147.992  34.898  49.308  1.00  0.00            
ATOM   4984  C2A DLPG  454     147.615  36.565  46.027  1.00  0.00            
ATOM   4985  C3A DLPG  454     146.992  37.198  42.052  1.00  0.00            
ATOM   4986  C1B DLPG  454     150.961  30.329  49.533  1.00  0.00            
ATOM   4987  C2B DLPG  454     154.710  30.825  48.471  1.00  0.00            
ATOM   4988  C3B DLPG  454     158.270  28.867  45.653  1.00  0.00            
ATOM   4989  GL0 DLPG  455     185.801 140.649  58.808  1.00  0.00            
ATOM   4990  PO4 DLPG  455     189.557 138.160  58.019  1.00  0.00            
ATOM   4991  GL1 DLPG  455     188.305 140.515  54.148  1.00  0.00            
ATOM   4992  GL2 DLPG  455     190.013 142.162  52.245  1.00  0.00            
ATOM   4993  C1A DLPG  455     184.592 140.235  51.230  1.00  0.00            
ATOM   4994  C2A DLPG  455     185.201 137.058  47.519  1.00  0.00            
ATOM   4995  C3A DLPG  455     187.256 140.074  44.636  1.00  0.00            
ATOM   4996  C1B DLPG  455     189.394 139.088  49.581  1.00  0.00            
ATOM   4997  C2B DLPG  455     190.285 136.227  45.861  1.00  0.00            
ATOM   4998  C3B DLPG  455     191.091 132.199  43.335  1.00  0.00            
ATOM   4999  GL0 DLPG  456      22.785 167.265  63.087  1.00  0.00            
ATOM   5000  PO4 DLPG  456      19.845 167.976  59.572  1.00  0.00            
ATOM   5001  GL1 DLPG  456      18.836 165.380  56.484  1.00  0.00            
ATOM   5002  GL2 DLPG  456      16.643 165.472  56.059  1.00  0.00            
ATOM   5003  C1A DLPG  456      20.498 162.671  53.645  1.00  0.00            
ATOM   5004  C2A DLPG  456      20.098 162.573  48.491  1.00  0.00            
ATOM   5005  C3A DLPG  456      19.410 164.687  44.589  1.00  0.00            
ATOM   5006  C1B DLPG  456      16.481 165.383  51.556  1.00  0.00            
ATOM   5007  C2B DLPG  456      17.114 167.173  48.316  1.00  0.00            
ATOM   5008  C3B DLPG  456      15.959 171.232  47.120  1.00  0.00            
ATOM   5009  GL0 DLPG  457       0.645  20.987  53.729  1.00  0.00            
ATOM   5010  PO4 DLPG  457     193.745  21.019  57.394  1.00  0.00            
ATOM   5011  GL1 DLPG  457     191.497  20.366  54.184  1.00  0.00            
ATOM   5012  GL2 DLPG  457     190.184  18.664  54.213  1.00  0.00            
ATOM   5013  C1A DLPG  457     192.932  19.889  49.850  1.00  0.00            
ATOM   5014  C2A DLPG  457     194.124  20.386  45.595  1.00  0.00            
ATOM   5015  C3A DLPG  457     193.555  19.817  40.848  1.00  0.00            
ATOM   5016  C1B DLPG  457     190.189  14.934  50.638  1.00  0.00            
ATOM   5017  C2B DLPG  457     189.842  11.035  48.591  1.00  0.00            
ATOM   5018  C3B DLPG  457     190.168   9.895  44.477  1.00  0.00            
ATOM   5019  GL0 DLPG  458     117.977 134.931  55.067  1.00  0.00            
ATOM   5020  PO4 DLPG  458     116.844 136.493  51.476  1.00  0.00            
ATOM   5021  GL1 DLPG  458     118.690 138.352  47.952  1.00  0.00            
ATOM   5022  GL2 DLPG  458     121.138 138.187  46.562  1.00  0.00            
ATOM   5023  C1A DLPG  458     118.038 140.543  43.960  1.00  0.00            
ATOM   5024  C2A DLPG  458     115.850 141.270  39.477  1.00  0.00            
ATOM   5025  C3A DLPG  458     112.610 143.655  38.103  1.00  0.00            
ATOM   5026  C1B DLPG  458     123.127 138.525  42.384  1.00  0.00            
ATOM   5027  C2B DLPG  458     121.854 142.375  39.084  1.00  0.00            
ATOM   5028  C3B DLPG  458     122.103 144.129  34.940  1.00  0.00            
ATOM   5029  GL0 DLPG  459     108.813 107.684  56.190  1.00  0.00            
ATOM   5030  PO4 DLPG  459     113.418 107.587  54.059  1.00  0.00            
ATOM   5031  GL1 DLPG  459     112.612 105.075  49.935  1.00  0.00            
ATOM   5032  GL2 DLPG  459     115.610 104.130  47.857  1.00  0.00            
ATOM   5033  C1A DLPG  459     111.273 103.433  45.911  1.00  0.00            
ATOM   5034  C2A DLPG  459     111.169 101.783  41.754  1.00  0.00            
ATOM   5035  C3A DLPG  459     111.836  97.584  41.635  1.00  0.00            
ATOM   5036  C1B DLPG  459     114.685  99.449  45.754  1.00  0.00            
ATOM   5037  C2B DLPG  459     112.730  94.320  44.964  1.00  0.00            
ATOM   5038  C3B DLPG  459     113.894  91.960  41.426  1.00  0.00            
ATOM   5039  GL0 DLPG  460      25.367 107.684  48.294  1.00  0.00            
ATOM   5040  PO4 DLPG  460      26.530 111.546  49.398  1.00  0.00            
ATOM   5041  GL1 DLPG  460      26.617 112.054  45.790  1.00  0.00            
ATOM   5042  GL2 DLPG  460      28.209 109.345  44.262  1.00  0.00            
ATOM   5043  C1A DLPG  460      26.668 114.573  43.297  1.00  0.00            
ATOM   5044  C2A DLPG  460      25.369 115.366  38.437  1.00  0.00            
ATOM   5045  C3A DLPG  460      24.662 112.153  35.681  1.00  0.00            
ATOM   5046  C1B DLPG  460      26.471 106.142  41.832  1.00  0.00            
ATOM   5047  C2B DLPG  460      26.521 104.625  37.982  1.00  0.00            
ATOM   5048  C3B DLPG  460      24.223 106.025  34.755  1.00  0.00            
ATOM   5049  GL0 DLPG  461      57.311 108.676  54.539  1.00  0.00            
ATOM   5050  PO4 DLPG  461      59.294 108.842  50.458  1.00  0.00            
ATOM   5051  GL1 DLPG  461      57.156 108.935  46.015  1.00  0.00            
ATOM   5052  GL2 DLPG  461      56.173 111.881  46.558  1.00  0.00            
ATOM   5053  C1A DLPG  461      57.161 109.754  42.175  1.00  0.00            
ATOM   5054  C2A DLPG  461      56.707 111.460  37.539  1.00  0.00            
ATOM   5055  C3A DLPG  461      57.579 112.760  33.852  1.00  0.00            
ATOM   5056  C1B DLPG  461      52.481 113.067  44.355  1.00  0.00            
ATOM   5057  C2B DLPG  461      53.310 114.248  40.736  1.00  0.00            
ATOM   5058  C3B DLPG  461      52.661 113.663  36.464  1.00  0.00            
ATOM   5059  GL0 DLPG  462     117.674 103.662  52.753  1.00  0.00            
ATOM   5060  PO4 DLPG  462     118.884  99.668  53.271  1.00  0.00
[truncated: 1,703,331 more chars]
