# Supplementary material for: Membrane transporter dimerization driven by differential lipid solvation energetics of dissociated and associated states
Source: eLife. 2021 Apr 7;10:e63288. doi: 10.7554/eLife.63288 (PMC8116059; doi:10.7554/eLife.63288)
Supplement: Figure 3—source data 3. — This folder contains initial/final configurations (PDB files) for GROMACS coarse-grained simulations of 2:1 POPE/POPG and 2:1 DLPE/DLPG pure membranes alongside the corresponding parameter files (MDP/TPR format). [file elife-63288-fig3-data3.zip › Figure3-source-data/membrane-systems/50PO_50DL/frame_0.pdb]

REMARK    GENERATED BY TRJCONV
TITLE     Martini system t=   0.00000 step= 0
REMARK    THIS IS A SIMULATION BOX
CRYST1  198.658  198.658   74.892  90.00  90.00  90.00 P 1           1
MODEL        1
ATOM      1  NH3 DLPE    1     150.951 124.760  55.337  1.00  0.00            
ATOM      2  PO4 DLPE    1     153.888 127.565  55.196  1.00  0.00            
ATOM      3  GL1 DLPE    1     152.762 127.478  51.157  1.00  0.00            
ATOM      4  GL2 DLPE    1     153.785 123.690  50.863  1.00  0.00            
ATOM      5  C1A DLPE    1     151.779 127.958  46.736  1.00  0.00            
ATOM      6  C2A DLPE    1     154.987 129.348  42.991  1.00  0.00            
ATOM      7  C3A DLPE    1     156.183 129.769  38.524  1.00  0.00            
ATOM      8  C1B DLPE    1     154.572 123.448  46.054  1.00  0.00            
ATOM      9  C2B DLPE    1     153.732 121.231  43.241  1.00  0.00            
ATOM     10  C3B DLPE    1     150.541 121.285  39.710  1.00  0.00            
ATOM     11  NH3 DLPE    2      38.521  37.628  60.184  1.00  0.00            
ATOM     12  PO4 DLPE    2      40.786  41.432  58.454  1.00  0.00            
ATOM     13  GL1 DLPE    2      42.493  41.518  54.022  1.00  0.00            
ATOM     14  GL2 DLPE    2      45.559  42.733  52.306  1.00  0.00            
ATOM     15  C1A DLPE    2      41.275  44.487  50.334  1.00  0.00            
ATOM     16  C2A DLPE    2      42.064  46.195  47.176  1.00  0.00            
ATOM     17  C3A DLPE    2      45.658  47.603  44.594  1.00  0.00            
ATOM     18  C1B DLPE    2      43.887  41.091  47.068  1.00  0.00            
ATOM     19  C2B DLPE    2      44.201  40.009  42.900  1.00  0.00            
ATOM     20  C3B DLPE    2      46.180  40.902  38.705  1.00  0.00            
ATOM     21  NH3 DLPE    3      71.343   4.950  55.662  1.00  0.00            
ATOM     22  PO4 DLPE    3      71.262   9.101  57.507  1.00  0.00            
ATOM     23  GL1 DLPE    3      70.043   9.741  53.541  1.00  0.00            
ATOM     24  GL2 DLPE    3      66.839  10.104  51.177  1.00  0.00            
ATOM     25  C1A DLPE    3      71.159   9.511  47.794  1.00  0.00            
ATOM     26  C2A DLPE    3      70.633  12.938  45.268  1.00  0.00            
ATOM     27  C3A DLPE    3      70.328  15.837  41.268  1.00  0.00            
ATOM     28  C1B DLPE    3      67.051  13.977  48.679  1.00  0.00            
ATOM     29  C2B DLPE    3      66.014  16.591  44.788  1.00  0.00            
ATOM     30  C3B DLPE    3      65.222  14.079  40.719  1.00  0.00            
ATOM     31  NH3 DLPE    4     139.577  65.929  59.587  1.00  0.00            
ATOM     32  PO4 DLPE    4     141.365  68.902  60.740  1.00  0.00            
ATOM     33  GL1 DLPE    4     140.309  68.995  55.975  1.00  0.00            
ATOM     34  GL2 DLPE    4     143.132  70.384  54.064  1.00  0.00            
ATOM     35  C1A DLPE    4     138.715  66.948  53.020  1.00  0.00            
ATOM     36  C2A DLPE    4     136.118  65.743  50.228  1.00  0.00            
ATOM     37  C3A DLPE    4     134.460  64.924  45.467  1.00  0.00            
ATOM     38  C1B DLPE    4     140.497  71.906  51.377  1.00  0.00            
ATOM     39  C2B DLPE    4     141.266  72.321  46.320  1.00  0.00            
ATOM     40  C3B DLPE    4     144.789  70.771  43.306  1.00  0.00            
ATOM     41  NH3 DLPE    5     159.960  82.811  58.664  1.00  0.00            
ATOM     42  PO4 DLPE    5     154.641  84.365  57.465  1.00  0.00            
ATOM     43  GL1 DLPE    5     157.239  81.157  54.755  1.00  0.00            
ATOM     44  GL2 DLPE    5     155.654  78.219  54.793  1.00  0.00            
ATOM     45  C1A DLPE    5     159.445  79.591  50.665  1.00  0.00            
ATOM     46  C2A DLPE    5     158.704  81.085  46.615  1.00  0.00            
ATOM     47  C3A DLPE    5     157.103  83.449  42.512  1.00  0.00            
ATOM     48  C1B DLPE    5     154.403  80.097  50.449  1.00  0.00            
ATOM     49  C2B DLPE    5     153.835  82.116  46.172  1.00  0.00            
ATOM     50  C3B DLPE    5     152.380  80.972  42.410  1.00  0.00            
ATOM     51  NH3 DLPE    6      51.905  37.010  53.746  1.00  0.00            
ATOM     52  PO4 DLPE    6      54.754  39.511  56.231  1.00  0.00            
ATOM     53  GL1 DLPE    6      54.817  40.689  51.755  1.00  0.00            
ATOM     54  GL2 DLPE    6      54.662  38.225  49.517  1.00  0.00            
ATOM     55  C1A DLPE    6      54.736  42.901  47.931  1.00  0.00            
ATOM     56  C2A DLPE    6      52.708  44.044  44.309  1.00  0.00            
ATOM     57  C3A DLPE    6      53.662  47.084  41.196  1.00  0.00            
ATOM     58  C1B DLPE    6      56.148  38.238  45.820  1.00  0.00            
ATOM     59  C2B DLPE    6      54.039  40.476  41.682  1.00  0.00            
ATOM     60  C3B DLPE    6      51.725  41.492  37.921  1.00  0.00            
ATOM     61  NH3 DLPE    7      55.972  61.973  55.289  1.00  0.00            
ATOM     62  PO4 DLPE    7      59.276  63.665  52.981  1.00  0.00            
ATOM     63  GL1 DLPE    7      57.609  62.372  49.131  1.00  0.00            
ATOM     64  GL2 DLPE    7      58.471  58.765  47.710  1.00  0.00            
ATOM     65  C1A DLPE    7      57.773  63.280  44.964  1.00  0.00            
ATOM     66  C2A DLPE    7      57.831  62.453  40.065  1.00  0.00            
ATOM     67  C3A DLPE    7      58.058  64.018  36.578  1.00  0.00            
ATOM     68  C1B DLPE    7      59.741  58.252  42.821  1.00  0.00            
ATOM     69  C2B DLPE    7      61.871  60.964  41.801  1.00  0.00            
ATOM     70  C3B DLPE    7      64.273  64.053  38.490  1.00  0.00            
ATOM     71  NH3 DLPE    8     197.698  69.640  60.919  1.00  0.00            
ATOM     72  PO4 DLPE    8       3.428  68.795  60.534  1.00  0.00            
ATOM     73  GL1 DLPE    8       3.255  66.620  55.978  1.00  0.00            
ATOM     74  GL2 DLPE    8       3.428  63.266  55.356  1.00  0.00            
ATOM     75  C1A DLPE    8       1.890  66.345  51.219  1.00  0.00            
ATOM     76  C2A DLPE    8     198.613  65.452  47.700  1.00  0.00            
ATOM     77  C3A DLPE    8     196.376  64.138  45.041  1.00  0.00            
ATOM     78  C1B DLPE    8       1.895  61.082  51.168  1.00  0.00            
ATOM     79  C2B DLPE    8       1.806  61.023  46.401  1.00  0.00            
ATOM     80  C3B DLPE    8     198.523  61.523  41.633  1.00  0.00            
ATOM     81  NH3 DLPE    9      41.402  76.962  59.065  1.00  0.00            
ATOM     82  PO4 DLPE    9      38.206  80.464  58.948  1.00  0.00            
ATOM     83  GL1 DLPE    9      39.013  79.023  54.822  1.00  0.00            
ATOM     84  GL2 DLPE    9      39.814  81.690  52.777  1.00  0.00            
ATOM     85  C1A DLPE    9      37.922  78.723  50.085  1.00  0.00            
ATOM     86  C2A DLPE    9      38.218  79.953  45.224  1.00  0.00            
ATOM     87  C3A DLPE    9      38.560  79.214  40.504  1.00  0.00            
ATOM     88  C1B DLPE    9      42.153  81.833  48.906  1.00  0.00            
ATOM     89  C2B DLPE    9      39.933  84.512  44.061  1.00  0.00            
ATOM     90  C3B DLPE    9      37.362  85.648  40.780  1.00  0.00            
ATOM     91  NH3 DLPE   10      88.159  13.142  53.975  1.00  0.00            
ATOM     92  PO4 DLPE   10      86.215   8.560  52.714  1.00  0.00            
ATOM     93  GL1 DLPE   10      87.940   6.191  49.886  1.00  0.00            
ATOM     94  GL2 DLPE   10      87.327   8.456  47.828  1.00  0.00            
ATOM     95  C1A DLPE   10      88.770   3.843  46.708  1.00  0.00            
ATOM     96  C2A DLPE   10      86.751   2.890  43.427  1.00  0.00            
ATOM     97  C3A DLPE   10      85.346   1.569  39.579  1.00  0.00            
ATOM     98  C1B DLPE   10      85.141   7.984  43.852  1.00  0.00            
ATOM     99  C2B DLPE   10      84.326   7.143  38.939  1.00  0.00            
ATOM    100  C3B DLPE   10      81.757   9.250  35.715  1.00  0.00            
ATOM    101  NH3 DLPE   11      80.370  42.350  51.487  1.00  0.00            
ATOM    102  PO4 DLPE   11      83.967  40.736  51.811  1.00  0.00            
ATOM    103  GL1 DLPE   11      85.360  42.286  48.158  1.00  0.00            
ATOM    104  GL2 DLPE   11      84.377  45.784  48.093  1.00  0.00            
ATOM    105  C1A DLPE   11      88.303  41.933  44.820  1.00  0.00            
ATOM    106  C2A DLPE   11      89.923  43.809  41.321  1.00  0.00            
ATOM    107  C3A DLPE   11      89.538  44.031  36.940  1.00  0.00            
ATOM    108  C1B DLPE   11      83.873  44.428  43.458  1.00  0.00            
ATOM    109  C2B DLPE   11      84.118  40.753  40.228  1.00  0.00            
ATOM    110  C3B DLPE   11      86.489  39.424  36.663  1.00  0.00            
ATOM    111  NH3 DLPE   12     192.624 160.094  56.193  1.00  0.00            
ATOM    112  PO4 DLPE   12     196.545 161.619  55.686  1.00  0.00            
ATOM    113  GL1 DLPE   12     196.655 160.072  51.542  1.00  0.00            
ATOM    114  GL2 DLPE   12       1.039 157.327  50.204  1.00  0.00            
ATOM    115  C1A DLPE   12     194.477 158.192  47.410  1.00  0.00            
ATOM    116  C2A DLPE   12     194.593 159.153  42.903  1.00  0.00            
ATOM    117  C3A DLPE   12     193.958 158.408  38.726  1.00  0.00            
ATOM    118  C1B DLPE   12       2.861 158.233  46.116  1.00  0.00            
ATOM    119  C2B DLPE   12       6.402 157.926  43.126  1.00  0.00            
ATOM    120  C3B DLPE   12       6.032 157.550  37.846  1.00  0.00            
ATOM    121  NH3 DLPE   13     145.368 100.869  56.514  1.00  0.00            
ATOM    122  PO4 DLPE   13     142.056  98.955  55.534  1.00  0.00            
ATOM    123  GL1 DLPE   13     142.074 100.424  51.426  1.00  0.00            
ATOM    124  GL2 DLPE   13     145.003 101.394  51.304  1.00  0.00            
ATOM    125  C1A DLPE   13     141.750 101.780  46.883  1.00  0.00            
ATOM    126  C2A DLPE   13     139.624 102.627  42.237  1.00  0.00            
ATOM    127  C3A DLPE   13     138.241 103.197  38.657  1.00  0.00            
ATOM    128  C1B DLPE   13     146.585 101.537  47.399  1.00  0.00            
ATOM    129  C2B DLPE   13     144.851 102.623  43.219  1.00  0.00            
ATOM    130  C3B DLPE   13     142.904 102.192  37.994  1.00  0.00            
ATOM    131  NH3 DLPE   14      22.989   4.874  58.724  1.00  0.00            
ATOM    132  PO4 DLPE   14      27.025   4.986  57.285  1.00  0.00            
ATOM    133  GL1 DLPE   14      27.692   2.024  52.567  1.00  0.00            
ATOM    134  GL2 DLPE   14      29.024 196.951  53.060  1.00  0.00            
ATOM    135  C1A DLPE   14      26.252   1.487  47.781  1.00  0.00            
ATOM    136  C2A DLPE   14      27.235   2.122  43.562  1.00  0.00            
ATOM    137  C3A DLPE   14      26.257   0.778  39.415  1.00  0.00            
ATOM    138  C1B DLPE   14      30.374 197.963  48.691  1.00  0.00            
ATOM    139  C2B DLPE   14      31.323 196.733  44.229  1.00  0.00            
ATOM    140  C3B DLPE   14      32.452 196.344  39.819  1.00  0.00            
ATOM    141  NH3 DLPE   15     159.718  14.372  61.188  1.00  0.00            
ATOM    142  PO4 DLPE   15     163.992  14.230  60.673  1.00  0.00            
ATOM    143  GL1 DLPE   15     163.113  15.869  56.534  1.00  0.00            
ATOM    144  GL2 DLPE   15     164.278  14.334  52.832  1.00  0.00            
ATOM    145  C1A DLPE   15     162.635  19.379  53.513  1.00  0.00            
ATOM    146  C2A DLPE   15     166.430  20.447  51.128  1.00  0.00            
ATOM    147  C3A DLPE   15     167.036  21.178  47.242  1.00  0.00            
ATOM    148  C1B DLPE   15     165.455  15.690  48.523  1.00  0.00            
ATOM    149  C2B DLPE   15     167.044  16.257  43.967  1.00  0.00            
ATOM    150  C3B DLPE   15     169.683  18.033  40.744  1.00  0.00            
ATOM    151  NH3 DLPE   16      12.420  31.241  55.282  1.00  0.00            
ATOM    152  PO4 DLPE   16      16.018  33.742  56.378  1.00  0.00            
ATOM    153  GL1 DLPE   16      16.031  33.830  51.375  1.00  0.00            
ATOM    154  GL2 DLPE   16      16.747  36.811  49.385  1.00  0.00            
ATOM    155  C1A DLPE   16      13.526  32.649  47.862  1.00  0.00            
ATOM    156  C2A DLPE   16      11.593  30.165  44.577  1.00  0.00            
ATOM    157  C3A DLPE   16       7.668  28.989  42.967  1.00  0.00            
ATOM    158  C1B DLPE   16      14.960  37.598  45.415  1.00  0.00            
ATOM    159  C2B DLPE   16      13.793  37.978  41.340  1.00  0.00            
ATOM    160  C3B DLPE   16       9.924  37.033  39.270  1.00  0.00            
ATOM    161  NH3 DLPE   17      28.013  96.579  56.564  1.00  0.00            
ATOM    162  PO4 DLPE   17      25.257  99.638  56.896  1.00  0.00            
ATOM    163  GL1 DLPE   17      26.469 100.907  52.854  1.00  0.00            
ATOM    164  GL2 DLPE   17      25.974 104.498  53.107  1.00  0.00            
ATOM    165  C1A DLPE   17      27.867 102.242  48.483  1.00  0.00            
ATOM    166  C2A DLPE   17      30.123 104.277  44.791  1.00  0.00            
ATOM    167  C3A DLPE   17      30.425 105.182  39.860  1.00  0.00            
ATOM    168  C1B DLPE   17      26.086 107.494  49.602  1.00  0.00            
ATOM    169  C2B DLPE   17      25.082 106.371  44.728  1.00  0.00            
ATOM    170  C3B DLPE   17      22.376 107.244  41.545  1.00  0.00            
ATOM    171  NH3 DLPE   18     138.605  96.058  58.228  1.00  0.00            
ATOM    172  PO4 DLPE   18     138.229 100.438  58.341  1.00  0.00            
ATOM    173  GL1 DLPE   18     137.375  99.150  53.684  1.00  0.00            
ATOM    174  GL2 DLPE   18     134.343  98.984  52.641  1.00  0.00            
ATOM    175  C1A DLPE   18     137.066 101.608  48.934  1.00  0.00            
ATOM    176  C2A DLPE   18     135.669 100.481  44.707  1.00  0.00            
ATOM    177  C3A DLPE   18     135.186  98.977  40.397  1.00  0.00            
ATOM    178  C1B DLPE   18     134.751  96.869  48.714  1.00  0.00            
ATOM    179  C2B DLPE   18     135.095  95.333  44.486  1.00  0.00            
ATOM    180  C3B DLPE   18     133.899  93.229  41.174  1.00  0.00            
ATOM    181  NH3 DLPE   19      68.211  29.775  54.463  1.00  0.00            
ATOM    182  PO4 DLPE   19      71.809  30.806  53.868  1.00  0.00            
ATOM    183  GL1 DLPE   19      73.935  30.592  49.901  1.00  0.00            
ATOM    184  GL2 DLPE   19      76.453  33.586  50.373  1.00  0.00            
ATOM    185  C1A DLPE   19      76.908  27.536  47.152  1.00  0.00            
ATOM    186  C2A DLPE   19      81.106  25.127  46.027  1.00  0.00            
ATOM    187  C3A DLPE   19      83.779  21.232  45.036  1.00  0.00            
ATOM    188  C1B DLPE   19      78.258  33.238  46.391  1.00  0.00            
ATOM    189  C2B DLPE   19      77.163  32.634  41.155  1.00  0.00            
ATOM    190  C3B DLPE   19      73.522  31.157  37.774  1.00  0.00            
ATOM    191  NH3 DLPE   20      69.718 146.585  57.711  1.00  0.00            
ATOM    192  PO4 DLPE   20      73.340 147.115  57.787  1.00  0.00            
ATOM    193  GL1 DLPE   20      73.252 149.583  54.166  1.00  0.00            
ATOM    194  GL2 DLPE   20      75.299 149.388  52.477  1.00  0.00            
ATOM    195  C1A DLPE   20      70.640 149.138  50.471  1.00  0.00            
ATOM    196  C2A DLPE   20      69.801 151.174  46.516  1.00  0.00            
ATOM    197  C3A DLPE   20      68.199 154.592  44.561  1.00  0.00            
ATOM    198  C1B DLPE   20      74.431 152.762  49.341  1.00  0.00            
ATOM    199  C2B DLPE   20      74.164 155.109  46.177  1.00  0.00            
ATOM    200  C3B DLPE   20      72.268 156.445  41.720  1.00  0.00            
ATOM    201  NH3 DLPE   21     110.920  71.224  52.282  1.00  0.00            
ATOM    202  PO4 DLPE   21     111.724  74.684  52.984  1.00  0.00            
ATOM    203  GL1 DLPE   21     114.047  74.634  49.740  1.00  0.00            
ATOM    204  GL2 DLPE   21     114.819  77.260  46.941  1.00  0.00            
ATOM    205  C1A DLPE   21     114.536  72.675  45.084  1.00  0.00            
ATOM    206  C2A DLPE   21     114.687  75.631  41.823  1.00  0.00            
ATOM    207  C3A DLPE   21     114.384  75.214  36.911  1.00  0.00            
ATOM    208  C1B DLPE   21     118.181  79.740  46.099  1.00  0.00            
ATOM    209  C2B DLPE   21     122.096  77.636  44.215  1.00  0.00            
ATOM    210  C3B DLPE   21     124.815  76.388  41.906  1.00  0.00            
ATOM    211  NH3 DLPE   22      28.568 112.270  64.826  1.00  0.00            
ATOM    212  PO4 DLPE   22      29.687 113.677  60.897  1.00  0.00            
ATOM    213  GL1 DLPE   22      29.183 112.854  56.708  1.00  0.00            
ATOM    214  GL2 DLPE   22      31.664 112.803  55.053  1.00  0.00            
ATOM    215  C1A DLPE   22      27.582 113.555  51.995  1.00  0.00            
ATOM    216  C2A DLPE   22      26.588 116.977  48.772  1.00  0.00            
ATOM    217  C3A DLPE   22      25.181 117.995  44.803  1.00  0.00            
ATOM    218  C1B DLPE   22      32.300 114.689  52.291  1.00  0.00            
ATOM    219  C2B DLPE   22      31.785 116.952  48.868  1.00  0.00            
ATOM    220  C3B DLPE   22      31.271 117.323  44.622  1.00  0.00            
ATOM    221  NH3 DLPE   23      75.361 128.333  60.856  1.00  0.00            
ATOM    222  PO4 DLPE   23      77.210 130.956  57.552  1.00  0.00            
ATOM    223  GL1 DLPE   23      77.411 129.686  53.324  1.00  0.00            
ATOM    224  GL2 DLPE   23      75.408 131.553  51.212  1.00  0.00            
ATOM    225  C1A DLPE   23      80.637 128.726  49.567  1.00  0.00            
ATOM    226  C2A DLPE   23      80.516 126.674  45.821  1.00  0.00            
ATOM    227  C3A DLPE   23      79.933 127.971  40.915  1.00  0.00            
ATOM    228  C1B DLPE   23      74.000 130.453  47.685  1.00  0.00            
ATOM    229  C2B DLPE   23      75.697 128.709  43.539  1.00  0.00            
ATOM    230  C3B DLPE   23      75.919 124.342  40.682  1.00  0.00            
ATOM    231  NH3 DLPE   24     115.769 143.916  58.758  1.00  0.00            
ATOM    232  PO4 DLPE   24     112.911 144.428  54.781  1.00  0.00            
ATOM    233  GL1 DLPE   24     113.054 146.250  51.129  1.00  0.00            
ATOM    234  GL2 DLPE   24     114.313 149.172  51.717  1.00  0.00            
ATOM    235  C1A DLPE   24     113.670 146.922  46.869  1.00  0.00            
ATOM    236  C2A DLPE   24     112.135 144.856  43.357  1.00  0.00            
ATOM    237  C3A DLPE   24     111.277 145.830  39.871  1.00  0.00            
ATOM    238  C1B DLPE   24     110.831 150.686  49.924  1.00  0.00            
ATOM    239  C2B DLPE   24     110.456 151.756  46.342  1.00  0.00            
ATOM    240  C3B DLPE   24     109.949 150.334  42.470  1.00  0.00            
ATOM    241  NH3 DLPE   25      48.631  63.895  58.957  1.00  0.00            
ATOM    242  PO4 DLPE   25      50.657  61.755  54.976  1.00  0.00            
ATOM    243  GL1 DLPE   25      52.750  60.050  51.385  1.00  0.00            
ATOM    244  GL2 DLPE   25      54.146  57.881  53.461  1.00  0.00            
ATOM    245  C1A DLPE   25      50.650  59.428  47.384  1.00  0.00            
ATOM    246  C2A DLPE   25      49.208  59.470  43.937  1.00  0.00            
ATOM    247  C3A DLPE   25      49.143  60.893  39.755  1.00  0.00            
ATOM    248  C1B DLPE   25      54.637  56.086  48.884  1.00  0.00            
ATOM    249  C2B DLPE   25      55.055  58.069  44.289  1.00  0.00            
ATOM    250  C3B DLPE   25      55.629  57.332  39.026  1.00  0.00            
ATOM    251  NH3 DLPE   26     153.254  41.046  58.013  1.00  0.00            
ATOM    252  PO4 DLPE   26     150.064  44.546  58.462  1.00  0.00            
ATOM    253  GL1 DLPE   26     149.721  43.426  53.993  1.00  0.00            
ATOM    254  GL2 DLPE   26     152.408  43.208  53.599  1.00  0.00            
ATOM    255  C1A DLPE   26     149.037  43.829  48.586  1.00  0.00            
ATOM    256  C2A DLPE   26     149.464  44.809  44.061  1.00  0.00            
ATOM    257  C3A DLPE   26     149.530  41.408  41.428  1.00  0.00            
ATOM    258  C1B DLPE   26     153.407  40.139  49.732  1.00  0.00            
ATOM    259  C2B DLPE   26     153.187  41.972  45.584  1.00  0.00            
ATOM    260  C3B DLPE   26     154.395  41.516  41.505  1.00  0.00            
ATOM    261  NH3 DLPE   27       3.460 114.287  56.255  1.00  0.00            
ATOM    262  PO4 DLPE   27     198.445 117.517  56.921  1.00  0.00            
ATOM    263  GL1 DLPE   27       1.567 118.143  52.329  1.00  0.00            
ATOM    264  GL2 DLPE   27       2.049 114.692  51.286  1.00  0.00            
ATOM    265  C1A DLPE   27       1.346 118.006  47.771  1.00  0.00            
ATOM    266  C2A DLPE   27       2.544 117.889  42.577  1.00  0.00            
ATOM    267  C3A DLPE   27       1.150 118.558  37.924  1.00  0.00            
ATOM    268  C1B DLPE   27       3.339 112.147  47.129  1.00  0.00            
ATOM    269  C2B DLPE   27       5.552 109.128  46.816  1.00  0.00            
ATOM    270  C3B DLPE   27       5.316 108.623  41.904  1.00  0.00            
ATOM    271  NH3 DLPE   28      11.369 117.224  57.050  1.00  0.00            
ATOM    272  PO4 DLPE   28       9.063 121.926  56.388  1.00  0.00            
ATOM    273  GL1 DLPE   28      12.625 121.016  53.594  1.00  0.00            
ATOM    274  GL2 DLPE   28      16.015 119.065  54.773  1.00  0.00            
ATOM    275  C1A DLPE   28      15.029 121.931  50.380  1.00  0.00            
ATOM    276  C2A DLPE   28      15.388 119.535  47.633  1.00  0.00            
ATOM    277  C3A DLPE   28      14.957 118.940  43.794  1.00  0.00            
ATOM    278  C1B DLPE   28      16.979 116.064  50.864  1.00  0.00            
ATOM    279  C2B DLPE   28      17.435 113.581  46.561  1.00  0.00            
ATOM    280  C3B DLPE   28      19.139 110.730  43.867  1.00  0.00            
ATOM    281  NH3 DLPE   29     155.135 186.646  52.996  1.00  0.00            
ATOM    282  PO4 DLPE   29     158.473 184.290  54.308  1.00  0.00            
ATOM    283  GL1 DLPE   29     159.064 183.314  49.856  1.00  0.00            
ATOM    284  GL2 DLPE   29     156.737 184.618  48.474  1.00  0.00            
ATOM    285  C1A DLPE   29     160.670 185.276  45.786  1.00  0.00            
ATOM    286  C2A DLPE   29     160.778 184.187  41.585  1.00  0.00            
ATOM    287  C3A DLPE   29     159.341 182.977  37.497  1.00  0.00            
ATOM    288  C1B DLPE   29     156.248 182.725  44.644  1.00  0.00            
ATOM    289  C2B DLPE   29     157.912 180.298  41.116  1.00  0.00            
ATOM    290  C3B DLPE   29     162.150 179.192  39.252  1.00  0.00            
ATOM    291  NH3 DLPE   30     104.196  11.392  52.793  1.00  0.00            
ATOM    292  PO4 DLPE   30      99.576  10.252  53.184  1.00  0.00            
ATOM    293  GL1 DLPE   30      98.842   8.647  48.778  1.00  0.00            
ATOM    294  GL2 DLPE   30      97.296   5.086  48.024  1.00  0.00            
ATOM    295  C1A DLPE   30      99.255   8.147  43.497  1.00  0.00            
ATOM    296  C2A DLPE   30      96.739   9.338  40.065  1.00  0.00            
ATOM    297  C3A DLPE   30      94.707   7.949  37.421  1.00  0.00            
ATOM    298  C1B DLPE   30     100.749   3.878  45.841  1.00  0.00            
ATOM    299  C2B DLPE   30     103.175   0.671  46.426  1.00  0.00            
ATOM    300  C3B DLPE   30     104.120 195.209  45.452  1.00  0.00            
ATOM    301  NH3 DLPE   31      12.962 107.540  60.851  1.00  0.00            
ATOM    302  PO4 DLPE   31      12.223 104.561  57.503  1.00  0.00            
ATOM    303  GL1 DLPE   31      12.743 101.432  54.290  1.00  0.00            
ATOM    304  GL2 DLPE   31      15.181 100.290  52.473  1.00  0.00            
ATOM    305  C1A DLPE   31       9.863 101.090  50.569  1.00  0.00            
ATOM    306  C2A DLPE   31       7.901  99.920  46.951  1.00  0.00            
ATOM    307  C3A DLPE   31       7.147  99.551  41.687  1.00  0.00            
ATOM    308  C1B DLPE   31      14.795 102.507  48.112  1.00  0.00            
ATOM    309  C2B DLPE   31      13.695 101.486  43.720  1.00  0.00            
ATOM    310  C3B DLPE   31      12.124  99.393  40.005  1.00  0.00            
ATOM    311  NH3 DLPE   32     159.485  35.157  56.303  1.00  0.00            
ATOM    312  PO4 DLPE   32     156.561  36.998  57.050  1.00  0.00            
ATOM    313  GL1 DLPE   32     156.250  36.334  52.694  1.00  0.00            
ATOM    314  GL2 DLPE   32     159.411  36.479  51.506  1.00  0.00            
ATOM    315  C1A DLPE   32     156.344  36.203  47.730  1.00  0.00            
ATOM    316  C2A DLPE   32     152.406  36.989  44.484  1.00  0.00            
ATOM    317  C3A DLPE   32     148.980  33.752  45.519  1.00  0.00            
ATOM    318  C1B DLPE   32     159.536  39.858  48.552  1.00  0.00            
ATOM    319  C2B DLPE   32     158.406  38.937  43.971  1.00  0.00            
ATOM    320  C3B DLPE   32     159.220  40.956  40.851  1.00  0.00            
ATOM    321  NH3 DLPE   33     197.474 102.250  59.374  1.00  0.00            
ATOM    322  PO4 DLPE   33       2.182  99.501  58.363  1.00  0.00            
ATOM    323  GL1 DLPE   33       4.163  98.198  55.146  1.00  0.00            
ATOM    324  GL2 DLPE   33       2.648  95.616  54.598  1.00  0.00            
ATOM    325  C1A DLPE   33       3.559  99.087  51.035  1.00  0.00            
ATOM    326  C2A DLPE   33       2.075  98.883  46.518  1.00  0.00            
ATOM    327  C3A DLPE   33       0.965  99.671  41.778  1.00  0.00            
ATOM    328  C1B DLPE   33       3.366  92.976  50.322  1.00  0.00            
ATOM    329  C2B DLPE   33       3.064  91.145  46.014  1.00  0.00            
ATOM    330  C3B DLPE   33     198.534  92.093  43.797  1.00  0.00            
ATOM    331  NH3 DLPE   34     124.387 108.008  55.605  1.00  0.00            
ATOM    332  PO4 DLPE   34     121.167 106.258  58.397  1.00  0.00            
ATOM    333  GL1 DLPE   34     120.897 103.591  54.555  1.00  0.00            
ATOM    334  GL2 DLPE   34     120.752 106.618  51.700  1.00  0.00            
ATOM    335  C1A DLPE   34     117.076 102.879  51.010  1.00  0.00            
ATOM    336  C2A DLPE   34     116.233 102.309  46.268  1.00  0.00            
ATOM    337  C3A DLPE   34     116.198 103.060  41.175  1.00  0.00            
ATOM    338  C1B DLPE   34     119.054 106.413  47.554  1.00  0.00            
ATOM    339  C2B DLPE   34     118.302 107.094  44.228  1.00  0.00            
ATOM    340  C3B DLPE   34     119.955 107.195  40.234  1.00  0.00            
ATOM    341  NH3 DLPE   35      95.030 136.044  54.572  1.00  0.00            
ATOM    342  PO4 DLPE   35      97.782 133.364  54.984  1.00  0.00            
ATOM    343  GL1 DLPE   35      97.381 133.254  50.699  1.00  0.00            
ATOM    344  GL2 DLPE   35      97.070 130.169  50.675  1.00  0.00            
ATOM    345  C1A DLPE   35      94.625 131.213  47.046  1.00  0.00            
ATOM    346  C2A DLPE   35      93.016 134.037  43.425  1.00  0.00            
ATOM    347  C3A DLPE   35      91.421 136.261  39.968  1.00  0.00            
ATOM    348  C1B DLPE   35      99.480 130.488  46.542  1.00  0.00            
ATOM    349  C2B DLPE   35     100.896 131.064  42.915  1.00  0.00            
ATOM    350  C3B DLPE   35     102.906 133.925  40.249  1.00  0.00            
ATOM    351  NH3 DLPE   36      12.888 145.821  56.787  1.00  0.00            
ATOM    352  PO4 DLPE   36      12.772 141.691  59.312  1.00  0.00            
ATOM    353  GL1 DLPE   36      13.113 140.059  55.086  1.00  0.00            
ATOM    354  GL2 DLPE   36      11.213 140.591  52.227  1.00  0.00            
ATOM    355  C1A DLPE   36      15.939 142.270  52.166  1.00  0.00            
ATOM    356  C2A DLPE   36      17.405 144.515  48.570  1.00  0.00            
ATOM    357  C3A DLPE   36      18.235 148.447  45.182  1.00  0.00            
ATOM    358  C1B DLPE   36       9.215 141.142  48.976  1.00  0.00            
ATOM    359  C2B DLPE   36       5.836 140.446  47.463  1.00  0.00            
ATOM    360  C3B DLPE   36       3.773 141.208  43.792  1.00  0.00            
ATOM    361  NH3 DLPE   37     172.577  93.455  54.781  1.00  0.00            
ATOM    362  PO4 DLPE   37     171.138  90.800  57.876  1.00  0.00            
ATOM    363  GL1 DLPE   37     171.505  88.208  54.531  1.00  0.00            
ATOM    364  GL2 DLPE   37     173.497  89.575  51.749  1.00  0.00            
ATOM    365  C1A DLPE   37     172.468  84.203  51.403  1.00  0.00            
ATOM    366  C2A DLPE   37     169.590  81.819  48.629  1.00  0.00            
ATOM    367  C3A DLPE   37     168.846  79.947  45.380  1.00  0.00            
ATOM    368  C1B DLPE   37     175.720  87.136  47.625  1.00  0.00            
ATOM    369  C2B DLPE   37     175.799  84.792  43.620  1.00  0.00            
ATOM    370  C3B DLPE   37     178.110  84.120  40.574  1.00  0.00            
ATOM    371  NH3 DLPE   38     156.336   4.408  52.150  1.00  0.00            
ATOM    372  PO4 DLPE   38     157.631   0.119  51.951  1.00  0.00            
ATOM    373  GL1 DLPE   38     160.142   0.577  48.204  1.00  0.00            
ATOM    374  GL2 DLPE   38     158.860   3.241  47.187  1.00  0.00            
ATOM    375  C1A DLPE   38     160.870 197.938  43.343  1.00  0.00            
ATOM    376  C2A DLPE   38     157.797 196.826  39.897  1.00  0.00            
ATOM    377  C3A DLPE   38     157.835 196.637  36.108  1.00  0.00            
ATOM    378  C1B DLPE   38     160.435   4.320  43.126  1.00  0.00            
ATOM    379  C2B DLPE   38     160.476   3.861  39.412  1.00  0.00            
ATOM    380  C3B DLPE   38     162.347 198.034  38.055  1.00  0.00            
ATOM    381  NH3 DLPE   39      82.528 157.004  58.202  1.00  0.00            
ATOM    382  PO4 DLPE   39      85.680 158.260  59.228  1.00  0.00            
ATOM    383  GL1 DLPE   39      87.203 158.899  55.049  1.00  0.00            
ATOM    384  GL2 DLPE   39      90.185 156.400  54.185  1.00  0.00            
ATOM    385  C1A DLPE   39      86.735 158.253  50.723  1.00  0.00            
ATOM    386  C2A DLPE   39      87.981 156.818  46.379  1.00  0.00            
ATOM    387  C3A DLPE   39      88.142 158.773  41.140  1.00  0.00            
ATOM    388  C1B DLPE   39      92.056 157.266  49.548  1.00  0.00            
ATOM    389  C2B DLPE   39      92.935 156.958  45.402  1.00  0.00            
ATOM    390  C3B DLPE   39      93.527 155.404  41.657  1.00  0.00            
ATOM    391  NH3 DLPE   40      80.210   0.443  54.109  1.00  0.00            
ATOM    392  PO4 DLPE   40      78.325 194.970  55.043  1.00  0.00            
ATOM    393  GL1 DLPE   40      76.840 195.841  51.548  1.00  0.00            
ATOM    394  GL2 DLPE   40      73.257 197.524  50.337  1.00  0.00            
ATOM    395  C1A DLPE   40      78.189 196.920  48.046  1.00  0.00            
ATOM    396  C2A DLPE   40      78.886 197.833  43.677  1.00  0.00            
ATOM    397  C3A DLPE   40      78.782   1.181  40.262  1.00  0.00            
ATOM    398  C1B DLPE   40      72.663 194.624  47.150  1.00  0.00            
ATOM    399  C2B DLPE   40      71.144 193.197  42.929  1.00  0.00            
ATOM    400  C3B DLPE   40      69.693 196.470  39.335  1.00  0.00            
ATOM    401  NH3 DLPE   41       3.791  26.741  60.237  1.00  0.00            
ATOM    402  PO4 DLPE   41       3.349  25.526  55.932  1.00  0.00            
ATOM    403  GL1 DLPE   41       6.080  23.195  52.646  1.00  0.00            
ATOM    404  GL2 DLPE   41       8.693  25.047  52.326  1.00  0.00            
ATOM    405  C1A DLPE   41       7.288  21.795  48.019  1.00  0.00            
ATOM    406  C2A DLPE   41       7.197  23.967  43.682  1.00  0.00            
ATOM    407  C3A DLPE   41       7.881  24.612  40.053  1.00  0.00            
ATOM    408  C1B DLPE   41       7.191  26.711  48.213  1.00  0.00            
ATOM    409  C2B DLPE   41       3.429  26.934  46.550  1.00  0.00            
ATOM    410  C3B DLPE   41       2.861  29.460  42.956  1.00  0.00            
ATOM    411  NH3 DLPE   42     114.735  86.724  54.170  1.00  0.00            
ATOM    412  PO4 DLPE   42     111.057  89.715  53.795  1.00  0.00            
ATOM    413  GL1 DLPE   42     112.559  88.407  49.783  1.00  0.00            
ATOM    414  GL2 DLPE   42     115.223  88.237  48.470  1.00  0.00            
ATOM    415  C1A DLPE   42     111.807  90.756  45.356  1.00  0.00            
ATOM    416  C2A DLPE   42     109.859  94.591  44.268  1.00  0.00            
ATOM    417  C3A DLPE   42     113.259  99.018  43.594  1.00  0.00            
ATOM    418  C1B DLPE   42     115.142  86.413  44.251  1.00  0.00            
ATOM    419  C2B DLPE   42     116.302  85.058  39.572  1.00  0.00            
ATOM    420  C3B DLPE   42     118.272  80.922  37.086  1.00  0.00            
ATOM    421  NH3 DLPE   43      76.987  50.204  53.533  1.00  0.00            
ATOM    422  PO4 DLPE   43      73.170  52.393  53.673  1.00  0.00            
ATOM    423  GL1 DLPE   43      72.118  51.756  49.365  1.00  0.00            
ATOM    424  GL2 DLPE   43      73.850  55.068  48.070  1.00  0.00            
ATOM    425  C1A DLPE   43      74.857  49.977  45.788  1.00  0.00            
ATOM    426  C2A DLPE   43      75.804  49.918  41.063  1.00  0.00            
ATOM    427  C3A DLPE   43      74.410  49.502  36.970  1.00  0.00            
ATOM    428  C1B DLPE   43      74.640  55.174  44.427  1.00  0.00            
ATOM    429  C2B DLPE   43      73.948  55.436  40.624  1.00  0.00            
ATOM    430  C3B DLPE   43      74.211  54.705  36.451  1.00  0.00            
ATOM    431  NH3 DLPE   44     168.111  16.121  58.426  1.00  0.00            
ATOM    432  PO4 DLPE   44     168.048  12.611  58.062  1.00  0.00            
ATOM    433  GL1 DLPE   44     169.180  10.318  53.792  1.00  0.00            
ATOM    434  GL2 DLPE   44     165.749   8.792  52.308  1.00  0.00            
ATOM    435  C1A DLPE   44     169.244  12.683  50.352  1.00  0.00            
ATOM    436  C2A DLPE   44     170.842  13.384  45.657  1.00  0.00            
ATOM    437  C3A DLPE   44     173.272  14.938  43.482  1.00  0.00            
ATOM    438  C1B DLPE   44     167.654   6.848  48.504  1.00  0.00            
ATOM    439  C2B DLPE   44     168.859   7.001  44.141  1.00  0.00            
ATOM    440  C3B DLPE   44     170.350   5.353  39.846  1.00  0.00            
ATOM    441  NH3 DLPE   45      20.326  92.148  57.484  1.00  0.00            
ATOM    442  PO4 DLPE   45      16.156  92.472  58.973  1.00  0.00            
ATOM    443  GL1 DLPE   45      16.182  92.247  54.722  1.00  0.00            
ATOM    444  GL2 DLPE   45      14.150  89.139  54.523  1.00  0.00            
ATOM    445  C1A DLPE   45      17.470  94.898  51.447  1.00  0.00            
ATOM    446  C2A DLPE   45      17.404  97.714  48.889  1.00  0.00            
ATOM    447  C3A DLPE   45      16.190  97.360  44.303  1.00  0.00            
ATOM    448  C1B DLPE   45      10.963  87.716  51.211  1.00  0.00            
ATOM    449  C2B DLPE   45      10.124  86.416  46.244  1.00  0.00            
ATOM    450  C3B DLPE   45      11.406  86.336  42.366  1.00  0.00            
ATOM    451  NH3 DLPE   46     186.198 115.383  54.089  1.00  0.00            
ATOM    452  PO4 DLPE   46     183.907 114.024  56.609  1.00  0.00            
ATOM    453  GL1 DLPE   46     181.079 113.408  53.559  1.00  0.00            
ATOM    454  GL2 DLPE   46     180.327 110.432  53.040  1.00  0.00            
ATOM    455  C1A DLPE   46     180.882 112.772  48.824  1.00  0.00            
ATOM    456  C2A DLPE   46     179.183 113.009  45.287  1.00  0.00            
ATOM    457  C3A DLPE   46     178.096 110.443  41.656  1.00  0.00            
ATOM    458  C1B DLPE   46     182.245 107.201  49.384  1.00  0.00            
ATOM    459  C2B DLPE   46     183.192 104.389  45.467  1.00  0.00            
ATOM    460  C3B DLPE   46     183.151 102.108  41.648  1.00  0.00            
ATOM    461  NH3 DLPE   47      63.474  74.157  54.555  1.00  0.00            
ATOM    462  PO4 DLPE   47      66.799  70.600  54.985  1.00  0.00            
ATOM    463  GL1 DLPE   47      65.546  70.116  50.253  1.00  0.00            
ATOM    464  GL2 DLPE   47      65.903  68.201  49.382  1.00  0.00            
ATOM    465  C1A DLPE   47      62.573  70.552  46.032  1.00  0.00            
ATOM    466  C2A DLPE   47      59.381  71.642  43.070  1.00  0.00            
ATOM    467  C3A DLPE   47      59.288  75.678  40.447  1.00  0.00            
ATOM    468  C1B DLPE   47      67.464  69.470  45.383  1.00  0.00            
ATOM    469  C2B DLPE   47      69.528  67.743  40.530  1.00  0.00            
ATOM    470  C3B DLPE   47      67.041  68.052  36.744  1.00  0.00            
ATOM    471  NH3 DLPE   48      46.004  36.389  60.391  1.00  0.00            
ATOM    472  PO4 DLPE   48      49.101  34.769  56.970  1.00  0.00            
ATOM    473  GL1 DLPE   48      47.682  33.903  52.691  1.00  0.00            
ATOM    474  GL2 DLPE   48      49.781  34.577  50.263  1.00  0.00            
ATOM    475  C1A DLPE   48      45.490  32.352  49.435  1.00  0.00            
ATOM    476  C2A DLPE   48      42.318  30.571  47.351  1.00  0.00            
ATOM    477  C3A DLPE   48      41.352  31.506  44.554  1.00  0.00            
ATOM    478  C1B DLPE   48      50.156  34.098  45.682  1.00  0.00            
ATOM    479  C2B DLPE   48      50.771  30.433  41.863  1.00  0.00            
ATOM    480  C3B DLPE   48      50.524  26.974  40.618  1.00  0.00            
ATOM    481  NH3 DLPE   49     122.076 194.789  54.435  1.00  0.00            
ATOM    482  PO4 DLPE   49     126.839 192.446  54.457  1.00  0.00            
ATOM    483  GL1 DLPE   49     128.028 189.555  50.897  1.00  0.00            
ATOM    484  GL2 DLPE   49     130.118 188.058  51.365  1.00  0.00            
ATOM    485  C1A DLPE   49     125.638 187.982  47.819  1.00  0.00            
ATOM    486  C2A DLPE   49     121.905 189.790  46.137  1.00  0.00            
ATOM    487  C3A DLPE   49     119.692 189.676  42.300  1.00  0.00            
ATOM    488  C1B DLPE   49     129.592 186.269  46.141  1.00  0.00            
ATOM    489  C2B DLPE   49     130.993 185.614  42.077  1.00  0.00            
ATOM    490  C3B DLPE   49     131.024 183.422  38.542  1.00  0.00            
ATOM    491  NH3 DLPE   50      27.647  66.089  58.795  1.00  0.00            
ATOM    492  PO4 DLPE   50      25.611  62.924  58.209  1.00  0.00            
ATOM    493  GL1 DLPE   50      25.232  64.444  53.513  1.00  0.00            
ATOM    494  GL2 DLPE   50      28.581  65.269  53.201  1.00  0.00            
ATOM    495  C1A DLPE   50      22.863  64.116  49.028  1.00  0.00            
ATOM    496  C2A DLPE   50      22.676  64.448  44.970  1.00  0.00            
ATOM    497  C3A DLPE   50      19.868  63.790  41.091  1.00  0.00            
ATOM    498  C1B DLPE   50      26.872  66.901  49.799  1.00  0.00            
ATOM    499  C2B DLPE   50      28.216  67.242  44.634  1.00  0.00            
ATOM    500  C3B DLPE   50      28.411  67.320  39.790  1.00  0.00            
ATOM    501  NH3 DLPE   51     186.149  81.537  60.354  1.00  0.00            
ATOM    502  PO4 DLPE   51     182.076  78.586  59.759  1.00  0.00            
ATOM    503  GL1 DLPE   51     182.377  78.815  56.050  1.00  0.00            
ATOM    504  GL2 DLPE   51     181.006  75.685  54.402  1.00  0.00            
ATOM    505  C1A DLPE   51     186.057  78.509  52.640  1.00  0.00            
ATOM    506  C2A DLPE   51     188.044  82.543  50.374  1.00  0.00            
ATOM    507  C3A DLPE   51     188.639  86.496  51.139  1.00  0.00            
ATOM    508  C1B DLPE   51     178.606  76.639  50.658  1.00  0.00            
ATOM    509  C2B DLPE   51     177.419  76.120  46.142  1.00  0.00            
ATOM    510  C3B DLPE   51     175.931  78.091  41.134  1.00  0.00            
ATOM    511  NH3 DLPE   52     132.867  52.022  60.626  1.00  0.00            
ATOM    512  PO4 DLPE   52     133.080  46.865  60.898  1.00  0.00            
ATOM    513  GL1 DLPE   52     131.887  48.599  56.982  1.00  0.00            
ATOM    514  GL2 DLPE   52     129.764  50.465  55.737  1.00  0.00            
ATOM    515  C1A DLPE   52     134.819  51.166  54.046  1.00  0.00            
ATOM    516  C2A DLPE   52     137.758  49.703  50.075  1.00  0.00            
ATOM    517  C3A DLPE   52     136.882  50.906  44.797  1.00  0.00            
ATOM    518  C1B DLPE   52     130.390  53.414  52.445  1.00  0.00            
ATOM    519  C2B DLPE   52     129.945  56.668  48.039  1.00  0.00            
ATOM    520  C3B DLPE   52     127.245  57.857  44.284  1.00  0.00            
ATOM    521  NH3 DLPE   53     115.587 157.382  57.028  1.00  0.00            
ATOM    522  PO4 DLPE   53     118.265 153.143  57.357  1.00  0.00            
ATOM    523  GL1 DLPE   53     116.140 152.791  54.656  1.00  0.00            
ATOM    524  GL2 DLPE   53     112.306 153.897  53.497  1.00  0.00            
ATOM    525  C1A DLPE   53     115.941 153.138  49.494  1.00  0.00            
ATOM    526  C2A DLPE   53     116.834 155.854  46.934  1.00  0.00            
ATOM    527  C3A DLPE   53     120.901 157.753  47.937  1.00  0.00            
ATOM    528  C1B DLPE   53     112.453 156.039  49.359  1.00  0.00            
ATOM    529  C2B DLPE   53     112.361 156.559  45.455  1.00  0.00            
ATOM    530  C3B DLPE   53     114.737 158.424  41.887  1.00  0.00            
ATOM    531  NH3 DLPE   54     144.060 151.298  60.110  1.00  0.00            
ATOM    532  PO4 DLPE   54     141.244 150.312  56.183  1.00  0.00            
ATOM    533  GL1 DLPE   54     139.660 151.859  51.910  1.00  0.00            
ATOM    534  GL2 DLPE   54     141.632 154.094  52.271  1.00  0.00            
ATOM    535  C1A DLPE   54     141.541 152.317  47.823  1.00  0.00            
ATOM    536  C2A DLPE   54     140.746 152.816  43.643  1.00  0.00            
ATOM    537  C3A DLPE   54     141.322 152.456  38.985  1.00  0.00            
ATOM    538  C1B DLPE   54     146.103 155.560  49.598  1.00  0.00            
ATOM    539  C2B DLPE   54     147.780 157.017  46.550  1.00  0.00            
ATOM    540  C3B DLPE   54     148.846 155.715  42.172  1.00  0.00            
ATOM    541  NH3 DLPE   55       5.295 132.674  55.100  1.00  0.00            
ATOM    542  PO4 DLPE   55       2.391 135.164  55.547  1.00  0.00            
ATOM    543  GL1 DLPE   55       4.229 134.992  50.674  1.00  0.00            
ATOM    544  GL2 DLPE   55       7.837 136.487  50.302  1.00  0.00            
ATOM    545  C1A DLPE   55       1.441 136.052  47.328  1.00  0.00            
ATOM    546  C2A DLPE   55       2.211 135.863  43.456  1.00  0.00            
ATOM    547  C3A DLPE   55       1.136 139.011  40.513  1.00  0.00            
ATOM    548  C1B DLPE   55       8.692 136.664  45.567  1.00  0.00            
ATOM    549  C2B DLPE   55      10.771 135.903  42.635  1.00  0.00            
ATOM    550  C3B DLPE   55      13.377 132.957  40.652  1.00  0.00            
ATOM    551  NH3 DLPE   56     152.973  95.434  56.138  1.00  0.00            
ATOM    552  PO4 DLPE   56     151.263 100.432  55.058  1.00  0.00            
ATOM    553  GL1 DLPE   56     152.852 102.512  51.723  1.00  0.00            
ATOM    554  GL2 DLPE   56     155.927 102.223  51.070  1.00  0.00            
ATOM    555  C1A DLPE   56     151.312 103.196  48.269  1.00  0.00            
ATOM    556  C2A DLPE   56     149.880 102.639  44.355  1.00  0.00            
ATOM    557  C3A DLPE   56     151.537 104.318  39.595  1.00  0.00            
ATOM    558  C1B DLPE   56     158.834 104.150  47.590  1.00  0.00            
ATOM    559  C2B DLPE   56     160.516 102.708  43.239  1.00  0.00            
ATOM    560  C3B DLPE   56     163.038 104.310  39.344  1.00  0.00            
ATOM    561  NH3 DLPE   57      91.769 124.532  53.281  1.00  0.00            
ATOM    562  PO4 DLPE   57      90.505 118.954  53.367  1.00  0.00            
ATOM    563  GL1 DLPE   57      92.258 120.433  49.906  1.00  0.00            
ATOM    564  GL2 DLPE   57      91.833 117.653  47.516  1.00  0.00            
ATOM    565  C1A DLPE   57      92.401 122.956  46.681  1.00  0.00            
ATOM    566  C2A DLPE   57      92.844 124.912  42.985  1.00  0.00            
ATOM    567  C3A DLPE   57      89.463 126.663  39.046  1.00  0.00            
ATOM    568  C1B DLPE   57      92.981 114.843  44.152  1.00  0.00            
ATOM    569  C2B DLPE   57      94.925 113.638  40.761  1.00  0.00            
ATOM    570  C3B DLPE   57      97.563 113.737  37.892  1.00  0.00            
ATOM    571  NH3 DLPE   58      96.395 122.055  53.744  1.00  0.00            
ATOM    572  PO4 DLPE   58      97.460 125.911  53.410  1.00  0.00            
ATOM    573  GL1 DLPE   58      99.247 125.953  49.651  1.00  0.00            
ATOM    574  GL2 DLPE   58     102.440 126.117  50.004  1.00  0.00            
ATOM    575  C1A DLPE   58      96.616 126.546  46.165  1.00  0.00            
ATOM    576  C2A DLPE   58      95.296 128.957  42.516  1.00  0.00            
ATOM    577  C3A DLPE   58      94.239 129.728  37.977  1.00  0.00            
ATOM    578  C1B DLPE   58     102.372 126.784  45.276  1.00  0.00            
ATOM    579  C2B DLPE   58     102.994 124.511  41.380  1.00  0.00            
ATOM    580  C3B DLPE   58     105.627 124.514  38.241  1.00  0.00            
ATOM    581  NH3 DLPE   59     154.647 149.699  60.220  1.00  0.00            
ATOM    582  PO4 DLPE   59     153.474 147.137  56.980  1.00  0.00            
ATOM    583  GL1 DLPE   59     155.733 150.283  54.862  1.00  0.00            
ATOM    584  GL2 DLPE   59     153.792 149.414  52.547  1.00  0.00            
ATOM    585  C1A DLPE   59     158.170 150.995  51.335  1.00  0.00            
ATOM    586  C2A DLPE   59     160.099 150.140  47.530  1.00  0.00            
ATOM    587  C3A DLPE   59     162.933 146.871  50.271  1.00  0.00            
ATOM    588  C1B DLPE   59     153.441 151.710  49.110  1.00  0.00            
ATOM    589  C2B DLPE   59     151.025 152.713  46.432  1.00  0.00            
ATOM    590  C3B DLPE   59     150.478 149.881  42.808  1.00  0.00            
ATOM    591  NH3 DLPE   60      32.521  26.619  60.497  1.00  0.00            
ATOM    592  PO4 DLPE   60      32.584  22.673  57.648  1.00  0.00            
ATOM    593  GL1 DLPE   60      33.132  22.524  53.550  1.00  0.00            
ATOM    594  GL2 DLPE   60      29.252  23.003  52.680  1.00  0.00            
ATOM    595  C1A DLPE   60      33.739  19.136  49.987  1.00  0.00            
ATOM    596  C2A DLPE   60      35.511  17.785  46.738  1.00  0.00            
ATOM    597  C3A DLPE   60      34.749  19.583  43.111  1.00  0.00            
ATOM    598  C1B DLPE   60      31.784  23.196  48.325  1.00  0.00            
ATOM    599  C2B DLPE   60      34.350  25.100  45.117  1.00  0.00            
ATOM    600  C3B DLPE   60      36.622  24.949  41.693  1.00  0.00            
ATOM    601  NH3 DLPE   61     122.272  86.834  54.189  1.00  0.00            
ATOM    602  PO4 DLPE   61     125.869  88.655  55.352  1.00  0.00            
ATOM    603  GL1 DLPE   61     128.475  87.971  51.946  1.00  0.00            
ATOM    604  GL2 DLPE   61     131.669  88.530  51.826  1.00  0.00            
ATOM    605  C1A DLPE   61     129.826  87.607  47.926  1.00  0.00            
ATOM    606  C2A DLPE   61     132.579  87.523  43.771  1.00  0.00            
ATOM    607  C3A DLPE   61     133.882  88.037  39.398  1.00  0.00            
ATOM    608  C1B DLPE   61     134.884  86.591  48.221  1.00  0.00            
ATOM    609  C2B DLPE   61     137.248  85.774  44.320  1.00  0.00            
ATOM    610  C3B DLPE   61     137.190  83.734  40.717  1.00  0.00            
ATOM    611  NH3 DLPE   62      65.854 155.009  57.538  1.00  0.00            
ATOM    612  PO4 DLPE   62      68.056 151.212  57.975  1.00  0.00            
ATOM    613  GL1 DLPE   62      66.459 151.161  54.185  1.00  0.00            
ATOM    614  GL2 DLPE   62      68.631 153.226  52.808  1.00  0.00            
ATOM    615  C1A DLPE   62      65.111 148.801  50.051  1.00  0.00            
ATOM    616  C2A DLPE   62      65.669 149.486  45.835  1.00  0.00            
ATOM    617  C3A DLPE   62      65.342 150.878  42.270  1.00  0.00            
ATOM    618  C1B DLPE   62      70.402 156.548  49.859  1.00  0.00            
ATOM    619  C2B DLPE   62      70.615 158.578  46.656  1.00  0.00            
ATOM    620  C3B DLPE   62      73.354 160.778  44.110  1.00  0.00            
ATOM    621  NH3 DLPE   63     152.702  60.045  59.571  1.00  0.00            
ATOM    622  PO4 DLPE   63     157.614  60.460  58.949  1.00  0.00            
ATOM    623  GL1 DLPE   63     156.894  58.710  55.204  1.00  0.00            
ATOM    624  GL2 DLPE   63     159.951  59.323  54.462  1.00  0.00            
ATOM    625  C1A DLPE   63     154.697  60.507  52.411  1.00  0.00            
ATOM    626  C2A DLPE   63     152.393  64.246  50.787  1.00  0.00            
ATOM    627  C3A DLPE   63     149.076  66.777  50.609  1.00  0.00            
ATOM    628  C1B DLPE   63     159.453  59.479  50.456  1.00  0.00            
ATOM    629  C2B DLPE   63     158.247  58.789  45.851  1.00  0.00            
ATOM    630  C3B DLPE   63     161.064  57.170  42.755  1.00  0.00            
ATOM    631  NH3 DLPE   64     142.768  73.338  58.421  1.00  0.00            
ATOM    632  PO4 DLPE   64     146.394  74.983  59.933  1.00  0.00            
ATOM    633  GL1 DLPE   64     147.085  76.420  55.635  1.00  0.00            
ATOM    634  GL2 DLPE   64     144.780  75.604  54.446  1.00  0.00            
ATOM    635  C1A DLPE   64     149.092  76.581  51.553  1.00  0.00            
ATOM    636  C2A DLPE   64     151.415  74.149  49.136  1.00  0.00            
ATOM    637  C3A DLPE   64     149.302  71.126  47.132  1.00  0.00            
ATOM    638  C1B DLPE   64     143.890  75.615  50.773  1.00  0.00            
ATOM    639  C2B DLPE   64     146.068  74.892  46.430  1.00  0.00            
ATOM    640  C3B DLPE   64     147.430  75.807  42.584  1.00  0.00            
ATOM    641  NH3 DLPE   65     111.940  49.454  51.017  1.00  0.00            
ATOM    642  PO4 DLPE   65     109.659  45.643  52.173  1.00  0.00            
ATOM    643  GL1 DLPE   65     111.456  45.237  47.760  1.00  0.00            
ATOM    644  GL2 DLPE   65     111.824  48.557  46.118  1.00  0.00            
ATOM    645  C1A DLPE   65     112.596  44.029  43.434  1.00  0.00            
ATOM    646  C2A DLPE   65     112.608  40.404  41.677  1.00  0.00            
ATOM    647  C3A DLPE   65     108.756  37.038  40.062  1.00  0.00            
ATOM    648  C1B DLPE   65     111.546  51.220  42.638  1.00  0.00            
ATOM    649  C2B DLPE   65     113.096  53.490  39.638  1.00  0.00            
ATOM    650  C3B DLPE   65     112.385  51.846  35.725  1.00  0.00            
ATOM    651  NH3 DLPE   66     185.152 188.242  57.253  1.00  0.00            
ATOM    652  PO4 DLPE   66     180.762 189.456  56.353  1.00  0.00            
ATOM    653  GL1 DLPE   66     179.961 193.302  53.902  1.00  0.00            
ATOM    654  GL2 DLPE   66     182.318 195.583  54.537  1.00  0.00            
ATOM    655  C1A DLPE   66     180.915 195.115  49.528  1.00  0.00            
ATOM    656  C2A DLPE   66     183.552 196.619  46.594  1.00  0.00            
ATOM    657  C3A DLPE   66     182.286 198.317  42.421  1.00  0.00            
ATOM    658  C1B DLPE   66     184.721 193.266  53.272  1.00  0.00            
ATOM    659  C2B DLPE   66     182.985 190.330  50.373  1.00  0.00            
ATOM    660  C3B DLPE   66     180.235 189.216  47.514  1.00  0.00            
ATOM    661  NH3 DLPE   67     180.963 175.373  59.397  1.00  0.00            
ATOM    662  PO4 DLPE   67     176.918 177.470  58.665  1.00  0.00            
ATOM    663  GL1 DLPE   67     175.724 178.858  55.360  1.00  0.00            
ATOM    664  GL2 DLPE   67     172.591 178.080  53.439  1.00  0.00            
ATOM    665  C1A DLPE   67     177.517 178.418  51.264  1.00  0.00            
ATOM    666  C2A DLPE   67     177.115 177.325  47.312  1.00  0.00            
ATOM    667  C3A DLPE   67     177.024 177.499  42.894  1.00  0.00            
ATOM    668  C1B DLPE   67     174.215 174.623  50.551  1.00  0.00            
ATOM    669  C2B DLPE   67     172.754 170.716  48.910  1.00  0.00            
ATOM    670  C3B DLPE   67     171.239 166.905  49.173  1.00  0.00            
ATOM    671  NH3 DLPE   68      88.757  29.797  54.019  1.00  0.00            
ATOM    672  PO4 DLPE   68      85.355  31.791  54.904  1.00  0.00            
ATOM    673  GL1 DLPE   68      84.346  30.378  50.770  1.00  0.00            
ATOM    674  GL2 DLPE   68      85.282  27.479  51.399  1.00  0.00            
ATOM    675  C1A DLPE   68      81.441  29.487  47.843  1.00  0.00            
ATOM    676  C2A DLPE   68      81.204  29.950  43.480  1.00  0.00            
ATOM    677  C3A DLPE   68      81.388  30.734  40.401  1.00  0.00            
ATOM    678  C1B DLPE   68      85.953  27.828  46.909  1.00  0.00            
ATOM    679  C2B DLPE   68      85.298  26.010  43.033  1.00  0.00            
ATOM    680  C3B DLPE   68      82.814  25.760  39.096  1.00  0.00            
ATOM    681  NH3 DLPE   69     158.271 174.759  56.418  1.00  0.00            
ATOM    682  PO4 DLPE   69     162.942 176.991  56.379  1.00  0.00            
ATOM    683  GL1 DLPE   69     164.512 177.316  51.982  1.00  0.00            
ATOM    684  GL2 DLPE   69     163.384 180.143  50.423  1.00  0.00            
ATOM    685  C1A DLPE   69     166.167 175.439  48.102  1.00  0.00            
ATOM    686  C2A DLPE   69     168.355 175.257  45.106  1.00  0.00            
ATOM    687  C3A DLPE   69     170.583 177.065  42.246  1.00  0.00            
ATOM    688  C1B DLPE   69     164.589 183.311  47.785  1.00  0.00            
ATOM    689  C2B DLPE   69     165.562 183.892  43.674  1.00  0.00            
ATOM    690  C3B DLPE   69     165.431 184.975  39.479  1.00  0.00            
ATOM    691  NH3 DLPE   70     112.297  41.119  52.710  1.00  0.00            
ATOM    692  PO4 DLPE   70     115.464  39.693  54.245  1.00  0.00            
ATOM    693  GL1 DLPE   70     116.057  40.188  49.936  1.00  0.00            
ATOM    694  GL2 DLPE   70     118.836  38.654  49.886  1.00  0.00            
ATOM    695  C1A DLPE   70     114.006  40.370  46.790  1.00  0.00            
ATOM    696  C2A DLPE   70     110.030  37.608  45.011  1.00  0.00            
ATOM    697  C3A DLPE   70     106.309  34.604  45.724  1.00  0.00            
ATOM    698  C1B DLPE   70     118.822  39.827  45.246  1.00  0.00            
ATOM    699  C2B DLPE   70     117.414  41.005  40.827  1.00  0.00            
ATOM    700  C3B DLPE   70     118.460  43.287  37.367  1.00  0.00            
ATOM    701  NH3 DLPE   71      21.177  98.246  59.115  1.00  0.00            
ATOM    702  PO4 DLPE   71      18.852  98.764  55.845  1.00  0.00            
ATOM    703  GL1 DLPE   71      21.930  97.558  53.863  1.00  0.00            
ATOM    704  GL2 DLPE   71      23.357  95.002  54.548  1.00  0.00            
ATOM    705  C1A DLPE   71      22.704  98.836  48.372  1.00  0.00            
ATOM    706  C2A DLPE   71      19.849 100.921  45.957  1.00  0.00            
ATOM    707  C3A DLPE   71      20.738 102.351  42.070  1.00  0.00            
ATOM    708  C1B DLPE   71      22.443  93.486  50.001  1.00  0.00            
ATOM    709  C2B DLPE   71      22.307  89.942  47.534  1.00  0.00            
ATOM    710  C3B DLPE   71      22.247  88.593  43.905  1.00  0.00            
ATOM    711  NH3 DLPE   72      28.412  16.748  53.608  1.00  0.00            
ATOM    712  PO4 DLPE   72      27.091  20.806  56.335  1.00  0.00            
ATOM    713  GL1 DLPE   72      24.406  20.426  51.480  1.00  0.00            
ATOM    714  GL2 DLPE   72      24.657  17.261  50.453  1.00  0.00            
ATOM    715  C1A DLPE   72      24.550  22.870  48.480  1.00  0.00            
ATOM    716  C2A DLPE   72      21.445  22.948  44.782  1.00  0.00            
ATOM    717  C3A DLPE   72      21.581  22.995  40.848  1.00  0.00            
ATOM    718  C1B DLPE   72      25.453  17.458  46.109  1.00  0.00            
ATOM    719  C2B DLPE   72      25.780  19.691  42.658  1.00  0.00            
ATOM    720  C3B DLPE   72      26.191  20.502  39.260  1.00  0.00            
ATOM    721  NH3 DLPE   73      16.232  28.901  57.261  1.00  0.00            
ATOM    722  PO4 DLPE   73      19.131  26.221  55.589  1.00  0.00            
ATOM    723  GL1 DLPE   73      19.450  25.469  51.535  1.00  0.00            
ATOM    724  GL2 DLPE   73      20.261  23.137  50.595  1.00  0.00            
ATOM    725  C1A DLPE   73      21.547  28.047  47.977  1.00  0.00            
ATOM    726  C2A DLPE   73      23.978  27.387  43.729  1.00  0.00            
ATOM    727  C3A DLPE   73      25.449  26.092  40.024  1.00  0.00            
ATOM    728  C1B DLPE   73      17.209  23.440  47.694  1.00  0.00            
ATOM    729  C2B DLPE   73      15.708  22.641  43.219  1.00  0.00            
ATOM    730  C3B DLPE   73      12.239  21.851  39.977  1.00  0.00            
ATOM    731  NH3 DLPE   74     173.938  39.387  64.377  1.00  0.00            
ATOM    732  PO4 DLPE   74     170.972  40.678  59.906  1.00  0.00            
ATOM    733  GL1 DLPE   74     169.497  38.743  56.297  1.00  0.00            
ATOM    734  GL2 DLPE   74     165.737  38.365  54.664  1.00  0.00            
ATOM    735  C1A DLPE   74     170.152  38.524  51.953  1.00  0.00            
ATOM    736  C2A DLPE   74     172.189  38.065  46.987  1.00  0.00            
ATOM    737  C3A DLPE   74     174.835  38.295  42.778  1.00  0.00            
ATOM    738  C1B DLPE   74     164.364  39.213  50.137  1.00  0.00            
ATOM    739  C2B DLPE   74     166.676  38.178  46.871  1.00  0.00            
ATOM    740  C3B DLPE   74     167.888  40.032  43.483  1.00  0.00            
ATOM    741  NH3 DLPE   75      30.336 189.515  56.264  1.00  0.00            
ATOM    742  PO4 DLPE   75      26.323 187.616  58.241  1.00  0.00            
ATOM    743  GL1 DLPE   75      24.967 187.124  53.849  1.00  0.00            
ATOM    744  GL2 DLPE   75      27.473 188.571  51.949  1.00  0.00            
ATOM    745  C1A DLPE   75      21.185 186.992  49.810  1.00  0.00            
ATOM    746  C2A DLPE   75      22.909 186.040  45.052  1.00  0.00            
ATOM    747  C3A DLPE   75      21.368 185.715  41.361  1.00  0.00            
ATOM    748  C1B DLPE   75      26.016 189.300  48.674  1.00  0.00            
ATOM    749  C2B DLPE   75      26.879 188.585  44.162  1.00  0.00            
ATOM    750  C3B DLPE   75      26.907 185.377  40.857  1.00  0.00            
ATOM    751  NH3 DLPE   76      31.258 125.369  59.322  1.00  0.00            
ATOM    752  PO4 DLPE   76      26.417 123.961  60.612  1.00  0.00            
ATOM    753  GL1 DLPE   76      27.280 122.407  56.372  1.00  0.00            
ATOM    754  GL2 DLPE   76      25.369 123.404  53.543  1.00  0.00            
ATOM    755  C1A DLPE   76      25.595 118.369  54.213  1.00  0.00            
ATOM    756  C2A DLPE   76      23.110 116.190  51.816  1.00  0.00            
ATOM    757  C3A DLPE   76      22.856 113.158  49.031  1.00  0.00            
ATOM    758  C1B DLPE   76      24.092 121.720  49.710  1.00  0.00            
ATOM    759  C2B DLPE   76      23.291 123.246  45.596  1.00  0.00            
ATOM    760  C3B DLPE   76      20.345 123.963  41.567  1.00  0.00            
ATOM    761  NH3 DLPE   77      20.355  62.012  57.106  1.00  0.00            
ATOM    762  PO4 DLPE   77      16.901  65.627  58.891  1.00  0.00            
ATOM    763  GL1 DLPE   77      17.755  67.143  54.621  1.00  0.00            
ATOM    764  GL2 DLPE   77      19.142  64.031  52.632  1.00  0.00            
ATOM    765  C1A DLPE   77      18.729  70.457  53.409  1.00  0.00            
ATOM    766  C2A DLPE   77      18.948  72.045  49.597  1.00  0.00            
ATOM    767  C3A DLPE   77      17.632  72.818  45.733  1.00  0.00            
ATOM    768  C1B DLPE   77      18.744  66.617  49.383  1.00  0.00            
ATOM    769  C2B DLPE   77      19.143  67.625  45.424  1.00  0.00            
ATOM    770  C3B DLPE   77      17.317  68.249  40.745  1.00  0.00            
ATOM    771  NH3 DLPE   78      34.224  78.102  61.663  1.00  0.00            
ATOM    772  PO4 DLPE   78      31.133  75.507  58.720  1.00  0.00            
ATOM    773  GL1 DLPE   78      32.590  75.295  53.905  1.00  0.00            
ATOM    774  GL2 DLPE   78      34.029  78.017  52.968  1.00  0.00            
ATOM    775  C1A DLPE   78      33.005  75.222  49.152  1.00  0.00            
ATOM    776  C2A DLPE   78      32.541  77.578  45.724  1.00  0.00            
ATOM    777  C3A DLPE   78      30.860  78.567  42.126  1.00  0.00            
ATOM    778  C1B DLPE   78      33.007  80.027  50.145  1.00  0.00            
ATOM    779  C2B DLPE   78      34.219  83.144  47.838  1.00  0.00            
ATOM    780  C3B DLPE   78      34.156  87.562  46.472  1.00  0.00            
ATOM    781  NH3 DLPE   79      94.281  47.239  57.947  1.00  0.00            
ATOM    782  PO4 DLPE   79      94.610  46.511  52.865  1.00  0.00            
ATOM    783  GL1 DLPE   79      95.787  46.480  47.901  1.00  0.00            
ATOM    784  GL2 DLPE   79      97.697  46.147  46.765  1.00  0.00            
ATOM    785  C1A DLPE   79      93.153  46.539  44.237  1.00  0.00            
ATOM    786  C2A DLPE   79      91.483  49.285  41.040  1.00  0.00            
ATOM    787  C3A DLPE   79      90.167  49.241  36.905  1.00  0.00            
ATOM    788  C1B DLPE   79      97.210  43.683  42.595  1.00  0.00            
ATOM    789  C2B DLPE   79      95.236  41.441  40.789  1.00  0.00            
ATOM    790  C3B DLPE   79      94.196  39.102  36.761  1.00  0.00            
ATOM    791  NH3 DLPE   80      76.328 153.919  55.714  1.00  0.00            
ATOM    792  PO4 DLPE   80      80.344 152.539  55.877  1.00  0.00            
ATOM    793  GL1 DLPE   80      79.018 153.056  51.248  1.00  0.00            
ATOM    794  GL2 DLPE   80      78.102 156.695  51.137  1.00  0.00            
ATOM    795  C1A DLPE   80      78.577 152.606  45.578  1.00  0.00            
ATOM    796  C2A DLPE   80      80.554 151.675  42.401  1.00  0.00            
ATOM    797  C3A DLPE   80      83.068 149.207  41.253  1.00  0.00            
ATOM    798  C1B DLPE   80      76.887 159.496  47.480  1.00  0.00            
ATOM    799  C2B DLPE   80      78.840 161.741  45.389  1.00  0.00            
ATOM    800  C3B DLPE   80      80.747 164.352  42.420  1.00  0.00            
ATOM    801  NH3 DLPE   81     193.117 118.192  55.843  1.00  0.00            
ATOM    802  PO4 DLPE   81     190.998 114.153  54.855  1.00  0.00            
ATOM    803  GL1 DLPE   81     193.662 112.800  51.821  1.00  0.00            
ATOM    804  GL2 DLPE   81     195.843 116.168  52.567  1.00  0.00            
ATOM    805  C1A DLPE   81     196.970 111.609  49.875  1.00  0.00            
ATOM    806  C2A DLPE   81     198.150 109.214  46.486  1.00  0.00            
ATOM    807  C3A DLPE   81     198.582 106.311  42.826  1.00  0.00            
ATOM    808  C1B DLPE   81     195.472 119.601  49.111  1.00  0.00            
ATOM    809  C2B DLPE   81     194.674 119.561  45.034  1.00  0.00            
ATOM    810  C3B DLPE   81     193.789 120.593  40.697  1.00  0.00            
ATOM    811  NH3 DLPE   82      43.731  11.706  56.703  1.00  0.00            
ATOM    812  PO4 DLPE   82      41.778  15.114  56.060  1.00  0.00            
ATOM    813  GL1 DLPE   82      44.892  15.255  51.683  1.00  0.00            
ATOM    814  GL2 DLPE   82      47.375  16.542  52.445  1.00  0.00            
ATOM    815  C1A DLPE   82      45.276  12.881  48.272  1.00  0.00            
ATOM    816  C2A DLPE   82      43.781  12.733  44.056  1.00  0.00            
ATOM    817  C3A DLPE   82      41.387  12.639  40.265  1.00  0.00            
ATOM    818  C1B DLPE   82      49.254  18.004  49.615  1.00  0.00            
ATOM    819  C2B DLPE   82      51.875  18.876  45.869  1.00  0.00            
ATOM    820  C3B DLPE   82      52.205  18.284  41.511  1.00  0.00            
ATOM    821  NH3 DLPE   83      58.819  30.114  56.834  1.00  0.00            
ATOM    822  PO4 DLPE   83      63.242  29.317  55.378  1.00  0.00            
ATOM    823  GL1 DLPE   83      61.151  29.104  51.946  1.00  0.00            
ATOM    824  GL2 DLPE   83      58.795  30.644  51.463  1.00  0.00            
ATOM    825  C1A DLPE   83      62.531  29.792  47.908  1.00  0.00            
ATOM    826  C2A DLPE   83      63.954  29.930  42.992  1.00  0.00            
ATOM    827  C3A DLPE   83      65.188  31.003  40.273  1.00  0.00            
ATOM    828  C1B DLPE   83      56.981  29.167  47.030  1.00  0.00            
ATOM    829  C2B DLPE   83      54.806  27.657  44.228  1.00  0.00            
ATOM    830  C3B DLPE   83      55.127  28.702  39.846  1.00  0.00            
ATOM    831  NH3 DLPE   84      17.413 174.333  58.117  1.00  0.00            
ATOM    832  PO4 DLPE   84      21.054 175.921  60.055  1.00  0.00            
ATOM    833  GL1 DLPE   84      21.805 176.658  55.932  1.00  0.00            
ATOM    834  GL2 DLPE   84      24.000 178.404  55.011  1.00  0.00            
ATOM    835  C1A DLPE   84      20.491 176.813  51.996  1.00  0.00            
ATOM    836  C2A DLPE   84      19.100 177.075  47.007  1.00  0.00            
ATOM    837  C3A DLPE   84      14.881 179.216  44.316  1.00  0.00            
ATOM    838  C1B DLPE   84      26.370 182.209  53.205  1.00  0.00            
ATOM    839  C2B DLPE   84      27.606 183.290  49.249  1.00  0.00            
ATOM    840  C3B DLPE   84      30.816 182.098  46.134  1.00  0.00            
ATOM    841  NH3 DLPE   85     142.409  79.139  59.049  1.00  0.00            
ATOM    842  PO4 DLPE   85     137.787  76.375  58.694  1.00  0.00            
ATOM    843  GL1 DLPE   85     138.411  75.848  55.614  1.00  0.00            
ATOM    844  GL2 DLPE   85     140.161  76.272  54.245  1.00  0.00            
ATOM    845  C1A DLPE   85     135.229  74.827  51.692  1.00  0.00            
ATOM    846  C2A DLPE   85     137.307  75.060  47.954  1.00  0.00            
ATOM    847  C3A DLPE   85     136.603  74.016  43.119  1.00  0.00            
ATOM    848  C1B DLPE   85     139.453  78.044  50.752  1.00  0.00            
ATOM    849  C2B DLPE   85     141.681  78.083  46.323  1.00  0.00            
ATOM    850  C3B DLPE   85     142.480  76.074  43.013  1.00  0.00            
ATOM    851  NH3 DLPE   86      63.711 193.094  57.552  1.00  0.00            
ATOM    852  PO4 DLPE   86      59.469 194.172  55.906  1.00  0.00            
ATOM    853  GL1 DLPE   86      58.708 194.355  52.173  1.00  0.00            
ATOM    854  GL2 DLPE   86      57.835 192.720  50.452  1.00  0.00            
ATOM    855  C1A DLPE   86      59.535 196.992  49.220  1.00  0.00            
ATOM    856  C2A DLPE   86      60.442 196.377  45.697  1.00  0.00            
ATOM    857  C3A DLPE   86      59.883 195.785  41.403  1.00  0.00            
ATOM    858  C1B DLPE   86      57.274 188.913  47.563  1.00  0.00            
ATOM    859  C2B DLPE   86      53.945 187.421  45.806  1.00  0.00            
ATOM    860  C3B DLPE   86      51.033 183.995  44.803  1.00  0.00            
ATOM    861  NH3 DLPE   87     114.846 191.365  54.768  1.00  0.00            
ATOM    862  PO4 DLPE   87     119.603 190.328  54.341  1.00  0.00            
ATOM    863  GL1 DLPE   87     118.390 192.691  50.430  1.00  0.00            
ATOM    864  GL2 DLPE   87     115.241 191.738  49.937  1.00  0.00            
ATOM    865  C1A DLPE   87     118.558 193.956  46.223  1.00  0.00            
ATOM    866  C2A DLPE   87     120.385 195.294  42.021  1.00  0.00            
ATOM    867  C3A DLPE   87     121.029 196.912  37.802  1.00  0.00            
ATOM    868  C1B DLPE   87     117.103 188.635  46.548  1.00  0.00            
ATOM    869  C2B DLPE   87     115.804 186.603  42.829  1.00  0.00            
ATOM    870  C3B DLPE   87     114.702 187.001  38.907  1.00  0.00            
ATOM    871  NH3 DLPE   88     181.654 104.520  59.120  1.00  0.00            
ATOM    872  PO4 DLPE   88     179.389 100.928  58.411  1.00  0.00            
ATOM    873  GL1 DLPE   88     180.362 102.616  54.320  1.00  0.00            
ATOM    874  GL2 DLPE   88     177.912 104.419  51.527  1.00  0.00            
ATOM    875  C1A DLPE   88     183.310 102.111  50.107  1.00  0.00            
ATOM    876  C2A DLPE   88     182.847  98.022  48.588  1.00  0.00            
ATOM    877  C3A DLPE   88     183.405  93.997  46.256  1.00  0.00            
ATOM    878  C1B DLPE   88     179.237 102.744  47.637  1.00  0.00            
ATOM    879  C2B DLPE   88     179.527  99.842  45.193  1.00  0.00            
ATOM    880  C3B DLPE   88     179.709  97.871  41.844  1.00  0.00            
ATOM    881  NH3 DLPE   89     147.328  61.051  59.224  1.00  0.00            
ATOM    882  PO4 DLPE   89     149.671  64.226  58.723  1.00  0.00            
ATOM    883  GL1 DLPE   89     149.305  61.888  54.571  1.00  0.00            
ATOM    884  GL2 DLPE   89     147.470  62.354  52.627  1.00  0.00            
ATOM    885  C1A DLPE   89     150.437  58.727  50.516  1.00  0.00            
ATOM    886  C2A DLPE   89     149.066  58.572  46.029  1.00  0.00            
ATOM    887  C3A DLPE   89     148.780  55.011  42.829  1.00  0.00            
ATOM    888  C1B DLPE   89     146.411  61.418  48.565  1.00  0.00            
ATOM    889  C2B DLPE   89     145.246  62.393  44.699  1.00  0.00            
ATOM    890  C3B DLPE   89     148.691  60.865  41.599  1.00  0.00            
ATOM    891  NH3 DLPE   90     177.636 170.882  59.665  1.00  0.00            
ATOM    892  PO4 DLPE   90     180.859 170.449  57.370  1.00  0.00            
ATOM    893  GL1 DLPE   90     180.420 172.053  53.644  1.00  0.00            
ATOM    894  GL2 DLPE   90     180.543 175.992  54.450  1.00  0.00            
ATOM    895  C1A DLPE   90     178.911 171.902  49.442  1.00  0.00            
ATOM    896  C2A DLPE   90     179.012 173.346  46.131  1.00  0.00            
ATOM    897  C3A DLPE   90     180.613 173.564  42.409  1.00  0.00            
ATOM    898  C1B DLPE   90     181.690 175.989  50.349  1.00  0.00            
ATOM    899  C2B DLPE   90     182.630 177.782  45.625  1.00  0.00            
ATOM    900  C3B DLPE   90     181.526 178.513  41.241  1.00  0.00            
ATOM    901  NH3 DLPE   91     113.601  22.931  54.400  1.00  0.00            
ATOM    902  PO4 DLPE   91     114.761  27.719  53.696  1.00  0.00            
ATOM    903  GL1 DLPE   91     112.508  28.321  50.075  1.00  0.00            
ATOM    904  GL2 DLPE   91     115.347  27.271  48.171  1.00  0.00            
ATOM    905  C1A DLPE   91     108.963  28.815  46.584  1.00  0.00            
ATOM    906  C2A DLPE   91     106.660  29.930  43.323  1.00  0.00            
ATOM    907  C3A DLPE   91     105.460  32.676  40.614  1.00  0.00            
ATOM    908  C1B DLPE   91     114.150  29.470  44.576  1.00  0.00            
ATOM    909  C2B DLPE   91     114.949  30.934  40.824  1.00  0.00            
ATOM    910  C3B DLPE   91     114.839  33.561  35.426  1.00  0.00            
ATOM    911  NH3 DLPE   92     177.841 186.040  58.660  1.00  0.00            
ATOM    912  PO4 DLPE   92     175.396 184.784  56.425  1.00  0.00            
ATOM    913  GL1 DLPE   92     174.500 183.665  52.965  1.00  0.00            
ATOM    914  GL2 DLPE   92     172.130 186.143  52.194  1.00  0.00            
ATOM    915  C1A DLPE   92     174.311 181.923  49.436  1.00  0.00            
ATOM    916  C2A DLPE   92     174.356 181.285  45.469  1.00  0.00            
ATOM    917  C3A DLPE   92     174.703 181.505  41.093  1.00  0.00            
ATOM    918  C1B DLPE   92     172.169 189.581  48.579  1.00  0.00            
ATOM    919  C2B DLPE   92     172.346 188.006  44.604  1.00  0.00            
ATOM    920  C3B DLPE   92     176.268 185.897  42.542  1.00  0.00            
ATOM    921  NH3 DLPE   93     132.454 120.383  57.374  1.00  0.00            
ATOM    922  PO4 DLPE   93     133.742 122.347  55.038  1.00  0.00            
ATOM    923  GL1 DLPE   93     135.306 119.069  52.617  1.00  0.00            
ATOM    924  GL2 DLPE   93     131.878 118.381  52.102  1.00  0.00            
ATOM    925  C1A DLPE   93     135.865 119.605  49.026  1.00  0.00            
ATOM    926  C2A DLPE   93     137.178 119.959  44.264  1.00  0.00            
ATOM    927  C3A DLPE   93     137.998 118.541  39.723  1.00  0.00            
ATOM    928  C1B DLPE   93     129.351 115.887  48.770  1.00  0.00            
ATOM    929  C2B DLPE   93     126.486 114.302  44.329  1.00  0.00            
ATOM    930  C3B DLPE   93     123.689 115.642  41.266  1.00  0.00            
ATOM    931  NH3 DLPE   94      90.641 133.486  55.656  1.00  0.00            
ATOM    932  PO4 DLPE   94      90.212 128.788  57.228  1.00  0.00            
ATOM    933  GL1 DLPE   94      88.976 129.351  52.899  1.00  0.00            
ATOM    934  GL2 DLPE   94      85.655 127.849  52.218  1.00  0.00            
ATOM    935  C1A DLPE   94      90.083 129.912  48.761  1.00  0.00            
ATOM    936  C2A DLPE   94      90.089 130.219  44.268  1.00  0.00            
ATOM    937  C3A DLPE   94      88.313 131.502  40.982  1.00  0.00            
ATOM    938  C1B DLPE   94      85.263 128.882  47.520  1.00  0.00            
ATOM    939  C2B DLPE   94      84.070 130.924  44.078  1.00  0.00            
ATOM    940  C3B DLPE   94      82.247 133.161  41.417  1.00  0.00            
ATOM    941  NH3 DLPE   95     145.712 137.783  56.069  1.00  0.00            
ATOM    942  PO4 DLPE   95     147.644 133.148  57.270  1.00  0.00            
ATOM    943  GL1 DLPE   95     148.507 134.376  52.233  1.00  0.00            
ATOM    944  GL2 DLPE   95     149.096 131.804  49.749  1.00  0.00            
ATOM    945  C1A DLPE   95     146.532 136.774  48.588  1.00  0.00            
ATOM    946  C2A DLPE   95     144.531 137.517  43.821  1.00  0.00            
ATOM    947  C3A DLPE   95     143.732 136.272  39.060  1.00  0.00            
ATOM    948  C1B DLPE   95     149.304 133.207  46.502  1.00  0.00            
ATOM    949  C2B DLPE   95     151.947 133.197  43.582  1.00  0.00            
ATOM    950  C3B DLPE   95     152.721 135.394  40.560  1.00  0.00            
ATOM    951  NH3 DLPE   96      10.752 132.515  58.719  1.00  0.00            
ATOM    952  PO4 DLPE   96      15.039 129.786  58.292  1.00  0.00            
ATOM    953  GL1 DLPE   96      13.735 134.617  55.426  1.00  0.00            
ATOM    954  GL2 DLPE   96      15.981 133.417  53.606  1.00  0.00            
ATOM    955  C1A DLPE   96      13.235 135.982  51.065  1.00  0.00            
ATOM    956  C2A DLPE   96      12.213 133.994  47.578  1.00  0.00            
ATOM    957  C3A DLPE   96      10.306 130.935  44.161  1.00  0.00            
ATOM    958  C1B DLPE   96      13.665 129.877  51.110  1.00  0.00            
ATOM    959  C2B DLPE   96      14.355 126.782  47.997  1.00  0.00            
ATOM    960  C3B DLPE   96      16.783 124.542  44.684  1.00  0.00            
ATOM    961  NH3 DLPE   97       9.073 154.824  57.141  1.00  0.00            
ATOM    962  PO4 DLPE   97       7.603 150.741  54.898  1.00  0.00            
ATOM    963  GL1 DLPE   97       8.770 149.230  51.575  1.00  0.00            
ATOM    964  GL2 DLPE   97       9.724 145.780  52.983  1.00  0.00            
ATOM    965  C1A DLPE   97       9.152 149.096  47.448  1.00  0.00            
ATOM    966  C2A DLPE   97      10.511 150.653  42.977  1.00  0.00            
ATOM    967  C3A DLPE   97      13.391 151.776  38.736  1.00  0.00            
ATOM    968  C1B DLPE   97      12.096 145.310  48.952  1.00  0.00            
ATOM    969  C2B DLPE   97      12.039 145.147  44.765  1.00  0.00            
ATOM    970  C3B DLPE   97      14.419 146.776  41.590  1.00  0.00            
ATOM    971  NH3 DLPE   98     192.149 190.362  59.968  1.00  0.00            
ATOM    972  PO4 DLPE   98     189.433 185.985  59.015  1.00  0.00            
ATOM    973  GL1 DLPE   98     189.300 186.417  54.646  1.00  0.00            
ATOM    974  GL2 DLPE   98     187.429 186.101  53.100  1.00  0.00            
ATOM    975  C1A DLPE   98     192.428 186.104  52.220  1.00  0.00            
ATOM    976  C2A DLPE   98     193.963 184.152  48.900  1.00  0.00            
ATOM    977  C3A DLPE   98     193.678 185.047  44.514  1.00  0.00            
ATOM    978  C1B DLPE   98     187.848 188.372  49.899  1.00  0.00            
ATOM    979  C2B DLPE   98     185.394 189.133  46.238  1.00  0.00            
ATOM    980  C3B DLPE   98     186.445 188.525  41.646  1.00  0.00            
ATOM    981  NH3 DLPE   99      37.248 186.421  57.618  1.00  0.00            
ATOM    982  PO4 DLPE   99      35.541 191.236  55.622  1.00  0.00            
ATOM    983  GL1 DLPE   99      33.418 192.895  52.832  1.00  0.00            
ATOM    984  GL2 DLPE   99      35.117 195.323  50.094  1.00  0.00            
ATOM    985  C1A DLPE   99      30.931 192.623  48.899  1.00  0.00            
ATOM    986  C2A DLPE   99      30.897 191.643  44.065  1.00  0.00            
ATOM    987  C3A DLPE   99      30.327 190.504  40.256  1.00  0.00            
ATOM    988  C1B DLPE   99      35.098 193.628  45.964  1.00  0.00            
ATOM    989  C2B DLPE   99      35.293 193.080  41.355  1.00  0.00            
ATOM    990  C3B DLPE   99      35.893 193.112  37.784  1.00  0.00            
ATOM    991  NH3 DLPE  100      98.013  76.936  52.046  1.00  0.00            
ATOM    992  PO4 DLPE  100      94.377  74.175  53.706  1.00  0.00            
ATOM    993  GL1 DLPE  100      92.957  73.705  49.868  1.00  0.00            
ATOM    994  GL2 DLPE  100      91.357  70.775  49.654  1.00  0.00            
ATOM    995  C1A DLPE  100      94.815  72.645  45.174  1.00  0.00            
ATOM    996  C2A DLPE  100      96.204  72.715  40.470  1.00  0.00            
ATOM    997  C3A DLPE  100      97.601  73.477  36.168  1.00  0.00            
ATOM    998  C1B DLPE  100      93.357  66.714  47.198  1.00  0.00            
ATOM    999  C2B DLPE  100      92.279  62.862  45.950  1.00  0.00            
ATOM   1000  C3B DLPE  100      90.126  61.712  42.195  1.00  0.00            
ATOM   1001  NH3 DLPE  101     187.940 157.981  60.764  1.00  0.00            
ATOM   1002  PO4 DLPE  101     188.658 153.662  59.250  1.00  0.00            
ATOM   1003  GL1 DLPE  101     188.519 156.505  55.919  1.00  0.00            
ATOM   1004  GL2 DLPE  101     191.296 155.962  52.900  1.00  0.00            
ATOM   1005  C1A DLPE  101     187.316 157.756  51.138  1.00  0.00            
ATOM   1006  C2A DLPE  101     187.503 157.075  46.012  1.00  0.00            
ATOM   1007  C3A DLPE  101     187.043 153.184  45.001  1.00  0.00            
ATOM   1008  C1B DLPE  101     188.467 152.400  51.602  1.00  0.00            
ATOM   1009  C2B DLPE  101     184.457 150.569  50.890  1.00  0.00            
ATOM   1010  C3B DLPE  101     180.114 148.386  48.759  1.00  0.00            
ATOM   1011  NH3 DLPE  102      12.735 181.751  52.634  1.00  0.00            
ATOM   1012  PO4 DLPE  102      14.716 185.260  54.996  1.00  0.00            
ATOM   1013  GL1 DLPE  102      15.169 186.066  50.734  1.00  0.00            
ATOM   1014  GL2 DLPE  102      13.289 184.407  48.081  1.00  0.00            
ATOM   1015  C1A DLPE  102      16.908 188.265  47.405  1.00  0.00            
ATOM   1016  C2A DLPE  102      17.364 188.317  43.031  1.00  0.00            
ATOM   1017  C3A DLPE  102      19.412 190.599  39.281  1.00  0.00            
ATOM   1018  C1B DLPE  102      11.927 183.086  44.436  1.00  0.00            
ATOM   1019  C2B DLPE  102      11.838 180.390  40.207  1.00  0.00            
ATOM   1020  C3B DLPE  102      13.580 178.140  37.844  1.00  0.00            
ATOM   1021  NH3 DLPE  103     169.345 106.688  55.094  1.00  0.00            
ATOM   1022  PO4 DLPE  103     173.641 107.119  56.033  1.00  0.00            
ATOM   1023  GL1 DLPE  103     171.926 109.172  51.617  1.00  0.00            
ATOM   1024  GL2 DLPE  103     175.686 109.200  51.477  1.00  0.00            
ATOM   1025  C1A DLPE  103     172.137 108.359  46.758  1.00  0.00            
ATOM   1026  C2A DLPE  103     173.080 107.755  42.258  1.00  0.00            
ATOM   1027  C3A DLPE  103     177.197 106.528  38.544  1.00  0.00            
ATOM   1028  C1B DLPE  103     177.211 108.046  46.856  1.00  0.00            
ATOM   1029  C2B DLPE  103     179.052 105.538  42.975  1.00  0.00            
ATOM   1030  C3B DLPE  103     178.898 101.987  39.396  1.00  0.00            
ATOM   1031  NH3 DLPE  104      40.436 189.609  54.495  1.00  0.00            
ATOM   1032  PO4 DLPE  104      42.590 186.808  56.655  1.00  0.00            
ATOM   1033  GL1 DLPE  104      44.037 185.696  52.713  1.00  0.00            
ATOM   1034  GL2 DLPE  104      43.610 182.545  52.768  1.00  0.00            
ATOM   1035  C1A DLPE  104      45.990 184.695  48.971  1.00  0.00            
ATOM   1036  C2A DLPE  104      46.094 181.736  44.844  1.00  0.00            
ATOM   1037  C3A DLPE  104      48.161 179.765  40.636  1.00  0.00            
ATOM   1038  C1B DLPE  104      41.889 180.951  48.509  1.00  0.00            
ATOM   1039  C2B DLPE  104      39.802 180.208  45.724  1.00  0.00            
ATOM   1040  C3B DLPE  104      34.994 179.384  44.316  1.00  0.00            
ATOM   1041  NH3 DLPE  105      28.074 132.685  56.476  1.00  0.00            
ATOM   1042  PO4 DLPE  105      30.909 130.066  58.444  1.00  0.00            
ATOM   1043  GL1 DLPE  105      31.383 128.992  54.193  1.00  0.00            
ATOM   1044  GL2 DLPE  105      30.008 125.722  53.732  1.00  0.00            
ATOM   1045  C1A DLPE  105      30.734 131.619  50.684  1.00  0.00            
ATOM   1046  C2A DLPE  105      32.465 132.571  46.815  1.00  0.00            
ATOM   1047  C3A DLPE  105      35.554 134.718  43.742  1.00  0.00            
ATOM   1048  C1B DLPE  105      28.209 126.619  50.001  1.00  0.00            
ATOM   1049  C2B DLPE  105      27.539 127.910  46.043  1.00  0.00            
ATOM   1050  C3B DLPE  105      28.684 129.638  42.494  1.00  0.00            
ATOM   1051  NH3 DLPE  106     153.223  32.967  55.041  1.00  0.00            
ATOM   1052  PO4 DLPE  106     156.394  31.340  57.412  1.00  0.00            
ATOM   1053  GL1 DLPE  106     157.476  31.215  53.719  1.00  0.00            
ATOM   1054  GL2 DLPE  106     156.138  29.418  51.683  1.00  0.00            
ATOM   1055  C1A DLPE  106     161.275  30.362  51.771  1.00  0.00            
ATOM   1056  C2A DLPE  106     162.849  32.137  49.209  1.00  0.00            
ATOM   1057  C3A DLPE  106     161.836  35.665  46.917  1.00  0.00            
ATOM   1058  C1B DLPE  106     158.174  31.402  48.499  1.00  0.00            
ATOM   1059  C2B DLPE  106     157.707  32.823  44.016  1.00  0.00            
ATOM   1060  C3B DLPE  106     157.242  30.791  39.929  1.00  0.00            
ATOM   1061  NH3 DLPE  107      86.657 110.408  53.849  1.00  0.00            
ATOM   1062  PO4 DLPE  107      82.614 110.338  55.004  1.00  0.00            
ATOM   1063  GL1 DLPE  107      79.357 108.661  51.921  1.00  0.00            
ATOM   1064  GL2 DLPE  107      77.733 111.122  52.723  1.00  0.00            
ATOM   1065  C1A DLPE  107      76.754 106.657  48.763  1.00  0.00            
ATOM   1066  C2A DLPE  107      74.896 106.423  46.136  1.00  0.00            
ATOM   1067  C3A DLPE  107      73.855 106.862  42.751  1.00  0.00            
ATOM   1068  C1B DLPE  107      81.062 112.816  49.414  1.00  0.00            
ATOM   1069  C2B DLPE  107      81.199 113.157  44.561  1.00  0.00            
ATOM   1070  C3B DLPE  107      82.306 113.670  39.662  1.00  0.00            
ATOM   1071  NH3 DLPE  108      22.337  66.626  57.709  1.00  0.00            
ATOM   1072  PO4 DLPE  108      24.236  68.384  61.333  1.00  0.00            
ATOM   1073  GL1 DLPE  108      25.203  70.496  57.695  1.00  0.00            
ATOM   1074  GL2 DLPE  108      25.861  69.245  55.283  1.00  0.00            
ATOM   1075  C1A DLPE  108      27.050  73.734  53.935  1.00  0.00            
ATOM   1076  C2A DLPE  108      28.431  76.951  51.319  1.00  0.00            
ATOM   1077  C3A DLPE  108      27.245  77.001  46.577  1.00  0.00            
ATOM   1078  C1B DLPE  108      23.173  68.221  51.953  1.00  0.00            
ATOM   1079  C2B DLPE  108      22.721  69.920  47.788  1.00  0.00            
ATOM   1080  C3B DLPE  108      23.859  69.146  43.679  1.00  0.00            
ATOM   1081  NH3 DLPE  109     102.272  69.759  51.405  1.00  0.00            
ATOM   1082  PO4 DLPE  109      99.650  66.892  53.853  1.00  0.00            
ATOM   1083  GL1 DLPE  109      98.251  66.420  49.924  1.00  0.00            
ATOM   1084  GL2 DLPE  109      99.083  63.834  49.198  1.00  0.00            
ATOM   1085  C1A DLPE  109      98.457  68.291  45.612  1.00  0.00            
ATOM   1086  C2A DLPE  109      98.109  68.652  41.803  1.00  0.00            
ATOM   1087  C3A DLPE  109      98.519  68.551  38.281  1.00  0.00            
ATOM   1088  C1B DLPE  109      98.215  63.813  44.392  1.00  0.00            
ATOM   1089  C2B DLPE  109      95.299  64.945  42.271  1.00  0.00            
ATOM   1090  C3B DLPE  109      92.701  64.216  38.878  1.00  0.00            
ATOM   1091  NH3 DLPE  110      63.683  90.548  56.990  1.00  0.00            
ATOM   1092  PO4 DLPE  110      60.517  95.066  58.717  1.00  0.00            
ATOM   1093  GL1 DLPE  110      60.808  96.762  54.283  1.00  0.00            
ATOM   1094  GL2 DLPE  110      61.511  99.706  53.385  1.00  0.00            
ATOM   1095  C1A DLPE  110      60.582  96.001  49.575  1.00  0.00            
ATOM   1096  C2A DLPE  110      57.571  98.154  45.740  1.00  0.00            
ATOM   1097  C3A DLPE  110      56.860 100.014  41.917  1.00  0.00            
ATOM   1098  C1B DLPE  110      57.845 101.027  49.901  1.00  0.00            
ATOM   1099  C2B DLPE  110      54.017  99.850  47.997  1.00  0.00            
ATOM   1100  C3B DLPE  110      50.217 101.454  50.445  1.00  0.00            
ATOM   1101  NH3 DLPE  111      30.144  61.655  55.952  1.00  0.00            
ATOM   1102  PO4 DLPE  111      33.955  61.331  57.336  1.00  0.00            
ATOM   1103  GL1 DLPE  111      34.724  63.119  53.570  1.00  0.00            
ATOM   1104  GL2 DLPE  111      33.602  65.755  52.242  1.00  0.00            
ATOM   1105  C1A DLPE  111      33.809  61.878  48.710  1.00  0.00            
ATOM   1106  C2A DLPE  111      31.061  62.909  45.891  1.00  0.00            
ATOM   1107  C3A DLPE  111      30.103  61.883  41.479  1.00  0.00            
ATOM   1108  C1B DLPE  111      31.582  66.654  48.172  1.00  0.00            
ATOM   1109  C2B DLPE  111      32.616  66.186  42.708  1.00  0.00            
ATOM   1110  C3B DLPE  111      33.421  68.823  39.471  1.00  0.00            
ATOM   1111  NH3 DLPE  112     150.416 136.236  61.912  1.00  0.00            
ATOM   1112  PO4 DLPE  112     150.722 137.335  57.632  1.00  0.00            
ATOM   1113  GL1 DLPE  112     152.008 138.049  53.599  1.00  0.00            
ATOM   1114  GL2 DLPE  112     149.027 139.419  52.604  1.00  0.00            
ATOM   1115  C1A DLPE  112     151.679 136.958  48.690  1.00  0.00            
ATOM   1116  C2A DLPE  112     149.972 137.399  44.256  1.00  0.00            
ATOM   1117  C3A DLPE  112     148.062 134.468  40.955  1.00  0.00            
ATOM   1118  C1B DLPE  112     149.458 141.505  47.837  1.00  0.00            
ATOM   1119  C2B DLPE  112     148.133 141.895  42.993  1.00  0.00            
ATOM   1120  C3B DLPE  112     145.399 140.748  39.236  1.00  0.00            
ATOM   1121  NH3 DLPE  113       3.400  37.735  59.881  1.00  0.00            
ATOM   1122  PO4 DLPE  113       5.301  40.588  57.409  1.00  0.00            
ATOM   1123  GL1 DLPE  113       4.079  41.544  53.909  1.00  0.00            
ATOM   1124  GL2 DLPE  113       1.097  40.172  52.185  1.00  0.00            
ATOM   1125  C1A DLPE  113       3.959  44.339  50.991  1.00  0.00            
ATOM   1126  C2A DLPE  113       2.357  45.693  46.698  1.00  0.00            
ATOM   1127  C3A DLPE  113     197.053  43.616  44.993  1.00  0.00            
ATOM   1128  C1B DLPE  113       1.176  40.763  47.782  1.00  0.00            
ATOM   1129  C2B DLPE  113       1.635  39.496  43.627  1.00  0.00            
ATOM   1130  C3B DLPE  113     197.731  39.854  39.500  1.00  0.00            
ATOM   1131  NH3 DLPE  114     198.498 132.367  59.378  1.00  0.00            
ATOM   1132  PO4 DLPE  114     197.722 131.399  55.431  1.00  0.00            
ATOM   1133  GL1 DLPE  114     197.118 133.481  51.849  1.00  0.00            
ATOM   1134  GL2 DLPE  114       0.662 131.644  50.019  1.00  0.00            
ATOM   1135  C1A DLPE  114     194.237 131.494  48.857  1.00  0.00            
ATOM   1136  C2A DLPE  114     191.410 128.292  47.773  1.00  0.00            
ATOM   1137  C3A DLPE  114     189.048 126.455  45.450  1.00  0.00            
ATOM   1138  C1B DLPE  114     198.529 131.801  45.190  1.00  0.00            
ATOM   1139  C2B DLPE  114       0.192 131.003  41.420  1.00  0.00            
ATOM   1140  C3B DLPE  114       1.740 133.850  38.535  1.00  0.00            
ATOM   1141  NH3 DLPE  115      97.665 185.663  56.030  1.00  0.00            
ATOM   1142  PO4 DLPE  115      93.918 187.137  55.278  1.00  0.00            
ATOM   1143  GL1 DLPE  115      91.686 187.718  51.379  1.00  0.00            
ATOM   1144  GL2 DLPE  115      93.543 185.795  48.519  1.00  0.00            
ATOM   1145  C1A DLPE  115      90.228 188.670  46.890  1.00  0.00            
ATOM   1146  C2A DLPE  115      90.436 186.313  43.525  1.00  0.00            
ATOM   1147  C3A DLPE  115      92.705 183.603  40.708  1.00  0.00            
ATOM   1148  C1B DLPE  115      95.281 182.435  45.280  1.00  0.00            
ATOM   1149  C2B DLPE  115      96.824 179.919  41.402  1.00  0.00            
ATOM   1150  C3B DLPE  115      94.733 176.057  39.424  1.00  0.00            
ATOM   1151  NH3 DLPE  116     190.978  17.812  57.558  1.00  0.00            
ATOM   1152  PO4 DLPE  116     190.644  23.053  58.851  1.00  0.00            
ATOM   1153  GL1 DLPE  116     190.596  25.959  54.902  1.00  0.00            
ATOM   1154  GL2 DLPE  116     193.096  26.374  53.232  1.00  0.00            
ATOM   1155  C1A DLPE  116     188.053  27.332  51.455  1.00  0.00            
ATOM   1156  C2A DLPE  116     185.946  28.039  47.491  1.00  0.00            
ATOM   1157  C3A DLPE  116     188.638  27.619  43.858  1.00  0.00            
ATOM   1158  C1B DLPE  116     194.789  23.332  50.593  1.00  0.00            
ATOM   1159  C2B DLPE  116     195.305  20.929  47.981  1.00  0.00            
ATOM   1160  C3B DLPE  116       0.124  18.753  45.742  1.00  0.00            
ATOM   1161  NH3 DLPE  117     171.090 105.158  60.452  1.00  0.00            
ATOM   1162  PO4 DLPE  117     170.473 102.106  56.645  1.00  0.00            
ATOM   1163  GL1 DLPE  117     170.447 102.467  52.229  1.00  0.00            
ATOM   1164  GL2 DLPE  117     172.606 104.333  51.526  1.00  0.00            
ATOM   1165  C1A DLPE  117     169.027 102.379  48.368  1.00  0.00            
ATOM   1166  C2A DLPE  117     166.907  99.910  46.197  1.00  0.00            
ATOM   1167  C3A DLPE  117     163.714  99.420  44.075  1.00  0.00            
ATOM   1168  C1B DLPE  117     174.168 103.690  48.276  1.00  0.00            
ATOM   1169  C2B DLPE  117     173.977 102.874  44.730  1.00  0.00            
ATOM   1170  C3B DLPE  117     175.275 100.966  42.376  1.00  0.00            
ATOM   1171  NH3 DLPE  118      21.909 138.775  65.357  1.00  0.00            
ATOM   1172  PO4 DLPE  118      21.942 138.335  60.573  1.00  0.00            
ATOM   1173  GL1 DLPE  118      22.275 138.147  56.908  1.00  0.00            
ATOM   1174  GL2 DLPE  118      19.975 136.622  54.959  1.00  0.00            
ATOM   1175  C1A DLPE  118      23.731 139.063  53.211  1.00  0.00            
ATOM   1176  C2A DLPE  118      24.348 137.996  49.243  1.00  0.00            
ATOM   1177  C3A DLPE  118      25.964 139.281  45.526  1.00  0.00            
ATOM   1178  C1B DLPE  118      18.679 138.610  50.802  1.00  0.00            
ATOM   1179  C2B DLPE  118      14.836 139.378  48.119  1.00  0.00            
ATOM   1180  C3B DLPE  118      13.926 139.490  43.621  1.00  0.00            
ATOM   1181  NH3 DLPE  119     106.879 147.784  59.657  1.00  0.00            
ATOM   1182  PO4 DLPE  119     108.036 144.111  56.749  1.00  0.00            
ATOM   1183  GL1 DLPE  119     108.596 143.961  52.159  1.00  0.00            
ATOM   1184  GL2 DLPE  119     107.324 146.427  50.442  1.00  0.00            
ATOM   1185  C1A DLPE  119     111.209 142.414  48.046  1.00  0.00            
ATOM   1186  C2A DLPE  119     111.651 139.879  44.189  1.00  0.00            
ATOM   1187  C3A DLPE  119     111.008 139.667  39.949  1.00  0.00            
ATOM   1188  C1B DLPE  119     108.662 146.665  46.337  1.00  0.00            
ATOM   1189  C2B DLPE  119     106.280 147.297  42.015  1.00  0.00            
ATOM   1190  C3B DLPE  119     101.948 149.265  40.064  1.00  0.00            
ATOM   1191  NH3 DLPE  120     181.717 119.140  54.557  1.00  0.00            
ATOM   1192  PO4 DLPE  120     184.145 121.194  52.906  1.00  0.00            
ATOM   1193  GL1 DLPE  120     185.459 119.062  50.381  1.00  0.00            
ATOM   1194  GL2 DLPE  120     183.237 116.937  49.894  1.00  0.00            
ATOM   1195  C1A DLPE  120     186.108 119.478  45.442  1.00  0.00            
ATOM   1196  C2A DLPE  120     187.786 116.916  42.106  1.00  0.00            
ATOM   1197  C3A DLPE  120     187.934 113.726  38.862  1.00  0.00            
ATOM   1198  C1B DLPE  120     186.573 114.906  47.135  1.00  0.00            
ATOM   1199  C2B DLPE  120     188.319 111.727  43.858  1.00  0.00            
ATOM   1200  C3B DLPE  120     185.835 109.769  41.320  1.00  0.00            
ATOM   1201  NH3 DLPE  121      50.399   4.576  57.900  1.00  0.00            
ATOM   1202  PO4 DLPE  121      50.881   7.703  54.662  1.00  0.00            
ATOM   1203  GL1 DLPE  121      53.361   8.090  50.275  1.00  0.00            
ATOM   1204  GL2 DLPE  121      56.989   9.529  51.110  1.00  0.00            
ATOM   1205  C1A DLPE  121      53.204   8.541  45.791  1.00  0.00            
ATOM   1206  C2A DLPE  121      53.135   9.838  42.537  1.00  0.00            
ATOM   1207  C3A DLPE  121      51.488  12.921  40.319  1.00  0.00            
ATOM   1208  C1B DLPE  121      58.319   7.913  47.554  1.00  0.00            
ATOM   1209  C2B DLPE  121      60.995   7.306  43.839  1.00  0.00            
ATOM   1210  C3B DLPE  121      64.783   5.056  43.648  1.00  0.00            
ATOM   1211  NH3 DLPE  122     180.873 132.337  56.307  1.00  0.00            
ATOM   1212  PO4 DLPE  122     177.859 135.521  56.953  1.00  0.00            
ATOM   1213  GL1 DLPE  122     179.086 136.435  53.287  1.00  0.00            
ATOM   1214  GL2 DLPE  122     178.562 133.343  52.054  1.00  0.00            
ATOM   1215  C1A DLPE  122     180.645 138.105  49.262  1.00  0.00            
ATOM   1216  C2A DLPE  122     179.993 137.240  45.100  1.00  0.00            
ATOM   1217  C3A DLPE  122     180.312 139.527  41.631  1.00  0.00            
ATOM   1218  C1B DLPE  122     177.141 134.661  47.947  1.00  0.00            
ATOM   1219  C2B DLPE  122     176.199 132.933  44.100  1.00  0.00            
ATOM   1220  C3B DLPE  122     176.481 136.096  41.209  1.00  0.00            
ATOM   1221  NH3 DLPE  123      21.588 102.953  57.471  1.00  0.00            
ATOM   1222  PO4 DLPE  123      23.004 107.363  57.541  1.00  0.00            
ATOM   1223  GL1 DLPE  123      20.926 105.954  53.548  1.00  0.00            
ATOM   1224  GL2 DLPE  123      20.775 102.028  52.279  1.00  0.00            
ATOM   1225  C1A DLPE  123      18.574 108.884  50.062  1.00  0.00            
ATOM   1226  C2A DLPE  123      15.749 108.469  46.604  1.00  0.00            
ATOM   1227  C3A DLPE  123      13.248 106.910  43.622  1.00  0.00            
ATOM   1228  C1B DLPE  123      21.967 104.229  48.637  1.00  0.00            
ATOM   1229  C2B DLPE  123      20.252 105.762  45.762  1.00  0.00            
ATOM   1230  C3B DLPE  123      17.699 105.924  41.209  1.00  0.00            
ATOM   1231  NH3 DLPE  124      42.841  89.157  56.012  1.00  0.00            
ATOM   1232  PO4 DLPE  124      39.546  87.787  53.626  1.00  0.00            
ATOM   1233  GL1 DLPE  124      37.242  88.742  51.004  1.00  0.00            
ATOM   1234  GL2 DLPE  124      37.964  85.944  49.431  1.00  0.00            
ATOM   1235  C1A DLPE  124      38.268  90.447  46.817  1.00  0.00            
ATOM   1236  C2A DLPE  124      36.930  90.208  43.401  1.00  0.00            
ATOM   1237  C3A DLPE  124      39.260  90.370  38.233  1.00  0.00            
ATOM   1238  C1B DLPE  124      42.277  87.042  47.167  1.00  0.00            
ATOM   1239  C2B DLPE  124      43.635  90.196  43.969  1.00  0.00            
ATOM   1240  C3B DLPE  124      41.158  93.928  42.716  1.00  0.00            
ATOM   1241  NH3 DLPE  125     131.612 192.941  52.474  1.00  0.00            
ATOM   1242  PO4 DLPE  125     132.244 198.457  52.743  1.00  0.00            
ATOM   1243  GL1 DLPE  125     132.029 196.739  48.897  1.00  0.00            
ATOM   1244  GL2 DLPE  125     133.808 194.114  47.924  1.00  0.00            
ATOM   1245  C1A DLPE  125     130.052 197.031  44.426  1.00  0.00            
ATOM   1246  C2A DLPE  125     130.444 197.325  40.227  1.00  0.00            
ATOM   1247  C3A DLPE  125     127.661 197.952  35.773  1.00  0.00            
ATOM   1248  C1B DLPE  125     133.224 193.251  43.256  1.00  0.00            
ATOM   1249  C2B DLPE  125     130.865 192.544  40.872  1.00  0.00            
ATOM   1250  C3B DLPE  125     130.738 192.750  36.877  1.00  0.00            
ATOM   1251  NH3 DLPE  126     144.472  14.795  54.715  1.00  0.00            
ATOM   1252  PO4 DLPE  126     142.025  18.378  56.210  1.00  0.00            
ATOM   1253  GL1 DLPE  126     142.497  19.298  51.371  1.00  0.00            
ATOM   1254  GL2 DLPE  126     144.216  16.641  49.935  1.00  0.00            
ATOM   1255  C1A DLPE  126     142.464  21.660  46.687  1.00  0.00            
ATOM   1256  C2A DLPE  126     143.419  25.159  44.518  1.00  0.00            
ATOM   1257  C3A DLPE  126     144.147  28.463  41.132  1.00  0.00            
ATOM   1258  C1B DLPE  126     141.454  16.863  45.705  1.00  0.00            
ATOM   1259  C2B DLPE  126     141.245  16.850  40.692  1.00  0.00            
ATOM   1260  C3B DLPE  126     136.980  16.815  40.032  1.00  0.00            
ATOM   1261  NH3 DLPE  127      96.333  14.571  52.231  1.00  0.00            
ATOM   1262  PO4 DLPE  127      96.805  18.713  50.618  1.00  0.00            
ATOM   1263  GL1 DLPE  127      94.501  18.558  47.455  1.00  0.00            
ATOM   1264  GL2 DLPE  127      94.286  15.463  47.000  1.00  0.00            
ATOM   1265  C1A DLPE  127      95.097  18.392  41.881  1.00  0.00            
ATOM   1266  C2A DLPE  127      95.126  20.039  36.778  1.00  0.00            
ATOM   1267  C3A DLPE  127      92.799  20.560  33.428  1.00  0.00            
ATOM   1268  C1B DLPE  127      93.666  12.191  43.136  1.00  0.00            
ATOM   1269  C2B DLPE  127      91.511  11.934  38.141  1.00  0.00            
ATOM   1270  C3B DLPE  127      86.833  11.260  37.388  1.00  0.00            
ATOM   1271  NH3 DLPE  128     155.001  65.555  61.159  1.00  0.00            
ATOM   1272  PO4 DLPE  128     157.155  67.819  58.926  1.00  0.00            
ATOM   1273  GL1 DLPE  128     158.332  68.349  54.579  1.00  0.00            
ATOM   1274  GL2 DLPE  128     157.361  64.997  52.017  1.00  0.00            
ATOM   1275  C1A DLPE  128     159.762  69.350  49.929  1.00  0.00            
ATOM   1276  C2A DLPE  128     157.537  70.984  46.583  1.00  0.00            
ATOM   1277  C3A DLPE  128     156.489  72.481  43.649  1.00  0.00            
ATOM   1278  C1B DLPE  128     157.130  64.357  47.511  1.00  0.00            
ATOM   1279  C2B DLPE  128     157.292  64.184  42.476  1.00  0.00            
ATOM   1280  C3B DLPE  128     156.731  62.278  38.310  1.00  0.00            
ATOM   1281  NH3 DLPE  129     110.896 137.880  64.334  1.00  0.00            
ATOM   1282  PO4 DLPE  129     111.047 137.015  59.976  1.00  0.00            
ATOM   1283  GL1 DLPE  129     108.367 135.893  55.919  1.00  0.00            
ATOM   1284  GL2 DLPE  129     108.935 137.887  51.807  1.00  0.00            
ATOM   1285  C1A DLPE  129     107.037 134.057  52.734  1.00  0.00            
ATOM   1286  C2A DLPE  129     104.870 134.170  50.086  1.00  0.00            
ATOM   1287  C3A DLPE  129     102.620 134.195  45.950  1.00  0.00            
ATOM   1288  C1B DLPE  129     108.332 136.770  47.937  1.00  0.00            
ATOM   1289  C2B DLPE  129     106.301 137.411  44.108  1.00  0.00            
ATOM   1290  C3B DLPE  129     106.543 137.850  39.207  1.00  0.00            
ATOM   1291  NH3 DLPE  130     197.733  86.460  58.312  1.00  0.00            
ATOM   1292  PO4 DLPE  130     194.558  88.973  55.333  1.00  0.00            
ATOM   1293  GL1 DLPE  130     191.905  90.173  52.239  1.00  0.00            
ATOM   1294  GL2 DLPE  130     189.953  92.251  50.495  1.00  0.00            
ATOM   1295  C1A DLPE  130     191.002  89.004  47.584  1.00  0.00            
ATOM   1296  C2A DLPE  130     188.476  85.288  45.999  1.00  0.00            
ATOM   1297  C3A DLPE  130     186.875  80.394  45.390  1.00  0.00            
ATOM   1298  C1B DLPE  130     188.853  93.031  45.704  1.00  0.00            
ATOM   1299  C2B DLPE  130     190.740  88.148  42.271  1.00  0.00            
ATOM   1300  C3B DLPE  130     193.506  84.806  41.680  1.00  0.00            
ATOM   1301  NH3 DLPE  131       6.369 178.828  54.149  1.00  0.00            
ATOM   1302  PO4 DLPE  131      10.702 177.474  54.580  1.00  0.00            
ATOM   1303  GL1 DLPE  131      10.594 177.162  51.003  1.00  0.00            
ATOM   1304  GL2 DLPE  131      10.989 179.149  48.745  1.00  0.00            
ATOM   1305  C1A DLPE  131       8.976 175.133  47.644  1.00  0.00            
ATOM   1306  C2A DLPE  131       7.520 172.132  49.086  1.00  0.00            
ATOM   1307  C3A DLPE  131       5.239 168.401  49.433  1.00  0.00            
ATOM   1308  C1B DLPE  131       7.683 180.088  45.613  1.00  0.00            
ATOM   1309  C2B DLPE  131       7.370 180.454  41.719  1.00  0.00            
ATOM   1310  C3B DLPE  131       7.697 182.817  37.660  1.00  0.00            
ATOM   1311  NH3 DLPE  132      44.764  94.407  59.546  1.00  0.00            
ATOM   1312  PO4 DLPE  132      46.427  97.810  57.899  1.00  0.00            
ATOM   1313  GL1 DLPE  132      45.229  97.227  54.253  1.00  0.00            
ATOM   1314  GL2 DLPE  132      40.947  98.584  53.456  1.00  0.00            
ATOM   1315  C1A DLPE  132      46.718  97.220  49.948  1.00  0.00            
ATOM   1316  C2A DLPE  132      48.832  98.249  45.977  1.00  0.00            
ATOM   1317  C3A DLPE  132      50.262  99.072  41.073  1.00  0.00            
ATOM   1318  C1B DLPE  132      42.198  99.458  49.267  1.00  0.00            
ATOM   1319  C2B DLPE  132      42.635 100.781  44.821  1.00  0.00            
ATOM   1320  C3B DLPE  132      43.983  98.123  41.671  1.00  0.00            
ATOM   1321  NH3 DLPE  133     131.664  11.402  56.061  1.00  0.00            
ATOM   1322  PO4 DLPE  133     134.449   8.564  53.928  1.00  0.00            
ATOM   1323  GL1 DLPE  133     131.548   9.776  51.195  1.00  0.00            
ATOM   1324  GL2 DLPE  133     130.079   7.044  51.221  1.00  0.00            
ATOM   1325  C1A DLPE  133     128.693  11.910  48.028  1.00  0.00            
ATOM   1326  C2A DLPE  133     126.809  11.508  44.618  1.00  0.00            
ATOM   1327  C3A DLPE  133     127.552  12.574  40.198  1.00  0.00            
ATOM   1328  C1B DLPE  133     131.680   7.610  46.870  1.00  0.00            
ATOM   1329  C2B DLPE  133     130.255   8.643  43.099  1.00  0.00            
ATOM   1330  C3B DLPE  133     127.452   7.126  39.899  1.00  0.00            
ATOM   1331  NH3 DLPE  134      46.476  38.372  54.472  1.00  0.00            
ATOM   1332  PO4 DLPE  134      43.065  37.285  56.905  1.00  0.00            
ATOM   1333  GL1 DLPE  134      41.925  35.692  52.933  1.00  0.00            
ATOM   1334  GL2 DLPE  134      42.800  37.656  50.620  1.00  0.00            
ATOM   1335  C1A DLPE  134      38.950  32.337  50.552  1.00  0.00            
ATOM   1336  C2A DLPE  134      34.268  31.379  49.620  1.00  0.00            
ATOM   1337  C3A DLPE  134      30.405  32.793  46.523  1.00  0.00            
ATOM   1338  C1B DLPE  134      41.158  36.022  47.474  1.00  0.00            
ATOM   1339  C2B DLPE  134      40.375  36.761  43.272  1.00  0.00            
ATOM   1340  C3B DLPE  134      42.226  35.317  39.524  1.00  0.00            
ATOM   1341  NH3 DLPE  135     167.647  48.378  62.310  1.00  0.00            
ATOM   1342  PO4 DLPE  135     167.634  44.589  61.456  1.00  0.00            
ATOM   1343  GL1 DLPE  135     166.552  43.115  56.976  1.00  0.00            
ATOM   1344  GL2 DLPE  135     169.567  43.238  54.325  1.00  0.00            
ATOM   1345  C1A DLPE  135     163.829  42.644  53.729  1.00  0.00            
ATOM   1346  C2A DLPE  135     163.169  44.031  49.207  1.00  0.00            
ATOM   1347  C3A DLPE  135     163.009  41.058  44.982  1.00  0.00            
ATOM   1348  C1B DLPE  135     168.143  43.554  50.253  1.00  0.00            
ATOM   1349  C2B DLPE  135     167.192  43.824  46.526  1.00  0.00            
ATOM   1350  C3B DLPE  135     165.184  45.484  43.653  1.00  0.00            
ATOM   1351  NH3 DLPE  136     172.050  45.431  57.958  1.00  0.00            
ATOM   1352  PO4 DLPE  136     168.394  47.605  57.082  1.00  0.00            
ATOM   1353  GL1 DLPE  136     171.577  49.572  54.571  1.00  0.00            
ATOM   1354  GL2 DLPE  136     170.344  51.881  53.957  1.00  0.00            
ATOM   1355  C1A DLPE  136     172.090  47.364  51.510  1.00  0.00            
ATOM   1356  C2A DLPE  136     171.871  46.604  47.046  1.00  0.00            
ATOM   1357  C3A DLPE  136     174.510  46.497  43.028  1.00  0.00            
ATOM   1358  C1B DLPE  136     170.404  52.453  48.647  1.00  0.00            
ATOM   1359  C2B DLPE  136     172.188  53.085  44.549  1.00  0.00            
ATOM   1360  C3B DLPE  136     171.891  50.095  41.249  1.00  0.00            
ATOM   1361  NH3 DLPE  137     136.967  17.805  54.814  1.00  0.00            
ATOM   1362  PO4 DLPE  137     134.935  14.052  53.714  1.00  0.00            
ATOM   1363  GL1 DLPE  137     134.239  14.038  49.127  1.00  0.00            
ATOM   1364  GL2 DLPE  137     131.856  16.289  48.097  1.00  0.00            
ATOM   1365  C1A DLPE  137     133.305  12.625  45.050  1.00  0.00            
ATOM   1366  C2A DLPE  137     132.738  13.321  40.822  1.00  0.00            
ATOM   1367  C3A DLPE  137     130.526  11.527  36.653  1.00  0.00            
ATOM   1368  C1B DLPE  137     130.108  16.112  43.927  1.00  0.00            
ATOM   1369  C2B DLPE  137     128.126  17.388  39.614  1.00  0.00            
ATOM   1370  C3B DLPE  137     129.141  16.272  35.926  1.00  0.00            
ATOM   1371  NH3 DLPE  138      69.292 185.383  53.945  1.00  0.00            
ATOM   1372  PO4 DLPE  138      67.262 182.927  57.612  1.00  0.00            
ATOM   1373  GL1 DLPE  138      69.058 180.058  53.141  1.00  0.00            
ATOM   1374  GL2 DLPE  138      66.989 177.420  53.412  1.00  0.00            
ATOM   1375  C1A DLPE  138      69.286 179.944  48.817  1.00  0.00            
ATOM   1376  C2A DLPE  138      67.860 177.646  44.294  1.00  0.00            
ATOM   1377  C3A DLPE  138      67.880 178.969  39.827  1.00  0.00            
ATOM   1378  C1B DLPE  138      64.740 179.210  51.043  1.00  0.00            
ATOM   1379  C2B DLPE  138      63.770 179.439  46.455  1.00  0.00            
ATOM   1380  C3B DLPE  138      63.284 178.238  41.924  1.00  0.00            
ATOM   1381  NH3 DLPE  139     195.633  79.700  57.457  1.00  0.00            
ATOM   1382  PO4 DLPE  139       0.569  81.545  57.472  1.00  0.00            
ATOM   1383  GL1 DLPE  139     198.151  81.350  53.667  1.00  0.00            
ATOM   1384  GL2 DLPE  139     196.721  84.845  53.535  1.00  0.00            
ATOM   1385  C1A DLPE  139     196.593  80.094  49.748  1.00  0.00            
ATOM   1386  C2A DLPE  139       0.620  79.053  45.974  1.00  0.00            
ATOM   1387  C3A DLPE  139       3.847  80.700  43.943  1.00  0.00            
ATOM   1388  C1B DLPE  139     193.516  84.888  49.466  1.00  0.00            
ATOM   1389  C2B DLPE  139     193.111  82.956  46.518  1.00  0.00            
ATOM   1390  C3B DLPE  139     194.973  80.298  42.466  1.00  0.00            
ATOM   1391  NH3 DLPE  140     163.872  47.205  58.751  1.00  0.00            
ATOM   1392  PO4 DLPE  140     160.444  49.446  58.620  1.00  0.00            
ATOM   1393  GL1 DLPE  140     161.599  48.548  54.036  1.00  0.00            
ATOM   1394  GL2 DLPE  140     165.301  46.986  53.191  1.00  0.00            
ATOM   1395  C1A DLPE  140     162.042  49.220  49.911  1.00  0.00            
ATOM   1396  C2A DLPE  140     161.135  48.305  46.176  1.00  0.00            
ATOM   1397  C3A DLPE  140     161.631  49.900  42.337  1.00  0.00            
ATOM   1398  C1B DLPE  140     166.952  48.472  48.943  1.00  0.00            
ATOM   1399  C2B DLPE  140     167.922  49.898  44.510  1.00  0.00            
ATOM   1400  C3B DLPE  140     166.022  49.659  40.496  1.00  0.00            
ATOM   1401  NH3 DLPE  141      58.908  74.354  60.326  1.00  0.00            
ATOM   1402  PO4 DLPE  141      59.958  76.202  57.198  1.00  0.00            
ATOM   1403  GL1 DLPE  141      60.816  76.709  51.955  1.00  0.00            
ATOM   1404  GL2 DLPE  141      58.392  77.613  49.519  1.00  0.00            
ATOM   1405  C1A DLPE  141      62.467  75.231  47.631  1.00  0.00            
ATOM   1406  C2A DLPE  141      64.814  74.566  43.895  1.00  0.00            
ATOM   1407  C3A DLPE  141      69.006  73.583  42.627  1.00  0.00            
ATOM   1408  C1B DLPE  141      57.650  75.385  45.657  1.00  0.00            
ATOM   1409  C2B DLPE  141      54.309  75.619  41.960  1.00  0.00            
ATOM   1410  C3B DLPE  141      51.489  75.408  39.496  1.00  0.00            
ATOM   1411  NH3 DLPE  142     123.702 173.504  55.897  1.00  0.00            
ATOM   1412  PO4 DLPE  142     127.535 174.342  53.567  1.00  0.00            
ATOM   1413  GL1 DLPE  142     125.574 174.721  49.048  1.00  0.00            
ATOM   1414  GL2 DLPE  142     125.935 177.867  48.121  1.00  0.00            
ATOM   1415  C1A DLPE  142     124.304 174.659  44.472  1.00  0.00            
ATOM   1416  C2A DLPE  142     122.328 175.613  39.529  1.00  0.00            
ATOM   1417  C3A DLPE  142     118.990 174.516  36.372  1.00  0.00            
ATOM   1418  C1B DLPE  142     128.031 177.309  43.706  1.00  0.00            
ATOM   1419  C2B DLPE  142     127.477 175.440  39.061  1.00  0.00            
ATOM   1420  C3B DLPE  142     129.497 172.733  35.091  1.00  0.00            
ATOM   1421  NH3 DLPE  143      94.963  98.722  55.927  1.00  0.00            
ATOM   1422  PO4 DLPE  143      98.256  95.048  54.511  1.00  0.00            
ATOM   1423  GL1 DLPE  143      96.455  96.907  51.069  1.00  0.00            
ATOM   1424  GL2 DLPE  143      97.596  98.936  50.453  1.00  0.00            
ATOM   1425  C1A DLPE  143      93.901  96.171  47.939  1.00  0.00            
ATOM   1426  C2A DLPE  143      89.834  96.932  46.508  1.00  0.00            
ATOM   1427  C3A DLPE  143      89.309 100.250  43.525  1.00  0.00            
ATOM   1428  C1B DLPE  143      98.682  98.662  46.318  1.00  0.00            
ATOM   1429  C2B DLPE  143     100.336  96.132  42.843  1.00  0.00            
ATOM   1430  C3B DLPE  143     101.691  91.532  43.933  1.00  0.00            
ATOM   1431  NH3 DLPE  144     186.301   1.460  64.059  1.00  0.00            
ATOM   1432  PO4 DLPE  144     186.441 197.987  60.825  1.00  0.00            
ATOM   1433  GL1 DLPE  144     186.721 197.820  55.585  1.00  0.00            
ATOM   1434  GL2 DLPE  144     190.029 196.717  53.567  1.00  0.00            
ATOM   1435  C1A DLPE  144     185.639 198.256  51.237  1.00  0.00            
ATOM   1436  C2A DLPE  144     189.067 198.192  47.773  1.00  0.00            
ATOM   1437  C3A DLPE  144     192.099 198.626  44.561  1.00  0.00            
ATOM   1438  C1B DLPE  144     188.241 193.207  50.028  1.00  0.00            
ATOM   1439  C2B DLPE  144     187.507 193.796  44.598  1.00  0.00            
ATOM   1440  C3B DLPE  144     187.836 198.038  42.639  1.00  0.00            
ATOM   1441  NH3 DLPE  145      50.631  77.011  53.743  1.00  0.00            
ATOM   1442  PO4 DLPE  145      51.746  79.784  56.456  1.00  0.00            
ATOM   1443  GL1 DLPE  145      52.710  81.437  51.937  1.00  0.00            
ATOM   1444  GL2 DLPE  145      50.482  80.497  49.622  1.00  0.00            
ATOM   1445  C1A DLPE  145      55.468  80.643  48.113  1.00  0.00            
ATOM   1446  C2A DLPE  145      55.245  80.564  44.577  1.00  0.00            
ATOM   1447  C3A DLPE  145      56.706  80.604  40.159  1.00  0.00            
ATOM   1448  C1B DLPE  145      49.149  81.410  45.038  1.00  0.00            
ATOM   1449  C2B DLPE  145      51.020  80.076  41.420  1.00  0.00            
ATOM   1450  C3B DLPE  145      51.833  80.574  36.606  1.00  0.00            
ATOM   1451  NH3 DLPE  146     130.304 102.689  56.497  1.00  0.00            
ATOM   1452  PO4 DLPE  146     134.225 103.368  56.577  1.00  0.00            
ATOM   1453  GL1 DLPE  146     132.547 103.356  52.121  1.00  0.00            
ATOM   1454  GL2 DLPE  146     134.302 105.246  50.614  1.00  0.00            
ATOM   1455  C1A DLPE  146     131.776 101.374  47.674  1.00  0.00            
ATOM   1456  C2A DLPE  146     130.744 101.020  43.421  1.00  0.00            
ATOM   1457  C3A DLPE  146     130.880 101.450  39.063  1.00  0.00            
ATOM   1458  C1B DLPE  146     133.705 105.358  46.058  1.00  0.00            
ATOM   1459  C2B DLPE  146     134.568 104.107  41.795  1.00  0.00            
ATOM   1460  C3B DLPE  146     133.420 105.154  37.146  1.00  0.00            
ATOM   1461  NH3 DLPE  147     107.288 191.368  53.546  1.00  0.00            
ATOM   1462  PO4 DLPE  147     110.605 188.997  52.814  1.00  0.00            
ATOM   1463  GL1 DLPE  147     111.246 189.552  48.239  1.00  0.00            
ATOM   1464  GL2 DLPE  147     112.407 186.416  46.796  1.00  0.00            
ATOM   1465  C1A DLPE  147     108.619 191.862  44.779  1.00  0.00            
ATOM   1466  C2A DLPE  147     107.096 194.747  41.703  1.00  0.00            
ATOM   1467  C3A DLPE  147     107.531 197.560  38.695  1.00  0.00            
ATOM   1468  C1B DLPE  147     111.365 188.618  42.535  1.00  0.00            
ATOM   1469  C2B DLPE  147     110.325 188.956  37.947  1.00  0.00            
ATOM   1470  C3B DLPE  147     109.637 189.463  33.527  1.00  0.00            
ATOM   1471  NH3 DLPE  148      86.438 163.733  56.131  1.00  0.00            
ATOM   1472  PO4 DLPE  148      82.847 162.994  57.992  1.00  0.00            
ATOM   1473  GL1 DLPE  148      82.068 162.045  53.650  1.00  0.00            
ATOM   1474  GL2 DLPE  148      78.369 162.964  51.960  1.00  0.00            
ATOM   1475  C1A DLPE  148      82.183 159.718  49.603  1.00  0.00            
ATOM   1476  C2A DLPE  148      80.486 157.035  45.638  1.00  0.00            
ATOM   1477  C3A DLPE  148      77.953 157.156  42.344  1.00  0.00            
ATOM   1478  C1B DLPE  148      81.087 164.951  49.261  1.00  0.00            
ATOM   1479  C2B DLPE  148      83.991 164.140  46.513  1.00  0.00            
ATOM   1480  C3B DLPE  148      83.970 160.863  43.734  1.00  0.00            
ATOM   1481  NH3 DLPE  149      92.758  32.584  53.412  1.00  0.00            
ATOM   1482  PO4 DLPE  149      89.210  34.733  54.521  1.00  0.00            
ATOM   1483  GL1 DLPE  149      88.354  33.678  50.956  1.00  0.00            
ATOM   1484  GL2 DLPE  149      85.924  36.195  49.355  1.00  0.00            
ATOM   1485  C1A DLPE  149      90.131  32.299  46.716  1.00  0.00            
ATOM   1486  C2A DLPE  149      91.595  33.500  42.859  1.00  0.00            
ATOM   1487  C3A DLPE  149      91.217  34.161  37.352  1.00  0.00            
ATOM   1488  C1B DLPE  149      84.467  33.696  46.445  1.00  0.00            
ATOM   1489  C2B DLPE  149      86.577  31.444  43.369  1.00  0.00            
ATOM   1490  C3B DLPE  149      86.356  29.363  38.656  1.00  0.00            
ATOM   1491  NH3 DLPE  150       6.572  60.732  57.924  1.00  0.00            
ATOM   1492  PO4 DLPE  150       5.794  57.067  56.579  1.00  0.00            
ATOM   1493  GL1 DLPE  150       6.879  55.171  52.618  1.00  0.00            
ATOM   1494  GL2 DLPE  150       6.864  58.913  52.071  1.00  0.00            
ATOM   1495  C1A DLPE  150       6.307  53.503  49.031  1.00  0.00            
ATOM   1496  C2A DLPE  150       7.112  53.052  45.033  1.00  0.00            
ATOM   1497  C3A DLPE  150       8.845  53.442  41.815  1.00  0.00            
ATOM   1498  C1B DLPE  150       6.365  63.048  51.539  1.00  0.00            
ATOM   1499  C2B DLPE  150       4.827  64.405  47.547  1.00  0.00            
ATOM   1500  C3B DLPE  150       2.852  66.136  43.854  1.00  0.00            
ATOM   1501  NH3 DLPE  151     163.144 181.806  55.481  1.00  0.00            
ATOM   1502  PO4 DLPE  151     166.611 183.648  57.643  1.00  0.00            
ATOM   1503  GL1 DLPE  151     168.671 182.585  53.143  1.00  0.00            
ATOM   1504  GL2 DLPE  151     167.500 184.372  51.690  1.00  0.00            
ATOM   1505  C1A DLPE  151     169.634 179.830  49.568  1.00  0.00            
ATOM   1506  C2A DLPE  151     172.210 177.126  47.327  1.00  0.00            
ATOM   1507  C3A DLPE  151     173.917 173.282  45.135  1.00  0.00            
ATOM   1508  C1B DLPE  151     170.107 184.164  46.732  1.00  0.00            
ATOM   1509  C2B DLPE  151     170.455 182.614  42.592  1.00  0.00            
ATOM   1510  C3B DLPE  151     170.261 184.156  39.046  1.00  0.00            
ATOM   1511  NH3 DLPE  152     139.798 187.263  54.149  1.00  0.00            
ATOM   1512  PO4 DLPE  152     138.015 183.397  54.086  1.00  0.00            
ATOM   1513  GL1 DLPE  152     138.219 181.686  50.595  1.00  0.00            
ATOM   1514  GL2 DLPE  152     135.091 179.766  50.773  1.00  0.00            
ATOM   1515  C1A DLPE  152     139.897 180.337  47.066  1.00  0.00            
ATOM   1516  C2A DLPE  152     141.711 179.092  42.544  1.00  0.00            
ATOM   1517  C3A DLPE  152     144.188 179.336  38.536  1.00  0.00            
ATOM   1518  C1B DLPE  152     134.598 179.617  46.383  1.00  0.00            
ATOM   1519  C2B DLPE  152     135.947 180.033  42.501  1.00  0.00            
ATOM   1520  C3B DLPE  152     135.356 182.782  39.976  1.00  0.00            
ATOM   1521  NH3 DLPE  153      93.294 115.219  51.757  1.00  0.00            
ATOM   1522  PO4 DLPE  153      97.138 112.468  53.763  1.00  0.00            
ATOM   1523  GL1 DLPE  153      95.009 110.422  50.204  1.00  0.00            
ATOM   1524  GL2 DLPE  153      96.041 112.635  47.427  1.00  0.00            
ATOM   1525  C1A DLPE  153      94.120 106.344  48.457  1.00  0.00            
ATOM   1526  C2A DLPE  153      92.092 104.340  44.292  1.00  0.00            
ATOM   1527  C3A DLPE  153      90.521 104.207  40.142  1.00  0.00            
ATOM   1528  C1B DLPE  153      98.042 111.573  43.703  1.00  0.00            
ATOM   1529  C2B DLPE  153      98.872 109.467  39.598  1.00  0.00            
ATOM   1530  C3B DLPE  153      96.888 106.656  36.785  1.00  0.00            
ATOM   1531  NH3 DLPE  154     198.471 140.231  54.010  1.00  0.00            
ATOM   1532  PO4 DLPE  154       0.275 144.837  54.540  1.00  0.00            
ATOM   1533  GL1 DLPE  154       0.976 143.636  50.690  1.00  0.00            
ATOM   1534  GL2 DLPE  154       0.999 140.417  48.733  1.00  0.00            
ATOM   1535  C1A DLPE  154       1.208 144.810  46.492  1.00  0.00            
ATOM   1536  C2A DLPE  154       1.813 145.270  41.828  1.00  0.00            
ATOM   1537  C3A DLPE  154       2.070 144.880  37.528  1.00  0.00            
ATOM   1538  C1B DLPE  154     197.247 141.054  44.881  1.00  0.00            
ATOM   1539  C2B DLPE  154     194.061 140.206  41.707  1.00  0.00            
ATOM   1540  C3B DLPE  154     193.465 141.832  37.361  1.00  0.00            
ATOM   1541  NH3 DLPE  155      33.789 115.900  58.632  1.00  0.00            
ATOM   1542  PO4 DLPE  155      38.186 113.667  59.482  1.00  0.00            
ATOM   1543  GL1 DLPE  155      38.052 112.636  55.797  1.00  0.00            
ATOM   1544  GL2 DLPE  155      36.208 110.204  53.551  1.00  0.00            
ATOM   1545  C1A DLPE  155      36.927 115.765  52.614  1.00  0.00            
ATOM   1546  C2A DLPE  155      37.370 116.961  48.464  1.00  0.00            
ATOM   1547  C3A DLPE  155      37.646 119.474  44.316  1.00  0.00            
ATOM   1548  C1B DLPE  155      36.088 112.399  49.232  1.00  0.00            
ATOM   1549  C2B DLPE  155      34.888 113.575  45.088  1.00  0.00            
ATOM   1550  C3B DLPE  155      31.502 113.160  41.661  1.00  0.00            
ATOM   1551  NH3 DLPE  156     130.850  89.568  56.646  1.00  0.00            
ATOM   1552  PO4 DLPE  156     127.344  93.370  57.250  1.00  0.00            
ATOM   1553  GL1 DLPE  156     129.570  93.759  53.319  1.00  0.00            
ATOM   1554  GL2 DLPE  156     132.998  94.170  52.376  1.00  0.00            
ATOM   1555  C1A DLPE  156     127.198  94.056  48.843  1.00  0.00            
ATOM   1556  C2A DLPE  156     126.012  94.271  44.802  1.00  0.00            
ATOM   1557  C3A DLPE  156     125.933  94.142  40.331  1.00  0.00            
ATOM   1558  C1B DLPE  156     132.055  92.092  48.202  1.00  0.00            
ATOM   1559  C2B DLPE  156     130.163  91.435  44.185  1.00  0.00            
ATOM   1560  C3B DLPE  156     129.320  90.549  39.442  1.00  0.00            
ATOM   1561  NH3 DLPE  157     187.510  50.879  58.295  1.00  0.00            
ATOM   1562  PO4 DLPE  157     189.179  46.418  56.283  1.00  0.00            
ATOM   1563  GL1 DLPE  157     187.762  44.244  53.039  1.00  0.00            
ATOM   1564  GL2 DLPE  157     190.609  44.923  51.345  1.00  0.00            
ATOM   1565  C1A DLPE  157     185.314  43.969  48.804  1.00  0.00            
ATOM   1566  C2A DLPE  157     185.735  44.464  43.829  1.00  0.00            
ATOM   1567  C3A DLPE  157     186.165  49.312  41.363  1.00  0.00            
ATOM   1568  C1B DLPE  157     193.216  47.702  49.252  1.00  0.00            
ATOM   1569  C2B DLPE  157     195.917  48.526  46.168  1.00  0.00            
ATOM   1570  C3B DLPE  157     196.661  47.327  41.638  1.00  0.00            
ATOM   1571  NH3 DLPE  158     187.946  97.091  60.299  1.00  0.00            
ATOM   1572  PO4 DLPE  158     186.031  94.998  58.479  1.00  0.00            
ATOM   1573  GL1 DLPE  158     188.321  96.986  54.888  1.00  0.00            
ATOM   1574  GL2 DLPE  158     186.518  97.423  52.330  1.00  0.00            
ATOM   1575  C1A DLPE  158     191.267  98.369  54.030  1.00  0.00            
ATOM   1576  C2A DLPE  158     193.463  96.359  50.832  1.00  0.00            
ATOM   1577  C3A DLPE  158     195.997  94.125  47.883  1.00  0.00            
ATOM   1578  C1B DLPE  158     188.377  97.116  48.902  1.00  0.00            
ATOM   1579  C2B DLPE  158     186.647  96.883  43.485  1.00  0.00            
ATOM   1580  C3B DLPE  158     185.676  98.005  39.241  1.00  0.00            
ATOM   1581  NH3 DLPE  159       4.825 169.518  55.587  1.00  0.00            
ATOM   1582  PO4 DLPE  159       6.852 164.950  57.165  1.00  0.00            
ATOM   1583  GL1 DLPE  159       6.706 164.016  52.601  1.00  0.00            
ATOM   1584  GL2 DLPE  159       8.763 165.313  49.933  1.00  0.00            
ATOM   1585  C1A DLPE  159       3.902 163.449  48.686  1.00  0.00            
ATOM   1586  C2A DLPE  159       4.092 166.321  44.389  1.00  0.00            
ATOM   1587  C3A DLPE  159       3.998 169.370  40.964  1.00  0.00            
ATOM   1588  C1B DLPE  159       8.875 167.801  45.916  1.00  0.00            
ATOM   1589  C2B DLPE  159       8.768 171.816  43.131  1.00  0.00            
ATOM   1590  C3B DLPE  159      10.206 176.638  42.759  1.00  0.00            
ATOM   1591  NH3 DLPE  160     155.607  10.104  54.512  1.00  0.00            
ATOM   1592  PO4 DLPE  160     158.577  11.057  57.929  1.00  0.00            
ATOM   1593  GL1 DLPE  160     159.927  12.574  53.168  1.00  0.00            
ATOM   1594  GL2 DLPE  160     158.225  13.372  51.507  1.00  0.00            
ATOM   1595  C1A DLPE  160     162.505  11.529  49.317  1.00  0.00            
ATOM   1596  C2A DLPE  160     166.207  11.029  46.186  1.00  0.00            
ATOM   1597  C3A DLPE  160     168.238  11.874  41.864  1.00  0.00            
ATOM   1598  C1B DLPE  160     158.330  16.173  48.101  1.00  0.00            
ATOM   1599  C2B DLPE  160     161.651  17.781  44.146  1.00  0.00            
ATOM   1600  C3B DLPE  160     164.146  20.113  42.073  1.00  0.00            
ATOM   1601  NH3 DLPE  161     116.170  56.975  53.014  1.00  0.00            
ATOM   1602  PO4 DLPE  161     112.360  58.728  50.844  1.00  0.00            
ATOM   1603  GL1 DLPE  161     111.168  58.436  46.485  1.00  0.00            
ATOM   1604  GL2 DLPE  161     111.675  61.803  46.736  1.00  0.00            
ATOM   1605  C1A DLPE  161     111.151  58.462  41.771  1.00  0.00            
ATOM   1606  C2A DLPE  161     111.979  58.835  38.517  1.00  0.00            
ATOM   1607  C3A DLPE  161     112.310  58.142  34.807  1.00  0.00            
ATOM   1608  C1B DLPE  161     113.449  62.287  41.938  1.00  0.00            
ATOM   1609  C2B DLPE  161     116.198  63.119  38.769  1.00  0.00            
ATOM   1610  C3B DLPE  161     117.367  66.601  37.160  1.00  0.00            
ATOM   1611  NH3 DLPE  162     126.407  26.818  54.997  1.00  0.00            
ATOM   1612  PO4 DLPE  162     129.490  23.646  52.579  1.00  0.00            
ATOM   1613  GL1 DLPE  162     131.683  23.895  48.781  1.00  0.00            
ATOM   1614  GL2 DLPE  162     133.901  25.637  47.073  1.00  0.00            
ATOM   1615  C1A DLPE  162     130.402  21.919  44.725  1.00  0.00            
ATOM   1616  C2A DLPE  162     128.232  22.220  40.657  1.00  0.00            
ATOM   1617  C3A DLPE  162     127.274  25.305  36.857  1.00  0.00            
ATOM   1618  C1B DLPE  162     135.473  25.720  43.163  1.00  0.00            
ATOM   1619  C2B DLPE  162     137.839  22.379  41.743  1.00  0.00            
ATOM   1620  C3B DLPE  162     142.639  21.216  39.454  1.00  0.00            
ATOM   1621  NH3 DLPE  163     169.775  74.285  58.510  1.00  0.00            
ATOM   1622  PO4 DLPE  163     173.163  76.306  57.300  1.00  0.00            
ATOM   1623  GL1 DLPE  163     172.967  79.293  53.890  1.00  0.00            
ATOM   1624  GL2 DLPE  163     170.762  77.975  51.548  1.00  0.00            
ATOM   1625  C1A DLPE  163     174.841  80.473  49.887  1.00  0.00            
ATOM   1626  C2A DLPE  163     173.760  80.595  45.693  1.00  0.00            
ATOM   1627  C3A DLPE  163     171.290  85.581  44.935  1.00  0.00            
ATOM   1628  C1B DLPE  163     173.181  75.626  48.444  1.00  0.00            
ATOM   1629  C2B DLPE  163     172.535  74.950  44.141  1.00  0.00            
ATOM   1630  C3B DLPE  163     171.208  71.012  41.404  1.00  0.00            
ATOM   1631  NH3 DLPE  164       2.228 159.298  54.877  1.00  0.00            
ATOM   1632  PO4 DLPE  164       4.249 155.057  56.327  1.00  0.00            
ATOM   1633  GL1 DLPE  164       4.224 153.587  52.335  1.00  0.00            
ATOM   1634  GL2 DLPE  164       0.505 152.481  52.401  1.00  0.00            
ATOM   1635  C1A DLPE  164       5.660 155.001  48.404  1.00  0.00            
ATOM   1636  C2A DLPE  164       5.920 152.781  44.886  1.00  0.00            
ATOM   1637  C3A DLPE  164       4.497 150.416  41.598  1.00  0.00            
ATOM   1638  C1B DLPE  164     196.804 153.493  47.901  1.00  0.00            
ATOM   1639  C2B DLPE  164     197.378 155.087  43.913  1.00  0.00            
ATOM   1640  C3B DLPE  164       2.492 154.868  40.994  1.00  0.00            
ATOM   1641  NH3 DLPE  165      97.812 103.888  58.580  1.00  0.00            
ATOM   1642  PO4 DLPE  165      97.868 102.403  54.498  1.00  0.00            
ATOM   1643  GL1 DLPE  165     100.175 103.291  51.373  1.00  0.00            
ATOM   1644  GL2 DLPE  165     103.174 103.743  52.548  1.00  0.00            
ATOM   1645  C1A DLPE  165     100.373 103.731  47.207  1.00  0.00            
ATOM   1646  C2A DLPE  165     102.154 101.504  43.430  1.00  0.00            
ATOM   1647  C3A DLPE  165     104.478 101.886  39.305  1.00  0.00            
ATOM   1648  C1B DLPE  165     106.936 105.863  50.688  1.00  0.00            
ATOM   1649  C2B DLPE  165     110.713 107.987  50.137  1.00  0.00            
ATOM   1650  C3B DLPE  165     113.956 106.761  47.477  1.00  0.00            
ATOM   1651  NH3 DLPE  166     166.161   0.432  54.329  1.00  0.00            
ATOM   1652  PO4 DLPE  166     167.437 194.635  53.888  1.00  0.00            
ATOM   1653  GL1 DLPE  166     169.542 193.652  49.401  1.00  0.00            
ATOM   1654  GL2 DLPE  166     173.159 194.857  48.246  1.00  0.00            
ATOM   1655  C1A DLPE  166     169.717 193.920  45.004  1.00  0.00            
ATOM   1656  C2A DLPE  166     168.463 193.008  41.099  1.00  0.00            
ATOM   1657  C3A DLPE  166     166.026 190.484  38.256  1.00  0.00            
ATOM   1658  C1B DLPE  166     174.247 196.853  44.773  1.00  0.00            
ATOM   1659  C2B DLPE  166     177.297 196.672  40.750  1.00  0.00            
ATOM   1660  C3B DLPE  166     177.353   0.356  36.881  1.00  0.00            
ATOM   1661  NH3 DLPE  167      99.159 174.841  54.840  1.00  0.00            
ATOM   1662  PO4 DLPE  167      98.433 170.401  54.065  1.00  0.00            
ATOM   1663  GL1 DLPE  167      96.895 170.887  50.050  1.00  0.00            
ATOM   1664  GL2 DLPE  167      96.762 167.470  49.776  1.00  0.00            
ATOM   1665  C1A DLPE  167      96.026 170.315  46.255  1.00  0.00            
ATOM   1666  C2A DLPE  167      97.485 169.411  41.643  1.00  0.00            
ATOM   1667  C3A DLPE  167      97.005 171.780  38.153  1.00  0.00            
ATOM   1668  C1B DLPE  167      93.487 166.159  46.918  1.00  0.00            
ATOM   1669  C2B DLPE  167      92.762 166.834  42.765  1.00  0.00            
ATOM   1670  C3B DLPE  167      92.521 169.950  39.498  1.00  0.00            
ATOM   1671  NH3 DLPE  168     174.233 194.128  55.507  1.00  0.00            
ATOM   1672  PO4 DLPE  168     174.735 190.018  57.693  1.00  0.00            
ATOM   1673  GL1 DLPE  168     176.803 189.912  52.760  1.00  0.00            
ATOM   1674  GL2 DLPE  168     178.611 187.300  52.475  1.00  0.00            
ATOM   1675  C1A DLPE  168     176.810 191.936  49.668  1.00  0.00            
ATOM   1676  C2A DLPE  168     178.565 194.251  45.552  1.00  0.00            
ATOM   1677  C3A DLPE  168     182.229 192.516  43.748  1.00  0.00            
ATOM   1678  C1B DLPE  168     176.717 186.047  48.131  1.00  0.00            
ATOM   1679  C2B DLPE  168     176.431 190.097  45.242  1.00  0.00            
ATOM   1680  C3B DLPE  168     173.715 191.872  42.009  1.00  0.00            
ATOM   1681  NH3 DLPE  169      82.810 148.390  58.505  1.00  0.00            
ATOM   1682  PO4 DLPE  169      82.152 143.289  56.769  1.00  0.00            
ATOM   1683  GL1 DLPE  169      82.943 144.457  51.992  1.00  0.00            
ATOM   1684  GL2 DLPE  169      86.062 144.360  51.438  1.00  0.00            
ATOM   1685  C1A DLPE  169      83.617 144.307  47.321  1.00  0.00            
ATOM   1686  C2A DLPE  169      82.914 144.418  43.449  1.00  0.00            
ATOM   1687  C3A DLPE  169      83.509 142.489  38.608  1.00  0.00            
ATOM   1688  C1B DLPE  169      89.194 144.955  47.281  1.00  0.00            
ATOM   1689  C2B DLPE  169      87.804 143.281  42.890  1.00  0.00            
ATOM   1690  C3B DLPE  169      88.611 141.027  39.582  1.00  0.00            
ATOM   1691  NH3 DLPE  170     166.039 196.119  58.217  1.00  0.00            
ATOM   1692  PO4 DLPE  170     161.486 197.132  56.728  1.00  0.00            
ATOM   1693  GL1 DLPE  170     162.302 196.291  51.894  1.00  0.00            
ATOM   1694  GL2 DLPE  170     165.063 197.506  49.849  1.00  0.00            
ATOM   1695  C1A DLPE  170     160.798 194.677  48.760  1.00  0.00            
ATOM   1696  C2A DLPE  170     159.340 193.829  45.429  1.00  0.00            
ATOM   1697  C3A DLPE  170     156.064 192.630  42.228  1.00  0.00            
ATOM   1698  C1B DLPE  170     165.437 196.821  45.470  1.00  0.00            
ATOM   1699  C2B DLPE  170     163.931 193.070  44.172  1.00  0.00            
ATOM   1700  C3B DLPE  170     161.731 193.555  40.345  1.00  0.00            
ATOM   1701  NH3 DLPE  171     133.802 108.263  55.002  1.00  0.00            
ATOM   1702  PO4 DLPE  171     129.255 107.383  57.748  1.00  0.00            
ATOM   1703  GL1 DLPE  171     128.693 106.714  53.319  1.00  0.00            
ATOM   1704  GL2 DLPE  171     130.085 109.744  52.170  1.00  0.00            
ATOM   1705  C1A DLPE  171     129.114 106.040  48.896  1.00  0.00            
ATOM   1706  C2A DLPE  171     127.558 103.395  45.905  1.00  0.00            
ATOM   1707  C3A DLPE  171     127.300 104.149  41.240  1.00  0.00            
ATOM   1708  C1B DLPE  171     133.624 110.211  48.062  1.00  0.00            
ATOM   1709  C2B DLPE  171     136.591 110.929  46.121  1.00  0.00            
ATOM   1710  C3B DLPE  171     138.471 113.600  41.992  1.00  0.00            
ATOM   1711  NH3 DLPE  172     141.535 125.243  55.999  1.00  0.00            
ATOM   1712  PO4 DLPE  172     139.144 121.610  55.669  1.00  0.00            
ATOM   1713  GL1 DLPE  172     137.793 123.383  51.694  1.00  0.00            
ATOM   1714  GL2 DLPE  172     141.064 122.240  51.102  1.00  0.00            
ATOM   1715  C1A DLPE  172     137.013 124.165  47.435  1.00  0.00            
ATOM   1716  C2A DLPE  172     133.679 123.594  44.939  1.00  0.00            
ATOM   1717  C3A DLPE  172     133.362 121.819  40.879  1.00  0.00            
ATOM   1718  C1B DLPE  172     140.785 120.826  47.351  1.00  0.00            
ATOM   1719  C2B DLPE  172     142.067 123.070  44.649  1.00  0.00            
ATOM   1720  C3B DLPE  172     145.427 125.669  43.046  1.00  0.00            
ATOM   1721  NH3 DLPE  173     172.743 119.530  51.884  1.00  0.00            
ATOM   1722  PO4 DLPE  173     170.528 122.821  50.844  1.00  0.00            
ATOM   1723  GL1 DLPE  173     173.149 122.780  47.203  1.00  0.00            
ATOM   1724  GL2 DLPE  173     172.237 126.403  47.283  1.00  0.00            
ATOM   1725  C1A DLPE  173     175.775 122.017  43.432  1.00  0.00            
ATOM   1726  C2A DLPE  173     175.974 120.810  39.739  1.00  0.00            
ATOM   1727  C3A DLPE  173     174.889 118.674  37.728  1.00  0.00            
ATOM   1728  C1B DLPE  173     170.937 125.691  43.498  1.00  0.00            
ATOM   1729  C2B DLPE  173     171.320 123.006  39.956  1.00  0.00            
ATOM   1730  C3B DLPE  173     171.300 121.279  35.637  1.00  0.00            
ATOM   1731  NH3 DLPE  174     150.854  10.675  53.195  1.00  0.00            
ATOM   1732  PO4 DLPE  174     151.648   7.038  53.306  1.00  0.00            
ATOM   1733  GL1 DLPE  174     150.607   6.544  49.099  1.00  0.00            
ATOM   1734  GL2 DLPE  174     147.557   7.569  48.633  1.00  0.00            
ATOM   1735  C1A DLPE  174     151.114   7.823  45.643  1.00  0.00            
ATOM   1736  C2A DLPE  174     150.626  10.094  41.443  1.00  0.00            
ATOM   1737  C3A DLPE  174     150.666  14.433  39.194  1.00  0.00            
ATOM   1738  C1B DLPE  174     146.313   8.069  44.575  1.00  0.00            
ATOM   1739  C2B DLPE  174     146.040   6.112  40.896  1.00  0.00            
ATOM   1740  C3B DLPE  174     144.289   8.205  37.794  1.00  0.00            
ATOM   1741  NH3 DLPE  175      27.967  47.812  56.488  1.00  0.00            
ATOM   1742  PO4 DLPE  175      27.964  52.653  57.837  1.00  0.00            
ATOM   1743  GL1 DLPE  175      27.661  52.879  53.079  1.00  0.00            
ATOM   1744  GL2 DLPE  175      24.678  53.060  50.846  1.00  0.00            
ATOM   1745  C1A DLPE  175      31.036  52.412  49.916  1.00  0.00            
ATOM   1746  C2A DLPE  175      32.247  47.781  46.485  1.00  0.00            
ATOM   1747  C3A DLPE  175      33.404  42.830  45.249  1.00  0.00            
ATOM   1748  C1B DLPE  175      26.403  52.701  47.270  1.00  0.00            
ATOM   1749  C2B DLPE  175      24.952  51.972  42.416  1.00  0.00            
ATOM   1750  C3B DLPE  175      23.254  51.352  39.828  1.00  0.00            
ATOM   1751  NH3 DLPE  176      59.350  47.934  54.767  1.00  0.00            
ATOM   1752  PO4 DLPE  176      59.117  43.264  53.723  1.00  0.00            
ATOM   1753  GL1 DLPE  176      59.572  40.761  50.145  1.00  0.00            
ATOM   1754  GL2 DLPE  176      59.837  36.553  49.643  1.00  0.00            
ATOM   1755  C1A DLPE  176      60.121  40.658  46.115  1.00  0.00            
ATOM   1756  C2A DLPE  176      59.018  38.687  41.697  1.00  0.00            
ATOM   1757  C3A DLPE  176      61.832  39.680  37.541  1.00  0.00            
ATOM   1758  C1B DLPE  176      59.400  33.462  46.923  1.00  0.00            
ATOM   1759  C2B DLPE  176      59.244  31.450  43.686  1.00  0.00            
ATOM   1760  C3B DLPE  176      58.045  33.745  40.929  1.00  0.00            
ATOM   1761  NH3 DLPE  177      49.302 101.205  60.383  1.00  0.00            
ATOM   1762  PO4 DLPE  177      52.790  98.576  58.871  1.00  0.00            
ATOM   1763  GL1 DLPE  177      53.599  98.410  54.101  1.00  0.00            
ATOM   1764  GL2 DLPE  177      50.820  96.938  52.363  1.00  0.00            
ATOM   1765  C1A DLPE  177      56.274  95.795  51.415  1.00  0.00            
ATOM   1766  C2A DLPE  177      56.108  93.468  46.665  1.00  0.00            
ATOM   1767  C3A DLPE  177      57.423  90.961  44.195  1.00  0.00            
ATOM   1768  C1B DLPE  177      50.927  92.787  51.576  1.00  0.00            
ATOM   1769  C2B DLPE  177      53.980  89.874  50.050  1.00  0.00            
ATOM   1770  C3B DLPE  177      58.054  90.468  50.837  1.00  0.00            
ATOM   1771  NH3 DLPE  178       7.783  21.107  57.073  1.00  0.00            
ATOM   1772  PO4 DLPE  178       3.282  20.344  56.893  1.00  0.00            
ATOM   1773  GL1 DLPE  178       4.898  17.828  53.980  1.00  0.00            
ATOM   1774  GL2 DLPE  178       8.882  16.963  53.930  1.00  0.00            
ATOM   1775  C1A DLPE  178       4.555  18.258  50.179  1.00  0.00            
ATOM   1776  C2A DLPE  178       4.833  17.207  45.912  1.00  0.00            
ATOM   1777  C3A DLPE  178       5.325  19.283  42.366  1.00  0.00            
ATOM   1778  C1B DLPE  178      10.786  17.420  50.132  1.00  0.00            
ATOM   1779  C2B DLPE  178       9.452  15.642  46.115  1.00  0.00            
ATOM   1780  C3B DLPE  178      11.787  14.924  42.115  1.00  0.00            
ATOM   1781  NH3 DLPE  179      76.412 182.919  57.586  1.00  0.00            
ATOM   1782  PO4 DLPE  179      80.343 181.958  59.312  1.00  0.00            
ATOM   1783  GL1 DLPE  179      79.937 182.033  53.708  1.00  0.00            
ATOM   1784  GL2 DLPE  179      78.683 179.749  52.457  1.00  0.00            
ATOM   1785  C1A DLPE  179      78.074 184.107  49.596  1.00  0.00            
ATOM   1786  C2A DLPE  179      76.047 187.384  47.396  1.00  0.00            
ATOM   1787  C3A DLPE  179      74.879 189.077  43.511  1.00  0.00            
ATOM   1788  C1B DLPE  179      78.642 178.185  48.069  1.00  0.00            
ATOM   1789  C2B DLPE  179      77.034 180.176  45.136  1.00  0.00            
ATOM   1790  C3B DLPE  179      77.209 181.163  41.412  1.00  0.00            
ATOM   1791  NH3 DLPE  180     137.993  37.042  55.050  1.00  0.00            
ATOM   1792  PO4 DLPE  180     140.795  38.775  53.835  1.00  0.00            
ATOM   1793  GL1 DLPE  180     141.757  39.762  50.453  1.00  0.00            
ATOM   1794  GL2 DLPE  180     145.231  40.691  49.180  1.00  0.00            
ATOM   1795  C1A DLPE  180     140.367  40.218  46.855  1.00  0.00            
ATOM   1796  C2A DLPE  180     138.930  41.280  41.832  1.00  0.00            
ATOM   1797  C3A DLPE  180     139.869  43.040  37.847  1.00  0.00            
ATOM   1798  C1B DLPE  180     144.693  42.817  45.922  1.00  0.00            
ATOM   1799  C2B DLPE  180     144.665  46.507  44.500  1.00  0.00            
ATOM   1800  C3B DLPE  180     143.104  46.440  40.258  1.00  0.00            
ATOM   1801  NH3 DLPE  181      45.499 177.915  55.698  1.00  0.00            
ATOM   1802  PO4 DLPE  181      47.755 174.588  57.662  1.00  0.00            
ATOM   1803  GL1 DLPE  181      46.793 174.211  52.779  1.00  0.00            
ATOM   1804  GL2 DLPE  181      45.283 171.576  51.079  1.00  0.00            
ATOM   1805  C1A DLPE  181      48.896 174.266  49.555  1.00  0.00            
ATOM   1806  C2A DLPE  181      48.270 173.420  45.850  1.00  0.00            
ATOM   1807  C3A DLPE  181      49.871 174.821  41.891  1.00  0.00            
ATOM   1808  C1B DLPE  181      43.431 173.031  47.346  1.00  0.00            
ATOM   1809  C2B DLPE  181      42.698 172.063  43.566  1.00  0.00            
ATOM   1810  C3B DLPE  181      41.969 172.106  39.444  1.00  0.00            
ATOM   1811  NH3 DLPE  182      13.433 196.070  57.236  1.00  0.00            
ATOM   1812  PO4 DLPE  182       9.599 192.849  57.231  1.00  0.00            
ATOM   1813  GL1 DLPE  182       9.741 193.681  52.575  1.00  0.00            
ATOM   1814  GL2 DLPE  182       9.637 197.091  51.760  1.00  0.00            
ATOM   1815  C1A DLPE  182       8.946 192.342  48.431  1.00  0.00            
ATOM   1816  C2A DLPE  182      12.550 190.612  45.488  1.00  0.00            
ATOM   1817  C3A DLPE  182      12.854 187.088  41.580  1.00  0.00            
ATOM   1818  C1B DLPE  182       8.196 197.503  46.490  1.00  0.00            
ATOM   1819  C2B DLPE  182       8.859   0.235  42.292  1.00  0.00            
ATOM   1820  C3B DLPE  182       8.874 197.408  37.893  1.00  0.00            
ATOM   1821  NH3 DLPE  183      33.474 198.617  54.921  1.00  0.00            
ATOM   1822  PO4 DLPE  183      38.284 197.812  54.414  1.00  0.00            
ATOM   1823  GL1 DLPE  183      36.548   1.932  51.822  1.00  0.00            
ATOM   1824  GL2 DLPE  183      39.350   1.352  49.620  1.00  0.00            
ATOM   1825  C1A DLPE  183      35.310   1.468  47.386  1.00  0.00            
ATOM   1826  C2A DLPE  183      35.467 198.408  42.819  1.00  0.00            
ATOM   1827  C3A DLPE  183      36.323   3.472  39.888  1.00  0.00            
ATOM   1828  C1B DLPE  183      38.986 196.381  46.990  1.00  0.00            
ATOM   1829  C2B DLPE  183      39.337 195.724  43.732  1.00  0.00            
ATOM   1830  C3B DLPE  183      40.005 195.358  39.058  1.00  0.00            
ATOM   1831  NH3 DLPE  184     149.561 158.487  61.898  1.00  0.00            
ATOM   1832  PO4 DLPE  184     152.175 155.482  59.287  1.00  0.00            
ATOM   1833  GL1 DLPE  184     153.828 156.220  54.591  1.00  0.00            
ATOM   1834  GL2 DLPE  184     156.773 155.751  53.620  1.00  0.00            
ATOM   1835  C1A DLPE  184     153.601 159.725  51.928  1.00  0.00            
ATOM   1836  C2A DLPE  184     153.420 162.524  48.952  1.00  0.00            
ATOM   1837  C3A DLPE  184     152.369 165.282  45.231  1.00  0.00            
ATOM   1838  C1B DLPE  184     156.346 155.916  48.796  1.00  0.00            
ATOM   1839  C2B DLPE  184     155.430 154.032  44.638  1.00  0.00            
ATOM   1840  C3B DLPE  184     158.623 151.370  42.937  1.00  0.00            
ATOM   1841  NH3 DLPE  185     143.037 182.572  54.989  1.00  0.00            
ATOM   1842  PO4 DLPE  185     144.706 178.252  56.897  1.00  0.00            
ATOM   1843  GL1 DLPE  185     145.529 178.702  51.942  1.00  0.00            
ATOM   1844  GL2 DLPE  185     144.549 175.388  50.566  1.00  0.00            
ATOM   1845  C1A DLPE  185     145.775 179.438  47.164  1.00  0.00            
ATOM   1846  C2A DLPE  185     147.054 178.470  43.814  1.00  0.00            
ATOM   1847  C3A DLPE  185     148.867 179.857  39.943  1.00  0.00            
ATOM   1848  C1B DLPE  185     143.573 175.387  46.089  1.00  0.00            
ATOM   1849  C2B DLPE  185     143.628 174.738  41.452  1.00  0.00            
ATOM   1850  C3B DLPE  185     141.919 175.271  37.127  1.00  0.00            
ATOM   1851  NH3 DLPE  186      92.545 151.920  56.398  1.00  0.00            
ATOM   1852  PO4 DLPE  186      95.718 149.317  58.515  1.00  0.00            
ATOM   1853  GL1 DLPE  186      96.965 150.376  53.427  1.00  0.00            
ATOM   1854  GL2 DLPE  186      94.986 147.220  52.660  1.00  0.00            
ATOM   1855  C1A DLPE  186      97.743 148.289  48.909  1.00  0.00            
ATOM   1856  C2A DLPE  186      99.805 148.504  45.344  1.00  0.00            
ATOM   1857  C3A DLPE  186      97.938 146.056  42.591  1.00  0.00            
ATOM   1858  C1B DLPE  186      93.302 147.782  48.025  1.00  0.00            
ATOM   1859  C2B DLPE  186      94.398 149.753  43.630  1.00  0.00            
ATOM   1860  C3B DLPE  186      97.411 150.954  40.783  1.00  0.00            
ATOM   1861  NH3 DLPE  187     110.691 140.346  55.909  1.00  0.00            
ATOM   1862  PO4 DLPE  187     114.844 139.461  55.636  1.00  0.00            
ATOM   1863  GL1 DLPE  187     114.111 138.947  52.092  1.00  0.00            
ATOM   1864  GL2 DLPE  187     114.758 140.970  50.784  1.00  0.00            
ATOM   1865  C1A DLPE  187     113.330 137.294  48.521  1.00  0.00            
ATOM   1866  C2A DLPE  187     114.149 133.391  46.388  1.00  0.00            
ATOM   1867  C3A DLPE  187     114.543 130.134  47.468  1.00  0.00            
ATOM   1868  C1B DLPE  187     115.885 142.522  46.073  1.00  0.00            
ATOM   1869  C2B DLPE  187     115.685 141.693  41.013  1.00  0.00            
ATOM   1870  C3B DLPE  187     113.542 141.400  36.409  1.00  0.00            
ATOM   1871  NH3 DLPE  188     127.620 147.194  54.883  1.00  0.00            
ATOM   1872  PO4 DLPE  188     132.188 149.965  56.043  1.00  0.00            
ATOM   1873  GL1 DLPE  188     133.263 149.431  51.315  1.00  0.00            
ATOM   1874  GL2 DLPE  188     136.784 149.277  48.698  1.00  0.00            
ATOM   1875  C1A DLPE  188     133.260 146.041  47.358  1.00  0.00            
ATOM   1876  C2A DLPE  188     132.644 144.270  43.514  1.00  0.00            
ATOM   1877  C3A DLPE  188     131.428 145.404  39.133  1.00  0.00            
ATOM   1878  C1B DLPE  188     136.282 149.178  44.342  1.00  0.00            
ATOM   1879  C2B DLPE  188     136.367 146.150  40.921  1.00  0.00            
ATOM   1880  C3B DLPE  188     135.965 144.808  37.215  1.00  0.00            
ATOM   1881  NH3 DLPE  189      40.770 137.849  64.642  1.00  0.00            
ATOM   1882  PO4 DLPE  189      42.196 138.639  61.594  1.00  0.00            
ATOM   1883  GL1 DLPE  189      44.578 140.139  58.174  1.00  0.00            
ATOM   1884  GL2 DLPE  189      46.125 142.245  57.697  1.00  0.00            
ATOM   1885  C1A DLPE  189      42.584 142.340  53.130  1.00  0.00            
ATOM   1886  C2A DLPE  189      40.652 141.958  48.787  1.00  0.00            
ATOM   1887  C3A DLPE  189      41.563 141.927  44.643  1.00  0.00            
ATOM   1888  C1B DLPE  189      47.354 141.565  53.438  1.00  0.00            
ATOM   1889  C2B DLPE  189      46.487 142.827  49.775  1.00  0.00            
ATOM   1890  C3B DLPE  189      45.622 143.294  46.352  1.00  0.00            
ATOM   1891  NH3 DLPE  190     138.957  10.780  53.944  1.00  0.00            
ATOM   1892  PO4 DLPE  190     140.357  14.598  51.830  1.00  0.00            
ATOM   1893  GL1 DLPE  190     139.549  13.040  48.079  1.00  0.00            
ATOM   1894  GL2 DLPE  190     136.311   9.436  48.476  1.00  0.00            
ATOM   1895  C1A DLPE  190     138.036  13.951  44.081  1.00  0.00            
ATOM   1896  C2A DLPE  190     137.456  11.669  40.060  1.00  0.00            
ATOM   1897  C3A DLPE  190     138.809   7.646  37.967  1.00  0.00            
ATOM   1898  C1B DLPE  190     139.785   9.191  44.973  1.00  0.00            
ATOM   1899  C2B DLPE  190     141.704  10.083  41.785  1.00  0.00            
ATOM   1900  C3B DLPE  190     145.345  12.180  40.791  1.00  0.00            
ATOM   1901  NH3 DLPE  191     108.771 157.161  55.718  1.00  0.00            
ATOM   1902  PO4 DLPE  191     105.213 159.762  57.710  1.00  0.00            
ATOM   1903  GL1 DLPE  191     104.532 160.332  53.667  1.00  0.00            
ATOM   1904  GL2 DLPE  191     106.935 161.095  52.439  1.00  0.00            
ATOM   1905  C1A DLPE  191     101.925 159.371  50.492  1.00  0.00            
ATOM   1906  C2A DLPE  191      98.928 161.818  48.949  1.00  0.00            
ATOM   1907  C3A DLPE  191      94.304 161.714  48.369  1.00  0.00            
ATOM   1908  C1B DLPE  191     105.489 161.101  47.659  1.00  0.00            
ATOM   1909  C2B DLPE  191     102.719 162.468  44.363  1.00  0.00            
ATOM   1910  C3B DLPE  191      99.849 163.500  40.391  1.00  0.00            
ATOM   1911  NH3 DLPE  192     179.584   9.442  57.978  1.00  0.00            
ATOM   1912  PO4 DLPE  192     181.496   6.019  56.970  1.00  0.00            
ATOM   1913  GL1 DLPE  192     181.170   7.571  53.062  1.00  0.00            
ATOM   1914  GL2 DLPE  192     178.408   9.740  52.515  1.00  0.00            
ATOM   1915  C1A DLPE  192     182.499  12.073  50.843  1.00  0.00            
ATOM   1916  C2A DLPE  192     182.035  15.589  47.865  1.00  0.00            
ATOM   1917  C3A DLPE  192     182.489  19.670  46.556  1.00  0.00            
ATOM   1918  C1B DLPE  192     178.238  11.724  48.606  1.00  0.00            
ATOM   1919  C2B DLPE  192     177.969  14.048  44.477  1.00  0.00            
ATOM   1920  C3B DLPE  192     178.287  13.410  40.122  1.00  0.00            
ATOM   1921  NH3 DLPE  193      79.182  97.847  55.802  1.00  0.00            
ATOM   1922  PO4 DLPE  193      77.161  95.419  54.897  1.00  0.00            
ATOM   1923  GL1 DLPE  193      75.068  94.803  51.474  1.00  0.00            
ATOM   1924  GL2 DLPE  193      76.514  91.278  51.370  1.00  0.00            
ATOM   1925  C1A DLPE  193      75.583  95.336  47.674  1.00  0.00            
ATOM   1926  C2A DLPE  193      75.717  97.497  43.710  1.00  0.00            
ATOM   1927  C3A DLPE  193      76.027  99.115  39.594  1.00  0.00            
ATOM   1928  C1B DLPE  193      76.534  90.709  47.271  1.00  0.00            
ATOM   1929  C2B DLPE  193      80.301  90.153  45.197  1.00  0.00            
ATOM   1930  C3B DLPE  193      83.254  91.439  42.207  1.00  0.00            
ATOM   1931  NH3 DLPE  194     122.505  91.289  58.557  1.00  0.00            
ATOM   1932  PO4 DLPE  194     119.195  90.664  55.384  1.00  0.00            
ATOM   1933  GL1 DLPE  194     120.884  93.222  53.294  1.00  0.00            
ATOM   1934  GL2 DLPE  194     124.514  92.109  52.298  1.00  0.00            
ATOM   1935  C1A DLPE  194     120.724  94.625  49.525  1.00  0.00            
ATOM   1936  C2A DLPE  194     120.915  96.935  45.951  1.00  0.00            
ATOM   1937  C3A DLPE  194     118.250  98.200  42.555  1.00  0.00            
ATOM   1938  C1B DLPE  194     124.014  90.057  49.048  1.00  0.00            
ATOM   1939  C2B DLPE  194     123.669  90.117  45.259  1.00  0.00            
ATOM   1940  C3B DLPE  194     125.934  89.295  42.377  1.00  0.00            
ATOM   1941  NH3 DLPE  195      59.017  58.580  53.465  1.00  0.00            
ATOM   1942  PO4 DLPE  195      62.042  55.842  54.383  1.00  0.00            
ATOM   1943  GL1 DLPE  195      63.642  55.132  50.560  1.00  0.00            
ATOM   1944  GL2 DLPE  195      66.394  54.773  48.484  1.00  0.00            
ATOM   1945  C1A DLPE  195      62.883  56.110  46.032  1.00  0.00            
ATOM   1946  C2A DLPE  195      64.057  54.426  42.622  1.00  0.00            
ATOM   1947  C3A DLPE  195      65.877  50.788  41.799  1.00  0.00            
ATOM   1948  C1B DLPE  195      68.701  52.716  45.350  1.00  0.00            
ATOM   1949  C2B DLPE  195      70.596  52.025  42.767  1.00  0.00            
ATOM   1950  C3B DLPE  195      70.729  52.140  38.639  1.00  0.00            
ATOM   1951  NH3 DLPE  196      85.556 119.828  55.251  1.00  0.00            
ATOM   1952  PO4 DLPE  196      87.497 122.831  52.619  1.00  0.00            
ATOM   1953  GL1 DLPE  196      87.721 124.514  48.999  1.00  0.00            
ATOM   1954  GL2 DLPE  196      84.338 124.252  48.615  1.00  0.00            
ATOM   1955  C1A DLPE  196      88.442 125.685  45.002  1.00  0.00            
ATOM   1956  C2A DLPE  196      85.147 126.685  41.245  1.00  0.00            
ATOM   1957  C3A DLPE  196      85.415 127.875  36.090  1.00  0.00            
ATOM   1958  C1B DLPE  196      83.887 122.945  44.321  1.00  0.00            
ATOM   1959  C2B DLPE  196      86.415 121.868  41.012  1.00  0.00            
ATOM   1960  C3B DLPE  196      88.572 121.573  38.070  1.00  0.00            
ATOM   1961  NH3 DLPE  197      85.228 140.269  54.182  1.00  0.00            
ATOM   1962  PO4 DLPE  197      86.049 135.325  56.659  1.00  0.00            
ATOM   1963  GL1 DLPE  197      84.616 135.781  52.402  1.00  0.00            
ATOM   1964  GL2 DLPE  197      86.428 133.362  50.805  1.00  0.00            
ATOM   1965  C1A DLPE  197      84.685 137.602  48.466  1.00  0.00            
ATOM   1966  C2A DLPE  197      87.618 140.422  47.824  1.00  0.00            
ATOM   1967  C3A DLPE  197      90.755 139.752  43.772  1.00  0.00            
ATOM   1968  C1B DLPE  197      82.401 133.763  48.100  1.00  0.00            
ATOM   1969  C2B DLPE  197      78.716 132.037  45.650  1.00  0.00            
ATOM   1970  C3B DLPE  197      77.446 132.626  40.482  1.00  0.00            
ATOM   1971  NH3 DLPE  198     198.253 189.296  60.284  1.00  0.00            
ATOM   1972  PO4 DLPE  198       0.631 185.618  58.731  1.00  0.00            
ATOM   1973  GL1 DLPE  198       1.764 187.598  55.312  1.00  0.00            
ATOM   1974  GL2 DLPE  198       0.096 185.138  53.496  1.00  0.00            
ATOM   1975  C1A DLPE  198       1.653 188.600  50.544  1.00  0.00            
ATOM   1976  C2A DLPE  198       0.036 186.673  46.887  1.00  0.00            
ATOM   1977  C3A DLPE  198     198.119 182.932  43.949  1.00  0.00            
ATOM   1978  C1B DLPE  198       0.096 181.754  50.017  1.00  0.00            
ATOM   1979  C2B DLPE  198     196.218 178.985  47.422  1.00  0.00            
ATOM   1980  C3B DLPE  198     196.400 178.207  43.559  1.00  0.00            
ATOM   1981  NH3 DLPE  199     182.916  17.630  55.864  1.00  0.00            
ATOM   1982  PO4 DLPE  199     186.187  18.721  57.534  1.00  0.00            
ATOM   1983  GL1 DLPE  199     188.819  21.060  54.407  1.00  0.00            
ATOM   1984  GL2 DLPE  199     192.655  21.014  54.388  1.00  0.00            
ATOM   1985  C1A DLPE  199     189.747  22.945  50.788  1.00  0.00            
ATOM   1986  C2A DLPE  199     188.123  23.165  46.928  1.00  0.00            
ATOM   1987  C3A DLPE  199     187.368  23.538  42.356  1.00  0.00            
ATOM   1988  C1B DLPE  199     192.418  18.877  51.227  1.00  0.00            
ATOM   1989  C2B DLPE  199     190.769  18.522  48.125  1.00  0.00            
ATOM   1990  C3B DLPE  199     191.228  18.666  44.529  1.00  0.00            
ATOM   1991  NH3 DLPE  200      78.653 170.869  55.986  1.00  0.00            
ATOM   1992  PO4 DLPE  200      81.592 172.535  57.314  1.00  0.00            
ATOM   1993  GL1 DLPE  200      82.641 174.977  52.865  1.00  0.00            
ATOM   1994  GL2 DLPE  200      79.372 174.894  53.057  1.00  0.00            
ATOM   1995  C1A DLPE  200      85.060 174.339  49.314  1.00  0.00            
ATOM   1996  C2A DLPE  200      87.958 171.583  47.779  1.00  0.00            
ATOM   1997  C3A DLPE  200      91.968 171.147  48.556  1.00  0.00            
ATOM   1998  C1B DLPE  200      79.799 172.981  49.525  1.00  0.00            
ATOM   1999  C2B DLPE  200      81.304 173.584  45.370  1.00  0.00            
ATOM   2000  C3B DLPE  200      81.327 177.011  42.524  1.00  0.00            
ATOM   2001  NH3 DLPE  201      60.897 164.156  58.204  1.00  0.00            
ATOM   2002  PO4 DLPE  201      63.602 166.524  57.848  1.00  0.00            
ATOM   2003  GL1 DLPE  201      63.376 167.080  54.034  1.00  0.00            
ATOM   2004  GL2 DLPE  201      66.009 165.835  53.308  1.00  0.00            
ATOM   2005  C1A DLPE  201      63.400 168.401  49.616  1.00  0.00            
ATOM   2006  C2A DLPE  201      61.980 169.627  45.048  1.00  0.00            
ATOM   2007  C3A DLPE  201      61.123 168.002  42.364  1.00  0.00            
ATOM   2008  C1B DLPE  201      68.612 165.226  50.153  1.00  0.00            
ATOM   2009  C2B DLPE  201      68.992 165.028  45.864  1.00  0.00            
ATOM   2010  C3B DLPE  201      70.341 165.209  41.467  1.00  0.00            
ATOM   2011  NH3 DLPE  202      18.337 133.346  59.066  1.00  0.00            
ATOM   2012  PO4 DLPE  202      23.219 132.735  57.775  1.00  0.00            
ATOM   2013  GL1 DLPE  202      24.217 133.934  54.214  1.00  0.00            
ATOM   2014  GL2 DLPE  202      26.944 135.127  52.622  1.00  0.00            
ATOM   2015  C1A DLPE  202      21.086 133.804  50.873  1.00  0.00            
ATOM   2016  C2A DLPE  202      22.124 133.335  46.984  1.00  0.00            
ATOM   2017  C3A DLPE  202      23.645 131.119  44.126  1.00  0.00            
ATOM   2018  C1B DLPE  202      29.018 136.787  49.229  1.00  0.00            
ATOM   2019  C2B DLPE  202      31.042 137.475  45.429  1.00  0.00            
ATOM   2020  C3B DLPE  202      33.311 141.458  44.242  1.00  0.00            
ATOM   2021  NH3 DLPE  203     112.790   7.983  51.903  1.00  0.00            
ATOM   2022  PO4 DLPE  203     110.687  10.359  51.750  1.00  0.00            
ATOM   2023  GL1 DLPE  203     111.228  10.930  47.455  1.00  0.00            
ATOM   2024  GL2 DLPE  203     111.367   7.327  47.297  1.00  0.00            
ATOM   2025  C1A DLPE  203     111.602  14.186  44.681  1.00  0.00            
ATOM   2026  C2A DLPE  203     113.776  16.454  42.089  1.00  0.00            
ATOM   2027  C3A DLPE  203     118.426  18.049  42.078  1.00  0.00            
ATOM   2028  C1B DLPE  203     109.680   6.954  42.943  1.00  0.00            
ATOM   2029  C2B DLPE  203     111.034   6.276  39.019  1.00  0.00            
ATOM   2030  C3B DLPE  203     114.840   4.894  36.768  1.00  0.00            
ATOM   2031  NH3 DLPE  204      57.429  68.682  52.407  1.00  0.00            
ATOM   2032  PO4 DLPE  204      57.353  72.803  53.602  1.00  0.00            
ATOM   2033  GL1 DLPE  204      55.488  73.228  49.434  1.00  0.00            
ATOM   2034  GL2 DLPE  204      53.391  75.678  49.937  1.00  0.00            
ATOM   2035  C1A DLPE  204      53.940  71.471  44.744  1.00  0.00            
ATOM   2036  C2A DLPE  204      55.478  71.066  40.067  1.00  0.00            
ATOM   2037  C3A DLPE  204      52.366  71.814  36.316  1.00  0.00            
ATOM   2038  C1B DLPE  204      52.399  76.941  45.940  1.00  0.00            
ATOM   2039  C2B DLPE  204      48.389  76.547  43.294  1.00  0.00            
ATOM   2040  C3B DLPE  204      46.573  79.147  39.333  1.00  0.00            
ATOM   2041  NH3 DLPE  205      87.760 102.694  53.587  1.00  0.00            
ATOM   2042  PO4 DLPE  205      84.963 105.721  52.866  1.00  0.00            
ATOM   2043  GL1 DLPE  205      83.527 107.927  49.498  1.00  0.00            
ATOM   2044  GL2 DLPE  205      85.705 111.304  49.174  1.00  0.00            
ATOM   2045  C1A DLPE  205      80.420 108.732  46.258  1.00  0.00            
ATOM   2046  C2A DLPE  205      78.366 108.197  42.621  1.00  0.00            
ATOM   2047  C3A DLPE  205      77.290 111.312  38.805  1.00  0.00            
ATOM   2048  C1B DLPE  205      85.071 110.610  45.256  1.00  0.00            
ATOM   2049  C2B DLPE  205      83.240 108.922  41.372  1.00  0.00            
ATOM   2050  C3B DLPE  205      83.513 109.538  37.509  1.00  0.00            
ATOM   2051  NH3 DLPE  206      13.990  78.262  61.982  1.00  0.00            
ATOM   2052  PO4 DLPE  206      17.818  77.239  59.822  1.00  0.00            
ATOM   2053  GL1 DLPE  206      20.223  74.425  57.366  1.00  0.00            
ATOM   2054  GL2 DLPE  206      18.427  75.822  54.682  1.00  0.00            
ATOM   2055  C1A DLPE  206      22.584  72.958  53.736  1.00  0.00            
ATOM   2056  C2A DLPE  206      23.443  74.605  50.190  1.00  0.00            
ATOM   2057  C3A DLPE  206      21.987  75.604  45.814  1.00  0.00            
ATOM   2058  C1B DLPE  206      17.995  76.570  49.749  1.00  0.00            
ATOM   2059  C2B DLPE  206      14.618  77.995  47.998  1.00  0.00            
ATOM   2060  C3B DLPE  206      10.612  78.706  46.672  1.00  0.00            
ATOM   2061  NH3 DLPE  207      50.560 144.762  58.457  1.00  0.00            
ATOM   2062  PO4 DLPE  207      52.143 149.248  58.038  1.00  0.00            
ATOM   2063  GL1 DLPE  207      54.458 149.765  53.703  1.00  0.00            
ATOM   2064  GL2 DLPE  207      55.321 146.966  53.436  1.00  0.00            
ATOM   2065  C1A DLPE  207      58.111 150.450  50.175  1.00  0.00            
ATOM   2066  C2A DLPE  207      61.795 152.268  48.109  1.00  0.00            
ATOM   2067  C3A DLPE  207      66.073 154.294  48.947  1.00  0.00            
ATOM   2068  C1B DLPE  207      55.460 146.599  48.015  1.00  0.00            
ATOM   2069  C2B DLPE  207      53.226 147.218  43.416  1.00  0.00            
ATOM   2070  C3B DLPE  207      52.408 145.811  39.853  1.00  0.00            
ATOM   2071  NH3 DLPE  208      79.475  13.216  56.910  1.00  0.00            
ATOM   2072  PO4 DLPE  208      82.831  16.048  55.045  1.00  0.00            
ATOM   2073  GL1 DLPE  208      82.486  12.920  51.995  1.00  0.00            
ATOM   2074  GL2 DLPE  208      85.178  12.532  49.513  1.00  0.00            
ATOM   2075  C1A DLPE  208      80.457  13.515  47.844  1.00  0.00            
ATOM   2076  C2A DLPE  208      78.479  15.867  44.486  1.00  0.00            
ATOM   2077  C3A DLPE  208      76.348  15.887  41.352  1.00  0.00            
ATOM   2078  C1B DLPE  208      84.922  14.944  45.937  1.00  0.00            
ATOM   2079  C2B DLPE  208      85.550  17.413  42.702  1.00  0.00            
ATOM   2080  C3B DLPE  208      81.812  17.680  40.624  1.00  0.00            
ATOM   2081  NH3 DLPE  209     107.720  78.370  53.257  1.00  0.00            
ATOM   2082  PO4 DLPE  209     110.462  81.627  52.738  1.00  0.00            
ATOM   2083  GL1 DLPE  209     111.854  83.630  49.923  1.00  0.00            
ATOM   2084  GL2 DLPE  209     114.971  82.919  48.118  1.00  0.00            
ATOM   2085  C1A DLPE  209     110.555  84.340  45.068  1.00  0.00            
ATOM   2086  C2A DLPE  209     111.258  84.047  41.295  1.00  0.00            
ATOM   2087  C3A DLPE  209     108.335  81.544  39.774  1.00  0.00            
ATOM   2088  C1B DLPE  209     114.335  80.659  43.307  1.00  0.00            
ATOM   2089  C2B DLPE  209     113.383  79.754  39.213  1.00  0.00            
ATOM   2090  C3B DLPE  209     113.660  81.824  36.303  1.00  0.00            
ATOM   2091  NH3 DLPE  210     103.378 178.853  54.582  1.00  0.00            
ATOM   2092  PO4 DLPE  210     104.501 174.279  54.968  1.00  0.00            
ATOM   2093  GL1 DLPE  210     103.316 171.636  52.098  1.00  0.00            
ATOM   2094  GL2 DLPE  210     106.280 170.977  51.948  1.00  0.00            
ATOM   2095  C1A DLPE  210     101.871 171.308  47.447  1.00  0.00            
ATOM   2096  C2A DLPE  210     102.126 168.645  43.625  1.00  0.00            
ATOM   2097  C3A DLPE  210     104.541 165.630  40.831  1.00  0.00            
ATOM   2098  C1B DLPE  210     106.734 170.158  47.430  1.00  0.00            
ATOM   2099  C2B DLPE  210     107.199 169.363  43.005  1.00  0.00            
ATOM   2100  C3B DLPE  210     107.925 168.649  38.549  1.00  0.00            
ATOM   2101  NH3 DLPE  211     152.534  18.506  55.033  1.00  0.00            
ATOM   2102  PO4 DLPE  211     153.363  15.273  53.274  1.00  0.00            
ATOM   2103  GL1 DLPE  211     153.885  12.120  49.512  1.00  0.00            
ATOM   2104  GL2 DLPE  211     155.505   8.651  49.798  1.00  0.00            
ATOM   2105  C1A DLPE  211     154.650  11.296  44.022  1.00  0.00            
ATOM   2106  C2A DLPE  211     154.988  11.969  40.219  1.00  0.00            
ATOM   2107  C3A DLPE  211     153.060   9.543  36.889  1.00  0.00            
ATOM   2108  C1B DLPE  211     158.314   9.936  47.447  1.00  0.00            
ATOM   2109  C2B DLPE  211     159.570  13.314  44.320  1.00  0.00            
ATOM   2110  C3B DLPE  211     162.163  13.001  42.023  1.00  0.00            
ATOM   2111  NH3 DLPE  212      78.272  61.243  52.713  1.00  0.00            
ATOM   2112  PO4 DLPE  212      75.024  57.822  51.631  1.00  0.00            
ATOM   2113  GL1 DLPE  212      77.172  59.951  48.065  1.00  0.00            
ATOM   2114  GL2 DLPE  212      80.555  62.646  47.651  1.00  0.00            
ATOM   2115  C1A DLPE  212      79.394  58.220  45.460  1.00  0.00            
ATOM   2116  C2A DLPE  212      80.842  57.606  41.358  1.00  0.00            
ATOM   2117  C3A DLPE  212      82.034  56.319  36.858  1.00  0.00            
ATOM   2118  C1B DLPE  212      81.693  63.186  43.935  1.00  0.00            
ATOM   2119  C2B DLPE  212      79.683  63.501  39.754  1.00  0.00            
ATOM   2120  C3B DLPE  212      80.137  61.185  35.252  1.00  0.00            
ATOM   2121  NH3 DLPE  213      15.242  72.888  58.979  1.00  0.00            
ATOM   2122  PO4 DLPE  213      11.651  73.245  61.936  1.00  0.00            
ATOM   2123  GL1 DLPE  213       9.741  72.579  57.816  1.00  0.00            
ATOM   2124  GL2 DLPE  213       7.776  68.978  56.201  1.00  0.00            
ATOM   2125  C1A DLPE  213       9.479  72.766  53.429  1.00  0.00            
ATOM   2126  C2A DLPE  213       9.978  72.675  49.764  1.00  0.00            
ATOM   2127  C3A DLPE  213      12.336  73.534  45.661  1.00  0.00            
ATOM   2128  C1B DLPE  213       5.624  69.324  52.543  1.00  0.00            
ATOM   2129  C2B DLPE  213       3.326  69.866  47.552  1.00  0.00            
ATOM   2130  C3B DLPE  213       1.659  71.157  44.654  1.00  0.00            
ATOM   2131  NH3 DLPE  214      62.389 171.986  55.779  1.00  0.00            
ATOM   2132  PO4 DLPE  214      63.118 175.873  57.526  1.00  0.00            
ATOM   2133  GL1 DLPE  214      61.558 176.112  52.853  1.00  0.00            
ATOM   2134  GL2 DLPE  214      60.845 173.730  50.501  1.00  0.00            
ATOM   2135  C1A DLPE  214      59.748 179.183  48.786  1.00  0.00            
ATOM   2136  C2A DLPE  214      59.417 180.019  44.462  1.00  0.00            
ATOM   2137  C3A DLPE  214      58.664 179.563  40.991  1.00  0.00            
ATOM   2138  C1B DLPE  214      60.612 174.661  45.880  1.00  0.00            
ATOM   2139  C2B DLPE  214      57.208 175.323  42.377  1.00  0.00            
ATOM   2140  C3B DLPE  214      54.931 174.927  38.023  1.00  0.00            
ATOM   2141  NH3 DLPE  215     125.923 198.063  56.498  1.00  0.00            
ATOM   2142  PO4 DLPE  215     127.501 197.358  53.263  1.00  0.00            
ATOM   2143  GL1 DLPE  215     126.763 196.454  49.917  1.00  0.00            
ATOM   2144  GL2 DLPE  215     127.981 194.562  49.265  1.00  0.00            
ATOM   2145  C1A DLPE  215     124.454 195.743  46.406  1.00  0.00            
ATOM   2146  C2A DLPE  215     124.815 194.541  40.964  1.00  0.00            
ATOM   2147  C3A DLPE  215     123.777 190.726  39.058  1.00  0.00            
ATOM   2148  C1B DLPE  215     129.378 192.132  45.850  1.00  0.00            
ATOM   2149  C2B DLPE  215     127.523 189.731  43.092  1.00  0.00            
ATOM   2150  C3B DLPE  215     124.125 186.856  42.665  1.00  0.00            
ATOM   2151  NH3 DLPE  216      10.961  11.756  55.814  1.00  0.00            
ATOM   2152  PO4 DLPE  216      14.144   8.706  57.864  1.00  0.00            
ATOM   2153  GL1 DLPE  216      14.294   9.494  53.190  1.00  0.00            
ATOM   2154  GL2 DLPE  216      17.415  10.011  52.741  1.00  0.00            
ATOM   2155  C1A DLPE  216      13.402   8.278  49.317  1.00  0.00            
ATOM   2156  C2A DLPE  216      12.456   6.269  45.371  1.00  0.00            
ATOM   2157  C3A DLPE  216      12.181   4.745  41.564  1.00  0.00            
ATOM   2158  C1B DLPE  216      18.253   9.968  49.005  1.00  0.00            
ATOM   2159  C2B DLPE  216      20.000  10.002  44.678  1.00  0.00            
ATOM   2160  C3B DLPE  216      24.421  10.701  42.517  1.00  0.00            
ATOM   2161  NH3 DLPE  217      15.752  17.575  61.364  1.00  0.00            
ATOM   2162  PO4 DLPE  217      14.763  18.324  58.060  1.00  0.00            
ATOM   2163  GL1 DLPE  217      13.516  17.199  54.959  1.00  0.00            
ATOM   2164  GL2 DLPE  217      13.689  14.659  53.201  1.00  0.00            
ATOM   2165  C1A DLPE  217      15.500  18.744  50.204  1.00  0.00            
ATOM   2166  C2A DLPE  217      14.122  19.328  46.259  1.00  0.00            
ATOM   2167  C3A DLPE  217      10.326  19.900  43.874  1.00  0.00            
ATOM   2168  C1B DLPE  217      14.312  13.450  50.192  1.00  0.00            
ATOM   2169  C2B DLPE  217      14.961  11.325  45.456  1.00  0.00            
ATOM   2170  C3B DLPE  217      15.225   9.259  40.519  1.00  0.00            
ATOM   2171  NH3 DLPE  218     103.463  70.294  56.302  1.00  0.00            
ATOM   2172  PO4 DLPE  218     107.063  68.846  54.239  1.00  0.00            
ATOM   2173  GL1 DLPE  218     107.664  67.719  49.630  1.00  0.00            
ATOM   2174  GL2 DLPE  218     108.030  64.635  47.831  1.00  0.00            
ATOM   2175  C1A DLPE  218     106.567  68.700  45.056  1.00  0.00            
ATOM   2176  C2A DLPE  218     106.995  69.149  40.502  1.00  0.00            
ATOM   2177  C3A DLPE  218     110.602  71.681  39.208  1.00  0.00            
ATOM   2178  C1B DLPE  218     108.380  64.101  43.542  1.00  0.00            
ATOM   2179  C2B DLPE  218     107.764  63.452  39.632  1.00  0.00            
ATOM   2180  C3B DLPE  218     107.831  60.690  35.708  1.00  0.00            
ATOM   2181  NH3 DLPE  219     121.033  77.897  58.982  1.00  0.00            
ATOM   2182  PO4 DLPE  219     124.829  77.293  56.201  1.00  0.00            
ATOM   2183  GL1 DLPE  219     127.589  79.043  52.559  1.00  0.00            
ATOM   2184  GL2 DLPE  219     131.868  78.538  51.899  1.00  0.00            
ATOM   2185  C1A DLPE  219     128.346  78.276  48.476  1.00  0.00            
ATOM   2186  C2A DLPE  219     126.625  80.083  44.919  1.00  0.00            
ATOM   2187  C3A DLPE  219     128.753  79.691  39.913  1.00  0.00            
ATOM   2188  C1B DLPE  219     132.879  77.470  47.412  1.00  0.00            
ATOM   2189  C2B DLPE  219     130.265  76.169  43.727  1.00  0.00            
ATOM   2190  C3B DLPE  219     132.507  77.042  39.187  1.00  0.00            
ATOM   2191  NH3 DLPE  220     191.285   0.666  57.702  1.00  0.00            
ATOM   2192  PO4 DLPE  220     193.877 195.210  57.260  1.00  0.00            
ATOM   2193  GL1 DLPE  220     194.812 197.012  53.411  1.00  0.00            
ATOM   2194  GL2 DLPE  220     192.867 194.874  50.238  1.00  0.00            
ATOM   2195  C1A DLPE  220     193.385   1.528  50.649  1.00  0.00            
ATOM   2196  C2A DLPE  220     192.271   4.103  47.475  1.00  0.00            
ATOM   2197  C3A DLPE  220     192.162   5.059  42.697  1.00  0.00            
ATOM   2198  C1B DLPE  220     192.551 193.780  45.724  1.00  0.00            
ATOM   2199  C2B DLPE  220     195.116 191.053  43.660  1.00  0.00            
ATOM   2200  C3B DLPE  220     198.070 187.710  41.852  1.00  0.00            
ATOM   2201  NH3 DLPE  221      25.688  32.199  56.523  1.00  0.00            
ATOM   2202  PO4 DLPE  221      25.602  36.320  55.162  1.00  0.00            
ATOM   2203  GL1 DLPE  221      24.931  34.105  51.603  1.00  0.00            
ATOM   2204  GL2 DLPE  221      21.778  32.780  50.750  1.00  0.00            
ATOM   2205  C1A DLPE  221      24.684  31.896  47.007  1.00  0.00            
ATOM   2206  C2A DLPE  221      26.392  32.464  42.853  1.00  0.00            
ATOM   2207  C3A DLPE  221      28.970  30.542  40.003  1.00  0.00            
ATOM   2208  C1B DLPE  221      19.447  32.639  47.038  1.00  0.00            
ATOM   2209  C2B DLPE  221      20.712  31.713  42.435  1.00  0.00            
ATOM   2210  C3B DLPE  221      23.029  31.029  38.931  1.00  0.00            
ATOM   2211  NH3 DLPE  222     101.748  20.374  51.995  1.00  0.00            
ATOM   2212  PO4 DLPE  222      97.613  22.959  52.720  1.00  0.00            
ATOM   2213  GL1 DLPE  222      94.152  23.877  48.931  1.00  0.00            
ATOM   2214  GL2 DLPE  222      91.182  26.333  49.584  1.00  0.00            
ATOM   2215  C1A DLPE  222      93.318  22.774  44.919  1.00  0.00            
ATOM   2216  C2A DLPE  222      92.028  23.016  41.411  1.00  0.00            
ATOM   2217  C3A DLPE  222      91.457  23.558  37.721  1.00  0.00            
ATOM   2218  C1B DLPE  222      91.351  27.494  45.550  1.00  0.00            
ATOM   2219  C2B DLPE  222      90.360  28.296  41.953  1.00  0.00            
ATOM   2220  C3B DLPE  222      91.219  28.514  37.711  1.00  0.00            
ATOM   2221  NH3 DLPE  223      16.601 102.075  58.397  1.00  0.00            
ATOM   2222  PO4 DLPE  223      18.169 105.599  59.623  1.00  0.00            
ATOM   2223  GL1 DLPE  223      16.233 104.972  54.865  1.00  0.00            
ATOM   2224  GL2 DLPE  223      14.159 108.164  54.143  1.00  0.00            
ATOM   2225  C1A DLPE  223      12.063 105.467  51.238  1.00  0.00            
ATOM   2226  C2A DLPE  223       9.904 105.653  47.720  1.00  0.00            
ATOM   2227  C3A DLPE  223       8.535 104.653  43.717  1.00  0.00            
ATOM   2228  C1B DLPE  223       9.976 109.130  53.693  1.00  0.00            
ATOM   2229  C2B DLPE  223       5.996 109.388  52.260  1.00  0.00            
ATOM   2230  C3B DLPE  223       1.724 108.008  50.716  1.00  0.00            
ATOM   2231  NH3 DLPE  224      78.223 190.505  57.088  1.00  0.00            
ATOM   2232  PO4 DLPE  224      74.778 187.202  55.289  1.00  0.00            
ATOM   2233  GL1 DLPE  224      72.884 188.735  51.111  1.00  0.00            
ATOM   2234  GL2 DLPE  224      73.652 192.064  52.410  1.00  0.00            
ATOM   2235  C1A DLPE  224      71.266 189.195  47.146  1.00  0.00            
ATOM   2236  C2A DLPE  224      69.510 187.950  43.281  1.00  0.00            
ATOM   2237  C3A DLPE  224      67.969 191.069  39.871  1.00  0.00            
ATOM   2238  C1B DLPE  224      76.963 191.854  47.925  1.00  0.00            
ATOM   2239  C2B DLPE  224      76.358 193.850  43.668  1.00  0.00            
ATOM   2240  C3B DLPE  224      75.312 194.049  39.295  1.00  0.00            
ATOM   2241  NH3 POPE  225     172.221 139.670  54.771  1.00  0.00            
ATOM   2242  PO4 POPE  225     173.971 135.816  53.698  1.00  0.00            
ATOM   2243  GL1 POPE  225     170.673 136.616  50.758  1.00  0.00            
ATOM   2244  GL2 POPE  225     167.550 138.385  52.928  1.00  0.00            
ATOM   2245  C1A POPE  225     169.137 138.178  47.703  1.00  0.00            
ATOM   2246  D2A POPE  225     166.914 137.896  43.608  1.00  0.00            
ATOM   2247  C3A POPE  225     168.663 136.774  39.456  1.00  0.00            
ATOM   2248  C4A POPE  225     172.583 133.806  38.386  1.00  0.00            
ATOM   2249  C1B POPE  225     165.184 139.120  50.410  1.00  0.00            
ATOM   2250  C2B POPE  225     164.099 141.289  47.166  1.00  0.00            
ATOM   2251  C3B POPE  225     160.711 144.664  46.107  1.00  0.00            
ATOM   2252  C4B POPE  225     158.568 146.160  42.342  1.00  0.00            
ATOM   2253  NH3 POPE  226     161.800  96.819  58.840  1.00  0.00            
ATOM   2254  PO4 POPE  226     165.279  98.238  57.452  1.00  0.00            
ATOM   2255  GL1 POPE  226     163.832  97.311  53.827  1.00  0.00            
ATOM   2256  GL2 POPE  226     161.108  96.370  53.219  1.00  0.00            
ATOM   2257  C1A POPE  226     165.036  96.356  49.313  1.00  0.00            
ATOM   2258  D2A POPE  226     165.644  94.619  45.256  1.00  0.00            
ATOM   2259  C3A POPE  226     169.047  94.240  42.861  1.00  0.00            
ATOM   2260  C4A POPE  226     171.948  91.968  39.303  1.00  0.00            
ATOM   2261  C1B POPE  226     160.550  94.600  49.469  1.00  0.00            
ATOM   2262  C2B POPE  226     160.756  94.094  44.839  1.00  0.00            
ATOM   2263  C3B POPE  226     163.200  95.927  40.949  1.00  0.00            
ATOM   2264  C4B POPE  226     162.254  99.396  38.441  1.00  0.00            
ATOM   2265  NH3 POPE  227      82.781  75.763  52.792  1.00  0.00            
ATOM   2266  PO4 POPE  227      86.459  75.457  54.831  1.00  0.00            
ATOM   2267  GL1 POPE  227      88.435  75.821  50.263  1.00  0.00            
ATOM   2268  GL2 POPE  227      86.645  74.771  48.429  1.00  0.00            
ATOM   2269  C1A POPE  227      90.789  76.113  45.989  1.00  0.00            
ATOM   2270  D2A POPE  227      91.814  74.519  41.045  1.00  0.00            
ATOM   2271  C3A POPE  227      88.461  71.644  39.499  1.00  0.00            
ATOM   2272  C4A POPE  227      86.394  70.429  36.737  1.00  0.00            
ATOM   2273  C1B POPE  227      85.828  72.822  44.235  1.00  0.00            
ATOM   2274  C2B POPE  227      84.100  74.374  40.233  1.00  0.00            
ATOM   2275  C3B POPE  227      85.788  78.000  38.158  1.00  0.00            
ATOM   2276  C4B POPE  227      86.746  81.982  38.012  1.00  0.00            
ATOM   2277  NH3 POPE  228     180.180 139.870  57.163  1.00  0.00            
ATOM   2278  PO4 POPE  228     176.244 142.673  56.011  1.00  0.00            
ATOM   2279  GL1 POPE  228     178.389 141.524  52.558  1.00  0.00            
ATOM   2280  GL2 POPE  228     176.129 139.635  50.875  1.00  0.00            
ATOM   2281  C1A POPE  228     178.784 142.214  47.448  1.00  0.00            
ATOM   2282  D2A POPE  228     180.674 145.050  43.582  1.00  0.00            
ATOM   2283  C3A POPE  228     178.107 144.712  40.078  1.00  0.00            
ATOM   2284  C4A POPE  228     176.595 140.937  37.924  1.00  0.00            
ATOM   2285  C1B POPE  228     175.281 138.970  46.299  1.00  0.00            
ATOM   2286  C2B POPE  228     175.443 142.065  43.156  1.00  0.00            
ATOM   2287  C3B POPE  228     173.166 144.448  39.937  1.00  0.00            
ATOM   2288  C4B POPE  228     168.229 145.724  38.263  1.00  0.00            
ATOM   2289  NH3 POPE  229       3.567  52.991  58.329  1.00  0.00            
ATOM   2290  PO4 POPE  229       5.073  49.917  56.093  1.00  0.00            
ATOM   2291  GL1 POPE  229       3.498  51.361  52.868  1.00  0.00            
ATOM   2292  GL2 POPE  229       1.526  53.212  53.850  1.00  0.00            
ATOM   2293  C1A POPE  229       2.143  50.949  48.747  1.00  0.00            
ATOM   2294  D2A POPE  229       3.085  50.859  44.783  1.00  0.00            
ATOM   2295  C3A POPE  229       2.856  48.262  41.693  1.00  0.00            
ATOM   2296  C4A POPE  229       1.841  43.733  41.650  1.00  0.00            
ATOM   2297  C1B POPE  229       2.436  56.143  50.449  1.00  0.00            
ATOM   2298  C2B POPE  229       3.379  56.108  46.076  1.00  0.00            
ATOM   2299  C3B POPE  229       3.306  54.771  41.680  1.00  0.00            
ATOM   2300  C4B POPE  229       2.391  56.837  38.354  1.00  0.00            
ATOM   2301  NH3 POPE  230      35.477 171.283  52.631  1.00  0.00            
ATOM   2302  PO4 POPE  230      36.780 175.661  54.547  1.00  0.00            
ATOM   2303  GL1 POPE  230      35.244 176.140  50.769  1.00  0.00            
ATOM   2304  GL2 POPE  230      32.275 175.863  52.838  1.00  0.00            
ATOM   2305  C1A POPE  230      36.036 180.631  49.265  1.00  0.00            
ATOM   2306  D2A POPE  230      35.635 184.372  46.228  1.00  0.00            
ATOM   2307  C3A POPE  230      37.871 183.546  42.054  1.00  0.00            
ATOM   2308  C4A POPE  230      39.229 184.132  38.242  1.00  0.00            
ATOM   2309  C1B POPE  230      30.138 173.425  49.814  1.00  0.00            
ATOM   2310  C2B POPE  230      28.461 173.374  46.883  1.00  0.00            
ATOM   2311  C3B POPE  230      26.772 170.301  45.430  1.00  0.00            
ATOM   2312  C4B POPE  230      23.151 169.484  43.434  1.00  0.00            
ATOM   2313  NH3 POPE  231      78.851 135.146  54.847  1.00  0.00            
ATOM   2314  PO4 POPE  231      77.204 139.411  57.458  1.00  0.00            
ATOM   2315  GL1 POPE  231      76.727 139.909  52.968  1.00  0.00            
ATOM   2316  GL2 POPE  231      80.004 140.039  53.005  1.00  0.00            
ATOM   2317  C1A POPE  231      75.567 140.715  48.225  1.00  0.00            
ATOM   2318  D2A POPE  231      74.152 139.542  43.701  1.00  0.00            
ATOM   2319  C3A POPE  231      77.787 138.035  41.815  1.00  0.00            
ATOM   2320  C4A POPE  231      81.051 137.626  39.225  1.00  0.00            
ATOM   2321  C1B POPE  231      79.645 142.429  49.056  1.00  0.00            
ATOM   2322  C2B POPE  231      78.553 142.442  45.216  1.00  0.00            
ATOM   2323  C3B POPE  231      74.937 144.149  42.561  1.00  0.00            
ATOM   2324  C4B POPE  231      70.774 143.248  39.842  1.00  0.00            
ATOM   2325  NH3 POPE  232     187.921  41.409  57.764  1.00  0.00            
ATOM   2326  PO4 POPE  232     184.608  43.257  60.346  1.00  0.00            
ATOM   2327  GL1 POPE  232     182.473  42.501  55.717  1.00  0.00            
ATOM   2328  GL2 POPE  232     179.509  40.249  54.593  1.00  0.00            
ATOM   2329  C1A POPE  232     184.317  39.820  52.276  1.00  0.00            
ATOM   2330  D2A POPE  232     183.698  37.497  47.847  1.00  0.00            
ATOM   2331  C3A POPE  232     186.307  37.943  44.422  1.00  0.00            
ATOM   2332  C4A POPE  232     189.429  40.177  41.375  1.00  0.00            
ATOM   2333  C1B POPE  232     179.412  41.605  50.669  1.00  0.00            
ATOM   2334  C2B POPE  232     182.087  42.193  45.987  1.00  0.00            
ATOM   2335  C3B POPE  232     183.046  41.038  41.773  1.00  0.00            
ATOM   2336  C4B POPE  232     183.717  39.332  37.404  1.00  0.00            
ATOM   2337  NH3 POPE  233      20.808  44.883  55.520  1.00  0.00            
ATOM   2338  PO4 POPE  233      17.114  41.210  52.720  1.00  0.00            
ATOM   2339  GL1 POPE  233      14.820  41.809  49.423  1.00  0.00            
ATOM   2340  GL2 POPE  233      16.536  41.779  47.576  1.00  0.00            
ATOM   2341  C1A POPE  233      11.846  41.841  45.570  1.00  0.00            
ATOM   2342  D2A POPE  233      11.107  42.988  40.857  1.00  0.00            
ATOM   2343  C3A POPE  233      12.513  46.887  38.512  1.00  0.00            
ATOM   2344  C4A POPE  233      11.124  51.303  37.223  1.00  0.00            
ATOM   2345  C1B POPE  233      17.870  41.338  43.265  1.00  0.00            
ATOM   2346  C2B POPE  233      15.892  42.361  38.656  1.00  0.00            
ATOM   2347  C3B POPE  233      13.039  43.245  35.077  1.00  0.00            
ATOM   2348  C4B POPE  233       9.036  41.347  35.895  1.00  0.00            
ATOM   2349  NH3 POPE  234      55.506 137.645  60.281  1.00  0.00            
ATOM   2350  PO4 POPE  234      52.864 140.544  59.431  1.00  0.00            
ATOM   2351  GL1 POPE  234      54.072 140.451  55.377  1.00  0.00            
ATOM   2352  GL2 POPE  234      52.785 142.538  54.019  1.00  0.00            
ATOM   2353  C1A POPE  234      55.389 137.617  53.358  1.00  0.00            
ATOM   2354  D2A POPE  234      54.619 137.067  49.184  1.00  0.00            
ATOM   2355  C3A POPE  234      55.958 133.874  46.196  1.00  0.00            
ATOM   2356  C4A POPE  234      57.457 130.125  44.819  1.00  0.00            
ATOM   2357  C1B POPE  234      51.441 141.687  50.054  1.00  0.00            
ATOM   2358  C2B POPE  234      48.356 138.872  47.037  1.00  0.00            
ATOM   2359  C3B POPE  234      46.120 139.275  43.168  1.00  0.00            
ATOM   2360  C4B POPE  234      45.039 138.312  38.994  1.00  0.00            
ATOM   2361  NH3 POPE  235     144.488 119.940  55.463  1.00  0.00            
ATOM   2362  PO4 POPE  235     145.113 114.820  55.070  1.00  0.00            
ATOM   2363  GL1 POPE  235     143.661 114.716  51.117  1.00  0.00            
ATOM   2364  GL2 POPE  235     141.449 111.568  49.358  1.00  0.00            
ATOM   2365  C1A POPE  235     144.751 115.803  46.878  1.00  0.00            
ATOM   2366  D2A POPE  235     146.872 117.933  43.229  1.00  0.00            
ATOM   2367  C3A POPE  235     147.234 115.604  39.518  1.00  0.00            
ATOM   2368  C4A POPE  235     145.086 115.475  36.326  1.00  0.00            
ATOM   2369  C1B POPE  235     141.502 112.095  45.395  1.00  0.00            
ATOM   2370  C2B POPE  235     142.672 111.500  41.859  1.00  0.00            
ATOM   2371  C3B POPE  235     142.003 110.636  37.509  1.00  0.00            
ATOM   2372  C4B POPE  235     140.106 112.560  33.424  1.00  0.00            
ATOM   2373  NH3 POPE  236     132.948  19.488  51.972  1.00  0.00            
ATOM   2374  PO4 POPE  236     127.881  18.874  50.967  1.00  0.00            
ATOM   2375  GL1 POPE  236     126.679  20.381  47.565  1.00  0.00            
ATOM   2376  GL2 POPE  236     126.668  23.502  48.247  1.00  0.00            
ATOM   2377  C1A POPE  236     123.970  20.150  44.547  1.00  0.00            
ATOM   2378  D2A POPE  236     122.760  19.790  39.992  1.00  0.00            
ATOM   2379  C3A POPE  236     124.081  15.851  37.270  1.00  0.00            
ATOM   2380  C4A POPE  236     125.428  13.054  33.873  1.00  0.00            
ATOM   2381  C1B POPE  236     124.819  25.154  44.750  1.00  0.00            
ATOM   2382  C2B POPE  236     124.450  25.525  41.035  1.00  0.00            
ATOM   2383  C3B POPE  236     122.768  23.593  36.044  1.00  0.00            
ATOM   2384  C4B POPE  236     121.473  19.462  34.783  1.00  0.00            
ATOM   2385  NH3 POPE  237     140.441  86.910  55.628  1.00  0.00            
ATOM   2386  PO4 POPE  237     144.450  84.117  56.902  1.00  0.00            
ATOM   2387  GL1 POPE  237     144.436  85.330  52.433  1.00  0.00            
ATOM   2388  GL2 POPE  237     147.447  85.352  51.118  1.00  0.00            
ATOM   2389  C1A POPE  237     142.755  87.656  47.940  1.00  0.00            
ATOM   2390  D2A POPE  237     141.787  88.408  43.454  1.00  0.00            
ATOM   2391  C3A POPE  237     141.662  86.301  40.152  1.00  0.00            
ATOM   2392  C4A POPE  237     140.465  82.666  36.009  1.00  0.00            
ATOM   2393  C1B POPE  237     149.828  81.901  49.581  1.00  0.00            
ATOM   2394  C2B POPE  237     150.317  78.042  46.102  1.00  0.00            
ATOM   2395  C3B POPE  237     152.369  73.977  44.316  1.00  0.00            
ATOM   2396  C4B POPE  237     150.126  70.698  41.930  1.00  0.00            
ATOM   2397  NH3 POPE  238      73.060 129.222  55.754  1.00  0.00            
ATOM   2398  PO4 POPE  238      76.504 125.398  56.516  1.00  0.00            
ATOM   2399  GL1 POPE  238      76.609 123.314  53.209  1.00  0.00            
ATOM   2400  GL2 POPE  238      78.696 125.187  52.020  1.00  0.00            
ATOM   2401  C1A POPE  238      75.423 121.416  49.824  1.00  0.00            
ATOM   2402  D2A POPE  238      73.523 116.444  46.818  1.00  0.00            
ATOM   2403  C3A POPE  238      72.401 115.614  41.652  1.00  0.00            
ATOM   2404  C4A POPE  238      73.820 115.423  36.975  1.00  0.00            
ATOM   2405  C1B POPE  238      76.420 126.119  48.398  1.00  0.00            
ATOM   2406  C2B POPE  238      72.929 125.550  47.135  1.00  0.00            
ATOM   2407  C3B POPE  238      69.010 123.552  46.642  1.00  0.00            
ATOM   2408  C4B POPE  238      65.483 125.866  44.517  1.00  0.00            
ATOM   2409  NH3 POPE  239      73.433 106.983  61.942  1.00  0.00            
ATOM   2410  PO4 POPE  239      75.350 106.770  57.846  1.00  0.00            
ATOM   2411  GL1 POPE  239      73.880 106.962  53.598  1.00  0.00            
ATOM   2412  GL2 POPE  239      73.223 103.810  51.567  1.00  0.00            
ATOM   2413  C1A POPE  239      71.079 107.226  49.377  1.00  0.00            
ATOM   2414  D2A POPE  239      69.513 108.732  46.073  1.00  0.00            
ATOM   2415  C3A POPE  239      72.659 111.661  45.105  1.00  0.00            
ATOM   2416  C4A POPE  239      72.741 110.956  40.679  1.00  0.00            
ATOM   2417  C1B POPE  239      71.873 102.368  47.463  1.00  0.00            
ATOM   2418  C2B POPE  239      72.387 102.052  43.725  1.00  0.00            
ATOM   2419  C3B POPE  239      72.421 102.834  39.694  1.00  0.00            
ATOM   2420  C4B POPE  239      73.992 107.101  37.298  1.00  0.00            
ATOM   2421  NH3 POPE  240     198.140 174.911  55.944  1.00  0.00            
ATOM   2422  PO4 POPE  240       3.587 174.574  54.558  1.00  0.00            
ATOM   2423  GL1 POPE  240       3.862 175.631  50.835  1.00  0.00            
ATOM   2424  GL2 POPE  240       4.937 178.446  49.093  1.00  0.00            
ATOM   2425  C1A POPE  240       1.708 175.689  47.014  1.00  0.00            
ATOM   2426  D2A POPE  240       4.676 175.635  43.537  1.00  0.00            
ATOM   2427  C3A POPE  240       2.649 175.935  39.887  1.00  0.00            
ATOM   2428  C4A POPE  240     197.207 176.684  37.872  1.00  0.00            
ATOM   2429  C1B POPE  240       2.859 180.023  45.472  1.00  0.00            
ATOM   2430  C2B POPE  240       2.096 180.896  40.581  1.00  0.00            
ATOM   2431  C3B POPE  240       3.446 179.910  37.455  1.00  0.00            
ATOM   2432  C4B POPE  240       7.679 177.457  38.011  1.00  0.00            
ATOM   2433  NH3 POPE  241     169.836 132.927  55.351  1.00  0.00            
ATOM   2434  PO4 POPE  241     170.539 127.789  54.489  1.00  0.00            
ATOM   2435  GL1 POPE  241     169.447 129.874  50.646  1.00  0.00            
ATOM   2436  GL2 POPE  241     171.722 131.604  50.691  1.00  0.00            
ATOM   2437  C1A POPE  241     168.198 128.958  46.880  1.00  0.00            
ATOM   2438  D2A POPE  241     169.414 130.014  42.789  1.00  0.00            
ATOM   2439  C3A POPE  241     173.032 129.928  41.941  1.00  0.00            
ATOM   2440  C4A POPE  241     175.312 126.420  41.839  1.00  0.00            
ATOM   2441  C1B POPE  241     171.240 132.866  46.667  1.00  0.00            
ATOM   2442  C2B POPE  241     171.577 136.236  43.757  1.00  0.00            
ATOM   2443  C3B POPE  241     171.533 139.915  41.315  1.00  0.00            
ATOM   2444  C4B POPE  241     169.378 140.626  36.735  1.00  0.00            
ATOM   2445  NH3 POPE  242     158.654  53.103  62.155  1.00  0.00            
ATOM   2446  PO4 POPE  242     156.902  56.827  62.718  1.00  0.00            
ATOM   2447  GL1 POPE  242     155.680  55.183  58.537  1.00  0.00            
ATOM   2448  GL2 POPE  242     158.221  53.511  56.804  1.00  0.00            
ATOM   2449  C1A POPE  242     153.212  56.224  54.479  1.00  0.00            
ATOM   2450  D2A POPE  242     155.048  56.223  49.683  1.00  0.00            
ATOM   2451  C3A POPE  242     154.057  60.455  47.246  1.00  0.00            
ATOM   2452  C4A POPE  242     152.526  61.820  44.515  1.00  0.00            
ATOM   2453  C1B POPE  242     160.705  53.244  53.007  1.00  0.00            
ATOM   2454  C2B POPE  242     160.475  54.396  50.007  1.00  0.00            
ATOM   2455  C3B POPE  242     160.449  53.319  46.019  1.00  0.00            
ATOM   2456  C4B POPE  242     157.174  53.972  42.564  1.00  0.00            
ATOM   2457  NH3 POPE  243     157.654 114.631  54.283  1.00  0.00            
ATOM   2458  PO4 POPE  243     153.551 112.843  55.162  1.00  0.00            
ATOM   2459  GL1 POPE  243     150.486 111.685  52.514  1.00  0.00            
ATOM   2460  GL2 POPE  243     148.493 114.313  50.826  1.00  0.00            
ATOM   2461  C1A POPE  243     151.271 110.340  49.450  1.00  0.00            
ATOM   2462  D2A POPE  243     154.055 107.474  47.903  1.00  0.00            
ATOM   2463  C3A POPE  243     154.619 105.262  44.521  1.00  0.00            
ATOM   2464  C4A POPE  243     156.392 104.902  40.740  1.00  0.00            
ATOM   2465  C1B POPE  243     149.972 115.462  46.155  1.00  0.00            
ATOM   2466  C2B POPE  243     151.991 116.570  41.852  1.00  0.00            
ATOM   2467  C3B POPE  243     153.117 116.789  38.165  1.00  0.00            
ATOM   2468  C4B POPE  243     153.363 116.621  33.990  1.00  0.00            
ATOM   2469  NH3 POPE  244      62.591  99.889  58.815  1.00  0.00            
ATOM   2470  PO4 POPE  244      66.352 102.414  58.152  1.00  0.00            
ATOM   2471  GL1 POPE  244      65.991 103.455  53.874  1.00  0.00            
ATOM   2472  GL2 POPE  244      63.119 105.194  52.513  1.00  0.00            
ATOM   2473  C1A POPE  244      67.267 103.838  49.575  1.00  0.00            
ATOM   2474  D2A POPE  244      67.384 102.402  45.981  1.00  0.00            
ATOM   2475  C3A POPE  244      68.512 104.822  42.706  1.00  0.00            
ATOM   2476  C4A POPE  244      68.067 108.112  40.840  1.00  0.00            
ATOM   2477  C1B POPE  244      62.355 103.225  48.437  1.00  0.00            
ATOM   2478  C2B POPE  244      59.042 103.272  45.476  1.00  0.00            
ATOM   2479  C3B POPE  244      57.968 105.498  42.182  1.00  0.00            
ATOM   2480  C4B POPE  244      59.612 108.145  39.780  1.00  0.00            
ATOM   2481  NH3 POPE  245     109.440 126.262  55.165  1.00  0.00            
ATOM   2482  PO4 POPE  245     106.087 124.651  53.503  1.00  0.00            
ATOM   2483  GL1 POPE  245     106.644 120.968  50.171  1.00  0.00            
ATOM   2484  GL2 POPE  245     110.038 118.927  50.460  1.00  0.00            
ATOM   2485  C1A POPE  245     105.418 117.720  47.252  1.00  0.00            
ATOM   2486  D2A POPE  245     104.359 116.835  42.819  1.00  0.00            
ATOM   2487  C3A POPE  245     102.837 119.560  39.842  1.00  0.00            
ATOM   2488  C4A POPE  245     100.697 122.639  37.473  1.00  0.00            
ATOM   2489  C1B POPE  245     109.824 120.056  46.277  1.00  0.00            
ATOM   2490  C2B POPE  245     112.473 122.070  43.030  1.00  0.00            
ATOM   2491  C3B POPE  245     111.514 125.093  40.341  1.00  0.00            
ATOM   2492  C4B POPE  245     111.192 126.480  35.912  1.00  0.00            
ATOM   2493  NH3 POPE  246      34.791   9.070  58.487  1.00  0.00            
ATOM   2494  PO4 POPE  246      39.381   9.299  57.172  1.00  0.00            
ATOM   2495  GL1 POPE  246      40.287   9.417  53.445  1.00  0.00            
ATOM   2496  GL2 POPE  246      40.639  11.934  51.784  1.00  0.00            
ATOM   2497  C1A POPE  246      39.097   6.850  50.867  1.00  0.00            
ATOM   2498  D2A POPE  246      36.383   6.659  48.000  1.00  0.00            
ATOM   2499  C3A POPE  246      35.417   7.255  43.822  1.00  0.00            
ATOM   2500  C4A POPE  246      33.159   8.142  39.272  1.00  0.00            
ATOM   2501  C1B POPE  246      40.785  10.052  47.615  1.00  0.00            
ATOM   2502  C2B POPE  246      44.184   6.778  44.503  1.00  0.00            
ATOM   2503  C3B POPE  246      44.776   4.049  42.015  1.00  0.00            
ATOM   2504  C4B POPE  246      48.470   5.585  38.436  1.00  0.00            
ATOM   2505  NH3 POPE  247     190.829  56.536  61.385  1.00  0.00            
ATOM   2506  PO4 POPE  247     185.454  55.174  60.281  1.00  0.00            
ATOM   2507  GL1 POPE  247     186.640  55.893  56.659  1.00  0.00            
ATOM   2508  GL2 POPE  247     184.879  58.083  55.145  1.00  0.00            
ATOM   2509  C1A POPE  247     190.852  56.601  52.886  1.00  0.00            
ATOM   2510  D2A POPE  247     191.157  56.866  48.104  1.00  0.00            
ATOM   2511  C3A POPE  247     188.517  55.668  45.440  1.00  0.00            
ATOM   2512  C4A POPE  247     186.562  52.627  45.311  1.00  0.00            
ATOM   2513  C1B POPE  247     186.299  58.628  50.834  1.00  0.00            
ATOM   2514  C2B POPE  247     188.288  60.557  46.294  1.00  0.00            
ATOM   2515  C3B POPE  247     188.876  61.433  41.592  1.00  0.00            
ATOM   2516  C4B POPE  247     187.556  65.104  39.901  1.00  0.00            
ATOM   2517  NH3 POPE  248     118.624  49.004  53.840  1.00  0.00            
ATOM   2518  PO4 POPE  248     115.996  51.606  52.991  1.00  0.00            
ATOM   2519  GL1 POPE  248     116.738  50.554  48.692  1.00  0.00            
ATOM   2520  GL2 POPE  248     119.942  49.334  49.229  1.00  0.00            
ATOM   2521  C1A POPE  248     116.524  50.818  44.773  1.00  0.00            
ATOM   2522  D2A POPE  248     118.323  52.183  40.843  1.00  0.00            
ATOM   2523  C3A POPE  248     119.193  50.174  36.981  1.00  0.00            
ATOM   2524  C4A POPE  248     117.680  51.256  32.330  1.00  0.00            
ATOM   2525  C1B POPE  248     121.739  48.142  45.720  1.00  0.00            
ATOM   2526  C2B POPE  248     121.753  47.849  41.583  1.00  0.00            
ATOM   2527  C3B POPE  248     123.061  44.614  38.756  1.00  0.00            
ATOM   2528  C4B POPE  248     126.589  42.884  37.404  1.00  0.00            
ATOM   2529  NH3 POPE  249     147.767   7.005  56.656  1.00  0.00            
ATOM   2530  PO4 POPE  249     145.561  10.239  53.460  1.00  0.00            
ATOM   2531  GL1 POPE  249     146.922  12.231  50.050  1.00  0.00            
ATOM   2532  GL2 POPE  249     149.200  15.294  50.736  1.00  0.00            
ATOM   2533  C1A POPE  249     145.154  13.121  45.822  1.00  0.00            
ATOM   2534  D2A POPE  249     145.792  16.776  42.689  1.00  0.00            
ATOM   2535  C3A POPE  249     145.713  16.136  37.810  1.00  0.00            
ATOM   2536  C4A POPE  249     147.855  17.436  34.600  1.00  0.00            
ATOM   2537  C1B POPE  249     150.541  12.633  46.526  1.00  0.00            
ATOM   2538  C2B POPE  249     152.690  15.909  43.606  1.00  0.00            
ATOM   2539  C3B POPE  249     156.129  17.093  43.349  1.00  0.00            
ATOM   2540  C4B POPE  249     159.748  17.510  39.904  1.00  0.00            
ATOM   2541  NH3 POPE  250     141.606 111.146  54.425  1.00  0.00            
ATOM   2542  PO4 POPE  250     138.520 108.446  52.804  1.00  0.00            
ATOM   2543  GL1 POPE  250     138.882 107.129  49.261  1.00  0.00            
ATOM   2544  GL2 POPE  250     141.171 105.677  49.734  1.00  0.00            
ATOM   2545  C1A POPE  250     138.681 105.931  45.611  1.00  0.00            
ATOM   2546  D2A POPE  250     138.674 108.114  42.953  1.00  0.00            
ATOM   2547  C3A POPE  250     137.362 108.121  38.093  1.00  0.00            
ATOM   2548  C4A POPE  250     136.453 108.553  34.253  1.00  0.00            
ATOM   2549  C1B POPE  250     144.218 106.473  47.262  1.00  0.00            
ATOM   2550  C2B POPE  250     143.581 107.351  44.153  1.00  0.00            
ATOM   2551  C3B POPE  250     142.995 106.742  40.314  1.00  0.00            
ATOM   2552  C4B POPE  250     146.517 105.321  38.480  1.00  0.00            
ATOM   2553  NH3 POPE  251     189.295 117.071  58.383  1.00  0.00            
ATOM   2554  PO4 POPE  251     188.401 120.752  55.911  1.00  0.00            
ATOM   2555  GL1 POPE  251     190.315 120.454  51.538  1.00  0.00            
ATOM   2556  GL2 POPE  251     190.719 117.423  51.258  1.00  0.00            
ATOM   2557  C1A POPE  251     190.174 121.608  47.142  1.00  0.00            
ATOM   2558  D2A POPE  251     189.594 121.697  42.378  1.00  0.00            
ATOM   2559  C3A POPE  251     186.166 120.783  40.124  1.00  0.00            
ATOM   2560  C4A POPE  251     185.047 117.083  37.025  1.00  0.00            
ATOM   2561  C1B POPE  251     192.068 115.812  47.254  1.00  0.00            
ATOM   2562  C2B POPE  251     192.221 114.964  42.870  1.00  0.00            
ATOM   2563  C3B POPE  251     192.330 111.724  40.604  1.00  0.00            
ATOM   2564  C4B POPE  251     195.345 107.687  39.320  1.00  0.00            
ATOM   2565  NH3 POPE  252      68.422 168.084  57.429  1.00  0.00            
ATOM   2566  PO4 POPE  252      70.914 165.132  56.245  1.00  0.00            
ATOM   2567  GL1 POPE  252      73.201 166.273  53.112  1.00  0.00            
ATOM   2568  GL2 POPE  252      76.134 168.104  52.317  1.00  0.00            
ATOM   2569  C1A POPE  252      72.781 169.266  49.323  1.00  0.00            
ATOM   2570  D2A POPE  252      72.562 168.843  45.245  1.00  0.00            
ATOM   2571  C3A POPE  252      73.575 169.461  41.146  1.00  0.00            
ATOM   2572  C4A POPE  252      76.401 171.936  37.945  1.00  0.00            
ATOM   2573  C1B POPE  252      78.224 168.433  48.005  1.00  0.00            
ATOM   2574  C2B POPE  252      78.787 169.817  43.488  1.00  0.00            
ATOM   2575  C3B POPE  252      80.704 172.631  40.455  1.00  0.00            
ATOM   2576  C4B POPE  252      82.084 174.054  37.690  1.00  0.00            
ATOM   2577  NH3 POPE  253     123.488 101.268  59.055  1.00  0.00            
ATOM   2578  PO4 POPE  253     125.395 103.130  56.758  1.00  0.00            
ATOM   2579  GL1 POPE  253     125.791 102.566  52.753  1.00  0.00            
ATOM   2580  GL2 POPE  253     127.899 101.640  51.531  1.00  0.00            
ATOM   2581  C1A POPE  253     124.164 104.919  48.829  1.00  0.00            
ATOM   2582  D2A POPE  253     123.239 105.841  44.541  1.00  0.00            
ATOM   2583  C3A POPE  253     126.301 109.091  41.896  1.00  0.00            
ATOM   2584  C4A POPE  253     129.469 108.020  38.023  1.00  0.00            
ATOM   2585  C1B POPE  253     129.647  98.089  50.417  1.00  0.00            
ATOM   2586  C2B POPE  253     130.454  96.545  45.693  1.00  0.00            
ATOM   2587  C3B POPE  253     129.995  96.267  41.626  1.00  0.00            
ATOM   2588  C4B POPE  253     132.136  95.555  37.214  1.00  0.00            
ATOM   2589  NH3 POPE  254     137.017 177.560  54.958  1.00  0.00            
ATOM   2590  PO4 POPE  254     140.899 178.213  53.515  1.00  0.00            
ATOM   2591  GL1 POPE  254     139.484 176.513  50.130  1.00  0.00            
ATOM   2592  GL2 POPE  254     140.151 173.305  49.011  1.00  0.00            
ATOM   2593  C1A POPE  254     135.484 175.721  48.709  1.00  0.00            
ATOM   2594  D2A POPE  254     133.769 171.820  47.251  1.00  0.00            
ATOM   2595  C3A POPE  254     132.669 167.711  45.765  1.00  0.00            
ATOM   2596  C4A POPE  254     130.688 163.633  43.355  1.00  0.00            
ATOM   2597  C1B POPE  254     138.274 175.362  44.391  1.00  0.00            
ATOM   2598  C2B POPE  254     138.271 176.556  40.276  1.00  0.00            
ATOM   2599  C3B POPE  254     138.788 180.232  37.897  1.00  0.00            
ATOM   2600  C4B POPE  254     137.069 183.387  35.177  1.00  0.00            
ATOM   2601  NH3 POPE  255      42.195 124.200  67.160  1.00  0.00            
ATOM   2602  PO4 POPE  255      39.586 123.156  63.096  1.00  0.00            
ATOM   2603  GL1 POPE  255      37.252 122.822  58.423  1.00  0.00            
ATOM   2604  GL2 POPE  255      37.850 119.256  55.899  1.00  0.00            
ATOM   2605  C1A POPE  255      38.140 123.649  54.571  1.00  0.00            
ATOM   2606  D2A POPE  255      40.766 125.722  51.589  1.00  0.00            
ATOM   2607  C3A POPE  255      38.570 127.363  47.566  1.00  0.00            
ATOM   2608  C4A POPE  255      37.658 125.477  44.986  1.00  0.00            
ATOM   2609  C1B POPE  255      40.758 119.027  52.016  1.00  0.00            
ATOM   2610  C2B POPE  255      41.404 119.547  47.629  1.00  0.00            
ATOM   2611  C3B POPE  255      41.615 122.746  45.681  1.00  0.00            
ATOM   2612  C4B POPE  255      42.803 125.126  41.835  1.00  0.00            
ATOM   2613  NH3 POPE  256     149.661 109.464  56.809  1.00  0.00            
ATOM   2614  PO4 POPE  256     146.288 109.006  55.638  1.00  0.00            
ATOM   2615  GL1 POPE  256     146.140 109.768  51.372  1.00  0.00            
ATOM   2616  GL2 POPE  256     147.944 106.975  50.383  1.00  0.00            
ATOM   2617  C1A POPE  256     145.815 111.073  46.991  1.00  0.00            
ATOM   2618  D2A POPE  256     147.621 112.280  43.925  1.00  0.00            
ATOM   2619  C3A POPE  256     151.349 111.600  42.123  1.00  0.00            
ATOM   2620  C4A POPE  256     154.446 109.187  41.228  1.00  0.00            
ATOM   2621  C1B POPE  256     149.154 107.163  46.263  1.00  0.00            
ATOM   2622  C2B POPE  256     147.987 107.606  42.402  1.00  0.00            
ATOM   2623  C3B POPE  256     147.021 110.202  39.184  1.00  0.00            
ATOM   2624  C4B POPE  256     149.805 112.999  36.298  1.00  0.00            
ATOM   2625  NH3 POPE  257     196.337  93.756  59.108  1.00  0.00            
ATOM   2626  PO4 POPE  257       1.210  91.242  59.118  1.00  0.00            
ATOM   2627  GL1 POPE  257       1.153  89.762  54.080  1.00  0.00            
ATOM   2628  GL2 POPE  257       4.218  88.839  52.722  1.00  0.00            
ATOM   2629  C1A POPE  257     197.951  88.617  49.550  1.00  0.00            
ATOM   2630  D2A POPE  257     195.488  88.254  45.705  1.00  0.00            
ATOM   2631  C3A POPE  257     193.473  91.930  42.860  1.00  0.00            
ATOM   2632  C4A POPE  257     190.713  94.269  40.752  1.00  0.00            
ATOM   2633  C1B POPE  257       5.401  87.397  48.804  1.00  0.00            
ATOM   2634  C2B POPE  257       5.190  86.081  43.700  1.00  0.00            
ATOM   2635  C3B POPE  257       4.560  84.673  40.081  1.00  0.00            
ATOM   2636  C4B POPE  257       4.614  81.874  35.721  1.00  0.00            
ATOM   2637  NH3 POPE  258     166.931 114.242  58.540  1.00  0.00            
ATOM   2638  PO4 POPE  258     166.002 111.423  55.181  1.00  0.00            
ATOM   2639  GL1 POPE  258     166.562 110.376  51.469  1.00  0.00            
ATOM   2640  GL2 POPE  258     166.311 106.518  50.722  1.00  0.00            
ATOM   2641  C1A POPE  258     165.001 112.207  47.194  1.00  0.00            
ATOM   2642  D2A POPE  258     162.530 112.292  43.116  1.00  0.00            
ATOM   2643  C3A POPE  258     164.829 110.553  40.380  1.00  0.00            
ATOM   2644  C4A POPE  258     168.225 106.823  39.132  1.00  0.00            
ATOM   2645  C1B POPE  258     167.149 108.029  46.906  1.00  0.00            
ATOM   2646  C2B POPE  258     167.616 109.298  43.438  1.00  0.00            
ATOM   2647  C3B POPE  258     170.387 111.696  39.845  1.00  0.00            
ATOM   2648  C4B POPE  258     173.877 113.047  37.395  1.00  0.00            
ATOM   2649  NH3 POPE  259      35.305 121.613  65.281  1.00  0.00            
ATOM   2650  PO4 POPE  259      33.089 120.938  61.166  1.00  0.00            
ATOM   2651  GL1 POPE  259      33.315 122.286  56.009  1.00  0.00            
ATOM   2652  GL2 POPE  259      31.883 119.523  55.846  1.00  0.00            
ATOM   2653  C1A POPE  259      33.889 123.487  52.004  1.00  0.00            
ATOM   2654  D2A POPE  259      37.604 121.905  49.662  1.00  0.00            
ATOM   2655  C3A POPE  259      34.143 121.036  46.842  1.00  0.00            
ATOM   2656  C4A POPE  259      32.713 121.508  42.260  1.00  0.00            
ATOM   2657  C1B POPE  259      29.669 121.182  51.998  1.00  0.00            
ATOM   2658  C2B POPE  259      28.855 121.333  47.192  1.00  0.00            
ATOM   2659  C3B POPE  259      27.690 122.634  43.306  1.00  0.00            
ATOM   2660  C4B POPE  259      29.329 125.307  40.246  1.00  0.00            
ATOM   2661  NH3 POPE  260     175.628 147.463  56.917  1.00  0.00            
ATOM   2662  PO4 POPE  260     179.880 150.021  56.081  1.00  0.00            
ATOM   2663  GL1 POPE  260     178.282 152.282  51.834  1.00  0.00            
ATOM   2664  GL2 POPE  260     175.799 151.842  49.079  1.00  0.00            
ATOM   2665  C1A POPE  260     180.953 153.533  48.548  1.00  0.00            
ATOM   2666  D2A POPE  260     183.111 156.789  47.597  1.00  0.00            
ATOM   2667  C3A POPE  260     183.453 158.206  43.765  1.00  0.00            
ATOM   2668  C4A POPE  260     184.285 159.191  39.460  1.00  0.00            
ATOM   2669  C1B POPE  260     178.111 151.359  45.044  1.00  0.00            
ATOM   2670  C2B POPE  260     178.188 153.791  41.304  1.00  0.00            
ATOM   2671  C3B POPE  260     181.730 154.515  38.438  1.00  0.00            
ATOM   2672  C4B POPE  260     185.828 153.935  39.879  1.00  0.00            
ATOM   2673  NH3 POPE  261     149.395 114.900  56.964  1.00  0.00            
ATOM   2674  PO4 POPE  261     148.945 119.554  57.320  1.00  0.00            
ATOM   2675  GL1 POPE  261     148.262 119.414  52.619  1.00  0.00            
ATOM   2676  GL2 POPE  261     144.761 119.213  50.561  1.00  0.00            
ATOM   2677  C1A POPE  261     150.948 119.717  48.509  1.00  0.00            
ATOM   2678  D2A POPE  261     154.675 118.252  46.713  1.00  0.00            
ATOM   2679  C3A POPE  261     154.537 113.375  46.868  1.00  0.00            
ATOM   2680  C4A POPE  261     157.527 110.106  45.493  1.00  0.00            
ATOM   2681  C1B POPE  261     146.135 121.548  47.173  1.00  0.00            
ATOM   2682  C2B POPE  261     149.406 122.869  44.602  1.00  0.00            
ATOM   2683  C3B POPE  261     151.612 125.738  42.210  1.00  0.00            
ATOM   2684  C4B POPE  261     155.478 125.079  40.194  1.00  0.00            
ATOM   2685  NH3 POPE  262     150.252  48.641  61.344  1.00  0.00            
ATOM   2686  PO4 POPE  262     147.565  52.748  60.794  1.00  0.00            
ATOM   2687  GL1 POPE  262     150.119  51.343  56.510  1.00  0.00            
ATOM   2688  GL2 POPE  262     149.713  48.496  55.597  1.00  0.00            
ATOM   2689  C1A POPE  262     149.507  51.967  52.254  1.00  0.00            
ATOM   2690  D2A POPE  262     149.909  54.136  48.052  1.00  0.00            
ATOM   2691  C3A POPE  262     153.291  55.758  44.956  1.00  0.00            
ATOM   2692  C4A POPE  262     156.140  58.535  41.536  1.00  0.00            
ATOM   2693  C1B POPE  262     152.139  48.116  51.062  1.00  0.00            
ATOM   2694  C2B POPE  262     153.932  47.060  47.246  1.00  0.00            
ATOM   2695  C3B POPE  262     153.858  46.828  42.461  1.00  0.00            
ATOM   2696  C4B POPE  262     156.655  49.102  41.085  1.00  0.00            
ATOM   2697  NH3 POPE  263      84.464 184.575  57.911  1.00  0.00            
ATOM   2698  PO4 POPE  263      85.672 189.510  57.039  1.00  0.00            
ATOM   2699  GL1 POPE  263      85.134 187.994  52.137  1.00  0.00            
ATOM   2700  GL2 POPE  263      84.232 184.451  52.042  1.00  0.00            
ATOM   2701  C1A POPE  263      85.647 189.312  48.800  1.00  0.00            
ATOM   2702  D2A POPE  263      85.859 190.365  45.144  1.00  0.00            
ATOM   2703  C3A POPE  263      89.745 191.005  42.722  1.00  0.00            
ATOM   2704  C4A POPE  263      90.289 192.536  38.363  1.00  0.00            
ATOM   2705  C1B POPE  263      83.165 183.147  49.379  1.00  0.00            
ATOM   2706  C2B POPE  263      81.534 182.407  45.779  1.00  0.00            
ATOM   2707  C3B POPE  263      82.043 182.295  41.297  1.00  0.00            
ATOM   2708  C4B POPE  263      81.305 181.703  37.489  1.00  0.00            
ATOM   2709  NH3 POPE  264     152.950  27.519  55.881  1.00  0.00            
ATOM   2710  PO4 POPE  264     153.832  23.432  57.530  1.00  0.00            
ATOM   2711  GL1 POPE  264     154.394  23.479  53.068  1.00  0.00            
ATOM   2712  GL2 POPE  264     156.602  20.551  52.353  1.00  0.00            
ATOM   2713  C1A POPE  264     156.159  25.936  48.727  1.00  0.00            
ATOM   2714  D2A POPE  264     156.827  27.682  44.807  1.00  0.00            
ATOM   2715  C3A POPE  264     156.983  25.814  40.795  1.00  0.00            
ATOM   2716  C4A POPE  264     155.348  21.969  38.816  1.00  0.00            
ATOM   2717  C1B POPE  264     156.322  21.180  48.038  1.00  0.00            
ATOM   2718  C2B POPE  264     158.085  21.196  43.718  1.00  0.00            
ATOM   2719  C3B POPE  264     160.587  22.461  39.852  1.00  0.00            
ATOM   2720  C4B POPE  264     163.208  20.964  36.374  1.00  0.00            
ATOM   2721  NH3 POPE  265     144.246  52.319  57.054  1.00  0.00            
ATOM   2722  PO4 POPE  265     141.567  47.981  55.823  1.00  0.00            
ATOM   2723  GL1 POPE  265     142.329  47.682  52.010  1.00  0.00            
ATOM   2724  GL2 POPE  265     145.821  47.797  52.139  1.00  0.00            
ATOM   2725  C1A POPE  265     142.835  50.331  48.641  1.00  0.00            
ATOM   2726  D2A POPE  265     140.587  53.768  47.659  1.00  0.00            
ATOM   2727  C3A POPE  265     138.106  55.639  50.727  1.00  0.00            
ATOM   2728  C4A POPE  265     134.809  56.282  52.092  1.00  0.00            
ATOM   2729  C1B POPE  265     147.570  48.805  48.405  1.00  0.00            
ATOM   2730  C2B POPE  265     149.287  49.640  44.786  1.00  0.00            
ATOM   2731  C3B POPE  265     148.444  48.133  39.946  1.00  0.00            
ATOM   2732  C4B POPE  265     146.287  48.254  36.129  1.00  0.00            
ATOM   2733  NH3 POPE  266     118.870   3.848  52.196  1.00  0.00            
ATOM   2734  PO4 POPE  266     114.124   3.812  53.944  1.00  0.00            
ATOM   2735  GL1 POPE  266     114.778   2.382  49.825  1.00  0.00            
ATOM   2736  GL2 POPE  266     116.196   4.858  48.578  1.00  0.00            
ATOM   2737  C1A POPE  266     117.594   0.252  46.831  1.00  0.00            
ATOM   2738  D2A POPE  266     121.113   0.175  45.158  1.00  0.00            
ATOM   2739  C3A POPE  266     120.395   2.138  41.837  1.00  0.00            
ATOM   2740  C4A POPE  266     120.300   4.185  37.211  1.00  0.00            
ATOM   2741  C1B POPE  266     115.264   4.193  44.536  1.00  0.00            
ATOM   2742  C2B POPE  266     115.078   1.463  41.109  1.00  0.00            
ATOM   2743  C3B POPE  266     116.123 198.000  37.536  1.00  0.00            
ATOM   2744  C4B POPE  266     117.681 194.938  34.484  1.00  0.00            
ATOM   2745  NH3 POPE  267      78.511 177.283  57.306  1.00  0.00            
ATOM   2746  PO4 POPE  267      76.364 174.439  59.218  1.00  0.00            
ATOM   2747  GL1 POPE  267      74.232 175.231  55.024  1.00  0.00            
ATOM   2748  GL2 POPE  267      71.477 175.033  55.348  1.00  0.00            
ATOM   2749  C1A POPE  267      75.064 173.440  51.412  1.00  0.00            
ATOM   2750  D2A POPE  267      75.430 172.518  46.633  1.00  0.00            
ATOM   2751  C3A POPE  267      76.479 175.080  43.084  1.00  0.00            
ATOM   2752  C4A POPE  267      77.043 176.735  38.828  1.00  0.00            
ATOM   2753  C1B POPE  267      70.236 174.665  50.868  1.00  0.00            
ATOM   2754  C2B POPE  267      69.991 173.543  46.167  1.00  0.00            
ATOM   2755  C3B POPE  267      71.439 173.269  42.594  1.00  0.00            
ATOM   2756  C4B POPE  267      69.403 173.219  38.085  1.00  0.00            
ATOM   2757  NH3 POPE  268      58.064 159.250  57.193  1.00  0.00            
ATOM   2758  PO4 POPE  268      63.012 159.384  56.821  1.00  0.00            
ATOM   2759  GL1 POPE  268      63.011 161.539  53.927  1.00  0.00            
ATOM   2760  GL2 POPE  268      60.828 159.805  52.215  1.00  0.00            
ATOM   2761  C1A POPE  268      63.425 163.292  49.806  1.00  0.00            
ATOM   2762  D2A POPE  268      64.033 165.297  45.671  1.00  0.00            
ATOM   2763  C3A POPE  268      65.408 163.916  41.222  1.00  0.00            
ATOM   2764  C4A POPE  268      63.578 160.016  39.616  1.00  0.00            
ATOM   2765  C1B POPE  268      62.066 157.304  48.241  1.00  0.00            
ATOM   2766  C2B POPE  268      63.732 155.761  43.491  1.00  0.00            
ATOM   2767  C3B POPE  268      66.476 155.181  40.058  1.00  0.00            
ATOM   2768  C4B POPE  268      67.513 158.084  36.377  1.00  0.00            
ATOM   2769  NH3 POPE  269     118.030 119.465  53.961  1.00  0.00            
ATOM   2770  PO4 POPE  269     120.820 122.689  53.107  1.00  0.00            
ATOM   2771  GL1 POPE  269     123.376 124.892  49.580  1.00  0.00            
ATOM   2772  GL2 POPE  269     122.181 128.085  50.038  1.00  0.00            
ATOM   2773  C1A POPE  269     126.298 123.827  45.002  1.00  0.00            
ATOM   2774  D2A POPE  269     129.332 124.434  41.948  1.00  0.00            
ATOM   2775  C3A POPE  269     129.269 122.848  37.776  1.00  0.00            
ATOM   2776  C4A POPE  269     130.769 121.782  34.763  1.00  0.00            
ATOM   2777  C1B POPE  269     119.292 129.011  47.295  1.00  0.00            
ATOM   2778  C2B POPE  269     119.038 132.545  44.494  1.00  0.00            
ATOM   2779  C3B POPE  269     120.192 135.414  40.763  1.00  0.00            
ATOM   2780  C4B POPE  269     118.557 138.929  37.934  1.00  0.00            
ATOM   2781  NH3 POPE  270     105.316  77.464  49.286  1.00  0.00            
ATOM   2782  PO4 POPE  270     102.197  75.541  49.110  1.00  0.00            
ATOM   2783  GL1 POPE  270     103.214  72.302  47.197  1.00  0.00            
ATOM   2784  GL2 POPE  270     105.311  73.497  45.592  1.00  0.00            
ATOM   2785  C1A POPE  270     102.241  70.969  42.900  1.00  0.00            
ATOM   2786  D2A POPE  270     102.563  71.754  38.585  1.00  0.00            
ATOM   2787  C3A POPE  270     106.276  71.273  35.667  1.00  0.00            
ATOM   2788  C4A POPE  270     109.799  73.788  34.056  1.00  0.00            
ATOM   2789  C1B POPE  270     104.679  75.804  41.840  1.00  0.00            
ATOM   2790  C2B POPE  270     105.029  76.501  38.113  1.00  0.00            
ATOM   2791  C3B POPE  270     105.869  76.946  33.277  1.00  0.00            
ATOM   2792  C4B POPE  270     103.903  77.688  29.285  1.00  0.00            
ATOM   2793  NH3 POPE  271     175.550 163.452  56.998  1.00  0.00            
ATOM   2794  PO4 POPE  271     178.617 166.067  57.994  1.00  0.00            
ATOM   2795  GL1 POPE  271     178.628 166.954  54.437  1.00  0.00            
ATOM   2796  GL2 POPE  271     175.678 167.197  52.290  1.00  0.00            
ATOM   2797  C1A POPE  271     180.974 167.310  49.939  1.00  0.00            
ATOM   2798  D2A POPE  271     180.035 168.110  45.047  1.00  0.00            
ATOM   2799  C3A POPE  271     175.995 168.611  42.546  1.00  0.00            
ATOM   2800  C4A POPE  271     171.640 168.939  42.283  1.00  0.00            
ATOM   2801  C1B POPE  271     176.349 166.802  47.548  1.00  0.00            
ATOM   2802  C2B POPE  271     173.032 164.682  44.537  1.00  0.00            
ATOM   2803  C3B POPE  271     172.387 162.471  40.782  1.00  0.00            
ATOM   2804  C4B POPE  271     174.835 159.188  39.731  1.00  0.00            
ATOM   2805  NH3 POPE  272      41.396   1.262  57.688  1.00  0.00            
ATOM   2806  PO4 POPE  272      45.666   2.109  57.722  1.00  0.00            
ATOM   2807  GL1 POPE  272      45.674   0.002  54.916  1.00  0.00            
ATOM   2808  GL2 POPE  272      43.387 197.352  54.086  1.00  0.00            
ATOM   2809  C1A POPE  272      47.426   1.031  50.103  1.00  0.00            
ATOM   2810  D2A POPE  272      49.960   0.597  46.800  1.00  0.00            
ATOM   2811  C3A POPE  272      48.215   0.481  43.056  1.00  0.00            
ATOM   2812  C4A POPE  272      48.337 198.285  38.206  1.00  0.00            
ATOM   2813  C1B POPE  272      43.205 197.801  50.130  1.00  0.00            
ATOM   2814  C2B POPE  272      43.336 198.387  45.354  1.00  0.00            
ATOM   2815  C3B POPE  272      43.969 195.813  42.063  1.00  0.00            
ATOM   2816  C4B POPE  272      43.153 191.920  42.185  1.00  0.00            
ATOM   2817  NH3 POPE  273      83.964  21.042  54.760  1.00  0.00            
ATOM   2818  PO4 POPE  273      79.825  22.524  54.002  1.00  0.00            
ATOM   2819  GL1 POPE  273      78.508  21.798  50.292  1.00  0.00            
ATOM   2820  GL2 POPE  273      79.934  19.052  49.118  1.00  0.00            
ATOM   2821  C1A POPE  273      74.024  22.154  47.231  1.00  0.00            
ATOM   2822  D2A POPE  273      71.374  26.207  45.497  1.00  0.00            
ATOM   2823  C3A POPE  273      70.819  27.353  41.582  1.00  0.00            
ATOM   2824  C4A POPE  273      69.853  27.926  37.324  1.00  0.00            
ATOM   2825  C1B POPE  273      79.208  21.055  45.180  1.00  0.00            
ATOM   2826  C2B POPE  273      80.373  22.308  41.607  1.00  0.00            
ATOM   2827  C3B POPE  273      79.897  22.242  36.974  1.00  0.00            
ATOM   2828  C4B POPE  273      77.735  22.767  33.075  1.00  0.00            
ATOM   2829  NH3 POPE  274      50.642 118.864  59.291  1.00  0.00            
ATOM   2830  PO4 POPE  274      54.852 120.211  58.558  1.00  0.00            
ATOM   2831  GL1 POPE  274      52.695 121.480  55.088  1.00  0.00            
ATOM   2832  GL2 POPE  274      50.684 118.947  54.058  1.00  0.00            
ATOM   2833  C1A POPE  274      55.529 121.864  50.859  1.00  0.00            
ATOM   2834  D2A POPE  274      56.540 123.550  46.449  1.00  0.00            
ATOM   2835  C3A POPE  274      57.106 121.648  42.103  1.00  0.00            
ATOM   2836  C4A POPE  274      53.198 119.018  40.103  1.00  0.00            
ATOM   2837  C1B POPE  274      50.789 120.502  50.431  1.00  0.00            
ATOM   2838  C2B POPE  274      51.061 124.587  48.306  1.00  0.00            
ATOM   2839  C3B POPE  274      53.167 127.190  44.832  1.00  0.00            
ATOM   2840  C4B POPE  274      55.233 126.716  40.653  1.00  0.00            
ATOM   2841  NH3 POPE  275     121.609  12.940  53.763  1.00  0.00            
ATOM   2842  PO4 POPE  275     120.158  16.428  52.856  1.00  0.00            
ATOM   2843  GL1 POPE  275     117.061  18.133  49.999  1.00  0.00            
ATOM   2844  GL2 POPE  275     113.029  18.354  50.783  1.00  0.00            
ATOM   2845  C1A POPE  275     114.965  20.030  45.520  1.00  0.00            
ATOM   2846  D2A POPE  275     114.100  22.764  41.599  1.00  0.00            
ATOM   2847  C3A POPE  275     115.388  25.949  40.196  1.00  0.00            
ATOM   2848  C4A POPE  275     112.735  28.428  36.781  1.00  0.00            
ATOM   2849  C1B POPE  275     110.793  21.593  48.242  1.00  0.00            
ATOM   2850  C2B POPE  275     112.088  24.945  45.274  1.00  0.00            
ATOM   2851  C3B POPE  275     110.605  26.843  41.440  1.00  0.00            
ATOM   2852  C4B POPE  275     107.434  27.661  38.669  1.00  0.00            
ATOM   2853  NH3 POPE  276      38.118  18.408  55.309  1.00  0.00            
ATOM   2854  PO4 POPE  276      42.012  19.765  54.799  1.00  0.00            
ATOM   2855  GL1 POPE  276      40.413  18.585  50.787  1.00  0.00            
ATOM   2856  GL2 POPE  276      38.197  16.435  50.678  1.00  0.00            
ATOM   2857  C1A POPE  276      44.547  19.444  48.387  1.00  0.00            
ATOM   2858  D2A POPE  276      47.375  20.077  44.159  1.00  0.00            
ATOM   2859  C3A POPE  276      48.751  22.198  41.004  1.00  0.00            
ATOM   2860  C4A POPE  276      48.984  23.299  35.892  1.00  0.00            
ATOM   2861  C1B POPE  276      40.354  17.111  46.074  1.00  0.00            
ATOM   2862  C2B POPE  276      42.410  17.753  41.616  1.00  0.00            
ATOM   2863  C3B POPE  276      41.602  17.261  37.436  1.00  0.00            
ATOM   2864  C4B POPE  276      43.286  17.463  33.662  1.00  0.00            
ATOM   2865  NH3 POPE  277      98.021  50.284  50.072  1.00  0.00            
ATOM   2866  PO4 POPE  277     102.264  50.713  50.553  1.00  0.00            
ATOM   2867  GL1 POPE  277     102.304  51.970  47.128  1.00  0.00            
ATOM   2868  GL2 POPE  277      99.320  52.740  45.771  1.00  0.00            
ATOM   2869  C1A POPE  277     102.716  56.136  44.515  1.00  0.00            
ATOM   2870  D2A POPE  277     100.777  58.937  41.087  1.00  0.00            
ATOM   2871  C3A POPE  277     103.268  61.138  37.748  1.00  0.00            
ATOM   2872  C4A POPE  277     104.342  58.329  33.063  1.00  0.00            
ATOM   2873  C1B POPE  277      98.987  54.496  41.833  1.00  0.00            
ATOM   2874  C2B POPE  277      98.312  54.371  38.040  1.00  0.00            
ATOM   2875  C3B POPE  277      95.580  49.699  36.418  1.00  0.00            
ATOM   2876  C4B POPE  277      95.031  45.972  38.984  1.00  0.00            
ATOM   2877  NH3 POPE  278     124.849  22.038  52.740  1.00  0.00            
ATOM   2878  PO4 POPE  278     122.171  24.927  56.042  1.00  0.00            
ATOM   2879  GL1 POPE  278     119.014  26.007  51.554  1.00  0.00            
ATOM   2880  GL2 POPE  278     116.880  22.880  49.573  1.00  0.00            
ATOM   2881  C1A POPE  278     119.966  27.970  47.269  1.00  0.00            
ATOM   2882  D2A POPE  278     118.790  27.752  43.458  1.00  0.00            
ATOM   2883  C3A POPE  278     121.538  30.142  41.825  1.00  0.00            
ATOM   2884  C4A POPE  278     123.561  33.850  40.471  1.00  0.00            
ATOM   2885  C1B POPE  278     118.902  22.622  45.621  1.00  0.00            
ATOM   2886  C2B POPE  278     119.973  23.852  40.976  1.00  0.00            
ATOM   2887  C3B POPE  278     118.139  22.371  36.849  1.00  0.00            
ATOM   2888  C4B POPE  278     116.470  18.155  37.679  1.00  0.00            
ATOM   2889  NH3 POPE  279      33.713 148.503  59.626  1.00  0.00            
ATOM   2890  PO4 POPE  279      30.064 145.208  58.724  1.00  0.00            
ATOM   2891  GL1 POPE  279      30.241 145.312  55.093  1.00  0.00            
ATOM   2892  GL2 POPE  279      33.350 144.461  54.625  1.00  0.00            
ATOM   2893  C1A POPE  279      30.163 146.090  50.663  1.00  0.00            
ATOM   2894  D2A POPE  279      32.491 147.017  46.213  1.00  0.00            
ATOM   2895  C3A POPE  279      30.198 147.044  42.061  1.00  0.00            
ATOM   2896  C4A POPE  279      28.622 146.880  38.340  1.00  0.00            
ATOM   2897  C1B POPE  279      36.923 142.808  53.800  1.00  0.00            
ATOM   2898  C2B POPE  279      39.138 139.009  52.796  1.00  0.00            
ATOM   2899  C3B POPE  279      40.878 134.849  51.493  1.00  0.00            
ATOM   2900  C4B POPE  279      42.044 131.007  49.821  1.00  0.00            
ATOM   2901  NH3 POPE  280     121.602  50.627  60.195  1.00  0.00            
ATOM   2902  PO4 POPE  280     124.369  48.899  56.459  1.00  0.00            
ATOM   2903  GL1 POPE  280     123.975  49.856  51.715  1.00  0.00            
ATOM   2904  GL2 POPE  280     124.549  47.469  50.013  1.00  0.00            
ATOM   2905  C1A POPE  280     126.385  52.416  48.467  1.00  0.00            
ATOM   2906  D2A POPE  280     127.457  53.348  45.456  1.00  0.00            
ATOM   2907  C3A POPE  280     131.406  50.658  43.544  1.00  0.00            
ATOM   2908  C4A POPE  280     133.403  50.040  40.037  1.00  0.00            
ATOM   2909  C1B POPE  280     127.130  47.129  46.138  1.00  0.00            
ATOM   2910  C2B POPE  280     126.888  48.922  42.381  1.00  0.00            
ATOM   2911  C3B POPE  280     126.502  47.626  40.093  1.00  0.00            
ATOM   2912  C4B POPE  280     124.307  49.276  36.664  1.00  0.00            
ATOM   2913  NH3 POPE  281     102.089 100.960  57.270  1.00  0.00            
ATOM   2914  PO4 POPE  281     106.096  99.601  55.085  1.00  0.00            
ATOM   2915  GL1 POPE  281     106.634  99.394  51.017  1.00  0.00            
ATOM   2916  GL2 POPE  281     103.756 100.153  48.109  1.00  0.00            
ATOM   2917  C1A POPE  281     108.324  98.659  46.564  1.00  0.00            
ATOM   2918  D2A POPE  281     107.792 100.374  43.223  1.00  0.00            
ATOM   2919  C3A POPE  281     109.906  97.186  39.750  1.00  0.00            
ATOM   2920  C4A POPE  281     111.093  93.484  39.380  1.00  0.00            
ATOM   2921  C1B POPE  281     106.222 103.450  46.813  1.00  0.00            
ATOM   2922  C2B POPE  281     106.697 105.244  42.506  1.00  0.00            
ATOM   2923  C3B POPE  281     104.777 107.958  38.797  1.00  0.00            
ATOM   2924  C4B POPE  281     102.128 109.499  35.742  1.00  0.00            
ATOM   2925  NH3 POPE  282     142.345 173.494  54.451  1.00  0.00            
ATOM   2926  PO4 POPE  282     144.599 169.482  54.844  1.00  0.00            
ATOM   2927  GL1 POPE  282     144.775 170.381  50.290  1.00  0.00            
ATOM   2928  GL2 POPE  282     147.553 172.306  48.142  1.00  0.00            
ATOM   2929  C1A POPE  282     142.959 169.703  46.027  1.00  0.00            
ATOM   2930  D2A POPE  282     140.602 171.291  42.198  1.00  0.00            
ATOM   2931  C3A POPE  282     138.079 171.858  37.770  1.00  0.00            
ATOM   2932  C4A POPE  282     134.540 169.001  35.530  1.00  0.00            
ATOM   2933  C1B POPE  282     148.713 173.253  44.800  1.00  0.00            
ATOM   2934  C2B POPE  282     149.270 174.163  41.126  1.00  0.00            
ATOM   2935  C3B POPE  282     147.136 173.735  37.714  1.00  0.00            
ATOM   2936  C4B POPE  282     146.132 176.808  34.187  1.00  0.00            
ATOM   2937  NH3 POPE  283      99.003  84.675  54.742  1.00  0.00            
ATOM   2938  PO4 POPE  283     103.107  85.165  51.897  1.00  0.00            
ATOM   2939  GL1 POPE  283     101.173  85.261  48.210  1.00  0.00            
ATOM   2940  GL2 POPE  283      98.565  87.171  48.007  1.00  0.00            
ATOM   2941  C1A POPE  283     101.346  86.393  43.526  1.00  0.00            
ATOM   2942  D2A POPE  283     103.390  88.349  40.704  1.00  0.00            
ATOM   2943  C3A POPE  283     105.848  86.123  38.544  1.00  0.00            
ATOM   2944  C4A POPE  283     104.432  85.347  33.993  1.00  0.00            
ATOM   2945  C1B POPE  283      96.710  87.840  43.655  1.00  0.00            
ATOM   2946  C2B POPE  283      96.449  87.435  39.787  1.00  0.00            
ATOM   2947  C3B POPE  283      95.187  85.827  36.331  1.00  0.00            
ATOM   2948  C4B POPE  283      92.408  82.928  35.573  1.00  0.00            
ATOM   2949  NH3 POPE  284      59.842  25.160  54.705  1.00  0.00            
ATOM   2950  PO4 POPE  284      63.643  22.276  55.908  1.00  0.00            
ATOM   2951  GL1 POPE  284      65.017  23.083  52.374  1.00  0.00            
ATOM   2952  GL2 POPE  284      65.522  26.115  52.104  1.00  0.00            
ATOM   2953  C1A POPE  284      62.572  21.449  49.338  1.00  0.00            
ATOM   2954  D2A POPE  284      63.367  20.842  45.538  1.00  0.00            
ATOM   2955  C3A POPE  284      61.258  21.754  40.792  1.00  0.00            
ATOM   2956  C4A POPE  284      57.255  23.886  39.652  1.00  0.00            
ATOM   2957  C1B POPE  284      64.925  25.678  47.333  1.00  0.00            
ATOM   2958  C2B POPE  284      64.985  24.837  42.604  1.00  0.00            
ATOM   2959  C3B POPE  284      65.448  25.605  39.134  1.00  0.00            
ATOM   2960  C4B POPE  284      65.176  28.142  35.916  1.00  0.00            
ATOM   2961  NH3 POPE  285      22.152 195.189  56.090  1.00  0.00            
ATOM   2962  PO4 POPE  285      18.160 194.088  58.051  1.00  0.00            
ATOM   2963  GL1 POPE  285      17.513 195.283  53.388  1.00  0.00            
ATOM   2964  GL2 POPE  285      14.388 196.612  52.273  1.00  0.00            
ATOM   2965  C1A POPE  285      17.937 194.148  48.959  1.00  0.00            
ATOM   2966  D2A POPE  285      18.984 193.102  43.848  1.00  0.00            
ATOM   2967  C3A POPE  285      19.037 195.699  39.624  1.00  0.00            
ATOM   2968  C4A POPE  285      17.696 193.611  35.787  1.00  0.00            
ATOM   2969  C1B POPE  285      13.293 196.195  48.202  1.00  0.00            
ATOM   2970  C2B POPE  285      12.531 195.169  44.274  1.00  0.00            
ATOM   2971  C3B POPE  285      15.193 193.083  40.686  1.00  0.00            
ATOM   2972  C4B POPE  285      14.021 190.213  37.583  1.00  0.00            
ATOM   2973  NH3 POPE  286     105.411  28.890  52.750  1.00  0.00            
ATOM   2974  PO4 POPE  286     102.850  25.079  53.188  1.00  0.00            
ATOM   2975  GL1 POPE  286     103.172  25.522  49.203  1.00  0.00            
ATOM   2976  GL2 POPE  286     103.793  28.790  48.029  1.00  0.00            
ATOM   2977  C1A POPE  286     102.736  25.247  44.489  1.00  0.00            
ATOM   2978  D2A POPE  286     101.905  22.866  41.325  1.00  0.00            
ATOM   2979  C3A POPE  286     104.544  19.438  40.661  1.00  0.00            
ATOM   2980  C4A POPE  286     106.625  19.777  36.956  1.00  0.00            
ATOM   2981  C1B POPE  286     102.040  29.865  44.387  1.00  0.00            
ATOM   2982  C2B POPE  286     100.697  28.732  40.363  1.00  0.00            
ATOM   2983  C3B POPE  286     102.990  28.457  36.000  1.00  0.00            
ATOM   2984  C4B POPE  286     104.970  29.247  32.211  1.00  0.00            
ATOM   2985  NH3 POPE  287     183.933 106.530  55.381  1.00  0.00            
ATOM   2986  PO4 POPE  287     186.480 109.924  55.308  1.00  0.00            
ATOM   2987  GL1 POPE  287     188.631 111.218  52.183  1.00  0.00            
ATOM   2988  GL2 POPE  287     185.338 111.238  50.354  1.00  0.00            
ATOM   2989  C1A POPE  287     190.426 111.376  48.384  1.00  0.00            
ATOM   2990  D2A POPE  287     193.600 110.774  45.905  1.00  0.00            
ATOM   2991  C3A POPE  287     197.068 114.081  44.817  1.00  0.00            
ATOM   2992  C4A POPE  287     196.685 115.530  39.884  1.00  0.00            
ATOM   2993  C1B POPE  287     184.123 110.352  46.068  1.00  0.00            
ATOM   2994  C2B POPE  287     182.168 109.166  44.093  1.00  0.00            
ATOM   2995  C3B POPE  287     181.969 107.618  39.259  1.00  0.00            
ATOM   2996  C4B POPE  287     179.840 106.887  34.373  1.00  0.00            
ATOM   2997  NH3 POPE  288      76.404  11.828  64.603  1.00  0.00            
ATOM   2998  PO4 POPE  288      75.884  11.435  59.723  1.00  0.00            
ATOM   2999  GL1 POPE  288      73.887  13.153  55.059  1.00  0.00            
ATOM   3000  GL2 POPE  288      77.309  12.870  52.145  1.00  0.00            
ATOM   3001  C1A POPE  288      71.486  13.860  50.687  1.00  0.00            
ATOM   3002  D2A POPE  288      74.909  14.282  47.786  1.00  0.00            
ATOM   3003  C3A POPE  288      75.015  11.854  44.241  1.00  0.00            
ATOM   3004  C4A POPE  288      72.613  11.243  41.011  1.00  0.00            
ATOM   3005  C1B POPE  288      76.693   9.412  49.118  1.00  0.00            
ATOM   3006  C2B POPE  288      75.099   7.386  45.485  1.00  0.00            
ATOM   3007  C3B POPE  288      75.810   4.344  42.456  1.00  0.00            
ATOM   3008  C4B POPE  288      75.810   4.103  37.255  1.00  0.00            
ATOM   3009  NH3 POPE  289     171.788 144.000  57.792  1.00  0.00            
ATOM   3010  PO4 POPE  289     168.127 143.564  56.928  1.00  0.00            
ATOM   3011  GL1 POPE  289     166.017 143.958  54.029  1.00  0.00            
ATOM   3012  GL2 POPE  289     162.056 142.629  52.725  1.00  0.00            
ATOM   3013  C1A POPE  289     167.746 145.371  49.846  1.00  0.00            
ATOM   3014  D2A POPE  289     165.326 146.677  45.570  1.00  0.00            
ATOM   3015  C3A POPE  289     167.489 148.928  41.929  1.00  0.00            
ATOM   3016  C4A POPE  289     170.685 149.293  40.644  1.00  0.00            
ATOM   3017  C1B POPE  289     159.583 141.712  49.480  1.00  0.00            
ATOM   3018  C2B POPE  289     159.578 140.037  45.273  1.00  0.00            
ATOM   3019  C3B POPE  289     159.482 141.386  41.268  1.00  0.00            
ATOM   3020  C4B POPE  289     159.774 144.234  37.837  1.00  0.00            
ATOM   3021  NH3 POPE  290      29.600 181.852  60.750  1.00  0.00            
ATOM   3022  PO4 POPE  290      33.723 182.444  59.437  1.00  0.00            
ATOM   3023  GL1 POPE  290      33.839 183.327  54.846  1.00  0.00            
ATOM   3024  GL2 POPE  290      34.520 180.768  54.058  1.00  0.00            
ATOM   3025  C1A POPE  290      32.027 185.478  50.710  1.00  0.00            
ATOM   3026  D2A POPE  290      30.956 186.996  46.899  1.00  0.00            
ATOM   3027  C3A POPE  290      31.716 185.861  43.035  1.00  0.00            
ATOM   3028  C4A POPE  290      30.677 185.184  37.566  1.00  0.00            
ATOM   3029  C1B POPE  290      31.558 180.422  50.963  1.00  0.00            
ATOM   3030  C2B POPE  290      31.463 177.557  47.692  1.00  0.00            
ATOM   3031  C3B POPE  290      29.645 176.126  43.409  1.00  0.00            
ATOM   3032  C4B POPE  290      28.243 174.470  40.271  1.00  0.00            
ATOM   3033  NH3 POPE  291      53.345 173.760  56.375  1.00  0.00            
ATOM   3034  PO4 POPE  291      57.090 172.660  55.720  1.00  0.00            
ATOM   3035  GL1 POPE  291      56.852 176.343  52.170  1.00  0.00            
ATOM   3036  GL2 POPE  291      55.156 179.784  51.762  1.00  0.00            
ATOM   3037  C1A POPE  291      56.284 176.123  47.510  1.00  0.00            
ATOM   3038  D2A POPE  291      53.005 172.304  46.864  1.00  0.00            
ATOM   3039  C3A POPE  291      51.610 169.892  43.232  1.00  0.00            
ATOM   3040  C4A POPE  291      53.539 169.498  39.521  1.00  0.00            
ATOM   3041  C1B POPE  291      51.901 177.955  49.699  1.00  0.00            
ATOM   3042  C2B POPE  291      50.975 177.521  45.305  1.00  0.00            
ATOM   3043  C3B POPE  291      53.497 178.584  41.343  1.00  0.00            
ATOM   3044  C4B POPE  291      55.941 179.366  36.266  1.00  0.00            
ATOM   3045  NH3 POPE  292      79.360  90.888  56.048  1.00  0.00            
ATOM   3046  PO4 POPE  292      76.048  87.502  55.113  1.00  0.00            
ATOM   3047  GL1 POPE  292      71.994  88.990  52.242  1.00  0.00            
ATOM   3048  GL2 POPE  292      72.043  91.606  49.435  1.00  0.00            
ATOM   3049  C1A POPE  292      69.084  86.952  49.452  1.00  0.00            
ATOM   3050  D2A POPE  292      65.920  89.028  47.107  1.00  0.00            
ATOM   3051  C3A POPE  292      68.192  88.840  43.493  1.00  0.00            
ATOM   3052  C4A POPE  292      67.610  88.103  38.885  1.00  0.00            
ATOM   3053  C1B POPE  292      71.529  93.256  45.513  1.00  0.00            
ATOM   3054  C2B POPE  292      70.293  91.985  41.076  1.00  0.00            
ATOM   3055  C3B POPE  292      73.259  93.897  37.306  1.00  0.00            
ATOM   3056  C4B POPE  292      77.163  94.418  34.765  1.00  0.00            
ATOM   3057  NH3 POPE  293       6.527 162.651  61.427  1.00  0.00            
ATOM   3058  PO4 POPE  293       6.276 159.635  57.794  1.00  0.00            
ATOM   3059  GL1 POPE  293       7.311 158.265  53.188  1.00  0.00            
ATOM   3060  GL2 POPE  293       8.632 155.468  52.237  1.00  0.00            
ATOM   3061  C1A POPE  293       7.131 159.426  48.681  1.00  0.00            
ATOM   3062  D2A POPE  293       8.054 162.282  45.197  1.00  0.00            
ATOM   3063  C3A POPE  293       5.606 162.231  41.578  1.00  0.00            
ATOM   3064  C4A POPE  293       3.759 163.669  37.517  1.00  0.00            
ATOM   3065  C1B POPE  293      10.768 154.028  48.738  1.00  0.00            
ATOM   3066  C2B POPE  293      10.054 155.470  44.989  1.00  0.00            
ATOM   3067  C3B POPE  293      11.008 157.105  40.727  1.00  0.00            
ATOM   3068  C4B POPE  293      11.330 157.554  35.749  1.00  0.00            
ATOM   3069  NH3 POPE  294      40.316  55.769  57.805  1.00  0.00            
ATOM   3070  PO4 POPE  294      38.436  53.146  53.672  1.00  0.00            
ATOM   3071  GL1 POPE  294      35.756  52.120  50.617  1.00  0.00            
ATOM   3072  GL2 POPE  294      36.375  49.156  49.523  1.00  0.00            
ATOM   3073  C1A POPE  294      35.448  52.244  45.805  1.00  0.00            
ATOM   3074  D2A POPE  294      35.643  52.396  41.950  1.00  0.00            
ATOM   3075  C3A POPE  294      33.516  47.497  41.467  1.00  0.00            
ATOM   3076  C4A POPE  294      30.312  45.441  40.661  1.00  0.00            
ATOM   3077  C1B POPE  294      37.320  46.436  44.858  1.00  0.00            
ATOM   3078  C2B POPE  294      40.838  43.896  42.958  1.00  0.00            
ATOM   3079  C3B POPE  294      42.642  44.430  39.580  1.00  0.00            
ATOM   3080  C4B POPE  294      44.989  46.249  36.332  1.00  0.00            
ATOM   3081  NH3 POPE  295     107.265  18.248  59.268  1.00  0.00            
ATOM   3082  PO4 POPE  295     110.196  19.216  54.662  1.00  0.00            
ATOM   3083  GL1 POPE  295     107.566  19.266  51.267  1.00  0.00            
ATOM   3084  GL2 POPE  295     106.193  21.953  50.295  1.00  0.00            
ATOM   3085  C1A POPE  295     108.166  17.456  46.733  1.00  0.00            
ATOM   3086  D2A POPE  295     109.841  19.744  43.002  1.00  0.00            
ATOM   3087  C3A POPE  295     111.148  18.789  38.906  1.00  0.00            
ATOM   3088  C4A POPE  295     111.030  18.386  34.337  1.00  0.00            
ATOM   3089  C1B POPE  295     105.821  21.414  45.377  1.00  0.00            
ATOM   3090  C2B POPE  295     107.089  23.463  40.824  1.00  0.00            
ATOM   3091  C3B POPE  295     110.821  23.655  37.830  1.00  0.00            
ATOM   3092  C4B POPE  295     113.464  23.365  35.872  1.00  0.00            
ATOM   3093  NH3 POPE  296      24.785 172.549  58.542  1.00  0.00            
ATOM   3094  PO4 POPE  296      22.565 168.290  57.920  1.00  0.00            
ATOM   3095  GL1 POPE  296      23.764 168.736  53.859  1.00  0.00            
ATOM   3096  GL2 POPE  296      23.902 172.108  53.086  1.00  0.00            
ATOM   3097  C1A POPE  296      21.004 169.616  50.001  1.00  0.00            
ATOM   3098  D2A POPE  296      20.136 172.058  46.467  1.00  0.00            
ATOM   3099  C3A POPE  296      18.253 169.248  42.124  1.00  0.00            
ATOM   3100  C4A POPE  296      16.600 167.042  39.598  1.00  0.00            
ATOM   3101  C1B POPE  296      23.793 174.684  48.621  1.00  0.00            
ATOM   3102  C2B POPE  296      23.685 176.108  44.156  1.00  0.00            
ATOM   3103  C3B POPE  296      22.054 173.643  41.648  1.00  0.00            
ATOM   3104  C4B POPE  296      19.411 171.757  38.067  1.00  0.00            
ATOM   3105  NH3 POPE  297     137.260 147.618  53.982  1.00  0.00            
ATOM   3106  PO4 POPE  297     137.986 142.959  55.188  1.00  0.00            
ATOM   3107  GL1 POPE  297     140.441 143.667  51.750  1.00  0.00            
ATOM   3108  GL2 POPE  297     137.465 144.156  50.179  1.00  0.00            
ATOM   3109  C1A POPE  297     141.300 146.593  48.096  1.00  0.00            
ATOM   3110  D2A POPE  297     141.076 148.008  43.613  1.00  0.00            
ATOM   3111  C3A POPE  297     144.138 148.199  39.195  1.00  0.00            
ATOM   3112  C4A POPE  297     144.285 145.022  35.849  1.00  0.00            
ATOM   3113  C1B POPE  297     137.977 144.408  45.121  1.00  0.00            
ATOM   3114  C2B POPE  297     136.458 141.423  42.752  1.00  0.00            
ATOM   3115  C3B POPE  297     133.613 140.723  38.961  1.00  0.00            
ATOM   3116  C4B POPE  297     131.923 141.998  35.633  1.00  0.00            
ATOM   3117  NH3 POPE  298     169.793  96.915  58.404  1.00  0.00            
ATOM   3118  PO4 POPE  298     166.183  93.066  56.781  1.00  0.00            
ATOM   3119  GL1 POPE  298     166.193  92.801  53.050  1.00  0.00            
ATOM   3120  GL2 POPE  298     169.091  93.131  50.569  1.00  0.00            
ATOM   3121  C1A POPE  298     164.561  91.604  50.015  1.00  0.00            
ATOM   3122  D2A POPE  298     163.915  89.488  46.174  1.00  0.00            
ATOM   3123  C3A POPE  298     163.526  90.853  41.168  1.00  0.00            
ATOM   3124  C4A POPE  298     162.704  89.430  37.472  1.00  0.00            
ATOM   3125  C1B POPE  298     170.730  96.652  47.508  1.00  0.00            
ATOM   3126  C2B POPE  298     170.680  99.410  43.020  1.00  0.00            
ATOM   3127  C3B POPE  298     170.864  97.798  39.430  1.00  0.00            
ATOM   3128  C4B POPE  298     171.114  95.637  35.985  1.00  0.00            
ATOM   3129  NH3 POPE  299     192.762 168.312  60.972  1.00  0.00            
ATOM   3130  PO4 POPE  299     196.313 165.882  59.160  1.00  0.00            
ATOM   3131  GL1 POPE  299     194.922 166.806  54.836  1.00  0.00            
ATOM   3132  GL2 POPE  299     193.394 163.630  52.635  1.00  0.00            
ATOM   3133  C1A POPE  299     193.484 167.560  49.611  1.00  0.00            
ATOM   3134  D2A POPE  299     190.425 165.559  46.433  1.00  0.00            
ATOM   3135  C3A POPE  299     190.112 165.133  42.309  1.00  0.00            
ATOM   3136  C4A POPE  299     191.646 168.403  39.260  1.00  0.00            
ATOM   3137  C1B POPE  299     194.631 162.920  48.020  1.00  0.00            
ATOM   3138  C2B POPE  299     194.704 163.742  43.926  1.00  0.00            
ATOM   3139  C3B POPE  299     193.318 163.082  39.742  1.00  0.00            
ATOM   3140  C4B POPE  299     192.929 165.563  35.398  1.00  0.00            
ATOM   3141  NH3 POPE  300      20.380 148.678  60.373  1.00  0.00            
ATOM   3142  PO4 POPE  300      16.913 145.744  59.324  1.00  0.00            
ATOM   3143  GL1 POPE  300      18.199 146.380  55.801  1.00  0.00            
ATOM   3144  GL2 POPE  300      21.166 147.661  54.206  1.00  0.00            
ATOM   3145  C1A POPE  300      16.136 147.529  51.936  1.00  0.00            
ATOM   3146  D2A POPE  300      13.445 149.991  50.186  1.00  0.00            
ATOM   3147  C3A POPE  300      14.367 150.908  46.336  1.00  0.00            
ATOM   3148  C4A POPE  300      15.498 152.987  42.727  1.00  0.00            
ATOM   3149  C1B POPE  300      21.356 147.215  49.763  1.00  0.00            
ATOM   3150  C2B POPE  300      24.013 145.045  46.899  1.00  0.00            
ATOM   3151  C3B POPE  300      25.622 143.163  42.338  1.00  0.00            
ATOM   3152  C4B POPE  300      28.605 139.773  41.142  1.00  0.00            
ATOM   3153  NH3 POPE  301      76.477  98.164  61.409  1.00  0.00            
ATOM   3154  PO4 POPE  301      74.240  99.043  57.022  1.00  0.00            
ATOM   3155  GL1 POPE  301      72.590  98.997  52.857  1.00  0.00            
ATOM   3156  GL2 POPE  301      69.874  99.476  53.630  1.00  0.00            
ATOM   3157  C1A POPE  301      70.831  97.744  49.296  1.00  0.00            
ATOM   3158  D2A POPE  301      68.964  97.552  44.402  1.00  0.00            
ATOM   3159  C3A POPE  301      71.005  97.643  40.551  1.00  0.00            
ATOM   3160  C4A POPE  301      68.583  99.400  36.256  1.00  0.00            
ATOM   3161  C1B POPE  301      66.095  99.222  50.883  1.00  0.00            
ATOM   3162  C2B POPE  301      63.658  98.101  46.572  1.00  0.00            
ATOM   3163  C3B POPE  301      61.835 100.094  43.557  1.00  0.00            
ATOM   3164  C4B POPE  301      60.491 100.996  39.035  1.00  0.00            
ATOM   3165  NH3 POPE  302     163.309  10.657  56.437  1.00  0.00            
ATOM   3166  PO4 POPE  302     160.210   7.906  54.181  1.00  0.00            
ATOM   3167  GL1 POPE  302     161.071   6.800  50.127  1.00  0.00            
ATOM   3168  GL2 POPE  302     163.141   3.660  50.881  1.00  0.00            
ATOM   3169  C1A POPE  302     162.746   7.931  45.339  1.00  0.00            
ATOM   3170  D2A POPE  302     164.462   7.076  41.330  1.00  0.00            
ATOM   3171  C3A POPE  302     164.692   8.698  38.636  1.00  0.00            
ATOM   3172  C4A POPE  302     167.930   8.810  35.261  1.00  0.00            
ATOM   3173  C1B POPE  302     164.356   3.234  45.920  1.00  0.00            
ATOM   3174  C2B POPE  302     165.001   2.324  42.060  1.00  0.00            
ATOM   3175  C3B POPE  302     165.979   3.819  38.271  1.00  0.00            
ATOM   3176  C4B POPE  302     164.330   5.275  33.664  1.00  0.00            
ATOM   3177  NH3 POPE  303      54.166 194.302  55.099  1.00  0.00            
ATOM   3178  PO4 POPE  303      52.619 190.385  57.153  1.00  0.00            
ATOM   3179  GL1 POPE  303      50.883 190.944  52.952  1.00  0.00            
ATOM   3180  GL2 POPE  303      48.631 188.682  51.934  1.00  0.00            
ATOM   3181  C1A POPE  303      53.460 191.727  48.267  1.00  0.00            
ATOM   3182  D2A POPE  303      56.516 193.086  44.860  1.00  0.00            
ATOM   3183  C3A POPE  303      55.000 193.122  40.518  1.00  0.00            
ATOM   3184  C4A POPE  303      55.719 191.951  36.553  1.00  0.00            
ATOM   3185  C1B POPE  303      49.901 188.383  48.227  1.00  0.00            
ATOM   3186  C2B POPE  303      50.245 190.671  43.572  1.00  0.00            
ATOM   3187  C3B POPE  303      49.661 193.954  39.777  1.00  0.00            
ATOM   3188  C4B POPE  303      50.244 194.739  35.811  1.00  0.00            
ATOM   3189  NH3 POPE  304      23.719 128.258  59.901  1.00  0.00            
ATOM   3190  PO4 POPE  304      26.400 127.468  56.751  1.00  0.00            
ATOM   3191  GL1 POPE  304      25.626 129.013  53.821  1.00  0.00            
ATOM   3192  GL2 POPE  304      23.556 127.548  51.650  1.00  0.00            
ATOM   3193  C1A POPE  304      26.102 131.133  49.685  1.00  0.00            
ATOM   3194  D2A POPE  304      27.535 133.895  45.384  1.00  0.00            
ATOM   3195  C3A POPE  304      26.280 134.914  41.440  1.00  0.00            
ATOM   3196  C4A POPE  304      25.950 136.918  37.658  1.00  0.00            
ATOM   3197  C1B POPE  304      22.859 127.740  47.698  1.00  0.00            
ATOM   3198  C2B POPE  304      19.210 128.831  46.281  1.00  0.00            
ATOM   3199  C3B POPE  304      15.747 129.588  43.711  1.00  0.00            
ATOM   3200  C4B POPE  304      12.636 127.785  40.436  1.00  0.00            
ATOM   3201  NH3 POPE  305     196.134  15.970  64.992  1.00  0.00            
ATOM   3202  PO4 POPE  305     192.979  14.668  60.904  1.00  0.00            
ATOM   3203  GL1 POPE  305     195.686  13.956  56.862  1.00  0.00            
ATOM   3204  GL2 POPE  305     194.517  15.759  54.230  1.00  0.00            
ATOM   3205  C1A POPE  305     196.553  11.501  52.521  1.00  0.00            
ATOM   3206  D2A POPE  305     195.213  10.998  48.861  1.00  0.00            
ATOM   3207  C3A POPE  305     192.653   9.414  46.129  1.00  0.00            
ATOM   3208  C4A POPE  305     190.295   9.890  42.580  1.00  0.00            
ATOM   3209  C1B POPE  305     192.149  14.043  51.438  1.00  0.00            
ATOM   3210  C2B POPE  305     190.833  14.125  46.840  1.00  0.00            
ATOM   3211  C3B POPE  305     188.454  14.464  42.443  1.00  0.00            
ATOM   3212  C4B POPE  305     187.504  14.281  38.087  1.00  0.00            
ATOM   3213  NH3 POPE  306      94.897   7.561  52.667  1.00  0.00            
ATOM   3214  PO4 POPE  306      91.003   8.041  54.257  1.00  0.00            
ATOM   3215  GL1 POPE  306      91.026  10.097  50.665  1.00  0.00            
ATOM   3216  GL2 POPE  306      93.732  10.362  48.635  1.00  0.00            
ATOM   3217  C1A POPE  306      89.710  12.659  46.700  1.00  0.00            
ATOM   3218  D2A POPE  306      88.603  13.338  42.075  1.00  0.00            
ATOM   3219  C3A POPE  306      83.598  12.431  41.031  1.00  0.00            
ATOM   3220  C4A POPE  306      79.681  13.239  39.193  1.00  0.00            
ATOM   3221  C1B POPE  306      92.366   8.219  45.178  1.00  0.00            
ATOM   3222  C2B POPE  306      89.565   8.365  41.316  1.00  0.00            
ATOM   3223  C3B POPE  306      89.874   7.253  36.592  1.00  0.00            
ATOM   3224  C4B POPE  306      93.119   5.009  33.190  1.00  0.00            
ATOM   3225  NH3 POPE  307      15.088  68.922  62.576  1.00  0.00            
ATOM   3226  PO4 POPE  307      12.321  67.045  58.938  1.00  0.00            
ATOM   3227  GL1 POPE  307      12.123  68.313  55.022  1.00  0.00            
ATOM   3228  GL2 POPE  307      13.703  70.654  54.784  1.00  0.00            
ATOM   3229  C1A POPE  307      10.422  67.748  51.484  1.00  0.00            
ATOM   3230  D2A POPE  307       8.439  68.482  46.880  1.00  0.00            
ATOM   3231  C3A POPE  307       6.791  72.165  44.378  1.00  0.00            
ATOM   3232  C4A POPE  307       3.564  73.648  41.019  1.00  0.00            
ATOM   3233  C1B POPE  307      14.459  70.181  49.697  1.00  0.00            
ATOM   3234  C2B POPE  307      14.259  69.108  45.229  1.00  0.00            
ATOM   3235  C3B POPE  307      12.122  67.006  42.464  1.00  0.00            
ATOM   3236  C4B POPE  307      14.541  63.610  42.003  1.00  0.00            
ATOM   3237  NH3 POPE  308      30.357  90.730  56.547  1.00  0.00            
ATOM   3238  PO4 POPE  308      26.082  91.000  56.954  1.00  0.00            
ATOM   3239  GL1 POPE  308      26.629  91.791  52.852  1.00  0.00            
ATOM   3240  GL2 POPE  308      27.856  94.553  52.199  1.00  0.00            
ATOM   3241  C1A POPE  308      28.246  91.455  48.238  1.00  0.00            
ATOM   3242  D2A POPE  308      26.707  91.427  44.032  1.00  0.00            
ATOM   3243  C3A POPE  308      23.600  91.910  41.183  1.00  0.00            
ATOM   3244  C4A POPE  308      19.643  91.166  40.269  1.00  0.00            
ATOM   3245  C1B POPE  308      27.171  96.641  48.916  1.00  0.00            
ATOM   3246  C2B POPE  308      28.381  96.002  44.728  1.00  0.00            
ATOM   3247  C3B POPE  308      27.657  95.878  40.344  1.00  0.00            
ATOM   3248  C4B POPE  308      28.264  91.959  38.030  1.00  0.00            
ATOM   3249  NH3 POPE  309      98.004  26.357  56.192  1.00  0.00            
ATOM   3250  PO4 POPE  309      95.518  28.130  52.279  1.00  0.00            
ATOM   3251  GL1 POPE  309      98.441  26.437  48.364  1.00  0.00            
ATOM   3252  GL2 POPE  309      98.278  22.900  46.773  1.00  0.00            
ATOM   3253  C1A POPE  309      97.610  26.057  43.466  1.00  0.00            
ATOM   3254  D2A POPE  309      97.253  23.050  40.593  1.00  0.00            
ATOM   3255  C3A POPE  309      99.413  23.506  36.578  1.00  0.00            
ATOM   3256  C4A POPE  309      98.380  21.678  33.213  1.00  0.00            
ATOM   3257  C1B POPE  309     101.317  20.216  45.328  1.00  0.00            
ATOM   3258  C2B POPE  309     100.388  17.778  42.307  1.00  0.00            
ATOM   3259  C3B POPE  309      99.983  18.022  37.731  1.00  0.00            
ATOM   3260  C4B POPE  309     102.220  18.985  34.805  1.00  0.00            
ATOM   3261  NH3 POPE  310     156.617 103.717  55.855  1.00  0.00            
ATOM   3262  PO4 POPE  310     158.441 106.210  54.285  1.00  0.00            
ATOM   3263  GL1 POPE  310     161.633 104.063  51.423  1.00  0.00            
ATOM   3264  GL2 POPE  310     160.824 100.621  50.631  1.00  0.00            
ATOM   3265  C1A POPE  310     163.723 103.393  47.844  1.00  0.00            
ATOM   3266  D2A POPE  310     165.269 104.418  44.153  1.00  0.00            
ATOM   3267  C3A POPE  310     169.458 104.433  43.315  1.00  0.00            
ATOM   3268  C4A POPE  310     172.414 103.506  39.611  1.00  0.00            
ATOM   3269  C1B POPE  310     160.199  99.288  46.956  1.00  0.00            
ATOM   3270  C2B POPE  310     158.685  98.140  42.573  1.00  0.00            
ATOM   3271  C3B POPE  310     158.593  93.104  40.943  1.00  0.00            
ATOM   3272  C4B POPE  310     157.674  90.043  37.744  1.00  0.00            
ATOM   3273  NH3 POPE  311     181.540  83.536  57.669  1.00  0.00            
ATOM   3274  PO4 POPE  311     184.727  87.117  57.789  1.00  0.00            
ATOM   3275  GL1 POPE  311     183.555  86.882  53.297  1.00  0.00            
ATOM   3276  GL2 POPE  311     182.846  83.405  52.766  1.00  0.00            
ATOM   3277  C1A POPE  311     183.822  85.679  48.375  1.00  0.00            
ATOM   3278  D2A POPE  311     184.089  84.327  43.827  1.00  0.00            
ATOM   3279  C3A POPE  311     187.142  84.367  41.370  1.00  0.00            
ATOM   3280  C4A POPE  311     190.156  80.941  40.996  1.00  0.00            
ATOM   3281  C1B POPE  311     183.018  80.848  49.037  1.00  0.00            
ATOM   3282  C2B POPE  311     184.112  77.219  48.493  1.00  0.00            
ATOM   3283  C3B POPE  311     181.834  74.071  46.764  1.00  0.00            
ATOM   3284  C4B POPE  311     181.402  72.251  44.262  1.00  0.00            
ATOM   3285  NH3 POPE  312      50.138 165.119  54.229  1.00  0.00            
ATOM   3286  PO4 POPE  312      45.890 166.829  53.097  1.00  0.00            
ATOM   3287  GL1 POPE  312      42.956 165.831  50.322  1.00  0.00            
ATOM   3288  GL2 POPE  312      42.343 167.923  48.060  1.00  0.00            
ATOM   3289  C1A POPE  312      39.231 164.711  46.200  1.00  0.00            
ATOM   3290  D2A POPE  312      40.138 167.591  43.656  1.00  0.00            
ATOM   3291  C3A POPE  312      43.159 167.219  40.512  1.00  0.00            
ATOM   3292  C4A POPE  312      45.000 163.904  38.667  1.00  0.00            
ATOM   3293  C1B POPE  312      44.233 163.691  46.037  1.00  0.00            
ATOM   3294  C2B POPE  312      46.470 161.436  42.919  1.00  0.00            
ATOM   3295  C3B POPE  312      48.544 158.154  45.383  1.00  0.00            
ATOM   3296  C4B POPE  312      48.142 153.992  46.726  1.00  0.00            
ATOM   3297  NH3 POPE  313     186.840 125.309  53.345  1.00  0.00            
ATOM   3298  PO4 POPE  313     184.440 128.404  56.391  1.00  0.00            
ATOM   3299  GL1 POPE  313     185.181 130.750  53.154  1.00  0.00            
ATOM   3300  GL2 POPE  313     188.153 130.712  50.975  1.00  0.00            
ATOM   3301  C1A POPE  313     184.127 134.554  51.113  1.00  0.00            
ATOM   3302  D2A POPE  313     185.097 135.991  47.008  1.00  0.00            
ATOM   3303  C3A POPE  313     185.986 133.514  43.914  1.00  0.00            
ATOM   3304  C4A POPE  313     185.743 137.012  40.221  1.00  0.00            
ATOM   3305  C1B POPE  313     185.630 129.176  47.773  1.00  0.00            
ATOM   3306  C2B POPE  313     184.260 128.839  43.527  1.00  0.00            
ATOM   3307  C3B POPE  313     182.486 127.060  39.035  1.00  0.00            
ATOM   3308  C4B POPE  313     178.838 125.489  38.456  1.00  0.00            
ATOM   3309  NH3 POPE  314     101.912 111.530  54.955  1.00  0.00            
ATOM   3310  PO4 POPE  314     102.468 115.674  54.107  1.00  0.00            
ATOM   3311  GL1 POPE  314      99.352 116.929  50.517  1.00  0.00            
ATOM   3312  GL2 POPE  314      97.054 118.632  49.918  1.00  0.00            
ATOM   3313  C1A POPE  314      99.903 115.720  46.616  1.00  0.00            
ATOM   3314  D2A POPE  314      99.406 116.031  42.048  1.00  0.00            
ATOM   3315  C3A POPE  314     102.496 112.825  39.321  1.00  0.00            
ATOM   3316  C4A POPE  314     106.444 112.037  36.533  1.00  0.00            
ATOM   3317  C1B POPE  314      96.466 118.610  45.601  1.00  0.00            
ATOM   3318  C2B POPE  314      96.410 120.427  41.864  1.00  0.00            
ATOM   3319  C3B POPE  314      97.372 119.306  36.912  1.00  0.00            
ATOM   3320  C4B POPE  314      96.071 117.143  33.329  1.00  0.00            
ATOM   3321  NH3 POPE  315     100.256  89.616  52.483  1.00  0.00            
ATOM   3322  PO4 POPE  315     103.504  93.564  52.448  1.00  0.00            
ATOM   3323  GL1 POPE  315     106.010  94.823  49.534  1.00  0.00            
ATOM   3324  GL2 POPE  315     108.613  92.722  49.679  1.00  0.00            
ATOM   3325  C1A POPE  315     104.822  95.261  45.207  1.00  0.00            
ATOM   3326  D2A POPE  315     105.589  93.430  41.147  1.00  0.00            
ATOM   3327  C3A POPE  315     108.917  89.259  41.256  1.00  0.00            
ATOM   3328  C4A POPE  315     113.344  89.199  40.557  1.00  0.00            
ATOM   3329  C1B POPE  315     106.763  90.749  45.159  1.00  0.00            
ATOM   3330  C2B POPE  315     105.540  86.930  44.836  1.00  0.00            
ATOM   3331  C3B POPE  315     104.866  82.701  44.591  1.00  0.00            
ATOM   3332  C4B POPE  315     108.139  79.789  44.425  1.00  0.00            
ATOM   3333  NH3 POPE  316      29.703   8.898  56.843  1.00  0.00            
ATOM   3334  PO4 POPE  316      32.333   5.125  56.821  1.00  0.00            
ATOM   3335  GL1 POPE  316      31.776   6.614  52.669  1.00  0.00            
ATOM   3336  GL2 POPE  316      35.161   8.412  53.485  1.00  0.00            
ATOM   3337  C1A POPE  316      29.403   4.966  48.679  1.00  0.00            
ATOM   3338  D2A POPE  316      31.699   4.008  45.069  1.00  0.00            
ATOM   3339  C3A POPE  316      31.240   3.157  40.990  1.00  0.00            
ATOM   3340  C4A POPE  316      32.255   2.788  36.948  1.00  0.00            
ATOM   3341  C1B POPE  316      35.882  12.089  50.414  1.00  0.00            
ATOM   3342  C2B POPE  316      36.570  11.112  46.124  1.00  0.00            
ATOM   3343  C3B POPE  316      36.657  11.473  41.837  1.00  0.00            
ATOM   3344  C4B POPE  316      37.097  11.445  37.138  1.00  0.00            
ATOM   3345  NH3 POPE  317     180.255 124.370  54.753  1.00  0.00            
ATOM   3346  PO4 POPE  317     178.910 128.635  54.629  1.00  0.00            
ATOM   3347  GL1 POPE  317     180.199 127.442  50.585  1.00  0.00            
ATOM   3348  GL2 POPE  317     182.149 126.093  50.305  1.00  0.00            
ATOM   3349  C1A POPE  317     180.754 129.883  47.627  1.00  0.00            
ATOM   3350  D2A POPE  317     181.187 132.655  45.702  1.00  0.00            
ATOM   3351  C3A POPE  317     181.597 133.099  41.621  1.00  0.00            
ATOM   3352  C4A POPE  317     181.307 135.877  38.032  1.00  0.00            
ATOM   3353  C1B POPE  317     182.570 124.415  46.590  1.00  0.00            
ATOM   3354  C2B POPE  317     181.430 123.940  43.018  1.00  0.00            
ATOM   3355  C3B POPE  317     181.120 121.390  38.722  1.00  0.00            
ATOM   3356  C4B POPE  317     178.013 121.371  34.896  1.00  0.00            
ATOM   3357  NH3 POPE  318      63.400  51.143  53.671  1.00  0.00            
ATOM   3358  PO4 POPE  318      63.825  46.509  52.791  1.00  0.00            
ATOM   3359  GL1 POPE  318      61.106  45.630  49.928  1.00  0.00            
ATOM   3360  GL2 POPE  318      59.970  49.294  49.674  1.00  0.00            
ATOM   3361  C1A POPE  318      58.577  45.880  46.912  1.00  0.00            
ATOM   3362  D2A POPE  318      57.289  43.759  42.840  1.00  0.00            
ATOM   3363  C3A POPE  318      60.787  43.666  40.688  1.00  0.00            
ATOM   3364  C4A POPE  318      64.611  40.749  42.094  1.00  0.00            
ATOM   3365  C1B POPE  318      59.446  53.431  49.090  1.00  0.00            
ATOM   3366  C2B POPE  318      58.414  54.322  45.730  1.00  0.00            
ATOM   3367  C3B POPE  318      59.465  53.551  40.527  1.00  0.00            
ATOM   3368  C4B POPE  318      62.370  53.450  36.793  1.00  0.00            
ATOM   3369  NH3 POPE  319       5.929 185.976  58.110  1.00  0.00            
ATOM   3370  PO4 POPE  319       3.952 182.496  56.190  1.00  0.00            
ATOM   3371  GL1 POPE  319       5.222 183.787  51.954  1.00  0.00            
ATOM   3372  GL2 POPE  319       8.000 182.514  50.833  1.00  0.00            
ATOM   3373  C1A POPE  319       4.055 184.113  47.523  1.00  0.00            
ATOM   3374  D2A POPE  319       4.628 184.430  43.407  1.00  0.00            
ATOM   3375  C3A POPE  319       3.645 185.729  39.120  1.00  0.00            
ATOM   3376  C4A POPE  319       2.617 184.278  34.996  1.00  0.00            
ATOM   3377  C1B POPE  319       8.652 185.885  48.973  1.00  0.00            
ATOM   3378  C2B POPE  319       8.595 186.816  44.582  1.00  0.00            
ATOM   3379  C3B POPE  319       8.136 188.101  39.830  1.00  0.00            
ATOM   3380  C4B POPE  319      10.185 189.764  35.070  1.00  0.00            
ATOM   3381  NH3 POPE  320     175.590 152.185  59.100  1.00  0.00            
ATOM   3382  PO4 POPE  320     171.699 154.576  57.542  1.00  0.00            
ATOM   3383  GL1 POPE  320     169.533 154.653  53.780  1.00  0.00            
ATOM   3384  GL2 POPE  320     165.633 153.800  53.031  1.00  0.00            
ATOM   3385  C1A POPE  320     170.005 151.903  50.499  1.00  0.00            
ATOM   3386  D2A POPE  320     168.175 150.258  47.374  1.00  0.00            
ATOM   3387  C3A POPE  320     168.631 153.218  43.568  1.00  0.00            
ATOM   3388  C4A POPE  320     165.493 156.901  44.570  1.00  0.00            
ATOM   3389  C1B POPE  320     164.432 153.003  49.740  1.00  0.00            
ATOM   3390  C2B POPE  320     164.066 152.314  45.012  1.00  0.00            
ATOM   3391  C3B POPE  320     163.018 155.303  40.810  1.00  0.00            
ATOM   3392  C4B POPE  320     159.716 153.328  38.145  1.00  0.00            
ATOM   3393  NH3 POPE  321      49.674 160.262  54.691  1.00  0.00            
ATOM   3394  PO4 POPE  321      52.966 157.090  57.048  1.00  0.00            
ATOM   3395  GL1 POPE  321      52.902 154.179  52.666  1.00  0.00            
ATOM   3396  GL2 POPE  321      49.784 152.092  53.703  1.00  0.00            
ATOM   3397  C1A POPE  321      52.871 152.500  47.922  1.00  0.00            
ATOM   3398  D2A POPE  321      55.671 150.770  45.460  1.00  0.00            
ATOM   3399  C3A POPE  321      56.378 151.933  40.944  1.00  0.00            
ATOM   3400  C4A POPE  321      54.808 151.311  36.678  1.00  0.00            
ATOM   3401  C1B POPE  321      49.681 148.347  50.059  1.00  0.00            
ATOM   3402  C2B POPE  321      49.988 145.222  47.013  1.00  0.00            
ATOM   3403  C3B POPE  321      50.122 142.424  43.286  1.00  0.00            
ATOM   3404  C4B POPE  321      48.275 142.686  39.176  1.00  0.00            
ATOM   3405  NH3 POPE  322     173.935  32.519  57.912  1.00  0.00            
ATOM   3406  PO4 POPE  322     175.213  28.556  58.282  1.00  0.00            
ATOM   3407  GL1 POPE  322     176.867  28.156  54.664  1.00  0.00            
ATOM   3408  GL2 POPE  322     174.729  26.921  52.024  1.00  0.00            
ATOM   3409  C1A POPE  322     175.380  32.188  51.353  1.00  0.00            
ATOM   3410  D2A POPE  322     174.947  33.538  46.976  1.00  0.00            
ATOM   3411  C3A POPE  322     170.799  34.848  44.099  1.00  0.00            
ATOM   3412  C4A POPE  322     170.899  36.643  40.326  1.00  0.00            
ATOM   3413  C1B POPE  322     177.929  27.763  48.882  1.00  0.00            
ATOM   3414  C2B POPE  322     181.165  28.464  46.837  1.00  0.00            
ATOM   3415  C3B POPE  322     183.777  32.549  44.862  1.00  0.00            
ATOM   3416  C4B POPE  322     187.743  33.686  42.250  1.00  0.00            
ATOM   3417  NH3 POPE  323      57.798 100.479  57.153  1.00  0.00            
ATOM   3418  PO4 POPE  323      61.792 104.451  56.805  1.00  0.00            
ATOM   3419  GL1 POPE  323      58.014 104.815  53.594  1.00  0.00            
ATOM   3420  GL2 POPE  323      55.232 103.028  53.449  1.00  0.00            
ATOM   3421  C1A POPE  323      55.452 108.840  53.562  1.00  0.00            
ATOM   3422  D2A POPE  323      56.231 111.944  51.195  1.00  0.00            
ATOM   3423  C3A POPE  323      55.452 111.918  47.155  1.00  0.00            
ATOM   3424  C4A POPE  323      53.369 113.518  43.034  1.00  0.00            
ATOM   3425  C1B POPE  323      53.880 105.008  50.414  1.00  0.00            
ATOM   3426  C2B POPE  323      55.827 106.642  47.480  1.00  0.00            
ATOM   3427  C3B POPE  323      54.274 108.373  43.722  1.00  0.00            
ATOM   3428  C4B POPE  323      53.957 109.458  40.050  1.00  0.00            
ATOM   3429  NH3 POPE  324     121.752 157.042  54.835  1.00  0.00            
ATOM   3430  PO4 POPE  324     125.505 157.831  55.585  1.00  0.00            
ATOM   3431  GL1 POPE  324     126.033 155.159  51.886  1.00  0.00            
ATOM   3432  GL2 POPE  324     128.351 151.919  51.259  1.00  0.00            
ATOM   3433  C1A POPE  324     125.851 156.952  47.609  1.00  0.00            
ATOM   3434  D2A POPE  324     125.600 156.159  42.817  1.00  0.00            
ATOM   3435  C3A POPE  324     125.618 155.114  38.125  1.00  0.00            
ATOM   3436  C4A POPE  324     125.441 154.721  33.546  1.00  0.00            
ATOM   3437  C1B POPE  324     126.676 152.264  46.756  1.00  0.00            
ATOM   3438  C2B POPE  324     126.677 150.906  42.382  1.00  0.00            
ATOM   3439  C3B POPE  324     128.378 150.661  38.130  1.00  0.00            
ATOM   3440  C4B POPE  324     131.577 152.238  34.889  1.00  0.00            
ATOM   3441  NH3 POPE  325     143.506 142.865  56.083  1.00  0.00            
ATOM   3442  PO4 POPE  325     148.291 142.508  56.663  1.00  0.00            
ATOM   3443  GL1 POPE  325     151.039 144.410  53.307  1.00  0.00            
ATOM   3444  GL2 POPE  325     150.061 147.037  53.480  1.00  0.00            
ATOM   3445  C1A POPE  325     152.343 145.910  49.047  1.00  0.00            
ATOM   3446  D2A POPE  325     151.118 145.610  44.913  1.00  0.00            
ATOM   3447  C3A POPE  325     153.649 146.316  40.490  1.00  0.00            
ATOM   3448  C4A POPE  325     155.502 150.064  39.221  1.00  0.00            
ATOM   3449  C1B POPE  325     147.454 150.511  50.628  1.00  0.00            
ATOM   3450  C2B POPE  325     146.366 150.470  46.453  1.00  0.00            
ATOM   3451  C3B POPE  325     146.044 151.629  43.074  1.00  0.00            
ATOM   3452  C4B POPE  325     147.675 151.209  39.199  1.00  0.00            
ATOM   3453  NH3 POPE  326      40.274 178.051  58.037  1.00  0.00            
ATOM   3454  PO4 POPE  326      41.982 174.327  57.144  1.00  0.00            
ATOM   3455  GL1 POPE  326      41.335 174.350  52.653  1.00  0.00            
ATOM   3456  GL2 POPE  326      40.066 171.658  50.421  1.00  0.00            
ATOM   3457  C1A POPE  326      39.129 176.054  48.002  1.00  0.00            
ATOM   3458  D2A POPE  326      39.325 175.148  43.056  1.00  0.00            
ATOM   3459  C3A POPE  326      39.152 178.908  41.029  1.00  0.00            
ATOM   3460  C4A POPE  326      34.798 181.525  38.862  1.00  0.00            
ATOM   3461  C1B POPE  326      37.769 171.045  46.308  1.00  0.00            
ATOM   3462  C2B POPE  326      35.097 173.946  45.385  1.00  0.00            
ATOM   3463  C3B POPE  326      33.564 176.316  40.809  1.00  0.00            
ATOM   3464  C4B POPE  326      30.113 179.174  38.993  1.00  0.00            
ATOM   3465  NH3 POPE  327     174.374  83.816  62.144  1.00  0.00            
ATOM   3466  PO4 POPE  327     175.216  85.237  57.340  1.00  0.00            
ATOM   3467  GL1 POPE  327     178.716  86.147  54.308  1.00  0.00            
ATOM   3468  GL2 POPE  327     178.703  88.571  51.904  1.00  0.00            
ATOM   3469  C1A POPE  327     179.068  84.174  48.810  1.00  0.00            
ATOM   3470  D2A POPE  327     179.502  81.260  44.793  1.00  0.00            
ATOM   3471  C3A POPE  327     182.479  78.414  44.033  1.00  0.00            
ATOM   3472  C4A POPE  327     185.576  78.599  40.344  1.00  0.00            
ATOM   3473  C1B POPE  327     180.469  89.960  47.612  1.00  0.00            
ATOM   3474  C2B POPE  327     179.997  87.659  44.388  1.00  0.00            
ATOM   3475  C3B POPE  327     181.254  87.831  41.632  1.00  0.00            
ATOM   3476  C4B POPE  327     183.165  84.775  38.277  1.00  0.00            
ATOM   3477  NH3 POPE  328      59.273 122.944  60.020  1.00  0.00            
ATOM   3478  PO4 POPE  328      58.753 126.927  62.053  1.00  0.00            
ATOM   3479  GL1 POPE  328      60.444 127.704  57.685  1.00  0.00            
ATOM   3480  GL2 POPE  328      59.908 129.939  56.077  1.00  0.00            
ATOM   3481  C1A POPE  328      62.206 125.934  53.334  1.00  0.00            
ATOM   3482  D2A POPE  328      62.745 126.424  48.698  1.00  0.00            
ATOM   3483  C3A POPE  328      60.650 126.263  45.779  1.00  0.00            
ATOM   3484  C4A POPE  328      60.685 125.150  41.828  1.00  0.00            
ATOM   3485  C1B POPE  328      62.655 131.564  52.654  1.00  0.00            
ATOM   3486  C2B POPE  328      65.078 131.071  49.712  1.00  0.00            
ATOM   3487  C3B POPE  328      65.798 134.596  46.292  1.00  0.00            
ATOM   3488  C4B POPE  328      64.852 135.634  42.642  1.00  0.00            
ATOM   3489  NH3 POPE  329      92.927  20.185  53.733  1.00  0.00            
ATOM   3490  PO4 POPE  329      90.803  16.627  51.271  1.00  0.00            
ATOM   3491  GL1 POPE  329      89.475  18.322  47.141  1.00  0.00            
ATOM   3492  GL2 POPE  329      89.511  21.480  48.567  1.00  0.00            
ATOM   3493  C1A POPE  329      90.691  17.684  43.926  1.00  0.00            
ATOM   3494  D2A POPE  329      90.512  18.608  38.927  1.00  0.00            
ATOM   3495  C3A POPE  329      86.754  16.179  37.640  1.00  0.00            
ATOM   3496  C4A POPE  329      83.602  14.917  36.850  1.00  0.00            
ATOM   3497  C1B POPE  329      88.467  22.685  44.320  1.00  0.00            
ATOM   3498  C2B POPE  329      85.865  21.572  39.957  1.00  0.00            
ATOM   3499  C3B POPE  329      84.407  20.029  35.663  1.00  0.00            
ATOM   3500  C4B POPE  329      85.972  17.615  32.972  1.00  0.00            
ATOM   3501  NH3 POPE  330     169.106  86.045  60.057  1.00  0.00            
ATOM   3502  PO4 POPE  330     165.558  84.424  59.606  1.00  0.00            
ATOM   3503  GL1 POPE  330     164.097  81.473  56.231  1.00  0.00            
ATOM   3504  GL2 POPE  330     162.001  82.522  54.048  1.00  0.00            
ATOM   3505  C1A POPE  330     164.984  78.439  52.054  1.00  0.00            
ATOM   3506  D2A POPE  330     163.563  79.377  47.354  1.00  0.00            
ATOM   3507  C3A POPE  330     164.386  81.402  42.812  1.00  0.00            
ATOM   3508  C4A POPE  330     166.164  81.093  38.360  1.00  0.00            
ATOM   3509  C1B POPE  330     165.603  83.047  50.754  1.00  0.00            
ATOM   3510  C2B POPE  330     166.003  84.576  46.335  1.00  0.00            
ATOM   3511  C3B POPE  330     168.048  84.642  41.870  1.00  0.00            
ATOM   3512  C4B POPE  330     171.249  82.407  41.555  1.00  0.00            
ATOM   3513  NH3 POPE  331     165.389 167.488  57.566  1.00  0.00            
ATOM   3514  PO4 POPE  331     162.051 165.461  59.367  1.00  0.00            
ATOM   3515  GL1 POPE  331     161.206 165.026  55.132  1.00  0.00            
ATOM   3516  GL2 POPE  331     162.326 167.594  52.243  1.00  0.00            
ATOM   3517  C1A POPE  331     159.149 163.442  51.075  1.00  0.00            
ATOM   3518  D2A POPE  331     158.252 160.362  47.648  1.00  0.00            
ATOM   3519  C3A POPE  331     156.362 161.413  44.609  1.00  0.00            
ATOM   3520  C4A POPE  331     154.433 162.598  41.495  1.00  0.00            
ATOM   3521  C1B POPE  331     158.278 167.970  50.251  1.00  0.00            
ATOM   3522  C2B POPE  331     156.522 167.409  46.891  1.00  0.00            
ATOM   3523  C3B POPE  331     157.436 166.388  42.712  1.00  0.00            
ATOM   3524  C4B POPE  331     158.940 166.646  38.795  1.00  0.00            
ATOM   3525  NH3 POPE  332      64.648 141.637  59.269  1.00  0.00            
ATOM   3526  PO4 POPE  332      60.873 143.895  59.182  1.00  0.00            
ATOM   3527  GL1 POPE  332      60.146 145.612  55.652  1.00  0.00            
ATOM   3528  GL2 POPE  332      58.691 143.592  54.116  1.00  0.00            
ATOM   3529  C1A POPE  332      61.260 146.713  51.504  1.00  0.00            
ATOM   3530  D2A POPE  332      60.673 146.821  47.287  1.00  0.00            
ATOM   3531  C3A POPE  332      59.982 149.844  43.897  1.00  0.00            
ATOM   3532  C4A POPE  332      60.690 149.697  40.267  1.00  0.00            
ATOM   3533  C1B POPE  332      56.294 141.674  50.507  1.00  0.00            
ATOM   3534  C2B POPE  332      54.637 142.010  45.772  1.00  0.00            
ATOM   3535  C3B POPE  332      54.696 141.900  40.990  1.00  0.00            
ATOM   3536  C4B POPE  332      56.660 140.706  37.369  1.00  0.00            
ATOM   3537  NH3 POPE  333     186.866 182.307  56.668  1.00  0.00            
ATOM   3538  PO4 POPE  333     184.525 178.276  57.326  1.00  0.00            
ATOM   3539  GL1 POPE  333     186.110 177.372  53.957  1.00  0.00            
ATOM   3540  GL2 POPE  333     185.542 180.471  51.907  1.00  0.00            
ATOM   3541  C1A POPE  333     187.561 176.258  49.953  1.00  0.00            
ATOM   3542  D2A POPE  333     188.012 175.552  45.795  1.00  0.00            
ATOM   3543  C3A POPE  333     185.537 175.209  42.879  1.00  0.00            
ATOM   3544  C4A POPE  333     183.861 173.715  38.048  1.00  0.00            
ATOM   3545  C1B POPE  333     185.915 180.771  47.747  1.00  0.00            
ATOM   3546  C2B POPE  333     186.265 180.678  43.873  1.00  0.00            
ATOM   3547  C3B POPE  333     185.193 182.238  40.295  1.00  0.00            
ATOM   3548  C4B POPE  333     186.383 185.380  36.391  1.00  0.00            
ATOM   3549  NH3 POPE  334      45.909  64.003  54.854  1.00  0.00            
ATOM   3550  PO4 POPE  334      47.187  67.806  55.391  1.00  0.00            
ATOM   3551  GL1 POPE  334      47.170  67.228  50.980  1.00  0.00            
ATOM   3552  GL2 POPE  334      49.251  64.973  50.900  1.00  0.00            
ATOM   3553  C1A POPE  334      44.387  67.978  48.846  1.00  0.00            
ATOM   3554  D2A POPE  334      42.437  66.104  44.445  1.00  0.00            
ATOM   3555  C3A POPE  334      39.522  65.785  41.257  1.00  0.00            
ATOM   3556  C4A POPE  334      35.179  62.960  40.291  1.00  0.00            
ATOM   3557  C1B POPE  334      47.719  63.961  46.822  1.00  0.00            
ATOM   3558  C2B POPE  334      45.485  62.465  42.619  1.00  0.00            
ATOM   3559  C3B POPE  334      45.199  64.822  39.996  1.00  0.00            
ATOM   3560  C4B POPE  334      45.666  62.566  36.450  1.00  0.00            
ATOM   3561  NH3 POPE  335     163.932  24.651  59.865  1.00  0.00            
ATOM   3562  PO4 POPE  335     168.031  26.019  58.554  1.00  0.00            
ATOM   3563  GL1 POPE  335     166.478  24.682  54.799  1.00  0.00            
ATOM   3564  GL2 POPE  335     163.252  25.974  54.881  1.00  0.00            
ATOM   3565  C1A POPE  335     164.487  25.421  49.478  1.00  0.00            
ATOM   3566  D2A POPE  335     161.225  27.977  47.143  1.00  0.00            
ATOM   3567  C3A POPE  335     161.331  28.938  43.147  1.00  0.00            
ATOM   3568  C4A POPE  335     163.008  31.454  40.252  1.00  0.00            
ATOM   3569  C1B POPE  335     160.469  24.050  51.470  1.00  0.00            
ATOM   3570  C2B POPE  335     161.550  22.255  47.173  1.00  0.00            
ATOM   3571  C3B POPE  335     163.650  24.921  43.712  1.00  0.00            
ATOM   3572  C4B POPE  335     166.544  27.965  41.071  1.00  0.00            
ATOM   3573  NH3 POPE  336     116.164 177.559  53.329  1.00  0.00            
ATOM   3574  PO4 POPE  336     115.010 182.068  52.900  1.00  0.00            
ATOM   3575  GL1 POPE  336     117.737 181.783  50.082  1.00  0.00            
ATOM   3576  GL2 POPE  336     117.353 184.004  48.003  1.00  0.00            
ATOM   3577  C1A POPE  336     118.761 179.775  45.080  1.00  0.00            
ATOM   3578  D2A POPE  336     122.099 179.317  43.143  1.00  0.00            
ATOM   3579  C3A POPE  336     122.801 181.210  38.285  1.00  0.00            
ATOM   3580  C4A POPE  336     121.821 183.078  34.320  1.00  0.00            
ATOM   3581  C1B POPE  336     119.947 184.769  44.507  1.00  0.00            
ATOM   3582  C2B POPE  336     120.364 185.133  39.428  1.00  0.00            
ATOM   3583  C3B POPE  336     117.739 184.321  36.607  1.00  0.00            
ATOM   3584  C4B POPE  336     117.929 179.548  36.343  1.00  0.00            
ATOM   3585  NH3 POPE  337     117.837  35.365  53.616  1.00  0.00            
ATOM   3586  PO4 POPE  337     121.274  34.841  53.484  1.00  0.00            
ATOM   3587  GL1 POPE  337     121.916  34.575  49.024  1.00  0.00            
ATOM   3588  GL2 POPE  337     124.328  35.401  47.598  1.00  0.00            
ATOM   3589  C1A POPE  337     120.333  34.185  44.460  1.00  0.00            
ATOM   3590  D2A POPE  337     118.835  35.458  40.562  1.00  0.00            
ATOM   3591  C3A POPE  337     119.417  32.921  37.789  1.00  0.00            
ATOM   3592  C4A POPE  337     120.034  31.738  32.836  1.00  0.00            
ATOM   3593  C1B POPE  337     123.029  38.062  43.014  1.00  0.00            
ATOM   3594  C2B POPE  337     122.472  39.474  39.425  1.00  0.00            
ATOM   3595  C3B POPE  337     122.202  40.083  35.483  1.00  0.00            
ATOM   3596  C4B POPE  337     121.424  36.195  34.188  1.00  0.00            
ATOM   3597  NH3 POPE  338      73.590  75.911  54.894  1.00  0.00            
ATOM   3598  PO4 POPE  338      74.420  72.979  51.053  1.00  0.00            
ATOM   3599  GL1 POPE  338      73.629  71.842  47.526  1.00  0.00            
ATOM   3600  GL2 POPE  338      70.756  72.214  47.456  1.00  0.00            
ATOM   3601  C1A POPE  338      74.061  71.529  42.388  1.00  0.00            
ATOM   3602  D2A POPE  338      71.947  71.973  38.893  1.00  0.00            
ATOM   3603  C3A POPE  338      68.239  73.234  37.761  1.00  0.00            
ATOM   3604  C4A POPE  338      66.697  76.997  38.059  1.00  0.00            
ATOM   3605  C1B POPE  338      71.677  76.048  45.698  1.00  0.00            
ATOM   3606  C2B POPE  338      73.524  76.777  42.024  1.00  0.00            
ATOM   3607  C3B POPE  338      72.155  77.043  38.644  1.00  0.00            
ATOM   3608  C4B POPE  338      69.775  76.619  34.270  1.00  0.00            
ATOM   3609  NH3 POPE  339      85.111  53.766  53.729  1.00  0.00            
ATOM   3610  PO4 POPE  339      81.368  56.773  53.432  1.00  0.00            
ATOM   3611  GL1 POPE  339      82.587  58.750  49.985  1.00  0.00            
ATOM   3612  GL2 POPE  339      85.645  56.065  49.724  1.00  0.00            
ATOM   3613  C1A POPE  339      84.372  60.007  46.188  1.00  0.00            
ATOM   3614  D2A POPE  339      85.528  61.442  41.733  1.00  0.00            
ATOM   3615  C3A POPE  339      84.246  60.650  38.296  1.00  0.00            
ATOM   3616  C4A POPE  339      84.972  59.539  34.172  1.00  0.00            
ATOM   3617  C1B POPE  339      83.647  55.083  45.877  1.00  0.00            
ATOM   3618  C2B POPE  339      84.782  55.283  40.648  1.00  0.00            
ATOM   3619  C3B POPE  339      87.691  57.486  38.728  1.00  0.00            
ATOM   3620  C4B POPE  339      91.067  59.077  37.778  1.00  0.00            
ATOM   3621  NH3 POPE  340     175.269  23.167  55.461  1.00  0.00            
ATOM   3622  PO4 POPE  340     178.155  18.980  56.142  1.00  0.00            
ATOM   3623  GL1 POPE  340     175.781  17.142  53.281  1.00  0.00            
ATOM   3624  GL2 POPE  340     178.705  15.573  51.532  1.00  0.00            
ATOM   3625  C1A POPE  340     174.679  15.576  48.943  1.00  0.00            
ATOM   3626  D2A POPE  340     170.905  18.102  46.132  1.00  0.00            
ATOM   3627  C3A POPE  340     173.182  21.851  43.550  1.00  0.00            
ATOM   3628  C4A POPE  340     173.420  25.345  40.453  1.00  0.00            
ATOM   3629  C1B POPE  340     177.824  19.112  48.382  1.00  0.00            
ATOM   3630  C2B POPE  340     178.015  19.079  44.775  1.00  0.00            
ATOM   3631  C3B POPE  340     176.222  18.089  41.357  1.00  0.00            
ATOM   3632  C4B POPE  340     173.931  17.060  38.039  1.00  0.00            
ATOM   3633  NH3 POPE  341     120.216   4.500  57.547  1.00  0.00            
ATOM   3634  PO4 POPE  341     122.882   2.739  54.882  1.00  0.00            
ATOM   3635  GL1 POPE  341     125.883   2.822  49.889  1.00  0.00            
ATOM   3636  GL2 POPE  341     122.211   3.888  48.688  1.00  0.00            
ATOM   3637  C1A POPE  341     130.005   3.102  47.711  1.00  0.00            
ATOM   3638  D2A POPE  341     133.288   4.027  43.566  1.00  0.00            
ATOM   3639  C3A POPE  341     131.817   3.456  39.263  1.00  0.00            
ATOM   3640  C4A POPE  341     130.673   3.882  35.383  1.00  0.00            
ATOM   3641  C1B POPE  341     120.151   5.788  45.135  1.00  0.00            
ATOM   3642  C2B POPE  341     118.074   7.043  41.856  1.00  0.00            
ATOM   3643  C3B POPE  341     118.986   8.830  38.356  1.00  0.00            
ATOM   3644  C4B POPE  341     120.294  13.280  35.669  1.00  0.00            
ATOM   3645  NH3 POPE  342     110.635 184.169  51.757  1.00  0.00            
ATOM   3646  PO4 POPE  342     107.173 181.744  54.215  1.00  0.00            
ATOM   3647  GL1 POPE  342     106.655 180.128  50.824  1.00  0.00            
ATOM   3648  GL2 POPE  342     107.149 176.204  50.950  1.00  0.00            
ATOM   3649  C1A POPE  342     103.943 179.755  47.276  1.00  0.00            
ATOM   3650  D2A POPE  342     102.710 177.988  42.861  1.00  0.00            
ATOM   3651  C3A POPE  342     104.460 177.040  39.452  1.00  0.00            
ATOM   3652  C4A POPE  342     106.893 173.295  35.717  1.00  0.00            
ATOM   3653  C1B POPE  342     105.281 175.024  47.674  1.00  0.00            
ATOM   3654  C2B POPE  342     104.476 173.512  43.894  1.00  0.00            
ATOM   3655  C3B POPE  342     103.276 171.507  40.156  1.00  0.00            
ATOM   3656  C4B POPE  342     101.731 171.456  36.366  1.00  0.00            
ATOM   3657  NH3 POPE  343       1.678  15.380  56.479  1.00  0.00            
ATOM   3658  PO4 POPE  343       6.302  12.646  57.178  1.00  0.00            
ATOM   3659  GL1 POPE  343       6.116  12.709  53.179  1.00  0.00            
ATOM   3660  GL2 POPE  343       9.525  12.564  50.867  1.00  0.00            
ATOM   3661  C1A POPE  343       5.647  12.918  47.947  1.00  0.00            
ATOM   3662  D2A POPE  343       6.105  13.785  42.658  1.00  0.00            
ATOM   3663  C3A POPE  343       5.315  10.562  39.902  1.00  0.00            
ATOM   3664  C4A POPE  343       4.334   7.208  37.730  1.00  0.00            
ATOM   3665  C1B POPE  343      10.055  10.764  46.547  1.00  0.00            
ATOM   3666  C2B POPE  343      10.531   9.407  42.180  1.00  0.00            
ATOM   3667  C3B POPE  343       9.413   7.585  38.006  1.00  0.00            
ATOM   3668  C4B POPE  343      11.215   3.200  37.547  1.00  0.00            
ATOM   3669  NH3 POPE  344     131.358 126.600  55.000  1.00  0.00            
ATOM   3670  PO4 POPE  344     128.689 123.411  55.261  1.00  0.00            
ATOM   3671  GL1 POPE  344     130.782 123.051  51.313  1.00  0.00            
ATOM   3672  GL2 POPE  344     133.296 124.767  50.837  1.00  0.00            
ATOM   3673  C1A POPE  344     130.512 120.460  47.613  1.00  0.00            
ATOM   3674  D2A POPE  344     128.265 119.165  43.429  1.00  0.00            
ATOM   3675  C3A POPE  344     127.463 118.146  39.367  1.00  0.00            
ATOM   3676  C4A POPE  344     126.496 119.032  35.238  1.00  0.00            
ATOM   3677  C1B POPE  344     134.827 128.550  47.086  1.00  0.00            
ATOM   3678  C2B POPE  344     135.526 132.045  43.947  1.00  0.00            
ATOM   3679  C3B POPE  344     136.305 131.562  41.488  1.00  0.00            
ATOM   3680  C4B POPE  344     139.914 132.733  39.134  1.00  0.00            
ATOM   3681  NH3 POPE  345     116.200 148.291  56.450  1.00  0.00            
ATOM   3682  PO4 POPE  345     120.165 148.208  55.020  1.00  0.00            
ATOM   3683  GL1 POPE  345     119.026 149.325  50.884  1.00  0.00            
ATOM   3684  GL2 POPE  345     119.119 146.253  48.840  1.00  0.00            
ATOM   3685  C1A POPE  345     118.071 150.036  46.178  1.00  0.00            
ATOM   3686  D2A POPE  345     115.072 152.348  42.889  1.00  0.00            
ATOM   3687  C3A POPE  345     113.826 150.209  39.130  1.00  0.00            
ATOM   3688  C4A POPE  345     115.814 150.803  34.584  1.00  0.00            
ATOM   3689  C1B POPE  345     119.532 145.300  44.448  1.00  0.00            
ATOM   3690  C2B POPE  345     116.691 146.871  41.850  1.00  0.00            
ATOM   3691  C3B POPE  345     116.884 146.861  37.803  1.00  0.00            
ATOM   3692  C4B POPE  345     117.830 143.061  35.068  1.00  0.00            
ATOM   3693  NH3 POPE  346     181.992  97.369  56.042  1.00  0.00            
ATOM   3694  PO4 POPE  346     177.633  96.419  56.601  1.00  0.00            
ATOM   3695  GL1 POPE  346     177.749  93.997  53.306  1.00  0.00            
ATOM   3696  GL2 POPE  346     175.165  94.209  50.386  1.00  0.00            
ATOM   3697  C1A POPE  346     181.817  92.928  51.017  1.00  0.00            
ATOM   3698  D2A POPE  346     185.599  90.188  49.457  1.00  0.00            
ATOM   3699  C3A POPE  346     185.535  89.453  45.457  1.00  0.00            
ATOM   3700  C4A POPE  346     186.166  91.205  42.014  1.00  0.00            
ATOM   3701  C1B POPE  346     172.696  91.797  46.920  1.00  0.00            
ATOM   3702  C2B POPE  346     173.945  89.986  43.771  1.00  0.00            
ATOM   3703  C3B POPE  346     172.518  87.205  40.173  1.00  0.00            
ATOM   3704  C4B POPE  346     170.264  84.086  37.174  1.00  0.00            
ATOM   3705  NH3 POPE  347     173.823   2.961  56.298  1.00  0.00            
ATOM   3706  PO4 POPE  347     173.952   6.887  55.631  1.00  0.00            
ATOM   3707  GL1 POPE  347     173.368   7.784  50.880  1.00  0.00            
ATOM   3708  GL2 POPE  347     173.361   4.589  49.125  1.00  0.00            
ATOM   3709  C1A POPE  347     172.714   8.839  46.152  1.00  0.00            
ATOM   3710  D2A POPE  347     174.627  10.083  42.106  1.00  0.00            
ATOM   3711  C3A POPE  347     171.613  10.130  38.436  1.00  0.00            
ATOM   3712  C4A POPE  347     170.080  13.518  37.006  1.00  0.00            
ATOM   3713  C1B POPE  347     172.754   3.744  44.969  1.00  0.00            
ATOM   3714  C2B POPE  347     174.705   2.960  41.727  1.00  0.00            
ATOM   3715  C3B POPE  347     175.382   6.172  38.649  1.00  0.00            
ATOM   3716  C4B POPE  347     176.503   9.645  36.516  1.00  0.00            
ATOM   3717  NH3 POPE  348     165.934 116.115  53.599  1.00  0.00            
ATOM   3718  PO4 POPE  348     162.316 115.002  56.050  1.00  0.00            
ATOM   3719  GL1 POPE  348     161.535 112.815  51.861  1.00  0.00            
ATOM   3720  GL2 POPE  348     161.371 110.352  53.254  1.00  0.00            
ATOM   3721  C1A POPE  348     159.144 115.022  48.293  1.00  0.00            
ATOM   3722  D2A POPE  348     158.400 116.314  44.149  1.00  0.00            
ATOM   3723  C3A POPE  348     157.085 113.620  41.330  1.00  0.00            
ATOM   3724  C4A POPE  348     155.382 112.472  37.284  1.00  0.00            
ATOM   3725  C1B POPE  348     161.449 109.202  48.856  1.00  0.00            
ATOM   3726  C2B POPE  348     161.616 107.517  45.146  1.00  0.00            
ATOM   3727  C3B POPE  348     160.069 108.655  40.920  1.00  0.00            
ATOM   3728  C4B POPE  348     160.633 111.798  38.011  1.00  0.00            
ATOM   3729  NH3 POPE  349      21.433  12.575  54.594  1.00  0.00            
ATOM   3730  PO4 POPE  349      26.023  12.540  54.733  1.00  0.00            
ATOM   3731  GL1 POPE  349      26.972  12.458  50.567  1.00  0.00            
ATOM   3732  GL2 POPE  349      23.716  12.446  49.474  1.00  0.00            
ATOM   3733  C1A POPE  349      27.045  12.654  46.463  1.00  0.00            
ATOM   3734  D2A POPE  349      27.578  14.692  42.461  1.00  0.00            
ATOM   3735  C3A POPE  349      28.415  13.338  39.489  1.00  0.00            
ATOM   3736  C4A POPE  349      32.289  13.112  37.441  1.00  0.00            
ATOM   3737  C1B POPE  349      21.843  14.067  46.891  1.00  0.00            
ATOM   3738  C2B POPE  349      21.537  14.996  42.913  1.00  0.00            
ATOM   3739  C3B POPE  349      23.509  15.128  38.207  1.00  0.00            
ATOM   3740  C4B POPE  349      24.072  13.157  33.306  1.00  0.00            
ATOM   3741  NH3 POPE  350      41.052 133.261  62.233  1.00  0.00            
ATOM   3742  PO4 POPE  350      44.436 130.636  61.438  1.00  0.00            
ATOM   3743  GL1 POPE  350      45.790 128.530  58.261  1.00  0.00            
ATOM   3744  GL2 POPE  350      48.084 128.429  56.745  1.00  0.00            
ATOM   3745  C1A POPE  350      44.772 128.907  53.160  1.00  0.00            
ATOM   3746  D2A POPE  350      45.214 125.819  49.912  1.00  0.00            
ATOM   3747  C3A POPE  350      43.817 128.202  46.213  1.00  0.00            
ATOM   3748  C4A POPE  350      44.148 129.626  42.182  1.00  0.00            
ATOM   3749  C1B POPE  350      47.497 133.059  55.452  1.00  0.00            
ATOM   3750  C2B POPE  350      45.943 133.640  51.314  1.00  0.00            
ATOM   3751  C3B POPE  350      45.492 132.861  46.718  1.00  0.00            
ATOM   3752  C4B POPE  350      47.011 133.518  42.521  1.00  0.00            
ATOM   3753  NH3 POPE  351     105.834 109.075  59.159  1.00  0.00            
ATOM   3754  PO4 POPE  351     106.581 112.826  56.810  1.00  0.00            
ATOM   3755  GL1 POPE  351     106.664 112.125  51.430  1.00  0.00            
ATOM   3756  GL2 POPE  351     109.187 114.300  49.272  1.00  0.00            
ATOM   3757  C1A POPE  351     104.715 112.818  47.962  1.00  0.00            
ATOM   3758  D2A POPE  351     103.370 111.124  43.843  1.00  0.00            
ATOM   3759  C3A POPE  351     101.426 108.157  43.179  1.00  0.00            
ATOM   3760  C4A POPE  351     101.141 105.283  40.827  1.00  0.00            
ATOM   3761  C1B POPE  351     108.591 114.163  44.833  1.00  0.00            
ATOM   3762  C2B POPE  351     109.246 116.402  40.511  1.00  0.00            
ATOM   3763  C3B POPE  351     106.629 117.477  37.546  1.00  0.00            
ATOM   3764  C4B POPE  351     104.239 120.425  34.898  1.00  0.00            
ATOM   3765  NH3 POPE  352      97.615 191.155  56.011  1.00  0.00            
ATOM   3766  PO4 POPE  352     101.624 188.460  57.145  1.00  0.00            
ATOM   3767  GL1 POPE  352     102.046 188.737  52.651  1.00  0.00            
ATOM   3768  GL2 POPE  352      98.684 188.048  51.839  1.00  0.00            
ATOM   3769  C1A POPE  352     101.656 188.684  47.802  1.00  0.00            
ATOM   3770  D2A POPE  352     100.798 188.629  43.691  1.00  0.00            
ATOM   3771  C3A POPE  352     102.773 191.181  41.520  1.00  0.00            
ATOM   3772  C4A POPE  352     101.629 194.560  39.878  1.00  0.00            
ATOM   3773  C1B POPE  352      98.995 184.951  47.865  1.00  0.00            
ATOM   3774  C2B POPE  352     103.805 184.470  46.073  1.00  0.00            
ATOM   3775  C3B POPE  352     107.066 186.738  44.895  1.00  0.00            
ATOM   3776  C4B POPE  352     106.423 187.481  40.917  1.00  0.00            
ATOM   3777  NH3 POPE  353     170.039 159.791  56.711  1.00  0.00            
ATOM   3778  PO4 POPE  353     169.750 165.407  56.361  1.00  0.00            
ATOM   3779  GL1 POPE  353     170.365 162.904  52.419  1.00  0.00            
ATOM   3780  GL2 POPE  353     172.993 162.566  52.878  1.00  0.00            
ATOM   3781  C1A POPE  353     169.352 161.438  49.715  1.00  0.00            
ATOM   3782  D2A POPE  353     169.561 160.101  46.489  1.00  0.00            
ATOM   3783  C3A POPE  353     170.112 158.122  42.362  1.00  0.00            
ATOM   3784  C4A POPE  353     170.506 158.413  38.133  1.00  0.00            
ATOM   3785  C1B POPE  353     174.543 162.156  48.914  1.00  0.00            
ATOM   3786  C2B POPE  353     174.281 159.330  45.140  1.00  0.00            
ATOM   3787  C3B POPE  353     174.189 155.428  45.867  1.00  0.00            
ATOM   3788  C4B POPE  353     172.524 151.304  45.253  1.00  0.00            
ATOM   3789  NH3 POPE  354     132.920  43.405  58.087  1.00  0.00            
ATOM   3790  PO4 POPE  354     135.898  40.659  57.811  1.00  0.00            
ATOM   3791  GL1 POPE  354     136.704  41.497  52.564  1.00  0.00            
ATOM   3792  GL2 POPE  354     139.136  43.678  52.625  1.00  0.00            
ATOM   3793  C1A POPE  354     135.706  42.231  48.333  1.00  0.00            
ATOM   3794  D2A POPE  354     133.989  45.796  45.854  1.00  0.00            
ATOM   3795  C3A POPE  354     131.186  46.197  42.673  1.00  0.00            
ATOM   3796  C4A POPE  354     131.121  45.375  39.212  1.00  0.00            
ATOM   3797  C1B POPE  354     140.373  45.254  48.651  1.00  0.00            
ATOM   3798  C2B POPE  354     138.776  45.458  44.636  1.00  0.00            
ATOM   3799  C3B POPE  354     136.207  45.308  40.420  1.00  0.00            
ATOM   3800  C4B POPE  354     136.829  47.103  36.427  1.00  0.00            
ATOM   3801  NH3 POPE  355     124.019 177.736  53.507  1.00  0.00            
ATOM   3802  PO4 POPE  355     119.954 180.071  54.281  1.00  0.00            
ATOM   3803  GL1 POPE  355     123.196 182.609  51.595  1.00  0.00            
ATOM   3804  GL2 POPE  355     126.266 183.694  51.137  1.00  0.00            
ATOM   3805  C1A POPE  355     123.918 183.170  47.205  1.00  0.00            
ATOM   3806  D2A POPE  355     126.329 182.287  42.569  1.00  0.00            
ATOM   3807  C3A POPE  355     126.430 184.782  38.989  1.00  0.00            
ATOM   3808  C4A POPE  355     128.238 188.196  38.039  1.00  0.00            
ATOM   3809  C1B POPE  355     128.836 181.233  47.196  1.00  0.00            
ATOM   3810  C2B POPE  355     130.879 181.130  43.623  1.00  0.00            
ATOM   3811  C3B POPE  355     131.551 177.835  39.787  1.00  0.00            
ATOM   3812  C4B POPE  355     133.590 173.809  38.859  1.00  0.00            
ATOM   3813  NH3 POPE  356       0.913   6.790  61.692  1.00  0.00            
ATOM   3814  PO4 POPE  356       0.474   5.365  57.359  1.00  0.00            
ATOM   3815  GL1 POPE  356       0.265   7.260  53.745  1.00  0.00            
ATOM   3816  GL2 POPE  356       2.589   9.445  52.331  1.00  0.00            
ATOM   3817  C1A POPE  356     196.222   6.432  50.015  1.00  0.00            
ATOM   3818  D2A POPE  356     196.959   6.596  45.826  1.00  0.00            
ATOM   3819  C3A POPE  356     196.553   2.171  42.907  1.00  0.00            
ATOM   3820  C4A POPE  356     193.037   1.243  39.603  1.00  0.00            
ATOM   3821  C1B POPE  356       1.666   9.956  48.530  1.00  0.00            
ATOM   3822  C2B POPE  356       0.448  13.098  46.373  1.00  0.00            
ATOM   3823  C3B POPE  356       1.193  14.653  42.615  1.00  0.00            
ATOM   3824  C4B POPE  356       0.642  18.944  40.088  1.00  0.00            
ATOM   3825  NH3 POPE  357      73.189 142.272  57.122  1.00  0.00            
ATOM   3826  PO4 POPE  357      69.421 141.816  58.808  1.00  0.00            
ATOM   3827  GL1 POPE  357      68.500 141.413  54.934  1.00  0.00            
ATOM   3828  GL2 POPE  357      70.124 143.757  52.955  1.00  0.00            
ATOM   3829  C1A POPE  357      66.148 142.134  50.807  1.00  0.00            
ATOM   3830  D2A POPE  357      66.402 144.994  47.577  1.00  0.00            
ATOM   3831  C3A POPE  357      63.512 144.946  44.023  1.00  0.00            
ATOM   3832  C4A POPE  357      61.223 144.338  39.434  1.00  0.00            
ATOM   3833  C1B POPE  357      74.418 144.689  51.496  1.00  0.00            
ATOM   3834  C2B POPE  357      75.416 146.697  47.258  1.00  0.00            
ATOM   3835  C3B POPE  357      73.919 149.408  44.369  1.00  0.00            
ATOM   3836  C4B POPE  357      74.877 151.998  41.614  1.00  0.00            
ATOM   3837  NH3 POPE  358       5.839  91.311  56.963  1.00  0.00            
ATOM   3838  PO4 POPE  358       4.427  86.528  57.622  1.00  0.00            
ATOM   3839  GL1 POPE  358       3.676  83.984  54.577  1.00  0.00            
ATOM   3840  GL2 POPE  358       5.135  80.690  55.341  1.00  0.00            
ATOM   3841  C1A POPE  358       1.802  83.938  50.284  1.00  0.00            
ATOM   3842  D2A POPE  358       0.295  84.578  45.122  1.00  0.00            
ATOM   3843  C3A POPE  358       0.431  87.191  42.566  1.00  0.00            
ATOM   3844  C4A POPE  358     196.764  88.664  40.721  1.00  0.00            
ATOM   3845  C1B POPE  358       5.286  79.735  51.237  1.00  0.00            
ATOM   3846  C2B POPE  358       6.709  81.891  47.306  1.00  0.00            
ATOM   3847  C3B POPE  358       8.609  82.562  43.595  1.00  0.00            
ATOM   3848  C4B POPE  358      13.743  82.044  45.183  1.00  0.00            
ATOM   3849  NH3 POPE  359     136.116  84.012  63.284  1.00  0.00            
ATOM   3850  PO4 POPE  359     138.266  83.364  59.093  1.00  0.00            
ATOM   3851  GL1 POPE  359     140.081  82.105  54.431  1.00  0.00            
ATOM   3852  GL2 POPE  359     143.698  80.342  53.686  1.00  0.00            
ATOM   3853  C1A POPE  359     140.177  83.219  49.827  1.00  0.00            
ATOM   3854  D2A POPE  359     141.790  83.354  45.661  1.00  0.00            
ATOM   3855  C3A POPE  359     145.266  85.202  44.362  1.00  0.00            
ATOM   3856  C4A POPE  359     149.807  85.131  45.772  1.00  0.00            
ATOM   3857  C1B POPE  359     144.889  80.863  49.952  1.00  0.00            
ATOM   3858  C2B POPE  359     145.788  80.246  45.007  1.00  0.00            
ATOM   3859  C3B POPE  359     147.650  81.930  41.373  1.00  0.00            
ATOM   3860  C4B POPE  359     146.803  82.300  36.816  1.00  0.00            
ATOM   3861  NH3 POPE  360      64.627  17.364  56.608  1.00  0.00            
ATOM   3862  PO4 POPE  360      68.340  16.864  57.248  1.00  0.00            
ATOM   3863  GL1 POPE  360      68.714  16.907  53.577  1.00  0.00            
ATOM   3864  GL2 POPE  360      65.915  18.379  51.561  1.00  0.00            
ATOM   3865  C1A POPE  360      70.410  18.231  48.742  1.00  0.00            
ATOM   3866  D2A POPE  360      73.234  17.737  44.937  1.00  0.00            
ATOM   3867  C3A POPE  360      73.185  19.914  41.888  1.00  0.00            
ATOM   3868  C4A POPE  360      75.109  22.677  40.059  1.00  0.00            
ATOM   3869  C1B POPE  360      62.850  16.531  48.554  1.00  0.00            
ATOM   3870  C2B POPE  360      60.618  16.635  44.022  1.00  0.00            
ATOM   3871  C3B POPE  360      60.124  15.211  38.828  1.00  0.00            
ATOM   3872  C4B POPE  360      57.850  16.033  36.171  1.00  0.00            
ATOM   3873  NH3 POPE  361     160.076  64.083  55.996  1.00  0.00            
ATOM   3874  PO4 POPE  361     162.177  67.981  57.382  1.00  0.00            
ATOM   3875  GL1 POPE  361     163.009  67.025  52.225  1.00  0.00            
ATOM   3876  GL2 POPE  361     166.121  67.192  53.127  1.00  0.00            
ATOM   3877  C1A POPE  361     163.018  66.443  48.322  1.00  0.00            
ATOM   3878  D2A POPE  361     164.609  66.456  45.000  1.00  0.00            
ATOM   3879  C3A POPE  361     164.216  66.963  41.372  1.00  0.00            
ATOM   3880  C4A POPE  361     164.406  64.980  37.766  1.00  0.00            
ATOM   3881  C1B POPE  361     168.240  67.510  48.000  1.00  0.00            
ATOM   3882  C2B POPE  361     167.673  70.674  44.789  1.00  0.00            
ATOM   3883  C3B POPE  361     166.542  72.156  40.965  1.00  0.00            
ATOM   3884  C4B POPE  361     168.922  72.962  36.973  1.00  0.00            
ATOM   3885  NH3 POPE  362      64.919  63.957  52.234  1.00  0.00            
ATOM   3886  PO4 POPE  362      62.437  67.610  53.507  1.00  0.00            
ATOM   3887  GL1 POPE  362      61.142  66.354  49.364  1.00  0.00            
ATOM   3888  GL2 POPE  362      62.766  64.958  47.247  1.00  0.00            
ATOM   3889  C1A POPE  362      57.780  68.286  46.235  1.00  0.00            
ATOM   3890  D2A POPE  362      56.505  66.972  41.817  1.00  0.00            
ATOM   3891  C3A POPE  362      52.021  66.562  39.901  1.00  0.00            
ATOM   3892  C4A POPE  362      47.863  68.369  37.509  1.00  0.00            
ATOM   3893  C1B POPE  362      61.073  66.328  43.136  1.00  0.00            
ATOM   3894  C2B POPE  362      60.040  68.231  38.907  1.00  0.00            
ATOM   3895  C3B POPE  362      58.487  70.788  35.672  1.00  0.00            
ATOM   3896  C4B POPE  362      59.809  72.915  31.757  1.00  0.00            
ATOM   3897  NH3 POPE  363     110.626 193.926  51.819  1.00  0.00            
ATOM   3898  PO4 POPE  363     105.478 195.907  52.031  1.00  0.00            
ATOM   3899  GL1 POPE  363     107.694 196.964  48.722  1.00  0.00            
ATOM   3900  GL2 POPE  363     110.029   0.020  50.972  1.00  0.00            
ATOM   3901  C1A POPE  363     108.702 198.016  45.090  1.00  0.00            
ATOM   3902  D2A POPE  363     109.599   2.417  41.209  1.00  0.00            
ATOM   3903  C3A POPE  363     106.546   4.318  37.655  1.00  0.00            
ATOM   3904  C4A POPE  363     105.881   7.004  34.625  1.00  0.00            
ATOM   3905  C1B POPE  363     109.229   2.980  48.250  1.00  0.00            
ATOM   3906  C2B POPE  363     106.773   4.125  45.461  1.00  0.00            
ATOM   3907  C3B POPE  363     104.580   2.013  41.813  1.00  0.00            
ATOM   3908  C4B POPE  363     101.877   1.822  38.810  1.00  0.00            
ATOM   3909  NH3 POPE  364     122.798 135.863  56.884  1.00  0.00            
ATOM   3910  PO4 POPE  364     120.365 139.661  55.865  1.00  0.00            
ATOM   3911  GL1 POPE  364     118.968 138.495  52.589  1.00  0.00            
ATOM   3912  GL2 POPE  364     118.507 135.146  53.285  1.00  0.00            
ATOM   3913  C1A POPE  364     119.895 140.229  48.888  1.00  0.00            
ATOM   3914  D2A POPE  364     123.048 142.896  47.723  1.00  0.00            
ATOM   3915  C3A POPE  364     123.900 142.417  43.454  1.00  0.00            
ATOM   3916  C4A POPE  364     123.769 139.213  40.098  1.00  0.00            
ATOM   3917  C1B POPE  364     117.940 134.806  48.737  1.00  0.00            
ATOM   3918  C2B POPE  364     118.070 137.249  46.207  1.00  0.00            
ATOM   3919  C3B POPE  364     119.769 140.295  43.214  1.00  0.00            
ATOM   3920  C4B POPE  364     120.297 143.652  39.759  1.00  0.00            
ATOM   3921  NH3 POPE  365     160.030  72.479  58.082  1.00  0.00            
ATOM   3922  PO4 POPE  365     156.021  74.267  58.945  1.00  0.00            
ATOM   3923  GL1 POPE  365     156.218  73.064  54.600  1.00  0.00            
ATOM   3924  GL2 POPE  365     153.114  73.235  54.162  1.00  0.00            
ATOM   3925  C1A POPE  365     156.287  74.156  50.383  1.00  0.00            
ATOM   3926  D2A POPE  365     155.858  76.722  47.354  1.00  0.00            
ATOM   3927  C3A POPE  365     156.527  77.529  42.828  1.00  0.00            
ATOM   3928  C4A POPE  365     155.985  79.599  39.012  1.00  0.00            
ATOM   3929  C1B POPE  365     154.444  69.687  50.875  1.00  0.00            
ATOM   3930  C2B POPE  365     153.447  68.695  46.279  1.00  0.00            
ATOM   3931  C3B POPE  365     153.427  67.234  41.789  1.00  0.00            
ATOM   3932  C4B POPE  365     152.459  64.681  39.452  1.00  0.00            
ATOM   3933  NH3 POPE  366     188.922 148.463  56.734  1.00  0.00            
ATOM   3934  PO4 POPE  366     193.117 152.579  56.353  1.00  0.00            
ATOM   3935  GL1 POPE  366     193.747 150.468  52.080  1.00  0.00            
ATOM   3936  GL2 POPE  366     196.847 148.505  50.744  1.00  0.00            
ATOM   3937  C1A POPE  366     192.072 152.970  48.712  1.00  0.00            
ATOM   3938  D2A POPE  366     191.588 155.431  43.949  1.00  0.00            
ATOM   3939  C3A POPE  366     191.029 154.222  39.855  1.00  0.00            
ATOM   3940  C4A POPE  366     191.315 154.922  35.547  1.00  0.00            
ATOM   3941  C1B POPE  366     194.705 149.085  46.679  1.00  0.00            
ATOM   3942  C2B POPE  366     194.907 150.444  42.113  1.00  0.00            
ATOM   3943  C3B POPE  366     196.940 153.687  38.271  1.00  0.00            
ATOM   3944  C4B POPE  366     197.565 156.048  35.281  1.00  0.00            
ATOM   3945  NH3 POPE  367     100.759  29.453  51.681  1.00  0.00            
ATOM   3946  PO4 POPE  367      97.497  33.152  52.355  1.00  0.00            
ATOM   3947  GL1 POPE  367      95.641  36.200  50.345  1.00  0.00            
ATOM   3948  GL2 POPE  367      92.574  37.064  50.982  1.00  0.00            
ATOM   3949  C1A POPE  367      95.320  35.468  46.251  1.00  0.00            
ATOM   3950  D2A POPE  367      95.657  35.817  40.692  1.00  0.00            
ATOM   3951  C3A POPE  367      96.662  32.402  37.506  1.00  0.00            
ATOM   3952  C4A POPE  367      97.214  31.009  33.513  1.00  0.00            
ATOM   3953  C1B POPE  367      90.161  36.945  47.546  1.00  0.00            
ATOM   3954  C2B POPE  367      87.491  36.590  43.042  1.00  0.00            
ATOM   3955  C3B POPE  367      86.229  34.756  39.258  1.00  0.00            
ATOM   3956  C4B POPE  367      84.269  35.463  35.069  1.00  0.00            
ATOM   3957  NH3 POPE  368     165.257  67.167  62.140  1.00  0.00            
ATOM   3958  PO4 POPE  368     170.281  67.788  60.923  1.00  0.00            
ATOM   3959  GL1 POPE  368     171.764  64.633  57.773  1.00  0.00            
ATOM   3960  GL2 POPE  368     170.489  66.896  55.341  1.00  0.00            
ATOM   3961  C1A POPE  368     174.943  63.371  53.966  1.00  0.00            
ATOM   3962  D2A POPE  368     179.438  64.994  54.336  1.00  0.00            
ATOM   3963  C3A POPE  368     180.545  67.770  51.898  1.00  0.00            
ATOM   3964  C4A POPE  368     181.828  68.643  47.553  1.00  0.00            
ATOM   3965  C1B POPE  368     171.688  65.693  51.282  1.00  0.00            
ATOM   3966  C2B POPE  368     172.211  63.560  47.813  1.00  0.00            
ATOM   3967  C3B POPE  368     173.725  64.069  44.393  1.00  0.00            
ATOM   3968  C4B POPE  368     174.488  66.947  41.230  1.00  0.00            
ATOM   3969  NH3 POPE  369      15.486  46.652  54.410  1.00  0.00            
ATOM   3970  PO4 POPE  369      11.523  47.000  57.414  1.00  0.00            
ATOM   3971  GL1 POPE  369      10.396  48.690  54.108  1.00  0.00            
ATOM   3972  GL2 POPE  369      12.657  50.847  52.752  1.00  0.00            
ATOM   3973  C1A POPE  369       8.054  49.093  50.868  1.00  0.00            
ATOM   3974  D2A POPE  369       6.224  48.095  47.801  1.00  0.00            
ATOM   3975  C3A POPE  369       7.508  47.795  44.026  1.00  0.00            
ATOM   3976  C4A POPE  369       8.136  47.193  40.567  1.00  0.00            
ATOM   3977  C1B POPE  369      11.267  52.409  48.557  1.00  0.00            
ATOM   3978  C2B POPE  369      12.517  55.275  44.412  1.00  0.00            
ATOM   3979  C3B POPE  369      11.625  58.800  40.752  1.00  0.00            
ATOM   3980  C4B POPE  369       9.089  61.910  38.902  1.00  0.00            
ATOM   3981  NH3 POPE  370     192.395 141.129  55.919  1.00  0.00            
ATOM   3982  PO4 POPE  370     188.787 139.217  55.001  1.00  0.00            
ATOM   3983  GL1 POPE  370     189.469 141.330  51.380  1.00  0.00            
ATOM   3984  GL2 POPE  370     187.802 143.163  49.747  1.00  0.00            
ATOM   3985  C1A POPE  370     191.084 140.057  47.058  1.00  0.00            
ATOM   3986  D2A POPE  370     188.726 138.443  43.942  1.00  0.00            
ATOM   3987  C3A POPE  370     190.847 137.058  40.072  1.00  0.00            
ATOM   3988  C4A POPE  370     190.457 133.505  37.776  1.00  0.00            
ATOM   3989  C1B POPE  370     188.641 143.927  44.648  1.00  0.00            
ATOM   3990  C2B POPE  370     185.687 146.910  42.378  1.00  0.00            
ATOM   3991  C3B POPE  370     184.268 146.032  38.513  1.00  0.00            
ATOM   3992  C4B POPE  370     184.847 141.719  35.813  1.00  0.00            
ATOM   3993  NH3 POPE  371     119.610 109.717  55.533  1.00  0.00            
ATOM   3994  PO4 POPE  371     115.900 112.469  55.002  1.00  0.00            
ATOM   3995  GL1 POPE  371     115.980 112.812  50.587  1.00  0.00            
ATOM   3996  GL2 POPE  371     118.490 114.796  51.307  1.00  0.00            
ATOM   3997  C1A POPE  371     113.244 111.668  47.500  1.00  0.00            
ATOM   3998  D2A POPE  371     113.040 111.526  43.952  1.00  0.00            
ATOM   3999  C3A POPE  371     117.188 111.875  42.112  1.00  0.00            
ATOM   4000  C4A POPE  371     119.896 113.051  38.552  1.00  0.00            
ATOM   4001  C1B POPE  371     115.088 117.054  47.901  1.00  0.00            
ATOM   4002  C2B POPE  371     112.968 116.617  44.417  1.00  0.00            
ATOM   4003  C3B POPE  371     114.106 114.356  39.734  1.00  0.00            
ATOM   4004  C4B POPE  371     116.026 116.076  35.407  1.00  0.00            
ATOM   4005  NH3 POPE  372      22.954  52.528  55.948  1.00  0.00            
ATOM   4006  PO4 POPE  372      23.302  49.303  53.997  1.00  0.00            
ATOM   4007  GL1 POPE  372      21.124  47.928  50.675  1.00  0.00            
ATOM   4008  GL2 POPE  372      20.700  44.240  50.451  1.00  0.00            
ATOM   4009  C1A POPE  372      17.431  46.592  47.386  1.00  0.00            
ATOM   4010  D2A POPE  372      12.303  47.459  46.583  1.00  0.00            
ATOM   4011  C3A POPE  372      12.350  49.474  42.683  1.00  0.00            
ATOM   4012  C4A POPE  372      14.629  52.334  40.314  1.00  0.00            
ATOM   4013  C1B POPE  372      22.158  43.237  47.061  1.00  0.00            
ATOM   4014  C2B POPE  372      23.629  41.289  42.706  1.00  0.00            
ATOM   4015  C3B POPE  372      23.792  37.823  40.253  1.00  0.00            
ATOM   4016  C4B POPE  372      27.410  36.094  39.090  1.00  0.00            
ATOM   4017  NH3 POPE  373      32.989  39.527  55.444  1.00  0.00            
ATOM   4018  PO4 POPE  373      35.042  36.441  56.612  1.00  0.00            
ATOM   4019  GL1 POPE  373      35.535  36.318  50.633  1.00  0.00            
ATOM   4020  GL2 POPE  373      33.556  39.638  49.680  1.00  0.00            
ATOM   4021  C1A POPE  373      36.650  34.788  45.745  1.00  0.00            
ATOM   4022  D2A POPE  373      37.256  33.265  41.036  1.00  0.00            
ATOM   4023  C3A POPE  373      39.030  29.094  40.665  1.00  0.00            
ATOM   4024  C4A POPE  373      40.637  26.724  44.539  1.00  0.00            
ATOM   4025  C1B POPE  373      32.474  37.730  45.501  1.00  0.00            
ATOM   4026  C2B POPE  373      32.284  36.375  41.389  1.00  0.00            
ATOM   4027  C3B POPE  373      36.104  37.156  38.063  1.00  0.00            
ATOM   4028  C4B POPE  373      39.689  40.425  39.222  1.00  0.00            
ATOM   4029  NH3 POPE  374      37.797  92.658  54.441  1.00  0.00            
ATOM   4030  PO4 POPE  374      41.505  93.898  56.069  1.00  0.00            
ATOM   4031  GL1 POPE  374      41.825  94.111  51.789  1.00  0.00            
ATOM   4032  GL2 POPE  374      42.960  90.702  50.251  1.00  0.00            
ATOM   4033  C1A POPE  374      42.743  94.734  47.344  1.00  0.00            
ATOM   4034  D2A POPE  374      46.113  94.342  44.466  1.00  0.00            
ATOM   4035  C3A POPE  374      48.065  94.527  40.853  1.00  0.00            
ATOM   4036  C4A POPE  374      50.308  94.196  37.547  1.00  0.00            
ATOM   4037  C1B POPE  374      46.733  92.231  49.030  1.00  0.00            
ATOM   4038  C2B POPE  374      50.471  93.315  46.541  1.00  0.00            
ATOM   4039  C3B POPE  374      52.613  94.454  42.629  1.00  0.00            
ATOM   4040  C4B POPE  374      55.499  94.170  39.306  1.00  0.00            
ATOM   4041  NH3 POPE  375      20.797  84.420  60.112  1.00  0.00            
ATOM   4042  PO4 POPE  375      22.665  87.579  57.783  1.00  0.00            
ATOM   4043  GL1 POPE  375      23.321  87.993  53.655  1.00  0.00            
ATOM   4044  GL2 POPE  375      21.148  90.024  53.274  1.00  0.00            
ATOM   4045  C1A POPE  375      25.691  87.845  49.948  1.00  0.00            
ATOM   4046  D2A POPE  375      25.969  86.554  46.472  1.00  0.00            
ATOM   4047  C3A POPE  375      29.420  87.562  44.385  1.00  0.00            
ATOM   4048  C4A POPE  375      32.822  87.428  41.400  1.00  0.00            
ATOM   4049  C1B POPE  375      18.825  88.542  50.811  1.00  0.00            
ATOM   4050  C2B POPE  375      15.510  85.777  48.495  1.00  0.00            
ATOM   4051  C3B POPE  375      11.416  82.719  49.441  1.00  0.00            
ATOM   4052  C4B POPE  375       7.436  84.180  51.505  1.00  0.00            
ATOM   4053  NH3 POPE  376     150.114 179.399  55.128  1.00  0.00            
ATOM   4054  PO4 POPE  376     148.303 182.627  53.154  1.00  0.00            
ATOM   4055  GL1 POPE  376     146.864 184.178  49.898  1.00  0.00            
ATOM   4056  GL2 POPE  376     143.215 183.094  49.812  1.00  0.00            
ATOM   4057  C1A POPE  376     148.287 183.853  45.501  1.00  0.00            
ATOM   4058  D2A POPE  376     151.866 184.806  43.048  1.00  0.00            
ATOM   4059  C3A POPE  376     153.719 182.603  39.101  1.00  0.00            
ATOM   4060  C4A POPE  376     152.264 185.026  34.783  1.00  0.00            
ATOM   4061  C1B POPE  376     143.239 183.901  44.887  1.00  0.00            
ATOM   4062  C2B POPE  376     144.478 184.073  40.667  1.00  0.00            
ATOM   4063  C3B POPE  376     142.239 183.861  36.380  1.00  0.00            
ATOM   4064  C4B POPE  376     141.135 187.277  33.652  1.00  0.00            
ATOM   4065  NH3 POPE  377      37.338  58.306  53.875  1.00  0.00            
ATOM   4066  PO4 POPE  377      35.259  56.162  56.302  1.00  0.00            
ATOM   4067  GL1 POPE  377      32.972  56.326  52.234  1.00  0.00            
ATOM   4068  GL2 POPE  377      32.120  58.414  52.051  1.00  0.00            
ATOM   4069  C1A POPE  377      34.991  56.754  47.780  1.00  0.00            
ATOM   4070  D2A POPE  377      34.963  59.843  44.084  1.00  0.00            
ATOM   4071  C3A POPE  377      35.549  57.656  40.107  1.00  0.00            
ATOM   4072  C4A POPE  377      36.729  57.765  35.885  1.00  0.00            
ATOM   4073  C1B POPE  377      30.362  58.137  48.241  1.00  0.00            
ATOM   4074  C2B POPE  377      29.268  56.461  45.131  1.00  0.00            
ATOM   4075  C3B POPE  377      28.260  55.921  40.650  1.00  0.00            
ATOM   4076  C4B POPE  377      24.348  55.756  38.420  1.00  0.00            
ATOM   4077  NH3 POPE  378      99.499  55.292  50.672  1.00  0.00            
ATOM   4078  PO4 POPE  378     100.832  59.531  51.501  1.00  0.00            
ATOM   4079  GL1 POPE  378     103.004  60.972  47.526  1.00  0.00            
ATOM   4080  GL2 POPE  378     106.061  59.742  45.656  1.00  0.00            
ATOM   4081  C1A POPE  378     103.102  63.095  43.348  1.00  0.00            
ATOM   4082  D2A POPE  378     101.816  65.734  40.615  1.00  0.00            
ATOM   4083  C3A POPE  378     103.909  66.879  36.929  1.00  0.00            
ATOM   4084  C4A POPE  378     108.647  66.326  34.992  1.00  0.00            
ATOM   4085  C1B POPE  378     105.553  59.110  41.450  1.00  0.00            
ATOM   4086  C2B POPE  378     103.682  56.116  39.105  1.00  0.00            
ATOM   4087  C3B POPE  378     102.223  52.575  36.216  1.00  0.00            
ATOM   4088  C4B POPE  378     100.175  48.089  34.880  1.00  0.00            
ATOM   4089  NH3 POPE  379     167.097 152.286  57.750  1.00  0.00            
ATOM   4090  PO4 POPE  379     170.710 148.923  57.112  1.00  0.00            
ATOM   4091  GL1 POPE  379     171.801 146.909  53.361  1.00  0.00            
ATOM   4092  GL2 POPE  379     172.715 144.117  52.958  1.00  0.00            
ATOM   4093  C1A POPE  379     172.465 147.182  48.322  1.00  0.00            
ATOM   4094  D2A POPE  379     175.332 146.959  44.717  1.00  0.00            
ATOM   4095  C3A POPE  379     175.495 149.481  40.953  1.00  0.00            
ATOM   4096  C4A POPE  379     173.116 153.294  40.433  1.00  0.00            
ATOM   4097  C1B POPE  379     172.935 142.596  49.041  1.00  0.00            
ATOM   4098  C2B POPE  379     170.792 143.167  45.778  1.00  0.00            
ATOM   4099  C3B POPE  379     167.528 142.794  42.569  1.00  0.00            
ATOM   4100  C4B POPE  379     163.421 144.472  41.751  1.00  0.00            
ATOM   4101  NH3 POPE  380      53.490 181.591  56.154  1.00  0.00            
ATOM   4102  PO4 POPE  380      49.002 182.032  57.199  1.00  0.00            
ATOM   4103  GL1 POPE  380      48.432 182.692  53.318  1.00  0.00            
ATOM   4104  GL2 POPE  380      47.152 179.326  50.984  1.00  0.00            
ATOM   4105  C1A POPE  380      51.174 183.701  49.813  1.00  0.00            
ATOM   4106  D2A POPE  380      54.418 181.448  46.516  1.00  0.00            
ATOM   4107  C3A POPE  380      55.865 183.822  42.120  1.00  0.00            
ATOM   4108  C4A POPE  380      53.433 183.489  38.369  1.00  0.00            
ATOM   4109  C1B POPE  380      45.776 177.601  47.659  1.00  0.00            
ATOM   4110  C2B POPE  380      44.236 177.156  43.540  1.00  0.00            
ATOM   4111  C3B POPE  380      44.396 177.123  38.413  1.00  0.00            
ATOM   4112  C4B POPE  380      41.141 177.184  35.447  1.00  0.00            
ATOM   4113  NH3 POPE  381      47.813 187.114  56.452  1.00  0.00            
ATOM   4114  PO4 POPE  381      44.850 190.855  57.376  1.00  0.00            
ATOM   4115  GL1 POPE  381      45.664 192.612  53.937  1.00  0.00            
ATOM   4116  GL2 POPE  381      44.010 191.277  51.328  1.00  0.00            
ATOM   4117  C1A POPE  381      47.903 194.833  50.961  1.00  0.00            
ATOM   4118  D2A POPE  381      51.736 196.241  50.828  1.00  0.00            
ATOM   4119  C3A POPE  381      54.814 196.475  48.127  1.00  0.00            
ATOM   4120  C4A POPE  381      56.431   0.297  44.795  1.00  0.00            
ATOM   4121  C1B POPE  381      44.487 188.975  47.392  1.00  0.00            
ATOM   4122  C2B POPE  381      46.848 186.636  43.996  1.00  0.00            
ATOM   4123  C3B POPE  381      47.859 184.549  39.856  1.00  0.00            
ATOM   4124  C4B POPE  381      44.356 184.757  36.975  1.00  0.00            
ATOM   4125  NH3 POPE  382       3.142  30.695  56.710  1.00  0.00            
ATOM   4126  PO4 POPE  382     198.032  28.562  58.460  1.00  0.00            
ATOM   4127  GL1 POPE  382     197.870  28.388  54.390  1.00  0.00            
ATOM   4128  GL2 POPE  382       1.567  31.524  51.883  1.00  0.00            
ATOM   4129  C1A POPE  382     196.937  27.860  49.639  1.00  0.00            
ATOM   4130  D2A POPE  382     197.074  25.126  46.288  1.00  0.00            
ATOM   4131  C3A POPE  382     196.374  27.159  43.389  1.00  0.00            
ATOM   4132  C4A POPE  382     193.075  30.440  43.211  1.00  0.00            
ATOM   4133  C1B POPE  382       1.724  31.534  47.881  1.00  0.00            
ATOM   4134  C2B POPE  382       3.420  34.520  44.033  1.00  0.00            
ATOM   4135  C3B POPE  382       5.045  36.701  40.676  1.00  0.00            
ATOM   4136  C4B POPE  382       6.410  40.406  39.968  1.00  0.00            
ATOM   4137  NH3 POPE  383      46.989 150.667  57.520  1.00  0.00            
ATOM   4138  PO4 POPE  383      45.807 147.137  59.246  1.00  0.00            
ATOM   4139  GL1 POPE  383      44.156 147.174  55.477  1.00  0.00            
ATOM   4140  GL2 POPE  383      41.161 146.056  55.794  1.00  0.00            
ATOM   4141  C1A POPE  383      44.381 147.477  51.239  1.00  0.00            
ATOM   4142  D2A POPE  383      46.020 148.060  46.855  1.00  0.00            
ATOM   4143  C3A POPE  383      49.018 150.652  43.578  1.00  0.00            
ATOM   4144  C4A POPE  383      51.209 151.504  40.348  1.00  0.00            
ATOM   4145  C1B POPE  383      39.917 146.649  51.521  1.00  0.00            
ATOM   4146  C2B POPE  383      41.278 146.547  46.959  1.00  0.00            
ATOM   4147  C3B POPE  383      43.063 146.434  42.833  1.00  0.00            
ATOM   4148  C4B POPE  383      46.389 147.640  39.939  1.00  0.00            
ATOM   4149  NH3 POPE  384     103.911 120.067  55.662  1.00  0.00            
ATOM   4150  PO4 POPE  384     101.900 121.343  51.737  1.00  0.00            
ATOM   4151  GL1 POPE  384     102.448 121.704  47.557  1.00  0.00            
ATOM   4152  GL2 POPE  384     105.321 122.172  45.592  1.00  0.00            
ATOM   4153  C1A POPE  384      99.774 122.673  44.774  1.00  0.00            
ATOM   4154  D2A POPE  384      98.015 125.041  41.290  1.00  0.00            
ATOM   4155  C3A POPE  384      99.234 127.469  38.630  1.00  0.00            
ATOM   4156  C4A POPE  384     102.136 130.186  36.981  1.00  0.00            
ATOM   4157  C1B POPE  384     107.163 121.195  42.174  1.00  0.00            
ATOM   4158  C2B POPE  384     110.258 120.597  38.204  1.00  0.00            
ATOM   4159  C3B POPE  384     114.346 119.306  38.683  1.00  0.00            
ATOM   4160  C4B POPE  384     118.204 117.170  40.683  1.00  0.00            
ATOM   4161  NH3 POPE  385     112.666  36.154  56.638  1.00  0.00            
ATOM   4162  PO4 POPE  385     114.733  32.249  55.880  1.00  0.00            
ATOM   4163  GL1 POPE  385     113.167  33.059  51.386  1.00  0.00            
ATOM   4164  GL2 POPE  385     113.031  36.213  50.548  1.00  0.00            
ATOM   4165  C1A POPE  385     111.492  32.787  47.138  1.00  0.00            
ATOM   4166  D2A POPE  385     110.576  33.200  42.198  1.00  0.00            
ATOM   4167  C3A POPE  385     110.748  32.493  38.041  1.00  0.00            
ATOM   4168  C4A POPE  385     109.449  30.431  33.771  1.00  0.00            
ATOM   4169  C1B POPE  385     115.907  35.082  47.500  1.00  0.00            
ATOM   4170  C2B POPE  385     115.241  36.082  43.384  1.00  0.00            
ATOM   4171  C3B POPE  385     114.147  36.298  39.576  1.00  0.00            
ATOM   4172  C4B POPE  385     116.769  38.091  36.236  1.00  0.00            
ATOM   4173  NH3 POPE  386     146.640  37.006  61.401  1.00  0.00            
ATOM   4174  PO4 POPE  386     148.317  34.162  56.737  1.00  0.00            
ATOM   4175  GL1 POPE  386     147.044  32.032  52.204  1.00  0.00            
ATOM   4176  GL2 POPE  386     149.428  30.099  51.669  1.00  0.00            
ATOM   4177  C1A POPE  386     144.553  33.756  49.552  1.00  0.00            
ATOM   4178  D2A POPE  386     141.850  35.479  46.872  1.00  0.00            
ATOM   4179  C3A POPE  386     142.990  38.300  42.635  1.00  0.00            
ATOM   4180  C4A POPE  386     144.052  41.657  39.930  1.00  0.00            
ATOM   4181  C1B POPE  386     151.866  29.799  47.934  1.00  0.00            
ATOM   4182  C2B POPE  386     152.087  27.727  43.302  1.00  0.00            
ATOM   4183  C3B POPE  386     151.859  26.273  39.143  1.00  0.00            
ATOM   4184  C4B POPE  386     151.035  23.552  35.820  1.00  0.00            
ATOM   4185  NH3 POPE  387      50.355  47.840  55.339  1.00  0.00            
ATOM   4186  PO4 POPE  387      46.919  46.906  57.361  1.00  0.00            
ATOM   4187  GL1 POPE  387      45.901  48.503  52.697  1.00  0.00            
ATOM   4188  GL2 POPE  387      45.068  51.870  51.374  1.00  0.00            
ATOM   4189  C1A POPE  387      47.150  47.490  48.999  1.00  0.00            
ATOM   4190  D2A POPE  387      48.569  44.074  46.128  1.00  0.00            
ATOM   4191  C3A POPE  387      47.689  43.857  42.233  1.00  0.00            
ATOM   4192  C4A POPE  387      48.642  45.174  38.853  1.00  0.00            
ATOM   4193  C1B POPE  387      41.837  52.093  47.372  1.00  0.00            
ATOM   4194  C2B POPE  387      40.340  50.866  43.941  1.00  0.00            
ATOM   4195  C3B POPE  387      39.536  48.380  40.580  1.00  0.00            
ATOM   4196  C4B POPE  387      37.427  44.954  38.767  1.00  0.00            
ATOM   4197  NH3 POPE  388      80.203 114.583  55.581  1.00  0.00            
ATOM   4198  PO4 POPE  388      75.994 115.684  57.652  1.00  0.00            
ATOM   4199  GL1 POPE  388      73.523 116.166  53.755  1.00  0.00            
ATOM   4200  GL2 POPE  388      75.220 115.986  51.431  1.00  0.00            
ATOM   4201  C1A POPE  388      71.130 118.683  50.405  1.00  0.00            
ATOM   4202  D2A POPE  388      68.777 118.535  47.240  1.00  0.00            
ATOM   4203  C3A POPE  388      68.492 119.776  42.925  1.00  0.00            
ATOM   4204  C4A POPE  388      71.490 119.743  38.986  1.00  0.00            
ATOM   4205  C1B POPE  388      78.227 117.047  49.084  1.00  0.00            
ATOM   4206  C2B POPE  388      78.152 117.918  44.870  1.00  0.00            
ATOM   4207  C3B POPE  388      76.260 118.574  40.441  1.00  0.00            
ATOM   4208  C4B POPE  388      76.279 120.762  37.194  1.00  0.00            
ATOM   4209  NH3 POPE  389      90.927 189.933  58.554  1.00  0.00            
ATOM   4210  PO4 POPE  389      92.966 194.477  58.221  1.00  0.00            
ATOM   4211  GL1 POPE  389      92.151 192.481  53.847  1.00  0.00            
ATOM   4212  GL2 POPE  389      94.762 191.723  51.702  1.00  0.00            
ATOM   4213  C1A POPE  389      89.743 192.093  50.301  1.00  0.00            
ATOM   4214  D2A POPE  389      87.019 194.894  48.359  1.00  0.00            
ATOM   4215  C3A POPE  389      88.816 195.856  44.693  1.00  0.00            
ATOM   4216  C4A POPE  389      89.306 196.365  41.033  1.00  0.00            
ATOM   4217  C1B POPE  389      96.510 189.989  47.989  1.00  0.00            
ATOM   4218  C2B POPE  389      95.190 189.152  44.137  1.00  0.00            
ATOM   4219  C3B POPE  389      96.711 186.142  42.973  1.00  0.00            
ATOM   4220  C4B POPE  389      97.227 184.416  38.635  1.00  0.00            
ATOM   4221  NH3 POPE  390     100.327 141.033  55.424  1.00  0.00            
ATOM   4222  PO4 POPE  390      99.775 137.994  52.898  1.00  0.00            
ATOM   4223  GL1 POPE  390     103.543 138.566  50.529  1.00  0.00            
ATOM   4224  GL2 POPE  390     103.501 142.099  50.661  1.00  0.00            
ATOM   4225  C1A POPE  390     102.451 138.904  46.355  1.00  0.00            
ATOM   4226  D2A POPE  390     102.285 139.434  42.404  1.00  0.00            
ATOM   4227  C3A POPE  390     100.740 139.453  39.059  1.00  0.00            
ATOM   4228  C4A POPE  390      98.163 140.562  34.103  1.00  0.00            
ATOM   4229  C1B POPE  390     106.335 141.568  47.165  1.00  0.00            
ATOM   4230  C2B POPE  390     107.338 141.996  43.147  1.00  0.00            
ATOM   4231  C3B POPE  390     107.347 143.019  38.885  1.00  0.00            
ATOM   4232  C4B POPE  390     108.129 144.503  35.207  1.00  0.00            
ATOM   4233  NH3 POPE  391     186.765 138.670  59.278  1.00  0.00            
ATOM   4234  PO4 POPE  391     184.071 141.954  59.330  1.00  0.00            
ATOM   4235  GL1 POPE  391     184.690 140.962  53.553  1.00  0.00            
ATOM   4236  GL2 POPE  391     184.830 139.536  50.770  1.00  0.00            
ATOM   4237  C1A POPE  391     182.798 144.196  50.402  1.00  0.00            
ATOM   4238  D2A POPE  391     184.707 146.338  47.104  1.00  0.00            
ATOM   4239  C3A POPE  391     183.093 150.149  45.449  1.00  0.00            
ATOM   4240  C4A POPE  391     182.648 153.673  43.711  1.00  0.00            
ATOM   4241  C1B POPE  391     184.054 141.062  46.827  1.00  0.00            
ATOM   4242  C2B POPE  391     184.930 141.701  42.343  1.00  0.00            
ATOM   4243  C3B POPE  391     188.784 141.722  39.586  1.00  0.00            
ATOM   4244  C4B POPE  391     190.253 145.724  38.926  1.00  0.00            
ATOM   4245  NH3 POPE  392     144.066   0.372  52.614  1.00  0.00            
ATOM   4246  PO4 POPE  392     143.415   5.352  53.712  1.00  0.00            
ATOM   4247  GL1 POPE  392     143.699   4.140  49.203  1.00  0.00            
ATOM   4248  GL2 POPE  392     145.753   1.492  48.278  1.00  0.00            
ATOM   4249  C1A POPE  392     142.579   5.169  45.149  1.00  0.00            
ATOM   4250  D2A POPE  392     140.991   4.697  42.045  1.00  0.00            
ATOM   4251  C3A POPE  392     142.466   2.606  37.540  1.00  0.00            
ATOM   4252  C4A POPE  392     140.707   2.387  33.620  1.00  0.00            
ATOM   4253  C1B POPE  392     148.282   3.264  44.820  1.00  0.00            
ATOM   4254  C2B POPE  392     151.272   4.140  40.985  1.00  0.00            
ATOM   4255  C3B POPE  392     149.787   5.114  37.054  1.00  0.00            
ATOM   4256  C4B POPE  392     148.424   9.350  34.922  1.00  0.00            
ATOM   4257  NH3 POPE  393      10.464 161.730  56.076  1.00  0.00            
ATOM   4258  PO4 POPE  393      12.353 157.799  54.940  1.00  0.00            
ATOM   4259  GL1 POPE  393      14.307 156.982  51.023  1.00  0.00            
ATOM   4260  GL2 POPE  393      16.541 159.201  50.073  1.00  0.00            
ATOM   4261  C1A POPE  393      17.259 153.281  50.669  1.00  0.00            
ATOM   4262  D2A POPE  393      21.835 152.273  49.759  1.00  0.00            
ATOM   4263  C3A POPE  393      22.425 150.895  45.134  1.00  0.00            
ATOM   4264  C4A POPE  393      23.748 148.167  41.861  1.00  0.00            
ATOM   4265  C1B POPE  393      17.614 161.449  46.557  1.00  0.00            
ATOM   4266  C2B POPE  393      17.917 163.762  42.583  1.00  0.00            
ATOM   4267  C3B POPE  393      21.673 164.935  41.006  1.00  0.00            
ATOM   4268  C4B POPE  393      25.900 165.181  42.814  1.00  0.00            
ATOM   4269  NH3 POPE  394      53.894  32.491  56.213  1.00  0.00            
ATOM   4270  PO4 POPE  394      56.705  34.911  53.162  1.00  0.00            
ATOM   4271  GL1 POPE  394      55.088  33.569  49.991  1.00  0.00            
ATOM   4272  GL2 POPE  394      54.000  31.241  50.741  1.00  0.00            
ATOM   4273  C1A POPE  394      54.710  33.183  45.276  1.00  0.00            
ATOM   4274  D2A POPE  394      53.159  35.615  42.272  1.00  0.00            
ATOM   4275  C3A POPE  394      53.189  32.923  38.361  1.00  0.00            
ATOM   4276  C4A POPE  394      56.125  31.861  34.733  1.00  0.00            
ATOM   4277  C1B POPE  394      51.330  29.751  47.437  1.00  0.00            
ATOM   4278  C2B POPE  394      47.034  29.728  44.696  1.00  0.00            
ATOM   4279  C3B POPE  394      45.434  26.300  43.022  1.00  0.00            
ATOM   4280  C4B POPE  394      43.642  22.650  41.138  1.00  0.00            
ATOM   4281  NH3 POPE  395      36.024  84.658  54.316  1.00  0.00            
ATOM   4282  PO4 POPE  395      34.439  88.138  55.749  1.00  0.00            
ATOM   4283  GL1 POPE  395      32.475  88.252  51.624  1.00  0.00            
ATOM   4284  GL2 POPE  395      32.817  91.367  50.238  1.00  0.00            
ATOM   4285  C1A POPE  395      30.387  85.835  49.259  1.00  0.00            
ATOM   4286  D2A POPE  395      28.178  82.329  46.761  1.00  0.00            
ATOM   4287  C3A POPE  395      23.512  80.861  46.594  1.00  0.00            
ATOM   4288  C4A POPE  395      19.167  81.388  43.431  1.00  0.00            
ATOM   4289  C1B POPE  395      33.189  92.180  46.403  1.00  0.00            
ATOM   4290  C2B POPE  395      32.015  92.583  41.949  1.00  0.00            
ATOM   4291  C3B POPE  395      32.923  91.538  37.931  1.00  0.00            
ATOM   4292  C4B POPE  395      35.672  94.001  35.184  1.00  0.00            
ATOM   4293  NH3 POPE  396     123.231  61.917  59.109  1.00  0.00            
ATOM   4294  PO4 POPE  396     121.089  64.196  56.232  1.00  0.00            
ATOM   4295  GL1 POPE  396     123.348  64.055  51.527  1.00  0.00            
ATOM   4296  GL2 POPE  396     127.124  65.308  50.859  1.00  0.00            
ATOM   4297  C1A POPE  396     122.107  64.248  46.728  1.00  0.00            
ATOM   4298  D2A POPE  396     124.474  61.598  43.428  1.00  0.00            
ATOM   4299  C3A POPE  396     127.063  63.843  40.289  1.00  0.00            
ATOM   4300  C4A POPE  396     129.645  62.413  36.978  1.00  0.00            
ATOM   4301  C1B POPE  396     126.212  66.969  46.541  1.00  0.00            
ATOM   4302  C2B POPE  396     126.104  67.588  43.101  1.00  0.00            
ATOM   4303  C3B POPE  396     125.381  67.938  38.584  1.00  0.00            
ATOM   4304  C4B POPE  396     126.558  70.798  35.662  1.00  0.00            
ATOM   4305  NH3 POPE  397      77.333  54.841  55.195  1.00  0.00            
ATOM   4306  PO4 POPE  397      81.055  51.666  55.867  1.00  0.00            
ATOM   4307  GL1 POPE  397      81.450  52.182  50.858  1.00  0.00            
ATOM   4308  GL2 POPE  397      78.898  53.843  48.937  1.00  0.00            
ATOM   4309  C1A POPE  397      81.362  49.532  47.307  1.00  0.00            
ATOM   4310  D2A POPE  397      83.197  50.199  43.472  1.00  0.00            
ATOM   4311  C3A POPE  397      87.294  51.973  43.460  1.00  0.00            
ATOM   4312  C4A POPE  397      89.277  53.069  47.230  1.00  0.00            
ATOM   4313  C1B POPE  397      79.124  52.763  44.652  1.00  0.00            
ATOM   4314  C2B POPE  397      80.167  52.774  40.441  1.00  0.00            
ATOM   4315  C3B POPE  397      83.985  50.925  37.811  1.00  0.00            
ATOM   4316  C4B POPE  397      84.647  45.983  36.657  1.00  0.00            
ATOM   4317  NH3 POPE  398      21.249 125.023  56.797  1.00  0.00            
ATOM   4318  PO4 POPE  398      17.906 124.738  58.123  1.00  0.00            
ATOM   4319  GL1 POPE  398      18.516 124.945  53.201  1.00  0.00            
ATOM   4320  GL2 POPE  398      16.062 126.652  53.963  1.00  0.00            
ATOM   4321  C1A POPE  398      19.568 124.226  49.881  1.00  0.00            
ATOM   4322  D2A POPE  398      20.206 119.034  47.883  1.00  0.00            
ATOM   4323  C3A POPE  398      20.578 118.601  43.833  1.00  0.00            
ATOM   4324  C4A POPE  398      23.664 119.725  39.780  1.00  0.00            
ATOM   4325  C1B POPE  398      18.316 129.493  50.809  1.00  0.00            
ATOM   4326  C2B POPE  398      16.944 133.526  48.272  1.00  0.00            
ATOM   4327  C3B POPE  398      16.924 135.452  44.539  1.00  0.00            
ATOM   4328  C4B POPE  398      17.584 137.561  40.865  1.00  0.00            
ATOM   4329  NH3 POPE  399     192.249  48.508  58.881  1.00  0.00            
ATOM   4330  PO4 POPE  399     192.448  52.951  58.226  1.00  0.00            
ATOM   4331  GL1 POPE  399     189.692  51.470  53.628  1.00  0.00            
ATOM   4332  GL2 POPE  399     190.811  49.823  53.283  1.00  0.00            
ATOM   4333  C1A POPE  399     186.284  53.633  50.554  1.00  0.00            
ATOM   4334  D2A POPE  399     182.732  55.045  48.298  1.00  0.00            
ATOM   4335  C3A POPE  399     183.883  56.923  43.911  1.00  0.00            
ATOM   4336  C4A POPE  399     184.658  58.225  39.484  1.00  0.00            
ATOM   4337  C1B POPE  399     190.859  52.277  48.917  1.00  0.00            
ATOM   4338  C2B POPE  399     191.334  51.356  44.886  1.00  0.00            
ATOM   4339  C3B POPE  399     194.479  52.737  41.231  1.00  0.00            
ATOM   4340  C4B POPE  399     197.895  53.071  42.888  1.00  0.00            
ATOM   4341  NH3 POPE  400       5.018   5.988  54.559  1.00  0.00            
ATOM   4342  PO4 POPE  400       9.075   8.002  53.341  1.00  0.00            
ATOM   4343  GL1 POPE  400       6.317   7.898  49.502  1.00  0.00            
ATOM   4344  GL2 POPE  400       3.700   5.111  49.609  1.00  0.00            
ATOM   4345  C1A POPE  400       5.702   8.494  45.057  1.00  0.00            
ATOM   4346  D2A POPE  400       1.572   8.699  43.168  1.00  0.00            
ATOM   4347  C3A POPE  400       0.251  10.524  39.425  1.00  0.00            
ATOM   4348  C4A POPE  400     198.321   8.766  35.952  1.00  0.00            
ATOM   4349  C1B POPE  400       2.705   4.161  45.920  1.00  0.00            
ATOM   4350  C2B POPE  400       4.012   0.888  42.936  1.00  0.00            
ATOM   4351  C3B POPE  400       4.494 196.091  39.918  1.00  0.00            
ATOM   4352  C4B POPE  400       5.703 192.161  39.085  1.00  0.00            
ATOM   4353  NH3 POPE  401      64.114  82.771  58.079  1.00  0.00            
ATOM   4354  PO4 POPE  401      61.048  86.126  57.431  1.00  0.00            
ATOM   4355  GL1 POPE  401      61.957  86.866  53.272  1.00  0.00            
ATOM   4356  GL2 POPE  401      64.482  85.864  52.298  1.00  0.00            
ATOM   4357  C1A POPE  401      61.090  86.825  48.743  1.00  0.00            
ATOM   4358  D2A POPE  401      58.979  84.606  45.270  1.00  0.00            
ATOM   4359  C3A POPE  401      56.788  85.708  42.575  1.00  0.00            
ATOM   4360  C4A POPE  401      56.494  86.184  38.566  1.00  0.00            
ATOM   4361  C1B POPE  401      65.015  83.970  48.529  1.00  0.00            
ATOM   4362  C2B POPE  401      63.863  83.898  44.174  1.00  0.00            
ATOM   4363  C3B POPE  401      65.961  82.591  39.671  1.00  0.00            
ATOM   4364  C4B POPE  401      66.369  81.339  36.078  1.00  0.00            
ATOM   4365  NH3 POPE  402      61.715  33.858  53.939  1.00  0.00            
ATOM   4366  PO4 POPE  402      64.689  36.740  52.241  1.00  0.00            
ATOM   4367  GL1 POPE  402      65.655  37.825  48.033  1.00  0.00            
ATOM   4368  GL2 POPE  402      65.248  34.880  46.335  1.00  0.00            
ATOM   4369  C1A POPE  402      69.275  38.148  45.395  1.00  0.00            
ATOM   4370  D2A POPE  402      72.422  40.170  44.968  1.00  0.00            
ATOM   4371  C3A POPE  402      74.886  42.970  42.918  1.00  0.00            
ATOM   4372  C4A POPE  402      75.813  45.318  39.398  1.00  0.00            
ATOM   4373  C1B POPE  402      62.143  35.083  43.142  1.00  0.00            
ATOM   4374  C2B POPE  402      62.584  34.775  38.177  1.00  0.00            
ATOM   4375  C3B POPE  402      63.578  32.105  33.968  1.00  0.00            
ATOM   4376  C4B POPE  402      64.703  30.358  30.651  1.00  0.00            
ATOM   4377  NH3 POPE  403      12.999  88.531  59.340  1.00  0.00            
ATOM   4378  PO4 POPE  403      10.732  91.637  58.683  1.00  0.00            
ATOM   4379  GL1 POPE  403      10.313  92.542  54.946  1.00  0.00            
ATOM   4380  GL2 POPE  403       9.048  92.083  52.942  1.00  0.00            
ATOM   4381  C1A POPE  403      13.448  91.683  50.532  1.00  0.00            
ATOM   4382  D2A POPE  403      16.890  91.066  47.293  1.00  0.00            
ATOM   4383  C3A POPE  403      19.503  93.697  45.187  1.00  0.00            
ATOM   4384  C4A POPE  403      23.399  95.413  45.042  1.00  0.00            
ATOM   4385  C1B POPE  403       8.087  91.386  48.317  1.00  0.00            
ATOM   4386  C2B POPE  403      11.758  91.895  45.932  1.00  0.00            
ATOM   4387  C3B POPE  403      14.759  90.915  42.547  1.00  0.00            
ATOM   4388  C4B POPE  403      14.994  94.225  39.252  1.00  0.00            
ATOM   4389  NH3 POPE  404     100.548   4.664  51.851  1.00  0.00            
ATOM   4390  PO4 POPE  404      97.301   2.506  52.723  1.00  0.00            
ATOM   4391  GL1 POPE  404      95.358   0.246  49.281  1.00  0.00            
ATOM   4392  GL2 POPE  404      92.825 196.121  50.110  1.00  0.00            
ATOM   4393  C1A POPE  404      93.590   0.347  44.717  1.00  0.00            
ATOM   4394  D2A POPE  404      94.672 198.623  40.422  1.00  0.00            
ATOM   4395  C3A POPE  404      96.546   3.163  36.702  1.00  0.00            
ATOM   4396  C4A POPE  404     101.474   3.330  34.157  1.00  0.00            
ATOM   4397  C1B POPE  404      93.295 193.719  46.283  1.00  0.00            
ATOM   4398  C2B POPE  404      94.257 193.566  40.864  1.00  0.00            
ATOM   4399  C3B POPE  404      96.160 193.221  37.507  1.00  0.00            
ATOM   4400  C4B POPE  404      97.490 193.826  34.231  1.00  0.00            
ATOM   4401  NH3 POPE  405     113.428 198.022  56.045  1.00  0.00            
ATOM   4402  PO4 POPE  405     114.930 196.671  52.046  1.00  0.00            
ATOM   4403  GL1 POPE  405     112.408 195.725  47.774  1.00  0.00            
ATOM   4404  GL2 POPE  405     113.421 196.875  44.709  1.00  0.00            
ATOM   4405  C1A POPE  405     113.927 192.381  45.203  1.00  0.00            
ATOM   4406  D2A POPE  405     114.640 191.660  41.069  1.00  0.00            
ATOM   4407  C3A POPE  405     118.387 190.903  38.191  1.00  0.00            
ATOM   4408  C4A POPE  405     119.824 188.141  35.198  1.00  0.00            
ATOM   4409  C1B POPE  405     112.201 195.867  40.597  1.00  0.00            
ATOM   4410  C2B POPE  405     110.100 194.101  37.168  1.00  0.00            
ATOM   4411  C3B POPE  405     105.923 191.891  37.598  1.00  0.00            
ATOM   4412  C4B POPE  405     103.315 190.511  36.337  1.00  0.00            
ATOM   4413  NH3 POPE  406     165.231 126.021  53.491  1.00  0.00            
ATOM   4414  PO4 POPE  406     161.193 127.371  53.174  1.00  0.00            
ATOM   4415  GL1 POPE  406     159.154 124.189  50.528  1.00  0.00            
ATOM   4416  GL2 POPE  406     157.435 127.457  49.950  1.00  0.00            
ATOM   4417  C1A POPE  406     161.106 119.661  47.922  1.00  0.00            
ATOM   4418  D2A POPE  406     163.785 117.652  45.199  1.00  0.00            
ATOM   4419  C3A POPE  406     161.776 117.493  40.862  1.00  0.00            
ATOM   4420  C4A POPE  406     159.489 116.143  36.775  1.00  0.00            
ATOM   4421  C1B POPE  406     158.622 127.586  45.515  1.00  0.00            
ATOM   4422  C2B POPE  406     160.071 126.965  40.571  1.00  0.00            
ATOM   4423  C3B POPE  406     159.195 126.351  36.160  1.00  0.00            
ATOM   4424  C4B POPE  406     159.027 126.370  32.188  1.00  0.00            
ATOM   4425  NH3 POPE  407      41.766 150.252  58.567  1.00  0.00            
ATOM   4426  PO4 POPE  407      37.582 149.230  57.281  1.00  0.00            
ATOM   4427  GL1 POPE  407      35.209 149.027  54.805  1.00  0.00            
ATOM   4428  GL2 POPE  407      32.013 149.989  54.511  1.00  0.00            
ATOM   4429  C1A POPE  407      35.069 147.544  51.321  1.00  0.00            
ATOM   4430  D2A POPE  407      36.106 143.687  48.594  1.00  0.00            
ATOM   4431  C3A POPE  407      37.471 144.024  44.572  1.00  0.00            
ATOM   4432  C4A POPE  407      35.463 146.712  41.895  1.00  0.00            
ATOM   4433  C1B POPE  407      30.939 151.080  50.126  1.00  0.00            
ATOM   4434  C2B POPE  407      31.801 152.110  45.907  1.00  0.00            
ATOM   4435  C3B POPE  407      34.108 151.969  42.488  1.00  0.00            
ATOM   4436  C4B POPE  407      36.587 152.054  38.476  1.00  0.00            
ATOM   4437  NH3 POPE  408     197.226  54.816  57.988  1.00  0.00            
ATOM   4438  PO4 POPE  408       2.205  57.523  60.415  1.00  0.00            
ATOM   4439  GL1 POPE  408     198.502  60.827  58.519  1.00  0.00            
ATOM   4440  GL2 POPE  408       1.206  58.628  55.247  1.00  0.00            
ATOM   4441  C1A POPE  408     197.296  62.793  54.556  1.00  0.00            
ATOM   4442  D2A POPE  408     195.994  63.964  51.517  1.00  0.00            
ATOM   4443  C3A POPE  408     192.829  67.539  52.051  1.00  0.00            
ATOM   4444  C4A POPE  408     190.007  69.960  51.299  1.00  0.00            
ATOM   4445  C1B POPE  408     196.261  58.399  51.710  1.00  0.00            
ATOM   4446  C2B POPE  408     195.431  60.089  48.017  1.00  0.00            
ATOM   4447  C3B POPE  408     192.946  60.485  44.258  1.00  0.00            
ATOM   4448  C4B POPE  408     191.838  56.938  42.267  1.00  0.00            
ATOM   4449  NH3 POPE  409     189.614 174.947  56.891  1.00  0.00            
ATOM   4450  PO4 POPE  409     190.498 179.063  54.802  1.00  0.00            
ATOM   4451  GL1 POPE  409     190.184 180.507  50.473  1.00  0.00            
ATOM   4452  GL2 POPE  409     189.292 183.228  49.870  1.00  0.00            
ATOM   4453  C1A POPE  409     191.224 179.814  46.538  1.00  0.00            
ATOM   4454  D2A POPE  409     190.319 177.857  41.879  1.00  0.00            
ATOM   4455  C3A POPE  409     187.631 178.076  38.383  1.00  0.00            
ATOM   4456  C4A POPE  409     188.121 180.566  34.358  1.00  0.00            
ATOM   4457  C1B POPE  409     187.769 184.839  46.269  1.00  0.00            
ATOM   4458  C2B POPE  409     189.591 183.756  41.275  1.00  0.00            
ATOM   4459  C3B POPE  409     194.317 183.573  39.784  1.00  0.00            
ATOM   4460  C4B POPE  409     197.282 184.866  37.355  1.00  0.00            
ATOM   4461  NH3 POPE  410     194.847  77.780  61.760  1.00  0.00            
ATOM   4462  PO4 POPE  410     196.895  74.736  58.879  1.00  0.00            
ATOM   4463  GL1 POPE  410     197.927  76.076  55.426  1.00  0.00            
ATOM   4464  GL2 POPE  410     195.075  76.535  53.380  1.00  0.00            
ATOM   4465  C1A POPE  410       1.225  76.824  51.703  1.00  0.00            
ATOM   4466  D2A POPE  410     198.096  74.150  47.853  1.00  0.00            
ATOM   4467  C3A POPE  410     194.323  76.652  46.000  1.00  0.00            
ATOM   4468  C4A POPE  410     191.480  76.772  43.564  1.00  0.00            
ATOM   4469  C1B POPE  410     193.849  73.658  49.999  1.00  0.00            
ATOM   4470  C2B POPE  410     191.275  71.265  46.286  1.00  0.00            
ATOM   4471  C3B POPE  410     190.320  72.039  42.124  1.00  0.00            
ATOM   4472  C4B POPE  410     188.404  70.449  38.881  1.00  0.00            
ATOM   4473  NH3 POPE  411     153.627 196.078  52.784  1.00  0.00            
ATOM   4474  PO4 POPE  411     149.124 196.677  52.702  1.00  0.00            
ATOM   4475  GL1 POPE  411     147.459 195.637  49.513  1.00  0.00            
ATOM   4476  GL2 POPE  411     150.071 192.807  49.436  1.00  0.00            
ATOM   4477  C1A POPE  411     146.339 196.952  45.087  1.00  0.00            
ATOM   4478  D2A POPE  411     144.211   0.832  42.103  1.00  0.00            
ATOM   4479  C3A POPE  411     147.361   0.676  38.327  1.00  0.00            
ATOM   4480  C4A POPE  411     148.074 197.641  34.275  1.00  0.00            
ATOM   4481  C1B POPE  411     149.763 193.814  45.352  1.00  0.00            
ATOM   4482  C2B POPE  411     148.658 193.860  41.822  1.00  0.00            
ATOM   4483  C3B POPE  411     149.003 193.910  37.049  1.00  0.00            
ATOM   4484  C4B POPE  411     145.236 192.365  34.347  1.00  0.00            
ATOM   4485  NH3 POPE  412     180.354 181.477  57.964  1.00  0.00            
ATOM   4486  PO4 POPE  412     182.865 184.358  58.797  1.00  0.00            
ATOM   4487  GL1 POPE  412     182.860 184.219  54.511  1.00  0.00            
ATOM   4488  GL2 POPE  412     179.632 182.428  52.538  1.00  0.00            
ATOM   4489  C1A POPE  412     183.694 184.441  50.172  1.00  0.00            
ATOM   4490  D2A POPE  412     183.166 184.557  45.422  1.00  0.00            
ATOM   4491  C3A POPE  412     181.344 187.015  42.742  1.00  0.00            
ATOM   4492  C4A POPE  412     178.930 190.840  40.629  1.00  0.00            
ATOM   4493  C1B POPE  412     179.591 181.433  48.001  1.00  0.00            
ATOM   4494  C2B POPE  412     179.185 182.270  43.957  1.00  0.00            
ATOM   4495  C3B POPE  412     179.018 183.782  39.054  1.00  0.00            
ATOM   4496  C4B POPE  412     179.848 185.273  34.535  1.00  0.00            
ATOM   4497  NH3 POPE  413      32.963 177.938  58.143  1.00  0.00            
ATOM   4498  PO4 POPE  413      30.445 176.363  61.097  1.00  0.00            
ATOM   4499  GL1 POPE  413      28.449 174.724  56.421  1.00  0.00            
ATOM   4500  GL2 POPE  413      28.739 172.082  54.045  1.00  0.00            
ATOM   4501  C1A POPE  413      27.124 176.379  52.245  1.00  0.00            
ATOM   4502  D2A POPE  413      26.854 178.183  48.295  1.00  0.00            
ATOM   4503  C3A POPE  413      26.497 180.063  43.992  1.00  0.00            
ATOM   4504  C4A POPE  413      25.026 178.506  40.045  1.00  0.00            
ATOM   4505  C1B POPE  413      27.248 169.362  50.322  1.00  0.00            
ATOM   4506  C2B POPE  413      24.688 166.798  48.643  1.00  0.00            
ATOM   4507  C3B POPE  413      20.901 165.986  46.485  1.00  0.00            
ATOM   4508  C4B POPE  413      17.306 167.789  46.652  1.00  0.00            
ATOM   4509  NH3 POPE  414     132.125  28.215  51.898  1.00  0.00            
ATOM   4510  PO4 POPE  414     135.019  24.838  54.120  1.00  0.00            
ATOM   4511  GL1 POPE  414     137.020  23.829  50.762  1.00  0.00            
ATOM   4512  GL2 POPE  414     140.273  23.910  51.230  1.00  0.00            
ATOM   4513  C1A POPE  414     137.843  21.225  47.505  1.00  0.00            
ATOM   4514  D2A POPE  414     135.037  18.293  44.821  1.00  0.00            
ATOM   4515  C3A POPE  414     133.246  19.692  41.078  1.00  0.00            
ATOM   4516  C4A POPE  414     133.242  18.909  36.895  1.00  0.00            
ATOM   4517  C1B POPE  414     139.072  26.539  47.140  1.00  0.00            
ATOM   4518  C2B POPE  414     139.317  28.363  43.227  1.00  0.00            
ATOM   4519  C3B POPE  414     140.046  26.721  39.463  1.00  0.00            
ATOM   4520  C4B POPE  414     138.849  26.404  34.586  1.00  0.00            
ATOM   4521  NH3 POPE  415     197.536  45.499  60.076  1.00  0.00            
ATOM   4522  PO4 POPE  415     196.475  50.226  60.567  1.00  0.00            
ATOM   4523  GL1 POPE  415     198.165  49.565  56.604  1.00  0.00            
ATOM   4524  GL2 POPE  415     195.327  50.541  54.875  1.00  0.00            
ATOM   4525  C1A POPE  415     198.387  47.592  52.225  1.00  0.00            
ATOM   4526  D2A POPE  415     197.056  44.086  49.998  1.00  0.00            
ATOM   4527  C3A POPE  415     192.995  42.706  47.268  1.00  0.00            
ATOM   4528  C4A POPE  415     189.868  42.072  45.922  1.00  0.00            
ATOM   4529  C1B POPE  415     194.603  53.389  51.672  1.00  0.00            
ATOM   4530  C2B POPE  415     197.033  54.613  47.642  1.00  0.00            
ATOM   4531  C3B POPE  415     197.353  57.610  44.548  1.00  0.00            
ATOM   4532  C4B POPE  415     196.285  57.670  39.470  1.00  0.00            
ATOM   4533  NH3 POPE  416      99.906  46.032  51.531  1.00  0.00            
ATOM   4534  PO4 POPE  416     102.825  42.150  52.773  1.00  0.00            
ATOM   4535  GL1 POPE  416     102.131  42.536  48.608  1.00  0.00            
ATOM   4536  GL2 POPE  416      99.974  40.594  47.148  1.00  0.00            
ATOM   4537  C1A POPE  416     102.098  42.846  43.297  1.00  0.00            
ATOM   4538  D2A POPE  416     100.926  44.965  39.685  1.00  0.00            
ATOM   4539  C3A POPE  416      98.189  43.485  36.504  1.00  0.00            
ATOM   4540  C4A POPE  416      96.635  42.319  32.698  1.00  0.00            
ATOM   4541  C1B POPE  416      98.763  38.791  43.098  1.00  0.00            
ATOM   4542  C2B POPE  416      98.795  38.793  38.900  1.00  0.00            
ATOM   4543  C3B POPE  416      98.050  36.936  34.641  1.00  0.00            
ATOM   4544  C4B POPE  416      93.449  35.688  32.773  1.00  0.00            
ATOM   4545  NH3 POPE  417     156.350 180.124  56.901  1.00  0.00            
ATOM   4546  PO4 POPE  417     153.302 183.189  56.550  1.00  0.00            
ATOM   4547  GL1 POPE  417     154.203 181.708  52.327  1.00  0.00            
ATOM   4548  GL2 POPE  417     151.907 183.640  50.207  1.00  0.00            
ATOM   4549  C1A POPE  417     155.658 179.665  49.564  1.00  0.00            
ATOM   4550  D2A POPE  417     157.968 177.917  46.016  1.00  0.00            
ATOM   4551  C3A POPE  417     160.703 180.596  45.326  1.00  0.00            
ATOM   4552  C4A POPE  417     164.257 178.903  44.628  1.00  0.00            
ATOM   4553  C1B POPE  417     150.730 188.009  47.620  1.00  0.00            
ATOM   4554  C2B POPE  417     152.595 189.983  45.028  1.00  0.00            
ATOM   4555  C3B POPE  417     152.784 189.963  40.232  1.00  0.00            
ATOM   4556  C4B POPE  417     156.197 191.811  37.223  1.00  0.00            
ATOM   4557  NH3 POPE  418     143.489 157.730  56.157  1.00  0.00            
ATOM   4558  PO4 POPE  418     145.420 161.468  57.995  1.00  0.00            
ATOM   4559  GL1 POPE  418     147.170 160.800  53.974  1.00  0.00            
ATOM   4560  GL2 POPE  418     149.229 157.627  53.304  1.00  0.00            
ATOM   4561  C1A POPE  418     148.709 161.111  49.180  1.00  0.00            
ATOM   4562  D2A POPE  418     148.325 162.036  44.917  1.00  0.00            
ATOM   4563  C3A POPE  418     149.784 160.724  41.155  1.00  0.00            
ATOM   4564  C4A POPE  418     151.679 160.868  36.202  1.00  0.00            
ATOM   4565  C1B POPE  418     151.213 156.429  49.744  1.00  0.00            
ATOM   4566  C2B POPE  418     152.574 158.303  46.102  1.00  0.00            
ATOM   4567  C3B POPE  418     153.392 157.511  41.355  1.00  0.00            
ATOM   4568  C4B POPE  418     155.355 155.807  37.843  1.00  0.00            
ATOM   4569  NH3 POPE  419      52.989  53.321  56.541  1.00  0.00            
ATOM   4570  PO4 POPE  419      49.689  56.738  55.588  1.00  0.00            
ATOM   4571  GL1 POPE  419      49.622  55.211  51.456  1.00  0.00            
ATOM   4572  GL2 POPE  419      50.286  51.496  51.165  1.00  0.00            
ATOM   4573  C1A POPE  419      46.633  55.094  48.271  1.00  0.00            
ATOM   4574  D2A POPE  419      45.771  52.917  43.495  1.00  0.00            
ATOM   4575  C3A POPE  419      43.785  51.661  40.308  1.00  0.00            
ATOM   4576  C4A POPE  419      41.972  49.995  35.652  1.00  0.00            
ATOM   4577  C1B POPE  419      51.030  53.941  46.870  1.00  0.00            
ATOM   4578  C2B POPE  419      50.568  55.007  41.582  1.00  0.00            
ATOM   4579  C3B POPE  419      48.313  54.658  39.484  1.00  0.00            
ATOM   4580  C4B POPE  419      45.173  54.641  35.269  1.00  0.00            
ATOM   4581  NH3 POPE  420     123.752  44.800  53.860  1.00  0.00            
ATOM   4582  PO4 POPE  420     128.438  44.724  55.747  1.00  0.00            
ATOM   4583  GL1 POPE  420     129.149  46.155  52.550  1.00  0.00            
ATOM   4584  GL2 POPE  420     128.320  43.503  50.276  1.00  0.00            
ATOM   4585  C1A POPE  420     131.072  49.316  48.828  1.00  0.00            
ATOM   4586  D2A POPE  420     133.594  52.876  48.038  1.00  0.00            
ATOM   4587  C3A POPE  420     133.845  54.901  44.049  1.00  0.00            
ATOM   4588  C4A POPE  420     136.472  54.643  40.122  1.00  0.00            
ATOM   4589  C1B POPE  420     130.222  42.700  46.272  1.00  0.00            
ATOM   4590  C2B POPE  420     133.632  41.105  43.153  1.00  0.00            
ATOM   4591  C3B POPE  420     135.024  39.270  38.378  1.00  0.00            
ATOM   4592  C4B POPE  420     135.260  34.971  34.572  1.00  0.00            
ATOM   4593  NH3 POPE  421     135.113 160.872  53.979  1.00  0.00            
ATOM   4594  PO4 POPE  421     132.270 164.769  55.726  1.00  0.00            
ATOM   4595  GL1 POPE  421     133.984 166.092  51.320  1.00  0.00            
ATOM   4596  GL2 POPE  421     134.789 168.778  50.976  1.00  0.00            
ATOM   4597  C1A POPE  421     134.552 163.130  46.754  1.00  0.00            
ATOM   4598  D2A POPE  421     132.119 160.262  48.041  1.00  0.00            
ATOM   4599  C3A POPE  421     129.846 157.506  44.913  1.00  0.00            
ATOM   4600  C4A POPE  421     128.448 159.524  40.598  1.00  0.00            
ATOM   4601  C1B POPE  421     137.410 167.175  48.255  1.00  0.00            
ATOM   4602  C2B POPE  421     138.690 167.244  44.375  1.00  0.00            
ATOM   4603  C3B POPE  421     139.207 166.896  39.693  1.00  0.00            
ATOM   4604  C4B POPE  421     139.141 166.641  34.177  1.00  0.00            
ATOM   4605  NH3 POPE  422     136.276 194.922  51.911  1.00  0.00            
ATOM   4606  PO4 POPE  422     135.589 190.726  54.412  1.00  0.00            
ATOM   4607  GL1 POPE  422     135.977 188.638  50.741  1.00  0.00            
ATOM   4608  GL2 POPE  422     138.494 186.532  48.947  1.00  0.00            
ATOM   4609  C1A POPE  422     134.615 188.978  46.331  1.00  0.00            
ATOM   4610  D2A POPE  422     135.844 188.579  41.791  1.00  0.00            
ATOM   4611  C3A POPE  422     133.063 187.621  38.213  1.00  0.00            
ATOM   4612  C4A POPE  422     135.439 188.300  34.578  1.00  0.00            
ATOM   4613  C1B POPE  422     140.428 189.039  45.400  1.00  0.00            
ATOM   4614  C2B POPE  422     142.845 188.552  42.202  1.00  0.00            
ATOM   4615  C3B POPE  422     145.327 189.509  38.485  1.00  0.00            
ATOM   4616  C4B POPE  422     146.357 187.059  34.501  1.00  0.00            
ATOM   4617  NH3 POPE  423     198.251 197.666  56.699  1.00  0.00            
ATOM   4618  PO4 POPE  423       4.199   1.162  56.886  1.00  0.00            
ATOM   4619  GL1 POPE  423       2.675   1.778  53.365  1.00  0.00            
ATOM   4620  GL2 POPE  423       4.831   0.500  51.564  1.00  0.00            
ATOM   4621  C1A POPE  423       0.054   1.979  50.602  1.00  0.00            
ATOM   4622  D2A POPE  423     197.091   0.499  47.354  1.00  0.00            
ATOM   4623  C3A POPE  423     198.254 195.900  44.754  1.00  0.00            
ATOM   4624  C4A POPE  423     198.646 192.342  47.079  1.00  0.00            
ATOM   4625  C1B POPE  423       3.700 198.050  47.570  1.00  0.00            
ATOM   4626  C2B POPE  423       4.550 194.659  44.798  1.00  0.00            
ATOM   4627  C3B POPE  423       8.053 192.504  43.337  1.00  0.00            
ATOM   4628  C4B POPE  423      10.206 192.931  40.266  1.00  0.00            
ATOM   4629  NH3 POPE  424      63.863  41.568  53.254  1.00  0.00            
ATOM   4630  PO4 POPE  424      68.367  43.834  54.152  1.00  0.00            
ATOM   4631  GL1 POPE  424      67.120  44.046  49.766  1.00  0.00            
ATOM   4632  GL2 POPE  424      64.269  42.436  48.031  1.00  0.00            
ATOM   4633  C1A POPE  424      68.452  43.377  44.938  1.00  0.00            
ATOM   4634  D2A POPE  424      69.871  42.028  40.835  1.00  0.00            
ATOM   4635  C3A POPE  424      68.351  39.148  37.270  1.00  0.00            
ATOM   4636  C4A POPE  424      66.322  36.214  34.745  1.00  0.00            
ATOM   4637  C1B POPE  424      64.075  46.263  44.550  1.00  0.00            
ATOM   4638  C2B POPE  424      65.936  45.648  41.146  1.00  0.00            
ATOM   4639  C3B POPE  424      65.066  44.366  36.832  1.00  0.00            
ATOM   4640  C4B POPE  424      60.630  44.548  35.034  1.00  0.00            
ATOM   4641  NH3 POPE  425      49.072 132.128  63.678  1.00  0.00            
ATOM   4642  PO4 POPE  425      51.400 135.417  61.675  1.00  0.00            
ATOM   4643  GL1 POPE  425      51.345 136.137  56.676  1.00  0.00            
ATOM   4644  GL2 POPE  425      49.089 138.159  56.544  1.00  0.00            
ATOM   4645  C1A POPE  425      51.576 132.576  53.229  1.00  0.00            
ATOM   4646  D2A POPE  425      48.849 129.814  51.195  1.00  0.00            
ATOM   4647  C3A POPE  425      48.807 129.134  47.093  1.00  0.00            
ATOM   4648  C4A POPE  425      48.536 128.396  43.425  1.00  0.00            
ATOM   4649  C1B POPE  425      49.676 137.263  51.758  1.00  0.00            
ATOM   4650  C2B POPE  425      50.591 134.347  48.264  1.00  0.00            
ATOM   4651  C3B POPE  425      52.020 137.239  44.609  1.00  0.00            
ATOM   4652  C4B POPE  425      51.423 138.871  39.829  1.00  0.00            
ATOM   4653  NH3 POPE  426       7.761 101.417  56.848  1.00  0.00            
ATOM   4654  PO4 POPE  426       8.544  96.230  57.327  1.00  0.00            
ATOM   4655  GL1 POPE  426       9.189  97.030  53.613  1.00  0.00            
ATOM   4656  GL2 POPE  426      11.888  96.369  51.929  1.00  0.00            
ATOM   4657  C1A POPE  426       7.683  95.957  49.695  1.00  0.00            
ATOM   4658  D2A POPE  426       6.390  94.989  45.600  1.00  0.00            
ATOM   4659  C3A POPE  426       3.967  94.265  41.759  1.00  0.00            
ATOM   4660  C4A POPE  426       2.908  91.036  38.912  1.00  0.00            
ATOM   4661  C1B POPE  426      12.992  95.980  48.132  1.00  0.00            
ATOM   4662  C2B POPE  426      11.412  96.292  43.765  1.00  0.00            
ATOM   4663  C3B POPE  426       9.862  94.582  39.609  1.00  0.00            
ATOM   4664  C4B POPE  426       6.875  93.675  37.262  1.00  0.00            
ATOM   4665  NH3 POPE  427     172.296  24.537  60.215  1.00  0.00            
ATOM   4666  PO4 POPE  427     170.735  21.723  56.475  1.00  0.00            
ATOM   4667  GL1 POPE  427     170.724  21.922  52.758  1.00  0.00            
ATOM   4668  GL2 POPE  427     173.302  20.983  51.359  1.00  0.00            
ATOM   4669  C1A POPE  427     170.459  25.547  49.937  1.00  0.00            
ATOM   4670  D2A POPE  427     169.783  26.357  45.233  1.00  0.00            
ATOM   4671  C3A POPE  427     168.392  22.527  42.724  1.00  0.00            
ATOM   4672  C4A POPE  427     166.984  22.897  39.368  1.00  0.00            
ATOM   4673  C1B POPE  427     174.743  23.837  47.821  1.00  0.00            
ATOM   4674  C2B POPE  427     179.549  23.815  45.452  1.00  0.00            
ATOM   4675  C3B POPE  427     181.880  24.706  42.555  1.00  0.00            
ATOM   4676  C4B POPE  427     182.636  23.784  39.180  1.00  0.00            
ATOM   4677  NH3 POPE  428      71.395  47.134  51.433  1.00  0.00            
ATOM   4678  PO4 POPE  428      68.529  49.704  52.462  1.00  0.00            
ATOM   4679  GL1 POPE  428      67.528  49.983  49.062  1.00  0.00            
ATOM   4680  GL2 POPE  428      64.759  49.695  47.910  1.00  0.00            
ATOM   4681  C1A POPE  428      69.137  48.078  45.973  1.00  0.00            
ATOM   4682  D2A POPE  428      71.928  47.328  42.841  1.00  0.00            
ATOM   4683  C3A POPE  428      70.799  46.835  38.223  1.00  0.00            
ATOM   4684  C4A POPE  428      70.148  43.983  35.380  1.00  0.00            
ATOM   4685  C1B POPE  428      61.523  50.654  44.792  1.00  0.00            
ATOM   4686  C2B POPE  428      59.562  48.386  41.929  1.00  0.00            
ATOM   4687  C3B POPE  428      61.497  48.432  38.038  1.00  0.00            
ATOM   4688  C4B POPE  428      61.666  48.669  33.468  1.00  0.00            
ATOM   4689  NH3 POPE  429     176.702  58.493  61.571  1.00  0.00            
ATOM   4690  PO4 POPE  429     177.028  62.669  60.182  1.00  0.00            
ATOM   4691  GL1 POPE  429     176.731  66.875  58.682  1.00  0.00            
ATOM   4692  GL2 POPE  429     179.061  69.547  57.687  1.00  0.00            
ATOM   4693  C1A POPE  429     175.030  68.700  54.051  1.00  0.00            
ATOM   4694  D2A POPE  429     175.595  72.881  52.215  1.00  0.00            
ATOM   4695  C3A POPE  429     177.435  71.634  48.422  1.00  0.00            
ATOM   4696  C4A POPE  429     176.680  72.103  43.737  1.00  0.00            
ATOM   4697  C1B POPE  429     183.081  67.680  57.120  1.00  0.00            
ATOM   4698  C2B POPE  429     185.853  68.232  53.122  1.00  0.00            
ATOM   4699  C3B POPE  429     187.168  66.205  49.675  1.00  0.00            
ATOM   4700  C4B POPE  429     187.474  64.919  44.843  1.00  0.00            
ATOM   4701  NH3 POPE  430      96.020  61.985  52.453  1.00  0.00            
ATOM   4702  PO4 POPE  430      91.745  62.299  54.931  1.00  0.00            
ATOM   4703  GL1 POPE  430      90.581  61.696  50.936  1.00  0.00            
ATOM   4704  GL2 POPE  430      91.909  58.798  49.655  1.00  0.00            
ATOM   4705  C1A POPE  430      87.777  63.539  47.349  1.00  0.00            
ATOM   4706  D2A POPE  430      86.906  66.445  43.833  1.00  0.00            
ATOM   4707  C3A POPE  430      88.368  66.630  39.553  1.00  0.00            
ATOM   4708  C4A POPE  430      90.310  67.925  35.213  1.00  0.00            
ATOM   4709  C1B POPE  430      89.124  58.496  46.589  1.00  0.00            
ATOM   4710  C2B POPE  430      89.920  56.580  43.217  1.00  0.00            
ATOM   4711  C3B POPE  430      92.126  54.652  39.992  1.00  0.00            
ATOM   4712  C4B POPE  430      92.615  54.346  36.536  1.00  0.00            
ATOM   4713  NH3 POPE  431      49.334  72.822  57.126  1.00  0.00            
ATOM   4714  PO4 POPE  431      46.530  76.790  57.176  1.00  0.00            
ATOM   4715  GL1 POPE  431      44.545  75.896  54.118  1.00  0.00            
ATOM   4716  GL2 POPE  431      45.563  78.562  51.995  1.00  0.00            
ATOM   4717  C1A POPE  431      42.598  75.008  50.024  1.00  0.00            
ATOM   4718  D2A POPE  431      42.165  76.632  45.116  1.00  0.00            
ATOM   4719  C3A POPE  431      42.814  74.028  41.748  1.00  0.00            
ATOM   4720  C4A POPE  431      44.390  69.912  41.816  1.00  0.00            
ATOM   4721  C1B POPE  431      45.782  78.813  47.620  1.00  0.00            
ATOM   4722  C2B POPE  431      44.246  80.539  43.609  1.00  0.00            
ATOM   4723  C3B POPE  431      43.129  82.507  40.287  1.00  0.00            
ATOM   4724  C4B POPE  431      43.408  87.152  39.462  1.00  0.00            
ATOM   4725  NH3 POPE  432     184.719  15.965  63.393  1.00  0.00            
ATOM   4726  PO4 POPE  432     187.305  13.891  60.101  1.00  0.00            
ATOM   4727  GL1 POPE  432     189.791  12.308  57.240  1.00  0.00            
ATOM   4728  GL2 POPE  432     188.087  14.221  54.860  1.00  0.00            
ATOM   4729  C1A POPE  432     191.923  10.150  54.691  1.00  0.00            
ATOM   4730  D2A POPE  432     191.832   7.980  51.346  1.00  0.00            
ATOM   4731  C3A POPE  432     188.374   7.367  48.055  1.00  0.00            
ATOM   4732  C4A POPE  432     187.476   6.423  44.032  1.00  0.00            
ATOM   4733  C1B POPE  432     186.730  15.943  50.569  1.00  0.00            
ATOM   4734  C2B POPE  432     186.562  17.075  45.959  1.00  0.00            
ATOM   4735  C3B POPE  432     185.838  19.224  42.907  1.00  0.00            
ATOM   4736  C4B POPE  432     181.948  19.161  40.661  1.00  0.00            
ATOM   4737  NH3 POPE  433     163.068 191.961  54.813  1.00  0.00            
ATOM   4738  PO4 POPE  433     166.417 189.867  55.078  1.00  0.00            
ATOM   4739  GL1 POPE  433     167.002 189.521  50.732  1.00  0.00            
ATOM   4740  GL2 POPE  433     164.479 191.556  50.099  1.00  0.00            
ATOM   4741  C1A POPE  433     166.381 188.264  46.146  1.00  0.00            
ATOM   4742  D2A POPE  433     168.556 187.757  42.288  1.00  0.00            
ATOM   4743  C3A POPE  433     171.849 188.815  38.115  1.00  0.00            
ATOM   4744  C4A POPE  433     176.027 187.813  37.653  1.00  0.00            
ATOM   4745  C1B POPE  433     162.172 189.798  47.558  1.00  0.00            
ATOM   4746  C2B POPE  433     162.107 189.068  41.741  1.00  0.00            
ATOM   4747  C3B POPE  433     161.529 187.188  37.292  1.00  0.00            
ATOM   4748  C4B POPE  433     157.845 186.787  33.439  1.00  0.00            
ATOM   4749  NH3 POPE  434     150.796 160.658  57.487  1.00  0.00            
ATOM   4750  PO4 POPE  434     149.007 164.966  56.476  1.00  0.00            
ATOM   4751  GL1 POPE  434     147.502 165.466  51.393  1.00  0.00            
ATOM   4752  GL2 POPE  434     150.401 165.932  50.369  1.00  0.00            
ATOM   4753  C1A POPE  434     144.666 164.814  47.921  1.00  0.00            
ATOM   4754  D2A POPE  434     144.340 165.536  42.875  1.00  0.00            
ATOM   4755  C3A POPE  434     144.489 163.160  39.837  1.00  0.00            
ATOM   4756  C4A POPE  434     141.205 162.258  36.034  1.00  0.00            
ATOM   4757  C1B POPE  434     147.751 167.880  45.914  1.00  0.00            
ATOM   4758  C2B POPE  434     145.720 170.049  41.940  1.00  0.00            
ATOM   4759  C3B POPE  434     143.614 169.559  38.414  1.00  0.00            
ATOM   4760  C4B POPE  434     143.023 170.489  34.866  1.00  0.00            
ATOM   4761  NH3 POPE  435     131.239 176.898  57.335  1.00  0.00            
ATOM   4762  PO4 POPE  435     128.783 180.281  56.005  1.00  0.00            
ATOM   4763  GL1 POPE  435     129.007 179.560  51.980  1.00  0.00            
ATOM   4764  GL2 POPE  435     131.091 183.145  51.865  1.00  0.00            
ATOM   4765  C1A POPE  435     130.959 176.470  48.073  1.00  0.00            
ATOM   4766  D2A POPE  435     132.894 175.522  43.902  1.00  0.00            
ATOM   4767  C3A POPE  435     135.648 171.161  42.390  1.00  0.00            
ATOM   4768  C4A POPE  435     134.040 167.139  41.500  1.00  0.00            
ATOM   4769  C1B POPE  435     133.754 183.822  48.231  1.00  0.00            
ATOM   4770  C2B POPE  435     137.180 184.372  44.755  1.00  0.00            
ATOM   4771  C3B POPE  435     139.626 185.429  40.296  1.00  0.00            
ATOM   4772  C4B POPE  435     139.821 189.514  37.847  1.00  0.00            
ATOM   4773  NH3 POPE  436      90.933 172.345  57.712  1.00  0.00            
ATOM   4774  PO4 POPE  436      94.922 174.060  56.954  1.00  0.00            
ATOM   4775  GL1 POPE  436      94.430 174.945  53.080  1.00  0.00            
ATOM   4776  GL2 POPE  436      94.669 178.111  52.670  1.00  0.00            
ATOM   4777  C1A POPE  436      95.258 175.562  48.741  1.00  0.00            
ATOM   4778  D2A POPE  436      95.070 177.037  44.837  1.00  0.00            
ATOM   4779  C3A POPE  436      92.980 173.385  43.918  1.00  0.00            
ATOM   4780  C4A POPE  436      89.886 171.092  43.693  1.00  0.00            
ATOM   4781  C1B POPE  436      93.195 180.040  48.995  1.00  0.00            
ATOM   4782  C2B POPE  436      90.430 181.113  45.436  1.00  0.00            
ATOM   4783  C3B POPE  436      88.018 181.563  41.294  1.00  0.00            
ATOM   4784  C4B POPE  436      85.785 183.136  37.496  1.00  0.00            
ATOM   4785  NH3 POPE  437     179.889 111.924  59.258  1.00  0.00            
ATOM   4786  PO4 POPE  437     175.249 113.415  57.535  1.00  0.00            
ATOM   4787  GL1 POPE  437     175.247 113.672  53.228  1.00  0.00            
ATOM   4788  GL2 POPE  437     171.670 114.372  51.898  1.00  0.00            
ATOM   4789  C1A POPE  437     175.273 112.787  48.620  1.00  0.00            
ATOM   4790  D2A POPE  437     173.163 112.859  43.866  1.00  0.00            
ATOM   4791  C3A POPE  437     172.298 115.635  41.563  1.00  0.00            
ATOM   4792  C4A POPE  437     169.795 116.401  36.925  1.00  0.00            
ATOM   4793  C1B POPE  437     170.019 113.061  48.268  1.00  0.00            
ATOM   4794  C2B POPE  437     167.653 114.450  43.743  1.00  0.00            
ATOM   4795  C3B POPE  437     166.373 115.119  40.005  1.00  0.00            
ATOM   4796  C4B POPE  437     164.539 118.119  36.901  1.00  0.00            
ATOM   4797  NH3 POPE  438      98.797 146.308  56.055  1.00  0.00            
ATOM   4798  PO4 POPE  438      95.677 142.844  56.179  1.00  0.00            
ATOM   4799  GL1 POPE  438      96.390 142.287  51.654  1.00  0.00            
ATOM   4800  GL2 POPE  438      99.070 144.070  51.639  1.00  0.00            
ATOM   4801  C1A POPE  438      93.390 142.099  48.111  1.00  0.00            
ATOM   4802  D2A POPE  438      93.339 144.588  44.312  1.00  0.00            
ATOM   4803  C3A POPE  438      92.250 145.432  40.864  1.00  0.00            
ATOM   4804  C4A POPE  438      92.011 146.769  36.873  1.00  0.00            
ATOM   4805  C1B POPE  438      98.233 143.616  47.078  1.00  0.00            
ATOM   4806  C2B POPE  438      97.335 140.964  43.998  1.00  0.00            
ATOM   4807  C3B POPE  438      95.479 139.395  40.624  1.00  0.00            
ATOM   4808  C4B POPE  438      95.095 137.343  37.201  1.00  0.00            
ATOM   4809  NH3 POPE  439     130.784  68.748  60.961  1.00  0.00            
ATOM   4810  PO4 POPE  439     131.688  71.629  57.722  1.00  0.00            
ATOM   4811  GL1 POPE  439     132.812  70.727  53.893  1.00  0.00            
ATOM   4812  GL2 POPE  439     135.747  70.781  53.739  1.00  0.00            
ATOM   4813  C1A POPE  439     131.260  68.218  50.970  1.00  0.00            
ATOM   4814  D2A POPE  439     130.886  66.828  47.911  1.00  0.00            
ATOM   4815  C3A POPE  439     130.686  67.186  43.948  1.00  0.00            
ATOM   4816  C4A POPE  439     130.936  68.055  39.009  1.00  0.00            
ATOM   4817  C1B POPE  439     136.130  70.427  49.465  1.00  0.00            
ATOM   4818  C2B POPE  439     134.360  69.809  46.126  1.00  0.00            
ATOM   4819  C3B POPE  439     134.816  69.627  41.650  1.00  0.00            
ATOM   4820  C4B POPE  439     136.234  68.691  38.328  1.00  0.00            
ATOM   4821  NH3 POPE  440      91.118  77.725  54.666  1.00  0.00            
ATOM   4822  PO4 POPE  440      95.010  80.516  53.730  1.00  0.00            
ATOM   4823  GL1 POPE  440      95.911  83.220  50.499  1.00  0.00            
ATOM   4824  GL2 POPE  440      94.029  84.863  49.804  1.00  0.00            
ATOM   4825  C1A POPE  440      96.146  82.589  45.705  1.00  0.00            
ATOM   4826  D2A POPE  440      94.269  83.142  41.314  1.00  0.00            
ATOM   4827  C3A POPE  440      90.090  80.881  41.167  1.00  0.00            
ATOM   4828  C4A POPE  440      87.581  77.654  42.857  1.00  0.00            
ATOM   4829  C1B POPE  440      92.478  86.307  45.651  1.00  0.00            
ATOM   4830  C2B POPE  440      91.732  87.936  41.635  1.00  0.00            
ATOM   4831  C3B POPE  440      93.416  90.804  37.723  1.00  0.00            
ATOM   4832  C4B POPE  440      92.608  94.995  36.607  1.00  0.00            
ATOM   4833  NH3 POPE  441     125.933  35.244  52.543  1.00  0.00            
ATOM   4834  PO4 POPE  441     127.319  30.779  52.257  1.00  0.00            
ATOM   4835  GL1 POPE  441     126.295  30.767  47.988  1.00  0.00            
ATOM   4836  GL2 POPE  441     128.834  28.432  47.126  1.00  0.00            
ATOM   4837  C1A POPE  441     126.128  29.651  43.391  1.00  0.00            
ATOM   4838  D2A POPE  441     126.624  29.641  39.243  1.00  0.00            
ATOM   4839  C3A POPE  441     123.113  28.823  37.122  1.00  0.00            
ATOM   4840  C4A POPE  441     118.366  28.196  36.684  1.00  0.00            
ATOM   4841  C1B POPE  441     130.547  27.699  43.433  1.00  0.00            
ATOM   4842  C2B POPE  441     130.921  26.281  40.636  1.00  0.00            
ATOM   4843  C3B POPE  441     134.132  24.289  38.066  1.00  0.00            
ATOM   4844  C4B POPE  441     137.905  21.373  36.752  1.00  0.00            
ATOM   4845  NH3 POPE  442      13.382   4.682  54.351  1.00  0.00            
ATOM   4846  PO4 POPE  442       9.181   3.202  53.556  1.00  0.00            
ATOM   4847  GL1 POPE  442       9.445   2.979  50.475  1.00  0.00            
ATOM   4848  GL2 POPE  442      12.430   3.327  49.146  1.00  0.00            
ATOM   4849  C1A POPE  442       7.924   4.478  46.353  1.00  0.00            
ATOM   4850  D2A POPE  442       6.880   5.063  41.625  1.00  0.00            
ATOM   4851  C3A POPE  442       6.005   3.065  38.396  1.00  0.00            
ATOM   4852  C4A POPE  442       7.617   2.617  34.326  1.00  0.00            
ATOM   4853  C1B POPE  442      12.305   1.302  45.582  1.00  0.00            
ATOM   4854  C2B POPE  442      14.394 198.657  41.618  1.00  0.00            
ATOM   4855  C3B POPE  442      14.454 198.075  37.461  1.00  0.00            
ATOM   4856  C4B POPE  442      12.390   0.276  32.874  1.00  0.00            
ATOM   4857  NH3 POPE  443     196.228  24.284  56.815  1.00  0.00            
ATOM   4858  PO4 POPE  443     196.417  19.743  57.114  1.00  0.00            
ATOM   4859  GL1 POPE  443     198.068  18.918  52.935  1.00  0.00            
ATOM   4860  GL2 POPE  443       1.062  22.449  53.026  1.00  0.00            
ATOM   4861  C1A POPE  443     196.539  16.626  49.682  1.00  0.00            
ATOM   4862  D2A POPE  443     195.416  15.519  45.521  1.00  0.00            
ATOM   4863  C3A POPE  443     195.654  11.512  43.091  1.00  0.00            
ATOM   4864  C4A POPE  443     195.193   8.086  40.798  1.00  0.00            
ATOM   4865  C1B POPE  443       2.003  22.709  48.465  1.00  0.00            
ATOM   4866  C2B POPE  443       1.895  23.087  43.206  1.00  0.00            
ATOM   4867  C3B POPE  443       1.027  25.577  39.824  1.00  0.00            
ATOM   4868  C4B POPE  443     198.352  29.119  38.280  1.00  0.00            
ATOM   4869  NH3 POPE  444      87.807  71.400  52.593  1.00  0.00            
ATOM   4870  PO4 POPE  444      86.264  67.233  53.006  1.00  0.00            
ATOM   4871  GL1 POPE  444      84.588  67.538  49.538  1.00  0.00            
ATOM   4872  GL2 POPE  444      87.327  68.417  48.189  1.00  0.00            
ATOM   4873  C1A POPE  444      82.629  69.395  45.116  1.00  0.00            
ATOM   4874  D2A POPE  444      83.501  69.487  40.585  1.00  0.00            
ATOM   4875  C3A POPE  444      83.458  67.010  37.834  1.00  0.00            
ATOM   4876  C4A POPE  444      86.573  64.220  35.515  1.00  0.00            
ATOM   4877  C1B POPE  444      90.115  70.499  44.995  1.00  0.00            
ATOM   4878  C2B POPE  444      92.214  68.528  42.765  1.00  0.00            
ATOM   4879  C3B POPE  444      93.091  69.137  39.370  1.00  0.00            
ATOM   4880  C4B POPE  444      92.713  72.070  36.713  1.00  0.00            
ATOM   4881  NH3 POPE  445      31.545 163.000  56.253  1.00  0.00            
ATOM   4882  PO4 POPE  445      36.165 163.686  54.449  1.00  0.00            
ATOM   4883  GL1 POPE  445      38.086 162.175  50.740  1.00  0.00            
ATOM   4884  GL2 POPE  445      37.229 158.820  50.990  1.00  0.00            
ATOM   4885  C1A POPE  445      39.289 159.585  46.406  1.00  0.00            
ATOM   4886  D2A POPE  445      40.220 161.060  42.030  1.00  0.00            
ATOM   4887  C3A POPE  445      38.526 164.648  39.455  1.00  0.00            
ATOM   4888  C4A POPE  445      39.306 168.672  37.389  1.00  0.00            
ATOM   4889  C1B POPE  445      35.865 156.092  47.589  1.00  0.00            
ATOM   4890  C2B POPE  445      38.641 155.223  43.559  1.00  0.00            
ATOM   4891  C3B POPE  445      39.883 155.957  39.865  1.00  0.00            
ATOM   4892  C4B POPE  445      39.250 159.842  36.926  1.00  0.00            
ATOM   4893  NH3 POPE  446     175.067  38.358  58.442  1.00  0.00            
ATOM   4894  PO4 POPE  446     175.597  42.538  60.605  1.00  0.00            
ATOM   4895  GL1 POPE  446     174.474  42.752  55.047  1.00  0.00            
ATOM   4896  GL2 POPE  446     175.698  45.521  54.161  1.00  0.00            
ATOM   4897  C1A POPE  446     173.985  41.441  50.717  1.00  0.00            
ATOM   4898  D2A POPE  446     174.948  42.382  47.367  1.00  0.00            
ATOM   4899  C3A POPE  446     172.160  42.180  43.488  1.00  0.00            
ATOM   4900  C4A POPE  446     174.097  41.208  38.787  1.00  0.00            
ATOM   4901  C1B POPE  446     176.948  46.043  50.477  1.00  0.00            
ATOM   4902  C2B POPE  446     179.717  46.389  47.301  1.00  0.00            
ATOM   4903  C3B POPE  446     180.598  46.361  43.306  1.00  0.00            
ATOM   4904  C4B POPE  446     183.152  44.912  39.087  1.00  0.00            
ATOM   4905  NH3 POPE  447     166.298  38.536  59.642  1.00  0.00            
ATOM   4906  PO4 POPE  447     163.954  35.021  58.422  1.00  0.00            
ATOM   4907  GL1 POPE  447     164.121  33.476  54.051  1.00  0.00            
ATOM   4908  GL2 POPE  447     165.581  30.727  54.226  1.00  0.00            
ATOM   4909  C1A POPE  447     167.288  34.472  51.591  1.00  0.00            
ATOM   4910  D2A POPE  447     170.653  33.241  49.615  1.00  0.00            
ATOM   4911  C3A POPE  447     172.375  29.342  47.690  1.00  0.00            
ATOM   4912  C4A POPE  447     175.890  27.665  44.385  1.00  0.00            
ATOM   4913  C1B POPE  447     166.954  29.997  49.687  1.00  0.00            
ATOM   4914  C2B POPE  447     165.816  31.446  44.738  1.00  0.00            
ATOM   4915  C3B POPE  447     166.236  35.423  42.506  1.00  0.00            
ATOM   4916  C4B POPE  447     165.772  34.936  37.744  1.00  0.00            
ATOM   4917  NH3 POPE  448      94.119 180.199  57.165  1.00  0.00            
ATOM   4918  PO4 POPE  448      98.791 180.113  55.454  1.00  0.00            
ATOM   4919  GL1 POPE  448      99.159 178.230  51.197  1.00  0.00            
ATOM   4920  GL2 POPE  448     100.917 175.755  49.801  1.00  0.00            
ATOM   4921  C1A POPE  448      99.208 179.763  46.793  1.00  0.00            
ATOM   4922  D2A POPE  448     100.794 182.755  42.708  1.00  0.00            
ATOM   4923  C3A POPE  448     100.678 181.101  39.093  1.00  0.00            
ATOM   4924  C4A POPE  448      96.684 180.007  35.995  1.00  0.00            
ATOM   4925  C1B POPE  448      99.474 175.264  45.769  1.00  0.00            
ATOM   4926  C2B POPE  448      98.799 174.944  41.961  1.00  0.00            
ATOM   4927  C3B POPE  448      99.563 176.724  38.208  1.00  0.00            
ATOM   4928  C4B POPE  448     102.156 176.167  35.395  1.00  0.00            
ATOM   4929  GL0 DLPG  449     124.554  66.884  58.163  1.00  0.00            
ATOM   4930  PO4 DLPG  449     127.186  70.572  58.689  1.00  0.00            
ATOM   4931  GL1 DLPG  449     127.373  71.287  53.736  1.00  0.00            
ATOM   4932  GL2 DLPG  449     129.147  74.102  53.474  1.00  0.00            
ATOM   4933  C1A DLPG  449     126.486  70.273  50.195  1.00  0.00            
ATOM   4934  C2A DLPG  449     122.760  70.112  47.990  1.00  0.00            
ATOM   4935  C3A DLPG  449     121.177  68.441  45.092  1.00  0.00            
ATOM   4936  C1B DLPG  449     130.219  73.515  49.860  1.00  0.00            
ATOM   4937  C2B DLPG  449     129.373  71.473  46.180  1.00  0.00            
ATOM   4938  C3B DLPG  449     128.706  71.742  41.632  1.00  0.00            
ATOM   4939  GL0 DLPG  450     112.599 171.973  57.864  1.00  0.00            
ATOM   4940  PO4 DLPG  450     114.818 175.026  57.325  1.00  0.00            
ATOM   4941  GL1 DLPG  450     113.342 173.294  52.627  1.00  0.00            
ATOM   4942  GL2 DLPG  450     114.289 170.623  51.454  1.00  0.00            
ATOM   4943  C1A DLPG  450     110.926 173.424  49.171  1.00  0.00            
ATOM   4944  C2A DLPG  450     110.004 173.214  44.680  1.00  0.00            
ATOM   4945  C3A DLPG  450     108.634 173.723  40.521  1.00  0.00            
ATOM   4946  C1B DLPG  450     114.648 170.588  46.755  1.00  0.00            
ATOM   4947  C2B DLPG  450     114.560 171.235  43.296  1.00  0.00            
ATOM   4948  C3B DLPG  450     116.660 171.636  39.244  1.00  0.00            
ATOM   4949  GL0 DLPG  451      45.367 117.031  60.895  1.00  0.00            
ATOM   4950  PO4 DLPG  451      47.039 122.272  60.179  1.00  0.00            
ATOM   4951  GL1 DLPG  451      46.393 123.934  56.172  1.00  0.00            
ATOM   4952  GL2 DLPG  451      43.551 122.179  53.944  1.00  0.00            
ATOM   4953  C1A DLPG  451      48.815 123.973  52.988  1.00  0.00            
ATOM   4954  C2A DLPG  451      52.291 126.397  52.777  1.00  0.00            
ATOM   4955  C3A DLPG  451      53.865 128.601  49.372  1.00  0.00            
ATOM   4956  C1B DLPG  451      45.584 120.885  50.414  1.00  0.00            
ATOM   4957  C2B DLPG  451      47.143 119.040  46.527  1.00  0.00            
ATOM   4958  C3B DLPG  451      49.505 117.256  44.150  1.00  0.00            
ATOM   4959  GL0 DLPG  452      21.343 198.501  59.248  1.00  0.00            
ATOM   4960  PO4 DLPG  452      17.822   0.708  56.241  1.00  0.00            
ATOM   4961  GL1 DLPG  452      18.125   2.325  52.794  1.00  0.00            
ATOM   4962  GL2 DLPG  452      17.050   5.105  51.068  1.00  0.00            
ATOM   4963  C1A DLPG  452      17.205   0.901  49.087  1.00  0.00            
ATOM   4964  C2A DLPG  452      18.551 198.011  44.823  1.00  0.00            
ATOM   4965  C3A DLPG  452      22.768 196.140  43.301  1.00  0.00            
ATOM   4966  C1B DLPG  452      17.346   5.335  46.656  1.00  0.00            
ATOM   4967  C2B DLPG  452      16.959   4.510  42.378  1.00  0.00            
ATOM   4968  C3B DLPG  452      16.482   3.633  38.659  1.00  0.00            
ATOM   4969  GL0 DLPG  453      70.247  69.518  51.225  1.00  0.00            
ATOM   4970  PO4 DLPG  453      69.464  65.160  51.055  1.00  0.00            
ATOM   4971  GL1 DLPG  453      68.748  64.538  46.666  1.00  0.00            
ATOM   4972  GL2 DLPG  453      70.330  62.895  43.654  1.00  0.00            
ATOM   4973  C1A DLPG  453      65.750  65.577  43.392  1.00  0.00            
ATOM   4974  C2A DLPG  453      64.821  69.158  40.916  1.00  0.00            
ATOM   4975  C3A DLPG  453      63.610  72.997  39.486  1.00  0.00            
ATOM   4976  C1B DLPG  453      72.453  60.488  41.229  1.00  0.00            
ATOM   4977  C2B DLPG  453      71.444  58.614  37.699  1.00  0.00            
ATOM   4978  C3B DLPG  453      68.508  59.519  35.020  1.00  0.00            
ATOM   4979  GL0 DLPG  454      70.177  61.061  54.178  1.00  0.00            
ATOM   4980  PO4 DLPG  454      74.111  63.968  53.561  1.00  0.00            
ATOM   4981  GL1 DLPG  454      75.778  65.038  49.124  1.00  0.00            
ATOM   4982  GL2 DLPG  454      73.262  66.688  47.895  1.00  0.00            
ATOM   4983  C1A DLPG  454      76.565  64.387  45.203  1.00  0.00            
ATOM   4984  C2A DLPG  454      76.492  61.464  43.229  1.00  0.00            
ATOM   4985  C3A DLPG  454      77.026  58.695  38.991  1.00  0.00            
ATOM   4986  C1B DLPG  454      72.242  67.469  44.867  1.00  0.00            
ATOM   4987  C2B DLPG  454      74.169  65.651  40.883  1.00  0.00            
ATOM   4988  C3B DLPG  454      74.584  63.553  36.873  1.00  0.00            
ATOM   4989  GL0 DLPG  455     157.355 133.629  63.125  1.00  0.00            
ATOM   4990  PO4 DLPG  455     157.094 132.756  58.136  1.00  0.00            
ATOM   4991  GL1 DLPG  455     156.618 131.088  53.037  1.00  0.00            
ATOM   4992  GL2 DLPG  455     153.986 132.195  50.903  1.00  0.00            
ATOM   4993  C1A DLPG  455     159.868 132.434  50.468  1.00  0.00            
ATOM   4994  C2A DLPG  455     161.922 135.183  48.825  1.00  0.00            
ATOM   4995  C3A DLPG  455     162.259 135.432  45.009  1.00  0.00            
ATOM   4996  C1B DLPG  455     155.362 131.624  47.552  1.00  0.00            
ATOM   4997  C2B DLPG  455     158.199 133.030  45.936  1.00  0.00            
ATOM   4998  C3B DLPG  455     159.942 131.880  42.473  1.00  0.00            
ATOM   4999  GL0 DLPG  456     105.222 172.722  60.457  1.00  0.00            
ATOM   5000  PO4 DLPG  456     107.347 170.750  57.630  1.00  0.00            
ATOM   5001  GL1 DLPG  456     109.143 167.995  54.797  1.00  0.00            
ATOM   5002  GL2 DLPG  456     106.908 165.822  54.210  1.00  0.00            
ATOM   5003  C1A DLPG  456     111.069 167.098  50.238  1.00  0.00            
ATOM   5004  C2A DLPG  456     110.558 167.175  46.282  1.00  0.00            
ATOM   5005  C3A DLPG  456     107.420 164.872  44.864  1.00  0.00            
ATOM   5006  C1B DLPG  456     105.254 165.754  49.783  1.00  0.00            
ATOM   5007  C2B DLPG  456     101.062 166.178  47.876  1.00  0.00            
ATOM   5008  C3B DLPG  456      97.792 165.090  45.201  1.00  0.00            
ATOM   5009  GL0 DLPG  457      54.689 167.698  54.815  1.00  0.00            
ATOM   5010  PO4 DLPG  457      58.795 168.277  56.846  1.00  0.00            
ATOM   5011  GL1 DLPG  457      59.129 169.269  51.587  1.00  0.00            
ATOM   5012  GL2 DLPG  457      56.932 166.811  49.730  1.00  0.00            
ATOM   5013  C1A DLPG  457      57.715 171.149  47.482  1.00  0.00            
ATOM   5014  C2A DLPG  457      56.496 170.416  43.870  1.00  0.00            
ATOM   5015  C3A DLPG  457      58.504 170.268  38.732  1.00  0.00            
ATOM   5016  C1B DLPG  457      59.299 165.090  46.506  1.00  0.00            
ATOM   5017  C2B DLPG  457      59.956 163.164  41.983  1.00  0.00            
ATOM   5018  C3B DLPG  457      61.247 165.096  38.196  1.00  0.00            
ATOM   5019  GL0 DLPG  458     115.384  70.645  56.755  1.00  0.00            
ATOM   5020  PO4 DLPG  458     111.976  67.338  55.552  1.00  0.00            
ATOM   5021  GL1 DLPG  458     113.865  67.788  50.907  1.00  0.00            
ATOM   5022  GL2 DLPG  458     114.621  64.515  49.973  1.00  0.00            
ATOM   5023  C1A DLPG  458     116.598  67.860  46.393  1.00  0.00            
ATOM   5024  C2A DLPG  458     116.102  68.276  42.370  1.00  0.00            
ATOM   5025  C3A DLPG  458     116.622  71.173  38.987  1.00  0.00            
ATOM   5026  C1B DLPG  458     116.260  62.956  46.014  1.00  0.00            
ATOM   5027  C2B DLPG  458     118.971  63.737  42.808  1.00  0.00            
ATOM   5028  C3B DLPG  458     120.895  67.105  40.199  1.00  0.00            
ATOM   5029  GL0 DLPG  459     193.029 102.740  61.754  1.00  0.00            
ATOM   5030  PO4 DLPG  459     194.175 105.568  60.138  1.00  0.00            
ATOM   5031  GL1 DLPG  459     194.987 104.420  54.981  1.00  0.00            
ATOM   5032  GL2 DLPG  459     196.353 107.990  54.079  1.00  0.00            
ATOM   5033  C1A DLPG  459     193.821 102.528  51.545  1.00  0.00            
ATOM   5034  C2A DLPG  459     192.106 100.452  48.076  1.00  0.00            
ATOM   5035  C3A DLPG  459     191.769  97.525  44.389  1.00  0.00            
ATOM   5036  C1B DLPG  459     195.255 106.910  50.018  1.00  0.00            
ATOM   5037  C2B DLPG  459     193.986 105.484  46.087  1.00  0.00            
ATOM   5038  C3B DLPG  459     194.098 103.364  41.718  1.00  0.00            
ATOM   5039  GL0 DLPG  460     106.160  50.554  55.148  1.00  0.00            
ATOM   5040  PO4 DLPG  460     107.527  51.090  51.660  1.00  0.00            
ATOM   5041  GL1 DLPG  460     107.248  50.017  47.903  1.00  0.00            
ATOM   5042  GL2 DLPG  460     107.113  53.140  45.629  1.00  0.00            
ATOM   5043  C1A DLPG  460     107.481  47.448  44.371  1.00  0.00            
ATOM   5044  C2A DLPG  460     105.616  46.982  39.947  1.00  0.00            
ATOM   5045  C3A DLPG  460     104.947  48.644  35.789  1.00  0.00            
ATOM   5046  C1B DLPG  460     107.253  53.321  41.081  1.00  0.00            
ATOM   5047  C2B DLPG  460     108.723  54.684  37.736  1.00  0.00            
ATOM   5048  C3B DLPG  460     109.179  55.525  32.278  1.00  0.00            
ATOM   5049  GL0 DLPG  461     127.682 150.745  58.589  1.00  0.00            
ATOM   5050  PO4 DLPG  461     125.114 152.320  55.430  1.00  0.00            
ATOM   5051  GL1 DLPG  461     122.947 151.689  53.126  1.00  0.00            
ATOM   5052  GL2 DLPG  461     124.083 148.848  50.986  1.00  0.00            
ATOM   5053  C1A DLPG  461     121.733 153.169  49.171  1.00  0.00            
ATOM   5054  C2A DLPG  461     121.858 152.825  44.410  1.00  0.00            
ATOM   5055  C3A DLPG  461     119.196 154.634  41.599  1.00  0.00            
ATOM   5056  C1B DLPG  461     123.573 148.151  46.224  1.00  0.00            
ATOM   5057  C2B DLPG  461     121.441 149.191  41.610  1.00  0.00            
ATOM   5058  C3B DLPG  461     123.176 147.850  37.766  1.00  0.00            
ATOM   5059  GL0 DLPG  462      43.147 182.238  57.842  1.00  0.00            
ATOM   5060  PO4 DLPG  462      39.108 182.332  55.903  1.00  0.00
[truncated: 1,703,331 more chars]
