# Supplementary material for: Membrane transporter dimerization driven by differential lipid solvation energetics of dissociated and associated states
Source: eLife. 2021 Apr 7;10:e63288. doi: 10.7554/eLife.63288 (PMC8116059; doi:10.7554/eLife.63288)
Supplement: Figure 6—source data 1. — This folder contains initial/final configurations (PDB files) for GROMACS coarse-grained simulations of CLC-ec1 monomers and dimers in mixtures of 2:1 DLPE/DLPG and 2:1 POPE/POPG, alongside the corresponding parameter files (MDP/TPR format). [file elife-63288-fig6-data1.zip › Figure6-source-data/protein-membrane-systems/monomer-50PO_50DL/last_frame.pdb]

REMARK    GENERATED BY TRJCONV
TITLE     Martini system t= 7821000.00000 step= 391050000
REMARK    THIS IS A SIMULATION BOX
CRYST1  281.683  281.683   82.189  90.00  90.00  90.00 P 1           1
MODEL        1
ATOM      1  BB  THR     1     138.642 120.928  35.392  1.00  0.00            
ATOM      2  SC1 THR     1     139.608 121.091  37.078  1.00  0.00            
ATOM      3  BB  PRO     2     141.148 119.513  32.849  1.00  0.00            
ATOM      4  SC1 PRO     2     142.479 120.777  32.357  1.00  0.00            
ATOM      5  BB  LEU     3     142.047 117.068  35.689  1.00  0.00            
ATOM      6  SC1 LEU     3     141.946 116.521  38.280  1.00  0.00            
ATOM      7  BB  ALA     4     145.533 118.504  35.523  1.00  0.00            
ATOM      8  BB  ILE     5     144.426 122.003  36.713  1.00  0.00            
ATOM      9  SC1 ILE     5     143.421 124.058  36.356  1.00  0.00            
ATOM     10  BB  LEU     6     143.461 120.813  40.207  1.00  0.00            
ATOM     11  SC1 LEU     6     141.186 120.594  41.548  1.00  0.00            
ATOM     12  BB  PHE     7     146.599 118.976  40.912  1.00  0.00            
ATOM     13  SC1 PHE     7     146.133 118.402  44.104  1.00  0.00            
ATOM     14  SC2 PHE     7     148.352 117.634  43.607  1.00  0.00            
ATOM     15  SC3 PHE     7     147.814 118.398  45.818  1.00  0.00            
ATOM     16  BB  MET     8     148.415 121.425  38.634  1.00  0.00            
ATOM     17  SC1 MET     8     150.729 122.412  37.257  1.00  0.00            
ATOM     18  BB  ALA     9     146.497 123.900  40.755  1.00  0.00            
ATOM     19  BB  ALA    10     148.543 123.224  43.920  1.00  0.00            
ATOM     20  BB  VAL    11     151.753 122.597  41.931  1.00  0.00            
ATOM     21  SC1 VAL    11     153.105 121.420  42.817  1.00  0.00            
ATOM     22  BB  VAL    12     151.296 126.212  41.027  1.00  0.00            
ATOM     23  SC1 VAL    12     153.063 126.454  40.121  1.00  0.00            
ATOM     24  BB  GLY    13     149.757 127.767  44.157  1.00  0.00            
ATOM     25  BB  THR    14     152.534 126.143  46.099  1.00  0.00            
ATOM     26  SC1 THR    14     153.029 124.707  47.322  1.00  0.00            
ATOM     27  BB  LEU    15     155.460 127.558  44.144  1.00  0.00            
ATOM     28  SC1 LEU    15     156.751 125.406  43.292  1.00  0.00            
ATOM     29  BB  VAL    16     153.697 130.908  44.777  1.00  0.00            
ATOM     30  SC1 VAL    16     154.256 132.824  44.645  1.00  0.00            
ATOM     31  BB  GLY    17     154.285 130.296  48.475  1.00  0.00            
ATOM     32  BB  LEU    18     157.795 129.049  47.973  1.00  0.00            
ATOM     33  SC1 LEU    18     159.300 126.955  47.366  1.00  0.00            
ATOM     34  BB  ALA    19     158.730 132.249  46.200  1.00  0.00            
ATOM     35  BB  ALA    20     156.460 134.094  48.660  1.00  0.00            
ATOM     36  BB  VAL    21     158.558 132.618  51.465  1.00  0.00            
ATOM     37  SC1 VAL    21     158.054 130.938  52.426  1.00  0.00            
ATOM     38  BB  ALA    22     162.056 133.241  50.105  1.00  0.00            
ATOM     39  BB  PHE    23     161.376 136.771  48.736  1.00  0.00            
ATOM     40  SC1 PHE    23     161.636 139.482  47.523  1.00  0.00            
ATOM     41  SC2 PHE    23     159.369 138.830  47.079  1.00  0.00            
ATOM     42  SC3 PHE    23     159.888 141.126  47.547  1.00  0.00            
ATOM     43  BB  ASP    24     159.703 137.767  51.966  1.00  0.00            
ATOM     44  SC1 ASP    24     157.283 137.717  52.767  1.00  0.00            
ATOM     45  BB  LYS    25     162.720 137.036  54.077  1.00  0.00            
ATOM     46  SC1 LYS    25     164.523 136.596  56.117  1.00  0.00            
ATOM     47  SC2 LYS    25     164.435 135.405  58.728  1.00  0.00            
ATOM     48  BB  GLY    26     164.601 138.874  51.319  1.00  0.00            
ATOM     49  BB  VAL    27     163.374 142.432  51.976  1.00  0.00            
ATOM     50  SC1 VAL    27     161.699 142.979  51.030  1.00  0.00            
ATOM     51  BB  ALA    28     163.027 141.715  55.649  1.00  0.00            
ATOM     52  BB  TRP    29     166.837 141.278  55.423  1.00  0.00            
ATOM     53  SC1 TRP    29     168.676 139.672  56.777  1.00  0.00            
ATOM     54  SC2 TRP    29     168.823 138.965  58.856  1.00  0.00            
ATOM     55  SC3 TRP    29     169.217 137.422  55.703  1.00  0.00            
ATOM     56  SC4 TRP    29     169.195 136.543  58.362  1.00  0.00            
ATOM     57  BB  LEU    30     167.611 144.254  53.144  1.00  0.00            
ATOM     58  SC1 LEU    30     169.686 145.270  51.846  1.00  0.00            
ATOM     59  BB  GLN    31     165.510 146.631  55.134  1.00  0.00            
ATOM     60  SC1 GLN    31     163.572 147.861  54.976  1.00  0.00            
ATOM     61  BB  ASN    32     166.839 145.279  58.456  1.00  0.00            
ATOM     62  SC1 ASN    32     166.559 145.339  60.939  1.00  0.00            
ATOM     63  BB  GLN    33     170.488 145.547  57.277  1.00  0.00            
ATOM     64  SC1 GLN    33     171.557 143.371  58.533  1.00  0.00            
ATOM     65  BB  ARG    34     170.222 148.790  55.437  1.00  0.00            
ATOM     66  SC1 ARG    34     168.865 149.743  53.482  1.00  0.00            
ATOM     67  SC2 ARG    34     166.691 152.111  55.103  1.00  0.00            
ATOM     68  BB  MET    35     169.403 150.389  58.822  1.00  0.00            
ATOM     69  SC1 MET    35     167.005 150.554  59.596  1.00  0.00            
ATOM     70  BB  GLY    36     171.959 148.145  60.597  1.00  0.00            
ATOM     71  BB  ALA    37     174.584 149.650  58.389  1.00  0.00            
ATOM     72  BB  LEU    38     173.631 153.154  59.609  1.00  0.00            
ATOM     73  SC1 LEU    38     172.503 153.729  57.282  1.00  0.00            
ATOM     74  BB  VAL    39     172.987 152.362  63.277  1.00  0.00            
ATOM     75  SC1 VAL    39     171.014 152.358  63.605  1.00  0.00            
ATOM     76  BB  HIS    40     176.607 152.472  64.397  1.00  0.00            
ATOM     77  SC1 HIS    40     177.762 151.317  63.333  1.00  0.00            
ATOM     78  SC2 HIS    40     178.979 150.233  62.297  1.00  0.00            
ATOM     79  SC3 HIS    40     180.271 151.918  61.900  1.00  0.00            
ATOM     80  BB  THR    41     176.365 155.756  62.354  1.00  0.00            
ATOM     81  SC1 THR    41     177.768 156.245  61.091  1.00  0.00            
ATOM     82  BB  ALA    42     173.430 156.902  64.536  1.00  0.00            
ATOM     83  BB  ASP    43     175.158 159.861  66.209  1.00  0.00            
ATOM     84  SC1 ASP    43     175.864 159.980  68.656  1.00  0.00            
ATOM     85  BB  ASN    44     177.128 160.911  63.134  1.00  0.00            
ATOM     86  SC1 ASN    44     179.623 161.064  63.188  1.00  0.00            
ATOM     87  BB  TYR    45     174.006 162.272  61.424  1.00  0.00            
ATOM     88  SC1 TYR    45     170.645 163.287  61.530  1.00  0.00            
ATOM     89  SC2 TYR    45     171.654 162.578  63.589  1.00  0.00            
ATOM     90  SC3 TYR    45     168.560 162.694  63.746  1.00  0.00            
ATOM     91  BB  PRO    46     175.426 164.060  58.345  1.00  0.00            
ATOM     92  SC1 PRO    46     174.621 165.139  57.004  1.00  0.00            
ATOM     93  BB  LEU    47     177.207 160.665  58.408  1.00  0.00            
ATOM     94  SC1 LEU    47     178.637 159.242  56.691  1.00  0.00            
ATOM     95  BB  LEU    48     173.931 158.792  58.461  1.00  0.00            
ATOM     96  SC1 LEU    48     172.113 157.865  60.152  1.00  0.00            
ATOM     97  BB  LEU    49     171.728 161.124  56.431  1.00  0.00            
ATOM     98  SC1 LEU    49     169.359 160.765  57.564  1.00  0.00            
ATOM     99  BB  THR    50     174.311 160.262  53.852  1.00  0.00            
ATOM    100  SC1 THR    50     175.539 161.537  53.035  1.00  0.00            
ATOM    101  BB  VAL    51     174.558 156.473  53.704  1.00  0.00            
ATOM    102  SC1 VAL    51     176.519 156.114  53.548  1.00  0.00            
ATOM    103  BB  ALA    52     170.764 156.431  54.132  1.00  0.00            
ATOM    104  BB  PHE    53     170.350 158.366  50.899  1.00  0.00            
ATOM    105  SC1 PHE    53     170.325 161.368  51.623  1.00  0.00            
ATOM    106  SC2 PHE    53     171.245 161.052  49.429  1.00  0.00            
ATOM    107  SC3 PHE    53     170.786 163.267  50.230  1.00  0.00            
ATOM    108  BB  LEU    54     173.447 156.476  49.656  1.00  0.00            
ATOM    109  SC1 LEU    54     174.540 157.129  47.332  1.00  0.00            
ATOM    110  BB  CYS    55     172.760 152.749  50.122  1.00  0.00            
ATOM    111  SC1 CYS    55     172.510 150.373  50.343  1.00  0.00            
ATOM    112  BB  SER    56     169.219 153.299  48.852  1.00  0.00            
ATOM    113  SC1 SER    56     168.522 153.890  50.575  1.00  0.00            
ATOM    114  BB  ALA    57     170.228 154.991  45.643  1.00  0.00            
ATOM    115  BB  VAL    58     172.453 152.057  44.632  1.00  0.00            
ATOM    116  SC1 VAL    58     174.413 151.913  45.002  1.00  0.00            
ATOM    117  BB  LEU    59     169.664 149.675  45.746  1.00  0.00            
ATOM    118  SC1 LEU    59     169.821 147.582  47.365  1.00  0.00            
ATOM    119  BB  ALA    60     166.896 151.579  43.991  1.00  0.00            
ATOM    120  BB  MET    61     168.974 152.077  40.775  1.00  0.00            
ATOM    121  SC1 MET    61     171.586 153.226  39.460  1.00  0.00            
ATOM    122  BB  PHE    62     169.791 148.349  40.842  1.00  0.00            
ATOM    123  SC1 PHE    62     170.980 145.060  40.715  1.00  0.00            
ATOM    124  SC2 PHE    62     170.074 145.436  42.905  1.00  0.00            
ATOM    125  SC3 PHE    62     172.141 144.243  42.650  1.00  0.00            
ATOM    126  BB  GLY    63     166.037 147.969  41.136  1.00  0.00            
ATOM    127  BB  TYR    64     165.355 149.780  37.906  1.00  0.00            
ATOM    128  SC1 TYR    64     162.799 150.807  36.984  1.00  0.00            
ATOM    129  SC2 TYR    64     163.833 152.137  38.694  1.00  0.00            
ATOM    130  SC3 TYR    64     162.520 153.851  36.470  1.00  0.00            
ATOM    131  BB  PHE    65     168.590 148.488  36.433  1.00  0.00            
ATOM    132  SC1 PHE    65     171.591 149.539  35.507  1.00  0.00            
ATOM    133  SC2 PHE    65     170.178 149.360  33.575  1.00  0.00            
ATOM    134  SC3 PHE    65     172.564 149.353  33.321  1.00  0.00            
ATOM    135  BB  LEU    66     167.088 145.114  36.214  1.00  0.00            
ATOM    136  SC1 LEU    66     168.163 143.162  37.647  1.00  0.00            
ATOM    137  BB  VAL    67     164.033 146.569  34.667  1.00  0.00            
ATOM    138  SC1 VAL    67     162.712 145.929  36.026  1.00  0.00            
ATOM    139  BB  ARG    68     165.180 149.254  32.252  1.00  0.00            
ATOM    140  SC1 ARG    68     163.790 151.006  32.351  1.00  0.00            
ATOM    141  SC2 ARG    68     160.382 150.853  32.824  1.00  0.00            
ATOM    142  BB  LYS    69     167.572 146.662  30.588  1.00  0.00            
ATOM    143  SC1 LYS    69     168.521 146.955  28.571  1.00  0.00            
ATOM    144  SC2 LYS    69     169.801 144.877  26.727  1.00  0.00            
ATOM    145  BB  TYR    70     166.868 142.955  31.089  1.00  0.00            
ATOM    146  SC1 TYR    70     168.869 141.299  32.517  1.00  0.00            
ATOM    147  SC2 TYR    70     169.761 141.794  30.345  1.00  0.00            
ATOM    148  SC3 TYR    70     170.781 139.093  31.473  1.00  0.00            
ATOM    149  BB  ALA    71     163.253 143.482  31.938  1.00  0.00            
ATOM    150  BB  PRO    72     160.832 145.886  30.256  1.00  0.00            
ATOM    151  SC1 PRO    72     161.165 147.286  29.016  1.00  0.00            
ATOM    152  BB  GLU    73     157.246 145.643  31.571  1.00  0.00            
ATOM    153  SC1 GLU    73     156.183 148.206  31.666  1.00  0.00            
ATOM    154  BB  ALA    74     158.570 143.784  34.602  1.00  0.00            
ATOM    155  BB  GLY    75     158.255 147.198  36.153  1.00  0.00            
ATOM    156  BB  GLY    76     155.601 148.830  38.258  1.00  0.00            
ATOM    157  BB  SER    77     152.358 147.016  39.233  1.00  0.00            
ATOM    158  SC1 SER    77     150.625 147.859  39.530  1.00  0.00            
ATOM    159  BB  GLY    78     152.470 143.944  37.090  1.00  0.00            
ATOM    160  BB  ILE    79     148.875 143.272  38.222  1.00  0.00            
ATOM    161  SC1 ILE    79     146.776 142.484  38.782  1.00  0.00            
ATOM    162  BB  PRO    80     148.136 145.406  35.187  1.00  0.00            
ATOM    163  SC1 PRO    80     148.760 147.188  35.407  1.00  0.00            
ATOM    164  BB  GLU    81     150.494 143.272  33.146  1.00  0.00            
ATOM    165  SC1 GLU    81     152.543 144.684  32.587  1.00  0.00            
ATOM    166  BB  ILE    82     149.041 139.917  34.173  1.00  0.00            
ATOM    167  SC1 ILE    82     149.374 138.976  35.841  1.00  0.00            
ATOM    168  BB  GLU    83     145.599 141.175  33.124  1.00  0.00            
ATOM    169  SC1 GLU    83     143.636 142.654  33.595  1.00  0.00            
ATOM    170  BB  GLY    84     147.249 141.137  29.795  1.00  0.00            
ATOM    171  BB  ALA    85     148.125 137.476  30.078  1.00  0.00            
ATOM    172  BB  LEU    86     144.438 136.841  30.689  1.00  0.00            
ATOM    173  SC1 LEU    86     144.521 136.306  33.283  1.00  0.00            
ATOM    174  BB  GLU    87     144.035 138.089  27.136  1.00  0.00            
ATOM    175  SC1 GLU    87     141.946 136.362  26.201  1.00  0.00            
ATOM    176  BB  ASP    88     147.205 136.804  25.593  1.00  0.00            
ATOM    177  SC1 ASP    88     149.329 135.421  25.881  1.00  0.00            
ATOM    178  BB  GLN    89     147.617 140.432  24.457  1.00  0.00            
ATOM    179  SC1 GLN    89     145.963 142.370  24.939  1.00  0.00            
ATOM    180  BB  ARG    90     150.503 140.668  26.909  1.00  0.00            
ATOM    181  SC1 ARG    90     151.056 143.025  27.255  1.00  0.00            
ATOM    182  SC2 ARG    90     154.002 144.226  28.163  1.00  0.00            
ATOM    183  BB  PRO    91     153.746 138.801  27.072  1.00  0.00            
ATOM    184  SC1 PRO    91     154.847 138.760  25.524  1.00  0.00            
ATOM    185  BB  VAL    92     154.154 136.237  29.773  1.00  0.00            
ATOM    186  SC1 VAL    92     153.079 135.238  31.131  1.00  0.00            
ATOM    187  BB  ARG    93     157.928 136.588  29.687  1.00  0.00            
ATOM    188  SC1 ARG    93     159.533 135.883  27.968  1.00  0.00            
ATOM    189  SC2 ARG    93     160.251 138.172  25.576  1.00  0.00            
ATOM    190  BB  TRP    94     158.507 133.838  32.318  1.00  0.00            
ATOM    191  SC1 TRP    94     157.729 131.934  30.589  1.00  0.00            
ATOM    192  SC2 TRP    94     156.235 131.674  28.994  1.00  0.00            
ATOM    193  SC3 TRP    94     159.179 129.946  29.916  1.00  0.00            
ATOM    194  SC4 TRP    94     157.210 129.621  27.953  1.00  0.00            
ATOM    195  BB  TRP    95     162.295 133.232  32.069  1.00  0.00            
ATOM    196  SC1 TRP    95     164.162 132.273  33.558  1.00  0.00            
ATOM    197  SC2 TRP    95     164.731 132.350  35.682  1.00  0.00            
ATOM    198  SC3 TRP    95     166.264 131.064  32.769  1.00  0.00            
ATOM    199  SC4 TRP    95     167.005 131.335  35.456  1.00  0.00            
ATOM    200  BB  ARG    96     162.503 137.024  32.154  1.00  0.00            
ATOM    201  SC1 ARG    96     163.367 138.229  30.397  1.00  0.00            
ATOM    202  SC2 ARG    96     164.616 139.973  27.704  1.00  0.00            
ATOM    203  BB  VAL    97     160.231 138.135  34.905  1.00  0.00            
ATOM    204  SC1 VAL    97     158.700 138.917  33.883  1.00  0.00            
ATOM    205  BB  LEU    98     161.230 135.437  37.424  1.00  0.00            
ATOM    206  SC1 LEU    98     160.595 133.275  38.819  1.00  0.00            
ATOM    207  BB  PRO    99     164.426 136.643  38.973  1.00  0.00            
ATOM    208  SC1 PRO    99     165.835 135.414  39.310  1.00  0.00            
ATOM    209  BB  VAL   100     164.030 140.155  37.484  1.00  0.00            
ATOM    210  SC1 VAL   100     164.245 140.528  35.531  1.00  0.00            
ATOM    211  BB  LYS   101     160.977 140.738  39.623  1.00  0.00            
ATOM    212  SC1 LYS   101     158.644 140.938  39.127  1.00  0.00            
ATOM    213  SC2 LYS   101     156.880 143.113  39.170  1.00  0.00            
ATOM    214  BB  PHE   102     162.278 138.736  42.685  1.00  0.00            
ATOM    215  SC1 PHE   102     164.289 136.283  44.231  1.00  0.00            
ATOM    216  SC2 PHE   102     162.017 135.893  43.564  1.00  0.00            
ATOM    217  SC3 PHE   102     163.096 134.386  45.088  1.00  0.00            
ATOM    218  BB  PHE   103     165.572 140.637  42.831  1.00  0.00            
ATOM    219  SC1 PHE   103     168.719 141.452  42.749  1.00  0.00            
ATOM    220  SC2 PHE   103     168.014 139.475  41.585  1.00  0.00            
ATOM    221  SC3 PHE   103     170.352 139.971  41.800  1.00  0.00            
ATOM    222  BB  GLY   104     164.445 143.780  41.082  1.00  0.00            
ATOM    223  BB  GLY   105     161.807 143.500  43.703  1.00  0.00            
ATOM    224  BB  LEU   106     164.517 143.005  46.311  1.00  0.00            
ATOM    225  SC1 LEU   106     166.305 142.406  48.172  1.00  0.00            
ATOM    226  BB  GLY   107     165.718 146.322  45.133  1.00  0.00            
ATOM    227  BB  THR   108     162.942 148.886  45.502  1.00  0.00            
ATOM    228  SC1 THR   108     162.421 150.020  44.004  1.00  0.00            
ATOM    229  BB  LEU   109     161.303 147.215  48.403  1.00  0.00            
ATOM    230  SC1 LEU   109     159.359 145.669  47.479  1.00  0.00            
ATOM    231  BB  GLY   110     164.485 146.559  50.332  1.00  0.00            
ATOM    232  BB  GLY   111     165.487 149.966  49.230  1.00  0.00            
ATOM    233  BB  GLY   112     163.451 151.657  51.842  1.00  0.00            
ATOM    234  BB  MET   113     160.603 152.483  49.516  1.00  0.00            
ATOM    235  SC1 MET   113     161.571 153.078  47.525  1.00  0.00            
ATOM    236  BB  VAL   114     156.774 152.954  49.446  1.00  0.00            
ATOM    237  SC1 VAL   114     156.948 154.689  48.467  1.00  0.00            
ATOM    238  BB  LEU   115     156.465 149.698  47.509  1.00  0.00            
ATOM    239  SC1 LEU   115     158.091 150.491  45.572  1.00  0.00            
ATOM    240  BB  GLY   116     154.502 146.552  48.426  1.00  0.00            
ATOM    241  BB  ARG   117     155.267 142.841  48.012  1.00  0.00            
ATOM    242  SC1 ARG   117     155.488 141.530  49.863  1.00  0.00            
ATOM    243  SC2 ARG   117     153.718 141.312  52.821  1.00  0.00            
ATOM    244  BB  GLU   118     151.767 142.223  46.486  1.00  0.00            
ATOM    245  SC1 GLU   118     150.669 143.384  49.514  1.00  0.00            
ATOM    246  BB  GLY   119     152.905 143.924  43.337  1.00  0.00            
ATOM    247  BB  PRO   120     155.717 141.390  43.410  1.00  0.00            
ATOM    248  SC1 PRO   120     157.605 141.465  43.607  1.00  0.00            
ATOM    249  BB  THR   121     153.545 138.285  44.518  1.00  0.00            
ATOM    250  SC1 THR   121     154.480 137.648  46.107  1.00  0.00            
ATOM    251  BB  VAL   122     150.921 138.519  41.782  1.00  0.00            
ATOM    252  SC1 VAL   122     149.486 139.912  41.786  1.00  0.00            
ATOM    253  BB  GLN   123     153.422 139.073  38.885  1.00  0.00            
ATOM    254  SC1 GLN   123     154.012 139.212  36.277  1.00  0.00            
ATOM    255  BB  ILE   124     156.028 136.866  40.588  1.00  0.00            
ATOM    256  SC1 ILE   124     157.774 136.347  41.768  1.00  0.00            
ATOM    257  BB  GLY   125     152.808 134.793  40.860  1.00  0.00            
ATOM    258  BB  GLY   126     151.233 134.764  37.425  1.00  0.00            
ATOM    259  BB  ASN   127     154.563 134.049  36.014  1.00  0.00            
ATOM    260  SC1 ASN   127     156.727 135.244  36.389  1.00  0.00            
ATOM    261  BB  ILE   128     154.844 130.865  38.149  1.00  0.00            
ATOM    262  SC1 ILE   128     156.269 129.891  39.693  1.00  0.00            
ATOM    263  BB  GLY   129     151.594 129.961  36.379  1.00  0.00            
ATOM    264  BB  ARG   130     152.235 130.361  32.702  1.00  0.00            
ATOM    265  SC1 ARG   130     151.960 130.157  30.225  1.00  0.00            
ATOM    266  SC2 ARG   130     151.933 130.682  26.931  1.00  0.00            
ATOM    267  BB  MET   131     155.720 128.941  33.453  1.00  0.00            
ATOM    268  SC1 MET   131     158.317 129.720  34.894  1.00  0.00            
ATOM    269  BB  VAL   132     154.292 125.617  34.625  1.00  0.00            
ATOM    270  SC1 VAL   132     155.010 124.935  36.362  1.00  0.00            
ATOM    271  BB  LEU   133     151.823 124.972  31.776  1.00  0.00            
ATOM    272  SC1 LEU   133     149.694 126.539  31.964  1.00  0.00            
ATOM    273  BB  ASP   134     153.943 125.996  28.795  1.00  0.00            
ATOM    274  SC1 ASP   134     153.605 125.913  26.269  1.00  0.00            
ATOM    275  BB  ILE   135     157.033 124.038  29.708  1.00  0.00            
ATOM    276  SC1 ILE   135     158.152 125.178  31.173  1.00  0.00            
ATOM    277  BB  PHE   136     154.686 121.051  30.072  1.00  0.00            
ATOM    278  SC1 PHE   136     153.057 120.336  33.088  1.00  0.00            
ATOM    279  SC2 PHE   136     155.262 121.152  33.569  1.00  0.00            
ATOM    280  SC3 PHE   136     154.182 119.644  35.092  1.00  0.00            
ATOM    281  BB  ARG   137     151.729 121.411  27.723  1.00  0.00            
ATOM    282  SC1 ARG   137     150.048 120.941  25.768  1.00  0.00            
ATOM    283  SC2 ARG   137     151.347 123.058  23.054  1.00  0.00            
ATOM    284  BB  LEU   138     149.231 121.996  30.597  1.00  0.00            
ATOM    285  SC1 LEU   138     148.234 121.480  32.998  1.00  0.00            
ATOM    286  BB  LYS   139     146.198 120.967  28.540  1.00  0.00            
ATOM    287  SC1 LYS   139     145.896 118.733  29.297  1.00  0.00            
ATOM    288  SC2 LYS   139     144.209 116.158  29.582  1.00  0.00            
ATOM    289  BB  GLY   140     143.780 123.704  27.683  1.00  0.00            
ATOM    290  BB  ASP   141     142.287 127.237  27.505  1.00  0.00            
ATOM    291  SC1 ASP   141     142.997 127.907  25.149  1.00  0.00            
ATOM    292  BB  GLU   142     140.941 127.147  31.010  1.00  0.00            
ATOM    293  SC1 GLU   142     139.926 124.303  31.388  1.00  0.00            
ATOM    294  BB  ALA   143     144.372 126.046  32.202  1.00  0.00            
ATOM    295  BB  ARG   144     145.935 128.718  29.882  1.00  0.00            
ATOM    296  SC1 ARG   144     146.988 130.148  28.169  1.00  0.00            
ATOM    297  SC2 ARG   144     144.521 132.534  26.934  1.00  0.00            
ATOM    298  BB  HIS   145     143.669 131.130  31.714  1.00  0.00            
ATOM    299  SC1 HIS   145     142.187 132.337  31.321  1.00  0.00            
ATOM    300  SC2 HIS   145     140.775 133.649  31.201  1.00  0.00            
ATOM    301  SC3 HIS   145     140.192 132.961  29.239  1.00  0.00            
ATOM    302  BB  THR   146     143.115 129.713  35.178  1.00  0.00            
ATOM    303  SC1 THR   146     142.130 129.892  36.852  1.00  0.00            
ATOM    304  BB  LEU   147     146.724 128.565  35.778  1.00  0.00            
ATOM    305  SC1 LEU   147     148.272 126.602  36.657  1.00  0.00            
ATOM    306  BB  LEU   148     147.917 132.079  35.002  1.00  0.00            
ATOM    307  SC1 LEU   148     148.470 133.504  32.837  1.00  0.00            
ATOM    308  BB  ALA   149     145.110 133.183  37.370  1.00  0.00            
ATOM    309  BB  THR   150     145.992 130.528  39.989  1.00  0.00            
ATOM    310  SC1 THR   150     146.232 128.693  40.606  1.00  0.00            
ATOM    311  BB  GLY   151     149.382 132.161  40.385  1.00  0.00            
ATOM    312  BB  ALA   152     147.830 135.588  40.474  1.00  0.00            
ATOM    313  BB  ALA   153     145.293 134.319  42.936  1.00  0.00            
ATOM    314  BB  ALA   154     148.121 132.354  44.421  1.00  0.00            
ATOM    315  BB  GLY   155     150.107 135.568  44.516  1.00  0.00            
ATOM    316  BB  LEU   156     147.708 137.787  46.415  1.00  0.00            
ATOM    317  SC1 LEU   156     146.160 139.605  47.564  1.00  0.00            
ATOM    318  BB  ALA   157     147.186 135.064  48.989  1.00  0.00            
ATOM    319  BB  ALA   158     150.865 134.703  49.778  1.00  0.00            
ATOM    320  BB  ALA   159     151.304 138.531  49.871  1.00  0.00            
ATOM    321  BB  PHE   160     149.186 139.032  53.035  1.00  0.00            
ATOM    322  SC1 PHE   160     148.673 142.447  53.495  1.00  0.00            
ATOM    323  SC2 PHE   160     146.865 141.535  52.206  1.00  0.00            
ATOM    324  SC3 PHE   160     146.873 143.865  52.781  1.00  0.00            
ATOM    325  BB  ASN   161     147.519 135.899  54.113  1.00  0.00            
ATOM    326  SC1 ASN   161     147.643 136.013  56.607  1.00  0.00            
ATOM    327  BB  ALA   162     144.490 137.206  52.301  1.00  0.00            
ATOM    328  BB  PRO   163     143.149 133.918  50.769  1.00  0.00            
ATOM    329  SC1 PRO   163     142.996 132.035  50.972  1.00  0.00            
ATOM    330  BB  LEU   164     139.753 135.547  50.292  1.00  0.00            
ATOM    331  SC1 LEU   164     138.117 133.772  49.200  1.00  0.00            
ATOM    332  BB  ALA   165     141.409 138.456  48.520  1.00  0.00            
ATOM    333  BB  GLY   166     143.476 135.927  46.528  1.00  0.00            
ATOM    334  BB  ILE   167     140.239 134.858  44.888  1.00  0.00            
ATOM    335  SC1 ILE   167     138.833 132.817  44.778  1.00  0.00            
ATOM    336  BB  LEU   168     138.666 138.347  44.873  1.00  0.00            
ATOM    337  SC1 LEU   168     136.607 138.450  46.539  1.00  0.00            
ATOM    338  BB  PHE   169     140.554 139.922  42.088  1.00  0.00            
ATOM    339  SC1 PHE   169     143.371 141.292  41.734  1.00  0.00            
ATOM    340  SC2 PHE   169     143.902 139.349  43.039  1.00  0.00            
ATOM    341  SC3 PHE   169     145.129 141.386  43.366  1.00  0.00            
ATOM    342  BB  ILE   170     140.401 136.828  39.892  1.00  0.00            
ATOM    343  SC1 ILE   170     141.259 135.002  39.911  1.00  0.00            
ATOM    344  BB  ILE   171     136.648 137.265  39.937  1.00  0.00            
ATOM    345  SC1 ILE   171     135.325 135.853  41.295  1.00  0.00            
ATOM    346  BB  GLU   172     136.941 141.089  39.588  1.00  0.00            
ATOM    347  SC1 GLU   172     136.376 142.394  41.771  1.00  0.00            
ATOM    348  BB  GLU   173     139.874 142.764  38.041  1.00  0.00            
ATOM    349  SC1 GLU   173     139.211 144.105  35.337  1.00  0.00            
ATOM    350  BB  MET   174     142.396 139.952  37.406  1.00  0.00            
ATOM    351  SC1 MET   174     144.772 138.261  37.891  1.00  0.00            
ATOM    352  BB  ARG   175     140.542 138.212  34.579  1.00  0.00            
ATOM    353  SC1 ARG   175     138.532 138.252  35.636  1.00  0.00            
ATOM    354  SC2 ARG   175     136.008 139.916  35.040  1.00  0.00            
ATOM    355  BB  PRO   176     139.720 139.287  30.975  1.00  0.00            
ATOM    356  SC1 PRO   176     139.269 137.877  29.784  1.00  0.00            
ATOM    357  BB  GLN   177     137.371 142.219  31.244  1.00  0.00            
ATOM    358  SC1 GLN   177     138.494 144.444  30.269  1.00  0.00            
ATOM    359  BB  PHE   178     134.223 140.242  30.499  1.00  0.00            
ATOM    360  SC1 PHE   178     131.096 140.359  32.512  1.00  0.00            
ATOM    361  SC2 PHE   178     131.626 142.395  31.358  1.00  0.00            
ATOM    362  SC3 PHE   178     130.025 142.411  33.146  1.00  0.00            
ATOM    363  BB  ARG   179     135.090 138.549  27.265  1.00  0.00            
ATOM    364  SC1 ARG   179     136.829 139.602  25.888  1.00  0.00            
ATOM    365  SC2 ARG   179     139.856 141.184  25.257  1.00  0.00            
ATOM    366  BB  TYR   180     135.257 134.762  27.433  1.00  0.00            
ATOM    367  SC1 TYR   180     135.853 132.472  25.497  1.00  0.00            
ATOM    368  SC2 TYR   180     137.660 134.017  25.166  1.00  0.00            
ATOM    369  SC3 TYR   180     138.535 131.060  24.849  1.00  0.00            
ATOM    370  BB  THR   181     135.579 133.676  31.112  1.00  0.00            
ATOM    371  SC1 THR   181     136.140 135.201  32.191  1.00  0.00            
ATOM    372  BB  LEU   182     136.576 130.041  31.527  1.00  0.00            
ATOM    373  SC1 LEU   182     137.150 129.165  29.093  1.00  0.00            
ATOM    374  BB  ILE   183     138.215 130.642  34.860  1.00  0.00            
ATOM    375  SC1 ILE   183     139.188 132.798  35.524  1.00  0.00            
ATOM    376  BB  SER   184     137.791 127.530  36.884  1.00  0.00            
ATOM    377  SC1 SER   184     138.908 125.973  36.521  1.00  0.00            
ATOM    378  BB  ILE   185     137.101 129.271  40.266  1.00  0.00            
ATOM    379  SC1 ILE   185     136.367 131.172  40.026  1.00  0.00            
ATOM    380  BB  LYS   186     137.673 125.821  41.823  1.00  0.00            
ATOM    381  SC1 LYS   186     136.853 123.630  40.569  1.00  0.00            
ATOM    382  SC2 LYS   186     135.046 123.456  38.148  1.00  0.00            
ATOM    383  BB  ALA   187     141.264 125.365  40.842  1.00  0.00            
ATOM    384  BB  VAL   188     141.455 128.936  42.060  1.00  0.00            
ATOM    385  SC1 VAL   188     141.783 130.887  41.768  1.00  0.00            
ATOM    386  BB  PHE   189     140.587 127.746  45.604  1.00  0.00            
ATOM    387  SC1 PHE   189     140.288 128.848  48.670  1.00  0.00            
ATOM    388  SC2 PHE   189     138.678 127.116  48.261  1.00  0.00            
ATOM    389  SC3 PHE   189     139.180 127.780  50.512  1.00  0.00            
ATOM    390  BB  ILE   190     142.988 124.811  45.953  1.00  0.00            
ATOM    391  SC1 ILE   190     142.948 122.620  45.595  1.00  0.00            
ATOM    392  BB  GLY   191     146.187 126.490  44.928  1.00  0.00            
ATOM    393  BB  VAL   192     145.180 129.644  46.791  1.00  0.00            
ATOM    394  SC1 VAL   192     143.892 131.123  46.400  1.00  0.00            
ATOM    395  BB  ILE   193     145.051 127.532  49.929  1.00  0.00            
ATOM    396  SC1 ILE   193     143.852 126.641  51.533  1.00  0.00            
ATOM    397  BB  MET   194     148.277 125.913  48.736  1.00  0.00            
ATOM    398  SC1 MET   194     147.833 123.080  49.250  1.00  0.00            
ATOM    399  BB  SER   195     150.095 129.138  49.456  1.00  0.00            
ATOM    400  SC1 SER   195     149.799 130.691  48.314  1.00  0.00            
ATOM    401  BB  THR   196     148.234 130.014  52.738  1.00  0.00            
ATOM    402  SC1 THR   196     146.865 131.094  53.611  1.00  0.00            
ATOM    403  BB  ILE   197     149.874 126.748  53.817  1.00  0.00            
ATOM    404  SC1 ILE   197     148.683 124.781  53.802  1.00  0.00            
ATOM    405  BB  MET   198     153.352 127.182  52.216  1.00  0.00            
ATOM    406  SC1 MET   198     155.652 126.312  51.603  1.00  0.00            
ATOM    407  BB  TYR   199     153.050 130.490  53.947  1.00  0.00            
ATOM    408  SC1 TYR   199     151.513 133.172  54.432  1.00  0.00            
ATOM    409  SC2 TYR   199     153.786 133.551  53.759  1.00  0.00            
ATOM    410  SC3 TYR   199     152.390 136.125  54.777  1.00  0.00            
ATOM    411  BB  ARG   200     151.132 129.263  56.958  1.00  0.00            
ATOM    412  SC1 ARG   200     149.308 129.948  57.964  1.00  0.00            
ATOM    413  SC2 ARG   200     147.496 131.889  60.295  1.00  0.00            
ATOM    414  BB  ILE   201     154.558 128.047  58.001  1.00  0.00            
ATOM    415  SC1 ILE   201     154.915 126.252  57.206  1.00  0.00            
ATOM    416  BB  PHE   202     156.103 131.460  58.119  1.00  0.00            
ATOM    417  SC1 PHE   202     157.345 133.909  56.679  1.00  0.00            
ATOM    418  SC2 PHE   202     158.995 132.563  57.787  1.00  0.00            
ATOM    419  SC3 PHE   202     159.591 133.828  55.836  1.00  0.00            
ATOM    420  BB  ASN   203     153.182 133.136  59.839  1.00  0.00            
ATOM    421  SC1 ASN   203     151.745 135.180  59.738  1.00  0.00            
ATOM    422  BB  HIS   204     151.760 130.557  62.264  1.00  0.00            
ATOM    423  SC1 HIS   204     152.321 128.709  62.484  1.00  0.00            
ATOM    424  SC2 HIS   204     152.764 126.822  62.436  1.00  0.00            
ATOM    425  SC3 HIS   204     152.828 126.698  64.592  1.00  0.00            
ATOM    426  BB  GLU   205     149.237 131.879  64.794  1.00  0.00            
ATOM    427  SC1 GLU   205     148.881 130.038  66.211  1.00  0.00            
ATOM    428  BB  VAL   206     150.327 135.621  64.580  1.00  0.00            
ATOM    429  SC1 VAL   206     152.278 135.777  64.992  1.00  0.00            
ATOM    430  BB  ALA   207     148.233 137.778  62.356  1.00  0.00            
ATOM    431  BB  LEU   208     149.862 140.564  60.410  1.00  0.00            
ATOM    432  SC1 LEU   208     150.570 140.210  57.880  1.00  0.00            
ATOM    433  BB  ILE   209     148.143 143.607  61.776  1.00  0.00            
ATOM    434  SC1 ILE   209     149.652 144.930  61.233  1.00  0.00            
ATOM    435  BB  ASP   210     146.649 143.882  65.266  1.00  0.00            
ATOM    436  SC1 ASP   210     146.358 141.485  66.087  1.00  0.00            
ATOM    437  BB  VAL   211     144.196 146.763  65.670  1.00  0.00            
ATOM    438  SC1 VAL   211     144.007 148.677  66.219  1.00  0.00            
ATOM    439  BB  GLY   212     141.904 144.955  68.082  1.00  0.00            
ATOM    440  BB  LYS   213     138.314 145.943  67.991  1.00  0.00            
ATOM    441  SC1 LYS   213     136.194 144.725  67.933  1.00  0.00            
ATOM    442  SC2 LYS   213     133.560 145.071  69.083  1.00  0.00            
ATOM    443  BB  LEU   214     136.608 149.338  68.435  1.00  0.00            
ATOM    444  SC1 LEU   214     138.690 150.634  67.431  1.00  0.00            
ATOM    445  BB  SER   215     133.094 150.651  67.854  1.00  0.00            
ATOM    446  SC1 SER   215     132.634 152.458  68.424  1.00  0.00            
ATOM    447  BB  ASP   216     130.022 148.931  66.454  1.00  0.00            
ATOM    448  SC1 ASP   216     128.770 147.156  67.790  1.00  0.00            
ATOM    449  BB  ALA   217     129.159 151.161  63.532  1.00  0.00            
ATOM    450  BB  PRO   218     125.363 151.404  63.889  1.00  0.00            
ATOM    451  SC1 PRO   218     124.488 152.055  65.444  1.00  0.00            
ATOM    452  BB  LEU   219     123.582 152.245  60.670  1.00  0.00            
ATOM    453  SC1 LEU   219     122.199 152.444  58.418  1.00  0.00            
ATOM    454  BB  ASN   220     122.445 155.423  62.496  1.00  0.00            
ATOM    455  SC1 ASN   220     120.105 155.335  63.371  1.00  0.00            
ATOM    456  BB  THR   221     126.048 156.552  61.793  1.00  0.00            
ATOM    457  SC1 THR   221     127.403 155.764  62.953  1.00  0.00            
ATOM    458  BB  LEU   222     125.343 156.119  58.090  1.00  0.00            
ATOM    459  SC1 LEU   222     125.843 154.756  55.873  1.00  0.00            
ATOM    460  BB  TRP   223     126.091 159.467  56.362  1.00  0.00            
ATOM    461  SC1 TRP   223     124.524 161.414  55.349  1.00  0.00            
ATOM    462  SC2 TRP   223     122.807 162.719  55.782  1.00  0.00            
ATOM    463  SC3 TRP   223     124.920 162.276  52.981  1.00  0.00            
ATOM    464  SC4 TRP   223     122.778 163.964  53.613  1.00  0.00            
ATOM    465  BB  LEU   224     129.660 160.044  57.539  1.00  0.00            
ATOM    466  SC1 LEU   224     130.430 162.567  57.794  1.00  0.00            
ATOM    467  BB  TYR   225     130.368 156.714  55.890  1.00  0.00            
ATOM    468  SC1 TYR   225     132.180 154.760  57.910  1.00  0.00            
ATOM    469  SC2 TYR   225     130.181 155.525  58.996  1.00  0.00            
ATOM    470  SC3 TYR   225     131.726 153.421  60.669  1.00  0.00            
ATOM    471  BB  LEU   226     129.243 158.049  52.508  1.00  0.00            
ATOM    472  SC1 LEU   226     126.721 157.721  51.765  1.00  0.00            
ATOM    473  BB  ILE   227     130.963 161.399  52.882  1.00  0.00            
ATOM    474  SC1 ILE   227     130.230 163.295  53.321  1.00  0.00            
ATOM    475  BB  LEU   228     134.265 159.569  53.607  1.00  0.00            
ATOM    476  SC1 LEU   228     136.798 158.916  54.036  1.00  0.00            
ATOM    477  BB  GLY   229     133.378 157.989  50.258  1.00  0.00            
ATOM    478  BB  ILE   230     132.746 160.773  47.932  1.00  0.00            
ATOM    479  SC1 ILE   230     130.749 162.266  48.035  1.00  0.00            
ATOM    480  BB  ILE   231     135.840 162.051  49.816  1.00  0.00            
ATOM    481  SC1 ILE   231     135.113 163.539  51.341  1.00  0.00            
ATOM    482  BB  PHE   232     137.794 159.032  48.497  1.00  0.00            
ATOM    483  SC1 PHE   232     140.514 160.378  50.139  1.00  0.00            
ATOM    484  SC2 PHE   232     140.480 157.993  50.409  1.00  0.00            
ATOM    485  SC3 PHE   232     142.560 159.184  50.526  1.00  0.00            
ATOM    486  BB  GLY   233     135.864 159.143  45.187  1.00  0.00            
ATOM    487  BB  ILE   234     136.830 162.703  44.035  1.00  0.00            
ATOM    488  SC1 ILE   234     135.562 164.586  44.229  1.00  0.00            
ATOM    489  BB  PHE   235     140.332 161.931  45.226  1.00  0.00            
ATOM    490  SC1 PHE   235     143.411 161.523  46.709  1.00  0.00            
ATOM    491  SC2 PHE   235     142.692 163.811  46.779  1.00  0.00            
ATOM    492  SC3 PHE   235     145.013 163.292  46.461  1.00  0.00            
ATOM    493  BB  GLY   236     140.874 158.478  43.812  1.00  0.00            
ATOM    494  BB  PRO   237     140.801 160.388  40.399  1.00  0.00            
ATOM    495  SC1 PRO   237     138.941 160.767  40.322  1.00  0.00            
ATOM    496  BB  ILE   238     143.213 163.015  41.770  1.00  0.00            
ATOM    497  SC1 ILE   238     143.342 165.051  41.765  1.00  0.00            
ATOM    498  BB  PHE   239     145.427 159.990  42.382  1.00  0.00            
ATOM    499  SC1 PHE   239     146.824 158.262  44.598  1.00  0.00            
ATOM    500  SC2 PHE   239     146.169 156.583  43.013  1.00  0.00            
ATOM    501  SC3 PHE   239     148.192 156.316  44.278  1.00  0.00            
ATOM    502  BB  ASN   240     144.688 159.185  38.731  1.00  0.00            
ATOM    503  SC1 ASN   240     143.303 158.111  36.948  1.00  0.00            
ATOM    504  BB  LYS   241     145.443 162.812  37.902  1.00  0.00            
ATOM    505  SC1 LYS   241     145.641 162.999  35.180  1.00  0.00            
ATOM    506  SC2 LYS   241     145.972 162.657  32.515  1.00  0.00            
ATOM    507  BB  TRP   242     149.003 163.079  39.181  1.00  0.00            
ATOM    508  SC1 TRP   242     149.226 164.106  41.579  1.00  0.00            
ATOM    509  SC2 TRP   242     148.229 163.837  43.522  1.00  0.00            
ATOM    510  SC3 TRP   242     151.351 165.161  42.516  1.00  0.00            
ATOM    511  SC4 TRP   242     150.036 164.793  44.961  1.00  0.00            
ATOM    512  BB  VAL   243     149.431 159.337  38.899  1.00  0.00            
ATOM    513  SC1 VAL   243     149.428 157.565  39.826  1.00  0.00            
ATOM    514  BB  LEU   244     149.177 158.798  35.164  1.00  0.00            
ATOM    515  SC1 LEU   244     147.691 156.646  34.737  1.00  0.00            
ATOM    516  BB  GLY   245     150.336 162.302  34.913  1.00  0.00            
ATOM    517  BB  MET   246     152.838 161.420  37.622  1.00  0.00            
ATOM    518  SC1 MET   246     154.191 161.845  39.856  1.00  0.00            
ATOM    519  BB  GLN   247     154.279 159.129  34.963  1.00  0.00            
ATOM    520  SC1 GLN   247     155.730 157.100  33.906  1.00  0.00            
ATOM    521  BB  ASP   248     153.639 161.969  32.524  1.00  0.00            
ATOM    522  SC1 ASP   248     153.043 160.729  30.376  1.00  0.00            
ATOM    523  BB  LEU   249     155.817 164.267  34.614  1.00  0.00            
ATOM    524  SC1 LEU   249     157.433 166.294  34.062  1.00  0.00            
ATOM    525  BB  LEU   250     158.078 161.281  35.148  1.00  0.00            
ATOM    526  SC1 LEU   250     158.839 161.638  37.662  1.00  0.00            
ATOM    527  BB  HIS   251     158.321 160.608  31.438  1.00  0.00            
ATOM    528  SC1 HIS   251     158.242 159.063  30.252  1.00  0.00            
ATOM    529  SC2 HIS   251     158.342 157.562  29.038  1.00  0.00            
ATOM    530  SC3 HIS   251     156.230 157.673  28.598  1.00  0.00            
ATOM    531  BB  ARG   252     160.051 163.906  30.710  1.00  0.00            
ATOM    532  SC1 ARG   252     160.447 165.806  29.027  1.00  0.00            
ATOM    533  SC2 ARG   252     159.357 167.821  26.602  1.00  0.00            
ATOM    534  BB  VAL   253     162.304 163.104  33.695  1.00  0.00            
ATOM    535  SC1 VAL   253     162.204 164.344  35.261  1.00  0.00            
ATOM    536  BB  HIS   254     164.674 161.585  31.165  1.00  0.00            
ATOM    537  SC1 HIS   254     166.052 162.621  30.259  1.00  0.00            
ATOM    538  SC2 HIS   254     167.379 163.596  29.244  1.00  0.00            
ATOM    539  SC3 HIS   254     166.004 163.929  27.612  1.00  0.00            
ATOM    540  BB  GLY   255     161.897 161.022  28.652  1.00  0.00            
ATOM    541  BB  GLY   256     163.105 157.641  27.440  1.00  0.00            
ATOM    542  BB  ASN   257     166.608 157.503  28.909  1.00  0.00            
ATOM    543  SC1 ASN   257     168.032 158.863  27.368  1.00  0.00            
ATOM    544  BB  ILE   258     167.618 154.354  30.726  1.00  0.00            
ATOM    545  SC1 ILE   258     168.058 152.366  30.338  1.00  0.00            
ATOM    546  BB  THR   259     170.643 155.929  32.575  1.00  0.00            
ATOM    547  SC1 THR   259     171.724 154.429  33.195  1.00  0.00            
ATOM    548  BB  LYS   260     168.715 159.183  33.018  1.00  0.00            
ATOM    549  SC1 LYS   260     170.750 160.536  32.576  1.00  0.00            
ATOM    550  SC2 LYS   260     171.924 161.212  29.580  1.00  0.00            
ATOM    551  BB  TRP   261     165.864 157.155  34.479  1.00  0.00            
ATOM    552  SC1 TRP   261     163.503 157.179  33.090  1.00  0.00            
ATOM    553  SC2 TRP   261     162.476 155.617  31.930  1.00  0.00            
ATOM    554  SC3 TRP   261     161.465 157.868  34.459  1.00  0.00            
ATOM    555  SC4 TRP   261     160.254 155.761  33.067  1.00  0.00            
ATOM    556  BB  VAL   262     167.771 154.805  36.743  1.00  0.00            
ATOM    557  SC1 VAL   262     167.624 153.091  35.722  1.00  0.00            
ATOM    558  BB  LEU   263     169.586 157.779  38.198  1.00  0.00            
ATOM    559  SC1 LEU   263     171.247 159.774  37.667  1.00  0.00            
ATOM    560  BB  MET   264     166.048 159.028  38.866  1.00  0.00            
ATOM    561  SC1 MET   264     163.643 161.351  38.832  1.00  0.00            
ATOM    562  BB  GLY   265     164.708 156.164  40.802  1.00  0.00            
ATOM    563  BB  GLY   266     168.049 156.349  42.448  1.00  0.00            
ATOM    564  BB  ALA   267     167.437 159.812  43.856  1.00  0.00            
ATOM    565  BB  ILE   268     163.817 158.716  44.007  1.00  0.00            
ATOM    566  SC1 ILE   268     162.132 159.715  43.414  1.00  0.00            
ATOM    567  BB  GLY   269     165.538 155.777  45.775  1.00  0.00            
ATOM    568  BB  GLY   270     167.828 157.697  48.070  1.00  0.00            
ATOM    569  BB  LEU   271     165.188 160.114  49.220  1.00  0.00            
ATOM    570  SC1 LEU   271     165.824 162.682  49.070  1.00  0.00            
ATOM    571  BB  CYS   272     162.746 157.344  49.983  1.00  0.00            
ATOM    572  SC1 CYS   272     161.432 157.510  47.981  1.00  0.00            
ATOM    573  BB  GLY   273     165.153 156.295  52.730  1.00  0.00            
ATOM    574  BB  LEU   274     165.837 160.010  53.632  1.00  0.00            
ATOM    575  SC1 LEU   274     166.302 162.546  54.245  1.00  0.00            
ATOM    576  BB  LEU   275     162.136 160.074  54.277  1.00  0.00            
ATOM    577  SC1 LEU   275     161.186 161.869  52.575  1.00  0.00            
ATOM    578  BB  GLY   276     162.595 156.575  55.772  1.00  0.00            
ATOM    579  BB  PHE   277     165.133 158.402  57.897  1.00  0.00            
ATOM    580  SC1 PHE   277     167.399 155.997  57.384  1.00  0.00            
ATOM    581  SC2 PHE   277     166.121 156.124  59.412  1.00  0.00            
ATOM    582  SC3 PHE   277     168.316 155.155  59.435  1.00  0.00            
ATOM    583  BB  VAL   278     163.932 161.950  58.519  1.00  0.00            
ATOM    584  SC1 VAL   278     165.229 162.984  59.636  1.00  0.00            
ATOM    585  BB  ALA   279     160.376 160.496  58.700  1.00  0.00            
ATOM    586  BB  PRO   280     159.810 156.672  58.502  1.00  0.00            
ATOM    587  SC1 PRO   280     160.500 155.908  60.098  1.00  0.00            
ATOM    588  BB  ALA   281     156.078 157.371  59.040  1.00  0.00            
ATOM    589  BB  THR   282     156.446 158.994  55.508  1.00  0.00            
ATOM    590  SC1 THR   282     157.133 160.812  55.359  1.00  0.00            
ATOM    591  BB  SER   283     158.340 156.025  54.048  1.00  0.00            
ATOM    592  SC1 SER   283     158.647 156.667  52.232  1.00  0.00            
ATOM    593  BB  GLY   284     158.654 152.158  54.017  1.00  0.00            
ATOM    594  BB  GLY   285     155.501 150.668  52.616  1.00  0.00            
ATOM    595  BB  GLY   286     153.552 150.984  55.834  1.00  0.00            
ATOM    596  BB  PHE   287     151.978 147.974  57.429  1.00  0.00            
ATOM    597  SC1 PHE   287     149.093 147.891  55.547  1.00  0.00            
ATOM    598  SC2 PHE   287     149.135 145.677  56.472  1.00  0.00            
ATOM    599  SC3 PHE   287     147.048 146.667  55.823  1.00  0.00            
ATOM    600  BB  ASN   288     153.096 149.533  60.650  1.00  0.00            
ATOM    601  SC1 ASN   288     154.095 149.632  62.940  1.00  0.00            
ATOM    602  BB  LEU   289     151.591 152.936  60.222  1.00  0.00            
ATOM    603  SC1 LEU   289     150.921 155.496  60.081  1.00  0.00            
ATOM    604  BB  ILE   290     148.444 150.982  60.225  1.00  0.00            
ATOM    605  SC1 ILE   290     146.958 149.401  59.771  1.00  0.00            
ATOM    606  BB  PRO   291     148.626 150.096  64.025  1.00  0.00            
ATOM    607  SC1 PRO   291     149.083 148.395  64.738  1.00  0.00            
ATOM    608  BB  ILE   292     149.004 153.839  65.071  1.00  0.00            
ATOM    609  SC1 ILE   292     151.085 154.161  65.680  1.00  0.00            
ATOM    610  BB  ALA   293     146.846 155.852  62.742  1.00  0.00            
ATOM    611  BB  THR   294     143.836 153.334  63.345  1.00  0.00            
ATOM    612  SC1 THR   294     143.217 151.832  62.266  1.00  0.00            
ATOM    613  BB  ALA   295     144.861 153.888  66.993  1.00  0.00            
ATOM    614  BB  GLY   296     144.595 157.670  66.995  1.00  0.00            
ATOM    615  BB  ASN   297     147.996 158.026  68.664  1.00  0.00            
ATOM    616  SC1 ASN   297     149.785 156.654  69.744  1.00  0.00            
ATOM    617  BB  PHE   298     148.911 160.631  66.084  1.00  0.00            
ATOM    618  SC1 PHE   298     150.594 159.275  63.246  1.00  0.00            
ATOM    619  SC2 PHE   298     151.648 159.026  65.388  1.00  0.00            
ATOM    620  SC3 PHE   298     152.987 159.178  63.402  1.00  0.00            
ATOM    621  BB  SER   299     148.403 164.392  66.111  1.00  0.00            
ATOM    622  SC1 SER   299     149.652 165.586  67.015  1.00  0.00            
ATOM    623  BB  MET   300     146.359 165.965  63.373  1.00  0.00            
ATOM    624  SC1 MET   300     143.516 166.198  62.657  1.00  0.00            
ATOM    625  BB  GLY   301     149.236 167.526  61.556  1.00  0.00            
ATOM    626  BB  MET   302     150.626 164.068  62.001  1.00  0.00            
ATOM    627  SC1 MET   302     152.890 163.914  63.279  1.00  0.00            
ATOM    628  BB  LEU   303     147.688 163.093  59.799  1.00  0.00            
ATOM    629  SC1 LEU   303     146.390 161.674  61.622  1.00  0.00            
ATOM    630  BB  VAL   304     148.754 165.636  57.127  1.00  0.00            
ATOM    631  SC1 VAL   304     148.296 166.346  55.314  1.00  0.00            
ATOM    632  BB  PHE   305     152.329 164.864  58.089  1.00  0.00            
ATOM    633  SC1 PHE   305     153.988 166.933  56.665  1.00  0.00            
ATOM    634  SC2 PHE   305     153.635 167.759  58.891  1.00  0.00            
ATOM    635  SC3 PHE   305     154.760 169.124  57.268  1.00  0.00            
ATOM    636  BB  ILE   306     151.959 161.591  56.319  1.00  0.00            
ATOM    637  SC1 ILE   306     152.270 160.174  58.241  1.00  0.00            
ATOM    638  BB  PHE   307     149.103 161.699  53.909  1.00  0.00            
ATOM    639  SC1 PHE   307     146.023 163.044  53.356  1.00  0.00            
ATOM    640  SC2 PHE   307     145.988 160.888  52.304  1.00  0.00            
ATOM    641  SC3 PHE   307     145.130 162.804  51.142  1.00  0.00            
ATOM    642  BB  VAL   308     150.550 164.365  51.572  1.00  0.00            
ATOM    643  SC1 VAL   308     150.264 165.970  50.414  1.00  0.00            
ATOM    644  BB  ALA   309     153.931 163.246  52.568  1.00  0.00            
ATOM    645  BB  ARG   310     152.735 159.683  51.704  1.00  0.00            
ATOM    646  SC1 ARG   310     151.758 157.797  52.552  1.00  0.00            
ATOM    647  SC2 ARG   310     153.478 155.383  54.472  1.00  0.00            
ATOM    648  BB  VAL   311     150.593 160.922  48.856  1.00  0.00            
ATOM    649  SC1 VAL   311     148.799 161.016  47.977  1.00  0.00            
ATOM    650  BB  ILE   312     153.724 162.389  47.367  1.00  0.00            
ATOM    651  SC1 ILE   312     154.364 164.594  47.374  1.00  0.00            
ATOM    652  BB  THR   313     155.867 159.355  48.501  1.00  0.00            
ATOM    653  SC1 THR   313     157.604 160.067  49.029  1.00  0.00            
ATOM    654  BB  THR   314     153.257 157.045  47.077  1.00  0.00            
ATOM    655  SC1 THR   314     151.573 156.258  47.665  1.00  0.00            
ATOM    656  BB  LEU   315     153.189 158.284  43.518  1.00  0.00            
ATOM    657  SC1 LEU   315     151.301 160.142  43.587  1.00  0.00            
ATOM    658  BB  LEU   316     156.892 159.103  43.026  1.00  0.00            
ATOM    659  SC1 LEU   316     157.549 161.301  44.352  1.00  0.00            
ATOM    660  BB  CYS   317     157.710 155.481  43.486  1.00  0.00            
ATOM    661  SC1 CYS   317     160.010 154.797  43.534  1.00  0.00            
ATOM    662  BB  PHE   318     154.763 153.780  41.860  1.00  0.00            
ATOM    663  SC1 PHE   318     151.520 152.270  40.496  1.00  0.00            
ATOM    664  SC2 PHE   318     151.269 153.922  42.219  1.00  0.00            
ATOM    665  SC3 PHE   318     149.493 152.370  41.778  1.00  0.00            
ATOM    666  BB  SER   319     154.343 156.320  38.994  1.00  0.00            
ATOM    667  SC1 SER   319     153.020 155.641  37.732  1.00  0.00            
ATOM    668  BB  SER   320     158.162 156.508  38.551  1.00  0.00            
ATOM    669  SC1 SER   320     160.015 157.089  38.731  1.00  0.00            
ATOM    670  BB  GLY   321     157.971 152.960  37.190  1.00  0.00            
ATOM    671  BB  ALA   322     159.378 151.075  40.138  1.00  0.00            
ATOM    672  BB  PRO   323     159.316 147.382  40.429  1.00  0.00            
ATOM    673  SC1 PRO   323     161.063 146.641  40.336  1.00  0.00            
ATOM    674  BB  GLY   324     156.846 146.892  43.252  1.00  0.00            
ATOM    675  BB  GLY   325     153.289 146.788  44.346  1.00  0.00            
ATOM    676  BB  ILE   326     151.474 149.852  45.474  1.00  0.00            
ATOM    677  SC1 ILE   326     152.519 151.476  46.026  1.00  0.00            
ATOM    678  BB  PHE   327     148.846 147.582  46.837  1.00  0.00            
ATOM    679  SC1 PHE   327     147.503 144.992  45.214  1.00  0.00            
ATOM    680  SC2 PHE   327     147.559 146.937  43.809  1.00  0.00            
ATOM    681  SC3 PHE   327     148.328 144.826  42.967  1.00  0.00            
ATOM    682  BB  ALA   328     150.056 148.000  50.464  1.00  0.00            
ATOM    683  BB  PRO   329     150.492 151.715  49.972  1.00  0.00            
ATOM    684  SC1 PRO   329     151.905 152.654  50.827  1.00  0.00            
ATOM    685  BB  MET   330     146.992 152.494  48.668  1.00  0.00            
ATOM    686  SC1 MET   330     146.956 152.296  45.968  1.00  0.00            
ATOM    687  BB  LEU   331     145.939 150.572  51.859  1.00  0.00            
ATOM    688  SC1 LEU   331     145.277 148.258  50.751  1.00  0.00            
ATOM    689  BB  ALA   332     148.366 152.466  54.189  1.00  0.00            
ATOM    690  BB  LEU   333     147.142 155.699  52.770  1.00  0.00            
ATOM    691  SC1 LEU   333     147.372 156.654  50.308  1.00  0.00            
ATOM    692  BB  GLY   334     143.466 154.824  52.942  1.00  0.00            
ATOM    693  BB  THR   335     144.124 154.518  56.677  1.00  0.00            
ATOM    694  SC1 THR   335     144.805 153.326  58.063  1.00  0.00            
ATOM    695  BB  VAL   336     145.898 157.901  57.053  1.00  0.00            
ATOM    696  SC1 VAL   336     147.806 158.498  57.109  1.00  0.00            
ATOM    697  BB  LEU   337     142.936 159.749  55.821  1.00  0.00            
ATOM    698  SC1 LEU   337     141.359 161.671  54.903  1.00  0.00            
ATOM    699  BB  GLY   338     140.223 157.542  57.272  1.00  0.00            
ATOM    700  BB  THR   339     141.592 158.549  60.621  1.00  0.00            
ATOM    701  SC1 THR   339     142.990 158.067  61.891  1.00  0.00            
ATOM    702  BB  ALA   340     141.734 162.382  59.865  1.00  0.00            
ATOM    703  BB  PHE   341     138.177 161.747  58.803  1.00  0.00            
ATOM    704  SC1 PHE   341     135.317 162.308  57.561  1.00  0.00            
ATOM    705  SC2 PHE   341     137.232 163.295  56.504  1.00  0.00            
ATOM    706  SC3 PHE   341     135.061 164.273  56.207  1.00  0.00            
ATOM    707  BB  GLY   342     137.907 160.562  62.345  1.00  0.00            
ATOM    708  BB  MET   343     139.583 163.507  64.018  1.00  0.00            
ATOM    709  SC1 MET   343     139.935 164.834  66.680  1.00  0.00            
ATOM    710  BB  VAL   344     137.443 165.973  62.236  1.00  0.00            
ATOM    711  SC1 VAL   344     138.028 166.740  60.484  1.00  0.00            
ATOM    712  BB  ALA   345     134.832 163.258  62.584  1.00  0.00            
ATOM    713  BB  VAL   346     134.803 162.962  66.366  1.00  0.00            
ATOM    714  SC1 VAL   346     135.721 161.343  67.099  1.00  0.00            
ATOM    715  BB  GLU   347     133.928 166.666  66.303  1.00  0.00            
ATOM    716  SC1 GLU   347     134.129 168.632  68.622  1.00  0.00            
ATOM    717  BB  LEU   348     131.723 166.031  63.290  1.00  0.00            
ATOM    718  SC1 LEU   348     131.013 166.321  60.754  1.00  0.00            
ATOM    719  BB  PHE   349     129.329 163.977  65.383  1.00  0.00            
ATOM    720  SC1 PHE   349     130.843 161.041  63.790  1.00  0.00            
ATOM    721  SC2 PHE   349     128.947 161.952  62.636  1.00  0.00            
ATOM    722  SC3 PHE   349     129.730 159.747  62.103  1.00  0.00            
ATOM    723  BB  PRO   350     130.464 163.100  68.887  1.00  0.00            
ATOM    724  SC1 PRO   350     131.650 164.101  69.984  1.00  0.00            
ATOM    725  BB  GLN   351     127.063 161.592  69.739  1.00  0.00            
ATOM    726  SC1 GLN   351     125.481 163.479  70.278  1.00  0.00            
ATOM    727  BB  TYR   352     127.471 158.665  67.343  1.00  0.00            
ATOM    728  SC1 TYR   352     124.463 157.718  66.969  1.00  0.00            
ATOM    729  SC2 TYR   352     125.222 159.378  65.411  1.00  0.00            
ATOM    730  SC3 TYR   352     122.154 159.456  65.847  1.00  0.00            
ATOM    731  BB  HIS   353     130.454 158.131  69.620  1.00  0.00            
ATOM    732  SC1 HIS   353     130.440 156.675  70.913  1.00  0.00            
ATOM    733  SC2 HIS   353     130.183 155.212  72.153  1.00  0.00            
ATOM    734  SC3 HIS   353     132.124 155.523  73.049  1.00  0.00            
ATOM    735  BB  LEU   354     132.932 157.462  66.857  1.00  0.00            
ATOM    736  SC1 LEU   354     131.760 155.933  65.037  1.00  0.00            
ATOM    737  BB  GLU   355     136.409 156.225  67.243  1.00  0.00            
ATOM    738  SC1 GLU   355     136.092 155.905  69.980  1.00  0.00            
ATOM    739  BB  ALA   356     138.390 157.973  64.439  1.00  0.00            
ATOM    740  BB  GLY   357     139.710 154.465  64.176  1.00  0.00            
ATOM    741  BB  THR   358     136.733 152.738  62.510  1.00  0.00            
ATOM    742  SC1 THR   358     135.352 152.139  63.750  1.00  0.00            
ATOM    743  BB  PHE   359     136.760 155.535  60.000  1.00  0.00            
ATOM    744  SC1 PHE   359     134.492 157.315  60.868  1.00  0.00            
ATOM    745  SC2 PHE   359     134.963 157.916  58.593  1.00  0.00            
ATOM    746  SC3 PHE   359     133.390 159.200  59.873  1.00  0.00            
ATOM    747  BB  ALA   360     140.405 154.975  59.349  1.00  0.00            
ATOM    748  BB  ILE   361     139.512 151.294  59.014  1.00  0.00            
ATOM    749  SC1 ILE   361     139.779 149.101  58.395  1.00  0.00            
ATOM    750  BB  ALA   362     136.607 152.648  56.942  1.00  0.00            
ATOM    751  BB  GLY   363     139.110 154.144  54.560  1.00  0.00            
ATOM    752  BB  MET   364     141.678 151.347  54.592  1.00  0.00            
ATOM    753  SC1 MET   364     143.369 149.768  55.872  1.00  0.00            
ATOM    754  BB  GLY   365     140.619 150.118  51.200  1.00  0.00            
ATOM    755  BB  ALA   366     138.348 152.851  49.866  1.00  0.00            
ATOM    756  BB  LEU   367     141.245 154.218  47.875  1.00  0.00            
ATOM    757  SC1 LEU   367     143.170 155.635  46.733  1.00  0.00            
ATOM    758  BB  LEU   368     141.595 150.682  46.487  1.00  0.00            
ATOM    759  SC1 LEU   368     142.875 148.368  46.311  1.00  0.00            
ATOM    760  BB  ALA   369     138.004 151.254  45.444  1.00  0.00            
ATOM    761  BB  ALA   370     138.391 154.887  44.295  1.00  0.00            
ATOM    762  BB  SER   371     141.262 154.665  41.799  1.00  0.00            
ATOM    763  SC1 SER   371     140.898 155.612  40.134  1.00  0.00            
ATOM    764  BB  ILE   372     142.107 150.962  41.222  1.00  0.00            
ATOM    765  SC1 ILE   372     143.995 150.719  42.240  1.00  0.00            
ATOM    766  BB  ARG   373     138.238 150.554  41.349  1.00  0.00            
ATOM    767  SC1 ARG   373     137.143 152.337  39.752  1.00  0.00            
ATOM    768  SC2 ARG   373     135.299 151.234  37.213  1.00  0.00            
ATOM    769  BB  ALA   374     138.317 147.140  43.022  1.00  0.00            
ATOM    770  BB  PRO   375     135.220 147.266  45.205  1.00  0.00            
ATOM    771  SC1 PRO   375     133.694 148.310  45.645  1.00  0.00            
ATOM    772  BB  LEU   376     135.009 143.748  46.745  1.00  0.00            
ATOM    773  SC1 LEU   376     133.214 141.912  47.400  1.00  0.00            
ATOM    774  BB  THR   377     138.732 142.940  46.763  1.00  0.00            
ATOM    775  SC1 THR   377     140.261 143.157  45.572  1.00  0.00            
ATOM    776  BB  GLY   378     139.055 146.222  48.750  1.00  0.00            
ATOM    777  BB  ILE   379     136.652 145.291  51.473  1.00  0.00            
ATOM    778  SC1 ILE   379     134.586 145.379  51.340  1.00  0.00            
ATOM    779  BB  ILE   380     138.357 142.009  51.609  1.00  0.00            
ATOM    780  SC1 ILE   380     137.767 140.125  52.548  1.00  0.00            
ATOM    781  BB  LEU   381     141.877 143.187  51.488  1.00  0.00            
ATOM    782  SC1 LEU   381     143.420 143.913  49.460  1.00  0.00            
ATOM    783  BB  VAL   382     141.722 145.038  54.644  1.00  0.00            
ATOM    784  SC1 VAL   382     140.651 146.612  54.030  1.00  0.00            
ATOM    785  BB  LEU   383     139.059 143.226  56.674  1.00  0.00            
ATOM    786  SC1 LEU   383     137.095 144.979  56.976  1.00  0.00            
ATOM    787  BB  GLU   384     141.486 140.342  56.821  1.00  0.00            
ATOM    788  SC1 GLU   384     142.022 138.138  56.992  1.00  0.00            
ATOM    789  BB  MET   385     143.984 143.169  57.365  1.00  0.00            
ATOM    790  SC1 MET   385     146.160 141.863  57.399  1.00  0.00            
ATOM    791  BB  THR   386     142.122 145.247  59.976  1.00  0.00            
ATOM    792  SC1 THR   386     143.328 146.254  61.129  1.00  0.00            
ATOM    793  BB  ASP   387     139.119 143.732  61.636  1.00  0.00            
ATOM    794  SC1 ASP   387     139.985 142.429  63.650  1.00  0.00            
ATOM    795  BB  ASN   388     135.704 144.953  62.725  1.00  0.00            
ATOM    796  SC1 ASN   388     134.902 146.908  64.060  1.00  0.00            
ATOM    797  BB  TYR   389     133.965 143.321  59.796  1.00  0.00            
ATOM    798  SC1 TYR   389     134.744 140.247  59.663  1.00  0.00            
ATOM    799  SC2 TYR   389     134.222 141.134  57.495  1.00  0.00            
ATOM    800  SC3 TYR   389     136.582 139.124  57.433  1.00  0.00            
ATOM    801  BB  GLN   390     130.773 144.311  61.804  1.00  0.00            
ATOM    802  SC1 GLN   390     130.798 143.364  64.518  1.00  0.00            
ATOM    803  BB  LEU   391     131.762 147.666  60.234  1.00  0.00            
ATOM    804  SC1 LEU   391     134.093 148.673  59.477  1.00  0.00            
ATOM    805  BB  ILE   392     130.892 146.109  56.870  1.00  0.00            
ATOM    806  SC1 ILE   392     132.201 145.114  55.244  1.00  0.00            
ATOM    807  BB  LEU   393     128.260 147.930  54.824  1.00  0.00            
ATOM    808  SC1 LEU   393     126.749 147.227  52.764  1.00  0.00            
ATOM    809  BB  PRO   394     129.970 150.998  56.429  1.00  0.00            
ATOM    810  SC1 PRO   394     128.594 151.171  57.727  1.00  0.00            
ATOM    811  BB  MET   395     133.318 149.794  55.082  1.00  0.00            
ATOM    812  SC1 MET   395     136.248 149.674  53.323  1.00  0.00            
ATOM    813  BB  ILE   396     131.451 149.095  51.854  1.00  0.00            
ATOM    814  SC1 ILE   396     130.848 148.170  50.190  1.00  0.00            
ATOM    815  BB  ILE   397     129.516 152.280  51.628  1.00  0.00            
ATOM    816  SC1 ILE   397     127.348 152.694  51.509  1.00  0.00            
ATOM    817  BB  THR   398     132.784 154.123  52.202  1.00  0.00            
ATOM    818  SC1 THR   398     134.296 154.478  53.381  1.00  0.00            
ATOM    819  BB  GLY   399     134.170 152.011  49.304  1.00  0.00            
ATOM    820  BB  LEU   400     130.847 152.330  47.420  1.00  0.00            
ATOM    821  SC1 LEU   400     128.762 150.936  46.566  1.00  0.00            
ATOM    822  BB  GLY   401     131.063 156.099  47.882  1.00  0.00            
ATOM    823  BB  ALA   402     134.620 155.542  46.778  1.00  0.00            
ATOM    824  BB  THR   403     133.899 153.818  43.459  1.00  0.00            
ATOM    825  SC1 THR   403     133.483 152.035  42.789  1.00  0.00            
ATOM    826  BB  LEU   404     130.905 155.909  42.633  1.00  0.00            
ATOM    827  SC1 LEU   404     128.778 154.445  42.040  1.00  0.00            
ATOM    828  BB  LEU   405     132.795 159.190  42.748  1.00  0.00            
ATOM    829  SC1 LEU   405     131.625 161.550  43.037  1.00  0.00            
ATOM    830  BB  ALA   406     135.456 157.603  40.587  1.00  0.00            
ATOM    831  BB  GLN   407     133.042 156.126  38.133  1.00  0.00            
ATOM    832  SC1 GLN   407     131.604 154.569  38.058  1.00  0.00            
ATOM    833  BB  PHE   408     130.954 159.294  37.516  1.00  0.00            
ATOM    834  SC1 PHE   408     127.896 157.915  37.699  1.00  0.00            
ATOM    835  SC2 PHE   408     128.218 159.189  39.707  1.00  0.00            
ATOM    836  SC3 PHE   408     126.274 157.803  39.464  1.00  0.00            
ATOM    837  BB  THR   409     134.236 161.299  37.779  1.00  0.00            
ATOM    838  SC1 THR   409     134.541 162.726  39.072  1.00  0.00            
ATOM    839  BB  GLY   410     135.662 159.882  34.644  1.00  0.00            
ATOM    840  BB  GLY   411     137.905 157.817  36.981  1.00  0.00            
ATOM    841  BB  LYS   412     139.244 154.810  35.101  1.00  0.00            
ATOM    842  SC1 LYS   412     140.124 155.681  32.930  1.00  0.00            
ATOM    843  SC2 LYS   412     138.813 157.522  31.100  1.00  0.00            
ATOM    844  BB  PRO   413     140.528 151.681  36.693  1.00  0.00            
ATOM    845  SC1 PRO   413     140.054 149.856  36.927  1.00  0.00            
ATOM    846  BB  LEU   414     144.153 152.546  37.448  1.00  0.00            
ATOM    847  SC1 LEU   414     145.921 153.794  38.979  1.00  0.00            
ATOM    848  BB  TYR   415     144.797 148.869  36.758  1.00  0.00            
ATOM    849  SC1 TYR   415     145.225 146.840  39.032  1.00  0.00            
ATOM    850  SC2 TYR   415     143.502 145.877  37.667  1.00  0.00            
ATOM    851  SC3 TYR   415     142.883 145.677  40.698  1.00  0.00            
ATOM    852  BB  SER   416     143.042 149.144  33.401  1.00  0.00            
ATOM    853  SC1 SER   416     142.445 147.343  32.953  1.00  0.00            
ATOM    854  BB  ALA   417     144.196 152.589  32.640  1.00  0.00            
ATOM    855  BB  ILE   418     147.928 151.674  32.887  1.00  0.00            
ATOM    856  SC1 ILE   418     148.690 151.971  35.111  1.00  0.00            
ATOM    857  BB  LEU   419     146.761 148.661  30.864  1.00  0.00            
ATOM    858  SC1 LEU   419     146.393 146.243  29.844  1.00  0.00            
ATOM    859  BB  ALA   420     144.961 150.469  28.090  1.00  0.00            
ATOM    860  BB  ARG   421     148.126 152.590  28.032  1.00  0.00            
ATOM    861  SC1 ARG   421     147.759 154.770  27.959  1.00  0.00            
ATOM    862  SC2 ARG   421     146.388 157.724  25.765  1.00  0.00            
ATOM    863  BB  THR   422     150.386 149.608  28.672  1.00  0.00            
ATOM    864  SC1 THR   422     151.342 148.726  30.124  1.00  0.00            
ATOM    865  BB  LEU   423     149.763 148.512  24.997  1.00  0.00            
ATOM    866  SC1 LEU   423     147.560 147.047  24.849  1.00  0.00            
ATOM    867  BB  ALA   424     151.101 151.957  23.976  1.00  0.00            
ATOM    868  BB  LYS   425     153.573 152.309  26.912  1.00  0.00            
ATOM    869  SC1 LYS   425     154.577 152.354  29.232  1.00  0.00            
ATOM    870  SC2 LYS   425     156.425 153.171  31.062  1.00  0.00            
ATOM    871  BB  GLN   426     154.892 148.892  25.654  1.00  0.00            
ATOM    872  SC1 GLN   426     156.599 148.139  26.441  1.00  0.00            
ATOM    873  BB  GLU   427     155.747 151.194  22.761  1.00  0.00            
ATOM    874  SC1 GLU   427     157.572 150.432  21.182  1.00  0.00            
ATOM    875  BB  ALA   428     156.173 154.642  24.386  1.00  0.00            
ATOM    876  BB  GLU   429     159.126 153.453  26.302  1.00  0.00            
ATOM    877  SC1 GLU   429     160.442 152.672  28.404  1.00  0.00            
ATOM    878  BB  GLN   430     161.771 152.980  23.714  1.00  0.00            
ATOM    879  SC1 GLN   430     161.976 154.302  21.692  1.00  0.00            
ATOM    880  NH3 POPE  431     129.095  54.580  61.978  1.00  0.00            
ATOM    881  PO4 POPE  431     130.309  51.373  64.106  1.00  0.00            
ATOM    882  GL1 POPE  431     131.323  51.605  58.885  1.00  0.00            
ATOM    883  GL2 POPE  431     133.237  49.990  57.206  1.00  0.00            
ATOM    884  C1A POPE  431     130.407  54.777  55.404  1.00  0.00            
ATOM    885  D2A POPE  431     130.526  57.910  52.349  1.00  0.00            
ATOM    886  C3A POPE  431     127.138  57.788  49.833  1.00  0.00            
ATOM    887  C4A POPE  431     127.447  60.486  46.562  1.00  0.00            
ATOM    888  C1B POPE  431     132.637  47.933  52.495  1.00  0.00            
ATOM    889  C2B POPE  431     133.249  45.462  48.378  1.00  0.00            
ATOM    890  C3B POPE  431     134.593  46.851  44.467  1.00  0.00            
ATOM    891  C4B POPE  431     138.128  45.158  41.963  1.00  0.00            
ATOM    892  NH3 POPE  432     241.601 111.199  66.262  1.00  0.00            
ATOM    893  PO4 POPE  432     240.464 106.873  69.190  1.00  0.00            
ATOM    894  GL1 POPE  432     239.291 106.676  64.793  1.00  0.00            
ATOM    895  GL2 POPE  432     236.408 106.401  63.323  1.00  0.00            
ATOM    896  C1A POPE  432     241.222 104.223  62.578  1.00  0.00            
ATOM    897  D2A POPE  432     244.230 104.289  59.221  1.00  0.00            
ATOM    898  C3A POPE  432     242.957 104.652  54.309  1.00  0.00            
ATOM    899  C4A POPE  432     244.008 105.746  50.542  1.00  0.00            
ATOM    900  C1B POPE  432     234.659 107.481  59.659  1.00  0.00            
ATOM    901  C2B POPE  432     234.188 108.588  55.798  1.00  0.00            
ATOM    902  C3B POPE  432     235.309 108.005  51.959  1.00  0.00            
ATOM    903  C4B POPE  432     235.614 109.830  48.163  1.00  0.00            
ATOM    904  NH3 POPE  433     118.663 160.081  62.953  1.00  0.00            
ATOM    905  PO4 POPE  433     122.924 160.125  60.945  1.00  0.00            
ATOM    906  GL1 POPE  433     121.238 158.492  58.427  1.00  0.00            
ATOM    907  GL2 POPE  433     118.928 156.596  58.901  1.00  0.00            
ATOM    908  C1A POPE  433     121.961 157.731  54.012  1.00  0.00            
ATOM    909  D2A POPE  433     122.582 154.805  50.810  1.00  0.00            
ATOM    910  C3A POPE  433     119.229 155.760  47.737  1.00  0.00            
ATOM    911  C4A POPE  433     116.506 154.597  44.253  1.00  0.00            
ATOM    912  C1B POPE  433     117.702 154.743  55.520  1.00  0.00            
ATOM    913  C2B POPE  433     116.261 154.302  51.287  1.00  0.00            
ATOM    914  C3B POPE  433     111.742 153.896  48.735  1.00  0.00            
ATOM    915  C4B POPE  433     109.953 153.933  44.481  1.00  0.00            
ATOM    916  NH3 POPE  434     263.201 113.922  68.850  1.00  0.00            
ATOM    917  PO4 POPE  434     265.133 111.573  65.536  1.00  0.00            
ATOM    918  GL1 POPE  434     265.106 112.564  60.550  1.00  0.00            
ATOM    919  GL2 POPE  434     264.825 116.544  60.087  1.00  0.00            
ATOM    920  C1A POPE  434     264.404 110.964  56.673  1.00  0.00            
ATOM    921  D2A POPE  434     263.861 110.810  51.809  1.00  0.00            
ATOM    922  C3A POPE  434     265.048 109.484  47.019  1.00  0.00            
ATOM    923  C4A POPE  434     265.509 106.006  45.173  1.00  0.00            
ATOM    924  C1B POPE  434     263.692 116.142  56.262  1.00  0.00            
ATOM    925  C2B POPE  434     261.863 115.233  53.028  1.00  0.00            
ATOM    926  C3B POPE  434     263.795 114.133  48.629  1.00  0.00            
ATOM    927  C4B POPE  434     263.355 113.860  44.360  1.00  0.00            
ATOM    928  NH3 POPE  435     246.553 262.955  59.149  1.00  0.00            
ATOM    929  PO4 POPE  435     249.571 266.329  60.554  1.00  0.00            
ATOM    930  GL1 POPE  435     251.112 265.788  56.901  1.00  0.00            
ATOM    931  GL2 POPE  435     252.349 263.686  55.612  1.00  0.00            
ATOM    932  C1A POPE  435     250.184 266.439  51.374  1.00  0.00            
ATOM    933  D2A POPE  435     249.550 266.933  47.048  1.00  0.00            
ATOM    934  C3A POPE  435     250.433 264.880  43.805  1.00  0.00            
ATOM    935  C4A POPE  435     249.848 263.149  40.087  1.00  0.00            
ATOM    936  C1B POPE  435     253.876 263.130  51.165  1.00  0.00            
ATOM    937  C2B POPE  435     254.456 264.912  47.472  1.00  0.00            
ATOM    938  C3B POPE  435     256.353 265.543  44.347  1.00  0.00            
ATOM    939  C4B POPE  435     259.993 265.906  41.597  1.00  0.00            
ATOM    940  NH3 POPE  436      44.674 178.262  64.318  1.00  0.00            
ATOM    941  PO4 POPE  436      47.394 176.740  63.275  1.00  0.00            
ATOM    942  GL1 POPE  436      46.299 177.743  58.618  1.00  0.00            
ATOM    943  GL2 POPE  436      46.499 175.774  56.163  1.00  0.00            
ATOM    944  C1A POPE  436      44.649 180.335  56.065  1.00  0.00            
ATOM    945  D2A POPE  436      43.855 178.869  51.586  1.00  0.00            
ATOM    946  C3A POPE  436      42.531 175.183  48.951  1.00  0.00            
ATOM    947  C4A POPE  436      44.134 171.643  46.274  1.00  0.00            
ATOM    948  C1B POPE  436      49.551 174.009  55.717  1.00  0.00            
ATOM    949  C2B POPE  436      51.631 172.726  51.061  1.00  0.00            
ATOM    950  C3B POPE  436      48.675 170.374  48.099  1.00  0.00            
ATOM    951  C4B POPE  436      48.111 166.278  45.018  1.00  0.00            
ATOM    952  NH3 POPE  437     140.484 277.238  56.959  1.00  0.00            
ATOM    953  PO4 POPE  437     145.154 276.492  55.681  1.00  0.00            
ATOM    954  GL1 POPE  437     142.310 277.615  52.500  1.00  0.00            
ATOM    955  GL2 POPE  437     143.381 274.090  50.978  1.00  0.00            
ATOM    956  C1A POPE  437     139.544 278.725  50.370  1.00  0.00            
ATOM    957  D2A POPE  437     139.142 279.327  45.473  1.00  0.00            
ATOM    958  C3A POPE  437     143.617 279.951  42.962  1.00  0.00            
ATOM    959  C4A POPE  437     147.759 280.588  39.546  1.00  0.00            
ATOM    960  C1B POPE  437     141.851 274.350  46.676  1.00  0.00            
ATOM    961  C2B POPE  437     141.837 274.767  42.663  1.00  0.00            
ATOM    962  C3B POPE  437     143.797 277.218  38.913  1.00  0.00            
ATOM    963  C4B POPE  437     146.912 276.897  35.857  1.00  0.00            
ATOM    964  NH3 POPE  438      93.553  15.773  60.485  1.00  0.00            
ATOM    965  PO4 POPE  438      90.403  15.299  57.287  1.00  0.00            
ATOM    966  GL1 POPE  438      87.846  14.812  53.216  1.00  0.00            
ATOM    967  GL2 POPE  438      86.339  18.505  53.771  1.00  0.00            
ATOM    968  C1A POPE  438      88.110  13.720  49.614  1.00  0.00            
ATOM    969  D2A POPE  438      90.572  13.430  46.389  1.00  0.00            
ATOM    970  C3A POPE  438      89.336  14.634  42.144  1.00  0.00            
ATOM    971  C4A POPE  438      91.395  16.153  38.039  1.00  0.00            
ATOM    972  C1B POPE  438      88.107  18.627  49.785  1.00  0.00            
ATOM    973  C2B POPE  438      87.068  17.816  45.769  1.00  0.00            
ATOM    974  C3B POPE  438      84.007  15.162  42.721  1.00  0.00            
ATOM    975  C4B POPE  438      81.448  10.558  41.707  1.00  0.00            
ATOM    976  NH3 POPE  439     182.515  27.349  64.327  1.00  0.00            
ATOM    977  PO4 POPE  439     179.932  26.616  61.327  1.00  0.00            
ATOM    978  GL1 POPE  439     178.992  27.089  57.464  1.00  0.00            
ATOM    979  GL2 POPE  439     178.172  23.171  55.712  1.00  0.00            
ATOM    980  C1A POPE  439     179.728  26.938  52.843  1.00  0.00            
ATOM    981  D2A POPE  439     179.453  28.513  48.647  1.00  0.00            
ATOM    982  C3A POPE  439     179.968  31.612  45.880  1.00  0.00            
ATOM    983  C4A POPE  439     181.666  35.649  46.596  1.00  0.00            
ATOM    984  C1B POPE  439     176.499  22.727  52.675  1.00  0.00            
ATOM    985  C2B POPE  439     175.877  25.399  49.745  1.00  0.00            
ATOM    986  C3B POPE  439     172.150  27.404  48.934  1.00  0.00            
ATOM    987  C4B POPE  439     168.030  25.606  49.367  1.00  0.00            
ATOM    988  NH3 POPE  440     179.847 173.968  67.171  1.00  0.00            
ATOM    989  PO4 POPE  440     181.649 177.238  68.461  1.00  0.00            
ATOM    990  GL1 POPE  440     184.352 179.104  64.927  1.00  0.00            
ATOM    991  GL2 POPE  440     188.312 177.905  65.987  1.00  0.00            
ATOM    992  C1A POPE  440     187.187 179.133  61.341  1.00  0.00            
ATOM    993  D2A POPE  440     190.431 177.897  58.219  1.00  0.00            
ATOM    994  C3A POPE  440     191.450 179.076  54.341  1.00  0.00            
ATOM    995  C4A POPE  440     191.564 180.948  51.486  1.00  0.00            
ATOM    996  C1B POPE  440     191.514 176.598  62.921  1.00  0.00            
ATOM    997  C2B POPE  440     192.907 173.325  59.024  1.00  0.00            
ATOM    998  C3B POPE  440     191.214 174.273  54.950  1.00  0.00            
ATOM    999  C4B POPE  440     188.411 176.494  51.447  1.00  0.00            
ATOM   1000  NH3 POPE  441     105.619  84.974  62.577  1.00  0.00            
ATOM   1001  PO4 POPE  441     106.108  87.865  65.136  1.00  0.00            
ATOM   1002  GL1 POPE  441     104.100  89.695  60.995  1.00  0.00            
ATOM   1003  GL2 POPE  441     103.291  87.398  58.874  1.00  0.00            
ATOM   1004  C1A POPE  441     104.226  92.265  58.325  1.00  0.00            
ATOM   1005  D2A POPE  441     102.959  96.809  57.858  1.00  0.00            
ATOM   1006  C3A POPE  441     103.953  98.498  54.009  1.00  0.00            
ATOM   1007  C4A POPE  441     104.974 101.255  51.733  1.00  0.00            
ATOM   1008  C1B POPE  441     106.591  88.461  56.545  1.00  0.00            
ATOM   1009  C2B POPE  441     108.702  89.650  52.738  1.00  0.00            
ATOM   1010  C3B POPE  441     109.284  91.701  48.552  1.00  0.00            
ATOM   1011  C4B POPE  441     112.476  92.983  46.619  1.00  0.00            
ATOM   1012  NH3 POPE  442     251.838  28.017  61.293  1.00  0.00            
ATOM   1013  PO4 POPE  442     253.833  24.171  61.449  1.00  0.00            
ATOM   1014  GL1 POPE  442     252.040  25.344  57.183  1.00  0.00            
ATOM   1015  GL2 POPE  442     250.812  28.251  56.316  1.00  0.00            
ATOM   1016  C1A POPE  442     250.138  25.494  52.684  1.00  0.00            
ATOM   1017  D2A POPE  442     248.915  24.438  49.151  1.00  0.00            
ATOM   1018  C3A POPE  442     251.481  22.722  45.883  1.00  0.00            
ATOM   1019  C4A POPE  442     255.351  24.347  44.225  1.00  0.00            
ATOM   1020  C1B POPE  442     248.954  30.138  52.021  1.00  0.00            
ATOM   1021  C2B POPE  442     246.845  30.542  48.611  1.00  0.00            
ATOM   1022  C3B POPE  442     246.576  28.544  45.119  1.00  0.00            
ATOM   1023  C4B POPE  442     244.441  30.610  42.033  1.00  0.00            
ATOM   1024  NH3 POPE  443      31.631 195.611  61.408  1.00  0.00            
ATOM   1025  PO4 POPE  443      27.155 195.220  63.541  1.00  0.00            
ATOM   1026  GL1 POPE  443      26.555 194.082  59.441  1.00  0.00            
ATOM   1027  GL2 POPE  443      23.870 195.381  57.942  1.00  0.00            
ATOM   1028  C1A POPE  443      26.143 190.507  56.327  1.00  0.00            
ATOM   1029  D2A POPE  443      27.596 190.933  51.251  1.00  0.00            
ATOM   1030  C3A POPE  443      28.367 195.754  49.994  1.00  0.00            
ATOM   1031  C4A POPE  443      29.241 197.785  45.121  1.00  0.00            
ATOM   1032  C1B POPE  443      25.484 194.795  54.030  1.00  0.00            
ATOM   1033  C2B POPE  443      30.110 193.802  54.148  1.00  0.00            
ATOM   1034  C3B POPE  443      33.776 191.024  52.537  1.00  0.00            
ATOM   1035  C4B POPE  443      36.919 187.464  53.105  1.00  0.00            
ATOM   1036  NH3 POPE  444      80.404 171.005  64.467  1.00  0.00            
ATOM   1037  PO4 POPE  444      83.579 169.610  61.471  1.00  0.00            
ATOM   1038  GL1 POPE  444      84.848 168.438  57.681  1.00  0.00            
ATOM   1039  GL2 POPE  444      88.379 168.087  57.106  1.00  0.00            
ATOM   1040  C1A POPE  444      86.150 166.498  53.273  1.00  0.00            
ATOM   1041  D2A POPE  444      89.673 164.741  51.531  1.00  0.00            
ATOM   1042  C3A POPE  444      90.545 165.918  46.875  1.00  0.00            
ATOM   1043  C4A POPE  444      93.524 164.894  43.293  1.00  0.00            
ATOM   1044  C1B POPE  444      89.315 164.734  57.328  1.00  0.00            
ATOM   1045  C2B POPE  444      90.658 161.158  55.333  1.00  0.00            
ATOM   1046  C3B POPE  444      91.437 160.176  51.452  1.00  0.00            
ATOM   1047  C4B POPE  444      88.417 160.823  48.000  1.00  0.00            
ATOM   1048  NH3 POPE  445      76.651 156.211  71.294  1.00  0.00            
ATOM   1049  PO4 POPE  445      78.740 156.684  67.057  1.00  0.00            
ATOM   1050  GL1 POPE  445      80.453 157.858  63.511  1.00  0.00            
ATOM   1051  GL2 POPE  445      77.946 156.133  62.298  1.00  0.00            
ATOM   1052  C1A POPE  445      84.183 158.726  61.353  1.00  0.00            
ATOM   1053  D2A POPE  445      86.572 157.252  57.732  1.00  0.00            
ATOM   1054  C3A POPE  445      88.128 157.568  53.823  1.00  0.00            
ATOM   1055  C4A POPE  445      88.870 154.263  51.172  1.00  0.00            
ATOM   1056  C1B POPE  445      78.774 159.414  58.612  1.00  0.00            
ATOM   1057  C2B POPE  445      80.766 162.002  55.731  1.00  0.00            
ATOM   1058  C3B POPE  445      80.991 165.732  55.354  1.00  0.00            
ATOM   1059  C4B POPE  445      82.125 170.190  54.022  1.00  0.00            
ATOM   1060  NH3 POPE  446     255.765 125.563  66.146  1.00  0.00            
ATOM   1061  PO4 POPE  446     253.138 126.248  62.192  1.00  0.00            
ATOM   1062  GL1 POPE  446     252.827 126.856  57.855  1.00  0.00            
ATOM   1063  GL2 POPE  446     249.573 125.939  56.952  1.00  0.00            
ATOM   1064  C1A POPE  446     254.313 125.696  53.941  1.00  0.00            
ATOM   1065  D2A POPE  446     254.927 125.395  49.159  1.00  0.00            
ATOM   1066  C3A POPE  446     253.688 125.932  45.280  1.00  0.00            
ATOM   1067  C4A POPE  446     253.793 128.245  41.970  1.00  0.00            
ATOM   1068  C1B POPE  446     249.420 126.910  52.049  1.00  0.00            
ATOM   1069  C2B POPE  446     248.636 126.710  47.714  1.00  0.00            
ATOM   1070  C3B POPE  446     248.222 125.515  44.036  1.00  0.00            
ATOM   1071  C4B POPE  446     244.682 123.889  42.785  1.00  0.00            
ATOM   1072  NH3 POPE  447      21.816   1.892  60.635  1.00  0.00            
ATOM   1073  PO4 POPE  447      22.043 279.334  62.140  1.00  0.00            
ATOM   1074  GL1 POPE  447      22.750 278.543  57.588  1.00  0.00            
ATOM   1075  GL2 POPE  447      22.175 276.255  55.953  1.00  0.00            
ATOM   1076  C1A POPE  447      25.257 279.925  53.092  1.00  0.00            
ATOM   1077  D2A POPE  447      23.621 281.457  49.566  1.00  0.00            
ATOM   1078  C3A POPE  447      26.666 279.395  45.876  1.00  0.00            
ATOM   1079  C4A POPE  447      28.633 280.481  42.440  1.00  0.00            
ATOM   1080  C1B POPE  447      21.175 276.481  52.135  1.00  0.00            
ATOM   1081  C2B POPE  447      22.064 276.885  47.629  1.00  0.00            
ATOM   1082  C3B POPE  447      20.220 275.403  43.689  1.00  0.00            
ATOM   1083  C4B POPE  447      16.268 272.889  42.441  1.00  0.00            
ATOM   1084  NH3 POPE  448     277.002 169.012  61.021  1.00  0.00            
ATOM   1085  PO4 POPE  448     275.822 172.456  58.691  1.00  0.00            
ATOM   1086  GL1 POPE  448     274.485 171.713  54.954  1.00  0.00            
ATOM   1087  GL2 POPE  448     276.617 170.682  52.738  1.00  0.00            
ATOM   1088  C1A POPE  448     271.756 172.534  51.999  1.00  0.00            
ATOM   1089  D2A POPE  448     273.447 174.887  48.773  1.00  0.00            
ATOM   1090  C3A POPE  448     275.697 173.335  45.557  1.00  0.00            
ATOM   1091  C4A POPE  448     278.052 170.612  44.135  1.00  0.00            
ATOM   1092  C1B POPE  448     278.187 170.111  49.006  1.00  0.00            
ATOM   1093  C2B POPE  448       0.710 171.090  47.411  1.00  0.00            
ATOM   1094  C3B POPE  448       4.170 168.788  46.319  1.00  0.00            
ATOM   1095  C4B POPE  448       7.346 166.335  44.236  1.00  0.00            
ATOM   1096  NH3 POPE  449      95.786 205.514  60.964  1.00  0.00            
ATOM   1097  PO4 POPE  449      97.550 209.376  61.351  1.00  0.00            
ATOM   1098  GL1 POPE  449      96.446 208.505  56.978  1.00  0.00            
ATOM   1099  GL2 POPE  449      94.790 206.348  56.196  1.00  0.00            
ATOM   1100  C1A POPE  449      98.166 207.278  52.296  1.00  0.00            
ATOM   1101  D2A POPE  449      96.377 204.506  50.318  1.00  0.00            
ATOM   1102  C3A POPE  449      92.970 206.040  47.796  1.00  0.00            
ATOM   1103  C4A POPE  449      89.231 207.311  45.020  1.00  0.00            
ATOM   1104  C1B POPE  449      97.995 202.538  54.728  1.00  0.00            
ATOM   1105  C2B POPE  449     101.335 199.576  52.777  1.00  0.00            
ATOM   1106  C3B POPE  449     103.177 196.731  50.111  1.00  0.00            
ATOM   1107  C4B POPE  449     102.291 196.792  47.004  1.00  0.00            
ATOM   1108  NH3 POPE  450       9.154 274.864  61.166  1.00  0.00            
ATOM   1109  PO4 POPE  450      11.597 270.685  60.917  1.00  0.00            
ATOM   1110  GL1 POPE  450      12.654 268.718  56.919  1.00  0.00            
ATOM   1111  GL2 POPE  450      15.070 271.149  53.497  1.00  0.00            
ATOM   1112  C1A POPE  450      13.020 266.328  52.365  1.00  0.00            
ATOM   1113  D2A POPE  450      14.441 265.241  47.684  1.00  0.00            
ATOM   1114  C3A POPE  450      18.335 265.593  45.936  1.00  0.00            
ATOM   1115  C4A POPE  450      21.894 266.779  46.746  1.00  0.00            
ATOM   1116  C1B POPE  450      16.974 274.108  50.797  1.00  0.00            
ATOM   1117  C2B POPE  450      16.154 275.422  46.823  1.00  0.00            
ATOM   1118  C3B POPE  450      15.461 278.033  42.951  1.00  0.00            
ATOM   1119  C4B POPE  450      13.808   0.584  41.422  1.00  0.00            
ATOM   1120  NH3 POPE  451     268.023 103.579  69.750  1.00  0.00            
ATOM   1121  PO4 POPE  451     267.189 105.838  66.853  1.00  0.00            
ATOM   1122  GL1 POPE  451     267.032 108.116  62.456  1.00  0.00            
ATOM   1123  GL2 POPE  451     265.872 105.200  60.037  1.00  0.00            
ATOM   1124  C1A POPE  451     268.766 109.082  58.212  1.00  0.00            
ATOM   1125  D2A POPE  451     269.976 106.293  54.422  1.00  0.00            
ATOM   1126  C3A POPE  451     272.493 108.400  51.629  1.00  0.00            
ATOM   1127  C4A POPE  451     274.680 106.253  49.548  1.00  0.00            
ATOM   1128  C1B POPE  451     267.586 102.349  57.728  1.00  0.00            
ATOM   1129  C2B POPE  451     271.485 101.638  55.023  1.00  0.00            
ATOM   1130  C3B POPE  451     274.759 102.626  52.422  1.00  0.00            
ATOM   1131  C4B POPE  451     274.484 101.511  48.249  1.00  0.00            
ATOM   1132  NH3 POPE  452     128.259  30.550  59.000  1.00  0.00            
ATOM   1133  PO4 POPE  452     127.638  26.369  60.216  1.00  0.00            
ATOM   1134  GL1 POPE  452     126.107  26.801  56.787  1.00  0.00            
ATOM   1135  GL2 POPE  452     124.029  25.562  55.462  1.00  0.00            
ATOM   1136  C1A POPE  452     126.371  28.578  52.323  1.00  0.00            
ATOM   1137  D2A POPE  452     127.302  26.711  47.235  1.00  0.00            
ATOM   1138  C3A POPE  452     129.293  28.734  44.412  1.00  0.00            
ATOM   1139  C4A POPE  452     130.130  33.763  42.833  1.00  0.00            
ATOM   1140  C1B POPE  452     123.236  25.521  50.223  1.00  0.00            
ATOM   1141  C2B POPE  452     122.435  26.566  45.367  1.00  0.00            
ATOM   1142  C3B POPE  452     120.500  27.173  42.381  1.00  0.00            
ATOM   1143  C4B POPE  452     121.775  28.106  38.227  1.00  0.00            
ATOM   1144  NH3 POPE  453     188.237  88.884  64.109  1.00  0.00            
ATOM   1145  PO4 POPE  453     184.161  88.435  62.536  1.00  0.00            
ATOM   1146  GL1 POPE  453     186.797  89.322  58.994  1.00  0.00            
ATOM   1147  GL2 POPE  453     186.542  93.273  58.469  1.00  0.00            
ATOM   1148  C1A POPE  453     187.878  88.373  55.055  1.00  0.00            
ATOM   1149  D2A POPE  453     189.063  86.486  50.934  1.00  0.00            
ATOM   1150  C3A POPE  453     193.884  86.017  50.742  1.00  0.00            
ATOM   1151  C4A POPE  453     196.847  88.794  50.558  1.00  0.00            
ATOM   1152  C1B POPE  453     184.450  92.278  55.213  1.00  0.00            
ATOM   1153  C2B POPE  453     184.739  90.786  51.194  1.00  0.00            
ATOM   1154  C3B POPE  453     187.981  90.639  48.814  1.00  0.00            
ATOM   1155  C4B POPE  453     192.291  88.363  46.992  1.00  0.00            
ATOM   1156  NH3 POPE  454     165.267  47.509  67.308  1.00  0.00            
ATOM   1157  PO4 POPE  454     166.696  52.286  66.029  1.00  0.00            
ATOM   1158  GL1 POPE  454     167.291  54.075  62.820  1.00  0.00            
ATOM   1159  GL2 POPE  454     165.305  53.313  60.598  1.00  0.00            
ATOM   1160  C1A POPE  454     166.589  58.046  59.786  1.00  0.00            
ATOM   1161  D2A POPE  454     167.866  62.368  59.266  1.00  0.00            
ATOM   1162  C3A POPE  454     167.243  62.570  53.696  1.00  0.00            
ATOM   1163  C4A POPE  454     167.906  61.042  49.255  1.00  0.00            
ATOM   1164  C1B POPE  454     167.463  53.381  56.542  1.00  0.00            
ATOM   1165  C2B POPE  454     168.482  52.997  53.316  1.00  0.00            
ATOM   1166  C3B POPE  454     168.204  50.560  48.962  1.00  0.00            
ATOM   1167  C4B POPE  454     166.794  51.396  45.223  1.00  0.00            
ATOM   1168  NH3 POPE  455     266.347  66.444  64.299  1.00  0.00            
ATOM   1169  PO4 POPE  455     271.603  65.820  64.679  1.00  0.00            
ATOM   1170  GL1 POPE  455     272.580  65.782  59.980  1.00  0.00            
ATOM   1171  GL2 POPE  455     270.068  66.966  60.065  1.00  0.00            
ATOM   1172  C1A POPE  455     274.303  62.918  55.778  1.00  0.00            
ATOM   1173  D2A POPE  455     277.343  64.339  50.747  1.00  0.00            
ATOM   1174  C3A POPE  455     277.474  62.383  45.833  1.00  0.00            
ATOM   1175  C4A POPE  455     277.315  59.625  42.357  1.00  0.00            
ATOM   1176  C1B POPE  455     270.048  66.053  56.090  1.00  0.00            
ATOM   1177  C2B POPE  455     271.683  64.785  51.937  1.00  0.00            
ATOM   1178  C3B POPE  455     270.225  64.683  48.085  1.00  0.00            
ATOM   1179  C4B POPE  455     268.362  64.262  43.959  1.00  0.00            
ATOM   1180  NH3 POPE  456      73.073 114.819  59.409  1.00  0.00            
ATOM   1181  PO4 POPE  456      75.382 118.033  60.872  1.00  0.00            
ATOM   1182  GL1 POPE  456      75.476 119.812  57.191  1.00  0.00            
ATOM   1183  GL2 POPE  456      75.897 116.737  55.475  1.00  0.00            
ATOM   1184  C1A POPE  456      76.534 122.298  54.130  1.00  0.00            
ATOM   1185  D2A POPE  456      78.439 122.239  49.851  1.00  0.00            
ATOM   1186  C3A POPE  456      81.255 119.132  49.755  1.00  0.00            
ATOM   1187  C4A POPE  456      85.401 118.505  47.957  1.00  0.00            
ATOM   1188  C1B POPE  456      76.940 116.807  51.482  1.00  0.00            
ATOM   1189  C2B POPE  456      77.528 116.889  47.369  1.00  0.00            
ATOM   1190  C3B POPE  456      79.841 118.977  45.087  1.00  0.00            
ATOM   1191  C4B POPE  456      82.838 122.920  46.236  1.00  0.00            
ATOM   1192  NH3 POPE  457     118.510 122.576  69.444  1.00  0.00            
ATOM   1193  PO4 POPE  457     114.893 123.002  69.101  1.00  0.00            
ATOM   1194  GL1 POPE  457     114.266 121.364  64.965  1.00  0.00            
ATOM   1195  GL2 POPE  457     112.492 123.660  63.262  1.00  0.00            
ATOM   1196  C1A POPE  457     114.443 119.536  60.715  1.00  0.00            
ATOM   1197  D2A POPE  457     113.857 117.583  55.668  1.00  0.00            
ATOM   1198  C3A POPE  457     112.337 118.477  52.038  1.00  0.00            
ATOM   1199  C4A POPE  457     115.356 118.862  49.266  1.00  0.00            
ATOM   1200  C1B POPE  457     113.658 123.257  57.888  1.00  0.00            
ATOM   1201  C2B POPE  457     111.159 122.357  54.798  1.00  0.00            
ATOM   1202  C3B POPE  457     110.924 123.477  49.627  1.00  0.00            
ATOM   1203  C4B POPE  457     109.344 126.550  46.745  1.00  0.00            
ATOM   1204  NH3 POPE  458      58.526 126.003  67.556  1.00  0.00            
ATOM   1205  PO4 POPE  458      59.269 130.082  64.008  1.00  0.00            
ATOM   1206  GL1 POPE  458      59.553 128.662  60.526  1.00  0.00            
ATOM   1207  GL2 POPE  458      58.065 131.274  57.465  1.00  0.00            
ATOM   1208  C1A POPE  458      60.411 126.635  56.937  1.00  0.00            
ATOM   1209  D2A POPE  458      61.401 127.103  52.088  1.00  0.00            
ATOM   1210  C3A POPE  458      57.579 126.488  48.946  1.00  0.00            
ATOM   1211  C4A POPE  458      54.055 126.757  50.650  1.00  0.00            
ATOM   1212  C1B POPE  458      54.246 131.447  55.762  1.00  0.00            
ATOM   1213  C2B POPE  458      52.382 132.607  51.626  1.00  0.00            
ATOM   1214  C3B POPE  458      52.101 130.965  47.667  1.00  0.00            
ATOM   1215  C4B POPE  458      50.177 128.623  44.145  1.00  0.00            
ATOM   1216  NH3 POPE  459      54.585  84.725  61.868  1.00  0.00            
ATOM   1217  PO4 POPE  459      53.569  83.954  57.982  1.00  0.00            
ATOM   1218  GL1 POPE  459      54.113  80.544  55.991  1.00  0.00            
ATOM   1219  GL2 POPE  459      57.001  81.102  53.917  1.00  0.00            
ATOM   1220  C1A POPE  459      51.928  78.431  52.368  1.00  0.00            
ATOM   1221  D2A POPE  459      51.785  77.647  48.178  1.00  0.00            
ATOM   1222  C3A POPE  459      52.481  80.894  45.642  1.00  0.00            
ATOM   1223  C4A POPE  459      52.607  82.669  41.864  1.00  0.00            
ATOM   1224  C1B POPE  459      55.899  83.824  50.424  1.00  0.00            
ATOM   1225  C2B POPE  459      55.865  84.483  46.005  1.00  0.00            
ATOM   1226  C3B POPE  459      57.280  84.702  41.919  1.00  0.00            
ATOM   1227  C4B POPE  459      58.657  86.941  37.741  1.00  0.00            
ATOM   1228  NH3 POPE  460     201.779 256.685  62.306  1.00  0.00            
ATOM   1229  PO4 POPE  460     202.598 253.130  60.837  1.00  0.00            
ATOM   1230  GL1 POPE  460     203.048 250.725  56.497  1.00  0.00            
ATOM   1231  GL2 POPE  460     201.642 252.697  54.961  1.00  0.00            
ATOM   1232  C1A POPE  460     202.975 248.746  52.080  1.00  0.00            
ATOM   1233  D2A POPE  460     202.983 249.404  48.014  1.00  0.00            
ATOM   1234  C3A POPE  460     203.804 249.922  43.774  1.00  0.00            
ATOM   1235  C4A POPE  460     206.516 250.284  41.095  1.00  0.00            
ATOM   1236  C1B POPE  460     198.895 251.094  51.327  1.00  0.00            
ATOM   1237  C2B POPE  460     196.792 252.614  47.963  1.00  0.00            
ATOM   1238  C3B POPE  460     194.502 252.987  43.686  1.00  0.00            
ATOM   1239  C4B POPE  460     196.828 252.670  40.220  1.00  0.00            
ATOM   1240  NH3 POPE  461     252.319  89.450  68.680  1.00  0.00            
ATOM   1241  PO4 POPE  461     254.891  86.177  66.919  1.00  0.00            
ATOM   1242  GL1 POPE  461     255.750  87.723  63.037  1.00  0.00            
ATOM   1243  GL2 POPE  461     256.422  85.389  60.690  1.00  0.00            
ATOM   1244  C1A POPE  461     257.266  91.524  60.621  1.00  0.00            
ATOM   1245  D2A POPE  461     261.643  92.097  57.459  1.00  0.00            
ATOM   1246  C3A POPE  461     262.160  89.861  53.277  1.00  0.00            
ATOM   1247  C4A POPE  461     260.019  87.371  50.998  1.00  0.00            
ATOM   1248  C1B POPE  461     254.906  86.548  58.085  1.00  0.00            
ATOM   1249  C2B POPE  461     256.984  89.753  56.449  1.00  0.00            
ATOM   1250  C3B POPE  461     256.128  90.451  51.966  1.00  0.00            
ATOM   1251  C4B POPE  461     256.992  90.513  47.692  1.00  0.00            
ATOM   1252  NH3 POPE  462       6.223  96.565  62.453  1.00  0.00            
ATOM   1253  PO4 POPE  462       6.602  92.849  63.186  1.00  0.00            
ATOM   1254  GL1 POPE  462       5.385  94.130  58.069  1.00  0.00            
ATOM   1255  GL2 POPE  462       2.228  93.326  57.926  1.00  0.00            
ATOM   1256  C1A POPE  462       4.656  94.033  53.631  1.00  0.00            
ATOM   1257  D2A POPE  462       4.049  94.220  50.463  1.00  0.00            
ATOM   1258  C3A POPE  462       5.598  93.591  46.446  1.00  0.00            
ATOM   1259  C4A POPE  462       8.899  93.841  42.470  1.00  0.00            
ATOM   1260  C1B POPE  462     281.639  94.910  54.535  1.00  0.00            
ATOM   1261  C2B POPE  462     280.498  94.223  50.195  1.00  0.00            
ATOM   1262  C3B POPE  462     280.374  92.888  46.066  1.00  0.00            
ATOM   1263  C4B POPE  462     278.002  91.701  42.917  1.00  0.00            
ATOM   1264  NH3 POPE  463     172.978 276.290  60.014  1.00  0.00            
ATOM   1265  PO4 POPE  463     176.589 273.728  58.963  1.00  0.00            
ATOM   1266  GL1 POPE  463     176.822 273.008  55.128  1.00  0.00            
ATOM   1267  GL2 POPE  463     174.587 270.510  54.173  1.00  0.00            
ATOM   1268  C1A POPE  463     176.150 274.577  51.525  1.00  0.00            
ATOM   1269  D2A POPE  463     175.817 274.223  47.922  1.00  0.00            
ATOM   1270  C3A POPE  463     171.736 273.757  46.464  1.00  0.00            
ATOM   1271  C4A POPE  463     169.000 276.220  45.375  1.00  0.00            
ATOM   1272  C1B POPE  463     176.869 269.230  50.221  1.00  0.00            
ATOM   1273  C2B POPE  463     178.707 266.876  47.145  1.00  0.00            
ATOM   1274  C3B POPE  463     181.731 266.148  44.082  1.00  0.00            
ATOM   1275  C4B POPE  463     185.052 266.096  41.202  1.00  0.00            
ATOM   1276  NH3 POPE  464     200.363 275.417  64.996  1.00  0.00            
ATOM   1277  PO4 POPE  464     198.755 270.544  64.127  1.00  0.00            
ATOM   1278  GL1 POPE  464     199.566 268.577  59.579  1.00  0.00            
ATOM   1279  GL2 POPE  464     197.115 265.676  57.288  1.00  0.00            
ATOM   1280  C1A POPE  464     201.929 268.981  56.575  1.00  0.00            
ATOM   1281  D2A POPE  464     202.024 268.997  52.895  1.00  0.00            
ATOM   1282  C3A POPE  464     197.310 270.187  49.700  1.00  0.00            
ATOM   1283  C4A POPE  464     195.756 268.906  45.372  1.00  0.00            
ATOM   1284  C1B POPE  464     197.113 265.859  53.292  1.00  0.00            
ATOM   1285  C2B POPE  464     199.492 264.890  50.474  1.00  0.00            
ATOM   1286  C3B POPE  464     199.228 264.437  46.715  1.00  0.00            
ATOM   1287  C4B POPE  464     199.096 262.475  43.834  1.00  0.00            
ATOM   1288  NH3 POPE  465     121.762 245.696  56.156  1.00  0.00            
ATOM   1289  PO4 POPE  465     121.379 249.923  55.909  1.00  0.00            
ATOM   1290  GL1 POPE  465     121.275 250.906  51.325  1.00  0.00            
ATOM   1291  GL2 POPE  465     117.567 252.156  51.170  1.00  0.00            
ATOM   1292  C1A POPE  465     119.506 252.080  46.216  1.00  0.00            
ATOM   1293  D2A POPE  465     115.589 251.967  43.420  1.00  0.00            
ATOM   1294  C3A POPE  465     115.405 255.958  41.575  1.00  0.00            
ATOM   1295  C4A POPE  465     117.215 259.878  42.180  1.00  0.00            
ATOM   1296  C1B POPE  465     114.366 254.301  47.724  1.00  0.00            
ATOM   1297  C2B POPE  465     113.675 257.600  45.987  1.00  0.00            
ATOM   1298  C3B POPE  465     112.055 259.512  42.205  1.00  0.00            
ATOM   1299  C4B POPE  465     110.554 260.769  38.029  1.00  0.00            
ATOM   1300  NH3 POPE  466     209.548 157.016  64.672  1.00  0.00            
ATOM   1301  PO4 POPE  466     206.245 154.366  63.620  1.00  0.00            
ATOM   1302  GL1 POPE  466     208.011 153.359  59.857  1.00  0.00            
ATOM   1303  GL2 POPE  466     210.651 154.763  59.534  1.00  0.00            
ATOM   1304  C1A POPE  466     204.266 152.476  56.784  1.00  0.00            
ATOM   1305  D2A POPE  466     204.571 150.168  53.691  1.00  0.00            
ATOM   1306  C3A POPE  466     205.803 146.557  51.652  1.00  0.00            
ATOM   1307  C4A POPE  466     203.323 143.134  49.820  1.00  0.00            
ATOM   1308  C1B POPE  466     213.159 155.791  56.130  1.00  0.00            
ATOM   1309  C2B POPE  466     213.065 157.219  52.619  1.00  0.00            
ATOM   1310  C3B POPE  466     211.579 159.482  49.215  1.00  0.00            
ATOM   1311  C4B POPE  466     211.135 161.839  45.363  1.00  0.00            
ATOM   1312  NH3 POPE  467      30.599  90.640  60.999  1.00  0.00            
ATOM   1313  PO4 POPE  467      34.189  93.068  60.821  1.00  0.00            
ATOM   1314  GL1 POPE  467      34.651  94.185  55.605  1.00  0.00            
ATOM   1315  GL2 POPE  467      35.053  92.113  53.627  1.00  0.00            
ATOM   1316  C1A POPE  467      35.987  95.838  50.633  1.00  0.00            
ATOM   1317  D2A POPE  467      36.430  99.643  48.435  1.00  0.00            
ATOM   1318  C3A POPE  467      37.665 101.335  46.008  1.00  0.00            
ATOM   1319  C4A POPE  467      38.011 102.397  42.691  1.00  0.00            
ATOM   1320  C1B POPE  467      30.836  94.698  51.495  1.00  0.00            
ATOM   1321  C2B POPE  467      29.971  96.488  48.981  1.00  0.00            
ATOM   1322  C3B POPE  467      28.241  96.482  45.646  1.00  0.00            
ATOM   1323  C4B POPE  467      25.726  97.493  42.766  1.00  0.00            
ATOM   1324  NH3 POPE  468      48.834  33.444  68.550  1.00  0.00            
ATOM   1325  PO4 POPE  468      46.591  32.947  64.493  1.00  0.00            
ATOM   1326  GL1 POPE  468      48.885  31.579  60.771  1.00  0.00            
ATOM   1327  GL2 POPE  468      51.949  33.899  59.844  1.00  0.00            
ATOM   1328  C1A POPE  468      49.275  31.123  56.733  1.00  0.00            
ATOM   1329  D2A POPE  468      47.806  31.744  51.868  1.00  0.00            
ATOM   1330  C3A POPE  468      43.367  30.168  49.261  1.00  0.00            
ATOM   1331  C4A POPE  468      41.345  30.875  45.555  1.00  0.00            
ATOM   1332  C1B POPE  468      53.445  34.369  55.270  1.00  0.00            
ATOM   1333  C2B POPE  468      52.925  33.425  50.093  1.00  0.00            
ATOM   1334  C3B POPE  468      54.017  30.667  45.841  1.00  0.00            
ATOM   1335  C4B POPE  468      55.694  28.384  42.785  1.00  0.00            
ATOM   1336  NH3 POPE  469     164.972 207.020  59.791  1.00  0.00            
ATOM   1337  PO4 POPE  469     162.083 210.374  62.386  1.00  0.00            
ATOM   1338  GL1 POPE  469     162.537 211.583  57.585  1.00  0.00            
ATOM   1339  GL2 POPE  469     163.618 209.230  54.979  1.00  0.00            
ATOM   1340  C1A POPE  469     161.506 214.341  53.528  1.00  0.00            
ATOM   1341  D2A POPE  469     161.611 215.084  49.350  1.00  0.00            
ATOM   1342  C3A POPE  469     159.026 215.836  46.240  1.00  0.00            
ATOM   1343  C4A POPE  469     155.584 216.592  43.441  1.00  0.00            
ATOM   1344  C1B POPE  469     166.657 206.837  52.833  1.00  0.00            
ATOM   1345  C2B POPE  469     170.656 205.414  51.200  1.00  0.00            
ATOM   1346  C3B POPE  469     172.707 204.238  47.121  1.00  0.00            
ATOM   1347  C4B POPE  469     171.501 202.145  43.656  1.00  0.00            
ATOM   1348  NH3 POPE  470      67.677  93.798  61.696  1.00  0.00            
ATOM   1349  PO4 POPE  470      64.276  95.607  62.594  1.00  0.00            
ATOM   1350  GL1 POPE  470      63.999  96.081  58.630  1.00  0.00            
ATOM   1351  GL2 POPE  470      66.833  95.611  56.641  1.00  0.00            
ATOM   1352  C1A POPE  470      62.075  96.411  53.334  1.00  0.00            
ATOM   1353  D2A POPE  470      62.048  95.443  48.539  1.00  0.00            
ATOM   1354  C3A POPE  470      61.350  99.092  45.891  1.00  0.00            
ATOM   1355  C4A POPE  470      61.799 103.210  44.676  1.00  0.00            
ATOM   1356  C1B POPE  470      67.432  95.941  52.314  1.00  0.00            
ATOM   1357  C2B POPE  470      67.011  96.382  48.252  1.00  0.00            
ATOM   1358  C3B POPE  470      68.972  95.217  45.248  1.00  0.00            
ATOM   1359  C4B POPE  470      70.938  97.457  42.692  1.00  0.00            
ATOM   1360  NH3 POPE  471      66.734  50.399  62.358  1.00  0.00            
ATOM   1361  PO4 POPE  471      62.692  50.103  64.214  1.00  0.00            
ATOM   1362  GL1 POPE  471      59.322  50.929  60.589  1.00  0.00            
ATOM   1363  GL2 POPE  471      59.308  53.153  58.687  1.00  0.00            
ATOM   1364  C1A POPE  471      55.163  51.756  56.825  1.00  0.00            
ATOM   1365  D2A POPE  471      55.464  51.091  52.225  1.00  0.00            
ATOM   1366  C3A POPE  471      54.181  52.917  49.420  1.00  0.00            
ATOM   1367  C4A POPE  471      53.762  51.618  46.386  1.00  0.00            
ATOM   1368  C1B POPE  471      59.564  53.006  54.135  1.00  0.00            
ATOM   1369  C2B POPE  471      61.551  55.652  50.501  1.00  0.00            
ATOM   1370  C3B POPE  471      61.987  56.904  46.348  1.00  0.00            
ATOM   1371  C4B POPE  471      66.111  54.594  44.002  1.00  0.00            
ATOM   1372  NH3 POPE  472      72.795 189.634  61.842  1.00  0.00            
ATOM   1373  PO4 POPE  472      69.103 188.887  64.112  1.00  0.00            
ATOM   1374  GL1 POPE  472      68.442 192.288  60.497  1.00  0.00            
ATOM   1375  GL2 POPE  472      65.265 194.817  59.124  1.00  0.00            
ATOM   1376  C1A POPE  472      70.136 194.234  56.668  1.00  0.00            
ATOM   1377  D2A POPE  472      73.127 193.090  52.153  1.00  0.00            
ATOM   1378  C3A POPE  472      71.800 190.129  49.536  1.00  0.00            
ATOM   1379  C4A POPE  472      73.280 186.963  46.204  1.00  0.00            
ATOM   1380  C1B POPE  472      64.717 197.613  55.083  1.00  0.00            
ATOM   1381  C2B POPE  472      62.357 196.096  51.445  1.00  0.00            
ATOM   1382  C3B POPE  472      61.044 197.388  46.603  1.00  0.00            
ATOM   1383  C4B POPE  472      63.354 198.627  42.830  1.00  0.00            
ATOM   1384  NH3 POPE  473      38.180 107.821  59.594  1.00  0.00            
ATOM   1385  PO4 POPE  473      34.345 106.828  58.131  1.00  0.00            
ATOM   1386  GL1 POPE  473      33.370 105.764  54.198  1.00  0.00            
ATOM   1387  GL2 POPE  473      30.486 103.592  55.551  1.00  0.00            
ATOM   1388  C1A POPE  473      35.452 103.434  50.590  1.00  0.00            
ATOM   1389  D2A POPE  473      34.237 105.143  47.216  1.00  0.00            
ATOM   1390  C3A POPE  473      33.022 103.448  42.823  1.00  0.00            
ATOM   1391  C4A POPE  473      32.117 101.144  39.645  1.00  0.00            
ATOM   1392  C1B POPE  473      28.865 103.294  51.366  1.00  0.00            
ATOM   1393  C2B POPE  473      26.154 100.480  48.554  1.00  0.00            
ATOM   1394  C3B POPE  473      24.513 102.175  45.335  1.00  0.00            
ATOM   1395  C4B POPE  473      22.077 106.589  44.570  1.00  0.00            
ATOM   1396  NH3 POPE  474     141.870 258.565  55.525  1.00  0.00            
ATOM   1397  PO4 POPE  474     146.546 259.118  55.124  1.00  0.00            
ATOM   1398  GL1 POPE  474     148.850 259.257  52.141  1.00  0.00            
ATOM   1399  GL2 POPE  474     149.505 255.430  50.702  1.00  0.00            
ATOM   1400  C1A POPE  474     150.089 259.585  48.066  1.00  0.00            
ATOM   1401  D2A POPE  474     151.929 261.080  43.833  1.00  0.00            
ATOM   1402  C3A POPE  474     153.692 258.972  40.610  1.00  0.00            
ATOM   1403  C4A POPE  474     155.177 255.478  37.982  1.00  0.00            
ATOM   1404  C1B POPE  474     150.124 252.314  47.379  1.00  0.00            
ATOM   1405  C2B POPE  474     149.665 250.715  43.194  1.00  0.00            
ATOM   1406  C3B POPE  474     151.725 249.440  39.340  1.00  0.00            
ATOM   1407  C4B POPE  474     152.339 250.094  35.001  1.00  0.00            
ATOM   1408  NH3 POPE  475     252.314  72.728  67.324  1.00  0.00            
ATOM   1409  PO4 POPE  475     253.829  68.141  66.185  1.00  0.00            
ATOM   1410  GL1 POPE  475     253.252  69.172  61.880  1.00  0.00            
ATOM   1411  GL2 POPE  475     253.264  72.295  62.192  1.00  0.00            
ATOM   1412  C1A POPE  475     251.827  69.102  56.996  1.00  0.00            
ATOM   1413  D2A POPE  475     253.735  71.662  53.365  1.00  0.00            
ATOM   1414  C3A POPE  475     257.672  73.103  50.968  1.00  0.00            
ATOM   1415  C4A POPE  475     260.701  76.463  50.114  1.00  0.00            
ATOM   1416  C1B POPE  475     253.972  73.765  58.353  1.00  0.00            
ATOM   1417  C2B POPE  475     255.463  76.064  54.702  1.00  0.00            
ATOM   1418  C3B POPE  475     255.311  77.515  50.347  1.00  0.00            
ATOM   1419  C4B POPE  475     255.082  78.793  45.959  1.00  0.00            
ATOM   1420  NH3 POPE  476     127.611 231.094  56.228  1.00  0.00            
ATOM   1421  PO4 POPE  476     127.649 227.799  58.975  1.00  0.00            
ATOM   1422  GL1 POPE  476     128.005 226.843  53.899  1.00  0.00            
ATOM   1423  GL2 POPE  476     130.177 228.524  51.692  1.00  0.00            
ATOM   1424  C1A POPE  476     126.735 226.121  48.967  1.00  0.00            
ATOM   1425  D2A POPE  476     126.844 227.907  45.770  1.00  0.00            
ATOM   1426  C3A POPE  476     125.298 224.900  43.410  1.00  0.00            
ATOM   1427  C4A POPE  476     124.422 221.424  40.100  1.00  0.00            
ATOM   1428  C1B POPE  476     131.494 228.732  47.654  1.00  0.00            
ATOM   1429  C2B POPE  476     131.935 229.450  43.757  1.00  0.00            
ATOM   1430  C3B POPE  476     130.765 233.055  40.154  1.00  0.00            
ATOM   1431  C4B POPE  476     131.763 234.052  35.670  1.00  0.00            
ATOM   1432  NH3 POPE  477      99.011  73.851  62.319  1.00  0.00            
ATOM   1433  PO4 POPE  477      95.508  71.217  59.659  1.00  0.00            
ATOM   1434  GL1 POPE  477      97.412  73.436  57.233  1.00  0.00            
ATOM   1435  GL2 POPE  477     101.117  74.685  56.899  1.00  0.00            
ATOM   1436  C1A POPE  477      96.758  74.745  53.216  1.00  0.00            
ATOM   1437  D2A POPE  477      94.713  74.742  49.967  1.00  0.00            
ATOM   1438  C3A POPE  477      95.431  79.185  47.431  1.00  0.00            
ATOM   1439  C4A POPE  477      93.324  83.261  46.055  1.00  0.00            
ATOM   1440  C1B POPE  477     101.848  74.351  52.625  1.00  0.00            
ATOM   1441  C2B POPE  477     102.788  72.226  49.201  1.00  0.00            
ATOM   1442  C3B POPE  477     101.476  69.730  46.874  1.00  0.00            
ATOM   1443  C4B POPE  477     103.809  67.019  43.710  1.00  0.00            
ATOM   1444  NH3 POPE  478     140.490  36.229  62.012  1.00  0.00            
ATOM   1445  PO4 POPE  478     140.469  32.172  61.705  1.00  0.00            
ATOM   1446  GL1 POPE  478     140.188  33.651  57.271  1.00  0.00            
ATOM   1447  GL2 POPE  478     138.479  36.285  57.616  1.00  0.00            
ATOM   1448  C1A POPE  478     140.863  33.582  52.456  1.00  0.00            
ATOM   1449  D2A POPE  478     142.342  33.911  48.228  1.00  0.00            
ATOM   1450  C3A POPE  478     144.276  29.897  45.445  1.00  0.00            
ATOM   1451  C4A POPE  478     144.798  25.506  42.357  1.00  0.00            
ATOM   1452  C1B POPE  478     136.855  39.578  55.002  1.00  0.00            
ATOM   1453  C2B POPE  478     137.405  40.225  50.376  1.00  0.00            
ATOM   1454  C3B POPE  478     140.690  40.020  48.367  1.00  0.00            
ATOM   1455  C4B POPE  478     141.138  37.966  44.202  1.00  0.00            
ATOM   1456  NH3 POPE  479     123.948 277.329  53.538  1.00  0.00            
ATOM   1457  PO4 POPE  479     128.380 278.359  55.335  1.00  0.00            
ATOM   1458  GL1 POPE  479     128.894 280.711  51.129  1.00  0.00            
ATOM   1459  GL2 POPE  479     131.779   1.525  50.754  1.00  0.00            
ATOM   1460  C1A POPE  479     127.381 279.425  46.658  1.00  0.00            
ATOM   1461  D2A POPE  479     126.766 279.582  41.948  1.00  0.00            
ATOM   1462  C3A POPE  479     124.975   1.305  39.579  1.00  0.00            
ATOM   1463  C4A POPE  479     122.126   3.807  36.880  1.00  0.00            
ATOM   1464  C1B POPE  479     132.049   3.684  47.013  1.00  0.00            
ATOM   1465  C2B POPE  479     133.413   4.952  42.525  1.00  0.00            
ATOM   1466  C3B POPE  479     135.661   7.555  41.357  1.00  0.00            
ATOM   1467  C4B POPE  479     135.748  12.309  41.897  1.00  0.00            
ATOM   1468  NH3 POPE  480     145.712  74.592  65.125  1.00  0.00            
ATOM   1469  PO4 POPE  480     146.979  78.356  63.787  1.00  0.00            
ATOM   1470  GL1 POPE  480     147.497  79.944  59.982  1.00  0.00            
ATOM   1471  GL2 POPE  480     150.167  81.629  59.302  1.00  0.00            
ATOM   1472  C1A POPE  480     146.681  80.661  55.849  1.00  0.00            
ATOM   1473  D2A POPE  480     144.955  79.030  51.712  1.00  0.00            
ATOM   1474  C3A POPE  480     141.061  80.439  49.546  1.00  0.00            
ATOM   1475  C4A POPE  480     137.131  80.657  49.522  1.00  0.00            
ATOM   1476  C1B POPE  480     151.048  78.468  57.456  1.00  0.00            
ATOM   1477  C2B POPE  480     153.699  77.531  54.323  1.00  0.00            
ATOM   1478  C3B POPE  480     154.933  78.155  50.692  1.00  0.00            
ATOM   1479  C4B POPE  480     157.110  79.666  47.281  1.00  0.00            
ATOM   1480  NH3 POPE  481     179.195 217.082  66.012  1.00  0.00            
ATOM   1481  PO4 POPE  481     181.742 219.338  63.627  1.00  0.00            
ATOM   1482  GL1 POPE  481     177.969 219.919  61.585  1.00  0.00            
ATOM   1483  GL2 POPE  481     178.988 220.252  59.296  1.00  0.00            
ATOM   1484  C1A POPE  481     174.666 223.623  58.602  1.00  0.00            
ATOM   1485  D2A POPE  481     170.369 226.085  56.883  1.00  0.00            
ATOM   1486  C3A POPE  481     171.021 227.905  51.964  1.00  0.00            
ATOM   1487  C4A POPE  481     170.901 228.265  47.096  1.00  0.00            
ATOM   1488  C1B POPE  481     179.121 218.626  54.831  1.00  0.00            
ATOM   1489  C2B POPE  481     180.741 219.848  50.698  1.00  0.00            
ATOM   1490  C3B POPE  481     182.679 222.383  46.458  1.00  0.00            
ATOM   1491  C4B POPE  481     180.151 225.824  44.109  1.00  0.00            
ATOM   1492  NH3 POPE  482     263.466 143.274  63.222  1.00  0.00            
ATOM   1493  PO4 POPE  482     265.222 142.878  59.864  1.00  0.00            
ATOM   1494  GL1 POPE  482     267.698 142.858  56.834  1.00  0.00            
ATOM   1495  GL2 POPE  482     267.039 146.486  56.885  1.00  0.00            
ATOM   1496  C1A POPE  482     267.270 140.330  53.018  1.00  0.00            
ATOM   1497  D2A POPE  482     269.900 137.736  49.370  1.00  0.00            
ATOM   1498  C3A POPE  482     268.424 137.749  44.791  1.00  0.00            
ATOM   1499  C4A POPE  482     266.919 136.504  41.222  1.00  0.00            
ATOM   1500  C1B POPE  482     267.427 145.733  52.248  1.00  0.00            
ATOM   1501  C2B POPE  482     267.566 146.830  46.588  1.00  0.00            
ATOM   1502  C3B POPE  482     267.482 144.186  43.173  1.00  0.00            
ATOM   1503  C4B POPE  482     267.019 141.815  40.883  1.00  0.00            
ATOM   1504  NH3 POPE  483     125.664 239.782  54.913  1.00  0.00            
ATOM   1505  PO4 POPE  483     121.129 240.226  56.915  1.00  0.00            
ATOM   1506  GL1 POPE  483     119.136 242.922  53.130  1.00  0.00            
ATOM   1507  GL2 POPE  483     117.167 246.623  53.976  1.00  0.00            
ATOM   1508  C1A POPE  483     118.305 242.137  48.742  1.00  0.00            
ATOM   1509  D2A POPE  483     118.295 240.919  45.581  1.00  0.00            
ATOM   1510  C3A POPE  483     120.814 243.851  43.829  1.00  0.00            
ATOM   1511  C4A POPE  483     121.047 243.876  38.866  1.00  0.00            
ATOM   1512  C1B POPE  483     117.399 246.666  49.685  1.00  0.00            
ATOM   1513  C2B POPE  483     116.333 246.357  45.993  1.00  0.00            
ATOM   1514  C3B POPE  483     117.708 247.753  42.513  1.00  0.00            
ATOM   1515  C4B POPE  483     118.846 248.546  39.551  1.00  0.00            
ATOM   1516  NH3 POPE  484     201.083 210.789  67.226  1.00  0.00            
ATOM   1517  PO4 POPE  484     196.884 210.135  66.406  1.00  0.00            
ATOM   1518  GL1 POPE  484     196.284 208.762  62.281  1.00  0.00            
ATOM   1519  GL2 POPE  484     199.819 210.439  62.278  1.00  0.00            
ATOM   1520  C1A POPE  484     195.383 207.722  58.320  1.00  0.00            
ATOM   1521  D2A POPE  484     197.344 210.102  55.027  1.00  0.00            
ATOM   1522  C3A POPE  484     202.022 209.132  53.525  1.00  0.00            
ATOM   1523  C4A POPE  484     202.589 206.623  49.474  1.00  0.00            
ATOM   1524  C1B POPE  484     200.248 212.906  58.493  1.00  0.00            
ATOM   1525  C2B POPE  484     199.457 214.567  54.228  1.00  0.00            
ATOM   1526  C3B POPE  484     200.437 216.508  50.278  1.00  0.00            
ATOM   1527  C4B POPE  484     205.115 218.829  49.758  1.00  0.00            
ATOM   1528  NH3 POPE  485     228.652  46.000  63.461  1.00  0.00            
ATOM   1529  PO4 POPE  485     225.201  48.570  65.190  1.00  0.00            
ATOM   1530  GL1 POPE  485     222.674  49.969  62.125  1.00  0.00            
ATOM   1531  GL2 POPE  485     221.103  52.235  61.976  1.00  0.00            
ATOM   1532  C1A POPE  485     222.811  51.272  57.339  1.00  0.00            
ATOM   1533  D2A POPE  485     220.991  51.413  53.808  1.00  0.00            
ATOM   1534  C3A POPE  485     217.723  50.349  50.373  1.00  0.00            
ATOM   1535  C4A POPE  485     217.310  53.839  47.481  1.00  0.00            
ATOM   1536  C1B POPE  485     218.390  52.867  57.795  1.00  0.00            
ATOM   1537  C2B POPE  485     218.862  55.879  55.005  1.00  0.00            
ATOM   1538  C3B POPE  485     219.382  56.736  50.463  1.00  0.00            
ATOM   1539  C4B POPE  485     218.289  60.570  48.545  1.00  0.00            
ATOM   1540  NH3 POPE  486     257.771 230.273  60.619  1.00  0.00            
ATOM   1541  PO4 POPE  486     257.649 225.817  61.854  1.00  0.00            
ATOM   1542  GL1 POPE  486     254.846 227.203  57.977  1.00  0.00            
ATOM   1543  GL2 POPE  486     254.385 230.679  56.957  1.00  0.00            
ATOM   1544  C1A POPE  486     254.557 225.742  53.665  1.00  0.00            
ATOM   1545  D2A POPE  486     255.156 226.175  49.057  1.00  0.00            
ATOM   1546  C3A POPE  486     252.866 226.996  45.215  1.00  0.00            
ATOM   1547  C4A POPE  486     249.305 227.515  44.434  1.00  0.00            
ATOM   1548  C1B POPE  486     256.740 229.985  53.254  1.00  0.00            
ATOM   1549  C2B POPE  486     257.699 230.652  48.233  1.00  0.00            
ATOM   1550  C3B POPE  486     257.758 227.992  44.889  1.00  0.00            
ATOM   1551  C4B POPE  486     256.511 226.331  40.146  1.00  0.00            
ATOM   1552  NH3 POPE  487     270.977 104.204  63.728  1.00  0.00            
ATOM   1553  PO4 POPE  487     272.737 107.997  62.570  1.00  0.00            
ATOM   1554  GL1 POPE  487     273.009 106.970  58.989  1.00  0.00            
ATOM   1555  GL2 POPE  487     275.947 105.999  56.966  1.00  0.00            
ATOM   1556  C1A POPE  487     273.152 111.290  55.653  1.00  0.00            
ATOM   1557  D2A POPE  487     272.214 113.753  51.750  1.00  0.00            
ATOM   1558  C3A POPE  487     269.173 111.807  49.584  1.00  0.00            
ATOM   1559  C4A POPE  487     268.636 113.331  45.872  1.00  0.00            
ATOM   1560  C1B POPE  487     279.435 104.458  53.227  1.00  0.00            
ATOM   1561  C2B POPE  487     279.878 103.136  48.663  1.00  0.00            
ATOM   1562  C3B POPE  487     281.000 103.955  44.359  1.00  0.00            
ATOM   1563  C4B POPE  487     280.525 107.928  42.076  1.00  0.00            
ATOM   1564  NH3 POPE  488      39.604 212.375  64.621  1.00  0.00            
ATOM   1565  PO4 POPE  488      38.313 216.480  63.351  1.00  0.00            
ATOM   1566  GL1 POPE  488      40.816 216.478  59.804  1.00  0.00            
ATOM   1567  GL2 POPE  488      44.232 215.263  59.838  1.00  0.00            
ATOM   1568  C1A POPE  488      42.151 218.920  56.146  1.00  0.00            
ATOM   1569  D2A POPE  488      42.456 222.498  53.122  1.00  0.00            
ATOM   1570  C3A POPE  488      39.782 225.323  52.928  1.00  0.00            
ATOM   1571  C4A POPE  488      35.291 223.643  50.520  1.00  0.00            
ATOM   1572  C1B POPE  488      43.756 213.943  55.803  1.00  0.00            
ATOM   1573  C2B POPE  488      45.472 211.663  51.205  1.00  0.00            
ATOM   1574  C3B POPE  488      43.319 208.738  49.071  1.00  0.00            
ATOM   1575  C4B POPE  488      41.650 205.279  48.648  1.00  0.00            
ATOM   1576  NH3 POPE  489     130.477 130.797  66.832  1.00  0.00            
ATOM   1577  PO4 POPE  489     130.125 133.600  63.499  1.00  0.00            
ATOM   1578  GL1 POPE  489     128.581 133.060  60.000  1.00  0.00            
ATOM   1579  GL2 POPE  489     125.680 132.896  58.438  1.00  0.00            
ATOM   1580  C1A POPE  489     129.066 132.323  55.218  1.00  0.00            
ATOM   1581  D2A POPE  489     129.479 133.381  51.258  1.00  0.00            
ATOM   1582  C3A POPE  489     128.391 132.450  46.598  1.00  0.00            
ATOM   1583  C4A POPE  489     126.732 129.502  44.023  1.00  0.00            
ATOM   1584  C1B POPE  489     125.550 129.292  57.823  1.00  0.00            
ATOM   1585  C2B POPE  489     122.437 126.570  58.412  1.00  0.00            
ATOM   1586  C3B POPE  489     119.187 124.304  59.688  1.00  0.00            
ATOM   1587  C4B POPE  489     118.197 120.100  58.263  1.00  0.00            
ATOM   1588  NH3 POPE  490     211.913  32.247  65.555  1.00  0.00            
ATOM   1589  PO4 POPE  490     208.142  34.029  66.093  1.00  0.00            
ATOM   1590  GL1 POPE  490     208.595  30.940  62.268  1.00  0.00            
ATOM   1591  GL2 POPE  490     210.441  28.105  61.391  1.00  0.00            
ATOM   1592  C1A POPE  490     207.597  31.694  57.471  1.00  0.00            
ATOM   1593  D2A POPE  490     206.789  33.167  53.523  1.00  0.00            
ATOM   1594  C3A POPE  490     209.970  33.020  49.983  1.00  0.00            
ATOM   1595  C4A POPE  490     211.725  32.301  45.210  1.00  0.00            
ATOM   1596  C1B POPE  490     210.519  27.284  57.256  1.00  0.00            
ATOM   1597  C2B POPE  490     210.986  29.691  53.519  1.00  0.00            
ATOM   1598  C3B POPE  490     211.671  28.193  49.126  1.00  0.00            
ATOM   1599  C4B POPE  490     213.463  25.212  45.182  1.00  0.00            
ATOM   1600  NH3 POPE  491      98.656 262.860  55.927  1.00  0.00            
ATOM   1601  PO4 POPE  491     100.555 266.466  55.289  1.00  0.00            
ATOM   1602  GL1 POPE  491     100.010 269.160  53.014  1.00  0.00            
ATOM   1603  GL2 POPE  491      97.414 270.849  54.456  1.00  0.00            
ATOM   1604  C1A POPE  491      98.294 270.673  49.643  1.00  0.00            
ATOM   1605  D2A POPE  491      96.200 272.389  47.160  1.00  0.00            
ATOM   1606  C3A POPE  491      96.224 277.359  47.127  1.00  0.00            
ATOM   1607  C4A POPE  491      95.998   0.631  49.095  1.00  0.00            
ATOM   1608  C1B POPE  491      98.090 275.427  52.006  1.00  0.00            
ATOM   1609  C2B POPE  491      99.389 279.205  51.124  1.00  0.00            
ATOM   1610  C3B POPE  491     100.526 280.254  47.169  1.00  0.00            
ATOM   1611  C4B POPE  491     100.526 279.682  43.147  1.00  0.00            
ATOM   1612  NH3 POPE  492      24.806 124.765  57.514  1.00  0.00            
ATOM   1613  PO4 POPE  492      27.711 121.273  61.395  1.00  0.00            
ATOM   1614  GL1 POPE  492      28.609 119.865  56.976  1.00  0.00            
ATOM   1615  GL2 POPE  492      25.902 119.311  55.648  1.00  0.00            
ATOM   1616  C1A POPE  492      32.371 122.218  53.839  1.00  0.00            
ATOM   1617  D2A POPE  492      32.473 124.236  49.184  1.00  0.00            
ATOM   1618  C3A POPE  492      36.909 127.434  47.616  1.00  0.00            
ATOM   1619  C4A POPE  492      40.454 129.203  49.635  1.00  0.00            
ATOM   1620  C1B POPE  492      24.193 116.824  51.654  1.00  0.00            
ATOM   1621  C2B POPE  492      22.352 117.977  48.521  1.00  0.00            
ATOM   1622  C3B POPE  492      19.965 114.938  45.339  1.00  0.00            
ATOM   1623  C4B POPE  492      18.703 111.165  43.719  1.00  0.00            
ATOM   1624  NH3 POPE  493     231.996 102.756  67.589  1.00  0.00            
ATOM   1625  PO4 POPE  493     229.393 100.058  65.673  1.00  0.00            
ATOM   1626  GL1 POPE  493     228.325 101.208  61.711  1.00  0.00            
ATOM   1627  GL2 POPE  493     231.310 103.526  61.909  1.00  0.00            
ATOM   1628  C1A POPE  493     228.519 103.953  57.280  1.00  0.00            
ATOM   1629  D2A POPE  493     231.404 104.385  53.427  1.00  0.00            
ATOM   1630  C3A POPE  493     229.722 101.876  49.564  1.00  0.00            
ATOM   1631  C4A POPE  493     227.382 103.554  47.591  1.00  0.00            
ATOM   1632  C1B POPE  493     233.615 102.808  57.481  1.00  0.00            
ATOM   1633  C2B POPE  493     236.670 103.499  53.859  1.00  0.00            
ATOM   1634  C3B POPE  493     239.465 104.217  50.327  1.00  0.00            
ATOM   1635  C4B POPE  493     240.024 108.798  49.548  1.00  0.00            
ATOM   1636  NH3 POPE  494      16.079 241.117  59.868  1.00  0.00            
ATOM   1637  PO4 POPE  494      14.273 237.954  61.941  1.00  0.00            
ATOM   1638  GL1 POPE  494      12.009 236.576  58.175  1.00  0.00            
ATOM   1639  GL2 POPE  494      13.262 233.180  59.025  1.00  0.00            
ATOM   1640  C1A POPE  494      10.355 236.902  54.131  1.00  0.00            
ATOM   1641  D2A POPE  494      11.853 239.259  50.745  1.00  0.00            
ATOM   1642  C3A POPE  494      16.469 238.095  49.277  1.00  0.00            
ATOM   1643  C4A POPE  494      19.787 238.326  52.717  1.00  0.00            
ATOM   1644  C1B POPE  494      12.485 232.647  54.301  1.00  0.00            
ATOM   1645  C2B POPE  494      12.551 234.343  49.661  1.00  0.00            
ATOM   1646  C3B POPE  494      12.689 236.745  45.771  1.00  0.00            
ATOM   1647  C4B POPE  494      10.964 240.587  44.876  1.00  0.00            
ATOM   1648  NH3 POPE  495     257.561 254.687  59.410  1.00  0.00            
ATOM   1649  PO4 POPE  495     258.093 258.652  59.960  1.00  0.00            
ATOM   1650  GL1 POPE  495     258.221 259.024  55.644  1.00  0.00            
ATOM   1651  GL2 POPE  495     255.187 259.042  54.487  1.00  0.00            
ATOM   1652  C1A POPE  495     259.605 260.696  51.934  1.00  0.00            
ATOM   1653  D2A POPE  495     258.911 261.757  47.900  1.00  0.00            
ATOM   1654  C3A POPE  495     262.058 261.479  43.930  1.00  0.00            
ATOM   1655  C4A POPE  495     265.200 258.741  42.674  1.00  0.00            
ATOM   1656  C1B POPE  495     253.018 258.250  50.301  1.00  0.00            
ATOM   1657  C2B POPE  495     253.913 260.042  45.768  1.00  0.00            
ATOM   1658  C3B POPE  495     253.973 260.581  41.941  1.00  0.00            
ATOM   1659  C4B POPE  495     253.439 260.896  37.920  1.00  0.00            
ATOM   1660  NH3 POPE  496     211.582 127.216  65.969  1.00  0.00            
ATOM   1661  PO4 POPE  496     214.807 130.127  66.926  1.00  0.00            
ATOM   1662  GL1 POPE  496     214.254 129.674  62.718  1.00  0.00            
ATOM   1663  GL2 POPE  496     213.683 127.619  60.857  1.00  0.00            
ATOM   1664  C1A POPE  496     212.581 132.117  59.935  1.00  0.00            
ATOM   1665  D2A POPE  496     212.156 135.165  56.758  1.00  0.00            
ATOM   1666  C3A POPE  496     209.125 134.959  52.734  1.00  0.00            
ATOM   1667  C4A POPE  496     209.342 131.201  50.040  1.00  0.00            
ATOM   1668  C1B POPE  496     214.626 127.943  56.087  1.00  0.00            
ATOM   1669  C2B POPE  496     216.497 127.156  52.959  1.00  0.00            
ATOM   1670  C3B POPE  496     216.184 127.220  49.217  1.00  0.00            
ATOM   1671  C4B POPE  496     217.117 127.701  44.236  1.00  0.00            
ATOM   1672  NH3 POPE  497     161.147  53.894  64.259  1.00  0.00            
ATOM   1673  PO4 POPE  497     163.611  49.399  63.098  1.00  0.00            
ATOM   1674  GL1 POPE  497     164.330  48.680  58.660  1.00  0.00            
ATOM   1675  GL2 POPE  497     167.158  46.067  58.653  1.00  0.00            
ATOM   1676  C1A POPE  497     166.413  47.971  53.833  1.00  0.00            
ATOM   1677  D2A POPE  497     170.663  47.082  51.321  1.00  0.00            
ATOM   1678  C3A POPE  497     172.821  50.567  50.060  1.00  0.00            
ATOM   1679  C4A POPE  497     177.041  52.914  49.707  1.00  0.00            
ATOM   1680  C1B POPE  497     166.721  42.922  55.805  1.00  0.00            
ATOM   1681  C2B POPE  497     167.114  43.015  51.456  1.00  0.00            
ATOM   1682  C3B POPE  497     164.861  40.757  48.680  1.00  0.00            
ATOM   1683  C4B POPE  497     160.619  39.777  47.874  1.00  0.00            
ATOM   1684  NH3 POPE  498     101.292 116.911  66.414  1.00  0.00            
ATOM   1685  PO4 POPE  498      95.870 116.954  66.154  1.00  0.00            
ATOM   1686  GL1 POPE  498      98.018 117.663  62.375  1.00  0.00            
ATOM   1687  GL2 POPE  498      96.768 120.554  61.533  1.00  0.00            
ATOM   1688  C1A POPE  498     100.940 117.584  58.113  1.00  0.00            
ATOM   1689  D2A POPE  498     100.029 120.872  55.631  1.00  0.00            
ATOM   1690  C3A POPE  498      96.067 122.689  56.682  1.00  0.00            
ATOM   1691  C4A POPE  498      93.175 124.041  59.593  1.00  0.00            
ATOM   1692  C1B POPE  498      98.257 124.508  60.792  1.00  0.00            
ATOM   1693  C2B POPE  498      99.973 128.666  60.139  1.00  0.00            
ATOM   1694  C3B POPE  498     100.666 132.160  57.267  1.00  0.00            
ATOM   1695  C4B POPE  498     100.329 136.451  57.062  1.00  0.00            
ATOM   1696  NH3 POPE  499     137.584  87.104  65.574  1.00  0.00            
ATOM   1697  PO4 POPE  499     134.196  83.657  66.050  1.00  0.00            
ATOM   1698  GL1 POPE  499     136.093  83.199  61.739  1.00  0.00            
ATOM   1699  GL2 POPE  499     138.406  84.614  61.371  1.00  0.00            
ATOM   1700  C1A POPE  499     132.825  84.049  58.664  1.00  0.00            
ATOM   1701  D2A POPE  499     131.713  85.388  55.217  1.00  0.00            
ATOM   1702  C3A POPE  499     131.942  89.056  53.416  1.00  0.00            
ATOM   1703  C4A POPE  499     134.973  91.979  54.840  1.00  0.00            
ATOM   1704  C1B POPE  499     136.997  86.805  57.326  1.00  0.00            
ATOM   1705  C2B POPE  499     136.516  86.304  53.563  1.00  0.00            
ATOM   1706  C3B POPE  499     133.863  86.721  49.336  1.00  0.00            
ATOM   1707  C4B POPE  499     134.283  84.284  46.547  1.00  0.00            
ATOM   1708  NH3 POPE  500     143.866 225.073  60.864  1.00  0.00            
ATOM   1709  PO4 POPE  500     139.988 226.566  57.803  1.00  0.00            
ATOM   1710  GL1 POPE  500     136.365 228.520  55.546  1.00  0.00            
ATOM   1711  GL2 POPE  500     135.136 231.208  55.582  1.00  0.00            
ATOM   1712  C1A POPE  500     135.992 228.069  51.417  1.00  0.00            
ATOM   1713  D2A POPE  500     136.611 227.941  47.719  1.00  0.00            
ATOM   1714  C3A POPE  500     136.657 230.522  45.307  1.00  0.00            
ATOM   1715  C4A POPE  500     136.436 229.775  42.098  1.00  0.00            
ATOM   1716  C1B POPE  500     132.561 232.890  52.019  1.00  0.00            
ATOM   1717  C2B POPE  500     131.952 234.343  47.936  1.00  0.00            
ATOM   1718  C3B POPE  500     130.284 234.326  45.001  1.00  0.00            
ATOM   1719  C4B POPE  500     127.003 236.264  42.634  1.00  0.00            
ATOM   1720  NH3 POPE  501      17.710   8.823  59.948  1.00  0.00            
ATOM   1721  PO4 POPE  501      20.755   6.501  62.237  1.00  0.00            
ATOM   1722  GL1 POPE  501      21.772   6.668  57.703  1.00  0.00            
ATOM   1723  GL2 POPE  501      20.981   9.856  55.922  1.00  0.00            
ATOM   1724  C1A POPE  501      21.375   4.785  53.712  1.00  0.00            
ATOM   1725  D2A POPE  501      21.750   4.063  50.020  1.00  0.00            
ATOM   1726  C3A POPE  501      23.497   3.930  46.526  1.00  0.00            
ATOM   1727  C4A POPE  501      27.217   2.803  44.184  1.00  0.00            
ATOM   1728  C1B POPE  501      19.634  11.689  52.193  1.00  0.00            
ATOM   1729  C2B POPE  501      18.902  11.945  47.276  1.00  0.00            
ATOM   1730  C3B POPE  501      18.675  10.726  43.065  1.00  0.00            
ATOM   1731  C4B POPE  501      19.595   7.992  40.393  1.00  0.00            
ATOM   1732  NH3 POPE  502       5.409 231.903  63.955  1.00  0.00            
ATOM   1733  PO4 POPE  502       0.573 231.728  64.367  1.00  0.00            
ATOM   1734  GL1 POPE  502     281.565 233.406  59.678  1.00  0.00            
ATOM   1735  GL2 POPE  502       3.453 232.354  58.578  1.00  0.00            
ATOM   1736  C1A POPE  502     279.351 232.834  56.095  1.00  0.00            
ATOM   1737  D2A POPE  502     278.026 233.566  52.566  1.00  0.00            
ATOM   1738  C3A POPE  502     280.953 231.117  50.612  1.00  0.00            
ATOM   1739  C4A POPE  502     281.147 227.876  47.830  1.00  0.00            
ATOM   1740  C1B POPE  502       0.904 229.769  55.659  1.00  0.00            
ATOM   1741  C2B POPE  502     281.599 226.567  52.847  1.00  0.00            
ATOM   1742  C3B POPE  502       1.996 224.056  49.930  1.00  0.00            
ATOM   1743  C4B POPE  502       3.887 223.844  45.485  1.00  0.00            
ATOM   1744  NH3 POPE  503     168.337  20.535  62.896  1.00  0.00            
ATOM   1745  PO4 POPE  503     172.836  19.322  60.183  1.00  0.00            
ATOM   1746  GL1 POPE  503     174.768  18.996  57.453  1.00  0.00            
ATOM   1747  GL2 POPE  503     172.860  20.723  54.891  1.00  0.00            
ATOM   1748  C1A POPE  503     172.818  15.549  54.482  1.00  0.00            
ATOM   1749  D2A POPE  503     171.779  14.224  50.563  1.00  0.00            
ATOM   1750  C3A POPE  503     173.679  11.814  47.814  1.00  0.00            
ATOM   1751  C4A POPE  503     178.345  10.708  45.358  1.00  0.00            
ATOM   1752  C1B POPE  503     171.690  21.936  50.756  1.00  0.00            
ATOM   1753  C2B POPE  503     171.924  23.248  46.174  1.00  0.00            
ATOM   1754  C3B POPE  503     174.286  26.336  44.799  1.00  0.00            
ATOM   1755  C4B POPE  503     174.920  30.494  43.300  1.00  0.00            
ATOM   1756  NH3 POPE  504     194.877 120.863  63.499  1.00  0.00            
ATOM   1757  PO4 POPE  504     199.613 119.890  62.620  1.00  0.00            
ATOM   1758  GL1 POPE  504     201.961 120.168  59.225  1.00  0.00            
ATOM   1759  GL2 POPE  504     200.861 117.016  58.113  1.00  0.00            
ATOM   1760  C1A POPE  504     205.061 122.721  56.403  1.00  0.00            
ATOM   1761  D2A POPE  504     205.203 124.350  52.394  1.00  0.00            
ATOM   1762  C3A POPE  504     206.299 125.938  48.989  1.00  0.00            
ATOM   1763  C4A POPE  504     203.551 126.364  44.484  1.00  0.00            
ATOM   1764  C1B POPE  504     201.722 118.329  54.734  1.00  0.00            
ATOM   1765  C2B POPE  504     202.457 120.435  51.411  1.00  0.00            
ATOM   1766  C3B POPE  504     202.062 122.731  47.977  1.00  0.00            
ATOM   1767  C4B POPE  504     205.149 121.469  45.274  1.00  0.00            
ATOM   1768  NH3 POPE  505     206.115  66.629  62.422  1.00  0.00            
ATOM   1769  PO4 POPE  505     206.660  71.218  64.098  1.00  0.00            
ATOM   1770  GL1 POPE  505     206.942  71.021  59.945  1.00  0.00            
ATOM   1771  GL2 POPE  505     207.233  74.283  58.639  1.00  0.00            
ATOM   1772  C1A POPE  505     208.249  70.394  56.015  1.00  0.00            
ATOM   1773  D2A POPE  505     208.606  71.225  51.198  1.00  0.00            
ATOM   1774  C3A POPE  505     212.163  70.293  49.184  1.00  0.00            
ATOM   1775  C4A POPE  505     215.672  68.819  47.378  1.00  0.00            
ATOM   1776  C1B POPE  505     208.515  76.046  55.083  1.00  0.00            
ATOM   1777  C2B POPE  505     208.061  76.972  50.566  1.00  0.00            
ATOM   1778  C3B POPE  505     206.933  74.275  46.616  1.00  0.00            
ATOM   1779  C4B POPE  505     208.681  70.718  45.264  1.00  0.00            
ATOM   1780  NH3 POPE  506     233.933   0.633  62.059  1.00  0.00            
ATOM   1781  PO4 POPE  506     230.659 279.879  61.023  1.00  0.00            
ATOM   1782  GL1 POPE  506     231.154 280.787  57.246  1.00  0.00            
ATOM   1783  GL2 POPE  506     230.901   2.567  57.760  1.00  0.00            
ATOM   1784  C1A POPE  506     231.531 279.406  52.679  1.00  0.00            
ATOM   1785  D2A POPE  506     232.213 278.736  47.680  1.00  0.00            
ATOM   1786  C3A POPE  506     229.611 280.471  45.165  1.00  0.00            
ATOM   1787  C4A POPE  506     227.596   0.383  41.132  1.00  0.00            
ATOM   1788  C1B POPE  506     230.698   2.825  53.280  1.00  0.00            
ATOM   1789  C2B POPE  506     229.566   2.870  48.993  1.00  0.00            
ATOM   1790  C3B POPE  506     226.528   3.530  45.336  1.00  0.00            
ATOM   1791  C4B POPE  506     224.364   4.485  41.863  1.00  0.00            
ATOM   1792  NH3 POPE  507     116.044  74.782  69.333  1.00  0.00            
ATOM   1793  PO4 POPE  507     115.418  72.870  65.036  1.00  0.00            
ATOM   1794  GL1 POPE  507     116.780  74.613  61.012  1.00  0.00            
ATOM   1795  GL2 POPE  507     120.285  75.144  60.224  1.00  0.00            
ATOM   1796  C1A POPE  507     115.319  73.960  56.141  1.00  0.00            
ATOM   1797  D2A POPE  507     115.767  77.488  53.370  1.00  0.00            
ATOM   1798  C3A POPE  507     117.401  76.039  49.400  1.00  0.00            
ATOM   1799  C4A POPE  507     118.492  74.029  46.601  1.00  0.00            
ATOM   1800  C1B POPE  507     119.858  75.791  56.461  1.00  0.00            
ATOM   1801  C2B POPE  507     120.775  76.725  52.797  1.00  0.00            
ATOM   1802  C3B POPE  507     121.813  78.226  48.662  1.00  0.00            
ATOM   1803  C4B POPE  507     126.156  76.966  46.199  1.00  0.00            
ATOM   1804  NH3 POPE  508       5.075 254.293  59.940  1.00  0.00            
ATOM   1805  PO4 POPE  508       9.038 252.500  59.098  1.00  0.00            
ATOM   1806  GL1 POPE  508      10.738 255.086  57.244  1.00  0.00            
ATOM   1807  GL2 POPE  508      14.428 255.706  58.462  1.00  0.00            
ATOM   1808  C1A POPE  508      10.498 257.870  54.058  1.00  0.00            
ATOM   1809  D2A POPE  508      12.994 258.755  50.524  1.00  0.00            
ATOM   1810  C3A POPE  508      12.080 261.491  46.997  1.00  0.00            
ATOM   1811  C4A POPE  508       9.524 264.484  43.884  1.00  0.00            
ATOM   1812  C1B POPE  508      14.397 254.152  53.912  1.00  0.00            
ATOM   1813  C2B POPE  508      12.216 252.567  50.135  1.00  0.00            
ATOM   1814  C3B POPE  508      11.785 250.656  46.083  1.00  0.00            
ATOM   1815  C4B POPE  508      12.713 249.777  42.065  1.00  0.00            
ATOM   1816  NH3 POPE  509     253.689 222.999  61.383  1.00  0.00            
ATOM   1817  PO4 POPE  509     249.774 224.199  64.369  1.00  0.00            
ATOM   1818  GL1 POPE  509     248.744 223.328  59.838  1.00  0.00            
ATOM   1819  GL2 POPE  509     247.615 221.507  59.922  1.00  0.00            
ATOM   1820  C1A POPE  509     251.790 222.452  55.642  1.00  0.00            
ATOM   1821  D2A POPE  509     253.373 221.628  51.411  1.00  0.00            
ATOM   1822  C3A POPE  509     253.065 221.342  46.402  1.00  0.00            
ATOM   1823  C4A POPE  509     254.505 218.787  43.086  1.00  0.00            
ATOM   1824  C1B POPE  509     247.685 219.534  56.618  1.00  0.00            
ATOM   1825  C2B POPE  509     248.449 219.515  52.460  1.00  0.00            
ATOM   1826  C3B POPE  509     250.129 218.116  49.056  1.00  0.00            
ATOM   1827  C4B POPE  509     249.378 219.079  43.808  1.00  0.00            
ATOM   1828  NH3 POPE  510     175.362 236.340  62.510  1.00  0.00            
ATOM   1829  PO4 POPE  510     174.226 239.685  60.501  1.00  0.00            
ATOM   1830  GL1 POPE  510     176.770 238.357  57.601  1.00  0.00            
ATOM   1831  GL2 POPE  510     179.293 236.935  58.636  1.00  0.00            
ATOM   1832  C1A POPE  510     176.521 236.229  53.421  1.00  0.00            
ATOM   1833  D2A POPE  510     177.156 233.590  50.080  1.00  0.00            
ATOM   1834  C3A POPE  510     176.905 234.974  45.911  1.00  0.00            
ATOM   1835  C4A POPE  510     176.991 233.370  42.199  1.00  0.00            
ATOM   1836  C1B POPE  510     181.754 236.442  54.678  1.00  0.00            
ATOM   1837  C2B POPE  510     181.991 234.980  51.372  1.00  0.00            
ATOM   1838  C3B POPE  510     181.874 232.976  47.348  1.00  0.00            
ATOM   1839  C4B POPE  510     181.692 230.663  43.337  1.00  0.00            
ATOM   1840  NH3 POPE  511       7.854 207.729  61.353  1.00  0.00            
ATOM   1841  PO4 POPE  511      11.510 210.917  62.609  1.00  0.00            
ATOM   1842  GL1 POPE  511      11.510 209.990  58.586  1.00  0.00            
ATOM   1843  GL2 POPE  511      12.616 206.670  57.782  1.00  0.00            
ATOM   1844  C1A POPE  511      12.782 209.753  53.549  1.00  0.00            
ATOM   1845  D2A POPE  511      13.419 207.631  50.071  1.00  0.00            
ATOM   1846  C3A POPE  511      11.789 210.700  48.436  1.00  0.00            
ATOM   1847  C4A POPE  511       8.561 213.901  47.462  1.00  0.00            
ATOM   1848  C1B POPE  511      11.914 204.634  53.802  1.00  0.00            
ATOM   1849  C2B POPE  511       8.278 205.123  51.762  1.00  0.00            
ATOM   1850  C3B POPE  511       8.256 207.497  47.608  1.00  0.00            
ATOM   1851  C4B POPE  511       8.343 207.399  42.451  1.00  0.00            
ATOM   1852  NH3 POPE  512      53.455  67.256  63.293  1.00  0.00            
ATOM   1853  PO4 POPE  512      51.489  64.373  60.989  1.00  0.00            
ATOM   1854  GL1 POPE  512      52.556  63.496  56.650  1.00  0.00            
ATOM   1855  GL2 POPE  512      52.821  65.996  55.169  1.00  0.00            
ATOM   1856  C1A POPE  512      51.026  61.698  53.366  1.00  0.00            
ATOM   1857  D2A POPE  512      50.625  62.605  49.214  1.00  0.00            
ATOM   1858  C3A POPE  512      50.721  60.720  44.981  1.00  0.00            
ATOM   1859  C4A POPE  512      47.830  59.398  41.531  1.00  0.00            
ATOM   1860  C1B POPE  512      50.255  66.949  51.716  1.00  0.00            
ATOM   1861  C2B POPE  512      48.712  66.290  47.455  1.00  0.00            
ATOM   1862  C3B POPE  512      49.485  65.071  43.944  1.00  0.00            
ATOM   1863  C4B POPE  512      51.868  63.047  40.010  1.00  0.00            
ATOM   1864  NH3 POPE  513     270.088  11.427  60.936  1.00  0.00            
ATOM   1865  PO4 POPE  513     272.343   7.329  60.057  1.00  0.00            
ATOM   1866  GL1 POPE  513     273.915   6.133  56.822  1.00  0.00            
ATOM   1867  GL2 POPE  513     275.706   7.588  55.100  1.00  0.00            
ATOM   1868  C1A POPE  513     272.220   7.112  52.276  1.00  0.00            
ATOM   1869  D2A POPE  513     271.595   7.547  47.850  1.00  0.00            
ATOM   1870  C3A POPE  513     272.860   4.402  46.009  1.00  0.00            
ATOM   1871  C4A POPE  513     274.861   3.834  42.282  1.00  0.00            
ATOM   1872  C1B POPE  513     277.532  10.813  53.235  1.00  0.00            
ATOM   1873  C2B POPE  513     280.986  13.082  50.441  1.00  0.00            
ATOM   1874  C3B POPE  513     280.823  11.717  46.279  1.00  0.00            
ATOM   1875  C4B POPE  513     280.302  10.296  42.497  1.00  0.00            
ATOM   1876  NH3 POPE  514      53.656 121.092  62.853  1.00  0.00            
ATOM   1877  PO4 POPE  514      56.124 121.734  64.950  1.00  0.00            
ATOM   1878  GL1 POPE  514      56.736 120.656  59.574  1.00  0.00            
ATOM   1879  GL2 POPE  514      56.595 121.868  56.532  1.00  0.00            
ATOM   1880  C1A POPE  514      57.024 117.462  55.970  1.00  0.00            
ATOM   1881  D2A POPE  514      55.023 118.383  52.168  1.00  0.00            
ATOM   1882  C3A POPE  514      58.887 117.557  49.874  1.00  0.00            
ATOM   1883  C4A POPE  514      62.318 119.668  47.126  1.00  0.00            
ATOM   1884  C1B POPE  514      58.200 122.593  51.864  1.00  0.00            
ATOM   1885  C2B POPE  514      57.253 121.883  47.930  1.00  0.00            
ATOM   1886  C3B POPE  514      54.369 118.417  46.930  1.00  0.00            
ATOM   1887  C4B POPE  514      51.933 115.020  49.469  1.00  0.00            
ATOM   1888  NH3 POPE  515     263.006 244.001  66.274  1.00  0.00            
ATOM   1889  PO4 POPE  515     260.904 242.188  62.761  1.00  0.00            
ATOM   1890  GL1 POPE  515     259.465 241.411  58.473  1.00  0.00            
ATOM   1891  GL2 POPE  515     255.588 240.234  58.221  1.00  0.00            
ATOM   1892  C1A POPE  515     261.754 240.757  54.637  1.00  0.00            
ATOM   1893  D2A POPE  515     262.318 238.244  50.804  1.00  0.00            
ATOM   1894  C3A POPE  515     259.973 236.812  47.503  1.00  0.00            
ATOM   1895  C4A POPE  515     256.187 236.793  43.916  1.00  0.00            
ATOM   1896  C1B POPE  515     256.380 239.810  54.762  1.00  0.00            
ATOM   1897  C2B POPE  515     257.521 239.475  50.450  1.00  0.00            
ATOM   1898  C3B POPE  515     258.524 241.745  45.930  1.00  0.00            
ATOM   1899  C4B POPE  515     262.297 244.511  44.112  1.00  0.00            
ATOM   1900  NH3 POPE  516      94.824 162.762  63.333  1.00  0.00            
ATOM   1901  PO4 POPE  516      99.116 164.717  61.642  1.00  0.00            
ATOM   1902  GL1 POPE  516      97.638 162.237  58.748  1.00  0.00            
ATOM   1903  GL2 POPE  516      94.311 163.803  57.978  1.00  0.00            
ATOM   1904  C1A POPE  516      99.438 160.935  54.871  1.00  0.00            
ATOM   1905  D2A POPE  516      97.775 161.296  50.882  1.00  0.00            
ATOM   1906  C3A POPE  516      97.418 157.155  47.794  1.00  0.00            
ATOM   1907  C4A POPE  516      97.004 154.575  44.043  1.00  0.00            
ATOM   1908  C1B POPE  516      94.307 163.558  54.354  1.00  0.00            
ATOM   1909  C2B POPE  516      94.217 166.229  50.460  1.00  0.00            
ATOM   1910  C3B POPE  516      93.855 162.349  47.919  1.00  0.00            
ATOM   1911  C4B POPE  516      92.780 157.733  46.950  1.00  0.00            
ATOM   1912  NH3 POPE  517     242.795  35.553  61.580  1.00  0.00            
ATOM   1913  PO4 POPE  517     239.131  36.277  63.345  1.00  0.00            
ATOM   1914  GL1 POPE  517     237.024  36.473  59.698  1.00  0.00            
ATOM   1915  GL2 POPE  517     238.519  33.161  58.627  1.00  0.00            
ATOM   1916  C1A POPE  517     236.654  34.973  55.229  1.00  0.00            
ATOM   1917  D2A POPE  517     238.934  32.734  52.021  1.00  0.00            
ATOM   1918  C3A POPE  517     237.356  31.325  47.778  1.00  0.00            
ATOM   1919  C4A POPE  517     238.922  32.613  43.660  1.00  0.00            
ATOM   1920  C1B POPE  517     236.903  29.273  54.820  1.00  0.00            
ATOM   1921  C2B POPE  517     238.779  27.623  51.088  1.00  0.00            
ATOM   1922  C3B POPE  517     238.740  24.105  48.474  1.00  0.00            
ATOM   1923  C4B POPE  517     238.309  19.324  47.614  1.00  0.00            
ATOM   1924  NH3 POPE  518     251.562  14.185  64.369  1.00  0.00            
ATOM   1925  PO4 POPE  518     253.328  10.320  64.230  1.00  0.00            
ATOM   1926  GL1 POPE  518     252.104   9.311  60.252  1.00  0.00            
ATOM   1927  GL2 POPE  518     253.945   6.827  60.747  1.00  0.00            
ATOM   1928  C1A POPE  518     250.678  11.335  55.630  1.00  0.00            
ATOM   1929  D2A POPE  518     247.379  11.672  53.184  1.00  0.00            
ATOM   1930  C3A POPE  518     244.756   9.802  49.551  1.00  0.00            
ATOM   1931  C4A POPE  518     242.549  11.707  47.023  1.00  0.00            
ATOM   1932  C1B POPE  518     254.689   7.707  56.601  1.00  0.00            
ATOM   1933  C2B POPE  518     254.321   7.720  52.288  1.00  0.00            
ATOM   1934  C3B POPE  518     254.385   6.296  48.047  1.00  0.00            
ATOM   1935  C4B POPE  518     255.358   7.389  43.851  1.00  0.00            
ATOM   1936  NH3 POPE  519     178.973 156.408  66.793  1.00  0.00            
ATOM   1937  PO4 POPE  519     182.523 157.003  63.805  1.00  0.00            
ATOM   1938  GL1 POPE  519     182.924 156.368  59.279  1.00  0.00            
ATOM   1939  GL2 POPE  519     181.735 154.348  57.488  1.00  0.00            
ATOM   1940  C1A POPE  519     181.867 157.122  53.829  1.00  0.00            
ATOM   1941  D2A POPE  519     179.078 158.727  50.018  1.00  0.00            
ATOM   1942  C3A POPE  519     181.582 159.106  46.268  1.00  0.00            
ATOM   1943  C4A POPE  519     183.183 159.112  41.968  1.00  0.00            
ATOM   1944  C1B POPE  519     177.757 153.125  57.121  1.00  0.00            
ATOM   1945  C2B POPE  519     175.605 151.364  53.616  1.00  0.00            
ATOM   1946  C3B POPE  519     177.319 149.325  49.660  1.00  0.00            
ATOM   1947  C4B POPE  519     174.998 147.159  47.088  1.00  0.00            
ATOM   1948  NH3 POPE  520     227.963 254.142  56.681  1.00  0.00            
ATOM   1949  PO4 POPE  520     229.714 250.367  57.332  1.00  0.00            
ATOM   1950  GL1 POPE  520     229.662 250.936  53.211  1.00  0.00            
ATOM   1951  GL2 POPE  520     232.390 249.544  52.365  1.00  0.00            
ATOM   1952  C1A POPE  520     228.505 252.714  49.575  1.00  0.00            
ATOM   1953  D2A POPE  520     227.591 252.674  45.775  1.00  0.00            
ATOM   1954  C3A POPE  520     228.360 250.412  43.738  1.00  0.00            
ATOM   1955  C4A POPE  520     230.012 246.213  43.752  1.00  0.00            
ATOM   1956  C1B POPE  520     234.773 246.820  49.478  1.00  0.00            
ATOM   1957  C2B POPE  520     233.354 244.386  47.167  1.00  0.00            
ATOM   1958  C3B POPE  520     233.620 240.335  48.091  1.00  0.00            
ATOM   1959  C4B POPE  520     233.636 237.446  51.207  1.00  0.00            
ATOM   1960  NH3 POPE  521     126.769 234.922  60.883  1.00  0.00            
ATOM   1961  PO4 POPE  521     129.823 235.959  56.836  1.00  0.00            
ATOM   1962  GL1 POPE  521     128.189 235.244  52.803  1.00  0.00            
ATOM   1963  GL2 POPE  521     129.712 237.855  51.907  1.00  0.00            
ATOM   1964  C1A POPE  521     127.144 233.366  49.409  1.00  0.00            
ATOM   1965  D2A POPE  521     124.881 233.219  45.671  1.00  0.00            
ATOM   1966  C3A POPE  521     126.235 231.137  41.915  1.00  0.00            
ATOM   1967  C4A POPE  521     126.676 231.711  37.736  1.00  0.00            
ATOM   1968  C1B POPE  521     127.798 238.737  47.726  1.00  0.00            
ATOM   1969  C2B POPE  521     129.295 240.465  43.814  1.00  0.00            
ATOM   1970  C3B POPE  521     131.459 242.221  40.759  1.00  0.00            
ATOM   1971  C4B POPE  521     134.443 242.574  38.357  1.00  0.00            
ATOM   1972  NH3 POPE  522      88.720  40.854  63.399  1.00  0.00            
ATOM   1973  PO4 POPE  522      84.612  39.269  62.549  1.00  0.00            
ATOM   1974  GL1 POPE  522      85.070  38.192  58.408  1.00  0.00            
ATOM   1975  GL2 POPE  522      87.850  40.244  58.128  1.00  0.00            
ATOM   1976  C1A POPE  522      83.769  34.949  55.059  1.00  0.00            
ATOM   1977  D2A POPE  522      84.348  30.664  53.676  1.00  0.00            
ATOM   1978  C3A POPE  522      86.115  30.645  49.489  1.00  0.00            
ATOM   1979  C4A POPE  522      87.110  31.753  45.419  1.00  0.00            
ATOM   1980  C1B POPE  522      85.031  40.011  54.186  1.00  0.00            
ATOM   1981  C2B POPE  522      84.447  40.720  49.990  1.00  0.00            
ATOM   1982  C3B POPE  522      84.278  38.980  46.616  1.00  0.00            
ATOM   1983  C4B POPE  522      86.811  36.979  44.546  1.00  0.00            
ATOM   1984  NH3 POPE  523     116.088 143.766  65.616  1.00  0.00            
ATOM   1985  PO4 POPE  523     112.948 140.683  66.152  1.00  0.00            
ATOM   1986  GL1 POPE  523     111.851 143.652  62.919  1.00  0.00            
ATOM   1987  GL2 POPE  523     113.382 145.538  61.840  1.00  0.00            
ATOM   1988  C1A POPE  523     109.265 145.775  58.377  1.00  0.00            
ATOM   1989  D2A POPE  523     108.976 147.612  54.856  1.00  0.00            
ATOM   1990  C3A POPE  523     110.265 146.809  51.520  1.00  0.00            
ATOM   1991  C4A POPE  523     110.673 145.369  46.639  1.00  0.00            
ATOM   1992  C1B POPE  523     112.257 141.942  57.903  1.00  0.00            
ATOM   1993  C2B POPE  523     110.735 142.059  54.183  1.00  0.00            
ATOM   1994  C3B POPE  523     110.739 141.692  50.439  1.00  0.00            
ATOM   1995  C4B POPE  523     112.573 140.436  47.219  1.00  0.00            
ATOM   1996  NH3 POPE  524     271.052 137.369  63.007  1.00  0.00            
ATOM   1997  PO4 POPE  524     269.544 133.965  61.302  1.00  0.00            
ATOM   1998  GL1 POPE  524     268.647 133.741  57.170  1.00  0.00            
ATOM   1999  GL2 POPE  524     266.936 136.050  54.952  1.00  0.00            
ATOM   2000  C1A POPE  524     265.707 130.794  53.863  1.00  0.00            
ATOM   2001  D2A POPE  524     262.845 127.430  51.926  1.00  0.00            
ATOM   2002  C3A POPE  524     264.464 124.446  48.674  1.00  0.00            
ATOM   2003  C4A POPE  524     264.181 120.814  48.090  1.00  0.00            
ATOM   2004  C1B POPE  524     265.394 135.688  50.370  1.00  0.00            
ATOM   2005  C2B POPE  524     264.521 135.620  46.737  1.00  0.00            
ATOM   2006  C3B POPE  524     263.607 139.573  44.628  1.00  0.00            
ATOM   2007  C4B POPE  524     258.987 140.952  45.499  1.00  0.00            
ATOM   2008  NH3 POPE  525     215.159 262.638  57.266  1.00  0.00            
ATOM   2009  PO4 POPE  525     218.412 260.310  59.431  1.00  0.00            
ATOM   2010  GL1 POPE  525     219.395 259.735  56.026  1.00  0.00            
ATOM   2011  GL2 POPE  525     222.112 261.246  55.424  1.00  0.00            
ATOM   2012  C1A POPE  525     217.830 259.268  52.312  1.00  0.00            
ATOM   2013  D2A POPE  525     215.613 259.720  49.860  1.00  0.00            
ATOM   2014  C3A POPE  525     213.805 260.120  45.396  1.00  0.00            
ATOM   2015  C4A POPE  525     213.599 262.622  41.192  1.00  0.00            
ATOM   2016  C1B POPE  525     222.467 260.976  51.074  1.00  0.00            
ATOM   2017  C2B POPE  525     223.557 263.914  47.130  1.00  0.00            
ATOM   2018  C3B POPE  525     223.437 260.813  44.067  1.00  0.00            
ATOM   2019  C4B POPE  525     224.013 257.822  40.727  1.00  0.00            
ATOM   2020  NH3 POPE  526     254.251 225.643  65.718  1.00  0.00            
ATOM   2021  PO4 POPE  526     252.683 228.637  62.638  1.00  0.00            
ATOM   2022  GL1 POPE  526     250.571 227.680  60.389  1.00  0.00            
ATOM   2023  GL2 POPE  526     248.599 230.312  58.984  1.00  0.00            
ATOM   2024  C1A POPE  526     248.678 226.388  55.875  1.00  0.00            
ATOM   2025  D2A POPE  526     247.066 224.301  51.885  1.00  0.00            
ATOM   2026  C3A POPE  526     242.519 223.853  49.613  1.00  0.00            
ATOM   2027  C4A POPE  526     239.935 222.202  46.685  1.00  0.00            
ATOM   2028  C1B POPE  526     247.384 231.023  55.011  1.00  0.00            
ATOM   2029  C2B POPE  526     247.166 231.210  50.307  1.00  0.00            
ATOM   2030  C3B POPE  526     246.248 231.715  45.369  1.00  0.00            
ATOM   2031  C4B POPE  526     244.508 230.059  42.218  1.00  0.00            
ATOM   2032  NH3 POPE  527     250.532 151.538  64.528  1.00  0.00            
ATOM   2033  PO4 POPE  527     251.124 156.300  64.638  1.00  0.00            
ATOM   2034  GL1 POPE  527     249.973 155.694  60.840  1.00  0.00            
ATOM   2035  GL2 POPE  527     248.078 158.863  60.516  1.00  0.00            
ATOM   2036  C1A POPE  527     250.186 155.683  56.513  1.00  0.00            
ATOM   2037  D2A POPE  527     250.528 156.279  52.080  1.00  0.00            
ATOM   2038  C3A POPE  527     251.761 154.445  48.178  1.00  0.00            
ATOM   2039  C4A POPE  527     253.466 150.646  45.586  1.00  0.00            
ATOM   2040  C1B POPE  527     251.862 160.686  57.791  1.00  0.00            
ATOM   2041  C2B POPE  527     253.921 160.387  53.563  1.00  0.00            
ATOM   2042  C3B POPE  527     255.101 157.702  50.234  1.00  0.00            
ATOM   2043  C4B POPE  527     257.054 154.817  47.757  1.00  0.00            
ATOM   2044  NH3 POPE  528     277.843 163.025  68.560  1.00  0.00            
ATOM   2045  PO4 POPE  528     276.634 160.905  64.859  1.00  0.00            
ATOM   2046  GL1 POPE  528     275.784 158.362  60.653  1.00  0.00            
ATOM   2047  GL2 POPE  528     275.219 160.671  58.699  1.00  0.00            
ATOM   2048  C1A POPE  528     274.923 156.160  56.649  1.00  0.00            
ATOM   2049  D2A POPE  528     273.722 152.108  55.475  1.00  0.00            
ATOM   2050  C3A POPE  528     276.372 151.431  52.196  1.00  0.00            
ATOM   2051  C4A POPE  528     279.062 148.599  51.527  1.00  0.00            
ATOM   2052  C1B POPE  528     273.774 160.855  54.739  1.00  0.00            
ATOM   2053  C2B POPE  528     271.744 158.503  51.072  1.00  0.00            
ATOM   2054  C3B POPE  528     271.661 156.607  47.260  1.00  0.00            
ATOM   2055  C4B POPE  528     271.873 154.693  43.745  1.00  0.00            
ATOM   2056  NH3 POPE  529      14.318 148.830  60.288  1.00  0.00            
ATOM   2057  PO4 POPE  529      15.066 144.597  61.137  1.00  0.00            
ATOM   2058  GL1 POPE  529      16.802 144.536  56.670  1.00  0.00            
ATOM   2059  GL2 POPE  529      15.205 142.046  55.462  1.00  0.00            
ATOM   2060  C1A POPE  529      18.947 142.705  52.870  1.00  0.00            
ATOM   2061  D2A POPE  529      19.312 141.998  49.205  1.00  0.00            
ATOM   2062  C3A POPE  529      18.029 143.430  45.323  1.00  0.00            
ATOM   2063  C4A POPE  529      19.323 145.537  42.000  1.00  0.00            
ATOM   2064  C1B POPE  529      15.739 139.142  51.905  1.00  0.00            
ATOM   2065  C2B POPE  529      19.954 137.771  51.338  1.00  0.00            
ATOM   2066  C3B POPE  529      23.824 136.152  48.300  1.00  0.00            
ATOM   2067  C4B POPE  529      24.722 135.987  43.581  1.00  0.00            
ATOM   2068  NH3 POPE  530     191.470 249.483  62.365  1.00  0.00            
ATOM   2069  PO4 POPE  530     194.946 252.387  63.221  1.00  0.00            
ATOM   2070  GL1 POPE  530     195.288 250.874  59.032  1.00  0.00            
ATOM   2071  GL2 POPE  530     199.011 249.886  59.663  1.00  0.00            
ATOM   2072  C1A POPE  530     196.726 252.911  55.265  1.00  0.00            
ATOM   2073  D2A POPE  530     197.429 256.740  51.766  1.00  0.00            
ATOM   2074  C3A POPE  530     200.514 260.030  52.465  1.00  0.00            
ATOM   2075  C4A POPE  530     202.190 263.048  54.773  1.00  0.00            
ATOM   2076  C1B POPE  530     198.259 247.714  55.194  1.00  0.00            
ATOM   2077  C2B POPE  530     197.933 245.965  50.960  1.00  0.00            
ATOM   2078  C3B POPE  530     198.769 247.693  47.180  1.00  0.00            
ATOM   2079  C4B POPE  530     198.685 249.274  43.004  1.00  0.00            
ATOM   2080  NH3 POPE  531      86.560 182.177  65.561  1.00  0.00            
ATOM   2081  PO4 POPE  531      86.406 177.615  64.836  1.00  0.00            
ATOM   2082  GL1 POPE  531      83.282 175.582  61.755  1.00  0.00            
ATOM   2083  GL2 POPE  531      85.039 174.387  58.341  1.00  0.00            
ATOM   2084  C1A POPE  531      80.587 173.277  57.878  1.00  0.00            
ATOM   2085  D2A POPE  531      79.902 174.516  53.234  1.00  0.00            
ATOM   2086  C3A POPE  531      79.046 171.724  50.104  1.00  0.00            
ATOM   2087  C4A POPE  531      81.341 168.268  47.983  1.00  0.00            
ATOM   2088  C1B POPE  531      84.295 176.117  54.920  1.00  0.00            
ATOM   2089  C2B POPE  531      83.046 179.436  52.829  1.00  0.00            
ATOM   2090  C3B POPE  531      81.870 181.333  49.696  1.00  0.00            
ATOM   2091  C4B POPE  531      78.494 183.636  47.193  1.00  0.00            
ATOM   2092  NH3 POPE  532      21.202 247.196  61.964  1.00  0.00            
ATOM   2093  PO4 POPE  532      25.483 249.291  60.544  1.00  0.00            
ATOM   2094  GL1 POPE  532      28.296 250.593  57.413  1.00  0.00            
ATOM   2095  GL2 POPE  532      31.064 249.591  59.046  1.00  0.00            
ATOM   2096  C1A POPE  532      26.150 250.929  53.182  1.00  0.00            
ATOM   2097  D2A POPE  532      24.707 251.303  49.169  1.00  0.00            
ATOM   2098  C3A POPE  532      27.188 248.685  45.926  1.00  0.00            
ATOM   2099  C4A POPE  532      29.393 244.817  44.113  1.00  0.00            
ATOM   2100  C1B POPE  532      32.655 246.624  55.263  1.00  0.00            
ATOM   2101  C2B POPE  532      35.498 242.439  54.830  1.00  0.00            
ATOM   2102  C3B POPE  532      34.982 241.099  50.400  1.00  0.00            
ATOM   2103  C4B POPE  532      34.430 237.234  47.303  1.00  0.00            
ATOM   2104  NH3 POPE  533     208.349 189.910  67.329  1.00  0.00            
ATOM   2105  PO4 POPE  533     210.601 186.754  68.285  1.00  0.00            
ATOM   2106  GL1 POPE  533     207.794 184.617  65.522  1.00  0.00            
ATOM   2107  GL2 POPE  533     205.555 186.714  64.333  1.00  0.00            
ATOM   2108  C1A POPE  533     205.971 181.989  61.978  1.00  0.00            
ATOM   2109  D2A POPE  533     205.734 179.877  57.621  1.00  0.00            
ATOM   2110  C3A POPE  533     207.801 181.561  53.524  1.00  0.00            
ATOM   2111  C4A POPE  533     211.552 180.197  51.519  1.00  0.00            
ATOM   2112  C1B POPE  533     207.564 187.733  60.649  1.00  0.00            
ATOM   2113  C2B POPE  533     207.858 187.300  55.772  1.00  0.00            
ATOM   2114  C3B POPE  533     209.869 190.235  53.297  1.00  0.00            
ATOM   2115  C4B POPE  533     213.318 193.706  51.671  1.00  0.00            
ATOM   2116  NH3 POPE  534      45.400 280.286  60.784  1.00  0.00            
ATOM   2117  PO4 POPE  534      46.375 276.440  59.495  1.00  0.00            
ATOM   2118  GL1 POPE  534      46.882 274.556  55.119  1.00  0.00            
ATOM   2119  GL2 POPE  534      44.691 276.275  54.187  1.00  0.00            
ATOM   2120  C1A POPE  534      49.625 274.408  53.499  1.00  0.00            
ATOM   2121  D2A POPE  534      52.043 273.701  50.027  1.00  0.00            
ATOM   2122  C3A POPE  534      49.785 275.166  45.699  1.00  0.00            
ATOM   2123  C4A POPE  534      49.350 279.423  44.750  1.00  0.00            
ATOM   2124  C1B POPE  534      41.144 275.210  50.749  1.00  0.00            
ATOM   2125  C2B POPE  534      39.096 275.346  46.704  1.00  0.00            
ATOM   2126  C3B POPE  534      39.669 274.556  42.705  1.00  0.00            
ATOM   2127  C4B POPE  534      42.056 273.625  38.884  1.00  0.00            
ATOM   2128  NH3 POPE  535     280.980 204.771  64.089  1.00  0.00            
ATOM   2129  PO4 POPE  535       4.034 204.275  63.564  1.00  0.00            
ATOM   2130  GL1 POPE  535       3.070 205.633  59.762  1.00  0.00            
ATOM   2131  GL2 POPE  535       1.638 202.484  59.888  1.00  0.00            
ATOM   2132  C1A POPE  535       3.285 205.422  54.911  1.00  0.00            
ATOM   2133  D2A POPE  535       3.468 202.763  50.852  1.00  0.00            
ATOM   2134  C3A POPE  535       3.857 204.853  46.243  1.00  0.00            
ATOM   2135  C4A POPE  535       3.820 205.141  41.898  1.00  0.00            
ATOM   2136  C1B POPE  535     281.101 201.613  55.225  1.00  0.00            
ATOM   2137  C2B POPE  535     280.092 199.124  52.758  1.00  0.00            
ATOM   2138  C3B POPE  535     280.647 197.581  48.809  1.00  0.00            
ATOM   2139  C4B POPE  535     280.928 197.047  45.073  1.00  0.00            
ATOM   2140  NH3 POPE  536     109.834 241.793  54.617  1.00  0.00            
ATOM   2141  PO4 POPE  536     106.576 238.553  56.251  1.00  0.00            
ATOM   2142  GL1 POPE  536     107.920 237.450  52.237  1.00  0.00            
ATOM   2143  GL2 POPE  536     108.844 234.369  52.000  1.00  0.00            
ATOM   2144  C1A POPE  536     106.719 237.939  48.062  1.00  0.00            
ATOM   2145  D2A POPE  536     109.174 238.940  43.562  1.00  0.00            
ATOM   2146  C3A POPE  536     113.455 240.642  41.985  1.00  0.00            
ATOM   2147  C4A POPE  536     116.678 243.291  41.298  1.00  0.00            
ATOM   2148  C1B POPE  536     111.042 235.239  48.554  1.00  0.00            
ATOM   2149  C2B POPE  536     112.074 233.196  44.575  1.00  0.00            
ATOM   2150  C3B POPE  536     111.555 230.892  40.510  1.00  0.00            
ATOM   2151  C4B POPE  536     112.360 226.661  39.270  1.00  0.00            
ATOM   2152  NH3 POPE  537       0.562 223.004  62.955  1.00  0.00            
ATOM   2153  PO4 POPE  537       1.351 226.841  64.057  1.00  0.00            
ATOM   2154  GL1 POPE  537       1.395 226.479  59.167  1.00  0.00            
ATOM   2155  GL2 POPE  537     280.726 224.731  58.489  1.00  0.00            
ATOM   2156  C1A POPE  537       3.512 223.656  55.609  1.00  0.00            
ATOM   2157  D2A POPE  537       4.893 220.627  53.481  1.00  0.00            
ATOM   2158  C3A POPE  537       4.965 218.218  56.633  1.00  0.00            
ATOM   2159  C4A POPE  537       1.513 215.308  58.672  1.00  0.00            
ATOM   2160  C1B POPE  537     278.900 223.302  55.578  1.00  0.00            
ATOM   2161  C2B POPE  537     279.541 222.258  51.276  1.00  0.00            
ATOM   2162  C3B POPE  537     279.511 221.975  46.281  1.00  0.00            
ATOM   2163  C4B POPE  537     280.115 221.696  41.205  1.00  0.00            
ATOM   2164  NH3 POPE  538      28.589   5.851  63.384  1.00  0.00            
ATOM   2165  PO4 POPE  538      25.448   5.508  60.908  1.00  0.00            
ATOM   2166  GL1 POPE  538      27.834   7.492  57.009  1.00  0.00            
ATOM   2167  GL2 POPE  538      25.960   9.518  55.505  1.00  0.00            
ATOM   2168  C1A POPE  538      29.740   7.979  52.331  1.00  0.00            
ATOM   2169  D2A POPE  538      32.901   9.820  48.750  1.00  0.00            
ATOM   2170  C3A POPE  538      33.287  10.238  44.136  1.00  0.00            
ATOM   2171  C4A POPE  538      33.791   8.007  39.523  1.00  0.00            
ATOM   2172  C1B POPE  538      24.061   8.780  51.865  1.00  0.00            
ATOM   2173  C2B POPE  538      22.041   8.654  48.086  1.00  0.00            
ATOM   2174  C3B POPE  538      22.733   8.300  44.514  1.00  0.00            
ATOM   2175  C4B POPE  538      25.787   9.389  40.100  1.00  0.00            
ATOM   2176  NH3 POPE  539      60.532 124.109  63.027  1.00  0.00            
ATOM   2177  PO4 POPE  539      64.518 121.397  63.980  1.00  0.00            
ATOM   2178  GL1 POPE  539      63.101 121.405  59.913  1.00  0.00            
ATOM   2179  GL2 POPE  539      65.398 117.821  59.384  1.00  0.00            
ATOM   2180  C1A POPE  539      62.176 122.192  56.082  1.00  0.00            
ATOM   2181  D2A POPE  539      63.034 121.417  51.518  1.00  0.00            
ATOM   2182  C3A POPE  539      62.704 124.452  48.352  1.00  0.00            
ATOM   2183  C4A POPE  539      61.241 126.162  44.707  1.00  0.00            
ATOM   2184  C1B POPE  539      66.371 118.304  54.979  1.00  0.00            
ATOM   2185  C2B POPE  539      68.626 116.642  50.623  1.00  0.00            
ATOM   2186  C3B POPE  539      70.336 117.687  46.993  1.00  0.00            
ATOM   2187  C4B POPE  539      69.500 120.130  42.577  1.00  0.00            
ATOM   2188  NH3 POPE  540      77.410 216.843  67.129  1.00  0.00            
ATOM   2189  PO4 POPE  540      74.758 217.713  63.190  1.00  0.00            
ATOM   2190  GL1 POPE  540      72.899 219.918  60.517  1.00  0.00            
ATOM   2191  GL2 POPE  540      73.785 217.106  58.320  1.00  0.00            
ATOM   2192  C1A POPE  540      72.065 222.003  56.879  1.00  0.00            
ATOM   2193  D2A POPE  540      71.935 222.342  52.507  1.00  0.00            
ATOM   2194  C3A POPE  540      69.138 222.395  47.745  1.00  0.00            
ATOM   2195  C4A POPE  540      67.637 227.145  46.517  1.00  0.00            
ATOM   2196  C1B POPE  540      75.170 218.469  54.215  1.00  0.00            
ATOM   2197  C2B POPE  540      76.882 216.330  50.421  1.00  0.00            
ATOM   2198  C3B POPE  540      77.942 213.065  48.540  1.00  0.00            
ATOM   2199  C4B POPE  540      79.998 212.462  44.261  1.00  0.00            
ATOM   2200  NH3 POPE  541     116.067 202.741  63.142  1.00  0.00            
ATOM   2201  PO4 POPE  541     120.397 201.667  59.701  1.00  0.00            
ATOM   2202  GL1 POPE  541     118.432 197.966  56.564  1.00  0.00            
ATOM   2203  GL2 POPE  541     115.307 195.273  57.375  1.00  0.00            
ATOM   2204  C1A POPE  541     116.709 196.796  52.004  1.00  0.00            
ATOM   2205  D2A POPE  541     117.030 192.020  50.478  1.00  0.00            
ATOM   2206  C3A POPE  541     120.667 190.660  47.470  1.00  0.00            
ATOM   2207  C4A POPE  541     120.989 189.277  42.927  1.00  0.00            
ATOM   2208  C1B POPE  541     112.469 193.358  53.678  1.00  0.00            
ATOM   2209  C2B POPE  541     113.331 195.106  48.958  1.00  0.00            
ATOM   2210  C3B POPE  541     113.670 196.337  45.047  1.00  0.00            
ATOM   2211  C4B POPE  541     111.216 198.252  41.679  1.00  0.00            
ATOM   2212  NH3 POPE  542     252.147 161.356  66.130  1.00  0.00            
ATOM   2213  PO4 POPE  542     252.362 166.223  68.570  1.00  0.00            
ATOM   2214  GL1 POPE  542     250.621 167.127  65.013  1.00  0.00            
ATOM   2215  GL2 POPE  542     247.324 166.526  65.334  1.00  0.00            
ATOM   2216  C1A POPE  542     251.044 169.087  60.636  1.00  0.00            
ATOM   2217  D2A POPE  542     251.698 169.362  56.711  1.00  0.00            
ATOM   2218  C3A POPE  542     250.751 167.574  52.417  1.00  0.00            
ATOM   2219  C4A POPE  542     252.721 167.452  47.689  1.00  0.00            
ATOM   2220  C1B POPE  542     248.603 164.968  60.469  1.00  0.00            
ATOM   2221  C2B POPE  542     248.421 164.086  56.077  1.00  0.00            
ATOM   2222  C3B POPE  542     248.399 161.138  52.084  1.00  0.00            
ATOM   2223  C4B POPE  542     248.222 163.313  48.523  1.00  0.00            
ATOM   2224  NH3 POPE  543      16.577  49.200  56.420  1.00  0.00            
ATOM   2225  PO4 POPE  543      16.231  53.458  56.678  1.00  0.00            
ATOM   2226  GL1 POPE  543      16.491  53.660  52.123  1.00  0.00            
ATOM   2227  GL2 POPE  543      15.559  51.343  51.304  1.00  0.00            
ATOM   2228  C1A POPE  543      16.716  55.852  49.126  1.00  0.00            
ATOM   2229  D2A POPE  543      20.695  55.176  45.398  1.00  0.00            
ATOM   2230  C3A POPE  543      24.249  57.786  44.637  1.00  0.00            
ATOM   2231  C4A POPE  543      25.022  61.419  41.384  1.00  0.00            
ATOM   2232  C1B POPE  543      15.743  51.423  47.481  1.00  0.00            
ATOM   2233  C2B POPE  543      15.982  54.474  44.309  1.00  0.00            
ATOM   2234  C3B POPE  543      14.123  58.035  42.898  1.00  0.00            
ATOM   2235  C4B POPE  543      10.299  60.233  43.482  1.00  0.00            
ATOM   2236  NH3 POPE  544     180.098  99.270  67.305  1.00  0.00            
ATOM   2237  PO4 POPE  544     182.621  97.145  64.927  1.00  0.00            
ATOM   2238  GL1 POPE  544     181.036  95.966  61.504  1.00  0.00            
ATOM   2239  GL2 POPE  544     181.643  92.932  60.953  1.00  0.00            
ATOM   2240  C1A POPE  544     178.180  95.750  59.714  1.00  0.00            
ATOM   2241  D2A POPE  544     173.447  96.182  58.394  1.00  0.00            
ATOM   2242  C3A POPE  544     169.923  97.940  55.927  1.00  0.00            
ATOM   2243  C4A POPE  544     168.262 100.369  53.166  1.00  0.00            
ATOM   2244  C1B POPE  544     179.884  91.575  57.353  1.00  0.00            
ATOM   2245  C2B POPE  544     180.002  91.966  52.438  1.00  0.00            
ATOM   2246  C3B POPE  544     180.796  89.963  48.883  1.00  0.00            
ATOM   2247  C4B POPE  544     179.251  85.871  46.935  1.00  0.00            
ATOM   2248  NH3 POPE  545      81.586 121.401  69.170  1.00  0.00            
ATOM   2249  PO4 POPE  545      78.949 123.628  65.835  1.00  0.00            
ATOM   2250  GL1 POPE  545      81.578 125.918  62.224  1.00  0.00            
ATOM   2251  GL2 POPE  545      82.819 122.766  60.585  1.00  0.00            
ATOM   2252  C1A POPE  545      79.052 126.262  57.512  1.00  0.00            
ATOM   2253  D2A POPE  545      77.178 127.288  53.288  1.00  0.00            
ATOM   2254  C3A POPE  545      79.771 127.496  48.850  1.00  0.00            
ATOM   2255  C4A POPE  545      82.357 128.426  45.227  1.00  0.00            
ATOM   2256  C1B POPE  545      85.381 120.316  57.178  1.00  0.00            
ATOM   2257  C2B POPE  545      86.644 119.731  52.738  1.00  0.00            
ATOM   2258  C3B POPE  545      90.742 117.520  51.090  1.00  0.00            
ATOM   2259  C4B POPE  545      94.430 118.732  53.068  1.00  0.00            
ATOM   2260  NH3 POPE  546     234.949   9.325  63.018  1.00  0.00            
ATOM   2261  PO4 POPE  546     236.157   4.554  64.015  1.00  0.00            
ATOM   2262  GL1 POPE  546     235.761   5.061  59.642  1.00  0.00            
ATOM   2263  GL2 POPE  546     237.092   2.188  58.525  1.00  0.00            
ATOM   2264  C1A POPE  546     235.313   5.621  54.766  1.00  0.00            
ATOM   2265  D2A POPE  546     234.423   4.442  50.604  1.00  0.00            
ATOM   2266  C3A POPE  546     235.400   6.531  47.933  1.00  0.00            
ATOM   2267  C4A POPE  546     237.587   8.736  44.150  1.00  0.00            
ATOM   2268  C1B POPE  546     235.490 281.204  55.322  1.00  0.00            
ATOM   2269  C2B POPE  546     236.313   0.121  51.188  1.00  0.00            
ATOM   2270  C3B POPE  546     236.858   0.244  47.307  1.00  0.00            
ATOM   2271  C4B POPE  546     233.089   2.157  45.325  1.00  0.00            
ATOM   2272  NH3 POPE  547     186.570 107.397  66.045  1.00  0.00            
ATOM   2273  PO4 POPE  547     188.762 104.620  62.958  1.00  0.00            
ATOM   2274  GL1 POPE  547     190.062 104.844  59.011  1.00  0.00            
ATOM   2275  GL2 POPE  547     192.508 106.713  58.784  1.00  0.00            
ATOM   2276  C1A POPE  547     189.640 102.996  54.860  1.00  0.00            
ATOM   2277  D2A POPE  547     189.887  99.775  50.536  1.00  0.00            
ATOM   2278  C3A POPE  547     193.127  98.219  48.876  1.00  0.00            
ATOM   2279  C4A POPE  547     196.306  97.981  46.720  1.00  0.00            
ATOM   2280  C1B POPE  547     191.201 108.108  53.670  1.00  0.00            
ATOM   2281  C2B POPE  547     189.950 108.426  49.771  1.00  0.00            
ATOM   2282  C3B POPE  547     190.930 111.370  45.649  1.00  0.00            
ATOM   2283  C4B POPE  547     193.212 112.694  42.049  1.00  0.00            
ATOM   2284  NH3 POPE  548      15.268 197.424  63.950  1.00  0.00            
ATOM   2285  PO4 POPE  548      18.288 195.944  62.013  1.00  0.00            
ATOM   2286  GL1 POPE  548      20.063 192.699  58.052  1.00  0.00            
ATOM   2287  GL2 POPE  548      16.696 190.551  57.078  1.00  0.00            
ATOM   2288  C1A POPE  548      21.057 192.844  54.060  1.00  0.00            
ATOM   2289  D2A POPE  548      23.149 193.019  50.095  1.00  0.00            
ATOM   2290  C3A POPE  548      21.961 193.180  46.979  1.00  0.00            
ATOM   2291  C4A POPE  548      20.460 190.373  45.705  1.00  0.00            
ATOM   2292  C1B POPE  548      15.383 194.162  54.448  1.00  0.00            
ATOM   2293  C2B POPE  548      17.079 197.280  50.483  1.00  0.00            
ATOM   2294  C3B POPE  548      19.374 197.984  47.248  1.00  0.00            
ATOM   2295  C4B POPE  548      21.114 201.864  45.183  1.00  0.00            
ATOM   2296  NH3 POPE  549      79.262  21.960  59.947  1.00  0.00            
ATOM   2297  PO4 POPE  549      83.287  21.414  60.666  1.00  0.00            
ATOM   2298  GL1 POPE  549      83.504  22.816  56.291  1.00  0.00            
ATOM   2299  GL2 POPE  549      83.734  25.647  55.383  1.00  0.00            
ATOM   2300  C1A POPE  549      84.317  22.261  51.548  1.00  0.00            
ATOM   2301  D2A POPE  549      83.241  23.259  47.989  1.00  0.00            
ATOM   2302  C3A POPE  549      81.898  21.698  43.074  1.00  0.00            
ATOM   2303  C4A POPE  549      82.128  19.403  40.187  1.00  0.00            
ATOM   2304  C1B POPE  549      82.973  27.372  50.675  1.00  0.00            
ATOM   2305  C2B POPE  549      83.464  27.420  45.761  1.00  0.00            
ATOM   2306  C3B POPE  549      83.047  30.358  42.398  1.00  0.00            
ATOM   2307  C4B POPE  549      80.938  32.981  40.673  1.00  0.00            
ATOM   2308  NH3 POPE  550      58.699  29.225  60.341  1.00  0.00            
ATOM   2309  PO4 POPE  550      62.200  26.901  59.572  1.00  0.00            
ATOM   2310  GL1 POPE  550      62.904  26.566  56.085  1.00  0.00            
ATOM   2311  GL2 POPE  550      61.165  24.792  55.046  1.00  0.00            
ATOM   2312  C1A POPE  550      62.381  27.910  51.597  1.00  0.00            
ATOM   2313  D2A POPE  550      62.156  28.621  47.750  1.00  0.00            
ATOM   2314  C3A POPE  550      59.873  25.933  45.224  1.00  0.00            
ATOM   2315  C4A POPE  550      61.581  22.102  43.538  1.00  0.00            
ATOM   2316  C1B POPE  550      64.161  23.091  52.654  1.00  0.00            
ATOM   2317  C2B POPE  550      64.533  21.418  49.253  1.00  0.00            
ATOM   2318  C3B POPE  550      65.487  24.502  47.106  1.00  0.00            
ATOM   2319  C4B POPE  550      66.910  28.082  46.128  1.00  0.00            
ATOM   2320  NH3 POPE  551     273.970 264.973  62.396  1.00  0.00            
ATOM   2321  PO4 POPE  551     275.137 270.164  61.711  1.00  0.00            
ATOM   2322  GL1 POPE  551     276.173 271.713  57.862  1.00  0.00            
ATOM   2323  GL2 POPE  551     273.535 273.064  56.864  1.00  0.00            
ATOM   2324  C1A POPE  551     276.266 270.049  54.428  1.00  0.00            
ATOM   2325  D2A POPE  551     275.744 268.977  50.267  1.00  0.00            
ATOM   2326  C3A POPE  551     276.869 270.439  46.805  1.00  0.00            
ATOM   2327  C4A POPE  551     275.655 271.099  41.876  1.00  0.00            
ATOM   2328  C1B POPE  551     274.216 273.749  51.760  1.00  0.00            
ATOM   2329  C2B POPE  551     273.517 275.779  47.459  1.00  0.00            
ATOM   2330  C3B POPE  551     273.367 275.550  43.528  1.00  0.00            
ATOM   2331  C4B POPE  551     273.233 276.999  39.249  1.00  0.00            
ATOM   2332  NH3 POPE  552     134.523   5.833  59.163  1.00  0.00            
ATOM   2333  PO4 POPE  552     133.175   4.069  55.168  1.00  0.00            
ATOM   2334  GL1 POPE  552     132.180   7.808  52.801  1.00  0.00            
ATOM   2335  GL2 POPE  552     129.734   9.535  51.401  1.00  0.00            
ATOM   2336  C1A POPE  552     134.085   7.823  48.535  1.00  0.00            
ATOM   2337  D2A POPE  552     132.398   9.799  45.101  1.00  0.00            
ATOM   2338  C3A POPE  552     129.015   6.891  44.556  1.00  0.00            
ATOM   2339  C4A POPE  552     128.332   2.447  42.810  1.00  0.00            
ATOM   2340  C1B POPE  552     128.086  12.166  47.765  1.00  0.00            
ATOM   2341  C2B POPE  552     125.007  14.773  45.252  1.00  0.00            
ATOM   2342  C3B POPE  552     121.070  13.846  42.889  1.00  0.00            
ATOM   2343  C4B POPE  552     115.920  13.699  43.212  1.00  0.00            
ATOM   2344  NH3 POPE  553     215.463 231.426  63.850  1.00  0.00            
ATOM   2345  PO4 POPE  553     211.404 233.153  61.875  1.00  0.00            
ATOM   2346  GL1 POPE  553     211.616 230.265  57.708  1.00  0.00            
ATOM   2347  GL2 POPE  553     214.718 229.620  58.585  1.00  0.00            
ATOM   2348  C1A POPE  553     211.947 228.822  53.919  1.00  0.00            
ATOM   2349  D2A POPE  553     211.788 227.147  49.942  1.00  0.00            
ATOM   2350  C3A POPE  553     209.014 226.157  47.476  1.00  0.00            
ATOM   2351  C4A POPE  553     209.516 223.073  43.976  1.00  0.00            
ATOM   2352  C1B POPE  553     216.795 228.852  55.027  1.00  0.00            
ATOM   2353  C2B POPE  553     217.333 228.129  50.888  1.00  0.00            
ATOM   2354  C3B POPE  553     218.054 226.615  46.528  1.00  0.00            
ATOM   2355  C4B POPE  553     221.523 225.295  44.567  1.00  0.00            
ATOM   2356  NH3 POPE  554     271.211 172.254  60.166  1.00  0.00            
ATOM   2357  PO4 POPE  554     271.078 172.258  64.896  1.00  0.00            
ATOM   2358  GL1 POPE  554     267.215 170.356  62.420  1.00  0.00            
ATOM   2359  GL2 POPE  554     267.639 168.141  59.903  1.00  0.00            
ATOM   2360  C1A POPE  554     262.675 169.704  59.826  1.00  0.00            
ATOM   2361  D2A POPE  554     260.658 167.689  55.556  1.00  0.00            
ATOM   2362  C3A POPE  554     259.556 169.796  51.375  1.00  0.00            
ATOM   2363  C4A POPE  554     257.061 171.518  48.583  1.00  0.00            
ATOM   2364  C1B POPE  554     265.600 165.088  56.406  1.00  0.00            
ATOM   2365  C2B POPE  554     264.779 166.073  51.961  1.00  0.00            
ATOM   2366  C3B POPE  554     264.630 164.980  47.662  1.00  0.00            
ATOM   2367  C4B POPE  554     261.892 165.449  43.564  1.00  0.00            
ATOM   2368  NH3 POPE  555      20.726  47.659  58.999  1.00  0.00            
ATOM   2369  PO4 POPE  555      22.768  42.935  59.747  1.00  0.00            
ATOM   2370  GL1 POPE  555      22.919  41.244  55.202  1.00  0.00            
ATOM   2371  GL2 POPE  555      21.037  37.838  55.350  1.00  0.00            
ATOM   2372  C1A POPE  555      23.354  42.472  51.315  1.00  0.00            
ATOM   2373  D2A POPE  555      22.726  43.026  47.190  1.00  0.00            
ATOM   2374  C3A POPE  555      24.404  42.778  43.771  1.00  0.00            
ATOM   2375  C4A POPE  555      26.699  43.465  40.409  1.00  0.00            
ATOM   2376  C1B POPE  555      21.118  37.379  51.536  1.00  0.00            
ATOM   2377  C2B POPE  555      21.395  37.531  46.969  1.00  0.00            
ATOM   2378  C3B POPE  555      20.597  39.707  43.414  1.00  0.00            
ATOM   2379  C4B POPE  555      20.852  43.146  40.477  1.00  0.00            
ATOM   2380  NH3 POPE  556     182.948  64.936  65.557  1.00  0.00            
ATOM   2381  PO4 POPE  556     178.327  66.901  66.705  1.00  0.00            
ATOM   2382  GL1 POPE  556     179.732  68.124  63.057  1.00  0.00            
ATOM   2383  GL2 POPE  556     179.056  65.014  61.359  1.00  0.00            
ATOM   2384  C1A POPE  556     181.968  69.269  59.323  1.00  0.00            
ATOM   2385  D2A POPE  556     183.726  69.195  55.525  1.00  0.00            
ATOM   2386  C3A POPE  556     182.434  72.929  52.734  1.00  0.00            
ATOM   2387  C4A POPE  556     178.844  73.212  49.797  1.00  0.00            
ATOM   2388  C1B POPE  556     182.852  64.607  58.173  1.00  0.00            
ATOM   2389  C2B POPE  556     185.164  64.608  54.820  1.00  0.00            
ATOM   2390  C3B POPE  556     185.165  67.159  50.780  1.00  0.00            
ATOM   2391  C4B POPE  556     183.258  69.857  48.609  1.00  0.00            
ATOM   2392  NH3 POPE  557     236.763  18.892  61.917  1.00  0.00            
ATOM   2393  PO4 POPE  557     232.862  18.448  61.973  1.00  0.00            
ATOM   2394  GL1 POPE  557     230.842  21.439  58.857  1.00  0.00            
ATOM   2395  GL2 POPE  557     228.112  21.136  57.746  1.00  0.00            
ATOM   2396  C1A POPE  557     231.716  20.933  53.577  1.00  0.00            
ATOM   2397  D2A POPE  557     233.681  21.578  49.343  1.00  0.00            
ATOM   2398  C3A POPE  557     229.925  22.219  47.222  1.00  0.00            
ATOM   2399  C4A POPE  557     229.880  25.999  45.457  1.00  0.00            
ATOM   2400  C1B POPE  557     226.371  19.146  53.821  1.00  0.00            
ATOM   2401  C2B POPE  557     226.488  22.241  50.697  1.00  0.00            
ATOM   2402  C3B POPE  557     222.362  23.262  49.022  1.00  0.00            
ATOM   2403  C4B POPE  557     218.097  22.800  46.768  1.00  0.00            
ATOM   2404  NH3 POPE  558     105.992 139.037  67.027  1.00  0.00            
ATOM   2405  PO4 POPE  558     105.073 134.889  66.008  1.00  0.00            
ATOM   2406  GL1 POPE  558     107.543 135.236  62.407  1.00  0.00            
ATOM   2407  GL2 POPE  558     108.912 139.195  62.911  1.00  0.00            
ATOM   2408  C1A POPE  558     105.477 135.813  58.709  1.00  0.00            
ATOM   2409  D2A POPE  558     107.128 133.090  56.501  1.00  0.00            
ATOM   2410  C3A POPE  558     105.158 134.300  53.873  1.00  0.00            
ATOM   2411  C4A POPE  558     105.089 133.591  49.740  1.00  0.00            
ATOM   2412  C1B POPE  558     110.229 137.381  58.559  1.00  0.00            
ATOM   2413  C2B POPE  558     109.201 137.434  55.143  1.00  0.00            
ATOM   2414  C3B POPE  558     107.568 137.972  51.318  1.00  0.00            
ATOM   2415  C4B POPE  558     109.071 136.449  46.959  1.00  0.00            
ATOM   2416  NH3 POPE  559      50.331  97.890  59.916  1.00  0.00            
ATOM   2417  PO4 POPE  559      46.332  97.638  60.285  1.00  0.00            
ATOM   2418  GL1 POPE  559      46.637  99.086  55.837  1.00  0.00            
ATOM   2419  GL2 POPE  559      44.829 102.033  54.437  1.00  0.00            
ATOM   2420  C1A POPE  559      49.388 100.627  51.873  1.00  0.00            
ATOM   2421  D2A POPE  559      49.086 103.803  49.153  1.00  0.00            
ATOM   2422  C3A POPE  559      46.022 103.810  45.133  1.00  0.00            
ATOM   2423  C4A POPE  559      44.421 106.371  41.466  1.00  0.00            
ATOM   2424  C1B POPE  559      44.953 105.388  51.617  1.00  0.00            
ATOM   2425  C2B POPE  559      44.283 108.014  47.495  1.00  0.00            
ATOM   2426  C3B POPE  559      41.727 110.168  44.113  1.00  0.00            
ATOM   2427  C4B POPE  559      41.562 110.231  38.996  1.00  0.00            
ATOM   2428  NH3 POPE  560     122.994 178.855  66.110  1.00  0.00            
ATOM   2429  PO4 POPE  560     120.214 175.845  63.609  1.00  0.00            
ATOM   2430  GL1 POPE  560     117.310 175.167  60.327  1.00  0.00            
ATOM   2431  GL2 POPE  560     114.433 175.223  59.471  1.00  0.00            
ATOM   2432  C1A POPE  560     117.891 173.751  56.035  1.00  0.00            
ATOM   2433  D2A POPE  560     120.059 174.018  51.516  1.00  0.00            
ATOM   2434  C3A POPE  560     119.504 176.146  47.088  1.00  0.00            
ATOM   2435  C4A POPE  560     122.949 176.446  44.541  1.00  0.00            
ATOM   2436  C1B POPE  560     112.191 174.893  55.132  1.00  0.00            
ATOM   2437  C2B POPE  560     113.510 171.639  53.659  1.00  0.00            
ATOM   2438  C3B POPE  560     116.660 170.431  50.068  1.00  0.00            
ATOM   2439  C4B POPE  560     116.403 172.616  45.532  1.00  0.00            
ATOM   2440  NH3 POPE  561      63.796  76.722  57.671  1.00  0.00            
ATOM   2441  PO4 POPE  561      60.152  77.690  56.030  1.00  0.00            
ATOM   2442  GL1 POPE  561      62.145  78.152  53.124  1.00  0.00            
ATOM   2443  GL2 POPE  561      61.841  80.824  52.428  1.00  0.00            
ATOM   2444  C1A POPE  561      62.470  76.582  49.020  1.00  0.00            
ATOM   2445  D2A POPE  561      63.433  78.443  44.539  1.00  0.00            
ATOM   2446  C3A POPE  561      62.453  82.126  42.889  1.00  0.00            
ATOM   2447  C4A POPE  561      62.122  85.165  40.988  1.00  0.00            
ATOM   2448  C1B POPE  561      59.242  80.976  47.806  1.00  0.00            
ATOM   2449  C2B POPE  561      57.355  80.107  44.125  1.00  0.00            
ATOM   2450  C3B POPE  561      56.443  79.145  40.159  1.00  0.00            
ATOM   2451  C4B POPE  561      54.890  76.578  37.889  1.00  0.00            
ATOM   2452  NH3 POPE  562     259.011   4.762  60.864  1.00  0.00            
ATOM   2453  PO4 POPE  562     261.817   6.121  59.456  1.00  0.00            
ATOM   2454  GL1 POPE  562     261.262   7.064  55.567  1.00  0.00            
ATOM   2455  GL2 POPE  562     258.887   9.613  55.134  1.00  0.00            
ATOM   2456  C1A POPE  562     261.404   7.632  50.196  1.00  0.00            
ATOM   2457  D2A POPE  562     259.281   7.188  46.701  1.00  0.00            
ATOM   2458  C3A POPE  562     260.148   7.987  43.054  1.00  0.00            
ATOM   2459  C4A POPE  562     257.734   5.128  40.619  1.00  0.00            
ATOM   2460  C1B POPE  562     255.454  12.282  53.258  1.00  0.00            
ATOM   2461  C2B POPE  562     251.150  11.195  49.956  1.00  0.00            
ATOM   2462  C3B POPE  562     250.832   9.225  44.905  1.00  0.00            
ATOM   2463  C4B POPE  562     249.339   7.022  40.584  1.00  0.00            
ATOM   2464  NH3 POPE  563     175.955 258.457  58.896  1.00  0.00            
ATOM   2465  PO4 POPE  563     179.105 259.838  60.071  1.00  0.00            
ATOM   2466  GL1 POPE  563     181.123 257.929  56.228  1.00  0.00            
ATOM   2467  GL2 POPE  563     182.268 261.108  54.809  1.00  0.00            
ATOM   2468  C1A POPE  563     182.702 256.136  52.901  1.00  0.00            
ATOM   2469  D2A POPE  563     183.784 253.474  49.670  1.00  0.00            
ATOM   2470  C3A POPE  563     184.510 249.544  49.337  1.00  0.00            
ATOM   2471  C4A POPE  563     184.240 245.574  48.940  1.00  0.00            
ATOM   2472  C1B POPE  563     181.566 263.363  51.564  1.00  0.00            
ATOM   2473  C2B POPE  563     181.252 262.585  47.693  1.00  0.00            
ATOM   2474  C3B POPE  563     182.541 261.258  43.653  1.00  0.00            
ATOM   2475  C4B POPE  563     180.289 261.157  40.329  1.00  0.00            
ATOM   2476  NH3 POPE  564       1.439 246.225  61.205  1.00  0.00            
ATOM   2477  PO4 POPE  564       5.148 249.375  59.085  1.00  0.00            
ATOM   2478  GL1 POPE  564       5.471 250.414  55.654  1.00  0.00            
ATOM   2479  GL2 POPE  564       6.992 253.903  54.665  1.00  0.00            
ATOM   2480  C1A POPE  564       4.001 250.706  51.535  1.00  0.00            
ATOM   2481  D2A POPE  564       1.238 252.864  48.378  1.00  0.00            
ATOM   2482  C3A POPE  564     280.176 249.124  46.185  1.00  0.00            
ATOM   2483  C4A POPE  564     280.795 245.206  47.683  1.00  0.00            
ATOM   2484  C1B POPE  564       6.867 255.666  51.210  1.00  0.00            
ATOM   2485  C2B POPE  564       8.440 257.931  47.967  1.00  0.00            
ATOM   2486  C3B POPE  564       9.122 259.535  42.935  1.00  0.00            
ATOM   2487  C4B POPE  564      12.169 259.199  40.054  1.00  0.00            
ATOM   2488  NH3 POPE  565     215.574 126.129  69.683  1.00  0.00            
ATOM   2489  PO4 POPE  565     219.594 126.376  68.384  1.00  0.00            
ATOM   2490  GL1 POPE  565     218.112 127.219  64.503  1.00  0.00            
ATOM   2491  GL2 POPE  565     216.112 124.734  63.819  1.00  0.00            
ATOM   2492  C1A POPE  565     219.012 127.716  60.487  1.00  0.00            
ATOM   2493  D2A POPE  565     220.396 127.142  55.785  1.00  0.00            
ATOM   2494  C3A POPE  565     220.931 128.861  52.411  1.00  0.00            
ATOM   2495  C4A POPE  565     219.723 130.460  48.572  1.00  0.00            
ATOM   2496  C1B POPE  565     216.085 121.958  59.306  1.00  0.00            
ATOM   2497  C2B POPE  565     214.678 122.229  54.681  1.00  0.00            
ATOM   2498  C3B POPE  565     215.876 122.222  50.422  1.00  0.00            
ATOM   2499  C4B POPE  565     218.600 121.227  47.178  1.00  0.00            
ATOM   2500  NH3 POPE  566     250.087 186.489  69.495  1.00  0.00            
ATOM   2501  PO4 POPE  566     253.938 187.652  67.237  1.00  0.00            
ATOM   2502  GL1 POPE  566     254.505 185.653  62.626  1.00  0.00            
ATOM   2503  GL2 POPE  566     256.765 183.649  61.457  1.00  0.00            
ATOM   2504  C1A POPE  566     252.449 182.527  59.732  1.00  0.00            
ATOM   2505  D2A POPE  566     252.676 181.607  56.748  1.00  0.00            
ATOM   2506  C3A POPE  566     255.012 182.305  53.353  1.00  0.00            
ATOM   2507  C4A POPE  566     254.736 180.117  49.370  1.00  0.00            
ATOM   2508  C1B POPE  566     257.984 182.407  57.322  1.00  0.00            
ATOM   2509  C2B POPE  566     259.555 180.344  53.404  1.00  0.00            
ATOM   2510  C3B POPE  566     259.817 178.531  49.731  1.00  0.00            
ATOM   2511  C4B POPE  566     260.655 179.540  46.056  1.00  0.00            
ATOM   2512  NH3 POPE  567     137.935  70.157  69.345  1.00  0.00            
ATOM   2513  PO4 POPE  567     133.394  69.360  67.763  1.00  0.00            
ATOM   2514  GL1 POPE  567     132.691  69.690  63.594  1.00  0.00            
ATOM   2515  GL2 POPE  567     130.986  71.406  61.039  1.00  0.00            
ATOM   2516  C1A POPE  567     131.290  66.104  60.528  1.00  0.00            
ATOM   2517  D2A POPE  567     129.514  64.580  57.201  1.00  0.00            
ATOM   2518  C3A POPE  567     127.675  66.417  53.121  1.00  0.00            
ATOM   2519  C4A POPE  567     126.005  69.989  52.030  1.00  0.00            
ATOM   2520  C1B POPE  567     133.320  73.746  58.283  1.00  0.00            
ATOM   2521  C2B POPE  567     135.270  73.773  54.656  1.00  0.00            
ATOM   2522  C3B POPE  567     134.358  71.324  50.774  1.00  0.00            
ATOM   2523  C4B POPE  567     132.154  73.188  47.103  1.00  0.00            
ATOM   2524  NH3 POPE  568     279.777 267.523  60.038  1.00  0.00            
ATOM   2525  PO4 POPE  568     279.314 263.706  62.513  1.00  0.00            
ATOM   2526  GL1 POPE  568     279.151 262.457  58.234  1.00  0.00            
ATOM   2527  GL2 POPE  568       1.457 262.709  57.713  1.00  0.00            
ATOM   2528  C1A POPE  568     278.091 260.784  54.665  1.00  0.00            
ATOM   2529  D2A POPE  568     277.333 258.619  49.964  1.00  0.00            
ATOM   2530  C3A POPE  568     278.405 260.644  46.634  1.00  0.00            
ATOM   2531  C4A POPE  568       0.485 260.784  43.484  1.00  0.00            
ATOM   2532  C1B POPE  568       1.239 261.408  53.627  1.00  0.00            
ATOM   2533  C2B POPE  568       0.123 262.593  50.071  1.00  0.00            
ATOM   2534  C3B POPE  568     280.579 265.947  46.275  1.00  0.00            
ATOM   2535  C4B POPE  568       0.830 265.250  41.165  1.00  0.00            
ATOM   2536  NH3 POPE  569     216.560  97.130  63.156  1.00  0.00            
ATOM   2537  PO4 POPE  569     213.553  99.301  61.928  1.00  0.00            
ATOM   2538  GL1 POPE  569     215.379 100.272  58.500  1.00  0.00            
ATOM   2539  GL2 POPE  569     213.658 103.556  56.939  1.00  0.00            
ATOM   2540  C1A POPE  569     218.661 101.334  55.764  1.00  0.00            
ATOM   2541  D2A POPE  569     219.336 101.098  51.734  1.00  0.00            
ATOM   2542  C3A POPE  569     221.360 104.302  49.498  1.00  0.00            
ATOM   2543  C4A POPE  569     223.015 106.704  46.242  1.00  0.00            
ATOM   2544  C1B POPE  569     214.733 103.465  52.674  1.00  0.00            
ATOM   2545  C2B POPE  569     215.681 104.455  48.628  1.00  0.00            
ATOM   2546  C3B POPE  569     217.982 106.237  45.169  1.00  0.00            
ATOM   2547  C4B POPE  569     219.161 106.740  41.055  1.00  0.00            
ATOM   2548  NH3 POPE  570      42.814 101.849  58.779  1.00  0.00            
ATOM   2549  PO4 POPE  570      37.303 102.545  58.939  1.00  0.00            
ATOM   2550  GL1 POPE  570      35.859 101.076  55.624  1.00  0.00            
ATOM   2551  GL2 POPE  570      37.623  98.714  55.366  1.00  0.00            
ATOM   2552  C1A POPE  570      32.647  99.812  51.696  1.00  0.00            
ATOM   2553  D2A POPE  570      31.158 101.281  47.406  1.00  0.00            
ATOM   2554  C3A POPE  570      28.467 105.287  46.457  1.00  0.00            
ATOM   2555  C4A POPE  570      26.783 108.383  43.101  1.00  0.00            
ATOM   2556  C1B POPE  570      39.867 101.111  51.917  1.00  0.00            
ATOM   2557  C2B POPE  570      43.425 101.763  48.631  1.00  0.00            
ATOM   2558  C3B POPE  570      42.907  99.819  44.745  1.00  0.00            
ATOM   2559  C4B POPE  570      42.634 101.256  40.285  1.00  0.00            
ATOM   2560  NH3 POPE  571     277.994 107.782  61.190  1.00  0.00            
ATOM   2561  PO4 POPE  571     280.181 111.373  60.139  1.00  0.00            
ATOM   2562  GL1 POPE  571     277.942 110.322  56.930  1.00  0.00            
ATOM   2563  GL2 POPE  571     277.851 113.689  56.790  1.00  0.00            
ATOM   2564  C1A POPE  571     277.245 111.123  52.717  1.00  0.00            
ATOM   2565  D2A POPE  571     275.801 111.869  48.477  1.00  0.00            
ATOM   2566  C3A POPE  571     272.426 109.839  46.831  1.00  0.00            
ATOM   2567  C4A POPE  571     269.550 108.576  43.791  1.00  0.00            
ATOM   2568  C1B POPE  571     281.077 114.396  53.663  1.00  0.00            
ATOM   2569  C2B POPE  571     281.152 113.269  49.025  1.00  0.00            
ATOM   2570  C3B POPE  571     278.789 114.262  45.646  1.00  0.00            
ATOM   2571  C4B POPE  571     277.724 117.042  42.576  1.00  0.00            
ATOM   2572  NH3 POPE  572     133.841  48.062  61.991  1.00  0.00            
ATOM   2573  PO4 POPE  572     135.312  51.817  61.517  1.00  0.00            
ATOM   2574  GL1 POPE  572     137.944  52.672  58.373  1.00  0.00            
ATOM   2575  GL2 POPE  572     139.802  54.966  58.922  1.00  0.00            
ATOM   2576  C1A POPE  572     137.291  54.015  54.514  1.00  0.00            
ATOM   2577  D2A POPE  572     134.022  52.827  52.295  1.00  0.00            
ATOM   2578  C3A POPE  572     132.586  54.447  48.595  1.00  0.00            
ATOM   2579  C4A POPE  572     133.734  58.485  46.278  1.00  0.00            
ATOM   2580  C1B POPE  572     142.732  53.840  55.540  1.00  0.00            
ATOM   2581  C2B POPE  572     142.030  52.703  51.480  1.00  0.00            
ATOM   2582  C3B POPE  572     142.524  52.885  46.955  1.00  0.00            
ATOM   2583  C4B POPE  572     144.848  53.100  43.872  1.00  0.00            
ATOM   2584  NH3 POPE  573     214.708  92.112  62.581  1.00  0.00            
ATOM   2585  PO4 POPE  573     211.717  94.513  62.392  1.00  0.00            
ATOM   2586  GL1 POPE  573     214.293  95.233  58.555  1.00  0.00            
ATOM   2587  GL2 POPE  573     216.579  93.318  57.575  1.00  0.00            
ATOM   2588  C1A POPE  573     211.643  97.004  55.037  1.00  0.00            
ATOM   2589  D2A POPE  573     210.697  95.213  50.407  1.00  0.00            
ATOM   2590  C3A POPE  573     207.465  93.764  47.803  1.00  0.00            
ATOM   2591  C4A POPE  573     204.964  93.243  44.567  1.00  0.00            
ATOM   2592  C1B POPE  573     216.923  95.965  54.830  1.00  0.00            
ATOM   2593  C2B POPE  573     215.494  98.216  51.233  1.00  0.00            
ATOM   2594  C3B POPE  573     217.831  98.674  47.369  1.00  0.00            
ATOM   2595  C4B POPE  573     220.846 101.468  45.819  1.00  0.00            
ATOM   2596  NH3 POPE  574     244.536 231.148  61.465  1.00  0.00            
ATOM   2597  PO4 POPE  574     245.703 226.317  62.304  1.00  0.00            
ATOM   2598  GL1 POPE  574     244.535 224.953  57.990  1.00  0.00            
ATOM   2599  GL2 POPE  574     243.744 228.104  57.190  1.00  0.00            
ATOM   2600  C1A POPE  574     243.157 222.046  55.088  1.00  0.00            
ATOM   2601  D2A POPE  574     243.853 219.055  51.017  1.00  0.00            
ATOM   2602  C3A POPE  574     245.721 220.769  47.330  1.00  0.00            
ATOM   2603  C4A POPE  574     248.755 223.379  47.039  1.00  0.00            
ATOM   2604  C1B POPE  574     244.075 228.047  52.758  1.00  0.00            
ATOM   2605  C2B POPE  574     245.255 227.769  48.071  1.00  0.00            
ATOM   2606  C3B POPE  574     243.449 225.424  44.881  1.00  0.00            
ATOM   2607  C4B POPE  574     241.901 223.765  40.945  1.00  0.00            
ATOM   2608  NH3 POPE  575      98.903  19.107  61.198  1.00  0.00            
ATOM   2609  PO4 POPE  575      99.636  15.019  58.009  1.00  0.00            
ATOM   2610  GL1 POPE  575      99.020  14.570  54.096  1.00  0.00            
ATOM   2611  GL2 POPE  575      99.526  11.860  53.410  1.00  0.00            
ATOM   2612  C1A POPE  575      97.186  15.880  50.459  1.00  0.00            
ATOM   2613  D2A POPE  575      95.481  14.387  47.136  1.00  0.00            
ATOM   2614  C3A POPE  575      94.568  10.171  48.275  1.00  0.00            
ATOM   2615  C4A POPE  575      93.157   5.411  48.548  1.00  0.00            
ATOM   2616  C1B POPE  575      99.943  11.673  49.324  1.00  0.00            
ATOM   2617  C2B POPE  575      98.598  10.974  45.087  1.00  0.00            
ATOM   2618  C3B POPE  575      97.620  10.371  41.074  1.00  0.00            
ATOM   2619  C4B POPE  575      93.746   7.501  38.099  1.00  0.00            
ATOM   2620  NH3 POPE  576      93.793  48.414  59.607  1.00  0.00            
ATOM   2621  PO4 POPE  576      92.610  52.955  59.314  1.00  0.00            
ATOM   2622  GL1 POPE  576      94.156  51.657  55.450  1.00  0.00            
ATOM   2623  GL2 POPE  576      96.651  50.375  53.743  1.00  0.00            
ATOM   2624  C1A POPE  576      96.311  54.933  51.743  1.00  0.00            
ATOM   2625  D2A POPE  576      97.737  55.616  47.760  1.00  0.00            
ATOM   2626  C3A POPE  576      99.356  54.721  43.253  1.00  0.00            
ATOM   2627  C4A POPE  576     101.990  53.349  40.553  1.00  0.00            
ATOM   2628  C1B POPE  576      94.503  49.992  50.199  1.00  0.00            
ATOM   2629  C2B POPE  576      94.037  50.192  45.302  1.00  0.00            
ATOM   2630  C3B POPE  576      97.328  50.501  41.203  1.00  0.00            
ATOM   2631  C4B POPE  576      99.648  50.714  37.381  1.00  0.00            
ATOM   2632  NH3 POPE  577      18.376 253.238  66.626  1.00  0.00            
ATOM   2633  PO4 POPE  577      21.605 251.906  63.770  1.00  0.00            
ATOM   2634  GL1 POPE  577      22.466 253.555  60.343  1.00  0.00            
ATOM   2635  GL2 POPE  577      25.078 255.851  61.298  1.00  0.00            
ATOM   2636  C1A POPE  577      23.262 255.628  56.544  1.00  0.00            
ATOM   2637  D2A POPE  577      23.383 255.761  51.109  1.00  0.00            
ATOM   2638  C3A POPE  577      24.636 254.981  45.975  1.00  0.00            
ATOM   2639  C4A POPE  577      24.649 251.960  43.147  1.00  0.00            
ATOM   2640  C1B POPE  577      27.978 256.266  58.026  1.00  0.00            
ATOM   2641  C2B POPE  577      27.910 255.627  54.136  1.00  0.00            
ATOM   2642  C3B POPE  577      28.974 254.091  49.650  1.00  0.00            
ATOM   2643  C4B POPE  577      29.715 253.728  44.533  1.00  0.00            
ATOM   2644  NH3 POPE  578      21.781 212.400  67.001  1.00  0.00            
ATOM   2645  PO4 POPE  578      24.861 213.089  64.026  1.00  0.00            
ATOM   2646  GL1 POPE  578      25.687 216.812  61.537  1.00  0.00            
ATOM   2647  GL2 POPE  578      23.175 216.928  59.871  1.00  0.00            
ATOM   2648  C1A POPE  578      29.186 218.310  58.402  1.00  0.00            
ATOM   2649  D2A POPE  578      29.007 217.849  53.867  1.00  0.00            
ATOM   2650  C3A POPE  578      31.088 217.314  49.568  1.00  0.00            
ATOM   2651  C4A POPE  578      30.420 217.669  45.627  1.00  0.00            
ATOM   2652  C1B POPE  578      24.737 219.407  56.093  1.00  0.00            
ATOM   2653  C2B POPE  578      25.141 220.787  51.524  1.00  0.00            
ATOM   2654  C3B POPE  578      26.566 220.701  47.528  1.00  0.00            
ATOM   2655  C4B POPE  578      25.346 217.028  43.580  1.00  0.00            
ATOM   2656  NH3 POPE  579      96.642  84.913  65.499  1.00  0.00            
ATOM   2657  PO4 POPE  579      96.867  85.746  60.915  1.00  0.00            
ATOM   2658  GL1 POPE  579      98.352  88.659  57.980  1.00  0.00            
ATOM   2659  GL2 POPE  579      95.963  87.739  55.691  1.00  0.00            
ATOM   2660  C1A POPE  579     102.088  89.206  54.259  1.00  0.00            
ATOM   2661  D2A POPE  579     104.067  89.749  50.238  1.00  0.00            
ATOM   2662  C3A POPE  579     105.231  94.182  49.418  1.00  0.00            
ATOM   2663  C4A POPE  579     108.135  97.001  51.144  1.00  0.00            
ATOM   2664  C1B POPE  579      93.494  90.892  52.617  1.00  0.00            
ATOM   2665  C2B POPE  579      92.531  93.425  49.393  1.00  0.00            
ATOM   2666  C3B POPE  579      92.122  97.399  47.009  1.00  0.00            
ATOM   2667  C4B POPE  579      92.377  97.686  42.667  1.00  0.00            
ATOM   2668  NH3 POPE  580     261.883 260.878  62.189  1.00  0.00            
ATOM   2669  PO4 POPE  580     266.735 259.477  62.621  1.00  0.00            
ATOM   2670  GL1 POPE  580     265.475 260.386  58.090  1.00  0.00            
ATOM   2671  GL2 POPE  580     263.195 258.746  56.587  1.00  0.00            
ATOM   2672  C1A POPE  580     267.968 259.706  54.648  1.00  0.00            
ATOM   2673  D2A POPE  580     268.328 257.205  50.194  1.00  0.00            
ATOM   2674  C3A POPE  580     271.274 254.647  47.232  1.00  0.00            
ATOM   2675  C4A POPE  580     271.060 253.424  43.655  1.00  0.00            
ATOM   2676  C1B POPE  580     264.249 258.309  52.132  1.00  0.00            
ATOM   2677  C2B POPE  580     262.622 257.155  48.295  1.00  0.00            
ATOM   2678  C3B POPE  580     262.341 255.011  44.692  1.00  0.00            
ATOM   2679  C4B POPE  580     261.625 256.540  40.271  1.00  0.00            
ATOM   2680  NH3 POPE  581      80.484   7.032  61.354  1.00  0.00            
ATOM   2681  PO4 POPE  581      76.381   5.457  60.108  1.00  0.00            
ATOM   2682  GL1 POPE  581      74.763   2.417  57.402  1.00  0.00            
ATOM   2683  GL2 POPE  581      75.726 279.516  57.180  1.00  0.00            
ATOM   2684  C1A POPE  581      74.788   1.559  53.490  1.00  0.00            
ATOM   2685  D2A POPE  581      75.572   0.196  49.185  1.00  0.00            
ATOM   2686  C3A POPE  581      75.900   2.301  45.965  1.00  0.00            
ATOM   2687  C4A POPE  581      78.847   4.038  44.434  1.00  0.00            
ATOM   2688  C1B POPE  581      74.043 278.353  52.610  1.00  0.00            
ATOM   2689  C2B POPE  581      72.584 277.938  48.311  1.00  0.00            
ATOM   2690  C3B POPE  581      71.324 281.135  46.844  1.00  0.00            
ATOM   2691  C4B POPE  581      70.964   1.111  43.271  1.00  0.00            
ATOM   2692  NH3 POPE  582     154.720  59.028  69.581  1.00  0.00            
ATOM   2693  PO4 POPE  582     155.153  61.585  65.801  1.00  0.00            
ATOM   2694  GL1 POPE  582     154.430  60.879  61.937  1.00  0.00            
ATOM   2695  GL2 POPE  582     155.448  63.634  60.748  1.00  0.00            
ATOM   2696  C1A POPE  582     152.370  59.923  58.130  1.00  0.00            
ATOM   2697  D2A POPE  582     150.113  60.446  54.548  1.00  0.00            
ATOM   2698  C3A POPE  582     149.301  61.024  50.477  1.00  0.00            
ATOM   2699  C4A POPE  582     152.549  62.010  47.495  1.00  0.00            
ATOM   2700  C1B POPE  582     156.824  63.273  56.615  1.00  0.00            
ATOM   2701  C2B POPE  582     154.172  62.613  52.162  1.00  0.00            
ATOM   2702  C3B POPE  582     151.579  65.892  50.540  1.00  0.00            
ATOM   2703  C4B POPE  582     150.104  65.755  46.160  1.00  0.00            
ATOM   2704  NH3 POPE  583      80.474  47.933  62.465  1.00  0.00            
ATOM   2705  PO4 POPE  583      85.155  49.710  63.127  1.00  0.00            
ATOM   2706  GL1 POPE  583      82.407  49.689  58.413  1.00  0.00            
ATOM   2707  GL2 POPE  583      81.062  47.082  56.889  1.00  0.00            
ATOM   2708  C1A POPE  583      80.809  53.548  57.002  1.00  0.00            
ATOM   2709  D2A POPE  583      78.459  56.287  55.901  1.00  0.00            
ATOM   2710  C3A POPE  583      79.587  58.819  51.732  1.00  0.00            
ATOM   2711  C4A POPE  583      83.003  59.210  49.356  1.00  0.00            
ATOM   2712  C1B POPE  583      81.923  49.020  53.678  1.00  0.00            
ATOM   2713  C2B POPE  583      82.214  49.759  49.070  1.00  0.00            
ATOM   2714  C3B POPE  583      80.080  48.708  45.491  1.00  0.00            
ATOM   2715  C4B POPE  583      75.671  47.216  43.770  1.00  0.00            
ATOM   2716  NH3 POPE  584     184.073 232.866  66.932  1.00  0.00            
ATOM   2717  PO4 POPE  584     186.019 227.863  65.911  1.00  0.00            
ATOM   2718  GL1 POPE  584     187.129 226.638  61.600  1.00  0.00            
ATOM   2719  GL2 POPE  584     189.758 224.533  60.752  1.00  0.00            
ATOM   2720  C1A POPE  584     186.320 228.090  57.860  1.00  0.00            
ATOM   2721  D2A POPE  584     183.624 227.276  54.121  1.00  0.00            
ATOM   2722  C3A POPE  584     183.893 224.019  51.102  1.00  0.00            
ATOM   2723  C4A POPE  584     187.043 221.394  49.263  1.00  0.00            
ATOM   2724  C1B POPE  584     188.872 221.651  56.846  1.00  0.00            
ATOM   2725  C2B POPE  584     190.620 219.215  52.499  1.00  0.00            
ATOM   2726  C3B POPE  584     190.407 217.498  49.687  1.00  0.00            
ATOM   2727  C4B POPE  584     191.089 216.947  45.913  1.00  0.00            
ATOM   2728  NH3 POPE  585     273.167  44.704  61.495  1.00  0.00            
ATOM   2729  PO4 POPE  585     277.460  46.908  60.635  1.00  0.00            
ATOM   2730  GL1 POPE  585     275.793  46.405  56.168  1.00  0.00            
ATOM   2731  GL2 POPE  585     277.292  43.642  56.601  1.00  0.00            
ATOM   2732  C1A POPE  585     275.921  45.560  51.435  1.00  0.00            
ATOM   2733  D2A POPE  585     275.336  46.464  46.666  1.00  0.00            
ATOM   2734  C3A POPE  585     276.560  49.799  43.416  1.00  0.00            
ATOM   2735  C4A POPE  585     276.666  53.738  39.749  1.00  0.00            
ATOM   2736  C1B POPE  585     275.733  39.604  54.037  1.00  0.00            
ATOM   2737  C2B POPE  585     273.438  38.711  50.289  1.00  0.00            
ATOM   2738  C3B POPE  585     271.136  38.413  46.550  1.00  0.00            
ATOM   2739  C4B POPE  585     272.054  40.942  42.111  1.00  0.00            
ATOM   2740  NH3 POPE  586     160.969 128.182  65.449  1.00  0.00            
ATOM   2741  PO4 POPE  586     157.335 129.794  62.643  1.00  0.00            
ATOM   2742  GL1 POPE  586     159.233 127.334  60.049  1.00  0.00            
ATOM   2743  GL2 POPE  586     159.345 123.934  59.360  1.00  0.00            
ATOM   2744  C1A POPE  586     159.326 126.705  55.237  1.00  0.00            
ATOM   2745  D2A POPE  586     160.391 124.184  51.940  1.00  0.00            
ATOM   2746  C3A POPE  586     157.270 121.361  50.837  1.00  0.00            
ATOM   2747  C4A POPE  586     157.749 117.796  49.493  1.00  0.00            
ATOM   2748  C1B POPE  586     157.220 121.994  55.918  1.00  0.00            
ATOM   2749  C2B POPE  586     153.478 121.522  55.464  1.00  0.00            
ATOM   2750  C3B POPE  586     152.319 121.962  51.802  1.00  0.00            
ATOM   2751  C4B POPE  586     151.586 119.011  48.536  1.00  0.00            
ATOM   2752  NH3 POPE  587     276.255  52.260  59.564  1.00  0.00            
ATOM   2753  PO4 POPE  587     272.946  49.988  61.545  1.00  0.00            
ATOM   2754  GL1 POPE  587     271.171  48.392  58.449  1.00  0.00            
ATOM   2755  GL2 POPE  587     268.455  46.926  59.268  1.00  0.00            
ATOM   2756  C1A POPE  587     271.241  47.980  53.992  1.00  0.00            
ATOM   2757  D2A POPE  587     271.688  48.198  48.852  1.00  0.00            
ATOM   2758  C3A POPE  587     272.107  52.279  46.646  1.00  0.00            
ATOM   2759  C4A POPE  587     272.343  52.936  42.049  1.00  0.00            
ATOM   2760  C1B POPE  587     267.190  45.265  55.071  1.00  0.00            
ATOM   2761  C2B POPE  587     267.668  45.517  50.425  1.00  0.00            
ATOM   2762  C3B POPE  587     266.941  48.071  46.532  1.00  0.00            
ATOM   2763  C4B POPE  587     268.195  49.812  42.024  1.00  0.00            
ATOM   2764  NH3 POPE  588     215.229 244.739  58.635  1.00  0.00            
ATOM   2765  PO4 POPE  588     211.903 243.386  58.675  1.00  0.00            
ATOM   2766  GL1 POPE  588     210.612 242.381  54.802  1.00  0.00            
ATOM   2767  GL2 POPE  588     207.159 242.794  54.497  1.00  0.00            
ATOM   2768  C1A POPE  588     209.981 240.696  51.112  1.00  0.00            
ATOM   2769  D2A POPE  588     210.223 239.797  46.981  1.00  0.00            
ATOM   2770  C3A POPE  588     207.410 237.770  45.213  1.00  0.00            
ATOM   2771  C4A POPE  588     203.940 234.838  44.837  1.00  0.00            
ATOM   2772  C1B POPE  588     206.628 243.952  50.100  1.00  0.00            
ATOM   2773  C2B POPE  588     206.364 242.325  44.935  1.00  0.00            
ATOM   2774  C3B POPE  588     203.027 241.645  40.953  1.00  0.00            
ATOM   2775  C4B POPE  588     198.938 239.810  41.336  1.00  0.00            
ATOM   2776  NH3 POPE  589     169.851  23.928  59.679  1.00  0.00            
ATOM   2777  PO4 POPE  589     165.996  24.883  61.697  1.00  0.00            
ATOM   2778  GL1 POPE  589     165.922  25.287  56.386  1.00  0.00            
ATOM   2779  GL2 POPE  589     168.707  24.644  54.909  1.00  0.00            
ATOM   2780  C1A POPE  589     164.493  26.839  53.032  1.00  0.00            
ATOM   2781  D2A POPE  589     163.117  28.520  48.865  1.00  0.00            
ATOM   2782  C3A POPE  589     165.319  26.756  44.855  1.00  0.00            
ATOM   2783  C4A POPE  589     168.664  27.611  43.855  1.00  0.00            
ATOM   2784  C1B POPE  589     167.017  21.369  52.482  1.00  0.00            
ATOM   2785  C2B POPE  589     167.692  20.589  47.642  1.00  0.00            
ATOM   2786  C3B POPE  589     168.491  21.876  42.743  1.00  0.00            
ATOM   2787  C4B POPE  589     171.411  24.780  41.331  1.00  0.00            
ATOM   2788  NH3 POPE  590      43.539  25.417  63.548  1.00  0.00            
ATOM   2789  PO4 POPE  590      41.741  21.920  62.728  1.00  0.00            
ATOM   2790  GL1 POPE  590      41.610  22.788  58.500  1.00  0.00            
ATOM   2791  GL2 POPE  590      40.748  20.925  56.039  1.00  0.00            
ATOM   2792  C1A POPE  590      39.595  25.304  54.394  1.00  0.00            
ATOM   2793  D2A POPE  590      40.800  26.200  49.962  1.00  0.00            
ATOM   2794  C3A POPE  590      38.818  24.660  47.589  1.00  0.00            
ATOM   2795  C4A POPE  590      39.129  24.815  43.183  1.00  0.00            
ATOM   2796  C1B POPE  590      41.277  21.452  51.373  1.00  0.00            
ATOM   2797  C2B POPE  590      42.818  21.147  46.943  1.00  0.00            
ATOM   2798  C3B POPE  590      43.515  23.734  43.027  1.00  0.00            
ATOM   2799  C4B POPE  590      47.675  25.281  41.470  1.00  0.00            
ATOM   2800  NH3 POPE  591      91.845  98.244  64.004  1.00  0.00            
ATOM   2801  PO4 POPE  591      94.947  95.849  62.907  1.00  0.00            
ATOM   2802  GL1 POPE  591      93.752  97.144  59.104  1.00  0.00            
ATOM   2803  GL2 POPE  591      90.855  96.983  59.188  1.00  0.00            
ATOM   2804  C1A POPE  591      93.636  95.753  55.171  1.00  0.00            
ATOM   2805  D2A POPE  591      93.882  97.919  51.474  1.00  0.00            
ATOM   2806  C3A POPE  591      97.223  96.651  47.354  1.00  0.00            
ATOM   2807  C4A POPE  591      96.859  96.822  42.194  1.00  0.00            
ATOM   2808  C1B POPE  591      90.084  99.409  55.273  1.00  0.00            
ATOM   2809  C2B POPE  591      89.205 101.034  51.406  1.00  0.00            
ATOM   2810  C3B POPE  591      91.956 102.469  46.897  1.00  0.00            
ATOM   2811  C4B POPE  591      95.404 101.750  44.495  1.00  0.00            
ATOM   2812  NH3 POPE  592     212.482 267.431  63.451  1.00  0.00            
ATOM   2813  PO4 POPE  592     215.482 267.070  59.248  1.00  0.00            
ATOM   2814  GL1 POPE  592     217.117 269.918  56.728  1.00  0.00            
ATOM   2815  GL2 POPE  592     220.822 271.238  55.064  1.00  0.00            
ATOM   2816  C1A POPE  592     215.819 272.671  53.134  1.00  0.00            
ATOM   2817  D2A POPE  592     216.368 270.321  49.272  1.00  0.00            
ATOM   2818  C3A POPE  592     212.605 270.643  46.055  1.00  0.00            
ATOM   2819  C4A POPE  592     209.011 272.764  45.851  1.00  0.00            
ATOM   2820  C1B POPE  592     220.292 272.687  50.799  1.00  0.00            
ATOM   2821  C2B POPE  592     217.731 273.364  46.172  1.00  0.00            
ATOM   2822  C3B POPE  592     219.999 271.393  42.859  1.00  0.00            
ATOM   2823  C4B POPE  592     220.676 270.808  37.987  1.00  0.00            
ATOM   2824  NH3 POPE  593     238.711 148.037  63.191  1.00  0.00            
ATOM   2825  PO4 POPE  593     240.602 142.953  61.756  1.00  0.00            
ATOM   2826  GL1 POPE  593     238.773 146.160  57.823  1.00  0.00            
ATOM   2827  GL2 POPE  593     241.007 148.572  58.755  1.00  0.00            
ATOM   2828  C1A POPE  593     238.191 146.701  54.285  1.00  0.00            
ATOM   2829  D2A POPE  593     236.515 146.882  49.986  1.00  0.00            
ATOM   2830  C3A POPE  593     237.061 144.693  45.492  1.00  0.00            
ATOM   2831  C4A POPE  593     234.527 142.534  44.100  1.00  0.00            
ATOM   2832  C1B POPE  593     243.636 145.094  55.692  1.00  0.00            
ATOM   2833  C2B POPE  593     246.092 146.490  51.150  1.00  0.00            
ATOM   2834  C3B POPE  593     248.474 145.888  48.058  1.00  0.00            
ATOM   2835  C4B POPE  593     250.008 141.132  48.984  1.00  0.00            
ATOM   2836  NH3 POPE  594     178.567 107.480  64.712  1.00  0.00            
ATOM   2837  PO4 POPE  594     177.234 111.007  62.484  1.00  0.00            
ATOM   2838  GL1 POPE  594     179.426 109.041  58.889  1.00  0.00            
ATOM   2839  GL2 POPE  594     178.483 106.118  59.232  1.00  0.00            
ATOM   2840  C1A POPE  594     181.352 107.769  55.141  1.00  0.00            
ATOM   2841  D2A POPE  594     182.951 105.690  51.214  1.00  0.00            
ATOM   2842  C3A POPE  594     186.923 105.106  51.029  1.00  0.00            
ATOM   2843  C4A POPE  594     186.838 106.140  46.620  1.00  0.00            
ATOM   2844  C1B POPE  594     174.577 107.018  57.229  1.00  0.00            
ATOM   2845  C2B POPE  594     171.964 108.509  54.916  1.00  0.00            
ATOM   2846  C3B POPE  594     172.698 111.545  51.244  1.00  0.00            
ATOM   2847  C4B POPE  594     175.776 112.822  48.394  1.00  0.00            
ATOM   2848  NH3 POPE  595     177.415  22.302  61.037  1.00  0.00            
ATOM   2849  PO4 POPE  595     174.785  24.958  59.094  1.00  0.00            
ATOM   2850  GL1 POPE  595     174.164  26.186  55.584  1.00  0.00            
ATOM   2851  GL2 POPE  595     171.363  28.252  56.650  1.00  0.00            
ATOM   2852  C1A POPE  595     175.344  29.277  52.847  1.00  0.00            
ATOM   2853  D2A POPE  595     175.367  30.998  48.352  1.00  0.00            
ATOM   2854  C3A POPE  595     175.962  35.295  47.657  1.00  0.00            
ATOM   2855  C4A POPE  595     172.926  37.951  44.654  1.00  0.00            
ATOM   2856  C1B POPE  595     170.873  30.494  52.892  1.00  0.00            
ATOM   2857  C2B POPE  595     172.431  33.900  51.621  1.00  0.00            
ATOM   2858  C3B POPE  595     172.809  36.664  53.657  1.00  0.00            
ATOM   2859  C4B POPE  595     170.057  38.846  54.937  1.00  0.00            
ATOM   2860  NH3 POPE  596     190.479 275.462  63.781  1.00  0.00            
ATOM   2861  PO4 POPE  596     186.307 273.586  62.046  1.00  0.00            
ATOM   2862  GL1 POPE  596     184.490 272.816  57.966  1.00  0.00            
ATOM   2863  GL2 POPE  596     182.116 274.245  56.864  1.00  0.00            
ATOM   2864  C1A POPE  596     185.832 276.707  54.573  1.00  0.00            
ATOM   2865  D2A POPE  596     188.655 279.441  52.196  1.00  0.00            
ATOM   2866  C3A POPE  596     187.596   0.820  49.052  1.00  0.00            
ATOM   2867  C4A POPE  596     186.041   2.539  45.349  1.00  0.00            
ATOM   2868  C1B POPE  596     180.859 274.355  52.714  1.00  0.00            
ATOM   2869  C2B POPE  596     180.434 272.924  48.912  1.00  0.00            
ATOM   2870  C3B POPE  596     180.385 271.362  45.186  1.00  0.00            
ATOM   2871  C4B POPE  596     180.501 270.317  40.871  1.00  0.00            
ATOM   2872  NH3 POPE  597      29.427 215.519  64.989  1.00  0.00            
ATOM   2873  PO4 POPE  597      33.323 217.368  66.066  1.00  0.00            
ATOM   2874  GL1 POPE  597      33.389 216.589  61.522  1.00  0.00            
ATOM   2875  GL2 POPE  597      34.852 214.003  60.078  1.00  0.00            
ATOM   2876  C1A POPE  597      33.523 218.863  56.554  1.00  0.00            
ATOM   2877  D2A POPE  597      36.303 219.650  53.489  1.00  0.00            
ATOM   2878  C3A POPE  597      36.132 218.283  49.859  1.00  0.00            
ATOM   2879  C4A POPE  597      37.865 216.742  45.115  1.00  0.00            
ATOM   2880  C1B POPE  597      37.260 215.301  56.401  1.00  0.00            
ATOM   2881  C2B POPE  597      40.064 216.119  52.380  1.00  0.00            
ATOM   2882  C3B POPE  597      41.062 219.365  49.470  1.00  0.00            
ATOM   2883  C4B POPE  597      39.330 222.450  47.108  1.00  0.00            
ATOM   2884  NH3 POPE  598     205.103 103.993  64.954  1.00  0.00            
ATOM   2885  PO4 POPE  598     203.178 107.386  66.524  1.00  0.00            
ATOM   2886  GL1 POPE  598     200.829 107.084  62.365  1.00  0.00            
ATOM   2887  GL2 POPE  598     204.035 106.215  60.781  1.00  0.00            
ATOM   2888  C1A POPE  598     199.477 105.030  58.824  1.00  0.00            
ATOM   2889  D2A POPE  598     198.922 103.061  55.052  1.00  0.00            
ATOM   2890  C3A POPE  598     199.482 103.652  50.361  1.00  0.00            
ATOM   2891  C4A POPE  598     202.421 105.625  47.589  1.00  0.00            
ATOM   2892  C1B POPE  598     206.145 105.232  56.442  1.00  0.00            
ATOM   2893  C2B POPE  598     205.337 103.453  51.869  1.00  0.00            
ATOM   2894  C3B POPE  598     206.564 101.901  49.152  1.00  0.00            
ATOM   2895  C4B POPE  598     204.015 101.218  45.707  1.00  0.00            
ATOM   2896  NH3 POPE  599     194.936 205.153  65.202  1.00  0.00            
ATOM   2897  PO4 POPE  599     192.000 207.889  65.107  1.00  0.00            
ATOM   2898  GL1 POPE  599     192.588 211.517  63.425  1.00  0.00            
ATOM   2899  GL2 POPE  599     190.549 211.418  60.827  1.00  0.00            
ATOM   2900  C1A POPE  599     195.683 212.932  59.105  1.00  0.00            
ATOM   2901  D2A POPE  599     196.871 217.078  57.554  1.00  0.00            
ATOM   2902  C3A POPE  599     196.654 218.753  54.032  1.00  0.00            
ATOM   2903  C4A POPE  599     195.788 220.088  50.326  1.00  0.00            
ATOM   2904  C1B POPE  599     191.272 211.129  56.615  1.00  0.00            
ATOM   2905  C2B POPE  599     193.070 209.803  52.267  1.00  0.00            
ATOM   2906  C3B POPE  599     194.444 209.430  48.797  1.00  0.00            
ATOM   2907  C4B POPE  599     195.030 205.310  46.070  1.00  0.00            
ATOM   2908  NH3 POPE  600      29.155 109.665  57.694  1.00  0.00            
ATOM   2909  PO4 POPE  600      25.833 111.812  58.873  1.00  0.00            
ATOM   2910  GL1 POPE  600      27.255 114.519  55.572  1.00  0.00            
ATOM   2911  GL2 POPE  600      29.790 114.539  55.729  1.00  0.00            
ATOM   2912  C1A POPE  600      26.540 112.359  50.943  1.00  0.00            
ATOM   2913  D2A POPE  600      28.455 111.074  47.451  1.00  0.00            
ATOM   2914  C3A POPE  600      29.405 112.682  43.190  1.00  0.00            
ATOM   2915  C4A POPE  600      28.111 116.311  40.316  1.00  0.00            
ATOM   2916  C1B POPE  600      29.456 117.931  52.651  1.00  0.00            
ATOM   2917  C2B POPE  600      32.618 119.032  49.190  1.00  0.00            
ATOM   2918  C3B POPE  600      36.374 117.666  45.674  1.00  0.00            
ATOM   2919  C4B POPE  600      38.308 114.415  42.114  1.00  0.00            
ATOM   2920  NH3 POPE  601       5.535 153.035  64.390  1.00  0.00            
ATOM   2921  PO4 POPE  601       5.909 149.586  61.792  1.00  0.00            
ATOM   2922  GL1 POPE  601       7.438 149.054  58.331  1.00  0.00            
ATOM   2923  GL2 POPE  601      10.602 149.147  56.820  1.00  0.00            
ATOM   2924  C1A POPE  601       6.742 148.624  53.333  1.00  0.00            
ATOM   2925  D2A POPE  601       9.272 148.662  49.663  1.00  0.00            
ATOM   2926  C3A POPE  601       8.765 150.902  46.234  1.00  0.00            
ATOM   2927  C4A POPE  601      11.944 152.976  42.999  1.00  0.00            
ATOM   2928  C1B POPE  601      12.690 146.157  54.250  1.00  0.00            
ATOM   2929  C2B POPE  601      15.043 144.824  50.966  1.00  0.00            
ATOM   2930  C3B POPE  601      13.947 142.141  47.472  1.00  0.00            
ATOM   2931  C4B POPE  601      13.954 139.672  44.499  1.00  0.00            
ATOM   2932  NH3 POPE  602      93.899 151.219  66.222  1.00  0.00            
ATOM   2933  PO4 POPE  602      98.447 149.983  66.287  1.00  0.00            
ATOM   2934  GL1 POPE  602      96.666 148.037  62.931  1.00  0.00            
ATOM   2935  GL2 POPE  602      97.906 145.495  62.248  1.00  0.00            
ATOM   2936  C1A POPE  602      95.124 149.616  59.394  1.00  0.00            
ATOM   2937  D2A POPE  602      93.356 147.966  55.159  1.00  0.00            
ATOM   2938  C3A POPE  602      92.732 149.480  50.519  1.00  0.00            
ATOM   2939  C4A POPE  602      95.580 148.304  46.757  1.00  0.00            
ATOM   2940  C1B POPE  602      97.026 145.146  57.537  1.00  0.00            
ATOM   2941  C2B POPE  602      95.858 144.189  53.408  1.00  0.00            
ATOM   2942  C3B POPE  602      95.471 143.092  48.141  1.00  0.00            
ATOM   2943  C4B POPE  602      94.827 139.713  44.605  1.00  0.00            
ATOM   2944  NH3 POPE  603      42.488  17.667  60.127  1.00  0.00            
ATOM   2945  PO4 POPE  603      38.838  15.148  60.956  1.00  0.00            
ATOM   2946  GL1 POPE  603      39.130  16.076  56.923  1.00  0.00            
ATOM   2947  GL2 POPE  603      37.626  12.515  56.436  1.00  0.00            
ATOM   2948  C1A POPE  603      38.325  17.618  51.955  1.00  0.00            
ATOM   2949  D2A POPE  603      38.234  19.030  47.860  1.00  0.00            
ATOM   2950  C3A POPE  603      39.304  19.323  43.724  1.00  0.00            
ATOM   2951  C4A POPE  603      40.386  20.631  39.226  1.00  0.00            
ATOM   2952  C1B POPE  603      35.090  14.010  53.693  1.00  0.00            
ATOM   2953  C2B POPE  603      35.453  14.862  48.554  1.00  0.00            
ATOM   2954  C3B POPE  603      35.647  15.801  43.935  1.00  0.00            
ATOM   2955  C4B POPE  603      36.952  17.057  39.993  1.00  0.00            
ATOM   2956  NH3 POPE  604      84.274 118.345  64.164  1.00  0.00            
ATOM   2957  PO4 POPE  604      88.775 120.247  63.208  1.00  0.00            
ATOM   2958  GL1 POPE  604      92.234 118.832  60.561  1.00  0.00            
ATOM   2959  GL2 POPE  604      93.299 115.729  61.140  1.00  0.00            
ATOM   2960  C1A POPE  604      96.116 117.312  57.449  1.00  0.00            
ATOM   2961  D2A POPE  604      98.265 114.988  54.411  1.00  0.00            
ATOM   2962  C3A POPE  604      99.593 115.198  49.604  1.00  0.00            
ATOM   2963  C4A POPE  604     100.238 116.759  46.013  1.00  0.00            
ATOM   2964  C1B POPE  604      92.223 112.986  57.929  1.00  0.00            
ATOM   2965  C2B POPE  604      93.536 113.706  53.415  1.00  0.00            
ATOM   2966  C3B POPE  604      94.904 113.666  50.258  1.00  0.00            
ATOM   2967  C4B POPE  604      94.586 112.820  45.720  1.00  0.00            
ATOM   2968  NH3 POPE  605     272.136  21.305  61.661  1.00  0.00            
ATOM   2969  PO4 POPE  605     272.533  25.033  59.684  1.00  0.00            
ATOM   2970  GL1 POPE  605     268.702  24.360  57.317  1.00  0.00            
ATOM   2971  GL2 POPE  605     270.177  25.041  54.010  1.00  0.00            
ATOM   2972  C1A POPE  605     265.487  23.042  53.965  1.00  0.00            
ATOM   2973  D2A POPE  605     263.517  22.886  49.845  1.00  0.00            
ATOM   2974  C3A POPE  605     265.536  20.977  46.607  1.00  0.00            
ATOM   2975  C4A POPE  605     264.191  21.497  43.039  1.00  0.00            
ATOM   2976  C1B POPE  605     272.100  27.415  50.796  1.00  0.00            
ATOM   2977  C2B POPE  605     270.706  28.558  46.283  1.00  0.00            
ATOM   2978  C3B POPE  605     273.925  29.177  43.506  1.00  0.00            
ATOM   2979  C4B POPE  605     276.200  31.188  41.896  1.00  0.00            
ATOM   2980  NH3 POPE  606     177.443 211.703  64.290  1.00  0.00            
ATOM   2981  PO4 POPE  606     177.499 207.675  62.531  1.00  0.00            
ATOM   2982  GL1 POPE  606     181.340 207.306  60.082  1.00  0.00            
ATOM   2983  GL2 POPE  606     183.893 204.693  59.112  1.00  0.00            
ATOM   2984  C1A POPE  606     183.575 209.125  56.074  1.00  0.00            
ATOM   2985  D2A POPE  606     184.142 208.165  50.862  1.00  0.00            
ATOM   2986  C3A POPE  606     183.562 207.658  46.181  1.00  0.00            
ATOM   2987  C4A POPE  606     186.718 207.250  43.436  1.00  0.00            
ATOM   2988  C1B POPE  606     181.248 205.047  54.491  1.00  0.00            
ATOM   2989  C2B POPE  606     179.768 205.375  50.716  1.00  0.00            
ATOM   2990  C3B POPE  606     178.252 206.196  47.036  1.00  0.00            
ATOM   2991  C4B POPE  606     176.229 209.962  44.009  1.00  0.00            
ATOM   2992  NH3 POPE  607     188.763 206.470  68.783  1.00  0.00            
ATOM   2993  PO4 POPE  607     190.444 203.044  65.291  1.00  0.00            
ATOM   2994  GL1 POPE  607     191.595 199.733  62.049  1.00  0.00            
ATOM   2995  GL2 POPE  607     191.839 195.720  62.085  1.00  0.00            
ATOM   2996  C1A POPE  607     192.432 197.670  57.758  1.00  0.00            
ATOM   2997  D2A POPE  607     191.057 194.253  54.976  1.00  0.00            
ATOM   2998  C3A POPE  607     192.750 192.728  52.008  1.00  0.00            
ATOM   2999  C4A POPE  607     193.470 190.211  49.089  1.00  0.00            
ATOM   3000  C1B POPE  607     192.975 192.098  58.916  1.00  0.00            
ATOM   3001  C2B POPE  607     196.000 191.625  56.287  1.00  0.00            
ATOM   3002  C3B POPE  607     198.303 192.296  52.650  1.00  0.00            
ATOM   3003  C4B POPE  607     201.283 193.044  48.982  1.00  0.00            
ATOM   3004  NH3 POPE  608     212.748 216.210  66.362  1.00  0.00            
ATOM   3005  PO4 POPE  608     218.467 215.228  66.468  1.00  0.00            
ATOM   3006  GL1 POPE  608     218.238 215.627  61.629  1.00  0.00            
ATOM   3007  GL2 POPE  608     220.912 216.913  59.611  1.00  0.00            
ATOM   3008  C1A POPE  608     214.624 216.205  57.817  1.00  0.00            
ATOM   3009  D2A POPE  608     210.431 215.048  57.162  1.00  0.00            
ATOM   3010  C3A POPE  608     209.148 213.698  53.592  1.00  0.00            
ATOM   3011  C4A POPE  608     206.896 209.375  52.446  1.00  0.00            
ATOM   3012  C1B POPE  608     219.476 215.980  54.598  1.00  0.00            
ATOM   3013  C2B POPE  608     217.636 213.130  52.051  1.00  0.00            
ATOM   3014  C3B POPE  608     215.247 210.054  49.256  1.00  0.00            
ATOM   3015  C4B POPE  608     210.524 210.823  49.136  1.00  0.00            
ATOM   3016  NH3 POPE  609      17.413  83.371  63.438  1.00  0.00            
ATOM   3017  PO4 POPE  609      13.666  81.238  60.642  1.00  0.00            
ATOM   3018  GL1 POPE  609      15.222  84.018  57.056  1.00  0.00            
ATOM   3019  GL2 POPE  609      17.753  82.176  57.006  1.00  0.00            
ATOM   3020  C1A POPE  609      15.284  84.443  52.495  1.00  0.00            
ATOM   3021  D2A POPE  609      15.619  82.966  48.331  1.00  0.00            
ATOM   3022  C3A POPE  609      13.509  85.611  45.886  1.00  0.00            
ATOM   3023  C4A POPE  609      15.032  87.999  42.930  1.00  0.00            
ATOM   3024  C1B POPE  609      18.000  80.546  54.114  1.00  0.00            
ATOM   3025  C2B POPE  609      19.375  79.741  50.342  1.00  0.00            
ATOM   3026  C3B POPE  609      23.196  78.071  47.821  1.00  0.00            
ATOM   3027  C4B POPE  609      23.754  73.388  48.482  1.00  0.00            
ATOM   3028  NH3 POPE  610     102.172 237.519  57.986  1.00  0.00            
ATOM   3029  PO4 POPE  610      97.165 237.821  57.167  1.00  0.00            
ATOM   3030  GL1 POPE  610      97.228 240.228  52.968  1.00  0.00            
ATOM   3031  GL2 POPE  610      99.337 241.219  51.381  1.00  0.00            
ATOM   3032  C1A POPE  610      94.818 238.974  49.054  1.00  0.00            
ATOM   3033  D2A POPE  610      93.767 235.516  44.884  1.00  0.00            
ATOM   3034  C3A POPE  610      97.102 232.742  43.612  1.00  0.00            
ATOM   3035  C4A POPE  610      99.144 230.738  41.814  1.00  0.00            
ATOM   3036  C1B POPE  610      99.418 243.944  48.274  1.00  0.00            
ATOM   3037  C2B POPE  610     101.373 245.979  44.367  1.00  0.00            
ATOM   3038  C3B POPE  610     103.618 247.192  41.008  1.00  0.00            
ATOM   3039  C4B POPE  610     106.569 245.264  38.509  1.00  0.00            
ATOM   3040  NH3 POPE  611     134.091  97.825  69.210  1.00  0.00            
ATOM   3041  PO4 POPE  611     134.216 101.676  67.574  1.00  0.00            
ATOM   3042  GL1 POPE  611     134.199 103.811  64.054  1.00  0.00            
ATOM   3043  GL2 POPE  611     137.328 105.559  64.372  1.00  0.00            
ATOM   3044  C1A POPE  611     133.437 105.402  59.642  1.00  0.00            
ATOM   3045  D2A POPE  611     135.297 102.665  56.143  1.00  0.00            
ATOM   3046  C3A POPE  611     132.805 102.418  51.881  1.00  0.00            
ATOM   3047  C4A POPE  611     130.393 102.501  47.994  1.00  0.00            
ATOM   3048  C1B POPE  611     138.357 106.076  60.013  1.00  0.00            
ATOM   3049  C2B POPE  611     137.485 106.484  56.560  1.00  0.00            
ATOM   3050  C3B POPE  611     137.508 105.420  51.959  1.00  0.00            
ATOM   3051  C4B POPE  611     135.076 104.843  48.078  1.00  0.00            
ATOM   3052  NH3 POPE  612     205.353  38.166  65.174  1.00  0.00            
ATOM   3053  PO4 POPE  612     202.228  38.790  67.350  1.00  0.00            
ATOM   3054  GL1 POPE  612     200.346  37.544  63.001  1.00  0.00            
ATOM   3055  GL2 POPE  612     202.822  40.042  61.240  1.00  0.00            
ATOM   3056  C1A POPE  612     199.511  34.688  59.442  1.00  0.00            
ATOM   3057  D2A POPE  612     201.745  31.221  56.520  1.00  0.00            
ATOM   3058  C3A POPE  612     202.484  30.974  52.529  1.00  0.00            
ATOM   3059  C4A POPE  612     203.146  29.804  48.201  1.00  0.00            
ATOM   3060  C1B POPE  612     200.757  40.214  57.150  1.00  0.00            
ATOM   3061  C2B POPE  612     198.585  38.877  52.334  1.00  0.00            
ATOM   3062  C3B POPE  612     198.323  36.030  48.723  1.00  0.00            
ATOM   3063  C4B POPE  612     198.970  31.187  48.775  1.00  0.00            
ATOM   3064  NH3 POPE  613     150.687 174.319  64.602  1.00  0.00            
ATOM   3065  PO4 POPE  613     150.322 178.811  63.956  1.00  0.00            
ATOM   3066  GL1 POPE  613     151.007 177.883  59.799  1.00  0.00            
ATOM   3067  GL2 POPE  613     148.616 176.393  58.117  1.00  0.00            
ATOM   3068  C1A POPE  613     155.069 177.933  57.360  1.00  0.00            
ATOM   3069  D2A POPE  613     156.316 178.236  53.519  1.00  0.00            
ATOM   3070  C3A POPE  613     160.074 179.534  51.985  1.00  0.00            
ATOM   3071  C4A POPE  613     161.435 183.927  54.466  1.00  0.00            
ATOM   3072  C1B POPE  613     147.990 175.417  53.575  1.00  0.00            
ATOM   3073  C2B POPE  613     146.001 174.665  50.240  1.00  0.00            
ATOM   3074  C3B POPE  613     142.988 172.645  48.319  1.00  0.00            
ATOM   3075  C4B POPE  613     140.582 169.892  50.603  1.00  0.00            
ATOM   3076  NH3 POPE  614      76.493 161.035  65.151  1.00  0.00            
ATOM   3077  PO4 POPE  614      73.205 159.897  62.989  1.00  0.00            
ATOM   3078  GL1 POPE  614      74.045 159.470  59.193  1.00  0.00            
ATOM   3079  GL2 POPE  614      70.944 157.538  58.020  1.00  0.00            
ATOM   3080  C1A POPE  614      75.772 162.171  55.203  1.00  0.00            
ATOM   3081  D2A POPE  614      77.369 165.642  51.929  1.00  0.00            
ATOM   3082  C3A POPE  614      76.351 166.527  48.301  1.00  0.00            
ATOM   3083  C4A POPE  614      79.212 164.015  45.658  1.00  0.00            
ATOM   3084  C1B POPE  614      71.545 160.696  54.806  1.00  0.00            
ATOM   3085  C2B POPE  614      73.936 160.582  50.690  1.00  0.00            
ATOM   3086  C3B POPE  614      73.196 161.200  46.273  1.00  0.00            
ATOM   3087  C4B POPE  614      72.586 157.091  44.392  1.00  0.00            
ATOM   3088  NH3 POPE  615     238.092 258.044  57.990  1.00  0.00            
ATOM   3089  PO4 POPE  615     233.081 258.395  59.709  1.00  0.00            
ATOM   3090  GL1 POPE  615     232.050 258.058  55.714  1.00  0.00            
ATOM   3091  GL2 POPE  615     234.432 257.806  53.646  1.00  0.00            
ATOM   3092  C1A POPE  615     229.714 257.327  51.681  1.00  0.00            
ATOM   3093  D2A POPE  615     231.185 257.062  47.846  1.00  0.00            
ATOM   3094  C3A POPE  615     234.054 259.245  45.256  1.00  0.00            
ATOM   3095  C4A POPE  615     238.328 259.335  43.565  1.00  0.00            
ATOM   3096  C1B POPE  615     237.217 258.141  51.256  1.00  0.00            
ATOM   3097  C2B POPE  615     239.761 257.913  47.650  1.00  0.00            
ATOM   3098  C3B POPE  615     240.798 254.610  45.899  1.00  0.00            
ATOM   3099  C4B POPE  615     241.131 251.172  43.188  1.00  0.00            
ATOM   3100  NH3 POPE  616     261.266  45.341  64.485  1.00  0.00            
ATOM   3101  PO4 POPE  616     258.993  47.825  61.349  1.00  0.00            
ATOM   3102  GL1 POPE  616     258.398  48.685  57.766  1.00  0.00            
ATOM   3103  GL2 POPE  616     254.483  49.290  58.791  1.00  0.00            
ATOM   3104  C1A POPE  616     256.755  46.957  54.530  1.00  0.00            
ATOM   3105  D2A POPE  616     255.927  43.248  51.937  1.00  0.00            
ATOM   3106  C3A POPE  616     255.176  44.588  47.925  1.00  0.00            
ATOM   3107  C4A POPE  616     252.563  45.521  44.391  1.00  0.00            
ATOM   3108  C1B POPE  616     254.150  51.747  54.491  1.00  0.00            
ATOM   3109  C2B POPE  616     252.018  53.886  50.761  1.00  0.00            
ATOM   3110  C3B POPE  616     253.618  53.196  46.368  1.00  0.00            
ATOM   3111  C4B POPE  616     256.933  49.196  45.868  1.00  0.00            
ATOM   3112  NH3 POPE  617     194.922 218.207  66.653  1.00  0.00            
ATOM   3113  PO4 POPE  617     191.160 216.771  66.799  1.00  0.00            
ATOM   3114  GL1 POPE  617     188.313 215.563  63.056  1.00  0.00            
ATOM   3115  GL2 POPE  617     190.535 216.587  61.841  1.00  0.00            
ATOM   3116  C1A POPE  617     187.435 214.980  58.039  1.00  0.00            
ATOM   3117  D2A POPE  617     188.334 214.547  53.138  1.00  0.00            
ATOM   3118  C3A POPE  617     188.459 209.689  52.556  1.00  0.00            
ATOM   3119  C4A POPE  617     187.249 204.810  52.886  1.00  0.00            
ATOM   3120  C1B POPE  617     191.757 217.089  57.177  1.00  0.00            
ATOM   3121  C2B POPE  617     193.832 215.047  53.698  1.00  0.00            
ATOM   3122  C3B POPE  617     196.162 213.663  50.273  1.00  0.00            
ATOM   3123  C4B POPE  617     199.828 210.539  48.997  1.00  0.00            
ATOM   3124  NH3 POPE  618     262.467 204.984  66.235  1.00  0.00            
ATOM   3125  PO4 POPE  618     260.781 200.004  65.631  1.00  0.00            
ATOM   3126  GL1 POPE  618     260.006 199.123  61.191  1.00  0.00            
ATOM   3127  GL2 POPE  618     261.915 198.323  59.110  1.00  0.00            
ATOM   3128  C1A POPE  618     256.353 199.405  59.133  1.00  0.00            
ATOM   3129  D2A POPE  618     255.630 198.672  55.373  1.00  0.00            
ATOM   3130  C3A POPE  618     255.463 195.095  52.608  1.00  0.00            
ATOM   3131  C4A POPE  618     254.849 192.615  48.805  1.00  0.00            
ATOM   3132  C1B POPE  618     261.432 196.144  55.131  1.00  0.00            
ATOM   3133  C2B POPE  618     260.600 193.895  52.717  1.00  0.00            
ATOM   3134  C3B POPE  618     260.416 192.805  47.908  1.00  0.00            
ATOM   3135  C4B POPE  618     262.484 193.291  45.141  1.00  0.00            
ATOM   3136  NH3 POPE  619     232.657 275.473  59.737  1.00  0.00            
ATOM   3137  PO4 POPE  619     237.128 274.256  61.616  1.00  0.00            
ATOM   3138  GL1 POPE  619     237.873 273.641  57.409  1.00  0.00            
ATOM   3139  GL2 POPE  619     235.287 275.322  55.877  1.00  0.00            
ATOM   3140  C1A POPE  619     238.896 273.035  53.014  1.00  0.00            
ATOM   3141  D2A POPE  619     237.490 271.948  48.223  1.00  0.00            
ATOM   3142  C3A POPE  619     239.103 268.351  46.937  1.00  0.00            
ATOM   3143  C4A POPE  619     240.862 264.094  47.980  1.00  0.00            
ATOM   3144  C1B POPE  619     233.760 273.081  52.798  1.00  0.00            
ATOM   3145  C2B POPE  619     232.578 273.704  47.924  1.00  0.00            
ATOM   3146  C3B POPE  619     233.975 276.490  44.195  1.00  0.00            
ATOM   3147  C4B POPE  619     234.464 278.137  41.502  1.00  0.00            
ATOM   3148  NH3 POPE  620      97.311 169.172  62.100  1.00  0.00            
ATOM   3149  PO4 POPE  620      97.204 173.164  60.448  1.00  0.00            
ATOM   3150  GL1 POPE  620      97.555 171.539  57.176  1.00  0.00            
ATOM   3151  GL2 POPE  620      97.317 168.120  57.200  1.00  0.00            
ATOM   3152  C1A POPE  620      96.597 170.947  53.024  1.00  0.00            
ATOM   3153  D2A POPE  620      96.553 170.754  48.233  1.00  0.00            
ATOM   3154  C3A POPE  620      92.407 170.727  46.438  1.00  0.00            
ATOM   3155  C4A POPE  620      89.147 173.721  46.177  1.00  0.00            
ATOM   3156  C1B POPE  620      99.218 165.919  53.920  1.00  0.00            
ATOM   3157  C2B POPE  620      99.382 166.835  50.275  1.00  0.00            
ATOM   3158  C3B POPE  620      97.738 165.547  46.732  1.00  0.00            
ATOM   3159  C4B POPE  620      99.119 165.031  42.963  1.00  0.00            
ATOM   3160  NH3 POPE  621      52.894  61.410  64.673  1.00  0.00            
ATOM   3161  PO4 POPE  621      54.846  58.535  61.805  1.00  0.00            
ATOM   3162  GL1 POPE  621      57.815  58.443  58.851  1.00  0.00            
ATOM   3163  GL2 POPE  621      55.239  58.674  56.036  1.00  0.00            
ATOM   3164  C1A POPE  621      61.015  57.185  55.918  1.00  0.00            
ATOM   3165  D2A POPE  621      64.941  59.345  53.267  1.00  0.00            
ATOM   3166  C3A POPE  621      66.922  60.870  49.338  1.00  0.00            
ATOM   3167  C4A POPE  621      66.297  65.263  47.188  1.00  0.00            
ATOM   3168  C1B POPE  621      56.079  56.329  52.414  1.00  0.00            
ATOM   3169  C2B POPE  621      57.575  56.115  48.227  1.00  0.00            
ATOM   3170  C3B POPE  621      58.373  54.225  43.670  1.00  0.00            
ATOM   3171  C4B POPE  621      54.032  52.149  40.953  1.00  0.00            
ATOM   3172  NH3 POPE  622     149.728 266.312  58.615  1.00  0.00            
ATOM   3173  PO4 POPE  622     154.856 264.214  57.748  1.00  0.00            
ATOM   3174  GL1 POPE  622     152.833 266.833  54.457  1.00  0.00            
ATOM   3175  GL2 POPE  622     152.979 263.350  52.890  1.00  0.00            
ATOM   3176  C1A POPE  622     150.884 268.667  50.793  1.00  0.00            
ATOM   3177  D2A POPE  622     151.337 270.869  47.141  1.00  0.00            
ATOM   3178  C3A POPE  622     151.820 275.192  46.083  1.00  0.00            
ATOM   3179  C4A POPE  622     151.268 277.385  41.281  1.00  0.00            
ATOM   3180  C1B POPE  622     154.670 261.920  47.947  1.00  0.00            
ATOM   3181  C2B POPE  622     157.251 260.580  45.819  1.00  0.00            
ATOM   3182  C3B POPE  622     158.294 258.407  42.640  1.00  0.00            
ATOM   3183  C4B POPE  622     162.711 257.584  41.020  1.00  0.00            
ATOM   3184  NH3 POPE  623      57.163  37.640  61.787  1.00  0.00            
ATOM   3185  PO4 POPE  623      57.314  33.814  60.295  1.00  0.00            
ATOM   3186  GL1 POPE  623      58.728  33.942  56.554  1.00  0.00            
ATOM   3187  GL2 POPE  623      59.775  31.348  55.273  1.00  0.00            
ATOM   3188  C1A POPE  623      58.934  34.867  52.699  1.00  0.00            
ATOM   3189  D2A POPE  623      58.246  32.919  48.426  1.00  0.00            
ATOM   3190  C3A POPE  623      59.844  32.522  44.654  1.00  0.00            
ATOM   3191  C4A POPE  623      62.535  34.568  42.352  1.00  0.00            
ATOM   3192  C1B POPE  623      56.015  30.419  52.913  1.00  0.00            
ATOM   3193  C2B POPE  623      57.519  27.348  49.697  1.00  0.00            
ATOM   3194  C3B POPE  623      54.076  26.187  47.268  1.00  0.00            
ATOM   3195  C4B POPE  623      51.588  26.054  45.009  1.00  0.00            
ATOM   3196  NH3 POPE  624     259.864 175.766  65.707  1.00  0.00            
ATOM   3197  PO4 POPE  624     260.731 170.963  66.006  1.00  0.00            
ATOM   3198  GL1 POPE  624     258.342 171.737  62.584  1.00  0.00            
ATOM   3199  GL2 POPE  624     258.112 174.308  61.138  1.00  0.00            
ATOM   3200  C1A POPE  624     256.748 169.336  58.909  1.00  0.00            
ATOM   3201  D2A POPE  624     256.173 170.008  55.066  1.00  0.00            
ATOM   3202  C3A POPE  624     253.064 172.032  51.824  1.00  0.00            
ATOM   3203  C4A POPE  624     252.487 176.165  49.477  1.00  0.00            
ATOM   3204  C1B POPE  624     259.621 172.427  56.674  1.00  0.00            
ATOM   3205  C2B POPE  624     261.854 174.825  53.474  1.00  0.00            
ATOM   3206  C3B POPE  624     261.463 174.012  49.085  1.00  0.00            
ATOM   3207  C4B POPE  624     261.919 175.073  45.174  1.00  0.00            
ATOM   3208  NH3 POPE  625     204.868 143.428  67.530  1.00  0.00            
ATOM   3209  PO4 POPE  625     201.498 141.700  65.541  1.00  0.00            
ATOM   3210  GL1 POPE  625     200.241 138.742  62.589  1.00  0.00            
ATOM   3211  GL2 POPE  625     203.273 136.691  62.779  1.00  0.00            
ATOM   3212  C1A POPE  625     199.340 137.568  58.579  1.00  0.00            
ATOM   3213  D2A POPE  625     198.107 136.491  54.652  1.00  0.00            
ATOM   3214  C3A POPE  625     199.613 139.158  51.249  1.00  0.00            
ATOM   3215  C4A POPE  625     196.332 136.910  48.199  1.00  0.00            
ATOM   3216  C1B POPE  625     203.805 135.013  59.297  1.00  0.00            
ATOM   3217  C2B POPE  625     206.237 132.906  56.679  1.00  0.00            
ATOM   3218  C3B POPE  625     210.478 130.808  55.077  1.00  0.00            
ATOM   3219  C4B POPE  625     211.336 127.647  52.182  1.00  0.00            
ATOM   3220  NH3 POPE  626      74.934  54.817  60.423  1.00  0.00            
ATOM   3221  PO4 POPE  626      77.528  51.440  62.517  1.00  0.00            
ATOM   3222  GL1 POPE  626      75.862  49.704  58.211  1.00  0.00            
ATOM   3223  GL2 POPE  626      75.769  52.473  56.002  1.00  0.00            
ATOM   3224  C1A POPE  626      76.665  48.146  54.115  1.00  0.00            
ATOM   3225  D2A POPE  626      77.767  47.796  50.209  1.00  0.00            
ATOM   3226  C3A POPE  626      78.340  44.577  47.218  1.00  0.00            
ATOM   3227  C4A POPE  626      78.472  40.240  46.459  1.00  0.00            
ATOM   3228  C1B POPE  626      78.717  52.718  52.459  1.00  0.00            
ATOM   3229  C2B POPE  626      77.428  52.835  47.718  1.00  0.00            
ATOM   3230  C3B POPE  626      74.283  54.913  44.041  1.00  0.00            
ATOM   3231  C4B POPE  626      70.505  56.439  42.141  1.00  0.00            
ATOM   3232  NH3 POPE  627     279.252  89.593  63.780  1.00  0.00            
ATOM   3233  PO4 POPE  627     281.495  92.666  62.943  1.00  0.00            
ATOM   3234  GL1 POPE  627     279.014  93.163  59.083  1.00  0.00            
ATOM   3235  GL2 POPE  627     276.254  90.898  58.884  1.00  0.00            
ATOM   3236  C1A POPE  627     278.588  90.758  54.179  1.00  0.00            
ATOM   3237  D2A POPE  627     276.041  88.754  51.109  1.00  0.00            
ATOM   3238  C3A POPE  627     272.177  89.259  50.984  1.00  0.00            
ATOM   3239  C4A POPE  627     268.735  90.555  47.495  1.00  0.00            
ATOM   3240  C1B POPE  627     272.083  91.318  55.905  1.00  0.00            
ATOM   3241  C2B POPE  627     270.305  93.530  51.884  1.00  0.00            
ATOM   3242  C3B POPE  627     266.118  95.406  50.057  1.00  0.00            
ATOM   3243  C4B POPE  627     263.413  98.319  48.070  1.00  0.00            
ATOM   3244  NH3 POPE  628      77.335  74.645  62.101  1.00  0.00            
ATOM   3245  PO4 POPE  628      80.639  74.702  57.938  1.00  0.00            
ATOM   3246  GL1 POPE  628      81.833  73.606  54.070  1.00  0.00            
ATOM   3247  GL2 POPE  628      78.500  74.354  53.462  1.00  0.00            
ATOM   3248  C1A POPE  628      85.241  75.621  52.368  1.00  0.00            
ATOM   3249  D2A POPE  628      86.417  79.749  52.969  1.00  0.00            
ATOM   3250  C3A POPE  628      84.296  82.160  49.924  1.00  0.00            
ATOM   3251  C4A POPE  628      81.227  83.571  47.197  1.00  0.00            
ATOM   3252  C1B POPE  628      78.153  73.567  49.802  1.00  0.00            
ATOM   3253  C2B POPE  628      79.995  71.944  46.329  1.00  0.00            
ATOM   3254  C3B POPE  628      83.926  70.364  43.124  1.00  0.00            
ATOM   3255  C4B POPE  628      85.818  70.611  39.381  1.00  0.00            
ATOM   3256  NH3 POPE  629      72.498  37.737  62.175  1.00  0.00            
ATOM   3257  PO4 POPE  629      76.802  35.790  60.912  1.00  0.00            
ATOM   3258  GL1 POPE  629      76.697  35.994  56.960  1.00  0.00            
ATOM   3259  GL2 POPE  629      79.097  36.780  55.108  1.00  0.00            
ATOM   3260  C1A POPE  629      75.125  33.432  52.814  1.00  0.00            
ATOM   3261  D2A POPE  629      75.049  31.812  48.529  1.00  0.00            
ATOM   3262  C3A POPE  629      71.239  31.507  46.333  1.00  0.00            
ATOM   3263  C4A POPE  629      71.519  29.581  43.263  1.00  0.00            
ATOM   3264  C1B POPE  629      80.334  38.407  51.177  1.00  0.00            
ATOM   3265  C2B POPE  629      78.297  35.672  48.080  1.00  0.00            
ATOM   3266  C3B POPE  629      77.198  33.549  45.026  1.00  0.00            
ATOM   3267  C4B POPE  629      76.652  30.334  43.328  1.00  0.00            
ATOM   3268  NH3 POPE  630     208.246  48.019  66.503  1.00  0.00            
ATOM   3269  PO4 POPE  630     204.263  47.717  67.512  1.00  0.00            
ATOM   3270  GL1 POPE  630     205.049  47.915  62.800  1.00  0.00            
ATOM   3271  GL2 POPE  630     206.147  44.609  60.906  1.00  0.00            
ATOM   3272  C1A POPE  630     203.622  49.766  58.879  1.00  0.00            
ATOM   3273  D2A POPE  630     204.183  52.889  56.440  1.00  0.00            
ATOM   3274  C3A POPE  630     207.739  56.075  54.870  1.00  0.00            
ATOM   3275  C4A POPE  630     208.942  57.043  51.115  1.00  0.00            
ATOM   3276  C1B POPE  630     205.944  46.094  56.379  1.00  0.00            
ATOM   3277  C2B POPE  630     205.167  49.155  53.745  1.00  0.00            
ATOM   3278  C3B POPE  630     209.249  51.668  52.573  1.00  0.00            
ATOM   3279  C4B POPE  630     212.956  51.485  49.398  1.00  0.00            
ATOM   3280  NH3 POPE  631     249.943 213.519  64.084  1.00  0.00            
ATOM   3281  PO4 POPE  631     246.566 211.585  64.039  1.00  0.00            
ATOM   3282  GL1 POPE  631     244.479 210.788  59.585  1.00  0.00            
ATOM   3283  GL2 POPE  631     242.850 213.788  60.606  1.00  0.00            
ATOM   3284  C1A POPE  631     244.893 210.925  55.306  1.00  0.00            
ATOM   3285  D2A POPE  631     244.307 210.749  51.366  1.00  0.00            
ATOM   3286  C3A POPE  631     241.357 207.162  48.259  1.00  0.00            
ATOM   3287  C4A POPE  631     237.514 206.556  46.838  1.00  0.00            
ATOM   3288  C1B POPE  631     239.326 212.004  59.546  1.00  0.00            
ATOM   3289  C2B POPE  631     239.901 211.679  54.224  1.00  0.00            
ATOM   3290  C3B POPE  631     238.869 211.935  49.235  1.00  0.00            
ATOM   3291  C4B POPE  631     237.948 211.968  45.510  1.00  0.00            
ATOM   3292  NH3 POPE  632       0.794 167.775  60.309  1.00  0.00            
ATOM   3293  PO4 POPE  632     280.218 172.989  60.556  1.00  0.00            
ATOM   3294  GL1 POPE  632     281.247 171.325  57.193  1.00  0.00            
ATOM   3295  GL2 POPE  632     279.447 169.039  56.441  1.00  0.00            
ATOM   3296  C1A POPE  632       0.288 172.664  52.386  1.00  0.00            
ATOM   3297  D2A POPE  632     278.347 174.863  49.792  1.00  0.00            
ATOM   3298  C3A POPE  632     280.551 175.269  46.179  1.00  0.00            
ATOM   3299  C4A POPE  632       3.586 174.674  43.563  1.00  0.00            
ATOM   3300  C1B POPE  632     280.511 167.527  52.836  1.00  0.00            
ATOM   3301  C2B POPE  632       2.989 168.011  51.826  1.00  0.00            
ATOM   3302  C3B POPE  632       4.900 171.502  50.777  1.00  0.00            
ATOM   3303  C4B POPE  632       9.825 172.162  52.566  1.00  0.00            
ATOM   3304  NH3 POPE  633      13.926  63.819  60.803  1.00  0.00            
ATOM   3305  PO4 POPE  633      14.275  58.719  61.563  1.00  0.00            
ATOM   3306  GL1 POPE  633      12.062  60.019  58.277  1.00  0.00            
ATOM   3307  GL2 POPE  633      13.856  58.485  56.446  1.00  0.00            
ATOM   3308  C1A POPE  633      10.662  62.057  53.814  1.00  0.00            
ATOM   3309  D2A POPE  633      10.078  63.766  49.370  1.00  0.00            
ATOM   3310  C3A POPE  633       4.825  64.051  47.805  1.00  0.00            
ATOM   3311  C4A POPE  633       1.551  61.043  46.739  1.00  0.00            
ATOM   3312  C1B POPE  633      13.796  58.535  52.510  1.00  0.00            
ATOM   3313  C2B POPE  633      13.554  59.877  48.169  1.00  0.00            
ATOM   3314  C3B POPE  633      13.875  62.890  45.452  1.00  0.00            
ATOM   3315  C4B POPE  633      11.871  66.124  43.615  1.00  0.00            
ATOM   3316  NH3 POPE  634     154.336   9.874  65.311  1.00  0.00            
ATOM   3317  PO4 POPE  634     157.221  10.281  60.967  1.00  0.00            
ATOM   3318  GL1 POPE  634     158.709  11.296  57.238  1.00  0.00            
ATOM   3319  GL2 POPE  634     155.694  10.872  56.446  1.00  0.00            
ATOM   3320  C1A POPE  634     161.187  12.777  52.783  1.00  0.00            
ATOM   3321  D2A POPE  634     161.987  13.377  49.665  1.00  0.00            
ATOM   3322  C3A POPE  634     160.249  14.750  47.539  1.00  0.00            
ATOM   3323  C4A POPE  634     162.696  16.128  44.400  1.00  0.00            
ATOM   3324  C1B POPE  634     156.371  10.249  52.970  1.00  0.00            
ATOM   3325  C2B POPE  634     156.437  11.540  48.366  1.00  0.00            
ATOM   3326  C3B POPE  634     156.273  12.627  44.287  1.00  0.00            
ATOM   3327  C4B POPE  634     155.846  13.121  40.621  1.00  0.00            
ATOM   3328  NH3 POPE  635     142.107  78.520  65.895  1.00  0.00            
ATOM   3329  PO4 POPE  635     145.088  82.397  66.309  1.00  0.00            
ATOM   3330  GL1 POPE  635     143.255  81.742  62.175  1.00  0.00            
ATOM   3331  GL2 POPE  635     145.576  84.490  60.596  1.00  0.00            
ATOM   3332  C1A POPE  635     142.151  82.197  57.720  1.00  0.00            
ATOM   3333  D2A POPE  635     141.237  81.263  54.413  1.00  0.00            
ATOM   3334  C3A POPE  635     138.387  77.840  53.793  1.00  0.00            
ATOM   3335  C4A POPE  635     136.150  76.362  50.431  1.00  0.00            
ATOM   3336  C1B POPE  635     147.093  85.476  56.998  1.00  0.00            
ATOM   3337  C2B POPE  635     148.615  84.320  52.662  1.00  0.00            
ATOM   3338  C3B POPE  635     152.256  83.298  52.881  1.00  0.00            
ATOM   3339  C4B POPE  635     155.186  83.911  49.994  1.00  0.00            
ATOM   3340  NH3 POPE  636     279.268 134.176  61.497  1.00  0.00            
ATOM   3341  PO4 POPE  636     276.455 137.622  62.408  1.00  0.00            
ATOM   3342  GL1 POPE  636     274.483 135.119  58.326  1.00  0.00            
ATOM   3343  GL2 POPE  636     276.915 133.483  57.164  1.00  0.00            
ATOM   3344  C1A POPE  636     273.211 132.195  54.326  1.00  0.00            
ATOM   3345  D2A POPE  636     269.950 132.494  51.598  1.00  0.00            
ATOM   3346  C3A POPE  636     269.267 133.453  47.690  1.00  0.00            
ATOM   3347  C4A POPE  636     267.203 132.196  44.111  1.00  0.00            
ATOM   3348  C1B POPE  636     278.614 136.099  53.843  1.00  0.00            
ATOM   3349  C2B POPE  636     279.722 134.565  49.279  1.00  0.00            
ATOM   3350  C3B POPE  636     278.960 131.241  44.995  1.00  0.00            
ATOM   3351  C4B POPE  636     275.415 131.854  42.408  1.00  0.00            
ATOM   3352  NH3 POPE  637      12.365 216.798  62.527  1.00  0.00            
ATOM   3353  PO4 POPE  637      15.696 213.920  64.743  1.00  0.00            
ATOM   3354  GL1 POPE  637      15.327 214.014  60.298  1.00  0.00            
ATOM   3355  GL2 POPE  637      15.407 217.909  58.356  1.00  0.00            
ATOM   3356  C1A POPE  637      14.930 213.864  55.612  1.00  0.00            
ATOM   3357  D2A POPE  637      18.371 212.166  52.347  1.00  0.00            
ATOM   3358  C3A POPE  637      19.426 215.621  49.851  1.00  0.00            
ATOM   3359  C4A POPE  637      19.897 219.800  48.336  1.00  0.00            
ATOM   3360  C1B POPE  637      15.147 218.857  54.245  1.00  0.00            
ATOM   3361  C2B POPE  637      15.505 219.567  50.299  1.00  0.00            
ATOM   3362  C3B POPE  637      15.969 216.597  46.238  1.00  0.00            
ATOM   3363  C4B POPE  637      13.261 213.836  44.591  1.00  0.00            
ATOM   3364  NH3 POPE  638     112.904 127.868  67.478  1.00  0.00            
ATOM   3365  PO4 POPE  638     108.996 126.321  67.064  1.00  0.00            
ATOM   3366  GL1 POPE  638     109.359 127.328  63.134  1.00  0.00            
ATOM   3367  GL2 POPE  638     106.242 127.071  61.617  1.00  0.00            
ATOM   3368  C1A POPE  638     109.237 130.158  60.404  1.00  0.00            
ATOM   3369  D2A POPE  638     111.289 127.406  56.658  1.00  0.00            
ATOM   3370  C3A POPE  638     109.381 127.544  52.159  1.00  0.00            
ATOM   3371  C4A POPE  638     106.563 129.079  49.916  1.00  0.00            
ATOM   3372  C1B POPE  638     104.492 129.242  58.589  1.00  0.00            
ATOM   3373  C2B POPE  638     103.891 129.600  54.186  1.00  0.00            
ATOM   3374  C3B POPE  638     101.620 130.687  51.029  1.00  0.00            
ATOM   3375  C4B POPE  638      99.333 134.188  48.072  1.00  0.00            
ATOM   3376  NH3 POPE  639     182.148  81.176  66.317  1.00  0.00            
ATOM   3377  PO4 POPE  639     181.946  77.142  67.178  1.00  0.00            
ATOM   3378  GL1 POPE  639     180.804  75.918  63.493  1.00  0.00            
ATOM   3379  GL2 POPE  639     182.865  73.635  62.486  1.00  0.00            
ATOM   3380  C1A POPE  639     177.010  76.792  61.418  1.00  0.00            
ATOM   3381  D2A POPE  639     173.574  80.081  61.616  1.00  0.00            
ATOM   3382  C3A POPE  639     171.095  81.159  58.020  1.00  0.00            
ATOM   3383  C4A POPE  639     168.168  84.056  56.001  1.00  0.00            
ATOM   3384  C1B POPE  639     183.746  74.332  57.746  1.00  0.00            
ATOM   3385  C2B POPE  639     184.314  77.487  54.943  1.00  0.00            
ATOM   3386  C3B POPE  639     182.552  78.019  50.504  1.00  0.00            
ATOM   3387  C4B POPE  639     182.368  75.795  47.185  1.00  0.00            
ATOM   3388  NH3 POPE  640     236.146 135.975  63.491  1.00  0.00            
ATOM   3389  PO4 POPE  640     236.751 139.132  63.598  1.00  0.00            
ATOM   3390  GL1 POPE  640     238.081 138.586  59.674  1.00  0.00            
ATOM   3391  GL2 POPE  640     241.076 137.555  58.856  1.00  0.00            
ATOM   3392  C1A POPE  640     239.271 141.355  55.612  1.00  0.00            
ATOM   3393  D2A POPE  640     241.201 142.918  51.411  1.00  0.00            
ATOM   3394  C3A POPE  640     241.048 145.681  48.771  1.00  0.00            
ATOM   3395  C4A POPE  640     243.223 150.484  48.463  1.00  0.00            
ATOM   3396  C1B POPE  640     241.616 137.486  54.778  1.00  0.00            
ATOM   3397  C2B POPE  640     241.683 137.988  50.387  1.00  0.00            
ATOM   3398  C3B POPE  640     241.819 136.841  45.520  1.00  0.00            
ATOM   3399  C4B POPE  640     242.230 133.265  43.140  1.00  0.00            
ATOM   3400  NH3 POPE  641      11.733  72.426  63.270  1.00  0.00            
ATOM   3401  PO4 POPE  641       8.656  72.946  60.827  1.00  0.00            
ATOM   3402  GL1 POPE  641       7.738  74.157  58.031  1.00  0.00            
ATOM   3403  GL2 POPE  641       9.716  74.750  56.243  1.00  0.00            
ATOM   3404  C1A POPE  641       4.226  76.528  55.761  1.00  0.00            
ATOM   3405  D2A POPE  641       3.572  77.009  52.081  1.00  0.00            
ATOM   3406  C3A POPE  641       4.350  77.596  47.339  1.00  0.00            
ATOM   3407  C4A POPE  641       5.797  80.311  44.116  1.00  0.00            
ATOM   3408  C1B POPE  641       8.832  76.690  52.725  1.00  0.00            
ATOM   3409  C2B POPE  641       8.931  77.569  49.275  1.00  0.00            
ATOM   3410  C3B POPE  641      10.174  76.498  44.853  1.00  0.00            
ATOM   3411  C4B POPE  641       9.133  78.384  40.644  1.00  0.00            
ATOM   3412  NH3 POPE  642     270.305 272.395  62.237  1.00  0.00            
ATOM   3413  PO4 POPE  642     268.244 275.678  63.196  1.00  0.00            
ATOM   3414  GL1 POPE  642     267.376 274.963  58.655  1.00  0.00            
ATOM   3415  GL2 POPE  642     268.265 271.972  57.647  1.00  0.00            
ATOM   3416  C1A POPE  642     269.511 275.517  54.565  1.00  0.00            
ATOM   3417  D2A POPE  642     269.886 278.309  50.712  1.00  0.00            
ATOM   3418  C3A POPE  642     268.392 276.949  46.293  1.00  0.00            
ATOM   3419  C4A POPE  642     267.876 273.454  43.982  1.00  0.00            
ATOM   3420  C1B POPE  642     265.898 268.965  55.264  1.00  0.00            
ATOM   3421  C2B POPE  642     267.342 268.312  51.629  1.00  0.00            
ATOM   3422  C3B POPE  642     267.167 268.042  46.125  1.00  0.00            
ATOM   3423  C4B POPE  642     265.501 264.773  43.403  1.00  0.00            
ATOM   3424  NH3 POPE  643      58.336 231.686  62.924  1.00  0.00            
ATOM   3425  PO4 POPE  643      56.946 235.780  62.363  1.00  0.00            
ATOM   3426  GL1 POPE  643      59.548 234.495  58.523  1.00  0.00            
ATOM   3427  GL2 POPE  643      62.705 235.411  57.432  1.00  0.00            
ATOM   3428  C1A POPE  643      58.695 234.977  54.282  1.00  0.00            
ATOM   3429  D2A POPE  643      58.110 238.525  50.971  1.00  0.00            
ATOM   3430  C3A POPE  643      59.346 239.374  47.877  1.00  0.00            
ATOM   3431  C4A POPE  643      60.822 238.118  44.285  1.00  0.00            
ATOM   3432  C1B POPE  643      63.559 235.529  53.165  1.00  0.00            
ATOM   3433  C2B POPE  643      63.948 237.133  48.721  1.00  0.00            
ATOM   3434  C3B POPE  643      66.325 237.403  46.103  1.00  0.00            
ATOM   3435  C4B POPE  643      67.631 234.985  42.453  1.00  0.00            
ATOM   3436  NH3 POPE  644      87.311  53.149  60.259  1.00  0.00            
ATOM   3437  PO4 POPE  644      88.263  47.856  59.542  1.00  0.00            
ATOM   3438  GL1 POPE  644      89.730  49.148  55.860  1.00  0.00            
ATOM   3439  GL2 POPE  644      86.547  50.603  54.982  1.00  0.00            
ATOM   3440  C1A POPE  644      90.022  48.456  51.927  1.00  0.00            
ATOM   3441  D2A POPE  644      88.836  48.839  47.977  1.00  0.00            
ATOM   3442  C3A POPE  644      89.923  46.901  43.600  1.00  0.00            
ATOM   3443  C4A POPE  644      92.861  48.616  40.646  1.00  0.00            
ATOM   3444  C1B POPE  644      86.369  52.194  51.204  1.00  0.00            
ATOM   3445  C2B POPE  644      85.958  53.752  47.470  1.00  0.00            
ATOM   3446  C3B POPE  644      84.895  55.645  44.601  1.00  0.00            
ATOM   3447  C4B POPE  644      84.402  59.599  42.679  1.00  0.00            
ATOM   3448  NH3 POPE  645     265.148  80.727  67.391  1.00  0.00            
ATOM   3449  PO4 POPE  645     268.238  76.809  67.073  1.00  0.00            
ATOM   3450  GL1 POPE  645     264.580  76.006  63.298  1.00  0.00            
ATOM   3451  GL2 POPE  645     265.082  73.398  60.804  1.00  0.00            
ATOM   3452  C1A POPE  645     261.532  77.199  59.633  1.00  0.00            
ATOM   3453  D2A POPE  645     260.836  77.227  55.139  1.00  0.00            
ATOM   3454  C3A POPE  645     259.588  81.073  53.187  1.00  0.00            
ATOM   3455  C4A POPE  645     256.819  82.461  49.673  1.00  0.00            
ATOM   3456  C1B POPE  645     264.465  73.877  57.396  1.00  0.00            
ATOM   3457  C2B POPE  645     263.752  73.862  52.730  1.00  0.00            
ATOM   3458  C3B POPE  645     263.246  72.520  48.793  1.00  0.00            
ATOM   3459  C4B POPE  645     262.237  74.531  44.571  1.00  0.00            
ATOM   3460  NH3 POPE  646     217.042 134.106  66.458  1.00  0.00            
ATOM   3461  PO4 POPE  646     220.930 134.537  67.282  1.00  0.00            
ATOM   3462  GL1 POPE  646     220.405 135.014  62.915  1.00  0.00            
ATOM   3463  GL2 POPE  646     218.723 132.333  62.137  1.00  0.00            
ATOM   3464  C1A POPE  646     221.408 134.263  58.899  1.00  0.00            
ATOM   3465  D2A POPE  646     220.181 133.892  54.017  1.00  0.00            
ATOM   3466  C3A POPE  646     223.138 133.840  50.155  1.00  0.00            
ATOM   3467  C4A POPE  646     224.981 131.683  46.974  1.00  0.00            
ATOM   3468  C1B POPE  646     217.428 131.521  57.867  1.00  0.00            
ATOM   3469  C2B POPE  646     215.580 132.426  54.152  1.00  0.00            
ATOM   3470  C3B POPE  646     214.305 131.934  51.131  1.00  0.00            
ATOM   3471  C4B POPE  646     212.910 135.174  49.096  1.00  0.00            
ATOM   3472  NH3 POPE  647     261.478  14.317  62.816  1.00  0.00            
ATOM   3473  PO4 POPE  647     265.386  14.704  61.186  1.00  0.00            
ATOM   3474  GL1 POPE  647     267.532  14.996  57.496  1.00  0.00            
ATOM   3475  GL2 POPE  647     266.135  13.674  56.037  1.00  0.00            
ATOM   3476  C1A POPE  647     267.359  18.279  54.127  1.00  0.00            
ATOM   3477  D2A POPE  647     268.678  20.775  51.514  1.00  0.00            
ATOM   3478  C3A POPE  647     268.674  24.294  49.760  1.00  0.00            
ATOM   3479  C4A POPE  647     265.587  27.235  46.108  1.00  0.00            
ATOM   3480  C1B POPE  647     264.854  14.733  52.530  1.00  0.00            
ATOM   3481  C2B POPE  647     266.387  16.632  49.342  1.00  0.00            
ATOM   3482  C3B POPE  647     267.762  16.267  44.331  1.00  0.00            
ATOM   3483  C4B POPE  647     268.459  19.394  41.944  1.00  0.00            
ATOM   3484  NH3 POPE  648     281.569 277.132  62.262  1.00  0.00            
ATOM   3485  PO4 POPE  648       1.691 280.896  60.359  1.00  0.00            
ATOM   3486  GL1 POPE  648       3.639 280.738  56.676  1.00  0.00            
ATOM   3487  GL2 POPE  648       1.081   2.125  56.131  1.00  0.00            
ATOM   3488  C1A POPE  648       2.807 279.426  52.858  1.00  0.00            
ATOM   3489  D2A POPE  648       3.811 280.731  48.708  1.00  0.00            
ATOM   3490  C3A POPE  648       5.593 276.737  46.998  1.00  0.00            
ATOM   3491  C4A POPE  648       7.145 274.522  43.413  1.00  0.00            
ATOM   3492  C1B POPE  648     280.308   2.235  52.995  1.00  0.00            
ATOM   3493  C2B POPE  648     277.465   5.683  51.177  1.00  0.00            
ATOM   3494  C3B POPE  648     277.534   8.104  47.950  1.00  0.00            
ATOM   3495  C4B POPE  648     278.792   6.166  44.109  1.00  0.00            
ATOM   3496  NH3 POPE  649      47.363 271.185  59.141  1.00  0.00            
ATOM   3497  PO4 POPE  649      46.628 266.691  58.546  1.00  0.00            
ATOM   3498  GL1 POPE  649      49.593 265.851  55.436  1.00  0.00            
ATOM   3499  GL2 POPE  649      52.932 265.297  56.369  1.00  0.00            
ATOM   3500  C1A POPE  649      50.628 263.386  51.876  1.00  0.00            
ATOM   3501  D2A POPE  649      53.298 259.772  51.281  1.00  0.00            
ATOM   3502  C3A POPE  649      55.369 259.659  47.077  1.00  0.00            
ATOM   3503  C4A POPE  649      56.478 257.542  43.166  1.00  0.00            
ATOM   3504  C1B POPE  649      54.554 265.547  51.478  1.00  0.00            
ATOM   3505  C2B POPE  649      53.466 265.088  47.140  1.00  0.00            
ATOM   3506  C3B POPE  649      49.216 266.016  45.197  1.00  0.00            
ATOM   3507  C4B POPE  649      45.952 266.143  42.810  1.00  0.00            
ATOM   3508  NH3 POPE  650     125.570  64.161  63.395  1.00  0.00            
ATOM   3509  PO4 POPE  650     122.351  61.855  62.226  1.00  0.00            
ATOM   3510  GL1 POPE  650     121.561  65.592  59.549  1.00  0.00            
ATOM   3511  GL2 POPE  650     125.009  66.234  58.866  1.00  0.00            
ATOM   3512  C1A POPE  650     117.907  66.078  56.317  1.00  0.00            
ATOM   3513  D2A POPE  650     117.052  68.379  53.284  1.00  0.00            
ATOM   3514  C3A POPE  650     115.910  71.745  51.181  1.00  0.00            
ATOM   3515  C4A POPE  650     113.393  72.414  48.152  1.00  0.00            
ATOM   3516  C1B POPE  650     122.993  66.631  54.446  1.00  0.00            
ATOM   3517  C2B POPE  650     121.386  67.390  50.881  1.00  0.00            
ATOM   3518  C3B POPE  650     118.849  69.246  48.193  1.00  0.00            
ATOM   3519  C4B POPE  650     116.861  70.282  44.031  1.00  0.00            
ATOM   3520  NH3 POPE  651      60.071 118.300  62.941  1.00  0.00            
ATOM   3521  PO4 POPE  651      60.406 113.580  62.231  1.00  0.00            
ATOM   3522  GL1 POPE  651      60.801 114.504  58.259  1.00  0.00            
ATOM   3523  GL2 POPE  651      59.627 111.793  56.993  1.00  0.00            
ATOM   3524  C1A POPE  651      62.229 114.626  53.853  1.00  0.00            
ATOM   3525  D2A POPE  651      63.704 113.891  49.027  1.00  0.00            
ATOM   3526  C3A POPE  651      61.282 114.716  45.339  1.00  0.00            
ATOM   3527  C4A POPE  651      60.032 115.840  40.040  1.00  0.00            
ATOM   3528  C1B POPE  651      57.658 112.520  53.724  1.00  0.00            
ATOM   3529  C2B POPE  651      58.078 111.876  49.027  1.00  0.00            
ATOM   3530  C3B POPE  651      56.132 114.183  45.075  1.00  0.00            
ATOM   3531  C4B POPE  651      58.278 118.314  43.688  1.00  0.00            
ATOM   3532  NH3 POPE  652      65.744 249.810  61.153  1.00  0.00            
ATOM   3533  PO4 POPE  652      70.180 247.240  61.724  1.00  0.00            
ATOM   3534  GL1 POPE  652      70.095 249.201  58.407  1.00  0.00            
ATOM   3535  GL2 POPE  652      67.513 248.292  55.922  1.00  0.00            
ATOM   3536  C1A POPE  652      72.107 251.035  54.156  1.00  0.00            
ATOM   3537  D2A POPE  652      71.796 250.134  50.265  1.00  0.00            
ATOM   3538  C3A POPE  652      68.858 248.135  46.866  1.00  0.00            
ATOM   3539  C4A POPE  652      65.725 246.833  43.952  1.00  0.00            
ATOM   3540  C1B POPE  652      66.841 248.067  52.110  1.00  0.00            
ATOM   3541  C2B POPE  652      65.012 250.089  49.214  1.00  0.00            
ATOM   3542  C3B POPE  652      63.732 251.185  45.328  1.00  0.00            
ATOM   3543  C4B POPE  652      63.647 252.814  42.476  1.00  0.00            
ATOM   3544  NH3 POPE  653      69.973 269.147  59.027  1.00  0.00            
ATOM   3545  PO4 POPE  653      73.608 271.335  58.396  1.00  0.00            
ATOM   3546  GL1 POPE  653      73.099 268.629  55.411  1.00  0.00            
ATOM   3547  GL2 POPE  653      70.858 265.623  55.666  1.00  0.00            
ATOM   3548  C1A POPE  653      73.440 267.196  51.464  1.00  0.00            
ATOM   3549  D2A POPE  653      75.050 268.654  48.555  1.00  0.00            
ATOM   3550  C3A POPE  653      74.183 266.049  45.144  1.00  0.00            
ATOM   3551  C4A POPE  653      75.631 262.562  43.109  1.00  0.00            
ATOM   3552  C1B POPE  653      68.395 265.613  51.685  1.00  0.00            
ATOM   3553  C2B POPE  653      64.612 263.785  49.552  1.00  0.00            
ATOM   3554  C3B POPE  653      63.409 265.588  46.370  1.00  0.00            
ATOM   3555  C4B POPE  653      62.590 268.252  43.156  1.00  0.00            
ATOM   3556  NH3 POPE  654     102.988  31.300  61.718  1.00  0.00            
ATOM   3557  PO4 POPE  654      99.806  34.996  61.202  1.00  0.00            
ATOM   3558  GL1 POPE  654     101.962  34.826  58.447  1.00  0.00            
ATOM   3559  GL2 POPE  654     104.512  35.786  57.491  1.00  0.00            
ATOM   3560  C1A POPE  654     100.519  33.994  54.405  1.00  0.00            
ATOM   3561  D2A POPE  654      99.156  35.292  50.327  1.00  0.00            
ATOM   3562  C3A POPE  654      95.869  34.037  46.579  1.00  0.00            
ATOM   3563  C4A POPE  654      91.916  32.917  42.577  1.00  0.00            
ATOM   3564  C1B POPE  654     105.182  35.383  53.302  1.00  0.00            
ATOM   3565  C2B POPE  654     107.316  33.343  50.075  1.00  0.00            
ATOM   3566  C3B POPE  654     109.984  31.623  47.189  1.00  0.00            
ATOM   3567  C4B POPE  654     113.118  33.342  44.904  1.00  0.00            
ATOM   3568  NH3 POPE  655      72.967 134.294  71.542  1.00  0.00            
ATOM   3569  PO4 POPE  655      73.879 130.470  68.310  1.00  0.00            
ATOM   3570  GL1 POPE  655      73.364 130.296  63.843  1.00  0.00            
ATOM   3571  GL2 POPE  655      73.787 127.095  62.580  1.00  0.00            
ATOM   3572  C1A POPE  655      73.434 132.609  59.535  1.00  0.00            
ATOM   3573  D2A POPE  655      77.001 131.912  56.199  1.00  0.00            
ATOM   3574  C3A POPE  655      78.880 132.138  51.989  1.00  0.00            
ATOM   3575  C4A POPE  655      78.519 132.582  47.765  1.00  0.00            
ATOM   3576  C1B POPE  655      74.213 127.468  59.139  1.00  0.00            
ATOM   3577  C2B POPE  655      73.112 129.404  54.437  1.00  0.00            
ATOM   3578  C3B POPE  655      75.087 130.230  49.846  1.00  0.00            
ATOM   3579  C4B POPE  655      74.539 130.617  44.164  1.00  0.00            
ATOM   3580  NH3 POPE  656     168.376 127.481  63.950  1.00  0.00            
ATOM   3581  PO4 POPE  656     171.181 129.708  65.102  1.00  0.00            
ATOM   3582  GL1 POPE  656     172.247 127.833  61.417  1.00  0.00            
ATOM   3583  GL2 POPE  656     171.279 123.905  61.656  1.00  0.00            
ATOM   3584  C1A POPE  656     172.751 128.690  57.663  1.00  0.00            
ATOM   3585  D2A POPE  656     172.833 127.189  52.967  1.00  0.00            
ATOM   3586  C3A POPE  656     172.263 129.648  49.038  1.00  0.00            
ATOM   3587  C4A POPE  656     168.610 129.073  46.665  1.00  0.00            
ATOM   3588  C1B POPE  656     169.684 122.078  59.143  1.00  0.00            
ATOM   3589  C2B POPE  656     168.458 122.679  54.933  1.00  0.00            
ATOM   3590  C3B POPE  656     165.735 123.449  52.123  1.00  0.00            
ATOM   3591  C4B POPE  656     165.023 124.742  48.303  1.00  0.00            
ATOM   3592  NH3 POPE  657     225.409 176.612  67.394  1.00  0.00            
ATOM   3593  PO4 POPE  657     226.978 172.058  70.292  1.00  0.00            
ATOM   3594  GL1 POPE  657     225.793 171.715  65.917  1.00  0.00            
ATOM   3595  GL2 POPE  657     223.132 171.104  64.476  1.00  0.00            
ATOM   3596  C1A POPE  657     228.206 173.626  62.640  1.00  0.00            
ATOM   3597  D2A POPE  657     232.417 173.309  61.348  1.00  0.00            
ATOM   3598  C3A POPE  657     232.663 171.712  57.556  1.00  0.00            
ATOM   3599  C4A POPE  657     231.329 169.903  53.291  1.00  0.00            
ATOM   3600  C1B POPE  657     223.285 174.731  61.382  1.00  0.00            
ATOM   3601  C2B POPE  657     224.668 176.340  57.525  1.00  0.00            
ATOM   3602  C3B POPE  657     224.807 174.745  52.931  1.00  0.00            
ATOM   3603  C4B POPE  657     223.771 172.799  48.759  1.00  0.00            
ATOM   3604  NH3 POPE  658     242.554 129.518  64.376  1.00  0.00            
ATOM   3605  PO4 POPE  658     244.374 125.621  63.699  1.00  0.00            
ATOM   3606  GL1 POPE  658     243.957 128.134  59.588  1.00  0.00            
ATOM   3607  GL2 POPE  658     244.339 131.721  60.102  1.00  0.00            
ATOM   3608  C1A POPE  658     245.418 128.708  55.033  1.00  0.00            
ATOM   3609  D2A POPE  658     245.176 129.394  50.944  1.00  0.00            
ATOM   3610  C3A POPE  658     240.781 128.540  48.913  1.00  0.00            
ATOM   3611  C4A POPE  658     240.204 128.884  45.015  1.00  0.00            
ATOM   3612  C1B POPE  658     243.654 133.628  56.873  1.00  0.00            
ATOM   3613  C2B POPE  658     246.219 135.734  54.719  1.00  0.00            
ATOM   3614  C3B POPE  658     246.385 136.712  50.034  1.00  0.00            
ATOM   3615  C4B POPE  658     246.109 138.566  45.522  1.00  0.00            
ATOM   3616  NH3 POPE  659     208.495   8.431  64.539  1.00  0.00            
ATOM   3617  PO4 POPE  659     205.130   5.782  64.617  1.00  0.00            
ATOM   3618  GL1 POPE  659     206.525   6.139  60.094  1.00  0.00            
ATOM   3619  GL2 POPE  659     208.125   8.645  58.896  1.00  0.00            
ATOM   3620  C1A POPE  659     204.999   8.297  55.580  1.00  0.00            
ATOM   3621  D2A POPE  659     204.722   7.680  50.805  1.00  0.00            
ATOM   3622  C3A POPE  659     205.284   9.295  46.926  1.00  0.00            
ATOM   3623  C4A POPE  659     208.201   9.918  43.754  1.00  0.00            
ATOM   3624  C1B POPE  659     210.892   8.470  55.173  1.00  0.00            
ATOM   3625  C2B POPE  659     211.083   7.284  50.952  1.00  0.00            
ATOM   3626  C3B POPE  659     210.991   9.526  47.823  1.00  0.00            
ATOM   3627  C4B POPE  659     211.456  13.693  44.687  1.00  0.00            
ATOM   3628  NH3 POPE  660     281.458 176.189  64.860  1.00  0.00            
ATOM   3629  PO4 POPE  660     279.950 178.163  60.475  1.00  0.00            
ATOM   3630  GL1 POPE  660     277.087 177.413  57.279  1.00  0.00            
ATOM   3631  GL2 POPE  660     278.608 175.300  55.196  1.00  0.00            
ATOM   3632  C1A POPE  660     274.280 177.415  53.639  1.00  0.00            
ATOM   3633  D2A POPE  660     271.112 178.392  50.980  1.00  0.00            
ATOM   3634  C3A POPE  660     273.513 179.943  46.994  1.00  0.00            
ATOM   3635  C4A POPE  660     274.542 183.119  44.093  1.00  0.00            
ATOM   3636  C1B POPE  660     279.805 178.879  52.934  1.00  0.00            
ATOM   3637  C2B POPE  660     278.313 180.047  49.155  1.00  0.00            
ATOM   3638  C3B POPE  660     278.620 180.580  45.085  1.00  0.00            
ATOM   3639  C4B POPE  660     276.204 177.949  42.439  1.00  0.00            
ATOM   3640  NH3 POPE  661      43.873  64.073  63.793  1.00  0.00            
ATOM   3641  PO4 POPE  661      41.945  62.005  60.036  1.00  0.00            
ATOM   3642  GL1 POPE  661      41.307  63.057  55.830  1.00  0.00            
ATOM   3643  GL2 POPE  661      41.217  66.104  54.148  1.00  0.00            
ATOM   3644  C1A POPE  661      38.670  63.014  51.381  1.00  0.00            
ATOM   3645  D2A POPE  661      40.122  62.669  46.893  1.00  0.00            
ATOM   3646  C3A POPE  661      39.761  66.499  42.852  1.00  0.00            
ATOM   3647  C4A POPE  661      42.777  68.266  39.823  1.00  0.00            
ATOM   3648  C1B POPE  661      40.297  68.053  50.452  1.00  0.00            
ATOM   3649  C2B POPE  661      39.733  71.283  46.996  1.00  0.00            
ATOM   3650  C3B POPE  661      41.285  71.898  43.193  1.00  0.00            
ATOM   3651  C4B POPE  661      43.661  73.566  39.813  1.00  0.00            
ATOM   3652  NH3 POPE  662     193.289 127.217  62.671  1.00  0.00            
ATOM   3653  PO4 POPE  662     190.543 123.608  64.066  1.00  0.00            
ATOM   3654  GL1 POPE  662     187.791 123.279  60.659  1.00  0.00            
ATOM   3655  GL2 POPE  662     184.392 122.140  61.797  1.00  0.00            
ATOM   3656  C1A POPE  662     184.551 126.434  60.156  1.00  0.00            
ATOM   3657  D2A POPE  662     183.938 130.394  59.493  1.00  0.00            
ATOM   3658  C3A POPE  662     186.622 130.211  56.901  1.00  0.00            
ATOM   3659  C4A POPE  662     186.062 131.514  53.068  1.00  0.00            
ATOM   3660  C1B POPE  662     180.452 121.600  58.916  1.00  0.00            
ATOM   3661  C2B POPE  662     178.045 122.324  54.547  1.00  0.00            
ATOM   3662  C3B POPE  662     177.784 126.010  52.071  1.00  0.00            
ATOM   3663  C4B POPE  662     177.021 129.731  50.167  1.00  0.00            
ATOM   3664  NH3 POPE  663     174.623 182.114  68.117  1.00  0.00            
ATOM   3665  PO4 POPE  663     176.597 183.752  64.602  1.00  0.00            
ATOM   3666  GL1 POPE  663     178.086 184.904  60.256  1.00  0.00            
ATOM   3667  GL2 POPE  663     179.777 187.994  60.723  1.00  0.00            
ATOM   3668  C1A POPE  663     176.543 184.320  55.739  1.00  0.00            
ATOM   3669  D2A POPE  663     175.293 184.381  51.211  1.00  0.00            
ATOM   3670  C3A POPE  663     177.435 183.395  46.743  1.00  0.00            
ATOM   3671  C4A POPE  663     180.269 181.430  44.096  1.00  0.00            
ATOM   3672  C1B POPE  663     181.995 186.881  56.223  1.00  0.00            
ATOM   3673  C2B POPE  663     185.522 186.508  52.405  1.00  0.00            
ATOM   3674  C3B POPE  663     186.629 188.094  48.313  1.00  0.00            
ATOM   3675  C4B POPE  663     189.298 190.771  44.931  1.00  0.00            
ATOM   3676  NH3 POPE  664      25.188  46.278  56.779  1.00  0.00            
ATOM   3677  PO4 POPE  664      29.852  46.631  58.786  1.00  0.00            
ATOM   3678  GL1 POPE  664      30.312  45.359  54.877  1.00  0.00            
ATOM   3679  GL2 POPE  664      28.608  42.785  54.759  1.00  0.00            
ATOM   3680  C1A POPE  664      32.897  44.259  50.528  1.00  0.00            
ATOM   3681  D2A POPE  664      32.833  47.166  46.211  1.00  0.00            
ATOM   3682  C3A POPE  664      30.411  45.590  42.515  1.00  0.00            
ATOM   3683  C4A POPE  664      29.463  47.764  38.921  1.00  0.00            
ATOM   3684  C1B POPE  664      27.777  42.887  50.749  1.00  0.00            
ATOM   3685  C2B POPE  664      29.141  44.117  46.787  1.00  0.00            
ATOM   3686  C3B POPE  664      29.368  40.656  43.977  1.00  0.00            
ATOM   3687  C4B POPE  664      31.138  41.089  39.731  1.00  0.00            
ATOM   3688  NH3 POPE  665     184.582 162.026  63.235  1.00  0.00            
ATOM   3689  PO4 POPE  665     182.409 165.690  63.976  1.00  0.00            
ATOM   3690  GL1 POPE  665     181.254 164.438  59.150  1.00  0.00            
ATOM   3691  GL2 POPE  665     182.439 162.654  58.479  1.00  0.00            
ATOM   3692  C1A POPE  665     179.449 163.972  54.978  1.00  0.00            
ATOM   3693  D2A POPE  665     177.818 167.685  53.192  1.00  0.00            
ATOM   3694  C3A POPE  665     176.678 167.589  47.985  1.00  0.00            
ATOM   3695  C4A POPE  665     178.464 167.920  43.664  1.00  0.00            
ATOM   3696  C1B POPE  665     183.730 161.130  55.799  1.00  0.00            
ATOM   3697  C2B POPE  665     185.631 161.703  53.165  1.00  0.00            
ATOM   3698  C3B POPE  665     185.417 161.786  48.901  1.00  0.00            
ATOM   3699  C4B POPE  665     186.643 162.547  44.441  1.00  0.00            
ATOM   3700  NH3 POPE  666     248.780 142.145  63.613  1.00  0.00            
ATOM   3701  PO4 POPE  666     248.160 146.122  65.438  1.00  0.00            
ATOM   3702  GL1 POPE  666     249.950 148.094  61.007  1.00  0.00            
ATOM   3703  GL2 POPE  666     248.889 150.959  59.561  1.00  0.00            
ATOM   3704  C1A POPE  666     251.762 148.225  55.823  1.00  0.00            
ATOM   3705  D2A POPE  666     255.912 147.791  53.675  1.00  0.00            
ATOM   3706  C3A POPE  666     256.454 150.522  49.842  1.00  0.00            
ATOM   3707  C4A POPE  666     259.215 150.670  46.362  1.00  0.00            
ATOM   3708  C1B POPE  666     246.585 149.528  56.246  1.00  0.00            
ATOM   3709  C2B POPE  666     242.133 149.411  53.612  1.00  0.00            
ATOM   3710  C3B POPE  666     237.828 151.533  52.108  1.00  0.00            
ATOM   3711  C4B POPE  666     237.421 152.347  46.728  1.00  0.00            
ATOM   3712  NH3 POPE  667     171.453  36.929  61.294  1.00  0.00            
ATOM   3713  PO4 POPE  667     174.086  39.947  60.189  1.00  0.00            
ATOM   3714  GL1 POPE  667     175.810  38.682  56.650  1.00  0.00            
ATOM   3715  GL2 POPE  667     179.015  39.070  56.692  1.00  0.00            
ATOM   3716  C1A POPE  667     176.523  39.464  52.173  1.00  0.00            
ATOM   3717  D2A POPE  667     176.452  39.828  47.798  1.00  0.00            
ATOM   3718  C3A POPE  667     178.626  40.541  44.639  1.00  0.00            
ATOM   3719  C4A POPE  667     179.410  44.512  41.363  1.00  0.00            
ATOM   3720  C1B POPE  667     181.730  42.302  54.466  1.00  0.00            
ATOM   3721  C2B POPE  667     184.447  44.035  52.247  1.00  0.00            
ATOM   3722  C3B POPE  667     184.369  44.425  47.703  1.00  0.00            
ATOM   3723  C4B POPE  667     183.677  43.317  43.665  1.00  0.00            
ATOM   3724  NH3 POPE  668       8.157 170.773  59.142  1.00  0.00            
ATOM   3725  PO4 POPE  668       5.530 167.654  58.784  1.00  0.00            
ATOM   3726  GL1 POPE  668       7.947 166.406  56.188  1.00  0.00            
ATOM   3727  GL2 POPE  668      10.322 164.144  57.553  1.00  0.00            
ATOM   3728  C1A POPE  668       8.075 167.145  52.095  1.00  0.00            
ATOM   3729  D2A POPE  668       8.461 168.915  48.816  1.00  0.00            
ATOM   3730  C3A POPE  668       7.727 173.835  46.964  1.00  0.00            
ATOM   3731  C4A POPE  668       6.538 178.584  45.612  1.00  0.00            
ATOM   3732  C1B POPE  668      11.235 163.189  52.962  1.00  0.00            
ATOM   3733  C2B POPE  668      11.074 164.564  48.942  1.00  0.00            
ATOM   3734  C3B POPE  668      13.101 163.462  44.940  1.00  0.00            
ATOM   3735  C4B POPE  668      14.187 161.572  40.787  1.00  0.00            
ATOM   3736  NH3 POPE  669      77.015 274.610  59.153  1.00  0.00            
ATOM   3737  PO4 POPE  669      72.377 277.203  59.959  1.00  0.00            
ATOM   3738  GL1 POPE  669      72.306 274.957  55.574  1.00  0.00            
ATOM   3739  GL2 POPE  669      69.419 272.491  55.584  1.00  0.00            
ATOM   3740  C1A POPE  669      73.895 273.365  51.855  1.00  0.00            
ATOM   3741  D2A POPE  669      74.806 273.002  46.726  1.00  0.00            
ATOM   3742  C3A POPE  669      77.649 271.343  45.219  1.00  0.00            
ATOM   3743  C4A POPE  669      79.261 270.365  41.603  1.00  0.00            
ATOM   3744  C1B POPE  669      69.795 270.132  52.030  1.00  0.00            
ATOM   3745  C2B POPE  669      70.145 269.030  47.518  1.00  0.00            
ATOM   3746  C3B POPE  669      71.860 270.140  43.648  1.00  0.00            
ATOM   3747  C4B POPE  669      74.335 268.781  41.186  1.00  0.00            
ATOM   3748  NH3 POPE  670      70.464 155.302  64.318  1.00  0.00            
ATOM   3749  PO4 POPE  670      66.647 155.214  64.082  1.00  0.00            
ATOM   3750  GL1 POPE  670      66.463 154.824  59.799  1.00  0.00            
ATOM   3751  GL2 POPE  670      65.455 152.810  57.702  1.00  0.00            
ATOM   3752  C1A POPE  670      70.236 152.999  57.101  1.00  0.00            
ATOM   3753  D2A POPE  670      74.170 151.023  53.939  1.00  0.00            
ATOM   3754  C3A POPE  670      72.290 150.066  49.646  1.00  0.00            
ATOM   3755  C4A POPE  670      71.755 148.177  45.193  1.00  0.00            
ATOM   3756  C1B POPE  670      64.566 150.233  53.323  1.00  0.00            
ATOM   3757  C2B POPE  670      63.766 151.020  49.819  1.00  0.00            
ATOM   3758  C3B POPE  670      60.707 149.755  46.532  1.00  0.00            
ATOM   3759  C4B POPE  670      57.924 148.053  43.536  1.00  0.00            
ATOM   3760  NH3 POPE  671      56.445  67.201  59.701  1.00  0.00            
ATOM   3761  PO4 POPE  671      56.933  62.920  61.433  1.00  0.00            
ATOM   3762  GL1 POPE  671      57.478  63.414  56.212  1.00  0.00            
ATOM   3763  GL2 POPE  671      59.503  63.044  54.840  1.00  0.00            
ATOM   3764  C1A POPE  671      56.057  61.456  52.000  1.00  0.00            
ATOM   3765  D2A POPE  671      55.407  61.075  46.867  1.00  0.00            
ATOM   3766  C3A POPE  671      58.612  60.069  44.961  1.00  0.00            
ATOM   3767  C4A POPE  671      62.286  62.296  45.389  1.00  0.00            
ATOM   3768  C1B POPE  671      58.276  65.656  51.684  1.00  0.00            
ATOM   3769  C2B POPE  671      58.918  65.093  47.736  1.00  0.00            
ATOM   3770  C3B POPE  671      57.524  64.681  43.749  1.00  0.00            
ATOM   3771  C4B POPE  671      59.048  62.188  39.683  1.00  0.00            
ATOM   3772  NH3 POPE  672      99.831  26.719  63.645  1.00  0.00            
ATOM   3773  PO4 POPE  672     104.655  26.358  62.322  1.00  0.00            
ATOM   3774  GL1 POPE  672     106.482  28.399  59.293  1.00  0.00            
ATOM   3775  GL2 POPE  672     104.558  30.688  57.309  1.00  0.00            
ATOM   3776  C1A POPE  672     108.062  28.723  54.078  1.00  0.00            
ATOM   3777  D2A POPE  672     107.119  28.010  49.956  1.00  0.00            
ATOM   3778  C3A POPE  672     108.881  26.555  46.019  1.00  0.00            
ATOM   3779  C4A POPE  672     109.957  24.911  42.183  1.00  0.00            
ATOM   3780  C1B POPE  672     102.302  28.987  54.634  1.00  0.00            
ATOM   3781  C2B POPE  672     102.927  30.841  50.506  1.00  0.00            
ATOM   3782  C3B POPE  672     105.230  31.365  45.741  1.00  0.00            
ATOM   3783  C4B POPE  672     108.886  30.484  42.551  1.00  0.00            
ATOM   3784  NH3 POPE  673     106.013 226.141  56.380  1.00  0.00            
ATOM   3785  PO4 POPE  673     108.631 229.966  55.896  1.00  0.00            
ATOM   3786  GL1 POPE  673     107.401 229.137  52.209  1.00  0.00            
ATOM   3787  GL2 POPE  673     104.726 226.106  51.662  1.00  0.00            
ATOM   3788  C1A POPE  673     106.361 228.431  47.834  1.00  0.00            
ATOM   3789  D2A POPE  673     106.012 229.395  43.027  1.00  0.00            
ATOM   3790  C3A POPE  673     107.514 233.381  41.886  1.00  0.00            
ATOM   3791  C4A POPE  673     111.789 235.926  40.672  1.00  0.00            
ATOM   3792  C1B POPE  673     101.408 227.277  50.269  1.00  0.00            
ATOM   3793  C2B POPE  673     101.616 230.498  47.261  1.00  0.00            
ATOM   3794  C3B POPE  673     101.578 234.197  44.031  1.00  0.00            
ATOM   3795  C4B POPE  673     104.059 237.355  43.139  1.00  0.00            
ATOM   3796  NH3 POPE  674     109.927 234.656  56.579  1.00  0.00            
ATOM   3797  PO4 POPE  674     112.415 237.782  54.339  1.00  0.00            
ATOM   3798  GL1 POPE  674     111.814 240.075  50.250  1.00  0.00            
ATOM   3799  GL2 POPE  674     114.610 238.232  50.189  1.00  0.00            
ATOM   3800  C1A POPE  674     113.092 242.636  47.361  1.00  0.00            
ATOM   3801  D2A POPE  674     111.702 246.220  45.192  1.00  0.00            
ATOM   3802  C3A POPE  674     112.424 246.017  40.640  1.00  0.00            
ATOM   3803  C4A POPE  674     114.229 249.560  38.471  1.00  0.00            
ATOM   3804  C1B POPE  674     115.163 237.566  45.958  1.00  0.00            
ATOM   3805  C2B POPE  674     116.745 234.452  43.535  1.00  0.00            
ATOM   3806  C3B POPE  674     120.627 232.849  40.949  1.00  0.00            
ATOM   3807  C4B POPE  674     121.793 230.991  37.450  1.00  0.00            
ATOM   3808  NH3 POPE  675     184.633   8.749  61.044  1.00  0.00            
ATOM   3809  PO4 POPE  675     181.935   5.617  62.795  1.00  0.00            
ATOM   3810  GL1 POPE  675     181.377   4.213  59.397  1.00  0.00            
ATOM   3811  GL2 POPE  675     184.059   5.495  56.827  1.00  0.00            
ATOM   3812  C1A POPE  675     179.690   2.393  54.730  1.00  0.00            
ATOM   3813  D2A POPE  675     181.730   2.842  50.618  1.00  0.00            
ATOM   3814  C3A POPE  675     182.853 281.287  47.566  1.00  0.00            
ATOM   3815  C4A POPE  675     186.668 278.919  45.224  1.00  0.00            
ATOM   3816  C1B POPE  675     186.908   7.900  52.881  1.00  0.00            
ATOM   3817  C2B POPE  675     188.184  11.407  49.218  1.00  0.00            
ATOM   3818  C3B POPE  675     186.751  12.142  45.371  1.00  0.00            
ATOM   3819  C4B POPE  675     183.127  11.396  42.724  1.00  0.00            
ATOM   3820  NH3 POPE  676      59.686 175.676  66.666  1.00  0.00            
ATOM   3821  PO4 POPE  676      64.047 175.078  65.758  1.00  0.00            
ATOM   3822  GL1 POPE  676      61.922 175.925  61.609  1.00  0.00            
ATOM   3823  GL2 POPE  676      59.216 175.064  59.650  1.00  0.00            
ATOM   3824  C1A POPE  676      63.309 178.312  58.428  1.00  0.00            
ATOM   3825  D2A POPE  676      64.576 179.122  54.330  1.00  0.00            
ATOM   3826  C3A POPE  676      60.979 182.629  52.621  1.00  0.00            
ATOM   3827  C4A POPE  676      56.831 182.673  50.571  1.00  0.00            
ATOM   3828  C1B POPE  676      58.158 174.026  55.805  1.00  0.00            
ATOM   3829  C2B POPE  676      56.067 171.961  53.245  1.00  0.00            
ATOM   3830  C3B POPE  676      55.142 169.236  49.053  1.00  0.00            
ATOM   3831  C4B POPE  676      56.557 167.119  45.333  1.00  0.00            
ATOM   3832  NH3 POPE  677      99.420 121.493  66.515  1.00  0.00            
ATOM   3833  PO4 POPE  677     101.355 126.207  67.443  1.00  0.00            
ATOM   3834  GL1 POPE  677     102.509 124.894  63.658  1.00  0.00            
ATOM   3835  GL2 POPE  677     102.089 120.521  62.403  1.00  0.00            
ATOM   3836  C1A POPE  677     103.313 123.895  59.117  1.00  0.00            
ATOM   3837  D2A POPE  677     100.825 126.063  55.626  1.00  0.00            
ATOM   3838  C3A POPE  677      97.536 128.685  56.124  1.00  0.00            
ATOM   3839  C4A POPE  677      94.540 129.002  59.656  1.00  0.00            
ATOM   3840  C1B POPE  677     105.054 119.479  60.317  1.00  0.00            
ATOM   3841  C2B POPE  677     104.904 120.027  56.012  1.00  0.00            
ATOM   3842  C3B POPE  677     106.903 120.773  52.115  1.00  0.00            
ATOM   3843  C4B POPE  677     106.506 121.924  47.662  1.00  0.00            
ATOM   3844  NH3 POPE  678     119.139 134.894  68.300  1.00  0.00            
ATOM   3845  PO4 POPE  678     115.306 132.315  68.592  1.00  0.00            
ATOM   3846  GL1 POPE  678     113.580 131.935  63.481  1.00  0.00            
ATOM   3847  GL2 POPE  678     112.624 133.822  61.493  1.00  0.00            
ATOM   3848  C1A POPE  678     114.218 129.109  60.566  1.00  0.00            
ATOM   3849  D2A POPE  678     116.702 128.321  57.288  1.00  0.00            
ATOM   3850  C3A POPE  678     114.192 128.987  52.544  1.00  0.00            
ATOM   3851  C4A POPE  678     114.530 133.279  50.182  1.00  0.00            
ATOM   3852  C1B POPE  678     112.066 132.747  56.601  1.00  0.00            
ATOM   3853  C2B POPE  678     109.725 133.374  52.425  1.00  0.00            
ATOM   3854  C3B POPE  678     110.358 131.620  47.899  1.00  0.00            
ATOM   3855  C4B POPE  678     111.046 132.839  43.616  1.00  0.00            
ATOM   3856  NH3 POPE  679      50.772 213.647  67.529  1.00  0.00            
ATOM   3857  PO4 POPE  679      51.936 210.521  63.691  1.00  0.00            
ATOM   3858  GL1 POPE  679      52.177 212.268  59.454  1.00  0.00            
ATOM   3859  GL2 POPE  679      54.166 214.347  58.469  1.00  0.00            
ATOM   3860  C1A POPE  679      52.138 211.025  55.747  1.00  0.00            
ATOM   3861  D2A POPE  679      52.839 207.655  53.246  1.00  0.00            
ATOM   3862  C3A POPE  679      54.035 208.559  48.838  1.00  0.00            
ATOM   3863  C4A POPE  679      53.148 206.939  44.519  1.00  0.00            
ATOM   3864  C1B POPE  679      54.308 216.221  54.563  1.00  0.00            
ATOM   3865  C2B POPE  679      53.539 217.744  49.935  1.00  0.00            
ATOM   3866  C3B POPE  679      51.903 216.905  45.738  1.00  0.00            
ATOM   3867  C4B POPE  679      50.962 219.649  42.446  1.00  0.00            
ATOM   3868  NH3 POPE  680     107.826 106.829  65.184  1.00  0.00            
ATOM   3869  PO4 POPE  680     111.839 108.803  65.968  1.00  0.00            
ATOM   3870  GL1 POPE  680     110.056 110.976  62.756  1.00  0.00            
ATOM   3871  GL2 POPE  680     111.214 113.409  62.835  1.00  0.00            
ATOM   3872  C1A POPE  680     107.063 114.752  60.310  1.00  0.00            
ATOM   3873  D2A POPE  680     104.246 114.487  56.548  1.00  0.00            
ATOM   3874  C3A POPE  680     102.511 116.940  53.255  1.00  0.00            
ATOM   3875  C4A POPE  680     102.365 119.543  49.403  1.00  0.00            
ATOM   3876  C1B POPE  680     111.173 113.849  58.209  1.00  0.00            
ATOM   3877  C2B POPE  680     112.360 112.690  54.054  1.00  0.00            
ATOM   3878  C3B POPE  680     111.152 109.148  51.464  1.00  0.00            
ATOM   3879  C4B POPE  680     109.225 105.510  51.251  1.00  0.00            
ATOM   3880  NH3 POPE  681     112.203 151.622  64.241  1.00  0.00            
ATOM   3881  PO4 POPE  681     109.906 155.097  62.763  1.00  0.00            
ATOM   3882  GL1 POPE  681     113.194 155.672  58.969  1.00  0.00            
ATOM   3883  GL2 POPE  681     114.637 159.105  59.165  1.00  0.00            
ATOM   3884  C1A POPE  681     113.314 152.781  55.817  1.00  0.00            
ATOM   3885  D2A POPE  681     114.393 150.179  52.794  1.00  0.00            
ATOM   3886  C3A POPE  681     113.488 149.184  48.032  1.00  0.00            
ATOM   3887  C4A POPE  681     110.925 149.542  42.990  1.00  0.00            
ATOM   3888  C1B POPE  681     113.517 157.726  54.255  1.00  0.00            
ATOM   3889  C2B POPE  681     110.298 157.396  52.219  1.00  0.00            
ATOM   3890  C3B POPE  681     108.079 157.440  48.841  1.00  0.00            
ATOM   3891  C4B POPE  681     106.351 158.211  44.947  1.00  0.00            
ATOM   3892  NH3 POPE  682      13.670  40.951  62.873  1.00  0.00            
ATOM   3893  PO4 POPE  682       9.036  42.281  62.700  1.00  0.00            
ATOM   3894  GL1 POPE  682      10.828  41.259  57.975  1.00  0.00            
ATOM   3895  GL2 POPE  682       9.044  43.778  56.429  1.00  0.00            
ATOM   3896  C1A POPE  682      12.418  38.642  55.032  1.00  0.00            
ATOM   3897  D2A POPE  682      16.420  37.332  53.294  1.00  0.00            
ATOM   3898  C3A POPE  682      16.978  37.056  48.825  1.00  0.00            
ATOM   3899  C4A POPE  682      16.277  36.178  44.471  1.00  0.00            
ATOM   3900  C1B POPE  682       9.713  44.513  52.302  1.00  0.00            
ATOM   3901  C2B POPE  682      12.621  44.714  47.501  1.00  0.00            
ATOM   3902  C3B POPE  682      12.760  45.603  43.382  1.00  0.00            
ATOM   3903  C4B POPE  682      11.733  47.140  39.152  1.00  0.00            
ATOM   3904  NH3 POPE  683     221.998  94.523  67.583  1.00  0.00            
ATOM   3905  PO4 POPE  683     224.517  91.098  65.153  1.00  0.00            
ATOM   3906  GL1 POPE  683     224.090  89.352  61.552  1.00  0.00            
ATOM   3907  GL2 POPE  683     221.505  87.027  62.291  1.00  0.00            
ATOM   3908  C1A POPE  683     228.016  88.618  59.048  1.00  0.00            
ATOM   3909  D2A POPE  683     231.240  89.686  55.707  1.00  0.00            
ATOM   3910  C3A POPE  683     229.805  91.104  51.044  1.00  0.00            
ATOM   3911  C4A POPE  683     226.441  92.063  49.081  1.00  0.00            
ATOM   3912  C1B POPE  683     220.621  88.878  58.148  1.00  0.00            
ATOM   3913  C2B POPE  683     218.508  88.297  55.493  1.00  0.00            
ATOM   3914  C3B POPE  683     218.168  87.325  51.698  1.00  0.00            
ATOM   3915  C4B POPE  683     216.233  88.553  48.516  1.00  0.00            
ATOM   3916  NH3 POPE  684      28.810 142.839  60.107  1.00  0.00            
ATOM   3917  PO4 POPE  684      31.521 145.467  62.763  1.00  0.00            
ATOM   3918  GL1 POPE  684      31.877 146.710  58.203  1.00  0.00            
ATOM   3919  GL2 POPE  684      29.265 146.952  57.153  1.00  0.00            
ATOM   3920  C1A POPE  684      32.609 150.007  55.390  1.00  0.00            
ATOM   3921  D2A POPE  684      34.958 149.872  52.142  1.00  0.00            
ATOM   3922  C3A POPE  684      38.972 151.512  52.565  1.00  0.00            
ATOM   3923  C4A POPE  684      41.668 151.337  55.577  1.00  0.00            
ATOM   3924  C1B POPE  684      32.705 145.613  53.286  1.00  0.00            
ATOM   3925  C2B POPE  684      32.373 146.644  48.331  1.00  0.00            
ATOM   3926  C3B POPE  684      30.130 146.658  44.679  1.00  0.00            
ATOM   3927  C4B POPE  684      32.030 145.733  40.684  1.00  0.00            
ATOM   3928  NH3 POPE  685     185.846 218.202  66.532  1.00  0.00            
ATOM   3929  PO4 POPE  685     183.571 214.683  65.768  1.00  0.00            
ATOM   3930  GL1 POPE  685     181.985 215.248  61.614  1.00  0.00            
ATOM   3931  GL2 POPE  685     178.594 215.034  60.344  1.00  0.00            
ATOM   3932  C1A POPE  685     182.720 215.041  56.671  1.00  0.00            
ATOM   3933  D2A POPE  685     183.600 213.080  52.319  1.00  0.00            
ATOM   3934  C3A POPE  685     183.649 215.901  49.118  1.00  0.00            
ATOM   3935  C4A POPE  685     181.164 217.631  45.811  1.00  0.00            
ATOM   3936  C1B POPE  685     178.977 211.699  57.007  1.00  0.00            
ATOM   3937  C2B POPE  685     179.139 211.101  52.472  1.00  0.00            
ATOM   3938  C3B POPE  685     178.972 210.696  48.321  1.00  0.00            
ATOM   3939  C4B POPE  685     176.592 213.995  46.706  1.00  0.00            
ATOM   3940  NH3 POPE  686      76.870  99.899  62.562  1.00  0.00            
ATOM   3941  PO4 POPE  686      74.761 102.843  63.620  1.00  0.00            
ATOM   3942  GL1 POPE  686      75.148 103.390  59.677  1.00  0.00            
ATOM   3943  GL2 POPE  686      71.375 104.198  58.510  1.00  0.00            
ATOM   3944  C1A POPE  686      75.353 102.438  56.145  1.00  0.00            
ATOM   3945  D2A POPE  686      74.804 102.356  51.256  1.00  0.00            
ATOM   3946  C3A POPE  686      78.245 103.411  48.693  1.00  0.00            
ATOM   3947  C4A POPE  686      79.166 105.016  44.414  1.00  0.00            
ATOM   3948  C1B POPE  686      71.341 104.049  54.112  1.00  0.00            
ATOM   3949  C2B POPE  686      70.455 104.374  49.901  1.00  0.00            
ATOM   3950  C3B POPE  686      69.221 103.825  46.818  1.00  0.00            
ATOM   3951  C4B POPE  686      71.553 105.290  41.672  1.00  0.00            
ATOM   3952  NH3 POPE  687       3.954  43.852  58.509  1.00  0.00            
ATOM   3953  PO4 POPE  687       5.635  39.492  58.958  1.00  0.00            
ATOM   3954  GL1 POPE  687       5.469  39.634  54.640  1.00  0.00            
ATOM   3955  GL2 POPE  687       3.269  38.597  53.132  1.00  0.00            
ATOM   3956  C1A POPE  687       8.040  39.179  51.881  1.00  0.00            
ATOM   3957  D2A POPE  687       8.279  41.872  47.729  1.00  0.00            
ATOM   3958  C3A POPE  687       5.781  40.778  44.369  1.00  0.00            
ATOM   3959  C4A POPE  687       1.494  41.995  41.897  1.00  0.00            
ATOM   3960  C1B POPE  687       3.889  41.383  49.177  1.00  0.00            
ATOM   3961  C2B POPE  687       2.289  44.942  46.560  1.00  0.00            
ATOM   3962  C3B POPE  687     280.463  43.090  45.438  1.00  0.00            
ATOM   3963  C4B POPE  687     278.560  40.505  42.403  1.00  0.00            
ATOM   3964  NH3 POPE  688     142.487 242.013  58.843  1.00  0.00            
ATOM   3965  PO4 POPE  688     146.659 242.753  60.881  1.00  0.00            
ATOM   3966  GL1 POPE  688     148.736 240.736  55.957  1.00  0.00            
ATOM   3967  GL2 POPE  688     152.659 241.034  56.696  1.00  0.00            
ATOM   3968  C1A POPE  688     149.482 240.905  51.066  1.00  0.00            
ATOM   3969  D2A POPE  688     148.880 242.486  47.647  1.00  0.00            
ATOM   3970  C3A POPE  688     149.401 240.404  43.550  1.00  0.00            
ATOM   3971  C4A POPE  688     147.334 236.901  41.502  1.00  0.00            
ATOM   3972  C1B POPE  688     154.485 241.749  54.035  1.00  0.00            
ATOM   3973  C2B POPE  688     153.286 243.610  49.518  1.00  0.00            
ATOM   3974  C3B POPE  688     155.106 245.736  45.570  1.00  0.00            
ATOM   3975  C4B POPE  688     155.977 245.720  41.367  1.00  0.00            
ATOM   3976  NH3 POPE  689     216.543 279.729  58.653  1.00  0.00            
ATOM   3977  PO4 POPE  689     221.297 278.910  59.549  1.00  0.00            
ATOM   3978  GL1 POPE  689     221.117   0.603  56.762  1.00  0.00            
ATOM   3979  GL2 POPE  689     218.123   2.664  56.720  1.00  0.00            
ATOM   3980  C1A POPE  689     222.431   0.181  52.897  1.00  0.00            
ATOM   3981  D2A POPE  689     222.098   0.508  49.265  1.00  0.00            
ATOM   3982  C3A POPE  689     221.380   2.154  46.459  1.00  0.00            
ATOM   3983  C4A POPE  689     219.638   6.050  45.289  1.00  0.00            
ATOM   3984  C1B POPE  689     217.598   0.883  52.670  1.00  0.00            
ATOM   3985  C2B POPE  689     216.571   1.401  48.555  1.00  0.00            
ATOM   3986  C3B POPE  689     215.662   1.954  44.572  1.00  0.00            
ATOM   3987  C4B POPE  689     219.725   2.533  41.572  1.00  0.00            
ATOM   3988  NH3 POPE  690      33.452 233.937  64.906  1.00  0.00            
ATOM   3989  PO4 POPE  690      32.890 238.124  64.123  1.00  0.00            
ATOM   3990  GL1 POPE  690      32.480 236.609  60.358  1.00  0.00            
ATOM   3991  GL2 POPE  690      33.039 239.624  58.537  1.00  0.00            
ATOM   3992  C1A POPE  690      34.539 234.045  57.534  1.00  0.00            
ATOM   3993  D2A POPE  690      35.692 233.883  53.410  1.00  0.00            
ATOM   3994  C3A POPE  690      32.874 233.219  50.189  1.00  0.00            
ATOM   3995  C4A POPE  690      28.915 229.976  47.504  1.00  0.00            
ATOM   3996  C1B POPE  690      32.350 237.339  54.573  1.00  0.00            
ATOM   3997  C2B POPE  690      30.406 238.738  49.865  1.00  0.00            
ATOM   3998  C3B POPE  690      26.950 239.102  46.182  1.00  0.00            
ATOM   3999  C4B POPE  690      24.826 243.235  45.920  1.00  0.00            
ATOM   4000  NH3 POPE  691     207.111 150.439  67.434  1.00  0.00            
ATOM   4001  PO4 POPE  691     204.691 149.042  63.147  1.00  0.00            
ATOM   4002  GL1 POPE  691     202.983 147.843  59.127  1.00  0.00            
ATOM   4003  GL2 POPE  691     202.956 144.874  56.772  1.00  0.00            
ATOM   4004  C1A POPE  691     200.103 149.853  55.987  1.00  0.00            
ATOM   4005  D2A POPE  691     198.784 152.328  53.853  1.00  0.00            
ATOM   4006  C3A POPE  691     201.271 153.034  49.783  1.00  0.00            
ATOM   4007  C4A POPE  691     202.939 156.234  47.441  1.00  0.00            
ATOM   4008  C1B POPE  691     200.902 145.319  53.463  1.00  0.00            
ATOM   4009  C2B POPE  691     200.943 147.993  50.794  1.00  0.00            
ATOM   4010  C3B POPE  691     197.917 148.847  47.357  1.00  0.00            
ATOM   4011  C4B POPE  691     194.465 146.342  46.722  1.00  0.00            
ATOM   4012  NH3 POPE  692      43.147 232.074  65.805  1.00  0.00            
ATOM   4013  PO4 POPE  692      45.754 228.818  64.017  1.00  0.00            
ATOM   4014  GL1 POPE  692      46.751 227.492  60.158  1.00  0.00            
ATOM   4015  GL2 POPE  692      47.069 223.791  59.337  1.00  0.00            
ATOM   4016  C1A POPE  692      47.823 226.231  55.293  1.00  0.00            
ATOM   4017  D2A POPE  692      48.075 225.031  50.256  1.00  0.00            
ATOM   4018  C3A POPE  692      45.046 222.253  47.392  1.00  0.00            
ATOM   4019  C4A POPE  692      42.257 220.334  43.591  1.00  0.00            
ATOM   4020  C1B POPE  692      46.749 220.002  56.542  1.00  0.00            
ATOM   4021  C2B POPE  692      45.119 217.308  52.643  1.00  0.00            
ATOM   4022  C3B POPE  692      45.935 217.153  48.214  1.00  0.00            
ATOM   4023  C4B POPE  692      47.168 218.047  44.512  1.00  0.00            
ATOM   4024  NH3 POPE  693      40.256   3.476  60.207  1.00  0.00            
ATOM   4025  PO4 POPE  693      36.240   1.683  59.325  1.00  0.00            
ATOM   4026  GL1 POPE  693      33.537   2.511  55.068  1.00  0.00            
ATOM   4027  GL2 POPE  693      30.640   0.926  53.997  1.00  0.00            
ATOM   4028  C1A POPE  693      33.278   4.053  49.999  1.00  0.00            
ATOM   4029  D2A POPE  693      33.060   5.800  46.131  1.00  0.00            
ATOM   4030  C3A POPE  693      31.938   3.012  43.266  1.00  0.00            
ATOM   4031  C4A POPE  693      33.055 281.203  41.345  1.00  0.00            
ATOM   4032  C1B POPE  693      29.099   0.478  49.456  1.00  0.00            
ATOM   4033  C2B POPE  693      32.857   0.088  47.031  1.00  0.00            
ATOM   4034  C3B POPE  693      35.685 278.894  44.904  1.00  0.00            
ATOM   4035  C4B POPE  693      39.192 279.540  43.067  1.00  0.00            
ATOM   4036  NH3 POPE  694     239.171 205.170  65.665  1.00  0.00            
ATOM   4037  PO4 POPE  694     235.955 207.924  65.907  1.00  0.00            
ATOM   4038  GL1 POPE  694     237.420 207.694  61.825  1.00  0.00            
ATOM   4039  GL2 POPE  694     235.276 209.768  60.429  1.00  0.00            
ATOM   4040  C1A POPE  694     241.052 205.686  58.477  1.00  0.00            
ATOM   4041  D2A POPE  694     242.516 206.568  54.750  1.00  0.00            
ATOM   4042  C3A POPE  694     245.460 203.283  52.972  1.00  0.00            
ATOM   4043  C4A POPE  694     246.522 199.612  51.354  1.00  0.00            
ATOM   4044  C1B POPE  694     237.123 207.897  56.378  1.00  0.00            
ATOM   4045  C2B POPE  694     237.985 206.856  52.425  1.00  0.00            
ATOM   4046  C3B POPE  694     240.013 203.298  51.482  1.00  0.00            
ATOM   4047  C4B POPE  694     242.016 200.089  49.001  1.00  0.00            
ATOM   4048  NH3 POPE  695     229.979  31.128  63.869  1.00  0.00            
ATOM   4049  PO4 POPE  695     230.535  35.193  62.553  1.00  0.00            
ATOM   4050  GL1 POPE  695     230.757  34.539  59.021  1.00  0.00            
ATOM   4051  GL2 POPE  695     227.750  34.728  58.071  1.00  0.00            
ATOM   4052  C1A POPE  695     231.847  35.622  54.867  1.00  0.00            
ATOM   4053  D2A POPE  695     229.333  35.449  50.461  1.00  0.00            
ATOM   4054  C3A POPE  695     229.693  38.334  47.180  1.00  0.00            
ATOM   4055  C4A POPE  695     231.979  40.865  43.875  1.00  0.00            
ATOM   4056  C1B POPE  695     226.334  36.272  54.185  1.00  0.00            
ATOM   4057  C2B POPE  695     224.570  38.007  49.985  1.00  0.00            
ATOM   4058  C3B POPE  695     221.386  41.831  48.026  1.00  0.00            
ATOM   4059  C4B POPE  695     219.752  45.399  48.949  1.00  0.00            
ATOM   4060  NH3 POPE  696      86.301 162.700  66.595  1.00  0.00            
ATOM   4061  PO4 POPE  696      89.269 159.003  67.441  1.00  0.00            
ATOM   4062  GL1 POPE  696      89.636 159.293  62.883  1.00  0.00            
ATOM   4063  GL2 POPE  696      88.551 155.863  62.495  1.00  0.00            
ATOM   4064  C1A POPE  696      92.518 158.052  58.934  1.00  0.00            
ATOM   4065  D2A POPE  696      95.019 158.573  55.018  1.00  0.00            
ATOM   4066  C3A POPE  696      98.520 155.887  52.613  1.00  0.00            
ATOM   4067  C4A POPE  696      99.172 152.614  48.829  1.00  0.00            
ATOM   4068  C1B POPE  696      86.590 152.693  59.790  1.00  0.00            
ATOM   4069  C2B POPE  696      85.745 152.448  55.069  1.00  0.00            
ATOM   4070  C3B POPE  696      86.991 150.148  51.852  1.00  0.00            
ATOM   4071  C4B POPE  696      88.303 149.944  48.084  1.00  0.00            
ATOM   4072  NH3 POPE  697     278.114 213.923  65.344  1.00  0.00            
ATOM   4073  PO4 POPE  697     280.441 209.678  65.740  1.00  0.00            
ATOM   4074  GL1 POPE  697     280.315 209.127  61.495  1.00  0.00            
ATOM   4075  GL2 POPE  697     279.414 212.229  60.241  1.00  0.00            
ATOM   4076  C1A POPE  697       0.582 209.972  57.246  1.00  0.00            
ATOM   4077  D2A POPE  697     281.090 212.295  53.281  1.00  0.00            
ATOM   4078  C3A POPE  697     281.532 209.776  50.216  1.00  0.00            
ATOM   4079  C4A POPE  697       4.046 207.933  50.277  1.00  0.00            
ATOM   4080  C1B POPE  697     276.740 210.780  56.886  1.00  0.00            
ATOM   4081  C2B POPE  697     276.165 211.975  52.620  1.00  0.00            
ATOM   4082  C3B POPE  697     276.940 211.049  47.767  1.00  0.00            
ATOM   4083  C4B POPE  697     279.684 211.621  44.652  1.00  0.00            
ATOM   4084  NH3 POPE  698     126.423 143.232  67.095  1.00  0.00            
ATOM   4085  PO4 POPE  698     126.271 141.165  62.935  1.00  0.00            
ATOM   4086  GL1 POPE  698     126.746 141.893  59.386  1.00  0.00            
ATOM   4087  GL2 POPE  698     129.447 141.479  57.810  1.00  0.00            
ATOM   4088  C1A POPE  698     125.356 142.942  54.972  1.00  0.00            
ATOM   4089  D2A POPE  698     124.526 140.876  50.966  1.00  0.00            
ATOM   4090  C3A POPE  698     121.299 140.373  48.282  1.00  0.00            
ATOM   4091  C4A POPE  698     117.288 140.062  45.961  1.00  0.00            
ATOM   4092  C1B POPE  698     126.712 137.636  55.733  1.00  0.00            
ATOM   4093  C2B POPE  698     124.939 136.187  51.959  1.00  0.00            
ATOM   4094  C3B POPE  698     124.035 136.652  48.234  1.00  0.00            
ATOM   4095  C4B POPE  698     125.811 139.546  45.831  1.00  0.00            
ATOM   4096  NH3 POPE  699     157.287   1.834  57.617  1.00  0.00            
ATOM   4097  PO4 POPE  699     152.715   2.038  57.251  1.00  0.00            
ATOM   4098  GL1 POPE  699     153.939 281.336  53.734  1.00  0.00            
ATOM   4099  GL2 POPE  699     153.393 278.744  53.955  1.00  0.00            
ATOM   4100  C1A POPE  699     156.269 281.403  50.787  1.00  0.00            
ATOM   4101  D2A POPE  699     155.594   2.399  47.596  1.00  0.00            
ATOM   4102  C3A POPE  699     153.618   2.872  44.511  1.00  0.00            
ATOM   4103  C4A POPE  699     150.929   1.150  42.764  1.00  0.00            
ATOM   4104  C1B POPE  699     154.654 276.747  49.710  1.00  0.00            
ATOM   4105  C2B POPE  699     155.965 277.877  46.582  1.00  0.00            
ATOM   4106  C3B POPE  699     155.272 279.541  43.147  1.00  0.00            
ATOM   4107  C4B POPE  699     155.265   1.066  40.395  1.00  0.00            
ATOM   4108  NH3 POPE  700      14.633  96.997  59.840  1.00  0.00            
ATOM   4109  PO4 POPE  700      11.306  95.880  63.162  1.00  0.00            
ATOM   4110  GL1 POPE  700       9.352  97.658  58.881  1.00  0.00            
ATOM   4111  GL2 POPE  700       7.374 100.569  58.229  1.00  0.00            
ATOM   4112  C1A POPE  700       9.150  95.717  54.343  1.00  0.00            
ATOM   4113  D2A POPE  700       9.219  94.507  50.259  1.00  0.00            
ATOM   4114  C3A POPE  700       8.277  90.110  48.941  1.00  0.00            
ATOM   4115  C4A POPE  700       5.992  87.954  51.684  1.00  0.00            
ATOM   4116  C1B POPE  700       8.698 104.179  55.061  1.00  0.00            
ATOM   4117  C2B POPE  700       7.978 104.943  51.680  1.00  0.00            
ATOM   4118  C3B POPE  700       7.080 105.541  47.855  1.00  0.00            
ATOM   4119  C4B POPE  700       7.107 108.678  44.472  1.00  0.00            
ATOM   4120  NH3 POPE  701     257.693  42.556  61.251  1.00  0.00            
ATOM   4121  PO4 POPE  701     255.725  38.764  59.950  1.00  0.00            
ATOM   4122  GL1 POPE  701     258.966  38.441  58.638  1.00  0.00            
ATOM   4123  GL2 POPE  701     262.590  39.572  57.877  1.00  0.00            
ATOM   4124  C1A POPE  701     260.613  34.518  56.704  1.00  0.00            
ATOM   4125  D2A POPE  701     260.403  33.421  52.817  1.00  0.00            
ATOM   4126  C3A POPE  701     257.060  34.199  50.284  1.00  0.00            
ATOM   4127  C4A POPE  701     255.805  34.226  46.150  1.00  0.00            
ATOM   4128  C1B POPE  701     263.857  38.001  53.735  1.00  0.00            
ATOM   4129  C2B POPE  701     262.305  37.459  49.936  1.00  0.00            
ATOM   4130  C3B POPE  701     260.422  35.386  46.511  1.00  0.00            
ATOM   4131  C4B POPE  701     258.129  35.523  42.140  1.00  0.00            
ATOM   4132  NH3 POPE  702     126.271 146.742  63.342  1.00  0.00            
ATOM   4133  PO4 POPE  702     126.713 147.068  59.606  1.00  0.00            
ATOM   4134  GL1 POPE  702     123.635 147.807  57.394  1.00  0.00            
ATOM   4135  GL2 POPE  702     122.229 145.741  58.485  1.00  0.00            
ATOM   4136  C1A POPE  702     123.188 150.358  54.059  1.00  0.00            
ATOM   4137  D2A POPE  702     123.806 150.073  48.443  1.00  0.00            
ATOM   4138  C3A POPE  702     122.462 152.402  45.314  1.00  0.00            
ATOM   4139  C4A POPE  702     122.500 156.830  44.055  1.00  0.00            
ATOM   4140  C1B POPE  702     122.026 141.706  58.008  1.00  0.00            
ATOM   4141  C2B POPE  702     121.780 136.328  56.351  1.00  0.00            
ATOM   4142  C3B POPE  702     120.919 134.034  51.669  1.00  0.00            
ATOM   4143  C4B POPE  702     119.285 135.973  47.055  1.00  0.00            
ATOM   4144  NH3 POPE  703     223.864 125.188  66.560  1.00  0.00            
ATOM   4145  PO4 POPE  703     228.271 125.383  66.878  1.00  0.00            
ATOM   4146  GL1 POPE  703     228.805 123.859  62.940  1.00  0.00            
ATOM   4147  GL2 POPE  703     226.861 122.276  62.889  1.00  0.00            
ATOM   4148  C1A POPE  703     230.518 123.615  59.364  1.00  0.00            
ATOM   4149  D2A POPE  703     230.333 127.383  57.539  1.00  0.00            
ATOM   4150  C3A POPE  703     231.392 128.731  53.035  1.00  0.00            
ATOM   4151  C4A POPE  703     233.029 132.182  53.107  1.00  0.00            
ATOM   4152  C1B POPE  703     225.844 124.032  57.278  1.00  0.00            
ATOM   4153  C2B POPE  703     224.658 123.489  52.787  1.00  0.00            
ATOM   4154  C3B POPE  703     226.437 123.291  49.032  1.00  0.00            
ATOM   4155  C4B POPE  703     224.191 122.468  45.955  1.00  0.00            
ATOM   4156  NH3 POPE  704     145.786 281.165  62.782  1.00  0.00            
ATOM   4157  PO4 POPE  704     148.594 280.265  60.036  1.00  0.00            
ATOM   4158  GL1 POPE  704     148.762 280.388  56.046  1.00  0.00            
ATOM   4159  GL2 POPE  704     148.230   1.528  54.549  1.00  0.00            
ATOM   4160  C1A POPE  704     149.712 279.452  51.026  1.00  0.00            
ATOM   4161  D2A POPE  704     151.966 280.980  48.620  1.00  0.00            
ATOM   4162  C3A POPE  704     149.043 279.095  45.684  1.00  0.00            
ATOM   4163  C4A POPE  704     146.680 275.927  44.060  1.00  0.00            
ATOM   4164  C1B POPE  704     150.761   3.121  51.252  1.00  0.00            
ATOM   4165  C2B POPE  704     150.543   6.336  46.784  1.00  0.00            
ATOM   4166  C3B POPE  704     149.761   5.998  41.914  1.00  0.00            
ATOM   4167  C4B POPE  704     148.132   6.481  38.098  1.00  0.00            
ATOM   4168  NH3 POPE  705     252.679  55.677  66.115  1.00  0.00            
ATOM   4169  PO4 POPE  705     248.246  53.686  65.444  1.00  0.00            
ATOM   4170  GL1 POPE  705     250.388  51.969  61.729  1.00  0.00            
ATOM   4171  GL2 POPE  705     249.523  55.096  59.019  1.00  0.00            
ATOM   4172  C1A POPE  705     248.718  50.752  57.474  1.00  0.00            
ATOM   4173  D2A POPE  705     247.588  51.251  52.538  1.00  0.00            
ATOM   4174  C3A POPE  705     247.363  53.546  48.877  1.00  0.00            
ATOM   4175  C4A POPE  705     249.992  56.780  46.690  1.00  0.00            
ATOM   4176  C1B POPE  705     249.278  56.169  54.997  1.00  0.00            
ATOM   4177  C2B POPE  705     245.815  57.553  51.383  1.00  0.00            
ATOM   4178  C3B POPE  705     243.737  57.045  46.918  1.00  0.00            
ATOM   4179  C4B POPE  705     241.495  53.417  43.469  1.00  0.00            
ATOM   4180  NH3 POPE  706       5.686 271.394  60.531  1.00  0.00            
ATOM   4181  PO4 POPE  706       0.986 271.785  59.350  1.00  0.00            
ATOM   4182  GL1 POPE  706       0.319 271.026  55.442  1.00  0.00            
ATOM   4183  GL2 POPE  706       0.923 267.452  55.695  1.00  0.00            
ATOM   4184  C1A POPE  706     281.400 269.122  51.357  1.00  0.00            
ATOM   4185  D2A POPE  706       0.670 270.514  47.569  1.00  0.00            
ATOM   4186  C3A POPE  706     280.411 270.927  43.400  1.00  0.00            
ATOM   4187  C4A POPE  706     279.726 269.001  39.901  1.00  0.00            
ATOM   4188  C1B POPE  706     279.384 265.715  54.175  1.00  0.00            
ATOM   4189  C2B POPE  706     276.809 264.166  50.650  1.00  0.00            
ATOM   4190  C3B POPE  706     275.287 265.445  46.695  1.00  0.00            
ATOM   4191  C4B POPE  706     273.496 266.236  42.131  1.00  0.00            
ATOM   4192  NH3 POPE  707     201.430 115.036  63.265  1.00  0.00            
ATOM   4193  PO4 POPE  707     199.244 111.208  64.897  1.00  0.00            
ATOM   4194  GL1 POPE  707     198.290 112.030  60.927  1.00  0.00            
ATOM   4195  GL2 POPE  707     196.777 109.157  58.321  1.00  0.00            
ATOM   4196  C1A POPE  707     196.304 114.946  57.868  1.00  0.00            
ATOM   4197  D2A POPE  707     192.040 116.422  55.758  1.00  0.00            
ATOM   4198  C3A POPE  707     190.575 119.335  53.057  1.00  0.00            
ATOM   4199  C4A POPE  707     187.951 121.326  50.926  1.00  0.00            
ATOM   4200  C1B POPE  707     196.397 107.875  55.078  1.00  0.00            
ATOM   4201  C2B POPE  707     197.606 108.077  51.139  1.00  0.00            
ATOM   4202  C3B POPE  707     194.594 107.312  47.663  1.00  0.00            
ATOM   4203  C4B POPE  707     191.154 104.270  47.659  1.00  0.00            
ATOM   4204  NH3 POPE  708     160.234 190.463  61.962  1.00  0.00            
ATOM   4205  PO4 POPE  708     162.402 193.189  60.704  1.00  0.00            
ATOM   4206  GL1 POPE  708     164.304 192.810  55.819  1.00  0.00            
ATOM   4207  GL2 POPE  708     168.162 192.292  54.796  1.00  0.00            
ATOM   4208  C1A POPE  708     165.218 193.403  51.209  1.00  0.00            
ATOM   4209  D2A POPE  708     164.690 196.478  47.990  1.00  0.00            
ATOM   4210  C3A POPE  708     163.090 196.664  44.035  1.00  0.00            
ATOM   4211  C4A POPE  708     163.357 193.467  40.663  1.00  0.00            
ATOM   4212  C1B POPE  708     168.091 188.414  52.565  1.00  0.00            
ATOM   4213  C2B POPE  708     165.858 184.110  51.500  1.00  0.00            
ATOM   4214  C3B POPE  708     163.384 181.174  48.571  1.00  0.00            
ATOM   4215  C4B POPE  708     163.328 177.507  45.821  1.00  0.00            
ATOM   4216  NH3 POPE  709     224.666  32.546  64.419  1.00  0.00            
ATOM   4217  PO4 POPE  709     220.160  30.961  63.802  1.00  0.00            
ATOM   4218  GL1 POPE  709     220.276  32.435  59.379  1.00  0.00            
ATOM   4219  GL2 POPE  709     222.738  33.946  59.226  1.00  0.00            
ATOM   4220  C1A POPE  709     218.748  30.811  54.861  1.00  0.00            
ATOM   4221  D2A POPE  709     215.300  31.937  52.438  1.00  0.00            
ATOM   4222  C3A POPE  709     214.011  35.941  51.234  1.00  0.00            
ATOM   4223  C4A POPE  709     212.055  40.623  50.107  1.00  0.00            
ATOM   4224  C1B POPE  709     223.456  32.332  55.232  1.00  0.00            
ATOM   4225  C2B POPE  709     224.379  32.967  51.097  1.00  0.00            
ATOM   4226  C3B POPE  709     225.774  31.863  47.223  1.00  0.00            
ATOM   4227  C4B POPE  709     229.536  31.621  44.984  1.00  0.00            
ATOM   4228  NH3 POPE  710     176.135 196.799  63.386  1.00  0.00            
ATOM   4229  PO4 POPE  710     171.962 194.902  62.254  1.00  0.00            
ATOM   4230  GL1 POPE  710     172.446 196.031  58.125  1.00  0.00            
ATOM   4231  GL2 POPE  710     174.638 198.684  58.463  1.00  0.00            
ATOM   4232  C1A POPE  710     173.041 193.395  53.772  1.00  0.00            
ATOM   4233  D2A POPE  710     173.866 189.078  52.936  1.00  0.00            
ATOM   4234  C3A POPE  710     172.075 187.368  49.048  1.00  0.00            
ATOM   4235  C4A POPE  710     171.254 183.729  46.678  1.00  0.00            
ATOM   4236  C1B POPE  710     174.822 197.544  54.042  1.00  0.00            
ATOM   4237  C2B POPE  710     174.380 197.628  50.179  1.00  0.00            
ATOM   4238  C3B POPE  710     171.645 199.262  48.058  1.00  0.00            
ATOM   4239  C4B POPE  710     168.295 199.032  45.914  1.00  0.00            
ATOM   4240  NH3 POPE  711      10.754 184.418  62.148  1.00  0.00            
ATOM   4241  PO4 POPE  711       8.399 186.157  59.450  1.00  0.00            
ATOM   4242  GL1 POPE  711      10.266 188.141  56.009  1.00  0.00            
ATOM   4243  GL2 POPE  711      13.493 186.449  55.289  1.00  0.00            
ATOM   4244  C1A POPE  711      10.647 189.744  52.365  1.00  0.00            
ATOM   4245  D2A POPE  711       8.618 191.479  48.271  1.00  0.00            
ATOM   4246  C3A POPE  711       5.326 188.648  46.763  1.00  0.00            
ATOM   4247  C4A POPE  711       3.979 189.058  41.648  1.00  0.00            
ATOM   4248  C1B POPE  711      12.804 185.481  51.148  1.00  0.00            
ATOM   4249  C2B POPE  711      15.929 184.226  49.065  1.00  0.00            
ATOM   4250  C3B POPE  711      18.246 181.059  50.143  1.00  0.00            
ATOM   4251  C4B POPE  711      21.574 178.261  49.115  1.00  0.00            
ATOM   4252  NH3 POPE  712     242.927  21.202  63.011  1.00  0.00            
ATOM   4253  PO4 POPE  712     241.700  16.724  62.581  1.00  0.00            
ATOM   4254  GL1 POPE  712     239.983  14.377  59.270  1.00  0.00            
ATOM   4255  GL2 POPE  712     242.134  12.466  56.628  1.00  0.00            
ATOM   4256  C1A POPE  712     236.427  13.171  56.635  1.00  0.00            
ATOM   4257  D2A POPE  712     234.029  15.185  53.254  1.00  0.00            
ATOM   4258  C3A POPE  712     235.331  15.724  48.679  1.00  0.00            
ATOM   4259  C4A POPE  712     234.319  12.962  44.430  1.00  0.00            
ATOM   4260  C1B POPE  712     241.706  12.640  53.115  1.00  0.00            
ATOM   4261  C2B POPE  712     240.046  15.238  49.874  1.00  0.00            
ATOM   4262  C3B POPE  712     238.927  15.147  44.927  1.00  0.00            
ATOM   4263  C4B POPE  712     239.640  17.404  40.910  1.00  0.00            
ATOM   4264  NH3 POPE  713      41.045 276.143  62.458  1.00  0.00            
ATOM   4265  PO4 POPE  713      40.598 280.732  61.632  1.00  0.00            
ATOM   4266  GL1 POPE  713      42.057 281.643  56.994  1.00  0.00            
ATOM   4267  GL2 POPE  713      39.209 281.454  56.351  1.00  0.00            
ATOM   4268  C1A POPE  713      42.420 280.281  53.014  1.00  0.00            
ATOM   4269  D2A POPE  713      40.898 279.893  48.847  1.00  0.00            
ATOM   4270  C3A POPE  713      43.679 276.970  45.894  1.00  0.00            
ATOM   4271  C4A POPE  713      45.151 275.990  43.118  1.00  0.00            
ATOM   4272  C1B POPE  713      38.358   1.844  52.418  1.00  0.00            
ATOM   4273  C2B POPE  713      37.395   1.173  48.464  1.00  0.00            
ATOM   4274  C3B POPE  713      36.892   2.500  43.950  1.00  0.00            
ATOM   4275  C4B POPE  713      35.503   3.476  39.755  1.00  0.00            
ATOM   4276  NH3 POPE  714      94.370 212.633  60.405  1.00  0.00            
ATOM   4277  PO4 POPE  714      92.415 208.857  59.836  1.00  0.00            
ATOM   4278  GL1 POPE  714      91.115 211.032  55.913  1.00  0.00            
ATOM   4279  GL2 POPE  714      93.201 212.078  55.330  1.00  0.00            
ATOM   4280  C1A POPE  714      90.460 212.562  51.433  1.00  0.00            
ATOM   4281  D2A POPE  714      87.325 210.761  48.456  1.00  0.00            
ATOM   4282  C3A POPE  714      84.914 213.522  46.095  1.00  0.00            
ATOM   4283  C4A POPE  714      84.004 214.570  42.665  1.00  0.00            
ATOM   4284  C1B POPE  714      95.006 210.663  51.304  1.00  0.00            
ATOM   4285  C2B POPE  714      96.076 209.513  46.517  1.00  0.00            
ATOM   4286  C3B POPE  714      96.706 204.395  44.547  1.00  0.00            
ATOM   4287  C4B POPE  714      98.966 200.232  44.681  1.00  0.00            
ATOM   4288  NH3 POPE  715     212.395 109.364  62.734  1.00  0.00            
ATOM   4289  PO4 POPE  715     216.882 111.430  64.076  1.00  0.00            
ATOM   4290  GL1 POPE  715     215.575 112.536  59.761  1.00  0.00            
ATOM   4291  GL2 POPE  715     214.574 115.238  59.654  1.00  0.00            
ATOM   4292  C1A POPE  715     214.517 113.887  54.073  1.00  0.00            
ATOM   4293  D2A POPE  715     215.209 113.604  49.007  1.00  0.00            
ATOM   4294  C3A POPE  715     212.135 114.855  46.433  1.00  0.00            
ATOM   4295  C4A POPE  715     208.622 118.188  43.891  1.00  0.00            
ATOM   4296  C1B POPE  715     216.869 117.859  56.819  1.00  0.00            
ATOM   4297  C2B POPE  715     217.182 117.248  51.905  1.00  0.00            
ATOM   4298  C3B POPE  715     218.869 116.728  48.655  1.00  0.00            
ATOM   4299  C4B POPE  715     221.847 117.791  45.154  1.00  0.00            
ATOM   4300  NH3 POPE  716     113.847 100.645  66.741  1.00  0.00            
ATOM   4301  PO4 POPE  716     112.611  97.337  64.248  1.00  0.00            
ATOM   4302  GL1 POPE  716     112.687  98.269  61.154  1.00  0.00            
ATOM   4303  GL2 POPE  716     115.274 100.918  61.203  1.00  0.00            
ATOM   4304  C1A POPE  716     113.350  98.885  56.872  1.00  0.00            
ATOM   4305  D2A POPE  716     114.398  98.024  51.486  1.00  0.00            
ATOM   4306  C3A POPE  716     115.728 101.428  48.247  1.00  0.00            
ATOM   4307  C4A POPE  716     113.934 105.880  48.838  1.00  0.00            
ATOM   4308  C1B POPE  716     115.386 103.417  57.205  1.00  0.00            
ATOM   4309  C2B POPE  716     115.918 102.809  53.032  1.00  0.00            
ATOM   4310  C3B POPE  716     119.655 104.542  49.859  1.00  0.00            
ATOM   4311  C4B POPE  716     120.284 107.705  49.067  1.00  0.00            
ATOM   4312  NH3 POPE  717     254.264 140.240  65.198  1.00  0.00            
ATOM   4313  PO4 POPE  717     249.899 137.602  65.807  1.00  0.00            
ATOM   4314  GL1 POPE  717     247.968 137.504  62.109  1.00  0.00            
ATOM   4315  GL2 POPE  717     245.587 136.995  60.204  1.00  0.00            
ATOM   4316  C1A POPE  717     250.383 139.333  58.440  1.00  0.00            
ATOM   4317  D2A POPE  717     250.525 141.231  53.948  1.00  0.00            
ATOM   4318  C3A POPE  717     252.062 144.908  51.747  1.00  0.00            
ATOM   4319  C4A POPE  717     252.934 144.666  46.749  1.00  0.00            
ATOM   4320  C1B POPE  717     245.231 140.282  56.539  1.00  0.00            
ATOM   4321  C2B POPE  717     245.691 141.184  52.180  1.00  0.00            
ATOM   4322  C3B POPE  717     244.962 142.703  48.565  1.00  0.00            
ATOM   4323  C4B POPE  717     242.352 141.664  45.141  1.00  0.00            
ATOM   4324  NH3 POPE  718      49.781 246.218  67.765  1.00  0.00            
ATOM   4325  PO4 POPE  718      50.123 244.286  64.266  1.00  0.00            
ATOM   4326  GL1 POPE  718      47.792 243.256  60.315  1.00  0.00            
ATOM   4327  GL2 POPE  718      43.551 243.660  60.382  1.00  0.00            
ATOM   4328  C1A POPE  718      48.468 245.767  56.166  1.00  0.00            
ATOM   4329  D2A POPE  718      47.152 247.416  52.238  1.00  0.00            
ATOM   4330  C3A POPE  718      50.175 246.568  49.348  1.00  0.00            
ATOM   4331  C4A POPE  718      53.192 246.415  46.079  1.00  0.00            
ATOM   4332  C1B POPE  718      43.132 242.924  55.283  1.00  0.00            
ATOM   4333  C2B POPE  718      40.780 241.350  52.710  1.00  0.00            
ATOM   4334  C3B POPE  718      39.618 241.723  48.624  1.00  0.00            
ATOM   4335  C4B POPE  718      36.793 241.074  44.405  1.00  0.00            
ATOM   4336  NH3 POPE  719     186.307 201.169  63.365  1.00  0.00            
ATOM   4337  PO4 POPE  719     185.837 205.323  64.682  1.00  0.00            
ATOM   4338  GL1 POPE  719     188.680 205.930  61.236  1.00  0.00            
ATOM   4339  GL2 POPE  719     191.612 205.104  60.978  1.00  0.00            
ATOM   4340  C1A POPE  719     188.010 206.557  57.234  1.00  0.00            
ATOM   4341  D2A POPE  719     191.716 206.268  54.858  1.00  0.00            
ATOM   4342  C3A POPE  719     191.427 205.315  49.943  1.00  0.00            
ATOM   4343  C4A POPE  719     188.096 205.562  48.412  1.00  0.00            
ATOM   4344  C1B POPE  719     191.079 202.210  57.951  1.00  0.00            
ATOM   4345  C2B POPE  719     188.997 200.678  55.126  1.00  0.00            
ATOM   4346  C3B POPE  719     190.670 200.516  51.562  1.00  0.00            
ATOM   4347  C4B POPE  719     189.902 201.260  46.897  1.00  0.00            
ATOM   4348  NH3 POPE  720     176.676 268.744  59.032  1.00  0.00            
ATOM   4349  PO4 POPE  720     173.130 267.321  57.118  1.00  0.00            
ATOM   4350  GL1 POPE  720     172.125 264.707  53.426  1.00  0.00            
ATOM   4351  GL2 POPE  720     170.857 262.360  52.200  1.00  0.00            
ATOM   4352  C1A POPE  720     174.746 263.698  49.959  1.00  0.00            
ATOM   4353  D2A POPE  720     173.447 266.123  46.687  1.00  0.00            
ATOM   4354  C3A POPE  720     175.246 270.109  44.967  1.00  0.00            
ATOM   4355  C4A POPE  720     173.432 273.108  41.233  1.00  0.00            
ATOM   4356  C1B POPE  720     170.639 262.317  47.942  1.00  0.00            
ATOM   4357  C2B POPE  720     169.448 264.243  43.888  1.00  0.00            
ATOM   4358  C3B POPE  720     167.680 265.767  41.109  1.00  0.00            
ATOM   4359  C4B POPE  720     169.112 266.019  36.039  1.00  0.00            
ATOM   4360  NH3 POPE  721     212.494 198.417  65.966  1.00  0.00            
ATOM   4361  PO4 POPE  721     213.047 194.975  67.523  1.00  0.00            
ATOM   4362  GL1 POPE  721     212.163 193.910  62.960  1.00  0.00            
ATOM   4363  GL2 POPE  721     215.047 192.228  62.808  1.00  0.00            
ATOM   4364  C1A POPE  721     212.086 189.311  60.543  1.00  0.00            
ATOM   4365  D2A POPE  721     212.562 187.453  57.083  1.00  0.00            
ATOM   4366  C3A POPE  721     212.714 185.493  53.084  1.00  0.00            
ATOM   4367  C4A POPE  721     210.308 185.635  50.323  1.00  0.00            
ATOM   4368  C1B POPE  721     216.490 190.424  58.813  1.00  0.00            
ATOM   4369  C2B POPE  721     216.680 189.362  54.352  1.00  0.00            
ATOM   4370  C3B POPE  721     217.866 187.625  50.386  1.00  0.00            
ATOM   4371  C4B POPE  721     218.927 189.531  46.531  1.00  0.00            
ATOM   4372  NH3 POPE  722      87.657 231.342  63.443  1.00  0.00            
ATOM   4373  PO4 POPE  722      86.440 235.147  62.905  1.00  0.00            
ATOM   4374  GL1 POPE  722      87.478 234.645  58.676  1.00  0.00            
ATOM   4375  GL2 POPE  722      89.660 232.734  58.445  1.00  0.00            
ATOM   4376  C1A POPE  722      86.370 235.261  54.497  1.00  0.00            
ATOM   4377  D2A POPE  722      86.096 234.166  49.543  1.00  0.00            
ATOM   4378  C3A POPE  722      87.157 236.218  46.531  1.00  0.00            
ATOM   4379  C4A POPE  722      89.138 235.499  42.994  1.00  0.00            
ATOM   4380  C1B POPE  722      89.332 230.802  54.430  1.00  0.00            
ATOM   4381  C2B POPE  722      92.489 229.997  51.950  1.00  0.00            
ATOM   4382  C3B POPE  722      94.285 230.756  48.106  1.00  0.00            
ATOM   4383  C4B POPE  722      96.929 229.998  49.176  1.00  0.00            
ATOM   4384  NH3 POPE  723     246.989 278.664  61.772  1.00  0.00            
ATOM   4385  PO4 POPE  723     246.346 275.091  60.668  1.00  0.00            
ATOM   4386  GL1 POPE  723     244.854 276.451  56.854  1.00  0.00            
ATOM   4387  GL2 POPE  723     242.101 274.813  55.926  1.00  0.00            
ATOM   4388  C1A POPE  723     244.749 278.709  52.412  1.00  0.00            
ATOM   4389  D2A POPE  723     244.040 279.713  48.142  1.00  0.00            
ATOM   4390  C3A POPE  723     241.502   0.567  45.468  1.00  0.00            
ATOM   4391  C4A POPE  723     240.016   3.900  43.258  1.00  0.00            
ATOM   4392  C1B POPE  723     243.506 273.747  52.159  1.00  0.00            
ATOM   4393  C2B POPE  723     241.586 275.018  48.866  1.00  0.00            
ATOM   4394  C3B POPE  723     239.276 276.969  47.670  1.00  0.00            
ATOM   4395  C4B POPE  723     238.570 278.816  43.803  1.00  0.00            
ATOM   4396  NH3 POPE  724     110.509 251.663  57.744  1.00  0.00            
ATOM   4397  PO4 POPE  724     105.987 251.473  57.508  1.00  0.00            
ATOM   4398  GL1 POPE  724     106.015 251.290  53.672  1.00  0.00            
ATOM   4399  GL2 POPE  724     103.274 250.885  51.497  1.00  0.00            
ATOM   4400  C1A POPE  724     108.013 249.131  50.289  1.00  0.00            
ATOM   4401  D2A POPE  724     109.354 245.156  50.385  1.00  0.00            
ATOM   4402  C3A POPE  724     108.384 242.273  47.390  1.00  0.00            
ATOM   4403  C4A POPE  724     106.561 242.650  42.957  1.00  0.00            
ATOM   4404  C1B POPE  724     101.134 251.099  47.895  1.00  0.00            
ATOM   4405  C2B POPE  724     100.850 250.962  43.400  1.00  0.00            
ATOM   4406  C3B POPE  724      99.906 250.916  39.876  1.00  0.00            
ATOM   4407  C4B POPE  724      95.752 252.998  38.707  1.00  0.00            
ATOM   4408  NH3 POPE  725     262.203  26.457  63.654  1.00  0.00            
ATOM   4409  PO4 POPE  725     262.302  30.661  62.681  1.00  0.00            
ATOM   4410  GL1 POPE  725     261.775  29.428  58.661  1.00  0.00            
ATOM   4411  GL2 POPE  725     263.694  30.004  56.076  1.00  0.00            
ATOM   4412  C1A POPE  725     258.491  29.256  54.995  1.00  0.00            
ATOM   4413  D2A POPE  725     258.145  29.304  50.897  1.00  0.00            
ATOM   4414  C3A POPE  725     259.035  25.800  48.176  1.00  0.00            
ATOM   4415  C4A POPE  725     261.517  25.383  44.421  1.00  0.00            
ATOM   4416  C1B POPE  725     266.704  28.434  53.640  1.00  0.00            
ATOM   4417  C2B POPE  725     267.300  30.844  49.258  1.00  0.00            
ATOM   4418  C3B POPE  725     266.851  31.774  44.984  1.00  0.00            
ATOM   4419  C4B POPE  725     263.917  34.516  42.192  1.00  0.00            
ATOM   4420  NH3 POPE  726      94.034   6.630  60.190  1.00  0.00            
ATOM   4421  PO4 POPE  726      91.634   9.788  58.354  1.00  0.00            
ATOM   4422  GL1 POPE  726      91.902  11.786  53.846  1.00  0.00            
ATOM   4423  GL2 POPE  726      94.383  12.074  53.263  1.00  0.00            
ATOM   4424  C1A POPE  726      90.462   9.686  50.660  1.00  0.00            
ATOM   4425  D2A POPE  726      89.220   8.323  47.173  1.00  0.00            
ATOM   4426  C3A POPE  726      88.341   9.679  43.135  1.00  0.00            
ATOM   4427  C4A POPE  726      85.677  10.707  39.578  1.00  0.00            
ATOM   4428  C1B POPE  726      92.672  16.380  50.973  1.00  0.00            
ATOM   4429  C2B POPE  726      92.210  18.306  46.381  1.00  0.00            
ATOM   4430  C3B POPE  726      93.324  17.860  42.799  1.00  0.00            
ATOM   4431  C4B POPE  726      95.022  19.513  39.571  1.00  0.00            
ATOM   4432  NH3 POPE  727      10.321 127.544  61.027  1.00  0.00            
ATOM   4433  PO4 POPE  727      11.531 131.258  62.619  1.00  0.00            
ATOM   4434  GL1 POPE  727      13.120 131.177  58.562  1.00  0.00            
ATOM   4435  GL2 POPE  727      15.121 129.678  56.466  1.00  0.00            
ATOM   4436  C1A POPE  727      10.986 131.611  53.904  1.00  0.00            
ATOM   4437  D2A POPE  727      11.620 133.435  49.419  1.00  0.00            
ATOM   4438  C3A POPE  727      15.405 136.011  47.704  1.00  0.00            
ATOM   4439  C4A POPE  727      19.273 138.223  46.345  1.00  0.00            
ATOM   4440  C1B POPE  727      14.985 129.124  52.368  1.00  0.00            
ATOM   4441  C2B POPE  727      14.837 129.882  48.632  1.00  0.00            
ATOM   4442  C3B POPE  727      17.304 132.101  45.521  1.00  0.00            
ATOM   4443  C4B POPE  727      20.487 132.971  42.906  1.00  0.00            
ATOM   4444  NH3 POPE  728     153.388 228.363  62.865  1.00  0.00            
ATOM   4445  PO4 POPE  728     153.873 232.853  62.239  1.00  0.00            
ATOM   4446  GL1 POPE  728     152.499 234.147  57.891  1.00  0.00            
ATOM   4447  GL2 POPE  728     149.094 233.667  56.488  1.00  0.00            
ATOM   4448  C1A POPE  728     153.191 231.594  53.542  1.00  0.00            
ATOM   4449  D2A POPE  728     152.337 233.407  48.696  1.00  0.00            
ATOM   4450  C3A POPE  728     148.879 232.362  46.630  1.00  0.00            
ATOM   4451  C4A POPE  728     145.533 234.237  45.174  1.00  0.00            
ATOM   4452  C1B POPE  728     151.063 236.678  53.835  1.00  0.00            
ATOM   4453  C2B POPE  728     154.078 238.511  49.951  1.00  0.00            
ATOM   4454  C3B POPE  728     154.629 240.102  46.765  1.00  0.00            
ATOM   4455  C4B POPE  728     156.816 240.911  42.830  1.00  0.00            
ATOM   4456  NH3 POPE  729     267.876 155.806  64.782  1.00  0.00            
ATOM   4457  PO4 POPE  729     263.768 157.597  67.021  1.00  0.00            
ATOM   4458  GL1 POPE  729     262.630 159.978  63.839  1.00  0.00            
ATOM   4459  GL2 POPE  729     264.338 158.756  61.367  1.00  0.00            
ATOM   4460  C1A POPE  729     259.506 160.315  61.877  1.00  0.00            
ATOM   4461  D2A POPE  729     256.933 159.870  58.056  1.00  0.00            
ATOM   4462  C3A POPE  729     254.498 156.545  58.724  1.00  0.00            
ATOM   4463  C4A POPE  729     253.396 152.551  58.248  1.00  0.00            
ATOM   4464  C1B POPE  729     262.585 160.782  57.455  1.00  0.00            
ATOM   4465  C2B POPE  729     261.898 159.045  52.813  1.00  0.00            
ATOM   4466  C3B POPE  729     260.649 156.889  49.845  1.00  0.00            
ATOM   4467  C4B POPE  729     261.837 155.232  45.707  1.00  0.00            
ATOM   4468  NH3 POPE  730     258.507 137.958  63.601  1.00  0.00            
ATOM   4469  PO4 POPE  730     257.977 133.954  64.122  1.00  0.00            
ATOM   4470  GL1 POPE  730     257.947 133.238  60.328  1.00  0.00            
ATOM   4471  GL2 POPE  730     254.611 131.485  59.679  1.00  0.00            
ATOM   4472  C1A POPE  730     257.087 134.423  55.796  1.00  0.00            
ATOM   4473  D2A POPE  730     257.417 134.138  51.467  1.00  0.00            
ATOM   4474  C3A POPE  730     255.034 134.007  48.110  1.00  0.00            
ATOM   4475  C4A POPE  730     254.934 133.139  43.841  1.00  0.00            
ATOM   4476  C1B POPE  730     253.553 130.756  55.685  1.00  0.00            
ATOM   4477  C2B POPE  730     253.442 131.477  52.444  1.00  0.00            
ATOM   4478  C3B POPE  730     252.523 129.878  48.272  1.00  0.00            
ATOM   4479  C4B POPE  730     250.964 130.634  44.800  1.00  0.00            
ATOM   4480  NH3 POPE  731     210.672 165.127  65.763  1.00  0.00            
ATOM   4481  PO4 POPE  731     213.248 168.182  68.495  1.00  0.00            
ATOM   4482  GL1 POPE  731     214.576 169.425  63.594  1.00  0.00            
ATOM   4483  GL2 POPE  731     212.158 168.229  61.665  1.00  0.00            
ATOM   4484  C1A POPE  731     215.706 170.290  59.075  1.00  0.00            
ATOM   4485  D2A POPE  731     214.850 171.326  54.807  1.00  0.00            
ATOM   4486  C3A POPE  731     215.458 168.569  51.600  1.00  0.00            
ATOM   4487  C4A POPE  731     218.243 165.247  50.045  1.00  0.00            
ATOM   4488  C1B POPE  731     211.555 167.248  56.940  1.00  0.00            
ATOM   4489  C2B POPE  731     211.065 167.976  53.415  1.00  0.00            
ATOM   4490  C3B POPE  731     210.449 169.466  48.644  1.00  0.00            
ATOM   4491  C4B POPE  731     208.737 166.305  45.850  1.00  0.00            
ATOM   4492  NH3 POPE  732     263.327 202.764  61.930  1.00  0.00            
ATOM   4493  PO4 POPE  732     267.049 204.979  62.473  1.00  0.00            
ATOM   4494  GL1 POPE  732     265.825 205.514  58.802  1.00  0.00            
ATOM   4495  GL2 POPE  732     266.203 209.069  59.087  1.00  0.00            
ATOM   4496  C1A POPE  732     264.052 204.943  54.653  1.00  0.00            
ATOM   4497  D2A POPE  732     262.514 205.797  50.844  1.00  0.00            
ATOM   4498  C3A POPE  732     262.341 207.039  46.756  1.00  0.00            
ATOM   4499  C4A POPE  732     263.158 205.911  42.825  1.00  0.00            
ATOM   4500  C1B POPE  732     266.683 209.554  53.783  1.00  0.00            
ATOM   4501  C2B POPE  732     267.818 207.427  50.152  1.00  0.00            
ATOM   4502  C3B POPE  732     266.193 204.518  48.432  1.00  0.00            
ATOM   4503  C4B POPE  732     268.706 200.946  46.946  1.00  0.00            
ATOM   4504  NH3 POPE  733      26.477 224.854  63.983  1.00  0.00            
ATOM   4505  PO4 POPE  733      22.721 226.723  62.093  1.00  0.00            
ATOM   4506  GL1 POPE  733      21.646 228.101  58.797  1.00  0.00            
ATOM   4507  GL2 POPE  733      19.081 227.119  55.287  1.00  0.00            
ATOM   4508  C1A POPE  733      23.498 229.738  54.939  1.00  0.00            
ATOM   4509  D2A POPE  733      26.843 229.914  52.029  1.00  0.00            
ATOM   4510  C3A POPE  733      28.261 225.434  50.869  1.00  0.00            
ATOM   4511  C4A POPE  733      30.450 222.480  51.365  1.00  0.00            
ATOM   4512  C1B POPE  733      20.248 228.327  51.257  1.00  0.00            
ATOM   4513  C2B POPE  733      22.254 229.417  47.159  1.00  0.00            
ATOM   4514  C3B POPE  733      23.314 233.556  45.653  1.00  0.00            
ATOM   4515  C4B POPE  733      25.866 235.606  42.200  1.00  0.00            
ATOM   4516  NH3 POPE  734      25.887 208.291  62.128  1.00  0.00            
ATOM   4517  PO4 POPE  734      24.778 203.780  61.270  1.00  0.00            
ATOM   4518  GL1 POPE  734      25.797 204.605  57.030  1.00  0.00            
ATOM   4519  GL2 POPE  734      26.430 207.561  56.676  1.00  0.00            
ATOM   4520  C1A POPE  734      24.816 206.358  52.607  1.00  0.00            
ATOM   4521  D2A POPE  734      25.948 209.177  50.713  1.00  0.00            
ATOM   4522  C3A POPE  734      22.262 211.053  48.613  1.00  0.00            
ATOM   4523  C4A POPE  734      21.872 212.425  45.080  1.00  0.00            
ATOM   4524  C1B POPE  734      28.141 210.011  55.333  1.00  0.00            
ATOM   4525  C2B POPE  734      28.803 212.431  52.118  1.00  0.00            
ATOM   4526  C3B POPE  734      27.435 212.733  47.319  1.00  0.00            
ATOM   4527  C4B POPE  734      26.342 209.980  44.882  1.00  0.00            
ATOM   4528  NH3 POPE  735     269.037  48.025  64.179  1.00  0.00            
ATOM   4529  PO4 POPE  735     265.173  48.685  62.753  1.00  0.00            
ATOM   4530  GL1 POPE  735     263.465  48.956  58.634  1.00  0.00            
ATOM   4531  GL2 POPE  735     263.529  52.397  58.413  1.00  0.00            
ATOM   4532  C1A POPE  735     262.964  47.079  53.939  1.00  0.00            
ATOM   4533  D2A POPE  735     259.121  47.222  50.247  1.00  0.00            
ATOM   4534  C3A POPE  735     257.160  51.273  50.116  1.00  0.00            
ATOM   4535  C4A POPE  735     258.289  54.342  47.477  1.00  0.00            
ATOM   4536  C1B POPE  735     266.341  50.652  54.567  1.00  0.00            
ATOM   4537  C2B POPE  735     268.645  51.634  50.878  1.00  0.00            
ATOM   4538  C3B POPE  735     267.354  53.564  46.862  1.00  0.00            
ATOM   4539  C4B POPE  735     268.932  56.346  43.569  1.00  0.00            
ATOM   4540  NH3 POPE  736      29.406 177.704  65.212  1.00  0.00            
ATOM   4541  PO4 POPE  736      34.133 179.194  65.174  1.00  0.00            
ATOM   4542  GL1 POPE  736      31.835 179.530  61.189  1.00  0.00            
ATOM   4543  GL2 POPE  736      33.661 182.053  59.113  1.00  0.00            
ATOM   4544  C1A POPE  736      32.224 177.422  57.492  1.00  0.00            
ATOM   4545  D2A POPE  736      33.312 178.390  53.914  1.00  0.00            
ATOM   4546  C3A POPE  736      34.327 177.099  50.623  1.00  0.00            
ATOM   4547  C4A POPE  736      34.298 176.051  45.899  1.00  0.00            
ATOM   4548  C1B POPE  736      36.180 183.092  54.754  1.00  0.00            
ATOM   4549  C2B POPE  736      35.861 183.015  49.657  1.00  0.00            
ATOM   4550  C3B POPE  736      33.475 180.998  47.233  1.00  0.00            
ATOM   4551  C4B POPE  736      30.436 179.049  43.761  1.00  0.00            
ATOM   4552  NH3 POPE  737     216.037 177.987  67.578  1.00  0.00            
ATOM   4553  PO4 POPE  737     212.166 177.903  65.106  1.00  0.00            
ATOM   4554  GL1 POPE  737     213.633 177.047  61.766  1.00  0.00            
ATOM   4555  GL2 POPE  737     213.496 173.691  61.850  1.00  0.00            
ATOM   4556  C1A POPE  737     214.711 175.997  56.861  1.00  0.00            
ATOM   4557  D2A POPE  737     214.797 175.639  52.151  1.00  0.00            
ATOM   4558  C3A POPE  737     214.022 172.686  47.905  1.00  0.00            
ATOM   4559  C4A POPE  737     213.104 170.163  44.041  1.00  0.00            
ATOM   4560  C1B POPE  737     211.358 172.197  58.135  1.00  0.00            
ATOM   4561  C2B POPE  737     210.630 173.494  53.229  1.00  0.00            
ATOM   4562  C3B POPE  737     208.484 174.825  49.241  1.00  0.00            
ATOM   4563  C4B POPE  737     205.116 175.246  48.325  1.00  0.00            
ATOM   4564  NH3 POPE  738     229.356  21.982  63.429  1.00  0.00            
ATOM   4565  PO4 POPE  738     224.892  22.380  61.534  1.00  0.00            
ATOM   4566  GL1 POPE  738     219.735  21.140  59.496  1.00  0.00            
ATOM   4567  GL2 POPE  738     218.946  24.569  58.254  1.00  0.00            
ATOM   4568  C1A POPE  738     217.110  20.750  56.150  1.00  0.00            
ATOM   4569  D2A POPE  738     217.891  20.224  51.798  1.00  0.00            
ATOM   4570  C3A POPE  738     214.453  19.642  49.320  1.00  0.00            
ATOM   4571  C4A POPE  738     211.434  19.574  46.446  1.00  0.00            
ATOM   4572  C1B POPE  738     219.029  24.868  54.050  1.00  0.00            
ATOM   4573  C2B POPE  738     221.289  28.710  51.407  1.00  0.00            
ATOM   4574  C3B POPE  738     220.765  31.066  47.099  1.00  0.00            
ATOM   4575  C4B POPE  738     221.542  35.777  46.398  1.00  0.00            
ATOM   4576  NH3 POPE  739     247.332  77.068  64.131  1.00  0.00            
ATOM   4577  PO4 POPE  739     248.497  73.428  63.282  1.00  0.00            
ATOM   4578  GL1 POPE  739     247.872  73.095  59.015  1.00  0.00            
ATOM   4579  GL2 POPE  739     244.766  73.149  58.630  1.00  0.00            
ATOM   4580  C1A POPE  739     247.723  72.526  54.559  1.00  0.00            
ATOM   4581  D2A POPE  739     249.137  70.528  50.204  1.00  0.00            
ATOM   4582  C3A POPE  739     249.993  70.373  45.116  1.00  0.00            
ATOM   4583  C4A POPE  739     251.895  70.219  40.818  1.00  0.00            
ATOM   4584  C1B POPE  739     243.070  73.265  55.493  1.00  0.00            
ATOM   4585  C2B POPE  739     243.293  71.629  52.200  1.00  0.00            
ATOM   4586  C3B POPE  739     243.763  69.170  48.171  1.00  0.00            
ATOM   4587  C4B POPE  739     245.066  70.234  44.726  1.00  0.00            
ATOM   4588  NH3 POPE  740      57.281 248.703  62.433  1.00  0.00            
ATOM   4589  PO4 POPE  740      54.511 246.172  65.272  1.00  0.00            
ATOM   4590  GL1 POPE  740      53.257 244.137  60.299  1.00  0.00            
ATOM   4591  GL2 POPE  740      55.805 243.291  57.909  1.00  0.00            
ATOM   4592  C1A POPE  740      51.580 240.870  57.644  1.00  0.00            
ATOM   4593  D2A POPE  740      48.577 238.845  53.721  1.00  0.00            
ATOM   4594  C3A POPE  740      47.330 242.630  51.584  1.00  0.00            
ATOM   4595  C4A POPE  740      44.223 244.133  49.670  1.00  0.00            
ATOM   4596  C1B POPE  740      57.033 242.803  53.227  1.00  0.00            
ATOM   4597  C2B POPE  740      57.263 243.795  49.322  1.00  0.00            
ATOM   4598  C3B POPE  740      57.033 242.739  45.109  1.00  0.00            
ATOM   4599  C4B POPE  740      56.754 240.515  42.172  1.00  0.00            
ATOM   4600  NH3 POPE  741     110.918  30.692  61.335  1.00  0.00            
ATOM   4601  PO4 POPE  741     107.434  33.128  61.023  1.00  0.00            
ATOM   4602  GL1 POPE  741     109.182  32.651  56.520  1.00  0.00            
ATOM   4603  GL2 POPE  741     110.420  36.151  55.901  1.00  0.00            
ATOM   4604  C1A POPE  741     111.718  32.218  52.745  1.00  0.00            
ATOM   4605  D2A POPE  741     113.084  34.314  49.641  1.00  0.00            
ATOM   4606  C3A POPE  741     115.124  36.150  52.761  1.00  0.00            
ATOM   4607  C4A POPE  741     114.745  37.999  56.217  1.00  0.00            
ATOM   4608  C1B POPE  741     109.896  37.407  51.666  1.00  0.00            
ATOM   4609  C2B POPE  741     109.190  38.326  47.292  1.00  0.00            
ATOM   4610  C3B POPE  741     107.714  34.882  44.011  1.00  0.00            
ATOM   4611  C4B POPE  741     104.524  35.384  40.899  1.00  0.00            
ATOM   4612  NH3 POPE  742     147.967  37.862  63.159  1.00  0.00            
ATOM   4613  PO4 POPE  742     146.079  34.211  62.554  1.00  0.00            
ATOM   4614  GL1 POPE  742     144.950  34.298  59.343  1.00  0.00            
ATOM   4615  GL2 POPE  742     144.330  37.464  58.905  1.00  0.00            
ATOM   4616  C1A POPE  742     145.370  35.257  54.765  1.00  0.00            
ATOM   4617  D2A POPE  742     145.227  31.063  53.332  1.00  0.00            
ATOM   4618  C3A POPE  742     146.964  29.358  50.185  1.00  0.00            
ATOM   4619  C4A POPE  742     148.663  27.382  46.251  1.00  0.00            
ATOM   4620  C1B POPE  742     142.250  39.130  54.653  1.00  0.00            
ATOM   4621  C2B POPE  742     144.464  38.843  51.062  1.00  0.00            
ATOM   4622  C3B POPE  742     145.721  39.073  46.081  1.00  0.00            
ATOM   4623  C4B POPE  742     148.686  39.187  42.077  1.00  0.00            
ATOM   4624  NH3 POPE  743      74.691  46.567  62.125  1.00  0.00            
ATOM   4625  PO4 POPE  743      72.606  42.176  62.834  1.00  0.00            
ATOM   4626  GL1 POPE  743      70.484  41.432  59.609  1.00  0.00            
ATOM   4627  GL2 POPE  743      70.695  38.773  57.296  1.00  0.00            
ATOM   4628  C1A POPE  743      70.530  42.911  54.648  1.00  0.00            
ATOM   4629  D2A POPE  743      70.324  40.283  50.364  1.00  0.00            
ATOM   4630  C3A POPE  743      73.535  42.179  47.972  1.00  0.00            
ATOM   4631  C4A POPE  743      74.992  42.194  43.973  1.00  0.00            
ATOM   4632  C1B POPE  743      73.486  38.665  54.440  1.00  0.00            
ATOM   4633  C2B POPE  743      74.395  37.994  50.624  1.00  0.00            
ATOM   4634  C3B POPE  743      73.750  37.407  45.962  1.00  0.00            
ATOM   4635  C4B POPE  743      71.656  35.162  42.610  1.00  0.00            
ATOM   4636  NH3 POPE  744     260.262 159.015  70.216  1.00  0.00            
ATOM   4637  PO4 POPE  744     258.688 155.595  67.238  1.00  0.00            
ATOM   4638  GL1 POPE  744     258.303 155.878  63.078  1.00  0.00            
ATOM   4639  GL2 POPE  744     255.580 153.782  63.111  1.00  0.00            
ATOM   4640  C1A POPE  744     260.951 155.845  59.351  1.00  0.00            
ATOM   4641  D2A POPE  744     261.220 155.207  56.464  1.00  0.00            
ATOM   4642  C3A POPE  744     257.441 156.001  54.325  1.00  0.00            
ATOM   4643  C4A POPE  744     254.256 153.338  53.394  1.00  0.00            
ATOM   4644  C1B POPE  744     257.529 151.441  59.904  1.00  0.00            
ATOM   4645  C2B POPE  744     258.911 150.750  56.338  1.00  0.00            
ATOM   4646  C3B POPE  744     260.271 152.124  52.629  1.00  0.00            
ATOM   4647  C4B POPE  744     263.393 152.232  49.215  1.00  0.00            
ATOM   4648  NH3 POPE  745     275.458  74.539  63.834  1.00  0.00            
ATOM   4649  PO4 POPE  745     280.016  77.154  61.337  1.00  0.00            
ATOM   4650  GL1 POPE  745     278.710  77.853  57.004  1.00  0.00            
ATOM   4651  GL2 POPE  745     277.006  80.301  56.853  1.00  0.00            
ATOM   4652  C1A POPE  745     280.627  76.302  54.589  1.00  0.00            
ATOM   4653  D2A POPE  745       1.146  73.146  51.464  1.00  0.00            
ATOM   4654  C3A POPE  745       0.396  71.546  47.321  1.00  0.00            
ATOM   4655  C4A POPE  745     279.541  69.056  44.519  1.00  0.00            
ATOM   4656  C1B POPE  745     276.985  79.434  52.732  1.00  0.00            
ATOM   4657  C2B POPE  745     276.748  78.601  47.928  1.00  0.00            
ATOM   4658  C3B POPE  745     274.753  80.286  44.987  1.00  0.00            
ATOM   4659  C4B POPE  745     271.413  83.851  43.742  1.00  0.00            
ATOM   4660  NH3 POPE  746     257.293  10.533  67.381  1.00  0.00            
ATOM   4661  PO4 POPE  746     256.782  14.174  64.988  1.00  0.00            
ATOM   4662  GL1 POPE  746     254.293  15.447  60.101  1.00  0.00            
ATOM   4663  GL2 POPE  746     256.764  17.750  59.367  1.00  0.00            
ATOM   4664  C1A POPE  746     253.753  15.816  56.053  1.00  0.00            
ATOM   4665  D2A POPE  746     255.854  17.060  52.139  1.00  0.00            
ATOM   4666  C3A POPE  746     255.735  15.214  49.237  1.00  0.00            
ATOM   4667  C4A POPE  746     255.677  11.136  47.783  1.00  0.00            
ATOM   4668  C1B POPE  746     257.804  20.572  55.786  1.00  0.00            
ATOM   4669  C2B POPE  746     258.461  21.527  51.380  1.00  0.00            
ATOM   4670  C3B POPE  746     260.242  21.144  46.268  1.00  0.00            
ATOM   4671  C4B POPE  746     259.224  21.486  41.935  1.00  0.00            
ATOM   4672  NH3 POPE  747     137.897  18.652  59.369  1.00  0.00            
ATOM   4673  PO4 POPE  747     137.096  22.245  59.559  1.00  0.00            
ATOM   4674  GL1 POPE  747     139.146  24.267  57.597  1.00  0.00            
ATOM   4675  GL2 POPE  747     141.243  27.427  58.661  1.00  0.00            
ATOM   4676  C1A POPE  747     139.905  24.491  52.261  1.00  0.00            
ATOM   4677  D2A POPE  747     136.440  24.733  50.446  1.00  0.00            
ATOM   4678  C3A POPE  747     135.817  24.366  46.146  1.00  0.00            
ATOM   4679  C4A POPE  747     135.239  22.047  42.225  1.00  0.00            
ATOM   4680  C1B POPE  747     140.636  29.220  54.442  1.00  0.00            
ATOM   4681  C2B POPE  747     142.105  28.967  50.196  1.00  0.00            
ATOM   4682  C3B POPE  747     141.223  25.369  46.702  1.00  0.00            
ATOM   4683  C4B POPE  747     138.927  26.340  42.942  1.00  0.00            
ATOM   4684  NH3 POPE  748     223.994 152.067  70.842  1.00  0.00            
ATOM   4685  PO4 POPE  748     220.750 150.031  67.286  1.00  0.00            
ATOM   4686  GL1 POPE  748     220.536 151.267  63.138  1.00  0.00            
ATOM   4687  GL2 POPE  748     223.293 152.000  61.741  1.00  0.00            
ATOM   4688  C1A POPE  748     220.348 154.338  58.986  1.00  0.00            
ATOM   4689  D2A POPE  748     223.413 156.251  57.116  1.00  0.00            
ATOM   4690  C3A POPE  748     224.147 156.987  53.137  1.00  0.00            
ATOM   4691  C4A POPE  748     224.329 155.011  49.309  1.00  0.00            
ATOM   4692  C1B POPE  748     226.381 151.451  59.003  1.00  0.00            
ATOM   4693  C2B POPE  748     226.890 151.964  54.054  1.00  0.00            
ATOM   4694  C3B POPE  748     228.326 153.492  51.255  1.00  0.00            
ATOM   4695  C4B POPE  748     228.364 155.828  46.631  1.00  0.00            
ATOM   4696  NH3 POPE  749     171.399  43.238  69.314  1.00  0.00            
ATOM   4697  PO4 POPE  749     170.850  45.091  65.226  1.00  0.00            
ATOM   4698  GL1 POPE  749     173.121  45.770  61.105  1.00  0.00            
ATOM   4699  GL2 POPE  749     176.464  48.346  61.087  1.00  0.00            
ATOM   4700  C1A POPE  749     171.948  45.469  56.191  1.00  0.00            
ATOM   4701  D2A POPE  749     172.121  42.311  52.358  1.00  0.00            
ATOM   4702  C3A POPE  749     171.537  41.498  47.833  1.00  0.00            
ATOM   4703  C4A POPE  749     174.727  43.699  43.884  1.00  0.00            
ATOM   4704  C1B POPE  749     176.581  52.735  59.295  1.00  0.00            
ATOM   4705  C2B POPE  749     175.597  57.112  57.850  1.00  0.00            
ATOM   4706  C3B POPE  749     176.331  58.853  54.093  1.00  0.00            
ATOM   4707  C4B POPE  749     177.157  62.341  50.387  1.00  0.00            
ATOM   4708  NH3 POPE  750     169.481 239.081  60.123  1.00  0.00            
ATOM   4709  PO4 POPE  750     171.174 234.921  60.448  1.00  0.00            
ATOM   4710  GL1 POPE  750     172.374 236.479  56.700  1.00  0.00            
ATOM   4711  GL2 POPE  750     171.537 239.752  55.526  1.00  0.00            
ATOM   4712  C1A POPE  750     171.578 235.656  52.718  1.00  0.00            
ATOM   4713  D2A POPE  750     172.211 232.344  49.669  1.00  0.00            
ATOM   4714  C3A POPE  750     171.302 233.007  45.589  1.00  0.00            
ATOM   4715  C4A POPE  750     171.554 234.282  41.188  1.00  0.00            
ATOM   4716  C1B POPE  750     174.378 240.869  53.078  1.00  0.00            
ATOM   4717  C2B POPE  750     175.140 238.298  49.123  1.00  0.00            
ATOM   4718  C3B POPE  750     172.603 238.725  45.725  1.00  0.00            
ATOM   4719  C4B POPE  750     170.776 240.478  41.952  1.00  0.00            
ATOM   4720  NH3 POPE  751      65.713  84.618  63.060  1.00  0.00            
ATOM   4721  PO4 POPE  751      68.242  86.674  60.711  1.00  0.00            
ATOM   4722  GL1 POPE  751      70.382  88.667  58.158  1.00  0.00            
ATOM   4723  GL2 POPE  751      69.667  91.814  57.606  1.00  0.00            
ATOM   4724  C1A POPE  751      71.508  89.116  53.685  1.00  0.00            
ATOM   4725  D2A POPE  751      70.309  91.906  50.319  1.00  0.00            
ATOM   4726  C3A POPE  751      70.576  90.698  46.264  1.00  0.00            
ATOM   4727  C4A POPE  751      70.941  90.279  42.061  1.00  0.00            
ATOM   4728  C1B POPE  751      66.414  90.683  55.528  1.00  0.00            
ATOM   4729  C2B POPE  751      64.754  90.587  50.599  1.00  0.00            
ATOM   4730  C3B POPE  751      65.518  91.584  47.437  1.00  0.00            
ATOM   4731  C4B POPE  751      64.985  90.149  42.789  1.00  0.00            
ATOM   4732  NH3 POPE  752      28.790 168.031  66.919  1.00  0.00            
ATOM   4733  PO4 POPE  752      28.741 172.675  65.444  1.00  0.00            
ATOM   4734  GL1 POPE  752      28.938 173.875  60.162  1.00  0.00            
ATOM   4735  GL2 POPE  752      27.600 176.444  60.031  1.00  0.00            
ATOM   4736  C1A POPE  752      29.277 174.305  54.934  1.00  0.00            
ATOM   4737  D2A POPE  752      29.289 176.218  51.586  1.00  0.00            
ATOM   4738  C3A POPE  752      29.084 175.690  48.506  1.00  0.00            
ATOM   4739  C4A POPE  752      28.927 173.442  45.348  1.00  0.00            
ATOM   4740  C1B POPE  752      25.174 178.516  56.262  1.00  0.00            
ATOM   4741  C2B POPE  752      20.819 177.870  53.896  1.00  0.00            
ATOM   4742  C3B POPE  752      16.439 178.223  53.697  1.00  0.00            
ATOM   4743  C4B POPE  752      13.380 180.759  51.841  1.00  0.00            
ATOM   4744  NH3 POPE  753     186.345 267.923  61.095  1.00  0.00            
ATOM   4745  PO4 POPE  753     182.108 269.006  59.877  1.00  0.00            
ATOM   4746  GL1 POPE  753     183.623 268.213  55.970  1.00  0.00            
ATOM   4747  GL2 POPE  753     180.866 269.550  54.754  1.00  0.00            
ATOM   4748  C1A POPE  753     185.669 266.862  52.290  1.00  0.00            
ATOM   4749  D2A POPE  753     189.489 269.108  50.256  1.00  0.00            
ATOM   4750  C3A POPE  753     190.464 268.433  45.892  1.00  0.00            
ATOM   4751  C4A POPE  753     191.410 269.625  42.164  1.00  0.00            
ATOM   4752  C1B POPE  753     181.320 268.501  50.929  1.00  0.00            
ATOM   4753  C2B POPE  753     184.345 269.058  48.094  1.00  0.00            
ATOM   4754  C3B POPE  753     185.046 270.078  44.080  1.00  0.00            
ATOM   4755  C4B POPE  753     187.151 272.827  41.573  1.00  0.00            
ATOM   4756  NH3 POPE  754     167.670 248.998  60.277  1.00  0.00            
ATOM   4757  PO4 POPE  754     171.295 246.989  60.762  1.00  0.00            
ATOM   4758  GL1 POPE  754     174.039 244.280  57.933  1.00  0.00            
ATOM   4759  GL2 POPE  754     177.626 243.151  58.551  1.00  0.00            
ATOM   4760  C1A POPE  754     174.846 245.600  53.467  1.00  0.00            
ATOM   4761  D2A POPE  754     173.647 244.174  49.544  1.00  0.00            
ATOM   4762  C3A POPE  754     176.664 242.151  46.315  1.00  0.00            
ATOM   4763  C4A POPE  754     180.817 242.418  45.616  1.00  0.00            
ATOM   4764  C1B POPE  754     178.672 241.972  54.414  1.00  0.00            
ATOM   4765  C2B POPE  754     178.981 240.568  50.541  1.00  0.00            
ATOM   4766  C3B POPE  754     180.588 237.747  47.405  1.00  0.00            
ATOM   4767  C4B POPE  754     181.213 236.425  43.331  1.00  0.00            
ATOM   4768  NH3 POPE  755     129.061  72.388  66.276  1.00  0.00            
ATOM   4769  PO4 POPE  755     124.984  69.891  66.834  1.00  0.00            
ATOM   4770  GL1 POPE  755     126.001  69.560  62.472  1.00  0.00            
ATOM   4771  GL2 POPE  755     123.772  71.385  60.714  1.00  0.00            
ATOM   4772  C1A POPE  755     128.346  69.615  57.548  1.00  0.00            
ATOM   4773  D2A POPE  755     130.052  71.608  53.656  1.00  0.00            
ATOM   4774  C3A POPE  755     130.269  68.533  49.532  1.00  0.00            
ATOM   4775  C4A POPE  755     132.728  66.815  47.066  1.00  0.00            
ATOM   4776  C1B POPE  755     125.030  73.227  56.554  1.00  0.00            
ATOM   4777  C2B POPE  755     126.681  75.133  52.638  1.00  0.00            
ATOM   4778  C3B POPE  755     127.706  74.142  49.942  1.00  0.00            
ATOM   4779  C4B POPE  755     125.895  71.172  46.603  1.00  0.00            
ATOM   4780  NH3 POPE  756     135.160 221.947  63.735  1.00  0.00            
ATOM   4781  PO4 POPE  756     134.715 224.774  60.381  1.00  0.00            
ATOM   4782  GL1 POPE  756     135.309 223.725  55.834  1.00  0.00            
ATOM   4783  GL2 POPE  756     132.503 224.124  53.946  1.00  0.00            
ATOM   4784  C1A POPE  756     137.301 223.432  51.697  1.00  0.00            
ATOM   4785  D2A POPE  756     135.955 222.923  46.879  1.00  0.00            
ATOM   4786  C3A POPE  756     139.364 225.279  44.914  1.00  0.00            
ATOM   4787  C4A POPE  756     140.945 228.399  41.769  1.00  0.00            
ATOM   4788  C1B POPE  756     132.172 224.102  49.780  1.00  0.00            
ATOM   4789  C2B POPE  756     130.075 224.142  45.138  1.00  0.00            
ATOM   4790  C3B POPE  756     131.114 220.945  41.838  1.00  0.00            
ATOM   4791  C4B POPE  756     132.544 216.438  40.236  1.00  0.00            
ATOM   4792  NH3 POPE  757     197.595 129.746  64.081  1.00  0.00            
ATOM   4793  PO4 POPE  757     199.810 133.713  65.275  1.00  0.00            
ATOM   4794  GL1 POPE  757     199.347 133.463  61.764  1.00  0.00            
ATOM   4795  GL2 POPE  757     196.969 133.748  60.271  1.00  0.00            
ATOM   4796  C1A POPE  757     200.509 132.681  56.990  1.00  0.00            
ATOM   4797  D2A POPE  757     199.937 132.068  52.554  1.00  0.00            
ATOM   4798  C3A POPE  757     200.516 132.566  48.277  1.00  0.00            
ATOM   4799  C4A POPE  757     199.777 134.728  44.577  1.00  0.00            
ATOM   4800  C1B POPE  757     193.929 134.848  56.765  1.00  0.00            
ATOM   4801  C2B POPE  757     193.947 133.850  52.760  1.00  0.00            
ATOM   4802  C3B POPE  757     195.445 132.055  48.127  1.00  0.00            
ATOM   4803  C4B POPE  757     194.432 132.194  45.402  1.00  0.00            
ATOM   4804  NH3 POPE  758     255.825 251.710  63.800  1.00  0.00            
ATOM   4805  PO4 POPE  758     254.476 250.641  60.277  1.00  0.00            
ATOM   4806  GL1 POPE  758     254.701 249.521  55.597  1.00  0.00            
ATOM   4807  GL2 POPE  758     256.990 252.272  54.804  1.00  0.00            
ATOM   4808  C1A POPE  758     255.714 248.518  52.022  1.00  0.00            
ATOM   4809  D2A POPE  758     256.505 247.424  47.597  1.00  0.00            
ATOM   4810  C3A POPE  758     252.265 245.893  46.067  1.00  0.00            
ATOM   4811  C4A POPE  758     249.585 241.766  43.625  1.00  0.00            
ATOM   4812  C1B POPE  758     254.681 252.945  50.321  1.00  0.00            
ATOM   4813  C2B POPE  758     253.082 250.940  46.586  1.00  0.00            
ATOM   4814  C3B POPE  758     248.993 251.142  44.825  1.00  0.00            
ATOM   4815  C4B POPE  758     245.944 249.069  43.543  1.00  0.00            
ATOM   4816  NH3 POPE  759     182.751  38.553  65.756  1.00  0.00            
ATOM   4817  PO4 POPE  759     179.150  41.934  66.323  1.00  0.00            
ATOM   4818  GL1 POPE  759     179.489  44.650  62.350  1.00  0.00            
ATOM   4819  GL2 POPE  759     177.722  43.439  59.032  1.00  0.00            
ATOM   4820  C1A POPE  759     180.024  47.781  58.171  1.00  0.00            
ATOM   4821  D2A POPE  759     180.738  46.934  54.286  1.00  0.00            
ATOM   4822  C3A POPE  759     177.036  47.890  50.791  1.00  0.00            
ATOM   4823  C4A POPE  759     174.358  45.529  48.387  1.00  0.00            
ATOM   4824  C1B POPE  759     176.668  44.006  54.897  1.00  0.00            
ATOM   4825  C2B POPE  759     178.783  43.842  50.364  1.00  0.00            
ATOM   4826  C3B POPE  759     179.559  45.227  47.213  1.00  0.00            
ATOM   4827  C4B POPE  759     181.655  48.565  44.700  1.00  0.00            
ATOM   4828  NH3 POPE  760      25.944 103.033  61.313  1.00  0.00            
ATOM   4829  PO4 POPE  760      26.645 105.178  57.754  1.00  0.00            
ATOM   4830  GL1 POPE  760      24.072 107.913  55.800  1.00  0.00            
ATOM   4831  GL2 POPE  760      26.423 107.529  53.186  1.00  0.00            
ATOM   4832  C1A POPE  760      21.638 110.487  52.929  1.00  0.00            
ATOM   4833  D2A POPE  760      20.253 113.319  50.134  1.00  0.00            
ATOM   4834  C3A POPE  760      15.919 113.504  47.312  1.00  0.00            
ATOM   4835  C4A POPE  760      12.402 116.105  46.027  1.00  0.00            
ATOM   4836  C1B POPE  760      30.667 107.920  50.189  1.00  0.00            
ATOM   4837  C2B POPE  760      32.530 109.228  45.603  1.00  0.00            
ATOM   4838  C3B POPE  760      32.426 107.985  41.043  1.00  0.00            
ATOM   4839  C4B POPE  760      29.222 105.780  39.324  1.00  0.00            
ATOM   4840  NH3 POPE  761     193.051 228.765  63.723  1.00  0.00            
ATOM   4841  PO4 POPE  761     196.831 231.198  64.305  1.00  0.00            
ATOM   4842  GL1 POPE  761     197.374 231.073  60.656  1.00  0.00            
ATOM   4843  GL2 POPE  761     196.494 234.048  58.036  1.00  0.00            
ATOM   4844  C1A POPE  761     198.758 229.002  57.003  1.00  0.00            
ATOM   4845  D2A POPE  761     196.270 227.217  52.745  1.00  0.00            
ATOM   4846  C3A POPE  761     192.483 228.475  50.560  1.00  0.00            
ATOM   4847  C4A POPE  761     190.073 231.765  50.702  1.00  0.00            
ATOM   4848  C1B POPE  761     194.673 232.228  54.348  1.00  0.00            
ATOM   4849  C2B POPE  761     195.744 232.050  49.294  1.00  0.00            
ATOM   4850  C3B POPE  761     196.893 228.959  48.148  1.00  0.00            
ATOM   4851  C4B POPE  761     196.405 224.514  47.175  1.00  0.00            
ATOM   4852  NH3 POPE  762       3.081 259.736  61.755  1.00  0.00            
ATOM   4853  PO4 POPE  762       7.784 262.237  61.414  1.00  0.00            
ATOM   4854  GL1 POPE  762       6.609 264.154  58.084  1.00  0.00            
ATOM   4855  GL2 POPE  762       7.925 267.271  57.215  1.00  0.00            
ATOM   4856  C1A POPE  762       4.907 264.661  53.915  1.00  0.00            
ATOM   4857  D2A POPE  762       3.030 266.020  49.293  1.00  0.00            
ATOM   4858  C3A POPE  762       3.685 267.703  44.512  1.00  0.00            
ATOM   4859  C4A POPE  762       3.785 271.092  41.644  1.00  0.00            
ATOM   4860  C1B POPE  762       5.289 269.875  54.448  1.00  0.00            
ATOM   4861  C2B POPE  762       4.354 270.582  50.647  1.00  0.00            
ATOM   4862  C3B POPE  762       5.974 271.084  47.155  1.00  0.00            
ATOM   4863  C4B POPE  762       8.240 269.369  43.960  1.00  0.00            
ATOM   4864  NH3 POPE  763      58.082 243.810  62.973  1.00  0.00            
ATOM   4865  PO4 POPE  763      60.087 245.665  59.943  1.00  0.00            
ATOM   4866  GL1 POPE  763      58.445 248.188  57.592  1.00  0.00            
ATOM   4867  GL2 POPE  763      55.683 248.297  57.220  1.00  0.00            
ATOM   4868  C1A POPE  763      58.763 247.517  52.936  1.00  0.00            
ATOM   4869  D2A POPE  763      55.391 248.199  50.134  1.00  0.00            
ATOM   4870  C3A POPE  763      55.660 250.959  47.014  1.00  0.00            
ATOM   4871  C4A POPE  763      58.799 252.406  43.875  1.00  0.00            
ATOM   4872  C1B POPE  763      53.668 246.234  54.775  1.00  0.00            
ATOM   4873  C2B POPE  763      52.470 243.103  52.497  1.00  0.00            
ATOM   4874  C3B POPE  763      52.766 241.664  48.308  1.00  0.00            
ATOM   4875  C4B POPE  763      51.718 238.940  44.822  1.00  0.00            
ATOM   4876  NH3 POPE  764     196.580 235.756  62.628  1.00  0.00            
ATOM   4877  PO4 POPE  764     192.510 233.402  63.240  1.00  0.00            
ATOM   4878  GL1 POPE  764     191.594 232.663  58.719  1.00  0.00            
ATOM   4879  GL2 POPE  764     190.678 235.219  56.972  1.00  0.00            
ATOM   4880  C1A POPE  764     190.236 229.936  55.011  1.00  0.00            
ATOM   4881  D2A POPE  764     188.103 226.632  52.242  1.00  0.00            
ATOM   4882  C3A POPE  764     187.709 226.325  47.648  1.00  0.00            
ATOM   4883  C4A POPE  764     186.628 226.582  44.140  1.00  0.00            
ATOM   4884  C1B POPE  764     191.088 236.191  52.599  1.00  0.00            
ATOM   4885  C2B POPE  764     193.718 236.551  49.957  1.00  0.00            
ATOM   4886  C3B POPE  764     196.595 237.040  47.482  1.00  0.00            
ATOM   4887  C4B POPE  764     198.401 235.911  44.943  1.00  0.00            
ATOM   4888  NH3 POPE  765       5.805 188.749  62.487  1.00  0.00            
ATOM   4889  PO4 POPE  765      10.000 189.732  63.637  1.00  0.00            
ATOM   4890  GL1 POPE  765       9.066 191.798  59.322  1.00  0.00            
ATOM   4891  GL2 POPE  765       6.149 190.599  57.744  1.00  0.00            
ATOM   4892  C1A POPE  765      10.624 194.133  55.683  1.00  0.00            
ATOM   4893  D2A POPE  765      10.047 195.365  51.792  1.00  0.00            
ATOM   4894  C3A POPE  765      12.924 193.309  49.045  1.00  0.00            
ATOM   4895  C4A POPE  765      14.208 188.715  47.345  1.00  0.00            
ATOM   4896  C1B POPE  765       1.155 191.069  55.951  1.00  0.00            
ATOM   4897  C2B POPE  765     279.555 189.584  53.817  1.00  0.00            
ATOM   4898  C3B POPE  765     277.598 187.935  49.896  1.00  0.00            
ATOM   4899  C4B POPE  765     278.834 184.924  47.275  1.00  0.00            
ATOM   4900  NH3 POPE  766      67.769 229.190  62.879  1.00  0.00            
ATOM   4901  PO4 POPE  766      62.750 229.932  63.500  1.00  0.00            
ATOM   4902  GL1 POPE  766      63.710 230.516  59.320  1.00  0.00            
ATOM   4903  GL2 POPE  766      65.719 227.415  58.678  1.00  0.00            
ATOM   4904  C1A POPE  766      65.037 231.181  55.400  1.00  0.00            
ATOM   4905  D2A POPE  766      66.122 229.297  51.367  1.00  0.00            
ATOM   4906  C3A POPE  766      63.551 230.331  47.932  1.00  0.00            
ATOM   4907  C4A POPE  766      63.682 233.157  44.814  1.00  0.00            
ATOM   4908  C1B POPE  766      63.203 226.621  54.555  1.00  0.00            
ATOM   4909  C2B POPE  766      61.599 222.208  53.013  1.00  0.00            
ATOM   4910  C3B POPE  766      62.809 219.182  50.214  1.00  0.00            
ATOM   4911  C4B POPE  766      62.197 217.396  45.761  1.00  0.00            
ATOM   4912  NH3 POPE  767     149.748  92.286  67.288  1.00  0.00            
ATOM   4913  PO4 POPE  767     153.821  94.716  67.777  1.00  0.00            
ATOM   4914  GL1 POPE  767     156.082  95.780  63.847  1.00  0.00            
ATOM   4915  GL2 POPE  767     156.076  98.927  64.313  1.00  0.00            
ATOM   4916  C1A POPE  767     156.514  94.884  59.520  1.00  0.00            
ATOM   4917  D2A POPE  767     157.370  96.565  55.798  1.00  0.00            
ATOM   4918  C3A POPE  767     160.241  98.545  52.951  1.00  0.00            
ATOM   4919  C4A POPE  767     161.664 103.382  54.032  1.00  0.00            
ATOM   4920  C1B POPE  767     155.181  99.939  59.643  1.00  0.00            
ATOM   4921  C2B POPE  767     151.919  98.297  56.142  1.00  0.00            
ATOM   4922  C3B POPE  767     151.656  96.311  51.679  1.00  0.00            
ATOM   4923  C4B POPE  767     149.319  96.732  47.230  1.00  0.00            
ATOM   4924  NH3 POPE  768     147.437 208.084  61.866  1.00  0.00            
ATOM   4925  PO4 POPE  768     143.693 208.479  60.652  1.00  0.00            
ATOM   4926  GL1 POPE  768     142.156 208.318  56.742  1.00  0.00            
ATOM   4927  GL2 POPE  768     141.528 211.763  56.977  1.00  0.00            
ATOM   4928  C1A POPE  768     145.052 206.973  53.563  1.00  0.00            
ATOM   4929  D2A POPE  768     145.426 203.967  50.180  1.00  0.00            
ATOM   4930  C3A POPE  768     147.587 202.206  46.504  1.00  0.00            
ATOM   4931  C4A POPE  768     148.248 204.146  42.938  1.00  0.00            
ATOM   4932  C1B POPE  768     142.669 211.426  52.759  1.00  0.00            
ATOM   4933  C2B POPE  768     146.417 214.049  50.118  1.00  0.00            
ATOM   4934  C3B POPE  768     145.396 215.512  45.633  1.00  0.00            
ATOM   4935  C4B POPE  768     146.090 215.812  41.419  1.00  0.00            
ATOM   4936  NH3 POPE  769      73.162 239.883  62.017  1.00  0.00            
ATOM   4937  PO4 POPE  769      77.677 240.120  63.659  1.00  0.00            
ATOM   4938  GL1 POPE  769      76.734 242.111  59.062  1.00  0.00            
ATOM   4939  GL2 POPE  769      80.283 241.168  57.808  1.00  0.00            
ATOM   4940  C1A POPE  769      76.730 241.416  54.380  1.00  0.00            
ATOM   4941  D2A POPE  769      74.672 240.531  51.223  1.00  0.00            
ATOM   4942  C3A POPE  769      73.347 240.437  47.436  1.00  0.00            
ATOM   4943  C4A POPE  769      70.122 240.927  45.037  1.00  0.00            
ATOM   4944  C1B POPE  769      82.178 239.015  54.577  1.00  0.00            
ATOM   4945  C2B POPE  769      82.621 237.167  50.724  1.00  0.00            
ATOM   4946  C3B POPE  769      82.512 238.340  46.331  1.00  0.00            
ATOM   4947  C4B POPE  769      81.078 237.761  42.542  1.00  0.00            
ATOM   4948  NH3 POPE  770      49.104 129.489  59.931  1.00  0.00            
ATOM   4949  PO4 POPE  770      51.223 126.130  62.322  1.00  0.00            
ATOM   4950  GL1 POPE  770      52.545 123.439  58.944  1.00  0.00            
ATOM   4951  GL2 POPE  770      52.548 126.191  57.247  1.00  0.00            
ATOM   4952  C1A POPE  770      52.000 123.201  53.821  1.00  0.00            
ATOM   4953  D2A POPE  770      51.848 121.921  50.370  1.00  0.00            
ATOM   4954  C3A POPE  770      52.322 123.536  46.274  1.00  0.00            
ATOM   4955  C4A POPE  770      55.862 126.315  44.548  1.00  0.00            
ATOM   4956  C1B POPE  770      55.856 126.941  55.456  1.00  0.00            
ATOM   4957  C2B POPE  770      58.557 131.297  52.410  1.00  0.00            
ATOM   4958  C3B POPE  770      56.216 133.783  48.656  1.00  0.00            
ATOM   4959  C4B POPE  770      56.134 137.706  45.906  1.00  0.00            
ATOM   4960  NH3 POPE  771      75.880 181.180  64.512  1.00  0.00            
ATOM   4961  PO4 POPE  771      72.226 180.714  65.532  1.00  0.00            
ATOM   4962  GL1 POPE  771      70.656 182.219  60.962  1.00  0.00            
ATOM   4963  GL2 POPE  771      70.795 185.032  60.884  1.00  0.00            
ATOM   4964  C1A POPE  771      72.486 180.040  57.368  1.00  0.00            
ATOM   4965  D2A POPE  771      74.237 178.731  54.101  1.00  0.00            
ATOM   4966  C3A POPE  771      77.874 179.405  51.899  1.00  0.00            
ATOM   4967  C4A POPE  771      79.653 176.827  48.896  1.00  0.00            
ATOM   4968  C1B POPE  771      71.307 184.950  57.200  1.00  0.00            
ATOM   4969  C2B POPE  771      70.560 185.317  53.251  1.00  0.00            
ATOM   4970  C3B POPE  771      69.048 184.889  48.758  1.00  0.00            
ATOM   4971  C4B POPE  771      68.496 182.045  46.309  1.00  0.00            
ATOM   4972  NH3 POPE  772      78.986 151.756  66.703  1.00  0.00            
ATOM   4973  PO4 POPE  772      74.892 153.580  65.758  1.00  0.00            
ATOM   4974  GL1 POPE  772      74.420 152.454  61.501  1.00  0.00            
ATOM   4975  GL2 POPE  772      77.954 151.034  61.961  1.00  0.00            
ATOM   4976  C1A POPE  772      75.130 154.548  58.438  1.00  0.00            
ATOM   4977  D2A POPE  772      72.744 155.906  54.047  1.00  0.00            
ATOM   4978  C3A POPE  772      74.356 155.716  49.113  1.00  0.00            
ATOM   4979  C4A POPE  772      75.037 153.175  45.935  1.00  0.00            
ATOM   4980  C1B POPE  772      77.632 150.397  57.235  1.00  0.00            
ATOM   4981  C2B POPE  772      78.412 153.601  54.706  1.00  0.00            
ATOM   4982  C3B POPE  772      77.003 157.579  53.719  1.00  0.00            
ATOM   4983  C4B POPE  772      78.979 160.489  51.227  1.00  0.00            
ATOM   4984  NH3 POPE  773     259.608 278.274  65.310  1.00  0.00            
ATOM   4985  PO4 POPE  773     255.386 278.103  64.040  1.00  0.00            
ATOM   4986  GL1 POPE  773     255.828 275.081  60.707  1.00  0.00            
ATOM   4987  GL2 POPE  773     258.378 275.933  59.253  1.00  0.00            
ATOM   4988  C1A POPE  773     256.635 272.398  56.760  1.00  0.00            
ATOM   4989  D2A POPE  773     257.320 270.577  53.073  1.00  0.00            
ATOM   4990  C3A POPE  773     261.719 270.180  51.080  1.00  0.00            
ATOM   4991  C4A POPE  773     264.536 271.349  48.286  1.00  0.00            
ATOM   4992  C1B POPE  773     258.182 276.611  54.619  1.00  0.00            
ATOM   4993  C2B POPE  773     259.323 275.676  50.560  1.00  0.00            
ATOM   4994  C3B POPE  773     260.692 274.939  47.680  1.00  0.00            
ATOM   4995  C4B POPE  773     263.036 274.720  44.483  1.00  0.00            
ATOM   4996  NH3 POPE  774     231.150 129.069  66.030  1.00  0.00            
ATOM   4997  PO4 POPE  774     234.660 126.262  63.454  1.00  0.00            
ATOM   4998  GL1 POPE  774     235.956 126.361  59.823  1.00  0.00            
ATOM   4999  GL2 POPE  774     238.892 128.849  59.978  1.00  0.00            
ATOM   5000  C1A POPE  774     235.016 125.967  55.243  1.00  0.00            
ATOM   5001  D2A POPE  774     234.493 123.736  51.746  1.00  0.00            
ATOM   5002  C3A POPE  774     232.740 125.225  49.038  1.00  0.00            
ATOM   5003  C4A POPE  774     230.263 123.061  45.039  1.00  0.00            
ATOM   5004  C1B POPE  774     240.614 130.234  55.864  1.00  0.00            
ATOM   5005  C2B POPE  774     242.110 132.981  52.699  1.00  0.00            
ATOM   5006  C3B POPE  774     243.250 132.798  48.524  1.00  0.00            
ATOM   5007  C4B POPE  774     245.183 129.581  45.625  1.00  0.00            
ATOM   5008  NH3 POPE  775       6.007 158.677  61.791  1.00  0.00            
ATOM   5009  PO4 POPE  775       2.557 156.705  62.165  1.00  0.00            
ATOM   5010  GL1 POPE  775       1.702 157.046  57.802  1.00  0.00            
ATOM   5011  GL2 POPE  775     279.755 158.379  56.470  1.00  0.00            
ATOM   5012  C1A POPE  775       2.326 157.042  53.159  1.00  0.00            
ATOM   5013  D2A POPE  775       4.595 159.235  49.569  1.00  0.00            
ATOM   5014  C3A POPE  775       7.279 155.488  47.307  1.00  0.00            
ATOM   5015  C4A POPE  775       6.126 154.894  42.561  1.00  0.00            
ATOM   5016  C1B POPE  775     279.085 158.283  51.923  1.00  0.00            
ATOM   5017  C2B POPE  775     276.247 155.970  50.205  1.00  0.00            
ATOM   5018  C3B POPE  775     276.531 155.113  46.460  1.00  0.00            
ATOM   5019  C4B POPE  775     276.464 153.144  42.754  1.00  0.00            
ATOM   5020  NH3 POPE  776     247.382 255.427  59.281  1.00  0.00            
ATOM   5021  PO4 POPE  776     245.076 258.265  59.557  1.00  0.00            
ATOM   5022  GL1 POPE  776     242.857 256.828  55.795  1.00  0.00            
ATOM   5023  GL2 POPE  776     240.215 254.741  54.863  1.00  0.00            
ATOM   5024  C1A POPE  776     243.862 255.338  52.004  1.00  0.00            
ATOM   5025  D2A POPE  776     244.617 252.411  48.161  1.00  0.00            
ATOM   5026  C3A POPE  776     243.057 248.563  47.926  1.00  0.00            
ATOM   5027  C4A POPE  776     239.888 246.047  49.132  1.00  0.00            
ATOM   5028  C1B POPE  776     239.543 253.661  50.644  1.00  0.00            
ATOM   5029  C2B POPE  776     237.629 250.762  48.474  1.00  0.00            
ATOM   5030  C3B POPE  776     236.725 248.280  44.955  1.00  0.00            
ATOM   5031  C4B POPE  776     234.764 244.675  41.889  1.00  0.00            
ATOM   5032  NH3 POPE  777      81.557 229.263  70.326  1.00  0.00            
ATOM   5033  PO4 POPE  777      78.719 231.158  66.761  1.00  0.00            
ATOM   5034  GL1 POPE  777      77.950 230.888  61.799  1.00  0.00            
ATOM   5035  GL2 POPE  777      78.920 227.469  60.939  1.00  0.00            
ATOM   5036  C1A POPE  777      77.020 232.375  57.931  1.00  0.00            
ATOM   5037  D2A POPE  777      76.532 230.692  54.048  1.00  0.00            
ATOM   5038  C3A POPE  777      77.201 231.589  50.650  1.00  0.00            
ATOM   5039  C4A POPE  777      76.056 231.711  46.141  1.00  0.00            
ATOM   5040  C1B POPE  777      79.618 227.950  56.416  1.00  0.00            
ATOM   5041  C2B POPE  777      80.232 226.747  52.213  1.00  0.00            
ATOM   5042  C3B POPE  777      80.146 228.880  47.255  1.00  0.00            
ATOM   5043  C4B POPE  777      77.557 227.134  43.879  1.00  0.00            
ATOM   5044  NH3 POPE  778     203.339 248.065  60.808  1.00  0.00            
ATOM   5045  PO4 POPE  778     207.298 247.382  57.356  1.00  0.00            
ATOM   5046  GL1 POPE  778     210.785 249.041  55.368  1.00  0.00            
ATOM   5047  GL2 POPE  778     211.920 247.194  55.183  1.00  0.00            
ATOM   5048  C1A POPE  778     212.170 250.841  51.709  1.00  0.00            
ATOM   5049  D2A POPE  778     212.445 249.356  46.971  1.00  0.00            
ATOM   5050  C3A POPE  778     211.055 252.281  43.523  1.00  0.00            
ATOM   5051  C4A POPE  778     212.639 252.709  39.651  1.00  0.00            
ATOM   5052  C1B POPE  778     212.509 245.805  51.626  1.00  0.00            
ATOM   5053  C2B POPE  778     211.477 244.241  48.028  1.00  0.00            
ATOM   5054  C3B POPE  778     210.911 243.737  44.074  1.00  0.00            
ATOM   5055  C4B POPE  778     209.933 240.781  41.004  1.00  0.00            
ATOM   5056  NH3 POPE  779      67.178  25.642  58.770  1.00  0.00            
ATOM   5057  PO4 POPE  779      66.974  29.445  61.326  1.00  0.00            
ATOM   5058  GL1 POPE  779      68.381  30.296  57.428  1.00  0.00            
ATOM   5059  GL2 POPE  779      67.497  28.233  54.881  1.00  0.00            
ATOM   5060  C1A POPE  779      68.442  33.920  55.040  1.00  0.00
[truncated: 4,303,774 more chars]
