# Supplementary material for: Membrane transporter dimerization driven by differential lipid solvation energetics of dissociated and associated states
Source: eLife. 2021 Apr 7;10:e63288. doi: 10.7554/eLife.63288 (PMC8116059; doi:10.7554/eLife.63288)
Supplement: Figure 6—source data 1. — This folder contains initial/final configurations (PDB files) for GROMACS coarse-grained simulations of CLC-ec1 monomers and dimers in mixtures of 2:1 DLPE/DLPG and 2:1 POPE/POPG, alongside the corresponding parameter files (MDP/TPR format). [file elife-63288-fig6-data1.zip › Figure6-source-data/protein-membrane-systems/monomer-50PO_50DL/frame_0.pdb]

REMARK    GENERATED BY TRJCONV
TITLE     Martini system t=   0.00000 step= 0
REMARK    THIS IS A SIMULATION BOX
CRYST1  282.150  282.150   81.738  90.00  90.00  90.00 P 1           1
MODEL        1
ATOM      1  BB  THR     1     123.297 127.969  22.367  1.00  0.00            
ATOM      2  SC1 THR     1     124.633 128.531  23.673  1.00  0.00            
ATOM      3  BB  PRO     2     122.350 124.270  22.281  1.00  0.00            
ATOM      4  SC1 PRO     2     122.930 123.490  20.649  1.00  0.00            
ATOM      5  BB  LEU     3     123.741 122.530  25.309  1.00  0.00            
ATOM      6  SC1 LEU     3     122.669 121.540  27.521  1.00  0.00            
ATOM      7  BB  ALA     4     127.000 121.230  23.890  1.00  0.00            
ATOM      8  BB  ILE     5     128.270 124.850  24.210  1.00  0.00            
ATOM      9  SC1 ILE     5     129.890 126.460  24.040  1.00  0.00            
ATOM     10  BB  LEU     6     126.901 125.099  27.747  1.00  0.00            
ATOM     11  SC1 LEU     6     125.699 125.731  30.023  1.00  0.00            
ATOM     12  BB  PHE     7     128.180 121.750  28.950  1.00  0.00            
ATOM     13  SC1 PHE     7     126.150 121.189  31.480  1.00  0.00            
ATOM     14  SC2 PHE     7     126.050 119.200  30.141  1.00  0.00            
ATOM     15  SC3 PHE     7     125.520 119.100  32.479  1.00  0.00            
ATOM     16  BB  MET     8     131.550 122.490  27.440  1.00  0.00            
ATOM     17  SC1 MET     8     132.080 120.830  25.390  1.00  0.00            
ATOM     18  BB  ALA     9     131.160 125.980  28.930  1.00  0.00            
ATOM     19  BB  ALA    10     130.530 124.320  32.240  1.00  0.00            
ATOM     20  BB  VAL    11     133.531 122.019  31.740  1.00  0.00            
ATOM     21  SC1 VAL    11     135.089 120.831  32.140  1.00  0.00            
ATOM     22  BB  VAL    12     135.077 125.310  30.620  1.00  0.00            
ATOM     23  SC1 VAL    12     137.073 125.320  30.750  1.00  0.00            
ATOM     24  BB  GLY    13     134.470 127.440  33.720  1.00  0.00            
ATOM     25  BB  THR    14     135.190 124.390  35.950  1.00  0.00            
ATOM     26  SC1 THR    14     134.390 123.210  37.280  1.00  0.00            
ATOM     27  BB  LEU    15     138.661 123.409  34.520  1.00  0.00            
ATOM     28  SC1 LEU    15     141.009 122.181  34.470  1.00  0.00            
ATOM     29  BB  VAL    16     139.224 127.151  35.139  1.00  0.00            
ATOM     30  SC1 VAL    16     141.136 127.629  34.801  1.00  0.00            
ATOM     31  BB  GLY    17     138.320 127.100  38.780  1.00  0.00            
ATOM     32  BB  LEU    18     139.890 123.931  40.060  1.00  0.00            
ATOM     33  SC1 LEU    18     139.180 121.379  40.080  1.00  0.00            
ATOM     34  BB  ALA    19     142.840 124.710  37.850  1.00  0.00            
ATOM     35  BB  ALA    20     142.760 128.030  39.760  1.00  0.00            
ATOM     36  BB  VAL    21     142.981 126.341  43.179  1.00  0.00            
ATOM     37  SC1 VAL    21     141.509 125.599  44.311  1.00  0.00            
ATOM     38  BB  ALA    22     146.190 124.810  41.730  1.00  0.00            
ATOM     39  BB  PHE    23     147.350 128.270  40.880  1.00  0.00            
ATOM     40  SC1 PHE    23     149.773 129.939  39.440  1.00  0.00            
ATOM     41  SC2 PHE    23     147.647 131.052  39.470  1.00  0.00            
ATOM     42  SC3 PHE    23     149.660 132.299  39.860  1.00  0.00            
ATOM     43  BB  ASP    24     146.531 129.579  44.390  1.00  0.00            
ATOM     44  SC1 ASP    24     144.859 131.471  44.040  1.00  0.00            
ATOM     45  BB  LYS    25     147.730 126.830  46.600  1.00  0.00            
ATOM     46  SC1 LYS    25     148.000 126.430  48.840  1.00  0.00            
ATOM     47  SC2 LYS    25     147.040 127.130  51.440  1.00  0.00            
ATOM     48  BB  GLY    26     150.650 126.800  44.250  1.00  0.00            
ATOM     49  BB  VAL    27     152.311 130.108  44.901  1.00  0.00            
ATOM     50  SC1 VAL    27     151.299 131.602  44.039  1.00  0.00            
ATOM     51  BB  ALA    28     151.680 129.740  48.610  1.00  0.00            
ATOM     52  BB  TRP    29     154.070 126.800  48.390  1.00  0.00            
ATOM     53  SC1 TRP    29     153.120 125.028  50.217  1.00  0.00            
ATOM     54  SC2 TRP    29     152.159 125.131  52.193  1.00  0.00            
ATOM     55  SC3 TRP    29     152.062 122.810  49.538  1.00  0.00            
ATOM     56  SC4 TRP    29     150.679 123.130  51.952  1.00  0.00            
ATOM     57  BB  LEU    30     156.446 129.100  46.681  1.00  0.00            
ATOM     58  SC1 LEU    30     159.054 129.350  46.279  1.00  0.00            
ATOM     59  BB  GLN    31     156.270 132.180  48.900  1.00  0.00            
ATOM     60  SC1 GLN    31     154.620 133.920  47.930  1.00  0.00            
ATOM     61  BB  ASN    32     155.529 129.450  51.401  1.00  0.00            
ATOM     62  SC1 ASN    32     154.351 130.190  53.479  1.00  0.00            
ATOM     63  BB  GLN    33     159.230 128.400  51.340  1.00  0.00            
ATOM     64  SC1 GLN    33     158.810 125.750  52.320  1.00  0.00            
ATOM     65  BB  ARG    34     160.860 131.620  50.150  1.00  0.00            
ATOM     66  SC1 ARG    34     161.320 133.710  48.800  1.00  0.00            
ATOM     67  SC2 ARG    34     160.110 136.930  49.640  1.00  0.00            
ATOM     68  BB  MET    35     159.920 132.920  53.620  1.00  0.00            
ATOM     69  SC1 MET    35     157.150 134.390  53.460  1.00  0.00            
ATOM     70  BB  GLY    36     160.840 129.440  54.860  1.00  0.00            
ATOM     71  BB  ALA    37     164.420 130.540  54.190  1.00  0.00            
ATOM     72  BB  LEU    38     164.730 134.049  55.503  1.00  0.00            
ATOM     73  SC1 LEU    38     164.490 134.991  53.037  1.00  0.00            
ATOM     74  BB  VAL    39     164.072 133.130  59.129  1.00  0.00            
ATOM     75  SC1 VAL    39     162.198 132.870  59.781  1.00  0.00            
ATOM     76  BB  HIS    40     166.660 130.350  59.110  1.00  0.00            
ATOM     77  SC1 HIS    40     166.220 128.526  58.578  1.00  0.00            
ATOM     78  SC2 HIS    40     165.788 126.703  58.113  1.00  0.00            
ATOM     79  SC3 HIS    40     167.472 126.561  56.769  1.00  0.00            
ATOM     80  BB  THR    41     169.018 132.990  57.682  1.00  0.00            
ATOM     81  SC1 THR    41     170.412 133.030  56.318  1.00  0.00            
ATOM     82  BB  ALA    42     167.320 135.090  60.360  1.00  0.00            
ATOM     83  BB  ASP    43     170.092 136.828  62.333  1.00  0.00            
ATOM     84  SC1 ASP    43     171.278 135.752  64.317  1.00  0.00            
ATOM     85  BB  ASN    44     171.970 137.380  59.070  1.00  0.00            
ATOM     86  SC1 ASN    44     174.390 136.770  58.910  1.00  0.00            
ATOM     87  BB  TYR    45     170.630 140.550  57.480  1.00  0.00            
ATOM     88  SC1 TYR    45     170.042 143.277  56.217  1.00  0.00            
ATOM     89  SC2 TYR    45     171.208 143.831  58.240  1.00  0.00            
ATOM     90  SC3 TYR    45     168.510 145.331  57.962  1.00  0.00            
ATOM     91  BB  PRO    46     173.480 140.153  54.948  1.00  0.00            
ATOM     92  SC1 PRO    46     173.670 141.747  53.932  1.00  0.00            
ATOM     93  BB  LEU    47     171.909 136.871  53.850  1.00  0.00            
ATOM     94  SC1 LEU    47     173.711 135.229  52.810  1.00  0.00            
ATOM     95  BB  LEU    48     168.448 138.020  54.711  1.00  0.00            
ATOM     96  SC1 LEU    48     166.462 138.500  56.399  1.00  0.00            
ATOM     97  BB  LEU    49     168.811 140.549  51.850  1.00  0.00            
ATOM     98  SC1 LEU    49     167.049 142.341  52.690  1.00  0.00            
ATOM     99  BB  THR    50     170.459 138.090  49.591  1.00  0.00            
ATOM    100  SC1 THR    50     171.931 137.940  48.319  1.00  0.00            
ATOM    101  BB  VAL    51     168.191 135.159  50.072  1.00  0.00            
ATOM    102  SC1 VAL    51     168.969 133.901  51.418  1.00  0.00            
ATOM    103  BB  ALA    52     165.390 137.610  49.220  1.00  0.00            
ATOM    104  BB  PHE    53     166.830 138.710  45.910  1.00  0.00            
ATOM    105  SC1 PHE    53     169.091 141.509  45.747  1.00  0.00            
ATOM    106  SC2 PHE    53     169.548 139.926  44.002  1.00  0.00            
ATOM    107  SC3 PHE    53     170.301 142.195  43.791  1.00  0.00            
ATOM    108  BB  LEU    54     168.310 135.300  45.160  1.00  0.00            
ATOM    109  SC1 LEU    54     170.230 133.660  45.960  1.00  0.00            
ATOM    110  BB  CYS    55     165.290 133.010  45.081  1.00  0.00            
ATOM    111  SC1 CYS    55     165.820 132.080  47.229  1.00  0.00            
ATOM    112  BB  SER    56     163.040 135.720  43.629  1.00  0.00            
ATOM    113  SC1 SER    56     162.260 136.640  45.161  1.00  0.00            
ATOM    114  BB  ALA    57     165.240 136.740  40.690  1.00  0.00            
ATOM    115  BB  VAL    58     165.819 132.972  40.490  1.00  0.00            
ATOM    116  SC1 VAL    58     167.001 131.358  40.480  1.00  0.00            
ATOM    117  BB  LEU    59     162.060 132.598  40.472  1.00  0.00            
ATOM    118  SC1 LEU    59     161.760 130.702  42.298  1.00  0.00            
ATOM    119  BB  ALA    60     161.440 135.440  38.080  1.00  0.00            
ATOM    120  BB  MET    61     164.220 134.330  35.670  1.00  0.00            
ATOM    121  SC1 MET    61     166.690 133.210  35.400  1.00  0.00            
ATOM    122  BB  PHE    62     162.410 131.040  35.920  1.00  0.00            
ATOM    123  SC1 PHE    62     161.390 128.220  36.849  1.00  0.00            
ATOM    124  SC2 PHE    62     163.572 128.612  37.769  1.00  0.00            
ATOM    125  SC3 PHE    62     162.219 126.818  38.611  1.00  0.00            
ATOM    126  BB  GLY    63     159.350 133.080  35.020  1.00  0.00            
ATOM    127  BB  TYR    64     160.720 134.890  31.980  1.00  0.00            
ATOM    128  SC1 TYR    64     161.400 137.378  33.457  1.00  0.00            
ATOM    129  SC2 TYR    64     159.042 137.501  33.032  1.00  0.00            
ATOM    130  SC3 TYR    64     159.878 139.021  35.601  1.00  0.00            
ATOM    131  BB  PHE    65     162.980 132.400  30.500  1.00  0.00            
ATOM    132  SC1 PHE    65     165.471 130.508  31.600  1.00  0.00            
ATOM    133  SC2 PHE    65     165.670 131.041  29.268  1.00  0.00            
ATOM    134  SC3 PHE    65     166.419 128.911  30.081  1.00  0.00            
ATOM    135  BB  LEU    66     160.221 129.801  30.067  1.00  0.00            
ATOM    136  SC1 LEU    66     159.699 128.729  32.433  1.00  0.00            
ATOM    137  BB  VAL    67     158.218 132.491  28.502  1.00  0.00            
ATOM    138  SC1 VAL    67     156.712 133.189  29.618  1.00  0.00            
ATOM    139  BB  ARG    68     161.120 133.860  26.460  1.00  0.00            
ATOM    140  SC1 ARG    68     161.430 134.560  24.050  1.00  0.00            
ATOM    141  SC2 ARG    68     160.630 132.610  21.350  1.00  0.00            
ATOM    142  BB  LYS    69     161.820 130.230  25.700  1.00  0.00            
ATOM    143  SC1 LYS    69     163.780 128.460  25.610  1.00  0.00            
ATOM    144  SC2 LYS    69     166.730 128.490  25.280  1.00  0.00            
ATOM    145  BB  TYR    70     158.380 128.650  24.970  1.00  0.00            
ATOM    146  SC1 TYR    70     159.061 126.068  23.839  1.00  0.00            
ATOM    147  SC2 TYR    70     159.200 125.960  26.232  1.00  0.00            
ATOM    148  SC3 TYR    70     160.319 123.422  24.849  1.00  0.00            
ATOM    149  BB  ALA    71     155.550 131.150  24.860  1.00  0.00            
ATOM    150  BB  PRO    72     156.550 134.829  24.129  1.00  0.00            
ATOM    151  SC1 PRO    72     157.160 136.081  25.421  1.00  0.00            
ATOM    152  BB  GLU    73     152.820 135.550  23.540  1.00  0.00            
ATOM    153  SC1 GLU    73     152.750 133.220  20.870  1.00  0.00            
ATOM    154  BB  ALA    74     152.750 134.560  27.180  1.00  0.00            
ATOM    155  BB  GLY    75     154.280 137.420  29.080  1.00  0.00            
ATOM    156  BB  GLY    76     152.310 140.110  30.840  1.00  0.00            
ATOM    157  BB  SER    77     148.601 140.158  31.849  1.00  0.00            
ATOM    158  SC1 SER    77     147.629 141.742  32.441  1.00  0.00            
ATOM    159  BB  GLY    78     146.740 138.190  29.240  1.00  0.00            
ATOM    160  BB  ILE    79     143.600 140.130  29.670  1.00  0.00            
ATOM    161  SC1 ILE    79     141.460 140.620  29.560  1.00  0.00            
ATOM    162  BB  PRO    80     144.850 141.700  26.440  1.00  0.00            
ATOM    163  SC1 PRO    80     143.750 142.990  25.580  1.00  0.00            
ATOM    164  BB  GLU    81     146.090 138.670  24.470  1.00  0.00            
ATOM    165  SC1 GLU    81     149.220 138.350  24.710  1.00  0.00            
ATOM    166  BB  ILE    82     142.650 137.070  24.940  1.00  0.00            
ATOM    167  SC1 ILE    82     141.080 135.780  26.250  1.00  0.00            
ATOM    168  BB  GLU    83     140.580 140.010  23.580  1.00  0.00            
ATOM    169  SC1 GLU    83     139.440 143.030  22.800  1.00  0.00            
ATOM    170  BB  GLY    84     142.540 139.960  20.350  1.00  0.00            
ATOM    171  BB  ALA    85     141.840 136.250  20.270  1.00  0.00            
ATOM    172  BB  LEU    86     138.238 137.390  20.723  1.00  0.00            
ATOM    173  SC1 LEU    86     136.552 137.330  22.767  1.00  0.00            
ATOM    174  BB  GLU    87     139.340 140.150  18.370  1.00  0.00            
ATOM    175  SC1 GLU    87     138.940 142.100  17.430  1.00  0.00            
ATOM    176  BB  ASP    88     140.131 137.031  16.240  1.00  0.00            
ATOM    177  SC1 ASP    88     138.369 135.209  15.950  1.00  0.00            
ATOM    178  BB  GLN    89     143.470 138.710  15.750  1.00  0.00            
ATOM    179  SC1 GLN    89     143.160 141.280  14.320  1.00  0.00            
ATOM    180  BB  ARG    90     145.440 136.440  18.090  1.00  0.00            
ATOM    181  SC1 ARG    90     147.150 138.070  19.260  1.00  0.00            
ATOM    182  SC2 ARG    90     150.210 137.650  20.050  1.00  0.00            
ATOM    183  BB  PRO    91     146.649 132.880  18.210  1.00  0.00            
ATOM    184  SC1 PRO    91     148.381 132.230  17.780  1.00  0.00            
ATOM    185  BB  VAL    92     145.250 130.650  21.090  1.00  0.00            
ATOM    186  SC1 VAL    92     143.600 131.570  21.750  1.00  0.00            
ATOM    187  BB  ARG    93     148.370 128.500  21.550  1.00  0.00            
ATOM    188  SC1 ARG    93     150.340 128.800  20.570  1.00  0.00            
ATOM    189  SC2 ARG    93     151.130 126.870  17.660  1.00  0.00            
ATOM    190  BB  TRP    94     147.260 125.780  23.910  1.00  0.00            
ATOM    191  SC1 TRP    94     145.650 124.540  22.220  1.00  0.00            
ATOM    192  SC2 TRP    94     144.422 125.206  20.521  1.00  0.00            
ATOM    193  SC3 TRP    94     145.609 122.064  21.609  1.00  0.00            
ATOM    194  SC4 TRP    94     144.229 123.000  19.360  1.00  0.00            
ATOM    195  BB  TRP    95     150.380 123.870  22.970  1.00  0.00            
ATOM    196  SC1 TRP    95     150.110 121.620  24.311  1.00  0.00            
ATOM    197  SC2 TRP    95     150.860 119.560  24.131  1.00  0.00            
ATOM    198  SC3 TRP    95     149.611 121.498  26.809  1.00  0.00            
ATOM    199  SC4 TRP    95     150.440 118.842  26.489  1.00  0.00            
ATOM    200  BB  ARG    96     152.720 126.300  24.630  1.00  0.00            
ATOM    201  SC1 ARG    96     153.790 126.930  22.930  1.00  0.00            
ATOM    202  SC2 ARG    96     155.190 128.990  20.570  1.00  0.00            
ATOM    203  BB  VAL    97     151.239 128.922  26.919  1.00  0.00            
ATOM    204  SC1 VAL    97     150.431 130.648  26.311  1.00  0.00            
ATOM    205  BB  LEU    98     149.091 126.261  28.660  1.00  0.00            
ATOM    206  SC1 LEU    98     146.819 124.909  28.840  1.00  0.00            
ATOM    207  BB  PRO    99     152.210 125.141  30.540  1.00  0.00            
ATOM    208  SC1 PRO    99     152.540 123.559  31.540  1.00  0.00            
ATOM    209  BB  VAL   100     154.143 128.429  30.098  1.00  0.00            
ATOM    210  SC1 VAL   100     155.647 127.921  28.882  1.00  0.00            
ATOM    211  BB  LYS   101     151.820 130.610  32.070  1.00  0.00            
ATOM    212  SC1 LYS   101     150.620 132.460  30.850  1.00  0.00            
ATOM    213  SC2 LYS   101     150.040 135.370  31.300  1.00  0.00            
ATOM    214  BB  PHE   102     150.630 128.530  35.010  1.00  0.00            
ATOM    215  SC1 PHE   102     148.740 125.671  34.321  1.00  0.00            
ATOM    216  SC2 PHE   102     147.702 127.130  35.920  1.00  0.00            
ATOM    217  SC3 PHE   102     146.348 125.749  34.499  1.00  0.00            
ATOM    218  BB  PHE   103     154.160 127.560  35.440  1.00  0.00            
ATOM    219  SC1 PHE   103     155.491 124.558  36.031  1.00  0.00            
ATOM    220  SC2 PHE   103     157.411 125.733  35.198  1.00  0.00            
ATOM    221  SC3 PHE   103     157.698 123.758  36.531  1.00  0.00            
ATOM    222  BB  GLY   104     155.880 130.790  34.350  1.00  0.00            
ATOM    223  BB  GLY   105     153.510 132.330  36.950  1.00  0.00            
ATOM    224  BB  LEU   106     154.470 129.790  39.590  1.00  0.00            
ATOM    225  SC1 LEU   106     154.320 127.610  41.090  1.00  0.00            
ATOM    226  BB  GLY   107     157.900 131.460  39.460  1.00  0.00            
ATOM    227  BB  THR   108     156.700 135.028  39.303  1.00  0.00            
ATOM    228  SC1 THR   108     156.490 136.352  37.887  1.00  0.00            
ATOM    229  BB  LEU   109     153.770 134.730  41.670  1.00  0.00            
ATOM    230  SC1 LEU   109     152.250 136.329  40.200  1.00  0.00            
ATOM    231  BB  GLY   110     155.830 132.000  43.080  1.00  0.00            
ATOM    232  BB  GLY   111     158.190 134.910  43.370  1.00  0.00            
ATOM    233  BB  GLY   112     156.860 137.560  45.560  1.00  0.00            
ATOM    234  BB  MET   113     155.970 139.740  42.700  1.00  0.00            
ATOM    235  SC1 MET   113     157.660 139.170  41.300  1.00  0.00            
ATOM    236  BB  VAL   114     153.692 142.703  42.549  1.00  0.00            
ATOM    237  SC1 VAL   114     154.858 144.197  41.911  1.00  0.00            
ATOM    238  BB  LEU   115     151.370 141.150  40.059  1.00  0.00            
ATOM    239  SC1 LEU   115     152.680 141.770  37.841  1.00  0.00            
ATOM    240  BB  GLY   116     148.090 139.230  40.370  1.00  0.00            
ATOM    241  BB  ARG   117     146.730 135.860  39.370  1.00  0.00            
ATOM    242  SC1 ARG   117     145.430 135.250  41.450  1.00  0.00            
ATOM    243  SC2 ARG   117     144.400 138.180  43.360  1.00  0.00            
ATOM    244  BB  GLU   118     143.990 137.030  37.050  1.00  0.00            
ATOM    245  SC1 GLU   118     143.310 138.890  38.700  1.00  0.00            
ATOM    246  BB  GLY   119     146.570 137.580  34.300  1.00  0.00            
ATOM    247  BB  PRO   120     147.361 133.900  34.580  1.00  0.00            
ATOM    248  SC1 PRO   120     148.819 132.981  35.380  1.00  0.00            
ATOM    249  BB  THR   121     143.790 132.800  35.361  1.00  0.00            
ATOM    250  SC1 THR   121     143.940 131.970  37.119  1.00  0.00            
ATOM    251  BB  VAL   122     142.020 134.422  32.370  1.00  0.00            
ATOM    252  SC1 VAL   122     142.130 136.418  32.370  1.00  0.00            
ATOM    253  BB  GLN   123     144.850 133.320  30.040  1.00  0.00            
ATOM    254  SC1 GLN   123     146.070 134.090  27.360  1.00  0.00            
ATOM    255  BB  ILE   124     144.710 129.800  31.260  1.00  0.00            
ATOM    256  SC1 ILE   124     146.870 129.590  31.810  1.00  0.00            
ATOM    257  BB  GLY   125     141.060 130.430  30.740  1.00  0.00            
ATOM    258  BB  GLY   126     141.000 131.380  27.090  1.00  0.00            
ATOM    259  BB  ASN   127     143.192 128.421  26.579  1.00  0.00            
ATOM    260  SC1 ASN   127     145.318 129.449  25.761  1.00  0.00            
ATOM    261  BB  ILE   128     141.270 125.980  28.720  1.00  0.00            
ATOM    262  SC1 ILE   128     142.340 125.400  30.550  1.00  0.00            
ATOM    263  BB  GLY   129     138.450 127.350  26.550  1.00  0.00            
ATOM    264  BB  ARG   130     140.380 126.690  23.470  1.00  0.00            
ATOM    265  SC1 ARG   130     140.250 127.760  21.040  1.00  0.00            
ATOM    266  SC2 ARG   130     140.810 127.050  17.630  1.00  0.00            
ATOM    267  BB  MET   131     141.520 123.220  24.600  1.00  0.00            
ATOM    268  SC1 MET   131     143.790 122.160  25.870  1.00  0.00            
ATOM    269  BB  VAL   132     138.089 121.771  25.132  1.00  0.00            
ATOM    270  SC1 VAL   132     137.101 122.329  26.778  1.00  0.00            
ATOM    271  BB  LEU   133     137.061 123.559  21.971  1.00  0.00            
ATOM    272  SC1 LEU   133     135.209 125.081  20.839  1.00  0.00            
ATOM    273  BB  ASP   134     139.050 122.300  18.919  1.00  0.00            
ATOM    274  SC1 ASP   134     139.970 122.310  16.541  1.00  0.00            
ATOM    275  BB  ILE   135     140.030 118.950  20.500  1.00  0.00            
ATOM    276  SC1 ILE   135     141.100 119.130  22.050  1.00  0.00            
ATOM    277  BB  PHE   136     136.270 118.230  20.720  1.00  0.00            
ATOM    278  SC1 PHE   136     133.573 116.941  21.742  1.00  0.00            
ATOM    279  SC2 PHE   136     135.116 117.289  23.547  1.00  0.00            
ATOM    280  SC3 PHE   136     132.980 116.280  23.971  1.00  0.00            
ATOM    281  BB  ARG   137     135.560 119.790  17.390  1.00  0.00            
ATOM    282  SC1 ARG   137     136.650 118.620  15.920  1.00  0.00            
ATOM    283  SC2 ARG   137     139.710 117.260  14.910  1.00  0.00            
ATOM    284  BB  LEU   138     132.640 121.670  19.050  1.00  0.00            
ATOM    285  SC1 LEU   138     131.220 122.610  21.080  1.00  0.00            
ATOM    286  BB  LYS   139     131.560 123.550  15.820  1.00  0.00            
ATOM    287  SC1 LYS   139     131.050 121.710  14.460  1.00  0.00            
ATOM    288  SC2 LYS   139     132.110 119.280  12.920  1.00  0.00            
ATOM    289  BB  GLY   140     129.970 127.000  15.830  1.00  0.00            
ATOM    290  BB  ASP   141     131.339 130.530  15.210  1.00  0.00            
ATOM    291  SC1 ASP   141     133.631 129.750  14.410  1.00  0.00            
ATOM    292  BB  GLU   142     129.960 131.470  18.600  1.00  0.00            
ATOM    293  SC1 GLU   142     127.650 130.710  20.440  1.00  0.00            
ATOM    294  BB  ALA   143     131.810 128.250  19.470  1.00  0.00            
ATOM    295  BB  ARG   144     135.280 129.850  19.310  1.00  0.00            
ATOM    296  SC1 ARG   144     137.040 130.530  17.630  1.00  0.00            
ATOM    297  SC2 ARG   144     138.350 129.800  14.340  1.00  0.00            
ATOM    298  BB  HIS   145     134.110 133.102  20.788  1.00  0.00            
ATOM    299  SC1 HIS   145     134.010 134.473  19.407  1.00  0.00            
ATOM    300  SC2 HIS   145     133.900 135.905  18.116  1.00  0.00            
ATOM    301  SC3 HIS   145     133.910 134.519  16.459  1.00  0.00            
ATOM    302  BB  THR   146     132.031 131.350  23.349  1.00  0.00            
ATOM    303  SC1 THR   146     130.579 131.330  24.651  1.00  0.00            
ATOM    304  BB  LEU   147     134.781 128.992  24.469  1.00  0.00            
ATOM    305  SC1 LEU   147     134.119 126.558  25.281  1.00  0.00            
ATOM    306  BB  LEU   148     137.361 131.781  24.199  1.00  0.00            
ATOM    307  SC1 LEU   148     138.939 132.819  22.341  1.00  0.00            
ATOM    308  BB  ALA   149     135.050 134.100  26.100  1.00  0.00            
ATOM    309  BB  THR   150     134.351 131.831  29.090  1.00  0.00            
ATOM    310  SC1 THR   150     133.219 130.249  28.950  1.00  0.00            
ATOM    311  BB  GLY   151     137.890 130.760  30.030  1.00  0.00            
ATOM    312  BB  ALA   152     138.250 134.590  29.830  1.00  0.00            
ATOM    313  BB  ALA   153     135.060 135.350  31.660  1.00  0.00            
ATOM    314  BB  ALA   154     135.670 132.160  33.680  1.00  0.00            
ATOM    315  BB  GLY   155     139.190 132.790  34.800  1.00  0.00            
ATOM    316  BB  LEU   156     138.500 136.121  36.389  1.00  0.00            
ATOM    317  SC1 LEU   156     138.340 138.189  34.741  1.00  0.00            
ATOM    318  BB  ALA   157     135.670 134.960  38.500  1.00  0.00            
ATOM    319  BB  ALA   158     137.780 132.250  40.100  1.00  0.00            
ATOM    320  BB  ALA   159     140.730 134.610  40.770  1.00  0.00            
ATOM    321  BB  PHE   160     139.080 137.490  42.640  1.00  0.00            
ATOM    322  SC1 PHE   160     137.618 139.629  40.080  1.00  0.00            
ATOM    323  SC2 PHE   160     139.611 140.482  41.108  1.00  0.00            
ATOM    324  SC3 PHE   160     139.011 141.180  38.892  1.00  0.00            
ATOM    325  BB  ASN   161     135.960 135.420  43.439  1.00  0.00            
ATOM    326  SC1 ASN   161     135.090 135.100  45.761  1.00  0.00            
ATOM    327  BB  ALA   162     133.630 137.760  41.470  1.00  0.00            
ATOM    328  BB  PRO   163     131.350 135.751  39.200  1.00  0.00            
ATOM    329  SC1 PRO   163     130.410 134.139  39.560  1.00  0.00            
ATOM    330  BB  LEU   164     129.692 138.999  38.131  1.00  0.00            
ATOM    331  SC1 LEU   164     127.308 139.861  37.359  1.00  0.00            
ATOM    332  BB  ALA   165     133.190 140.660  37.800  1.00  0.00            
ATOM    333  BB  GLY   166     133.910 137.890  35.420  1.00  0.00            
ATOM    334  BB  ILE   167     131.030 138.700  33.110  1.00  0.00            
ATOM    335  SC1 ILE   167     129.230 138.180  32.100  1.00  0.00            
ATOM    336  BB  LEU   168     131.420 142.460  33.860  1.00  0.00            
ATOM    337  SC1 LEU   168     128.810 142.920  33.810  1.00  0.00            
ATOM    338  BB  PHE   169     134.570 142.440  31.790  1.00  0.00            
ATOM    339  SC1 PHE   169     137.657 143.040  32.001  1.00  0.00            
ATOM    340  SC2 PHE   169     137.012 145.288  31.460  1.00  0.00            
ATOM    341  SC3 PHE   169     139.220 144.512  30.929  1.00  0.00            
ATOM    342  BB  ILE   170     133.210 140.290  29.040  1.00  0.00            
ATOM    343  SC1 ILE   170     132.850 138.760  27.780  1.00  0.00            
ATOM    344  BB  ILE   171     129.940 142.190  28.560  1.00  0.00            
ATOM    345  SC1 ILE   171     127.940 141.510  28.960  1.00  0.00            
ATOM    346  BB  GLU   172     131.650 145.600  28.450  1.00  0.00            
ATOM    347  SC1 GLU   172     132.400 147.190  31.070  1.00  0.00            
ATOM    348  BB  GLU   173     135.080 144.650  27.410  1.00  0.00            
ATOM    349  SC1 GLU   173     135.130 146.140  24.690  1.00  0.00            
ATOM    350  BB  MET   174     137.120 141.470  26.740  1.00  0.00            
ATOM    351  SC1 MET   174     137.560 138.890  27.300  1.00  0.00            
ATOM    352  BB  ARG   175     134.760 141.360  23.770  1.00  0.00            
ATOM    353  SC1 ARG   175     132.310 141.460  23.910  1.00  0.00            
ATOM    354  SC2 ARG   175     130.110 144.090  23.280  1.00  0.00            
ATOM    355  BB  PRO   176     134.869 142.748  20.149  1.00  0.00            
ATOM    356  SC1 PRO   176     134.281 141.262  19.121  1.00  0.00            
ATOM    357  BB  GLN   177     133.500 146.290  20.140  1.00  0.00            
ATOM    358  SC1 GLN   177     131.990 148.380  21.540  1.00  0.00            
ATOM    359  BB  PHE   178     131.990 146.190  16.640  1.00  0.00            
ATOM    360  SC1 PHE   178     132.872 148.448  14.379  1.00  0.00            
ATOM    361  SC2 PHE   178     131.258 149.611  15.721  1.00  0.00            
ATOM    362  SC3 PHE   178     131.329 149.971  13.350  1.00  0.00            
ATOM    363  BB  ARG   179     132.200 143.060  14.560  1.00  0.00            
ATOM    364  SC1 ARG   179     134.480 142.320  14.390  1.00  0.00            
ATOM    365  SC2 ARG   179     136.210 139.500  14.060  1.00  0.00            
ATOM    366  BB  TYR   180     130.280 139.840  14.720  1.00  0.00            
ATOM    367  SC1 TYR   180     131.869 137.548  13.598  1.00  0.00            
ATOM    368  SC2 TYR   180     130.870 138.571  11.670  1.00  0.00            
ATOM    369  SC3 TYR   180     130.991 135.481  11.462  1.00  0.00            
ATOM    370  BB  THR   181     129.770 139.080  18.451  1.00  0.00            
ATOM    371  SC1 THR   181     129.380 140.240  19.969  1.00  0.00            
ATOM    372  BB  LEU   182     128.650 135.500  18.439  1.00  0.00            
ATOM    373  SC1 LEU   182     128.690 135.090  15.821  1.00  0.00            
ATOM    374  BB  ILE   183     129.430 135.360  22.170  1.00  0.00            
ATOM    375  SC1 ILE   183     130.960 136.420  23.530  1.00  0.00            
ATOM    376  BB  SER   184     126.530 133.990  24.110  1.00  0.00            
ATOM    377  SC1 SER   184     124.840 133.540  23.250  1.00  0.00            
ATOM    378  BB  ILE   185     126.390 134.870  27.860  1.00  0.00            
ATOM    379  SC1 ILE   185     126.170 137.090  27.990  1.00  0.00            
ATOM    380  BB  LYS   186     124.460 131.750  28.900  1.00  0.00            
ATOM    381  SC1 LYS   186     122.190 131.570  28.100  1.00  0.00            
ATOM    382  SC2 LYS   186     120.840 131.680  25.410  1.00  0.00            
ATOM    383  BB  ALA   187     127.760 130.100  27.980  1.00  0.00            
ATOM    384  BB  VAL   188     129.620 132.909  29.770  1.00  0.00            
ATOM    385  SC1 VAL   188     130.570 134.571  29.190  1.00  0.00            
ATOM    386  BB  PHE   189     127.050 132.210  32.450  1.00  0.00            
ATOM    387  SC1 PHE   189     126.040 133.000  35.450  1.00  0.00            
ATOM    388  SC2 PHE   189     126.070 134.990  34.108  1.00  0.00            
ATOM    389  SC3 PHE   189     126.660 135.100  36.432  1.00  0.00            
ATOM    390  BB  ILE   190     127.390 128.700  33.760  1.00  0.00            
ATOM    391  SC1 ILE   190     126.460 127.090  34.670  1.00  0.00            
ATOM    392  BB  GLY   191     131.170 128.750  33.120  1.00  0.00            
ATOM    393  BB  VAL   192     131.320 131.797  35.301  1.00  0.00            
ATOM    394  SC1 VAL   192     131.370 133.653  34.559  1.00  0.00            
ATOM    395  BB  ILE   193     129.150 129.880  37.770  1.00  0.00            
ATOM    396  SC1 ILE   193     127.760 130.190  39.260  1.00  0.00            
ATOM    397  BB  MET   194     130.960 126.600  37.660  1.00  0.00            
ATOM    398  SC1 MET   194     130.000 124.080  39.200  1.00  0.00            
ATOM    399  BB  SER   195     134.231 128.112  38.788  1.00  0.00            
ATOM    400  SC1 SER   195     134.799 129.518  37.562  1.00  0.00            
ATOM    401  BB  THR   196     132.239 130.119  41.359  1.00  0.00            
ATOM    402  SC1 THR   196     133.171 131.421  42.471  1.00  0.00            
ATOM    403  BB  ILE   197     131.060 126.920  43.070  1.00  0.00            
ATOM    404  SC1 ILE   197     128.720 127.280  43.230  1.00  0.00            
ATOM    405  BB  MET   198     134.320 125.390  41.900  1.00  0.00            
ATOM    406  SC1 MET   198     134.580 122.050  41.800  1.00  0.00            
ATOM    407  BB  TYR   199     136.470 127.850  43.790  1.00  0.00            
ATOM    408  SC1 TYR   199     137.448 130.700  45.191  1.00  0.00            
ATOM    409  SC2 TYR   199     139.231 129.599  44.019  1.00  0.00            
ATOM    410  SC3 TYR   199     140.091 132.321  45.230  1.00  0.00            
ATOM    411  BB  ARG   200     133.970 128.250  46.650  1.00  0.00            
ATOM    412  SC1 ARG   200     132.230 129.950  47.330  1.00  0.00            
ATOM    413  SC2 ARG   200     133.420 132.320  49.630  1.00  0.00            
ATOM    414  BB  ILE   201     134.290 124.420  46.490  1.00  0.00            
ATOM    415  SC1 ILE   201     133.140 122.650  46.300  1.00  0.00            
ATOM    416  BB  PHE   202     137.900 124.020  47.390  1.00  0.00            
ATOM    417  SC1 PHE   202     138.820 120.619  47.152  1.00  0.00            
ATOM    418  SC2 PHE   202     138.309 121.591  45.018  1.00  0.00            
ATOM    419  SC3 PHE   202     138.630 119.220  45.210  1.00  0.00            
ATOM    420  BB  ASN   203     137.610 127.191  49.470  1.00  0.00            
ATOM    421  SC1 ASN   203     138.420 129.459  50.140  1.00  0.00            
ATOM    422  BB  HIS   204     134.420 127.350  51.490  1.00  0.00            
ATOM    423  SC1 HIS   204     132.738 126.496  51.000  1.00  0.00            
ATOM    424  SC2 HIS   204     131.109 125.651  50.399  1.00  0.00            
ATOM    425  SC3 HIS   204     131.722 123.732  51.180  1.00  0.00            
ATOM    426  BB  GLU   205     134.300 130.050  54.140  1.00  0.00            
ATOM    427  SC1 GLU   205     132.220 130.080  55.650  1.00  0.00            
ATOM    428  BB  VAL   206     136.758 133.001  54.439  1.00  0.00            
ATOM    429  SC1 VAL   206     138.522 132.209  54.951  1.00  0.00            
ATOM    430  BB  ALA   207     136.530 135.670  51.750  1.00  0.00            
ATOM    431  BB  LEU   208     139.000 137.550  49.651  1.00  0.00            
ATOM    432  SC1 LEU   208     139.620 136.570  47.269  1.00  0.00            
ATOM    433  BB  ILE   209     138.290 140.950  51.110  1.00  0.00            
ATOM    434  SC1 ILE   209     137.820 143.220  50.660  1.00  0.00            
ATOM    435  BB  ASP   210     136.279 140.368  54.242  1.00  0.00            
ATOM    436  SC1 ASP   210     135.361 138.832  56.058  1.00  0.00            
ATOM    437  BB  VAL   211     136.731 143.871  55.671  1.00  0.00            
ATOM    438  SC1 VAL   211     137.659 144.919  57.099  1.00  0.00            
ATOM    439  BB  GLY   212     133.280 143.220  57.250  1.00  0.00            
ATOM    440  BB  LYS   213     130.230 145.450  56.710  1.00  0.00            
ATOM    441  SC1 LYS   213     127.880 146.010  56.330  1.00  0.00            
ATOM    442  SC2 LYS   213     126.550 148.570  55.980  1.00  0.00            
ATOM    443  BB  LEU   214     132.011 148.760  57.280  1.00  0.00            
ATOM    444  SC1 LEU   214     134.289 148.320  56.000  1.00  0.00            
ATOM    445  BB  SER   215     130.229 152.038  57.719  1.00  0.00            
ATOM    446  SC1 SER   215     131.251 153.542  58.421  1.00  0.00            
ATOM    447  BB  ASP   216     127.620 153.340  55.180  1.00  0.00            
ATOM    448  SC1 ASP   216     125.770 153.460  56.930  1.00  0.00            
ATOM    449  BB  ALA   217     127.050 155.930  52.460  1.00  0.00            
ATOM    450  BB  PRO   218     124.130 158.060  53.520  1.00  0.00            
ATOM    451  SC1 PRO   218     123.430 158.210  55.280  1.00  0.00            
ATOM    452  BB  LEU   219     123.920 159.710  50.141  1.00  0.00            
ATOM    453  SC1 LEU   219     123.750 159.460  47.509  1.00  0.00            
ATOM    454  BB  ASN   220     124.651 162.770  52.399  1.00  0.00            
ATOM    455  SC1 ASN   220     123.219 163.250  54.391  1.00  0.00            
ATOM    456  BB  THR   221     128.181 161.529  52.192  1.00  0.00            
ATOM    457  SC1 THR   221     129.049 160.481  53.588  1.00  0.00            
ATOM    458  BB  LEU   222     127.890 161.850  48.320  1.00  0.00            
ATOM    459  SC1 LEU   222     127.950 161.880  45.670  1.00  0.00            
ATOM    460  BB  TRP   223     130.120 164.820  48.870  1.00  0.00            
ATOM    461  SC1 TRP   223     129.370 166.419  50.752  1.00  0.00            
ATOM    462  SC2 TRP   223     128.601 166.557  52.809  1.00  0.00            
ATOM    463  SC3 TRP   223     128.840 168.832  50.120  1.00  0.00            
ATOM    464  SC4 TRP   223     128.080 169.002  52.809  1.00  0.00            
ATOM    465  BB  LEU   224     133.850 164.379  48.409  1.00  0.00            
ATOM    466  SC1 LEU   224     134.480 166.551  49.791  1.00  0.00            
ATOM    467  BB  TYR   225     133.030 161.030  46.840  1.00  0.00            
ATOM    468  SC1 TYR   225     132.150 159.868  49.861  1.00  0.00            
ATOM    469  SC2 TYR   225     132.951 158.261  48.268  1.00  0.00            
ATOM    470  SC3 TYR   225     131.649 156.941  50.752  1.00  0.00            
ATOM    471  BB  LEU   226     133.781 162.919  43.630  1.00  0.00            
ATOM    472  SC1 LEU   226     131.598 164.421  43.660  1.00  0.00            
ATOM    473  BB  ILE   227     136.640 164.070  45.750  1.00  0.00            
ATOM    474  SC1 ILE   227     137.220 166.240  45.210  1.00  0.00            
ATOM    475  BB  LEU   228     138.331 160.709  45.220  1.00  0.00            
ATOM    476  SC1 LEU   228     139.929 158.701  45.880  1.00  0.00            
ATOM    477  BB  GLY   229     137.380 160.220  41.610  1.00  0.00            
ATOM    478  BB  ILE   230     138.830 163.500  40.500  1.00  0.00            
ATOM    479  SC1 ILE   230     139.370 165.620  40.200  1.00  0.00            
ATOM    480  BB  ILE   231     141.990 162.080  42.150  1.00  0.00            
ATOM    481  SC1 ILE   231     142.950 162.270  44.150  1.00  0.00            
ATOM    482  BB  PHE   232     141.990 158.640  40.530  1.00  0.00            
ATOM    483  SC1 PHE   232     142.649 156.657  42.641  1.00  0.00            
ATOM    484  SC2 PHE   232     144.733 157.770  42.220  1.00  0.00            
ATOM    485  SC3 PHE   232     144.718 155.583  43.209  1.00  0.00            
ATOM    486  BB  GLY   233     141.060 160.410  37.280  1.00  0.00            
ATOM    487  BB  ILE   234     144.000 162.810  37.450  1.00  0.00            
ATOM    488  SC1 ILE   234     144.270 164.600  38.440  1.00  0.00            
ATOM    489  BB  PHE   235     146.400 159.930  38.140  1.00  0.00            
ATOM    490  SC1 PHE   235     148.430 157.590  39.830  1.00  0.00            
ATOM    491  SC2 PHE   235     148.528 159.832  40.681  1.00  0.00            
ATOM    492  SC3 PHE   235     150.552 158.679  40.099  1.00  0.00            
ATOM    493  BB  GLY   236     144.980 157.150  36.000  1.00  0.00            
ATOM    494  BB  PRO   237     146.250 159.039  32.950  1.00  0.00            
ATOM    495  SC1 PRO   237     145.560 160.801  33.120  1.00  0.00            
ATOM    496  BB  ILE   238     149.700 158.930  34.480  1.00  0.00            
ATOM    497  SC1 ILE   238     150.110 160.890  34.910  1.00  0.00            
ATOM    498  BB  PHE   239     148.900 155.220  34.960  1.00  0.00            
ATOM    499  SC1 PHE   239     149.290 152.807  37.489  1.00  0.00            
ATOM    500  SC2 PHE   239     148.041 151.940  35.631  1.00  0.00            
ATOM    501  SC3 PHE   239     149.419 150.474  36.940  1.00  0.00            
ATOM    502  BB  ASN   240     148.630 155.470  31.190  1.00  0.00            
ATOM    503  SC1 ASN   240     147.760 155.600  28.850  1.00  0.00            
ATOM    504  BB  LYS   241     151.930 157.320  30.690  1.00  0.00            
ATOM    505  SC1 LYS   241     152.420 159.650  29.890  1.00  0.00            
ATOM    506  SC2 LYS   241     153.730 160.580  27.560  1.00  0.00            
ATOM    507  BB  TRP   242     154.670 155.830  32.880  1.00  0.00            
ATOM    508  SC1 TRP   242     154.939 156.590  35.388  1.00  0.00            
ATOM    509  SC2 TRP   242     153.709 157.160  37.120  1.00  0.00            
ATOM    510  SC3 TRP   242     157.104 156.269  36.698  1.00  0.00            
ATOM    511  SC4 TRP   242     155.508 157.071  38.854  1.00  0.00            
ATOM    512  BB  VAL   243     152.952 152.572  31.999  1.00  0.00            
ATOM    513  SC1 VAL   243     151.508 151.418  32.761  1.00  0.00            
ATOM    514  BB  LEU   244     153.658 152.379  28.299  1.00  0.00            
ATOM    515  SC1 LEU   244     151.572 150.971  27.471  1.00  0.00            
ATOM    516  BB  GLY   245     156.020 155.100  29.290  1.00  0.00            
ATOM    517  BB  MET   246     157.880 152.650  31.490  1.00  0.00            
ATOM    518  SC1 MET   246     158.130 151.580  33.930  1.00  0.00            
ATOM    519  BB  GLN   247     157.940 150.050  28.680  1.00  0.00            
ATOM    520  SC1 GLN   247     157.480 147.700  27.560  1.00  0.00            
ATOM    521  BB  ASP   248     160.131 152.241  26.488  1.00  0.00            
ATOM    522  SC1 ASP   248     161.039 153.279  24.342  1.00  0.00            
ATOM    523  BB  LEU   249     162.680 152.789  29.219  1.00  0.00            
ATOM    524  SC1 LEU   249     163.440 154.351  31.221  1.00  0.00            
ATOM    525  BB  LEU   250     162.220 149.170  30.113  1.00  0.00            
ATOM    526  SC1 LEU   250     162.410 149.160  32.757  1.00  0.00            
ATOM    527  BB  HIS   251     162.489 148.299  26.458  1.00  0.00            
ATOM    528  SC1 HIS   251     161.778 147.181  25.027  1.00  0.00            
ATOM    529  SC2 HIS   251     160.933 146.119  23.655  1.00  0.00            
ATOM    530  SC3 HIS   251     160.421 147.872  22.501  1.00  0.00            
ATOM    531  BB  ARG   252     165.960 149.740  25.900  1.00  0.00            
ATOM    532  SC1 ARG   252     165.760 151.250  24.100  1.00  0.00            
ATOM    533  SC2 ARG   252     165.100 150.250  21.080  1.00  0.00            
ATOM    534  BB  VAL   253     167.530 147.130  28.141  1.00  0.00            
ATOM    535  SC1 VAL   253     167.460 147.580  30.089  1.00  0.00            
ATOM    536  BB  HIS   254     165.697 143.920  27.112  1.00  0.00            
ATOM    537  SC1 HIS   254     164.172 144.029  28.324  1.00  0.00            
ATOM    538  SC2 HIS   254     162.671 144.251  29.515  1.00  0.00            
ATOM    539  SC3 HIS   254     161.261 143.719  27.967  1.00  0.00            
ATOM    540  BB  GLY   255     166.220 144.890  23.480  1.00  0.00            
ATOM    541  BB  GLY   256     163.910 141.970  23.030  1.00  0.00            
ATOM    542  BB  ASN   257     166.858 139.990  24.401  1.00  0.00            
ATOM    543  SC1 ASN   257     169.082 140.210  23.279  1.00  0.00            
ATOM    544  BB  ILE   258     167.030 136.490  25.960  1.00  0.00            
ATOM    545  SC1 ILE   258     165.660 134.900  25.890  1.00  0.00            
ATOM    546  BB  THR   259     170.339 137.600  27.559  1.00  0.00            
ATOM    547  SC1 THR   259     171.471 136.690  28.861  1.00  0.00            
ATOM    548  BB  LYS   260     169.520 141.030  28.980  1.00  0.00            
ATOM    549  SC1 LYS   260     170.140 142.820  27.640  1.00  0.00            
ATOM    550  SC2 LYS   260     171.000 144.690  25.120  1.00  0.00            
ATOM    551  BB  TRP   261     165.980 139.820  29.480  1.00  0.00            
ATOM    552  SC1 TRP   261     163.467 139.639  29.148  1.00  0.00            
ATOM    553  SC2 TRP   261     161.611 139.860  30.309  1.00  0.00            
ATOM    554  SC3 TRP   261     162.346 138.791  27.020  1.00  0.00            
ATOM    555  SC4 TRP   261     160.016 139.091  28.544  1.00  0.00            
ATOM    556  BB  VAL   262     166.360 137.101  32.161  1.00  0.00            
ATOM    557  SC1 VAL   262     166.780 135.459  31.099  1.00  0.00            
ATOM    558  BB  LEU   263     168.822 139.487  33.972  1.00  0.00            
ATOM    559  SC1 LEU   263     170.328 137.563  34.998  1.00  0.00            
ATOM    560  BB  MET   264     166.880 142.710  33.650  1.00  0.00            
ATOM    561  SC1 MET   264     165.350 144.910  33.290  1.00  0.00            
ATOM    562  BB  GLY   265     164.160 140.670  35.270  1.00  0.00            
ATOM    563  BB  GLY   266     166.000 138.520  37.780  1.00  0.00            
ATOM    564  BB  ALA   267     166.980 142.010  39.020  1.00  0.00            
ATOM    565  BB  ILE   268     163.300 143.040  38.930  1.00  0.00            
ATOM    566  SC1 ILE   268     163.400 145.020  38.080  1.00  0.00            
ATOM    567  BB  GLY   269     162.210 139.690  40.130  1.00  0.00            
ATOM    568  BB  GLY   270     164.830 139.800  42.770  1.00  0.00            
ATOM    569  BB  LEU   271     164.472 143.403  43.669  1.00  0.00            
ATOM    570  SC1 LEU   271     165.808 145.597  43.021  1.00  0.00            
ATOM    571  BB  CYS   272     160.720 142.931  43.889  1.00  0.00            
ATOM    572  SC1 CYS   272     160.000 144.519  42.241  1.00  0.00            
ATOM    573  BB  GLY   273     161.260 140.680  46.860  1.00  0.00            
ATOM    574  BB  LEU   274     164.102 142.442  48.610  1.00  0.00            
ATOM    575  SC1 LEU   274     166.078 144.208  48.560  1.00  0.00            
ATOM    576  BB  LEU   275     161.220 144.779  48.801  1.00  0.00            
ATOM    577  SC1 LEU   275     161.440 146.501  46.799  1.00  0.00            
ATOM    578  BB  GLY   276     159.260 141.780  50.070  1.00  0.00            
ATOM    579  BB  PHE   277     160.970 141.680  53.410  1.00  0.00            
ATOM    580  SC1 PHE   277     162.142 138.882  54.328  1.00  0.00            
ATOM    581  SC2 PHE   277     159.810 138.449  53.961  1.00  0.00            
ATOM    582  SC3 PHE   277     160.918 137.509  55.871  1.00  0.00            
ATOM    583  BB  VAL   278     162.398 145.218  53.451  1.00  0.00            
ATOM    584  SC1 VAL   278     163.882 146.492  53.029  1.00  0.00            
ATOM    585  BB  ALA   279     158.980 146.580  52.510  1.00  0.00            
ATOM    586  BB  PRO   280     156.080 144.029  52.221  1.00  0.00            
ATOM    587  SC1 PRO   280     156.100 142.701  53.579  1.00  0.00            
ATOM    588  BB  ALA   281     152.960 146.030  51.440  1.00  0.00            
ATOM    589  BB  THR   282     155.100 147.780  48.830  1.00  0.00            
ATOM    590  SC1 THR   282     156.580 149.040  48.980  1.00  0.00            
ATOM    591  BB  SER   283     155.492 144.260  47.409  1.00  0.00            
ATOM    592  SC1 SER   283     156.998 144.100  46.181  1.00  0.00            
ATOM    593  BB  GLY   284     153.420 141.210  46.240  1.00  0.00            
ATOM    594  BB  GLY   285     149.730 140.670  45.290  1.00  0.00            
ATOM    595  BB  GLY   286     148.320 143.040  47.780  1.00  0.00            
ATOM    596  BB  PHE   287     145.000 141.130  48.500  1.00  0.00            
ATOM    597  SC1 PHE   287     143.238 142.230  46.050  1.00  0.00            
ATOM    598  SC2 PHE   287     141.820 140.871  47.429  1.00  0.00            
ATOM    599  SC3 PHE   287     140.872 142.629  46.100  1.00  0.00            
ATOM    600  BB  ASN   288     146.168 141.168  52.101  1.00  0.00            
ATOM    601  SC1 ASN   288     144.882 139.432  53.359  1.00  0.00            
ATOM    602  BB  LEU   289     147.521 144.643  52.719  1.00  0.00            
ATOM    603  SC1 LEU   289     148.619 146.848  51.741  1.00  0.00            
ATOM    604  BB  ILE   290     143.740 145.070  51.850  1.00  0.00            
ATOM    605  SC1 ILE   290     142.750 144.880  50.060  1.00  0.00            
ATOM    606  BB  PRO   291     142.378 143.817  55.160  1.00  0.00            
ATOM    607  SC1 PRO   291     141.252 142.313  54.880  1.00  0.00            
ATOM    608  BB  ILE   292     145.390 145.960  56.240  1.00  0.00            
ATOM    609  SC1 ILE   292     147.010 145.520  57.790  1.00  0.00            
ATOM    610  BB  ALA   293     144.180 149.100  54.690  1.00  0.00            
ATOM    611  BB  THR   294     140.452 148.701  54.602  1.00  0.00            
ATOM    612  SC1 THR   294     139.298 147.809  53.308  1.00  0.00            
ATOM    613  BB  ALA   295     140.270 148.900  58.400  1.00  0.00            
ATOM    614  BB  GLY   296     142.710 151.750  58.570  1.00  0.00            
ATOM    615  BB  ASN   297     145.510 149.639  59.892  1.00  0.00            
ATOM    616  SC1 ASN   297     145.840 148.841  62.238  1.00  0.00            
ATOM    617  BB  PHE   298     148.130 151.930  58.460  1.00  0.00            
ATOM    618  SC1 PHE   298     149.271 150.229  55.881  1.00  0.00            
ATOM    619  SC2 PHE   298     151.059 150.309  57.479  1.00  0.00            
ATOM    620  SC3 PHE   298     150.760 148.361  56.110  1.00  0.00            
ATOM    621  BB  SER   299     149.730 155.150  59.780  1.00  0.00            
ATOM    622  SC1 SER   299     151.430 155.040  60.730  1.00  0.00            
ATOM    623  BB  MET   300     149.240 158.180  57.380  1.00  0.00            
ATOM    624  SC1 MET   300     147.700 160.000  55.510  1.00  0.00            
ATOM    625  BB  GLY   301     152.840 158.300  56.030  1.00  0.00            
ATOM    626  BB  MET   302     152.640 154.540  55.620  1.00  0.00            
ATOM    627  SC1 MET   302     154.970 153.260  57.060  1.00  0.00            
ATOM    628  BB  LEU   303     149.787 155.258  53.021  1.00  0.00            
ATOM    629  SC1 LEU   303     147.523 154.212  53.919  1.00  0.00            
ATOM    630  BB  VAL   304     151.800 157.789  50.970  1.00  0.00            
ATOM    631  SC1 VAL   304     151.220 159.571  51.670  1.00  0.00            
ATOM    632  BB  PHE   305     154.850 155.530  51.070  1.00  0.00            
ATOM    633  SC1 PHE   305     157.190 153.777  52.892  1.00  0.00            
ATOM    634  SC2 PHE   305     158.101 154.592  50.826  1.00  0.00            
ATOM    635  SC3 PHE   305     158.888 152.521  51.751  1.00  0.00            
ATOM    636  BB  ILE   306     152.760 152.520  50.070  1.00  0.00            
ATOM    637  SC1 ILE   306     151.830 151.020  51.300  1.00  0.00            
ATOM    638  BB  PHE   307     151.080 154.250  47.260  1.00  0.00            
ATOM    639  SC1 PHE   307     148.980 156.809  46.828  1.00  0.00            
ATOM    640  SC2 PHE   307     149.170 155.621  44.751  1.00  0.00            
ATOM    641  SC3 PHE   307     148.930 158.009  44.750  1.00  0.00            
ATOM    642  BB  VAL   308     153.880 155.878  45.321  1.00  0.00            
ATOM    643  SC1 VAL   308     153.840 157.702  44.499  1.00  0.00            
ATOM    644  BB  ALA   309     156.030 153.010  46.290  1.00  0.00            
ATOM    645  BB  ARG   310     152.970 151.110  45.140  1.00  0.00            
ATOM    646  SC1 ARG   310     151.170 149.590  45.940  1.00  0.00            
ATOM    647  SC2 ARG   310     150.950 146.270  45.960  1.00  0.00            
ATOM    648  BB  VAL   311     152.500 152.681  41.879  1.00  0.00            
ATOM    649  SC1 VAL   311     152.000 154.329  40.861  1.00  0.00            
ATOM    650  BB  ILE   312     156.260 152.250  41.190  1.00  0.00            
ATOM    651  SC1 ILE   312     158.230 153.480  41.470  1.00  0.00            
ATOM    652  BB  THR   313     156.690 148.530  41.952  1.00  0.00            
ATOM    653  SC1 THR   313     156.740 148.230  43.878  1.00  0.00            
ATOM    654  BB  THR   314     153.331 148.250  40.100  1.00  0.00            
ATOM    655  SC1 THR   314     151.479 148.090  40.690  1.00  0.00            
ATOM    656  BB  LEU   315     154.840 149.263  36.700  1.00  0.00            
ATOM    657  SC1 LEU   315     154.470 151.887  36.740  1.00  0.00            
ATOM    658  BB  LEU   316     158.389 147.869  37.189  1.00  0.00            
ATOM    659  SC1 LEU   316     160.271 149.431  38.211  1.00  0.00            
ATOM    660  BB  CYS   317     156.550 144.540  37.410  1.00  0.00            
ATOM    661  SC1 CYS   317     158.090 142.840  38.120  1.00  0.00            
ATOM    662  BB  PHE   318     153.880 144.890  34.800  1.00  0.00            
ATOM    663  SC1 PHE   318     151.749 144.512  32.380  1.00  0.00            
ATOM    664  SC2 PHE   318     151.040 146.429  33.639  1.00  0.00            
ATOM    665  SC3 PHE   318     150.721 146.369  31.261  1.00  0.00            
ATOM    666  BB  SER   319     156.161 146.899  32.541  1.00  0.00            
ATOM    667  SC1 SER   319     155.179 148.321  31.639  1.00  0.00            
ATOM    668  BB  SER   320     159.161 144.669  32.621  1.00  0.00            
ATOM    669  SC1 SER   320     160.579 144.111  33.839  1.00  0.00            
ATOM    670  BB  GLY   321     156.870 142.130  30.980  1.00  0.00            
ATOM    671  BB  ALA   322     155.740 140.230  34.090  1.00  0.00            
ATOM    672  BB  PRO   323     154.030 136.911  33.350  1.00  0.00            
ATOM    673  SC1 PRO   323     154.840 135.209  33.590  1.00  0.00            
ATOM    674  BB  GLY   324     151.220 138.030  35.570  1.00  0.00            
ATOM    675  BB  GLY   325     148.090 139.810  36.730  1.00  0.00            
ATOM    676  BB  ILE   326     147.890 143.550  37.070  1.00  0.00            
ATOM    677  SC1 ILE   326     148.940 145.240  37.580  1.00  0.00            
ATOM    678  BB  PHE   327     144.180 143.540  37.770  1.00  0.00            
ATOM    679  SC1 PHE   327     143.361 142.801  34.761  1.00  0.00            
ATOM    680  SC2 PHE   327     141.492 143.652  36.002  1.00  0.00            
ATOM    681  SC3 PHE   327     141.137 142.066  34.236  1.00  0.00            
ATOM    682  BB  ALA   328     144.500 142.720  41.460  1.00  0.00            
ATOM    683  BB  PRO   329     147.153 145.368  42.311  1.00  0.00            
ATOM    684  SC1 PRO   329     148.747 144.372  42.589  1.00  0.00            
ATOM    685  BB  MET   330     144.870 147.830  40.570  1.00  0.00            
ATOM    686  SC1 MET   330     144.370 148.320  37.320  1.00  0.00            
ATOM    687  BB  LEU   331     142.690 147.090  43.600  1.00  0.00            
ATOM    688  SC1 LEU   331     141.070 145.350  42.430  1.00  0.00            
ATOM    689  BB  ALA   332     145.660 147.570  45.960  1.00  0.00            
ATOM    690  BB  LEU   333     146.258 151.119  44.633  1.00  0.00            
ATOM    691  SC1 LEU   333     147.782 151.481  42.497  1.00  0.00            
ATOM    692  BB  GLY   334     142.530 151.720  44.900  1.00  0.00            
ATOM    693  BB  THR   335     142.600 150.970  48.570  1.00  0.00            
ATOM    694  SC1 THR   335     142.380 149.440  49.760  1.00  0.00            
ATOM    695  BB  VAL   336     145.851 152.809  49.520  1.00  0.00            
ATOM    696  SC1 VAL   336     147.489 151.661  49.510  1.00  0.00            
ATOM    697  BB  LEU   337     144.390 155.908  48.020  1.00  0.00            
ATOM    698  SC1 LEU   337     144.730 158.482  47.490  1.00  0.00            
ATOM    699  BB  GLY   338     140.870 155.220  49.060  1.00  0.00            
ATOM    700  BB  THR   339     142.050 155.179  52.681  1.00  0.00            
ATOM    701  SC1 THR   339     142.680 153.661  53.729  1.00  0.00            
ATOM    702  BB  ALA   340     144.660 157.880  52.260  1.00  0.00            
ATOM    703  BB  PHE   341     141.590 160.040  51.450  1.00  0.00            
ATOM    704  SC1 PHE   341     141.040 162.461  49.103  1.00  0.00            
ATOM    705  SC2 PHE   341     140.780 163.468  51.266  1.00  0.00            
ATOM    706  SC3 PHE   341     139.419 164.201  49.430  1.00  0.00            
ATOM    707  BB  GLY   342     139.930 158.060  54.170  1.00  0.00            
ATOM    708  BB  MET   343     142.490 159.100  56.780  1.00  0.00            
ATOM    709  SC1 MET   343     144.310 156.500  57.330  1.00  0.00            
ATOM    710  BB  VAL   344     142.152 162.762  55.939  1.00  0.00            
ATOM    711  SC1 VAL   344     143.638 163.928  55.281  1.00  0.00            
ATOM    712  BB  ALA   345     138.510 162.100  55.260  1.00  0.00            
ATOM    713  BB  VAL   346     137.650 162.231  58.978  1.00  0.00            
ATOM    714  SC1 VAL   346     137.430 161.029  60.562  1.00  0.00            
ATOM    715  BB  GLU   347     139.240 165.690  58.950  1.00  0.00            
ATOM    716  SC1 GLU   347     139.330 166.710  61.810  1.00  0.00            
ATOM    717  BB  LEU   348     137.119 166.469  55.892  1.00  0.00            
ATOM    718  SC1 LEU   348     137.861 167.101  53.428  1.00  0.00            
ATOM    719  BB  PHE   349     133.590 165.430  56.910  1.00  0.00            
ATOM    720  SC1 PHE   349     133.450 162.459  55.425  1.00  0.00            
ATOM    721  SC2 PHE   349     132.808 164.115  53.812  1.00  0.00            
ATOM    722  SC3 PHE   349     133.502 161.936  53.083  1.00  0.00            
ATOM    723  BB  PRO   350     133.569 165.000  60.669  1.00  0.00            
ATOM    724  SC1 PRO   350     134.861 165.670  61.891  1.00  0.00            
ATOM    725  BB  GLN   351     129.880 164.960  61.560  1.00  0.00            
ATOM    726  SC1 GLN   351     129.200 165.760  63.770  1.00  0.00            
ATOM    727  BB  TYR   352     129.970 162.390  58.660  1.00  0.00            
ATOM    728  SC1 TYR   352     128.885 164.754  56.669  1.00  0.00            
ATOM    729  SC2 TYR   352     126.844 163.608  57.202  1.00  0.00            
ATOM    730  SC3 TYR   352     126.701 166.648  57.789  1.00  0.00            
ATOM    731  BB  HIS   353     132.090 160.310  61.030  1.00  0.00            
ATOM    732  SC1 HIS   353     132.800 160.701  62.803  1.00  0.00            
ATOM    733  SC2 HIS   353     133.527 161.040  64.559  1.00  0.00            
ATOM    734  SC3 HIS   353     131.603 161.649  65.328  1.00  0.00            
ATOM    735  BB  LEU   354     133.320 158.610  57.910  1.00  0.00            
ATOM    736  SC1 LEU   354     132.670 157.370  55.660  1.00  0.00            
ATOM    737  BB  GLU   355     135.920 156.120  59.050  1.00  0.00            
ATOM    738  SC1 GLU   355     136.360 153.440  60.430  1.00  0.00            
ATOM    739  BB  ALA   356     138.270 156.020  56.040  1.00  0.00            
ATOM    740  BB  GLY   357     137.380 152.370  55.360  1.00  0.00            
ATOM    741  BB  THR   358     134.267 153.029  53.260  1.00  0.00            
ATOM    742  SC1 THR   358     132.363 152.681  53.020  1.00  0.00            
ATOM    743  BB  PHE   359     136.500 155.350  51.230  1.00  0.00            
ATOM    744  SC1 PHE   359     136.022 158.468  51.446  1.00  0.00            
ATOM    745  SC2 PHE   359     137.037 157.985  49.326  1.00  0.00            
ATOM    746  SC3 PHE   359     136.851 160.257  50.078  1.00  0.00            
ATOM    747  BB  ALA   360     138.960 152.580  50.650  1.00  0.00            
ATOM    748  BB  ILE   361     136.040 150.330  49.630  1.00  0.00            
ATOM    749  SC1 ILE   361     135.470 148.280  49.980  1.00  0.00            
ATOM    750  BB  ALA   362     134.940 153.350  47.570  1.00  0.00            
ATOM    751  BB  GLY   363     138.370 153.490  45.960  1.00  0.00            
ATOM    752  BB  MET   364     138.900 149.720  46.190  1.00  0.00            
ATOM    753  SC1 MET   364     138.970 147.030  47.210  1.00  0.00            
ATOM    754  BB  GLY   365     138.220 149.860  42.410  1.00  0.00            
ATOM    755  BB  ALA   366     138.640 153.510  41.350  1.00  0.00            
ATOM    756  BB  LEU   367     142.011 152.830  39.870  1.00  0.00            
ATOM    757  SC1 LEU   367     144.239 153.660  38.700  1.00  0.00            
ATOM    758  BB  LEU   368     140.260 150.289  37.810  1.00  0.00            
ATOM    759  SC1 LEU   368     139.380 147.791  37.890  1.00  0.00            
ATOM    760  BB  ALA   369     137.800 152.900  36.500  1.00  0.00            
ATOM    761  BB  ALA   370     140.520 155.430  35.650  1.00  0.00            
ATOM    762  BB  SER   371     142.990 153.210  33.700  1.00  0.00            
ATOM    763  SC1 SER   371     143.880 154.300  32.350  1.00  0.00            
ATOM    764  BB  ILE   372     141.240 150.070  32.630  1.00  0.00            
ATOM    765  SC1 ILE   372     141.330 148.030  33.280  1.00  0.00            
ATOM    766  BB  ARG   373     138.320 152.480  32.090  1.00  0.00            
ATOM    767  SC1 ARG   373     138.650 154.330  30.670  1.00  0.00            
ATOM    768  SC2 ARG   373     137.000 154.380  27.710  1.00  0.00            
ATOM    769  BB  ALA   374     136.190 149.650  33.310  1.00  0.00            
ATOM    770  BB  PRO   375     133.689 151.372  35.670  1.00  0.00            
ATOM    771  SC1 PRO   375     132.681 152.948  36.000  1.00  0.00            
ATOM    772  BB  LEU   376     131.178 148.531  35.741  1.00  0.00            
ATOM    773  SC1 LEU   376     128.832 149.339  36.669  1.00  0.00            
ATOM    774  BB  THR   377     133.881 145.949  36.420  1.00  0.00            
ATOM    775  SC1 THR   377     135.279 144.631  36.090  1.00  0.00            
ATOM    776  BB  GLY   378     134.940 148.480  38.920  1.00  0.00            
ATOM    777  BB  ILE   379     131.700 148.670  40.940  1.00  0.00            
ATOM    778  SC1 ILE   379     129.530 149.170  41.860  1.00  0.00            
ATOM    779  BB  ILE   380     130.960 145.110  40.150  1.00  0.00            
ATOM    780  SC1 ILE   380     129.510 144.220  38.670  1.00  0.00            
ATOM    781  BB  LEU   381     134.028 143.439  41.800  1.00  0.00            
ATOM    782  SC1 LEU   381     136.442 144.471  41.440  1.00  0.00            
ATOM    783  BB  VAL   382     133.680 145.824  44.731  1.00  0.00            
ATOM    784  SC1 VAL   382     133.770 147.736  45.309  1.00  0.00            
ATOM    785  BB  LEU   383     130.169 144.541  45.360  1.00  0.00            
ATOM    786  SC1 LEU   383     129.081 146.829  46.139  1.00  0.00            
ATOM    787  BB  GLU   384     131.630 140.980  45.710  1.00  0.00            
ATOM    788  SC1 GLU   384     131.120 138.320  45.580  1.00  0.00            
ATOM    789  BB  MET   385     134.790 142.530  46.990  1.00  0.00            
ATOM    790  SC1 MET   385     136.570 140.260  46.050  1.00  0.00            
ATOM    791  BB  THR   386     132.970 143.800  50.050  1.00  0.00            
ATOM    792  SC1 THR   386     133.440 144.020  51.930  1.00  0.00            
ATOM    793  BB  ASP   387     129.280 143.140  49.420  1.00  0.00            
ATOM    794  SC1 ASP   387     128.560 140.700  49.600  1.00  0.00            
ATOM    795  BB  ASN   388     128.481 146.251  51.570  1.00  0.00            
ATOM    796  SC1 ASN   388     130.269 147.929  52.060  1.00  0.00            
ATOM    797  BB  TYR   389     125.590 147.500  49.570  1.00  0.00            
ATOM    798  SC1 TYR   389     124.039 146.112  47.702  1.00  0.00            
ATOM    799  SC2 TYR   389     124.750 144.561  49.389  1.00  0.00            
ATOM    800  SC3 TYR   389     125.041 143.427  46.519  1.00  0.00            
ATOM    801  BB  GLN   390     125.460 150.710  51.580  1.00  0.00            
ATOM    802  SC1 GLN   390     123.500 151.860  52.780  1.00  0.00            
ATOM    803  BB  LEU   391     128.508 152.161  49.671  1.00  0.00            
ATOM    804  SC1 LEU   391     130.802 151.059  48.929  1.00  0.00            
ATOM    805  BB  ILE   392     126.890 151.520  46.260  1.00  0.00            
ATOM    806  SC1 ILE   392     126.020 150.000  44.830  1.00  0.00            
ATOM    807  BB  LEU   393     126.072 154.850  44.601  1.00  0.00            
ATOM    808  SC1 LEU   393     123.628 155.330  43.699  1.00  0.00            
ATOM    809  BB  PRO   394     129.140 156.420  46.370  1.00  0.00            
ATOM    810  SC1 PRO   394     128.110 157.330  47.680  1.00  0.00            
ATOM    811  BB  MET   395     131.390 153.690  44.870  1.00  0.00            
ATOM    812  SC1 MET   395     133.600 152.420  43.000  1.00  0.00            
ATOM    813  BB  ILE   396     130.220 155.160  41.570  1.00  0.00            
ATOM    814  SC1 ILE   396     129.080 154.100  40.110  1.00  0.00            
ATOM    815  BB  ILE   397     130.720 158.760  42.740  1.00  0.00            
ATOM    816  SC1 ILE   397     130.510 160.100  41.570  1.00  0.00            
ATOM    817  BB  THR   398     134.309 157.501  42.629  1.00  0.00            
ATOM    818  SC1 THR   398     135.271 156.839  44.191  1.00  0.00            
ATOM    819  BB  GLY   399     134.630 155.410  39.420  1.00  0.00            
ATOM    820  BB  LEU   400     132.820 157.980  37.280  1.00  0.00            
ATOM    821  SC1 LEU   400     130.170 157.990  37.280  1.00  0.00            
ATOM    822  BB  GLY   401     134.920 160.620  39.040  1.00  0.00            
ATOM    823  BB  ALA   402     137.970 158.960  37.520  1.00  0.00            
ATOM    824  BB  THR   403     136.420 158.521  34.100  1.00  0.00            
ATOM    825  SC1 THR   403     135.700 156.769  33.640  1.00  0.00            
ATOM    826  BB  LEU   404     135.321 162.220  34.180  1.00  0.00            
ATOM    827  SC1 LEU   404     132.759 162.080  34.840  1.00  0.00            
ATOM    828  BB  LEU   405     138.891 162.701  35.460  1.00  0.00            
ATOM    829  SC1 LEU   405     140.099 165.049  35.240  1.00  0.00            
ATOM    830  BB  ALA   406     140.720 160.080  33.400  1.00  0.00            
ATOM    831  BB  GLN   407     139.180 160.820  29.970  1.00  0.00            
ATOM    832  SC1 GLN   407     138.920 159.220  28.560  1.00  0.00            
ATOM    833  BB  PHE   408     139.290 164.590  29.920  1.00  0.00            
ATOM    834  SC1 PHE   408     136.121 165.688  30.710  1.00  0.00            
ATOM    835  SC2 PHE   408     137.547 167.560  31.180  1.00  0.00            
ATOM    836  SC3 PHE   408     135.172 167.871  31.020  1.00  0.00            
ATOM    837  BB  THR   409     142.891 164.272  31.151  1.00  0.00            
ATOM    838  SC1 THR   409     143.669 165.788  32.099  1.00  0.00            
ATOM    839  BB  GLY   410     143.660 162.260  28.050  1.00  0.00            
ATOM    840  BB  GLY   411     143.960 158.700  29.360  1.00  0.00            
ATOM    841  BB  LYS   412     142.990 155.510  27.500  1.00  0.00            
ATOM    842  SC1 LYS   412     144.280 155.070  25.170  1.00  0.00            
ATOM    843  SC2 LYS   412     146.410 155.060  23.360  1.00  0.00            
ATOM    844  BB  PRO   413     141.779 151.919  27.719  1.00  0.00            
ATOM    845  SC1 PRO   413     140.811 151.011  26.361  1.00  0.00            
ATOM    846  BB  LEU   414     145.222 150.570  28.861  1.00  0.00            
ATOM    847  SC1 LEU   414     147.498 150.740  30.209  1.00  0.00            
ATOM    848  BB  TYR   415     144.210 147.000  28.110  1.00  0.00            
ATOM    849  SC1 TYR   415     144.284 145.191  30.949  1.00  0.00            
ATOM    850  SC2 TYR   415     146.417 145.709  29.980  1.00  0.00            
ATOM    851  SC3 TYR   415     146.109 146.810  32.861  1.00  0.00            
ATOM    852  BB  SER   416     143.590 147.980  24.490  1.00  0.00            
ATOM    853  SC1 SER   416     142.750 147.250  22.890  1.00  0.00            
ATOM    854  BB  ALA   417     146.710 150.050  24.530  1.00  0.00            
ATOM    855  BB  ILE   418     148.960 147.040  25.340  1.00  0.00            
ATOM    856  SC1 ILE   418     150.780 146.710  24.950  1.00  0.00            
ATOM    857  BB  LEU   419     147.350 144.869  22.730  1.00  0.00            
ATOM    858  SC1 LEU   419     146.210 142.951  21.300  1.00  0.00            
ATOM    859  BB  ALA   420     147.410 147.660  20.120  1.00  0.00            
ATOM    860  BB  ARG   421     151.240 147.800  20.280  1.00  0.00            
ATOM    861  SC1 ARG   421     153.240 148.560  19.220  1.00  0.00            
ATOM    862  SC2 ARG   421     154.230 151.860  18.610  1.00  0.00            
ATOM    863  BB  THR   422     151.450 144.169  20.840  1.00  0.00            
ATOM    864  SC1 THR   422     151.330 142.361  21.560  1.00  0.00            
ATOM    865  BB  LEU   423     149.009 144.029  17.909  1.00  0.00            
ATOM    866  SC1 LEU   423     147.431 142.341  16.611  1.00  0.00            
ATOM    867  BB  ALA   424     151.560 145.130  15.320  1.00  0.00            
ATOM    868  BB  LYS   425     154.200 143.500  17.380  1.00  0.00            
ATOM    869  SC1 LYS   425     156.510 144.020  18.160  1.00  0.00            
ATOM    870  SC2 LYS   425     158.940 142.980  19.620  1.00  0.00            
ATOM    871  BB  GLN   426     152.170 140.420  16.230  1.00  0.00            
ATOM    872  SC1 GLN   426     153.530 137.810  16.220  1.00  0.00            
ATOM    873  BB  GLU   427     152.670 141.390  12.630  1.00  0.00            
ATOM    874  SC1 GLU   427     151.500 139.030  10.480  1.00  0.00            
ATOM    875  BB  ALA   428     155.900 143.430  12.770  1.00  0.00            
ATOM    876  BB  GLU   429     157.360 140.030  13.630  1.00  0.00            
ATOM    877  SC1 GLU   429     157.930 139.710  16.240  1.00  0.00            
ATOM    878  BB  GLN   430     156.490 138.820  10.090  1.00  0.00            
ATOM    879  SC1 GLN   430     155.880 140.310   8.090  1.00  0.00            
ATOM    880  NH3 POPE  431     261.390 163.400  66.510  1.00  0.00            
ATOM    881  PO4 POPE  431     258.880 163.610  63.220  1.00  0.00            
ATOM    882  GL1 POPE  431     261.300 164.940  59.670  1.00  0.00            
ATOM    883  GL2 POPE  431     262.070 167.780  57.870  1.00  0.00            
ATOM    884  C1A POPE  431     264.100 164.260  55.750  1.00  0.00            
ATOM    885  D2A POPE  431     267.020 166.420  53.150  1.00  0.00            
ATOM    886  C3A POPE  431     266.560 167.540  48.270  1.00  0.00            
ATOM    887  C4A POPE  431     267.070 167.880  44.340  1.00  0.00            
ATOM    888  C1B POPE  431     261.710 167.750  53.100  1.00  0.00            
ATOM    889  C2B POPE  431     262.090 165.260  49.790  1.00  0.00            
ATOM    890  C3B POPE  431     264.260 163.160  47.100  1.00  0.00            
ATOM    891  C4B POPE  431     264.280 159.050  45.050  1.00  0.00            
ATOM    892  NH3 POPE  432      12.280  33.130  66.730  1.00  0.00            
ATOM    893  PO4 POPE  432      16.110  34.580  65.110  1.00  0.00            
ATOM    894  GL1 POPE  432      15.600  31.570  61.220  1.00  0.00            
ATOM    895  GL2 POPE  432      12.500  31.920  61.520  1.00  0.00            
ATOM    896  C1A POPE  432      14.930  28.080  58.760  1.00  0.00            
ATOM    897  D2A POPE  432      13.430  28.560  55.720  1.00  0.00            
ATOM    898  C3A POPE  432      14.140  27.660  50.730  1.00  0.00            
ATOM    899  C4A POPE  432      12.240  27.440  45.650  1.00  0.00            
ATOM    900  C1B POPE  432      12.140  33.420  58.040  1.00  0.00            
ATOM    901  C2B POPE  432       9.660  34.890  54.430  1.00  0.00            
ATOM    902  C3B POPE  432       7.970  39.420  53.080  1.00  0.00            
ATOM    903  C4B POPE  432       6.790  42.790  50.160  1.00  0.00            
ATOM    904  NH3 POPE  433     246.320 159.650  64.410  1.00  0.00            
ATOM    905  PO4 POPE  433     246.120 156.860  60.610  1.00  0.00            
ATOM    906  GL1 POPE  433     244.750 156.700  56.690  1.00  0.00            
ATOM    907  GL2 POPE  433     243.500 159.590  55.800  1.00  0.00            
ATOM    908  C1A POPE  433     246.980 157.850  52.500  1.00  0.00            
ATOM    909  D2A POPE  433     247.860 161.710  51.370  1.00  0.00            
ATOM    910  C3A POPE  433     246.190 162.960  47.630  1.00  0.00            
ATOM    911  C4A POPE  433     243.400 163.570  45.900  1.00  0.00            
ATOM    912  C1B POPE  433     242.240 160.120  51.170  1.00  0.00            
ATOM    913  C2B POPE  433     241.330 159.490  47.370  1.00  0.00            
ATOM    914  C3B POPE  433     238.530 157.820  44.100  1.00  0.00            
ATOM    915  C4B POPE  433     235.520 154.250  43.010  1.00  0.00            
ATOM    916  NH3 POPE  434     111.930 166.100  57.730  1.00  0.00            
ATOM    917  PO4 POPE  434     110.930 168.780  59.890  1.00  0.00            
ATOM    918  GL1 POPE  434     109.500 170.210  56.120  1.00  0.00            
ATOM    919  GL2 POPE  434     107.630 168.540  54.570  1.00  0.00            
ATOM    920  C1A POPE  434     111.820 170.850  52.220  1.00  0.00            
ATOM    921  D2A POPE  434     114.430 170.990  48.390  1.00  0.00            
ATOM    922  C3A POPE  434     112.670 170.920  43.430  1.00  0.00            
ATOM    923  C4A POPE  434     113.420 171.780  38.950  1.00  0.00            
ATOM    924  C1B POPE  434     107.250 169.550  49.460  1.00  0.00            
ATOM    925  C2B POPE  434     107.160 170.580  45.470  1.00  0.00            
ATOM    926  C3B POPE  434     107.820 170.570  41.150  1.00  0.00            
ATOM    927  C4B POPE  434     109.430 174.080  37.040  1.00  0.00            
ATOM    928  NH3 POPE  435     215.180 260.640  64.560  1.00  0.00            
ATOM    929  PO4 POPE  435     218.120 262.590  61.140  1.00  0.00            
ATOM    930  GL1 POPE  435     217.770 263.740  56.900  1.00  0.00            
ATOM    931  GL2 POPE  435     214.040 263.380  55.440  1.00  0.00            
ATOM    932  C1A POPE  435     220.470 264.810  53.250  1.00  0.00            
ATOM    933  D2A POPE  435     221.830 265.240  49.460  1.00  0.00            
ATOM    934  C3A POPE  435     223.290 262.500  46.680  1.00  0.00            
ATOM    935  C4A POPE  435     225.470 260.750  43.010  1.00  0.00            
ATOM    936  C1B POPE  435     215.630 266.730  53.180  1.00  0.00            
ATOM    937  C2B POPE  435     216.330 266.070  49.140  1.00  0.00            
ATOM    938  C3B POPE  435     218.160 265.210  45.320  1.00  0.00            
ATOM    939  C4B POPE  435     220.480 262.830  42.400  1.00  0.00            
ATOM    940  NH3 POPE  436     129.310   3.670  65.340  1.00  0.00            
ATOM    941  PO4 POPE  436     130.600   7.050  61.270  1.00  0.00            
ATOM    942  GL1 POPE  436     129.950   6.620  57.600  1.00  0.00            
ATOM    943  GL2 POPE  436     133.350   6.850  56.730  1.00  0.00            
ATOM    944  C1A POPE  436     128.730   6.670  53.530  1.00  0.00            
ATOM    945  D2A POPE  436     126.330   5.480  49.920  1.00  0.00            
ATOM    946  C3A POPE  436     128.400   5.110  46.600  1.00  0.00            
ATOM    947  C4A POPE  436     130.420   2.880  42.980  1.00  0.00            
ATOM    948  C1B POPE  436     133.710   5.670  52.070  1.00  0.00            
ATOM    949  C2B POPE  436     133.070   4.740  47.550  1.00  0.00            
ATOM    950  C3B POPE  436     134.030   7.540  42.720  1.00  0.00            
ATOM    951  C4B POPE  436     130.450  10.580  40.370  1.00  0.00            
ATOM    952  NH3 POPE  437       7.440 164.100  61.690  1.00  0.00            
ATOM    953  PO4 POPE  437       7.320 159.290  61.090  1.00  0.00            
ATOM    954  GL1 POPE  437       8.710 160.920  57.690  1.00  0.00            
ATOM    955  GL2 POPE  437      11.950 162.230  57.130  1.00  0.00            
ATOM    956  C1A POPE  437       6.650 161.430  53.280  1.00  0.00            
ATOM    957  D2A POPE  437       7.000 161.980  49.350  1.00  0.00            
ATOM    958  C3A POPE  437       6.040 162.590  45.510  1.00  0.00            
ATOM    959  C4A POPE  437       3.290 165.250  42.650  1.00  0.00            
ATOM    960  C1B POPE  437      11.180 163.420  53.440  1.00  0.00            
ATOM    961  C2B POPE  437      12.740 165.170  50.120  1.00  0.00            
ATOM    962  C3B POPE  437       9.400 166.450  46.950  1.00  0.00            
ATOM    963  C4B POPE  437       8.480 167.820  43.670  1.00  0.00            
ATOM    964  NH3 POPE  438     149.360 182.550  62.330  1.00  0.00            
ATOM    965  PO4 POPE  438     151.150 179.810  60.200  1.00  0.00            
ATOM    966  GL1 POPE  438     152.780 178.540  56.090  1.00  0.00            
ATOM    967  GL2 POPE  438     154.840 180.850  56.140  1.00  0.00            
ATOM    968  C1A POPE  438     150.860 174.490  53.520  1.00  0.00            
ATOM    969  D2A POPE  438     151.180 174.250  49.720  1.00  0.00            
ATOM    970  C3A POPE  438     151.710 173.290  45.320  1.00  0.00            
ATOM    971  C4A POPE  438     151.290 172.740  41.220  1.00  0.00            
ATOM    972  C1B POPE  438     153.270 181.700  51.600  1.00  0.00            
ATOM    973  C2B POPE  438     150.030 181.630  48.260  1.00  0.00            
ATOM    974  C3B POPE  438     145.520 182.230  48.830  1.00  0.00            
ATOM    975  C4B POPE  438     142.830 179.180  47.470  1.00  0.00            
ATOM    976  NH3 POPE  439      22.610  84.320  58.400  1.00  0.00            
ATOM    977  PO4 POPE  439      23.080  80.240  60.650  1.00  0.00            
ATOM    978  GL1 POPE  439      22.700  78.470  57.190  1.00  0.00            
ATOM    979  GL2 POPE  439      24.050  81.140  54.120  1.00  0.00            
ATOM    980  C1A POPE  439      23.830  75.200  53.520  1.00  0.00            
ATOM    981  D2A POPE  439      25.700  71.770  51.810  1.00  0.00            
ATOM    982  C3A POPE  439      28.340  69.880  50.110  1.00  0.00            
ATOM    983  C4A POPE  439      29.250  66.590  48.600  1.00  0.00            
ATOM    984  C1B POPE  439      20.790  79.360  52.490  1.00  0.00            
ATOM    985  C2B POPE  439      18.040  76.310  50.070  1.00  0.00            
ATOM    986  C3B POPE  439      18.180  75.730  45.510  1.00  0.00            
ATOM    987  C4B POPE  439      19.570  73.480  40.570  1.00  0.00            
ATOM    988  NH3 POPE  440     280.060 116.430  60.620  1.00  0.00            
ATOM    989  PO4 POPE  440       1.850 115.350  59.300  1.00  0.00            
ATOM    990  GL1 POPE  440       0.200 114.890  55.910  1.00  0.00            
ATOM    991  GL2 POPE  440       3.490 116.950  54.620  1.00  0.00            
ATOM    992  C1A POPE  440       1.040 112.430  52.450  1.00  0.00            
ATOM    993  D2A POPE  440       0.260 109.470  48.340  1.00  0.00            
ATOM    994  C3A POPE  440     278.920 111.180  45.890  1.00  0.00            
ATOM    995  C4A POPE  440     278.180 112.900  41.720  1.00  0.00            
ATOM    996  C1B POPE  440     281.260 118.680  52.790  1.00  0.00            
ATOM    997  C2B POPE  440     279.890 120.820  50.180  1.00  0.00            
ATOM    998  C3B POPE  440     277.490 119.620  47.390  1.00  0.00            
ATOM    999  C4B POPE  440     276.850 116.430  44.340  1.00  0.00            
ATOM   1000  NH3 POPE  441     167.840  43.100  53.800  1.00  0.00            
ATOM   1001  PO4 POPE  441     166.060  39.130  53.530  1.00  0.00            
ATOM   1002  GL1 POPE  441     166.950  40.040  49.500  1.00  0.00            
ATOM   1003  GL2 POPE  441     168.530  37.570  49.310  1.00  0.00            
ATOM   1004  C1A POPE  441     167.760  42.060  45.890  1.00  0.00            
ATOM   1005  D2A POPE  441     169.270  43.710  41.930  1.00  0.00            
ATOM   1006  C3A POPE  441     170.290  46.940  38.760  1.00  0.00            
ATOM   1007  C4A POPE  441     171.840  46.430  34.090  1.00  0.00            
ATOM   1008  C1B POPE  441     167.290  36.440  45.510  1.00  0.00            
ATOM   1009  C2B POPE  441     167.360  39.230  41.060  1.00  0.00            
ATOM   1010  C3B POPE  441     169.150  41.350  37.150  1.00  0.00            
ATOM   1011  C4B POPE  441     167.430  44.590  35.140  1.00  0.00            
ATOM   1012  NH3 POPE  442      22.750 131.310  61.530  1.00  0.00            
ATOM   1013  PO4 POPE  442      24.720 128.070  60.480  1.00  0.00            
ATOM   1014  GL1 POPE  442      23.670 128.970  56.420  1.00  0.00            
ATOM   1015  GL2 POPE  442      21.110 128.980  54.150  1.00  0.00            
ATOM   1016  C1A POPE  442      25.920 126.560  52.430  1.00  0.00            
ATOM   1017  D2A POPE  442      23.940 127.280  48.790  1.00  0.00            
ATOM   1018  C3A POPE  442      25.940 128.090  45.580  1.00  0.00            
ATOM   1019  C4A POPE  442      27.070 128.710  41.430  1.00  0.00            
ATOM   1020  C1B POPE  442      19.230 129.810  50.770  1.00  0.00            
ATOM   1021  C2B POPE  442      20.090 129.040  45.870  1.00  0.00            
ATOM   1022  C3B POPE  442      18.410 130.650  42.170  1.00  0.00            
ATOM   1023  C4B POPE  442      18.700 132.510  38.910  1.00  0.00            
ATOM   1024  NH3 POPE  443      64.600  14.760  65.760  1.00  0.00            
ATOM   1025  PO4 POPE  443      64.580  12.590  61.230  1.00  0.00            
ATOM   1026  GL1 POPE  443      67.580  12.730  56.700  1.00  0.00            
ATOM   1027  GL2 POPE  443      69.640   9.650  56.410  1.00  0.00            
ATOM   1028  C1A POPE  443      67.240  14.250  52.570  1.00  0.00            
ATOM   1029  D2A POPE  443      69.590  14.090  48.370  1.00  0.00            
ATOM   1030  C3A POPE  443      73.580  11.280  47.520  1.00  0.00            
ATOM   1031  C4A POPE  443      75.620  10.090  44.610  1.00  0.00            
ATOM   1032  C1B POPE  443      72.160  11.400  52.850  1.00  0.00            
ATOM   1033  C2B POPE  443      74.160  15.310  50.810  1.00  0.00            
ATOM   1034  C3B POPE  443      73.290  18.330  48.460  1.00  0.00            
ATOM   1035  C4B POPE  443      71.670  20.980  46.320  1.00  0.00            
ATOM   1036  NH3 POPE  444     221.200 136.200  65.940  1.00  0.00            
ATOM   1037  PO4 POPE  444     225.070 138.520  66.910  1.00  0.00            
ATOM   1038  GL1 POPE  444     224.590 139.530  63.580  1.00  0.00            
ATOM   1039  GL2 POPE  444     222.210 138.580  61.340  1.00  0.00            
ATOM   1040  C1A POPE  444     225.020 142.110  59.100  1.00  0.00            
ATOM   1041  D2A POPE  444     224.810 143.500  55.360  1.00  0.00            
ATOM   1042  C3A POPE  444     228.110 144.170  53.120  1.00  0.00            
ATOM   1043  C4A POPE  444     231.340 144.710  50.900  1.00  0.00            
ATOM   1044  C1B POPE  444     220.030 140.190  57.680  1.00  0.00            
ATOM   1045  C2B POPE  444     220.650 140.620  52.940  1.00  0.00            
ATOM   1046  C3B POPE  444     219.800 140.380  48.420  1.00  0.00            
ATOM   1047  C4B POPE  444     219.910 137.020  46.660  1.00  0.00            
ATOM   1048  NH3 POPE  445     190.140 182.180  61.160  1.00  0.00            
ATOM   1049  PO4 POPE  445     192.480 185.580  62.230  1.00  0.00            
ATOM   1050  GL1 POPE  445     195.340 186.710  58.410  1.00  0.00            
ATOM   1051  GL2 POPE  445     198.130 188.650  58.910  1.00  0.00            
ATOM   1052  C1A POPE  445     198.210 184.670  56.260  1.00  0.00            
ATOM   1053  D2A POPE  445     198.160 180.420  53.220  1.00  0.00            
ATOM   1054  C3A POPE  445     195.680 177.030  55.860  1.00  0.00            
ATOM   1055  C4A POPE  445     194.280 173.780  53.680  1.00  0.00            
ATOM   1056  C1B POPE  445     198.140 189.690  55.130  1.00  0.00            
ATOM   1057  C2B POPE  445     199.010 190.680  51.630  1.00  0.00            
ATOM   1058  C3B POPE  445     200.580 192.230  47.450  1.00  0.00            
ATOM   1059  C4B POPE  445     203.340 193.330  44.040  1.00  0.00            
ATOM   1060  NH3 POPE  446     199.130 261.050  57.440  1.00  0.00            
ATOM   1061  PO4 POPE  446     201.760 263.570  55.030  1.00  0.00            
ATOM   1062  GL1 POPE  446     203.490 264.510  51.820  1.00  0.00            
ATOM   1063  GL2 POPE  446     202.200 267.230  51.880  1.00  0.00            
ATOM   1064  C1A POPE  446     206.110 264.750  49.040  1.00  0.00            
ATOM   1065  D2A POPE  446     209.570 262.440  46.630  1.00  0.00            
ATOM   1066  C3A POPE  446     213.450 263.760  45.100  1.00  0.00            
ATOM   1067  C4A POPE  446     215.240 264.160  41.600  1.00  0.00            
ATOM   1068  C1B POPE  446     202.040 266.850  47.140  1.00  0.00            
ATOM   1069  C2B POPE  446     200.960 268.140  42.530  1.00  0.00            
ATOM   1070  C3B POPE  446     203.060 270.660  39.420  1.00  0.00            
ATOM   1071  C4B POPE  446     206.910 270.410  38.280  1.00  0.00            
ATOM   1072  NH3 POPE  447      84.480 117.310  57.070  1.00  0.00            
ATOM   1073  PO4 POPE  447      84.780 112.840  57.220  1.00  0.00            
ATOM   1074  GL1 POPE  447      82.960 112.980  52.870  1.00  0.00            
ATOM   1075  GL2 POPE  447      82.370 115.030  52.350  1.00  0.00            
ATOM   1076  C1A POPE  447      79.790 110.760  50.630  1.00  0.00            
ATOM   1077  D2A POPE  447      79.310 110.650  45.550  1.00  0.00            
ATOM   1078  C3A POPE  447      81.590 113.610  42.770  1.00  0.00            
ATOM   1079  C4A POPE  447      84.050 114.960  39.140  1.00  0.00            
ATOM   1080  C1B POPE  447      80.080 115.960  47.920  1.00  0.00            
ATOM   1081  C2B POPE  447      77.080 115.500  44.510  1.00  0.00            
ATOM   1082  C3B POPE  447      76.470 114.220  39.940  1.00  0.00            
ATOM   1083  C4B POPE  447      76.270 111.890  36.090  1.00  0.00            
ATOM   1084  NH3 POPE  448     191.950  18.080  57.420  1.00  0.00            
ATOM   1085  PO4 POPE  448     193.360  21.790  60.360  1.00  0.00            
ATOM   1086  GL1 POPE  448     193.530  22.680  56.800  1.00  0.00            
ATOM   1087  GL2 POPE  448     190.770  21.790  54.330  1.00  0.00            
ATOM   1088  C1A POPE  448     195.010  22.200  52.110  1.00  0.00            
ATOM   1089  D2A POPE  448     193.330  22.820  48.290  1.00  0.00            
ATOM   1090  C3A POPE  448     193.710  22.460  44.390  1.00  0.00            
ATOM   1091  C4A POPE  448     194.620  23.540  39.960  1.00  0.00            
ATOM   1092  C1B POPE  448     190.030  25.110  50.880  1.00  0.00            
ATOM   1093  C2B POPE  448     189.360  25.470  46.520  1.00  0.00            
ATOM   1094  C3B POPE  448     191.020  26.270  42.430  1.00  0.00            
ATOM   1095  C4B POPE  448     193.450  28.120  38.990  1.00  0.00            
ATOM   1096  NH3 POPE  449     106.350 219.000  59.940  1.00  0.00            
ATOM   1097  PO4 POPE  449     108.500 221.470  60.110  1.00  0.00            
ATOM   1098  GL1 POPE  449     106.350 223.260  57.390  1.00  0.00            
ATOM   1099  GL2 POPE  449     107.210 226.930  56.200  1.00  0.00            
ATOM   1100  C1A POPE  449     104.070 221.990  53.590  1.00  0.00            
ATOM   1101  D2A POPE  449     102.720 224.110  49.820  1.00  0.00            
ATOM   1102  C3A POPE  449     103.400 222.580  46.340  1.00  0.00            
ATOM   1103  C4A POPE  449     105.530 221.480  42.810  1.00  0.00            
ATOM   1104  C1B POPE  449     103.740 227.210  53.310  1.00  0.00            
ATOM   1105  C2B POPE  449     102.040 228.940  49.410  1.00  0.00            
ATOM   1106  C3B POPE  449     100.990 227.970  45.230  1.00  0.00            
ATOM   1107  C4B POPE  449      99.370 229.900  40.990  1.00  0.00            
ATOM   1108  NH3 POPE  450      72.050  47.240  60.200  1.00  0.00            
ATOM   1109  PO4 POPE  450      69.210  45.480  63.570  1.00  0.00            
ATOM   1110  GL1 POPE  450      66.770  46.870  59.420  1.00  0.00            
ATOM   1111  GL2 POPE  450      63.310  45.580  58.940  1.00  0.00            
ATOM   1112  C1A POPE  450      67.860  47.210  54.950  1.00  0.00            
ATOM   1113  D2A POPE  450      65.370  44.850  51.930  1.00  0.00            
ATOM   1114  C3A POPE  450      64.460  47.680  47.790  1.00  0.00            
ATOM   1115  C4A POPE  450      63.830  50.620  44.710  1.00  0.00            
ATOM   1116  C1B POPE  450      61.540  45.280  54.530  1.00  0.00            
ATOM   1117  C2B POPE  450      60.180  47.840  51.290  1.00  0.00            
ATOM   1118  C3B POPE  450      58.960  46.470  46.720  1.00  0.00            
ATOM   1119  C4B POPE  450      60.710  43.110  44.820  1.00  0.00            
ATOM   1120  NH3 POPE  451      10.520 280.100  68.680  1.00  0.00            
ATOM   1121  PO4 POPE  451      11.640 275.790  67.020  1.00  0.00            
ATOM   1122  GL1 POPE  451      13.650 275.920  63.910  1.00  0.00            
ATOM   1123  GL2 POPE  451      16.440 273.240  62.700  1.00  0.00            
ATOM   1124  C1A POPE  451      14.160 278.170  60.270  1.00  0.00            
ATOM   1125  D2A POPE  451      12.090 278.460  56.140  1.00  0.00            
ATOM   1126  C3A POPE  451      10.850 277.080  53.430  1.00  0.00            
ATOM   1127  C4A POPE  451      10.560 275.390  48.760  1.00  0.00            
ATOM   1128  C1B POPE  451      16.340 271.830  58.420  1.00  0.00            
ATOM   1129  C2B POPE  451      16.100 272.770  53.940  1.00  0.00            
ATOM   1130  C3B POPE  451      15.310 275.280  50.420  1.00  0.00            
ATOM   1131  C4B POPE  451      15.200 278.650  51.830  1.00  0.00            
ATOM   1132  NH3 POPE  452     143.560 253.200  53.330  1.00  0.00            
ATOM   1133  PO4 POPE  452     143.890 249.890  57.140  1.00  0.00            
ATOM   1134  GL1 POPE  452     144.020 247.920  53.190  1.00  0.00            
ATOM   1135  GL2 POPE  452     141.480 249.430  51.100  1.00  0.00            
ATOM   1136  C1A POPE  452     144.020 245.700  49.240  1.00  0.00            
ATOM   1137  D2A POPE  452     145.470 245.780  44.540  1.00  0.00            
ATOM   1138  C3A POPE  452     148.090 245.860  41.340  1.00  0.00            
ATOM   1139  C4A POPE  452     150.760 243.050  38.560  1.00  0.00            
ATOM   1140  C1B POPE  452     139.540 246.790  47.430  1.00  0.00            
ATOM   1141  C2B POPE  452     139.160 247.410  44.170  1.00  0.00            
ATOM   1142  C3B POPE  452     140.910 249.190  40.830  1.00  0.00            
ATOM   1143  C4B POPE  452     144.290 249.020  39.120  1.00  0.00            
ATOM   1144  NH3 POPE  453     211.160 112.750  63.420  1.00  0.00            
ATOM   1145  PO4 POPE  453     207.590 110.190  60.720  1.00  0.00            
ATOM   1146  GL1 POPE  453     205.460 110.250  56.610  1.00  0.00            
ATOM   1147  GL2 POPE  453     207.270 113.100  54.550  1.00  0.00            
ATOM   1148  C1A POPE  453     203.930 109.730  52.240  1.00  0.00            
ATOM   1149  D2A POPE  453     203.980 107.950  48.290  1.00  0.00            
ATOM   1150  C3A POPE  453     201.070 109.320  45.330  1.00  0.00            
ATOM   1151  C4A POPE  453     200.350 112.510  41.970  1.00  0.00            
ATOM   1152  C1B POPE  453     207.570 116.870  53.560  1.00  0.00            
ATOM   1153  C2B POPE  453     206.910 121.140  52.460  1.00  0.00            
ATOM   1154  C3B POPE  453     207.120 126.330  52.610  1.00  0.00            
ATOM   1155  C4B POPE  453     205.480 130.410  54.980  1.00  0.00            
ATOM   1156  NH3 POPE  454      43.210 239.160  62.050  1.00  0.00            
ATOM   1157  PO4 POPE  454      47.580 237.170  60.360  1.00  0.00            
ATOM   1158  GL1 POPE  454      49.610 237.810  57.080  1.00  0.00            
ATOM   1159  GL2 POPE  454      52.390 237.480  57.650  1.00  0.00            
ATOM   1160  C1A POPE  454      49.100 237.090  51.560  1.00  0.00            
ATOM   1161  D2A POPE  454      51.820 235.110  48.170  1.00  0.00            
ATOM   1162  C3A POPE  454      52.420 235.650  43.380  1.00  0.00            
ATOM   1163  C4A POPE  454      52.750 236.650  39.230  1.00  0.00            
ATOM   1164  C1B POPE  454      52.960 239.810  53.450  1.00  0.00            
ATOM   1165  C2B POPE  454      52.400 240.530  48.720  1.00  0.00            
ATOM   1166  C3B POPE  454      49.940 243.690  46.000  1.00  0.00            
ATOM   1167  C4B POPE  454      48.130 245.490  42.700  1.00  0.00            
ATOM   1168  NH3 POPE  455     250.810 237.790  68.010  1.00  0.00            
ATOM   1169  PO4 POPE  455     253.000 237.730  64.330  1.00  0.00            
ATOM   1170  GL1 POPE  455     252.540 236.120  60.320  1.00  0.00            
ATOM   1171  GL2 POPE  455     254.230 234.470  59.460  1.00  0.00            
ATOM   1172  C1A POPE  455     250.770 233.940  55.400  1.00  0.00            
ATOM   1173  D2A POPE  455     249.220 234.500  50.580  1.00  0.00            
ATOM   1174  C3A POPE  455     248.500 234.590  45.490  1.00  0.00            
ATOM   1175  C4A POPE  455     249.170 232.990  39.920  1.00  0.00            
ATOM   1176  C1B POPE  455     255.890 235.260  55.480  1.00  0.00            
ATOM   1177  C2B POPE  455     254.450 235.650  51.640  1.00  0.00            
ATOM   1178  C3B POPE  455     252.140 236.910  47.670  1.00  0.00            
ATOM   1179  C4B POPE  455     251.440 240.430  44.530  1.00  0.00            
ATOM   1180  NH3 POPE  456     277.410  70.250  61.310  1.00  0.00            
ATOM   1181  PO4 POPE  456     281.750  68.060  61.480  1.00  0.00            
ATOM   1182  GL1 POPE  456       0.320  65.310  58.440  1.00  0.00            
ATOM   1183  GL2 POPE  456     280.840  62.320  58.600  1.00  0.00            
ATOM   1184  C1A POPE  456       1.680  62.800  54.320  1.00  0.00            
ATOM   1185  D2A POPE  456       2.280  62.810  49.940  1.00  0.00            
ATOM   1186  C3A POPE  456       1.550  66.100  47.410  1.00  0.00            
ATOM   1187  C4A POPE  456       2.290  69.010  44.530  1.00  0.00            
ATOM   1188  C1B POPE  456     280.400  59.030  56.080  1.00  0.00            
ATOM   1189  C2B POPE  456     280.080  56.320  52.640  1.00  0.00            
ATOM   1190  C3B POPE  456     280.840  54.620  49.670  1.00  0.00            
ATOM   1191  C4B POPE  456     279.520  51.040  46.700  1.00  0.00            
ATOM   1192  NH3 POPE  457     279.050  49.680  63.690  1.00  0.00            
ATOM   1193  PO4 POPE  457     276.750  46.990  63.930  1.00  0.00            
ATOM   1194  GL1 POPE  457     277.590  45.050  61.080  1.00  0.00            
ATOM   1195  GL2 POPE  457     276.620  41.630  59.760  1.00  0.00            
ATOM   1196  C1A POPE  457     275.760  45.640  56.680  1.00  0.00            
ATOM   1197  D2A POPE  457     271.930  44.820  53.840  1.00  0.00            
ATOM   1198  C3A POPE  457     274.650  43.500  51.110  1.00  0.00            
ATOM   1199  C4A POPE  457     274.360  42.540  46.740  1.00  0.00            
ATOM   1200  C1B POPE  457     276.590  41.150  54.860  1.00  0.00            
ATOM   1201  C2B POPE  457     279.350  40.550  50.650  1.00  0.00            
ATOM   1202  C3B POPE  457     281.770  39.540  47.110  1.00  0.00            
ATOM   1203  C4B POPE  457     281.920  42.370  43.190  1.00  0.00            
ATOM   1204  NH3 POPE  458     251.030  44.560  61.580  1.00  0.00            
ATOM   1205  PO4 POPE  458     246.630  41.810  61.380  1.00  0.00            
ATOM   1206  GL1 POPE  458     246.020  40.700  57.350  1.00  0.00            
ATOM   1207  GL2 POPE  458     242.930  43.400  57.600  1.00  0.00            
ATOM   1208  C1A POPE  458     245.960  42.320  53.670  1.00  0.00            
ATOM   1209  D2A POPE  458     249.300  44.410  50.070  1.00  0.00            
ATOM   1210  C3A POPE  458     248.000  47.210  48.190  1.00  0.00            
ATOM   1211  C4A POPE  458     250.030  49.920  44.700  1.00  0.00            
ATOM   1212  C1B POPE  458     240.470  42.540  54.400  1.00  0.00            
ATOM   1213  C2B POPE  458     240.980  40.290  50.430  1.00  0.00            
ATOM   1214  C3B POPE  458     242.120  40.790  46.020  1.00  0.00            
ATOM   1215  C4B POPE  458     239.330  41.560  42.190  1.00  0.00            
ATOM   1216  NH3 POPE  459       3.520 271.280  68.210  1.00  0.00            
ATOM   1217  PO4 POPE  459       6.180 268.020  69.480  1.00  0.00            
ATOM   1218  GL1 POPE  459       6.010 268.040  65.050  1.00  0.00            
ATOM   1219  GL2 POPE  459       8.820 266.430  63.880  1.00  0.00            
ATOM   1220  C1A POPE  459       3.700 269.910  61.100  1.00  0.00            
ATOM   1221  D2A POPE  459       1.690 271.870  57.290  1.00  0.00            
ATOM   1222  C3A POPE  459     280.920 270.220  56.140  1.00  0.00            
ATOM   1223  C4A POPE  459     281.400 265.190  56.220  1.00  0.00            
ATOM   1224  C1B POPE  459       8.980 263.880  60.910  1.00  0.00            
ATOM   1225  C2B POPE  459       8.200 262.830  55.530  1.00  0.00            
ATOM   1226  C3B POPE  459       7.300 263.050  51.390  1.00  0.00            
ATOM   1227  C4B POPE  459       3.910 264.320  49.460  1.00  0.00            
ATOM   1228  NH3 POPE  460     111.910 181.130  59.970  1.00  0.00            
ATOM   1229  PO4 POPE  460     107.460 183.910  60.370  1.00  0.00            
ATOM   1230  GL1 POPE  460     104.750 186.400  57.170  1.00  0.00            
ATOM   1231  GL2 POPE  460     100.890 186.050  57.330  1.00  0.00            
ATOM   1232  C1A POPE  460     106.450 187.520  53.630  1.00  0.00            
ATOM   1233  D2A POPE  460     110.780 186.880  52.520  1.00  0.00            
ATOM   1234  C3A POPE  460     112.420 186.800  47.910  1.00  0.00            
ATOM   1235  C4A POPE  460     113.550 188.270  44.540  1.00  0.00            
ATOM   1236  C1B POPE  460     101.980 184.860  52.920  1.00  0.00            
ATOM   1237  C2B POPE  460     102.920 184.830  49.450  1.00  0.00            
ATOM   1238  C3B POPE  460     103.090 186.640  44.740  1.00  0.00            
ATOM   1239  C4B POPE  460     104.730 184.900  40.380  1.00  0.00            
ATOM   1240  NH3 POPE  461     100.950  13.350  61.860  1.00  0.00            
ATOM   1241  PO4 POPE  461      96.480  12.350  60.390  1.00  0.00            
ATOM   1242  GL1 POPE  461      94.110  11.650  56.430  1.00  0.00            
ATOM   1243  GL2 POPE  461      92.080  10.330  56.640  1.00  0.00            
ATOM   1244  C1A POPE  461      94.530  11.130  52.390  1.00  0.00            
ATOM   1245  D2A POPE  461      92.710  12.260  48.120  1.00  0.00            
ATOM   1246  C3A POPE  461      93.340  10.630  44.020  1.00  0.00            
ATOM   1247  C4A POPE  461      94.330   9.540  39.580  1.00  0.00            
ATOM   1248  C1B POPE  461      89.550  10.080  53.320  1.00  0.00            
ATOM   1249  C2B POPE  461      86.020  11.120  51.370  1.00  0.00            
ATOM   1250  C3B POPE  461      84.130  10.910  47.290  1.00  0.00            
ATOM   1251  C4B POPE  461      84.250   6.850  45.300  1.00  0.00            
ATOM   1252  NH3 POPE  462       0.780 110.650  61.350  1.00  0.00            
ATOM   1253  PO4 POPE  462       1.320 107.390  59.550  1.00  0.00            
ATOM   1254  GL1 POPE  462       0.130 109.200  56.690  1.00  0.00            
ATOM   1255  GL2 POPE  462       2.470 107.680  54.790  1.00  0.00            
ATOM   1256  C1A POPE  462     279.810 108.450  52.800  1.00  0.00            
ATOM   1257  D2A POPE  462     278.370 106.790  49.220  1.00  0.00            
ATOM   1258  C3A POPE  462     278.030 103.340  47.250  1.00  0.00            
ATOM   1259  C4A POPE  462     281.090 101.180  43.620  1.00  0.00            
ATOM   1260  C1B POPE  462       1.370 105.580  51.090  1.00  0.00            
ATOM   1261  C2B POPE  462       1.600 105.210  46.680  1.00  0.00            
ATOM   1262  C3B POPE  462       2.030 104.810  41.850  1.00  0.00            
ATOM   1263  C4B POPE  462       1.950 108.080  38.040  1.00  0.00            
ATOM   1264  NH3 POPE  463      49.080  29.760  64.030  1.00  0.00            
ATOM   1265  PO4 POPE  463      53.040  27.640  63.110  1.00  0.00            
ATOM   1266  GL1 POPE  463      51.330  25.390  60.670  1.00  0.00            
ATOM   1267  GL2 POPE  463      48.840  27.390  58.450  1.00  0.00            
ATOM   1268  C1A POPE  463      51.690  24.040  56.330  1.00  0.00            
ATOM   1269  D2A POPE  463      54.470  25.020  52.320  1.00  0.00            
ATOM   1270  C3A POPE  463      55.400  30.540  52.380  1.00  0.00            
ATOM   1271  C4A POPE  463      57.530  32.230  55.430  1.00  0.00            
ATOM   1272  C1B POPE  463      50.750  29.010  55.080  1.00  0.00            
ATOM   1273  C2B POPE  463      50.140  26.640  51.770  1.00  0.00            
ATOM   1274  C3B POPE  463      51.780  27.580  47.640  1.00  0.00            
ATOM   1275  C4B POPE  463      54.870  26.240  43.770  1.00  0.00            
ATOM   1276  NH3 POPE  464     272.360 169.100  61.150  1.00  0.00            
ATOM   1277  PO4 POPE  464     269.730 170.080  63.130  1.00  0.00            
ATOM   1278  GL1 POPE  464     269.070 171.830  58.620  1.00  0.00            
ATOM   1279  GL2 POPE  464     271.240 170.120  55.810  1.00  0.00            
ATOM   1280  C1A POPE  464     265.950 171.110  54.040  1.00  0.00            
ATOM   1281  D2A POPE  464     265.170 171.970  50.040  1.00  0.00            
ATOM   1282  C3A POPE  464     266.660 172.750  46.080  1.00  0.00            
ATOM   1283  C4A POPE  464     268.940 172.740  42.000  1.00  0.00            
ATOM   1284  C1B POPE  464     270.380 171.200  51.210  1.00  0.00            
ATOM   1285  C2B POPE  464     271.590 172.380  46.780  1.00  0.00            
ATOM   1286  C3B POPE  464     274.030 172.480  43.620  1.00  0.00            
ATOM   1287  C4B POPE  464     275.460 171.850  39.980  1.00  0.00            
ATOM   1288  NH3 POPE  465     246.000   9.850  68.050  1.00  0.00            
ATOM   1289  PO4 POPE  465     249.790  10.100  67.830  1.00  0.00            
ATOM   1290  GL1 POPE  465     250.160   9.790  63.700  1.00  0.00            
ATOM   1291  GL2 POPE  465     253.260   8.430  64.200  1.00  0.00            
ATOM   1292  C1A POPE  465     248.220   9.310  60.510  1.00  0.00            
ATOM   1293  D2A POPE  465     246.270  10.750  56.460  1.00  0.00            
ATOM   1294  C3A POPE  465     245.750  15.200  54.120  1.00  0.00            
ATOM   1295  C4A POPE  465     247.300  19.430  56.010  1.00  0.00            
ATOM   1296  C1B POPE  465     254.940   7.320  59.820  1.00  0.00            
ATOM   1297  C2B POPE  465     254.880   3.440  57.960  1.00  0.00            
ATOM   1298  C3B POPE  465     255.850   1.670  54.020  1.00  0.00            
ATOM   1299  C4B POPE  465     255.840 281.770  49.700  1.00  0.00            
ATOM   1300  NH3 POPE  466     197.970  23.540  58.460  1.00  0.00            
ATOM   1301  PO4 POPE  466     195.300  27.110  56.760  1.00  0.00            
ATOM   1302  GL1 POPE  466     193.600  28.900  53.250  1.00  0.00            
ATOM   1303  GL2 POPE  466     191.660  31.600  54.250  1.00  0.00            
ATOM   1304  C1A POPE  466     195.120  27.800  49.610  1.00  0.00            
ATOM   1305  D2A POPE  466     194.090  28.560  46.210  1.00  0.00            
ATOM   1306  C3A POPE  466     195.800  27.630  43.450  1.00  0.00            
ATOM   1307  C4A POPE  466     199.430  25.620  39.870  1.00  0.00            
ATOM   1308  C1B POPE  466     190.350  30.110  49.450  1.00  0.00            
ATOM   1309  C2B POPE  466     189.320  30.820  46.010  1.00  0.00            
ATOM   1310  C3B POPE  466     190.620  31.460  42.550  1.00  0.00            
ATOM   1311  C4B POPE  466     190.810  32.680  37.950  1.00  0.00            
ATOM   1312  NH3 POPE  467     132.770 197.140  61.380  1.00  0.00            
ATOM   1313  PO4 POPE  467     129.040 199.090  59.930  1.00  0.00            
ATOM   1314  GL1 POPE  467     126.160 199.400  56.360  1.00  0.00            
ATOM   1315  GL2 POPE  467     126.510 202.730  55.300  1.00  0.00            
ATOM   1316  C1A POPE  467     125.510 196.000  54.280  1.00  0.00            
ATOM   1317  D2A POPE  467     127.230 194.020  50.070  1.00  0.00            
ATOM   1318  C3A POPE  467     123.490 193.900  47.630  1.00  0.00            
ATOM   1319  C4A POPE  467     121.480 194.540  43.060  1.00  0.00            
ATOM   1320  C1B POPE  467     124.760 201.530  51.530  1.00  0.00            
ATOM   1321  C2B POPE  467     124.080 204.040  48.110  1.00  0.00            
ATOM   1322  C3B POPE  467     122.660 203.680  44.360  1.00  0.00            
ATOM   1323  C4B POPE  467     120.910 200.570  42.360  1.00  0.00            
ATOM   1324  NH3 POPE  468     202.280 188.690  61.710  1.00  0.00            
ATOM   1325  PO4 POPE  468     202.930 192.440  64.130  1.00  0.00            
ATOM   1326  GL1 POPE  468     201.580 193.660  59.310  1.00  0.00            
ATOM   1327  GL2 POPE  468     202.430 190.670  57.290  1.00  0.00            
ATOM   1328  C1A POPE  468     200.870 194.490  54.330  1.00  0.00            
ATOM   1329  D2A POPE  468     202.660 195.690  50.480  1.00  0.00            
ATOM   1330  C3A POPE  468     204.610 198.090  46.830  1.00  0.00            
ATOM   1331  C4A POPE  468     207.360 201.350  45.450  1.00  0.00            
ATOM   1332  C1B POPE  468     203.340 186.710  55.250  1.00  0.00            
ATOM   1333  C2B POPE  468     200.990 185.150  51.840  1.00  0.00            
ATOM   1334  C3B POPE  468     199.500 182.410  48.850  1.00  0.00            
ATOM   1335  C4B POPE  468     201.460 182.800  44.890  1.00  0.00            
ATOM   1336  NH3 POPE  469      34.660 102.510  59.320  1.00  0.00            
ATOM   1337  PO4 POPE  469      37.980 102.690  55.590  1.00  0.00            
ATOM   1338  GL1 POPE  469      37.200 100.630  52.000  1.00  0.00            
ATOM   1339  GL2 POPE  469      37.730  97.170  51.020  1.00  0.00            
ATOM   1340  C1A POPE  469      38.310 100.980  47.500  1.00  0.00            
ATOM   1341  D2A POPE  469      37.080 102.070  43.250  1.00  0.00            
ATOM   1342  C3A POPE  469      33.100 102.070  41.260  1.00  0.00            
ATOM   1343  C4A POPE  469      30.910 103.670  37.840  1.00  0.00            
ATOM   1344  C1B POPE  469      39.220  94.370  47.900  1.00  0.00            
ATOM   1345  C2B POPE  469      38.860  92.900  43.810  1.00  0.00            
ATOM   1346  C3B POPE  469      37.000  94.650  39.450  1.00  0.00            
ATOM   1347  C4B POPE  469      34.080  93.080  36.190  1.00  0.00            
ATOM   1348  NH3 POPE  470      14.100 205.220  61.620  1.00  0.00            
ATOM   1349  PO4 POPE  470      10.860 208.050  64.430  1.00  0.00            
ATOM   1350  GL1 POPE  470      11.770 210.090  59.960  1.00  0.00            
ATOM   1351  GL2 POPE  470      11.360 207.270  57.500  1.00  0.00            
ATOM   1352  C1A POPE  470      13.180 212.010  56.410  1.00  0.00            
ATOM   1353  D2A POPE  470      14.510 212.540  51.870  1.00  0.00            
ATOM   1354  C3A POPE  470      15.670 210.390  48.020  1.00  0.00            
ATOM   1355  C4A POPE  470      13.430 207.100  45.660  1.00  0.00            
ATOM   1356  C1B POPE  470       9.190 208.930  55.830  1.00  0.00            
ATOM   1357  C2B POPE  470       9.240 211.110  51.710  1.00  0.00            
ATOM   1358  C3B POPE  470      10.380 211.830  47.550  1.00  0.00            
ATOM   1359  C4B POPE  470       8.520 213.430  43.890  1.00  0.00            
ATOM   1360  NH3 POPE  471      22.460  54.520  61.100  1.00  0.00            
ATOM   1361  PO4 POPE  471      20.320  50.800  62.770  1.00  0.00            
ATOM   1362  GL1 POPE  471      21.490  50.390  57.990  1.00  0.00            
ATOM   1363  GL2 POPE  471      19.830  48.240  56.640  1.00  0.00            
ATOM   1364  C1A POPE  471      24.340  49.780  53.690  1.00  0.00            
ATOM   1365  D2A POPE  471      22.660  50.740  49.610  1.00  0.00            
ATOM   1366  C3A POPE  471      19.880  48.430  45.230  1.00  0.00            
ATOM   1367  C4A POPE  471      16.150  49.560  42.030  1.00  0.00            
ATOM   1368  C1B POPE  471      19.520  50.040  53.490  1.00  0.00            
ATOM   1369  C2B POPE  471      18.830  53.700  49.730  1.00  0.00            
ATOM   1370  C3B POPE  471      17.020  54.570  45.360  1.00  0.00            
ATOM   1371  C4B POPE  471      15.850  54.110  41.180  1.00  0.00            
ATOM   1372  NH3 POPE  472       3.980 237.490  67.600  1.00  0.00            
ATOM   1373  PO4 POPE  472       0.110 239.070  66.790  1.00  0.00            
ATOM   1374  GL1 POPE  472     281.630 240.820  62.280  1.00  0.00            
ATOM   1375  GL2 POPE  472       1.750 242.440  60.320  1.00  0.00            
ATOM   1376  C1A POPE  472     279.310 241.720  58.410  1.00  0.00            
ATOM   1377  D2A POPE  472     276.730 243.420  54.600  1.00  0.00            
ATOM   1378  C3A POPE  472     276.300 244.140  48.930  1.00  0.00            
ATOM   1379  C4A POPE  472     277.910 245.660  45.270  1.00  0.00            
ATOM   1380  C1B POPE  472       0.770 243.570  55.330  1.00  0.00            
ATOM   1381  C2B POPE  472     280.920 245.590  52.120  1.00  0.00            
ATOM   1382  C3B POPE  472       0.510 246.070  48.030  1.00  0.00            
ATOM   1383  C4B POPE  472     281.780 248.640  44.840  1.00  0.00            
ATOM   1384  NH3 POPE  473     257.330  88.370  62.010  1.00  0.00            
ATOM   1385  PO4 POPE  473     259.660  84.490  63.070  1.00  0.00            
ATOM   1386  GL1 POPE  473     260.550  84.760  59.160  1.00  0.00            
ATOM   1387  GL2 POPE  473     256.820  85.940  57.180  1.00  0.00            
ATOM   1388  C1A POPE  473     260.990  85.630  54.310  1.00  0.00            
ATOM   1389  D2A POPE  473     261.670  87.110  49.880  1.00  0.00            
ATOM   1390  C3A POPE  473     262.700  85.690  46.400  1.00  0.00            
ATOM   1391  C4A POPE  473     262.910  83.490  42.420  1.00  0.00            
ATOM   1392  C1B POPE  473     254.080  83.380  56.170  1.00  0.00            
ATOM   1393  C2B POPE  473     252.880  81.030  52.410  1.00  0.00            
ATOM   1394  C3B POPE  473     253.760  80.610  46.890  1.00  0.00            
ATOM   1395  C4B POPE  473     257.770  81.540  42.970  1.00  0.00            
ATOM   1396  NH3 POPE  474     197.050 211.390  62.130  1.00  0.00            
ATOM   1397  PO4 POPE  474     201.860 211.420  62.160  1.00  0.00            
ATOM   1398  GL1 POPE  474     202.860 209.930  57.930  1.00  0.00            
ATOM   1399  GL2 POPE  474     204.100 207.110  57.220  1.00  0.00            
ATOM   1400  C1A POPE  474     203.590 211.070  54.240  1.00  0.00            
ATOM   1401  D2A POPE  474     201.980 212.400  50.200  1.00  0.00            
ATOM   1402  C3A POPE  474     203.800 215.210  47.550  1.00  0.00            
ATOM   1403  C4A POPE  474     206.350 216.730  45.150  1.00  0.00            
ATOM   1404  C1B POPE  474     202.380 206.570  53.220  1.00  0.00            
ATOM   1405  C2B POPE  474     198.950 205.670  49.700  1.00  0.00            
ATOM   1406  C3B POPE  474     197.390 205.400  46.020  1.00  0.00            
ATOM   1407  C4B POPE  474     196.140 209.050  43.190  1.00  0.00            
ATOM   1408  NH3 POPE  475     173.670  86.640  57.380  1.00  0.00            
ATOM   1409  PO4 POPE  475     172.490  87.090  53.210  1.00  0.00            
ATOM   1410  GL1 POPE  475     170.520  87.010  49.810  1.00  0.00            
ATOM   1411  GL2 POPE  475     168.640  90.500  49.620  1.00  0.00            
ATOM   1412  C1A POPE  475     170.840  86.010  45.570  1.00  0.00            
ATOM   1413  D2A POPE  475     174.080  86.030  43.040  1.00  0.00            
ATOM   1414  C3A POPE  475     177.610  81.730  42.800  1.00  0.00            
ATOM   1415  C4A POPE  475     181.290  80.820  44.690  1.00  0.00            
ATOM   1416  C1B POPE  475     169.680  91.060  45.660  1.00  0.00            
ATOM   1417  C2B POPE  475     170.570  88.990  41.660  1.00  0.00            
ATOM   1418  C3B POPE  475     171.080  88.720  37.570  1.00  0.00            
ATOM   1419  C4B POPE  475     171.730  89.460  34.020  1.00  0.00            
ATOM   1420  NH3 POPE  476      69.200  50.710  63.440  1.00  0.00            
ATOM   1421  PO4 POPE  476      66.140  51.860  60.800  1.00  0.00            
ATOM   1422  GL1 POPE  476      67.820  52.550  57.200  1.00  0.00            
ATOM   1423  GL2 POPE  476      71.300  51.470  57.490  1.00  0.00            
ATOM   1424  C1A POPE  476      67.360  54.850  53.660  1.00  0.00            
ATOM   1425  D2A POPE  476      66.190  56.500  50.140  1.00  0.00            
ATOM   1426  C3A POPE  476      69.270  57.760  47.720  1.00  0.00            
ATOM   1427  C4A POPE  476      72.350  58.370  45.000  1.00  0.00            
ATOM   1428  C1B POPE  476      70.820  51.300  52.890  1.00  0.00            
ATOM   1429  C2B POPE  476      68.280  52.030  49.180  1.00  0.00            
ATOM   1430  C3B POPE  476      70.150  53.850  44.950  1.00  0.00            
ATOM   1431  C4B POPE  476      72.150  55.120  41.540  1.00  0.00            
ATOM   1432  NH3 POPE  477     243.980  99.540  62.750  1.00  0.00            
ATOM   1433  PO4 POPE  477     240.220 101.650  62.520  1.00  0.00            
ATOM   1434  GL1 POPE  477     240.320 102.530  57.700  1.00  0.00            
ATOM   1435  GL2 POPE  477     237.480 101.840  55.780  1.00  0.00            
ATOM   1436  C1A POPE  477     240.940 102.570  51.980  1.00  0.00            
ATOM   1437  D2A POPE  477     241.860 103.720  48.560  1.00  0.00            
ATOM   1438  C3A POPE  477     237.730 106.260  46.520  1.00  0.00            
ATOM   1439  C4A POPE  477     234.500 107.840  43.740  1.00  0.00            
ATOM   1440  C1B POPE  477     235.690  99.030  52.620  1.00  0.00            
ATOM   1441  C2B POPE  477     235.780  96.880  48.510  1.00  0.00            
ATOM   1442  C3B POPE  477     235.230  94.540  44.630  1.00  0.00            
ATOM   1443  C4B POPE  477     235.230  90.460  42.550  1.00  0.00            
ATOM   1444  NH3 POPE  478     117.760  41.540  58.430  1.00  0.00            
ATOM   1445  PO4 POPE  478     115.720  39.070  54.750  1.00  0.00            
ATOM   1446  GL1 POPE  478     118.110  36.030  52.840  1.00  0.00            
ATOM   1447  GL2 POPE  478     118.170  32.880  53.350  1.00  0.00            
ATOM   1448  C1A POPE  478     121.190  35.260  49.080  1.00  0.00            
ATOM   1449  D2A POPE  478     121.180  32.300  45.780  1.00  0.00            
ATOM   1450  C3A POPE  478     119.170  31.560  40.820  1.00  0.00            
ATOM   1451  C4A POPE  478     116.770  29.020  37.740  1.00  0.00            
ATOM   1452  C1B POPE  478     118.830  29.530  50.630  1.00  0.00            
ATOM   1453  C2B POPE  478     117.110  28.060  47.140  1.00  0.00            
ATOM   1454  C3B POPE  478     112.960  27.950  45.000  1.00  0.00            
ATOM   1455  C4B POPE  478     112.030  26.010  40.480  1.00  0.00            
ATOM   1456  NH3 POPE  479     193.320 251.070  58.800  1.00  0.00            
ATOM   1457  PO4 POPE  479     191.560 255.410  57.580  1.00  0.00            
ATOM   1458  GL1 POPE  479     191.770 253.810  53.870  1.00  0.00            
ATOM   1459  GL2 POPE  479     194.520 254.680  52.690  1.00  0.00            
ATOM   1460  C1A POPE  479     191.150 254.250  48.870  1.00  0.00            
ATOM   1461  D2A POPE  479     190.960 253.110  44.830  1.00  0.00            
ATOM   1462  C3A POPE  479     186.520 252.260  42.670  1.00  0.00            
ATOM   1463  C4A POPE  479     182.480 250.430  41.510  1.00  0.00            
ATOM   1464  C1B POPE  479     195.800 255.540  48.610  1.00  0.00            
ATOM   1465  C2B POPE  479     197.120 255.140  45.070  1.00  0.00            
ATOM   1466  C3B POPE  479     196.980 252.970  42.580  1.00  0.00            
ATOM   1467  C4B POPE  479     195.630 252.840  38.320  1.00  0.00            
ATOM   1468  NH3 POPE  480      81.840 194.900  62.640  1.00  0.00            
ATOM   1469  PO4 POPE  480      85.370 197.660  61.860  1.00  0.00            
ATOM   1470  GL1 POPE  480      86.100 199.010  57.540  1.00  0.00            
ATOM   1471  GL2 POPE  480      88.140 200.650  58.770  1.00  0.00            
ATOM   1472  C1A POPE  480      88.070 200.410  52.980  1.00  0.00            
ATOM   1473  D2A POPE  480      87.960 201.810  48.480  1.00  0.00            
ATOM   1474  C3A POPE  480      86.880 200.160  44.770  1.00  0.00            
ATOM   1475  C4A POPE  480      85.480 200.870  40.360  1.00  0.00            
ATOM   1476  C1B POPE  480      90.480 203.360  56.540  1.00  0.00            
ATOM   1477  C2B POPE  480      89.420 204.870  52.470  1.00  0.00            
ATOM   1478  C3B POPE  480      88.900 207.150  49.110  1.00  0.00            
ATOM   1479  C4B POPE  480      92.840 207.460  46.780  1.00  0.00            
ATOM   1480  NH3 POPE  481     231.990 159.750  63.070  1.00  0.00            
ATOM   1481  PO4 POPE  481     236.670 158.870  63.280  1.00  0.00            
ATOM   1482  GL1 POPE  481     236.170 155.720  60.330  1.00  0.00            
ATOM   1483  GL2 POPE  481     233.380 153.540  61.180  1.00  0.00            
ATOM   1484  C1A POPE  481     235.820 153.320  56.410  1.00  0.00            
ATOM   1485  D2A POPE  481     234.180 152.880  52.150  1.00  0.00            
ATOM   1486  C3A POPE  481     234.890 151.230  47.920  1.00  0.00            
ATOM   1487  C4A POPE  481     237.990 150.090  44.970  1.00  0.00            
ATOM   1488  C1B POPE  481     231.500 150.510  57.920  1.00  0.00            
ATOM   1489  C2B POPE  481     230.820 149.060  53.780  1.00  0.00            
ATOM   1490  C3B POPE  481     229.530 149.480  49.910  1.00  0.00            
ATOM   1491  C4B POPE  481     226.490 146.980  48.500  1.00  0.00            
ATOM   1492  NH3 POPE  482     186.220 161.650  65.940  1.00  0.00            
ATOM   1493  PO4 POPE  482     182.720 159.930  63.200  1.00  0.00            
ATOM   1494  GL1 POPE  482     182.920 161.140  58.650  1.00  0.00            
ATOM   1495  GL2 POPE  482     181.380 162.360  58.570  1.00  0.00            
ATOM   1496  C1A POPE  482     184.790 160.040  54.550  1.00  0.00            
ATOM   1497  D2A POPE  482     185.220 156.150  50.910  1.00  0.00            
ATOM   1498  C3A POPE  482     188.590 154.480  49.230  1.00  0.00            
ATOM   1499  C4A POPE  482     189.640 150.510  47.380  1.00  0.00            
ATOM   1500  C1B POPE  482     178.230 160.190  55.640  1.00  0.00            
ATOM   1501  C2B POPE  482     175.780 160.620  51.330  1.00  0.00            
ATOM   1502  C3B POPE  482     176.360 163.750  47.250  1.00  0.00            
ATOM   1503  C4B POPE  482     176.920 163.580  42.000  1.00  0.00            
ATOM   1504  NH3 POPE  483      24.060 170.510  60.400  1.00  0.00            
ATOM   1505  PO4 POPE  483      26.880 174.330  60.960  1.00  0.00            
ATOM   1506  GL1 POPE  483      27.590 172.940  56.700  1.00  0.00            
ATOM   1507  GL2 POPE  483      30.450 174.350  56.130  1.00  0.00            
ATOM   1508  C1A POPE  483      26.420 173.550  52.170  1.00  0.00            
ATOM   1509  D2A POPE  483      27.930 176.680  49.790  1.00  0.00            
ATOM   1510  C3A POPE  483      28.290 177.610  45.430  1.00  0.00            
ATOM   1511  C4A POPE  483      26.360 180.040  41.400  1.00  0.00            
ATOM   1512  C1B POPE  483      28.850 177.490  54.590  1.00  0.00            
ATOM   1513  C2B POPE  483      27.400 180.870  52.410  1.00  0.00            
ATOM   1514  C3B POPE  483      27.640 182.780  49.270  1.00  0.00            
ATOM   1515  C4B POPE  483      24.340 182.520  45.830  1.00  0.00            
ATOM   1516  NH3 POPE  484     116.360 245.110  58.820  1.00  0.00            
ATOM   1517  PO4 POPE  484     120.130 246.860  57.180  1.00  0.00            
ATOM   1518  GL1 POPE  484     118.260 248.510  53.900  1.00  0.00            
ATOM   1519  GL2 POPE  484     115.320 248.590  55.340  1.00  0.00            
ATOM   1520  C1A POPE  484     117.960 249.370  49.780  1.00  0.00            
ATOM   1521  D2A POPE  484     115.880 249.920  45.670  1.00  0.00            
ATOM   1522  C3A POPE  484     115.190 247.400  41.510  1.00  0.00            
ATOM   1523  C4A POPE  484     111.350 246.730  40.010  1.00  0.00            
ATOM   1524  C1B POPE  484     112.480 250.310  51.940  1.00  0.00            
ATOM   1525  C2B POPE  484     111.260 250.570  47.650  1.00  0.00            
ATOM   1526  C3B POPE  484     111.430 252.180  43.440  1.00  0.00            
ATOM   1527  C4B POPE  484     114.390 251.970  39.860  1.00  0.00            
ATOM   1528  NH3 POPE  485      71.320 108.950  55.800  1.00  0.00            
ATOM   1529  PO4 POPE  485      75.160 108.480  58.700  1.00  0.00            
ATOM   1530  GL1 POPE  485      76.140 106.990  54.790  1.00  0.00            
ATOM   1531  GL2 POPE  485      75.320 110.160  53.160  1.00  0.00            
ATOM   1532  C1A POPE  485      78.100 104.520  51.320  1.00  0.00            
ATOM   1533  D2A POPE  485      80.700 103.820  47.560  1.00  0.00            
ATOM   1534  C3A POPE  485      83.320 104.920  43.720  1.00  0.00            
ATOM   1535  C4A POPE  485      84.610 109.290  41.840  1.00  0.00            
ATOM   1536  C1B POPE  485      75.370 108.630  49.080  1.00  0.00            
ATOM   1537  C2B POPE  485      75.120 108.580  45.320  1.00  0.00            
ATOM   1538  C3B POPE  485      75.390 108.800  41.220  1.00  0.00            
ATOM   1539  C4B POPE  485      75.020 107.250  36.660  1.00  0.00            
ATOM   1540  NH3 POPE  486      46.420  45.330  61.680  1.00  0.00            
ATOM   1541  PO4 POPE  486      42.340  42.640  60.820  1.00  0.00            
ATOM   1542  GL1 POPE  486      42.210  39.960  57.400  1.00  0.00            
ATOM   1543  GL2 POPE  486      39.020  40.760  57.700  1.00  0.00            
ATOM   1544  C1A POPE  486      42.740  37.820  53.720  1.00  0.00            
ATOM   1545  D2A POPE  486      43.090  35.380  51.540  1.00  0.00            
ATOM   1546  C3A POPE  486      42.300  35.800  46.700  1.00  0.00            
ATOM   1547  C4A POPE  486      44.130  37.890  43.910  1.00  0.00            
ATOM   1548  C1B POPE  486      38.970  41.530  53.020  1.00  0.00            
ATOM   1549  C2B POPE  486      37.710  44.200  50.110  1.00  0.00            
ATOM   1550  C3B POPE  486      38.160  47.480  46.820  1.00  0.00            
ATOM   1551  C4B POPE  486      38.850  47.260  42.280  1.00  0.00            
ATOM   1552  NH3 POPE  487      17.920 277.260  66.550  1.00  0.00            
ATOM   1553  PO4 POPE  487      22.270 276.650  65.730  1.00  0.00            
ATOM   1554  GL1 POPE  487      25.390 277.760  62.480  1.00  0.00            
ATOM   1555  GL2 POPE  487      25.850 281.470  61.910  1.00  0.00            
ATOM   1556  C1A POPE  487      26.700 277.830  58.770  1.00  0.00            
ATOM   1557  D2A POPE  487      25.340 276.360  54.500  1.00  0.00            
ATOM   1558  C3A POPE  487      27.070 279.070  51.190  1.00  0.00            
ATOM   1559  C4A POPE  487      30.750 278.890  48.890  1.00  0.00            
ATOM   1560  C1B POPE  487      24.280   2.660  58.440  1.00  0.00            
ATOM   1561  C2B POPE  487      21.570   7.380  56.440  1.00  0.00            
ATOM   1562  C3B POPE  487      20.100   9.610  53.220  1.00  0.00            
ATOM   1563  C4B POPE  487      17.420   9.110  50.350  1.00  0.00            
ATOM   1564  NH3 POPE  488      20.160 260.950  65.570  1.00  0.00            
ATOM   1565  PO4 POPE  488      17.200 264.310  67.570  1.00  0.00            
ATOM   1566  GL1 POPE  488      14.640 263.780  63.780  1.00  0.00            
ATOM   1567  GL2 POPE  488      17.260 264.010  62.240  1.00  0.00            
ATOM   1568  C1A POPE  488      13.430 262.050  58.990  1.00  0.00            
ATOM   1569  D2A POPE  488      12.650 263.590  55.040  1.00  0.00            
ATOM   1570  C3A POPE  488      13.210 263.330  49.910  1.00  0.00            
ATOM   1571  C4A POPE  488      12.600 263.400  44.940  1.00  0.00            
ATOM   1572  C1B POPE  488      17.040 266.330  58.710  1.00  0.00            
ATOM   1573  C2B POPE  488      16.450 267.790  54.030  1.00  0.00            
ATOM   1574  C3B POPE  488      13.320 269.980  50.450  1.00  0.00            
ATOM   1575  C4B POPE  488      14.780 272.330  46.330  1.00  0.00            
ATOM   1576  NH3 POPE  489     216.480  44.480  60.730  1.00  0.00            
ATOM   1577  PO4 POPE  489     211.960  43.340  62.480  1.00  0.00            
ATOM   1578  GL1 POPE  489     212.190  42.520  57.790  1.00  0.00            
ATOM   1579  GL2 POPE  489     214.590  40.230  57.280  1.00  0.00            
ATOM   1580  C1A POPE  489     211.750  44.480  54.030  1.00  0.00            
ATOM   1581  D2A POPE  489     210.560  43.290  49.960  1.00  0.00            
ATOM   1582  C3A POPE  489     213.450  42.770  46.300  1.00  0.00            
ATOM   1583  C4A POPE  489     213.540  40.590  42.230  1.00  0.00            
ATOM   1584  C1B POPE  489     217.320  40.090  54.370  1.00  0.00            
ATOM   1585  C2B POPE  489     217.030  41.540  49.560  1.00  0.00            
ATOM   1586  C3B POPE  489     217.140  39.080  45.580  1.00  0.00            
ATOM   1587  C4B POPE  489     217.660  41.650  41.690  1.00  0.00            
ATOM   1588  NH3 POPE  490     247.560  70.290  62.220  1.00  0.00            
ATOM   1589  PO4 POPE  490     246.580  65.610  61.640  1.00  0.00            
ATOM   1590  GL1 POPE  490     249.290  62.290  58.440  1.00  0.00            
ATOM   1591  GL2 POPE  490     251.120  60.330  59.950  1.00  0.00            
ATOM   1592  C1A POPE  490     248.870  60.580  54.570  1.00  0.00            
ATOM   1593  D2A POPE  490     249.510  61.640  50.260  1.00  0.00            
ATOM   1594  C3A POPE  490     253.570  62.820  50.040  1.00  0.00            
ATOM   1595  C4A POPE  490     255.100  67.140  49.920  1.00  0.00            
ATOM   1596  C1B POPE  490     253.720  58.960  56.270  1.00  0.00            
ATOM   1597  C2B POPE  490     252.050  57.610  52.150  1.00  0.00            
ATOM   1598  C3B POPE  490     252.290  58.430  47.860  1.00  0.00            
ATOM   1599  C4B POPE  490     255.800  59.490  46.100  1.00  0.00            
ATOM   1600  NH3 POPE  491     155.040 121.100  59.340  1.00  0.00            
ATOM   1601  PO4 POPE  491     154.870 121.040  55.390  1.00  0.00            
ATOM   1602  GL1 POPE  491     154.260 119.100  52.650  1.00  0.00            
ATOM   1603  GL2 POPE  491     156.080 120.690  50.340  1.00  0.00            
ATOM   1604  C1A POPE  491     151.360 118.020  49.050  1.00  0.00            
ATOM   1605  D2A POPE  491     151.660 117.220  44.160  1.00  0.00            
ATOM   1606  C3A POPE  491     154.680 115.700  41.290  1.00  0.00            
ATOM   1607  C4A POPE  491     157.490 116.280  38.190  1.00  0.00            
ATOM   1608  C1B POPE  491     155.620 119.300  46.310  1.00  0.00            
ATOM   1609  C2B POPE  491     158.700 118.800  42.620  1.00  0.00            
ATOM   1610  C3B POPE  491     162.250 121.290  40.810  1.00  0.00            
ATOM   1611  C4B POPE  491     166.030 122.230  42.290  1.00  0.00            
ATOM   1612  NH3 POPE  492     240.130  73.900  63.650  1.00  0.00            
ATOM   1613  PO4 POPE  492     238.220  70.180  61.740  1.00  0.00            
ATOM   1614  GL1 POPE  492     241.880  69.150  58.830  1.00  0.00            
ATOM   1615  GL2 POPE  492     244.950  68.960  57.600  1.00  0.00            
ATOM   1616  C1A POPE  492     242.150  71.360  53.980  1.00  0.00            
ATOM   1617  D2A POPE  492     241.950  73.780  50.400  1.00  0.00            
ATOM   1618  C3A POPE  492     238.420  75.370  47.930  1.00  0.00            
ATOM   1619  C4A POPE  492     236.120  75.310  44.940  1.00  0.00            
ATOM   1620  C1B POPE  492     247.500  70.690  54.600  1.00  0.00            
ATOM   1621  C2B POPE  492     249.860  71.810  50.920  1.00  0.00            
ATOM   1622  C3B POPE  492     252.010  71.040  48.270  1.00  0.00            
ATOM   1623  C4B POPE  492     252.920  68.680  45.070  1.00  0.00            
ATOM   1624  NH3 POPE  493      36.150 154.080  61.100  1.00  0.00            
ATOM   1625  PO4 POPE  493      36.610 158.370  60.570  1.00  0.00            
ATOM   1626  GL1 POPE  493      36.940 157.010  56.760  1.00  0.00            
ATOM   1627  GL2 POPE  493      35.970 153.660  55.660  1.00  0.00            
ATOM   1628  C1A POPE  493      35.420 158.920  53.480  1.00  0.00            
ATOM   1629  D2A POPE  493      31.280 159.880  50.670  1.00  0.00            
ATOM   1630  C3A POPE  493      29.270 159.910  46.390  1.00  0.00            
ATOM   1631  C4A POPE  493      27.510 160.070  42.840  1.00  0.00            
ATOM   1632  C1B POPE  493      36.980 152.140  51.450  1.00  0.00            
ATOM   1633  C2B POPE  493      37.370 152.160  46.700  1.00  0.00            
ATOM   1634  C3B POPE  493      37.590 150.460  42.830  1.00  0.00            
ATOM   1635  C4B POPE  493      39.460 146.940  40.080  1.00  0.00            
ATOM   1636  NH3 POPE  494      50.620 281.200  65.020  1.00  0.00            
ATOM   1637  PO4 POPE  494      46.750   1.450  64.860  1.00  0.00            
ATOM   1638  GL1 POPE  494      45.090   2.970  60.880  1.00  0.00            
ATOM   1639  GL2 POPE  494      44.180   6.650  60.360  1.00  0.00            
ATOM   1640  C1A POPE  494      43.550   0.650  57.550  1.00  0.00            
ATOM   1641  D2A POPE  494      42.710 279.490  55.730  1.00  0.00            
ATOM   1642  C3A POPE  494      42.660 279.780  51.750  1.00  0.00            
ATOM   1643  C4A POPE  494      41.520 278.460  48.110  1.00  0.00            
ATOM   1644  C1B POPE  494      44.210   8.060  56.250  1.00  0.00            
ATOM   1645  C2B POPE  494      45.590   8.140  51.350  1.00  0.00            
ATOM   1646  C3B POPE  494      46.690   5.660  47.310  1.00  0.00            
ATOM   1647  C4B POPE  494      43.260   4.730  44.390  1.00  0.00            
ATOM   1648  NH3 POPE  495      26.750 261.240  71.390  1.00  0.00            
ATOM   1649  PO4 POPE  495      27.850 263.490  66.650  1.00  0.00            
ATOM   1650  GL1 POPE  495      29.000 266.750  63.130  1.00  0.00            
ATOM   1651  GL2 POPE  495      30.200 269.340  62.680  1.00  0.00            
ATOM   1652  C1A POPE  495      32.410 265.270  59.590  1.00  0.00            
ATOM   1653  D2A POPE  495      36.620 264.400  58.280  1.00  0.00            
ATOM   1654  C3A POPE  495      39.350 265.300  55.250  1.00  0.00            
ATOM   1655  C4A POPE  495      40.080 264.380  50.970  1.00  0.00            
ATOM   1656  C1B POPE  495      28.720 268.620  58.670  1.00  0.00            
ATOM   1657  C2B POPE  495      26.150 268.000  54.460  1.00  0.00            
ATOM   1658  C3B POPE  495      22.100 266.500  52.260  1.00  0.00            
ATOM   1659  C4B POPE  495      18.020 265.670  50.020  1.00  0.00            
ATOM   1660  NH3 POPE  496      28.600 211.270  61.930  1.00  0.00            
ATOM   1661  PO4 POPE  496      25.100 210.460  63.550  1.00  0.00            
ATOM   1662  GL1 POPE  496      25.250 207.930  59.550  1.00  0.00            
ATOM   1663  GL2 POPE  496      23.030 206.040  59.120  1.00  0.00            
ATOM   1664  C1A POPE  496      26.550 207.200  55.750  1.00  0.00            
ATOM   1665  D2A POPE  496      28.180 208.920  51.020  1.00  0.00            
ATOM   1666  C3A POPE  496      25.480 208.560  48.320  1.00  0.00            
ATOM   1667  C4A POPE  496      25.740 206.120  44.030  1.00  0.00            
ATOM   1668  C1B POPE  496      21.790 207.770  55.520  1.00  0.00            
ATOM   1669  C2B POPE  496      23.260 206.260  51.970  1.00  0.00            
ATOM   1670  C3B POPE  496      24.070 203.520  48.070  1.00  0.00            
ATOM   1671  C4B POPE  496      23.700 201.790  42.980  1.00  0.00            
ATOM   1672  NH3 POPE  497     271.810 223.810  62.710  1.00  0.00            
ATOM   1673  PO4 POPE  497     267.760 225.710  63.420  1.00  0.00            
ATOM   1674  GL1 POPE  497     268.210 226.990  59.450  1.00  0.00            
ATOM   1675  GL2 POPE  497     266.410 224.950  56.740  1.00  0.00            
ATOM   1676  C1A POPE  497     270.360 228.780  55.920  1.00  0.00            
ATOM   1677  D2A POPE  497     271.850 228.780  52.100  1.00  0.00            
ATOM   1678  C3A POPE  497     270.880 231.350  48.910  1.00  0.00            
ATOM   1679  C4A POPE  497     271.010 232.590  44.300  1.00  0.00            
ATOM   1680  C1B POPE  497     263.380 225.690  53.990  1.00  0.00            
ATOM   1681  C2B POPE  497     261.500 227.960  51.000  1.00  0.00            
ATOM   1682  C3B POPE  497     259.720 228.450  47.360  1.00  0.00            
ATOM   1683  C4B POPE  497     258.580 225.750  43.640  1.00  0.00            
ATOM   1684  NH3 POPE  498     120.230 190.160  58.630  1.00  0.00            
ATOM   1685  PO4 POPE  498     120.280 195.240  58.830  1.00  0.00            
ATOM   1686  GL1 POPE  498     120.280 196.430  54.600  1.00  0.00            
ATOM   1687  GL2 POPE  498     118.110 199.390  55.070  1.00  0.00            
ATOM   1688  C1A POPE  498     121.680 197.980  51.250  1.00  0.00            
ATOM   1689  D2A POPE  498     121.350 199.190  47.940  1.00  0.00            
ATOM   1690  C3A POPE  498     124.420 198.000  44.840  1.00  0.00            
ATOM   1691  C4A POPE  498     124.800 197.130  40.080  1.00  0.00            
ATOM   1692  C1B POPE  498     115.580 199.030  50.790  1.00  0.00            
ATOM   1693  C2B POPE  498     114.490 198.780  47.190  1.00  0.00            
ATOM   1694  C3B POPE  498     113.470 196.480  42.520  1.00  0.00            
ATOM   1695  C4B POPE  498     113.150 195.050  38.840  1.00  0.00            
ATOM   1696  NH3 POPE  499      75.810 238.990  60.190  1.00  0.00            
ATOM   1697  PO4 POPE  499      72.140 242.820  58.850  1.00  0.00            
ATOM   1698  GL1 POPE  499      70.330 241.840  55.220  1.00  0.00            
ATOM   1699  GL2 POPE  499      67.270 241.510  55.220  1.00  0.00            
ATOM   1700  C1A POPE  499      72.250 241.910  51.100  1.00  0.00            
ATOM   1701  D2A POPE  499      75.970 242.420  48.770  1.00  0.00            
ATOM   1702  C3A POPE  499      78.410 242.210  45.660  1.00  0.00            
ATOM   1703  C4A POPE  499      82.020 243.180  44.380  1.00  0.00            
ATOM   1704  C1B POPE  499      66.730 241.790  51.200  1.00  0.00            
ATOM   1705  C2B POPE  499      65.990 242.540  47.350  1.00  0.00            
ATOM   1706  C3B POPE  499      65.030 242.160  42.740  1.00  0.00            
ATOM   1707  C4B POPE  499      65.940 241.880  38.980  1.00  0.00            
ATOM   1708  NH3 POPE  500     138.090 233.280  63.080  1.00  0.00            
ATOM   1709  PO4 POPE  500     135.890 234.500  60.300  1.00  0.00            
ATOM   1710  GL1 POPE  500     139.600 235.920  58.610  1.00  0.00            
ATOM   1711  GL2 POPE  500     142.250 234.280  57.600  1.00  0.00            
ATOM   1712  C1A POPE  500     138.620 235.640  53.680  1.00  0.00            
ATOM   1713  D2A POPE  500     137.740 235.140  49.830  1.00  0.00            
ATOM   1714  C3A POPE  500     135.230 231.560  47.700  1.00  0.00            
ATOM   1715  C4A POPE  500     133.320 227.930  45.050  1.00  0.00            
ATOM   1716  C1B POPE  500     143.470 236.150  54.250  1.00  0.00            
ATOM   1717  C2B POPE  500     143.250 236.530  48.630  1.00  0.00            
ATOM   1718  C3B POPE  500     143.070 237.720  44.840  1.00  0.00            
ATOM   1719  C4B POPE  500     143.530 240.010  42.110  1.00  0.00            
ATOM   1720  NH3 POPE  501      32.720 121.690  59.950  1.00  0.00            
ATOM   1721  PO4 POPE  501      29.970 117.910  62.000  1.00  0.00            
ATOM   1722  GL1 POPE  501      30.030 116.780  57.990  1.00  0.00            
ATOM   1723  GL2 POPE  501      29.860 119.830  55.970  1.00  0.00            
ATOM   1724  C1A POPE  501      29.200 113.590  53.840  1.00  0.00            
ATOM   1725  D2A POPE  501      29.380 113.860  50.130  1.00  0.00            
ATOM   1726  C3A POPE  501      26.550 114.040  46.820  1.00  0.00            
ATOM   1727  C4A POPE  501      25.720 113.570  41.640  1.00  0.00            
ATOM   1728  C1B POPE  501      26.980 121.700  53.350  1.00  0.00            
ATOM   1729  C2B POPE  501      26.530 122.870  49.490  1.00  0.00            
ATOM   1730  C3B POPE  501      26.530 122.580  44.990  1.00  0.00            
ATOM   1731  C4B POPE  501      26.360 123.280  40.790  1.00  0.00            
ATOM   1732  NH3 POPE  502     256.120  51.250  61.760  1.00  0.00            
ATOM   1733  PO4 POPE  502     255.390  46.530  62.250  1.00  0.00            
ATOM   1734  GL1 POPE  502     255.010  45.630  58.170  1.00  0.00            
ATOM   1735  GL2 POPE  502     254.260  42.650  57.520  1.00  0.00            
ATOM   1736  C1A POPE  502     255.690  49.600  55.540  1.00  0.00            
ATOM   1737  D2A POPE  502     256.640  50.150  51.660  1.00  0.00            
ATOM   1738  C3A POPE  502     258.430  51.940  48.870  1.00  0.00            
ATOM   1739  C4A POPE  502     258.250  54.860  48.160  1.00  0.00            
ATOM   1740  C1B POPE  502     250.780  42.390  55.200  1.00  0.00            
ATOM   1741  C2B POPE  502     251.220  39.520  50.450  1.00  0.00            
ATOM   1742  C3B POPE  502     249.750  39.020  46.990  1.00  0.00            
ATOM   1743  C4B POPE  502     246.940  42.710  45.880  1.00  0.00            
ATOM   1744  NH3 POPE  503      37.870 166.970  56.540  1.00  0.00            
ATOM   1745  PO4 POPE  503      42.640 167.720  58.120  1.00  0.00            
ATOM   1746  GL1 POPE  503      42.050 165.770  54.040  1.00  0.00            
ATOM   1747  GL2 POPE  503      40.840 162.720  54.200  1.00  0.00            
ATOM   1748  C1A POPE  503      43.490 163.560  50.630  1.00  0.00            
ATOM   1749  D2A POPE  503      42.310 165.450  45.920  1.00  0.00            
ATOM   1750  C3A POPE  503      38.440 164.520  44.750  1.00  0.00            
ATOM   1751  C4A POPE  503      34.680 164.200  41.950  1.00  0.00            
ATOM   1752  C1B POPE  503      38.600 161.910  49.770  1.00  0.00            
ATOM   1753  C2B POPE  503      34.640 160.450  47.270  1.00  0.00            
ATOM   1754  C3B POPE  503      32.790 159.350  43.600  1.00  0.00            
ATOM   1755  C4B POPE  503      31.420 157.000  39.890  1.00  0.00            
ATOM   1756  NH3 POPE  504     220.220 168.850  62.730  1.00  0.00            
ATOM   1757  PO4 POPE  504     216.610 170.500  63.950  1.00  0.00            
ATOM   1758  GL1 POPE  504     217.510 171.960  59.440  1.00  0.00            
ATOM   1759  GL2 POPE  504     215.960 168.500  58.290  1.00  0.00            
ATOM   1760  C1A POPE  504     217.060 174.360  55.470  1.00  0.00            
ATOM   1761  D2A POPE  504     216.250 175.390  51.840  1.00  0.00            
ATOM   1762  C3A POPE  504     220.260 173.330  49.900  1.00  0.00            
ATOM   1763  C4A POPE  504     220.290 169.580  49.750  1.00  0.00            
ATOM   1764  C1B POPE  504     214.350 170.500  54.350  1.00  0.00            
ATOM   1765  C2B POPE  504     213.190 170.370  50.020  1.00  0.00            
ATOM   1766  C3B POPE  504     210.010 168.740  46.370  1.00  0.00            
ATOM   1767  C4B POPE  504     205.930 167.830  44.240  1.00  0.00            
ATOM   1768  NH3 POPE  505     272.000 254.630  67.920  1.00  0.00            
ATOM   1769  PO4 POPE  505     273.650 255.490  64.740  1.00  0.00            
ATOM   1770  GL1 POPE  505     275.120 255.230  60.660  1.00  0.00            
ATOM   1771  GL2 POPE  505     278.060 257.050  60.340  1.00  0.00            
ATOM   1772  C1A POPE  505     272.520 253.880  57.010  1.00  0.00            
ATOM   1773  D2A POPE  505     270.780 251.590  54.340  1.00  0.00            
ATOM   1774  C3A POPE  505     271.000 251.750  49.670  1.00  0.00            
ATOM   1775  C4A POPE  505     269.380 250.660  45.970  1.00  0.00            
ATOM   1776  C1B POPE  505     278.900 253.280  57.750  1.00  0.00            
ATOM   1777  C2B POPE  505     276.040 251.230  54.010  1.00  0.00            
ATOM   1778  C3B POPE  505     276.820 248.660  51.030  1.00  0.00            
ATOM   1779  C4B POPE  505     277.720 251.260  46.530  1.00  0.00            
ATOM   1780  NH3 POPE  506      84.430 260.230  58.350  1.00  0.00            
ATOM   1781  PO4 POPE  506      84.070 264.720  60.630  1.00  0.00            
ATOM   1782  GL1 POPE  506      84.210 265.130  56.630  1.00  0.00            
ATOM   1783  GL2 POPE  506      87.710 264.480  54.830  1.00  0.00            
ATOM   1784  C1A POPE  506      82.980 264.970  52.790  1.00  0.00            
ATOM   1785  D2A POPE  506      80.350 266.000  48.520  1.00  0.00            
ATOM   1786  C3A POPE  506      81.080 264.090  44.890  1.00  0.00            
ATOM   1787  C4A POPE  506      82.510 261.860  42.980  1.00  0.00            
ATOM   1788  C1B POPE  506      87.000 263.030  49.680  1.00  0.00            
ATOM   1789  C2B POPE  506      83.810 261.630  48.220  1.00  0.00            
ATOM   1790  C3B POPE  506      80.490 260.820  48.460  1.00  0.00            
ATOM   1791  C4B POPE  506      76.830 262.710  46.560  1.00  0.00            
ATOM   1792  NH3 POPE  507       3.420  17.960  67.790  1.00  0.00            
ATOM   1793  PO4 POPE  507       5.640  14.380  67.150  1.00  0.00            
ATOM   1794  GL1 POPE  507       6.480  13.710  63.600  1.00  0.00            
ATOM   1795  GL2 POPE  507       5.780   9.710  63.690  1.00  0.00            
ATOM   1796  C1A POPE  507       7.220  13.890  59.630  1.00  0.00            
ATOM   1797  D2A POPE  507       8.550  14.800  55.820  1.00  0.00            
ATOM   1798  C3A POPE  507       8.060  13.980  51.800  1.00  0.00            
ATOM   1799  C4A POPE  507       6.240  13.700  48.280  1.00  0.00            
ATOM   1800  C1B POPE  507       4.230   6.500  61.330  1.00  0.00            
ATOM   1801  C2B POPE  507       1.700   6.420  57.250  1.00  0.00            
ATOM   1802  C3B POPE  507     281.470   9.690  55.310  1.00  0.00            
ATOM   1803  C4B POPE  507     279.410  13.420  55.970  1.00  0.00            
ATOM   1804  NH3 POPE  508      35.100 206.280  60.230  1.00  0.00            
ATOM   1805  PO4 POPE  508      33.660 208.690  63.080  1.00  0.00            
ATOM   1806  GL1 POPE  508      32.990 210.480  58.990  1.00  0.00            
ATOM   1807  GL2 POPE  508      35.390 209.980  56.930  1.00  0.00            
ATOM   1808  C1A POPE  508      32.810 213.490  55.000  1.00  0.00            
ATOM   1809  D2A POPE  508      34.490 215.640  50.990  1.00  0.00            
ATOM   1810  C3A POPE  508      32.760 216.730  48.020  1.00  0.00            
ATOM   1811  C4A POPE  508      31.730 220.230  45.510  1.00  0.00            
ATOM   1812  C1B POPE  508      36.780 211.410  52.450  1.00  0.00            
ATOM   1813  C2B POPE  508      38.930 210.530  47.560  1.00  0.00            
ATOM   1814  C3B POPE  508      37.640 214.850  45.450  1.00  0.00            
ATOM   1815  C4B POPE  508      35.630 216.990  42.510  1.00  0.00            
ATOM   1816  NH3 POPE  509      96.460  43.010  62.010  1.00  0.00            
ATOM   1817  PO4 POPE  509      97.860  40.740  58.680  1.00  0.00            
ATOM   1818  GL1 POPE  509      97.760  39.030  54.800  1.00  0.00            
ATOM   1819  GL2 POPE  509      99.870  40.820  52.810  1.00  0.00            
ATOM   1820  C1A POPE  509      94.960  40.410  51.630  1.00  0.00            
ATOM   1821  D2A POPE  509      91.980  37.760  50.560  1.00  0.00            
ATOM   1822  C3A POPE  509      89.770  40.480  53.380  1.00  0.00            
ATOM   1823  C4A POPE  509      90.760  43.670  55.490  1.00  0.00            
ATOM   1824  C1B POPE  509     102.750  43.090  51.860  1.00  0.00            
ATOM   1825  C2B POPE  509     105.130  43.850  47.510  1.00  0.00            
ATOM   1826  C3B POPE  509     105.040  44.220  42.790  1.00  0.00            
ATOM   1827  C4B POPE  509     106.690  47.580  39.840  1.00  0.00            
ATOM   1828  NH3 POPE  510      62.270 218.390  62.660  1.00  0.00            
ATOM   1829  PO4 POPE  510      58.130 216.960  63.020  1.00  0.00            
ATOM   1830  GL1 POPE  510      59.430 216.210  58.980  1.00  0.00            
ATOM   1831  GL2 POPE  510      62.780 215.010  58.010  1.00  0.00            
ATOM   1832  C1A POPE  510      57.570 216.990  55.140  1.00  0.00            
ATOM   1833  D2A POPE  510      53.660 217.460  53.240  1.00  0.00            
ATOM   1834  C3A POPE  510      52.970 218.400  49.190  1.00  0.00            
ATOM   1835  C4A POPE  510      49.960 218.370  45.030  1.00  0.00            
ATOM   1836  C1B POPE  510      63.340 216.110  54.000  1.00  0.00            
ATOM   1837  C2B POPE  510      61.590 219.020  51.290  1.00  0.00            
ATOM   1838  C3B POPE  510      57.800 221.060  51.150  1.00  0.00            
ATOM   1839  C4B POPE  510      54.110 223.010  51.490  1.00  0.00            
ATOM   1840  NH3 POPE  511     120.840 154.570  55.660  1.00  0.00            
ATOM   1841  PO4 POPE  511     117.620 152.680  53.940  1.00  0.00            
ATOM   1842  GL1 POPE  511     118.720 154.600  50.670  1.00  0.00            
ATOM   1843  GL2 POPE  511     119.360 157.260  51.600  1.00  0.00            
ATOM   1844  C1A POPE  511     119.300 155.610  45.970  1.00  0.00            
ATOM   1845  D2A POPE  511     119.160 158.140  43.380  1.00  0.00            
ATOM   1846  C3A POPE  511     121.230 158.320  40.190  1.00  0.00            
ATOM   1847  C4A POPE  511     122.900 161.510  37.950  1.00  0.00            
ATOM   1848  C1B POPE  511     117.870 160.410  48.920  1.00  0.00            
ATOM   1849  C2B POPE  511     119.150 163.070  45.570  1.00  0.00            
ATOM   1850  C3B POPE  511     119.590 164.970  41.860  1.00  0.00            
ATOM   1851  C4B POPE  511     117.800 163.490  37.900  1.00  0.00            
ATOM   1852  NH3 POPE  512     158.790 265.860  52.590  1.00  0.00            
ATOM   1853  PO4 POPE  512     161.770 269.190  52.990  1.00  0.00            
ATOM   1854  GL1 POPE  512     160.080 269.420  48.210  1.00  0.00            
ATOM   1855  GL2 POPE  512     159.570 266.180  47.270  1.00  0.00            
ATOM   1856  C1A POPE  512     159.430 269.680  43.730  1.00  0.00            
ATOM   1857  D2A POPE  512     161.390 272.380  40.160  1.00  0.00            
ATOM   1858  C3A POPE  512     159.090 274.480  37.600  1.00  0.00            
ATOM   1859  C4A POPE  512     155.730 275.740  34.530  1.00  0.00            
ATOM   1860  C1B POPE  512     162.770 266.740  45.730  1.00  0.00            
ATOM   1861  C2B POPE  512     163.620 267.060  41.300  1.00  0.00            
ATOM   1862  C3B POPE  512     164.560 267.180  37.160  1.00  0.00            
ATOM   1863  C4B POPE  512     163.750 269.260  33.080  1.00  0.00            
ATOM   1864  NH3 POPE  513      64.110 246.430  61.640  1.00  0.00            
ATOM   1865  PO4 POPE  513      62.460 241.510  62.430  1.00  0.00            
ATOM   1866  GL1 POPE  513      62.480 242.900  58.060  1.00  0.00            
ATOM   1867  GL2 POPE  513      62.230 240.940  56.550  1.00  0.00            
ATOM   1868  C1A POPE  513      60.300 245.740  55.150  1.00  0.00            
ATOM   1869  D2A POPE  513      58.850 246.860  51.680  1.00  0.00            
ATOM   1870  C3A POPE  513      58.560 251.190  49.510  1.00  0.00            
ATOM   1871  C4A POPE  513      57.270 251.500  46.240  1.00  0.00            
ATOM   1872  C1B POPE  513      62.050 241.520  52.850  1.00  0.00            
ATOM   1873  C2B POPE  513      61.060 243.580  49.520  1.00  0.00            
ATOM   1874  C3B POPE  513      59.290 246.120  46.340  1.00  0.00            
ATOM   1875  C4B POPE  513      58.690 247.770  43.190  1.00  0.00            
ATOM   1876  NH3 POPE  514     102.700  38.350  58.110  1.00  0.00            
ATOM   1877  PO4 POPE  514     107.370  40.840  57.260  1.00  0.00            
ATOM   1878  GL1 POPE  514     107.230  43.750  54.780  1.00  0.00            
ATOM   1879  GL2 POPE  514     107.000  45.680  52.110  1.00  0.00            
ATOM   1880  C1A POPE  514     110.910  43.230  51.930  1.00  0.00            
ATOM   1881  D2A POPE  514     113.440  39.810  50.240  1.00  0.00            
ATOM   1882  C3A POPE  514     113.010  38.140  46.220  1.00  0.00            
ATOM   1883  C4A POPE  514     112.910  36.830  42.570  1.00  0.00            
ATOM   1884  C1B POPE  514     110.480  48.810  50.050  1.00  0.00            
ATOM   1885  C2B POPE  514     111.800  49.540  45.500  1.00  0.00            
ATOM   1886  C3B POPE  514     113.690  52.850  43.250  1.00  0.00            
ATOM   1887  C4B POPE  514     113.880  53.870  40.370  1.00  0.00            
ATOM   1888  NH3 POPE  515     140.330 246.900  60.960  1.00  0.00            
ATOM   1889  PO4 POPE  515     144.800 246.670  61.490  1.00  0.00            
ATOM   1890  GL1 POPE  515     145.100 244.460  57.430  1.00  0.00            
ATOM   1891  GL2 POPE  515     142.390 244.920  56.390  1.00  0.00            
ATOM   1892  C1A POPE  515     148.170 244.340  52.270  1.00  0.00            
ATOM   1893  D2A POPE  515     150.340 246.380  48.940  1.00  0.00            
ATOM   1894  C3A POPE  515     150.350 243.890  45.310  1.00  0.00            
ATOM   1895  C4A POPE  515     149.270 239.860  42.300  1.00  0.00            
ATOM   1896  C1B POPE  515     139.640 244.960  52.620  1.00  0.00            
ATOM   1897  C2B POPE  515     135.880 244.990  50.210  1.00  0.00            
ATOM   1898  C3B POPE  515     135.430 243.630  46.200  1.00  0.00            
ATOM   1899  C4B POPE  515     137.190 243.300  42.820  1.00  0.00            
ATOM   1900  NH3 POPE  516      51.000 169.660  59.490  1.00  0.00            
ATOM   1901  PO4 POPE  516      55.020 168.890  60.180  1.00  0.00            
ATOM   1902  GL1 POPE  516      56.290 170.980  56.300  1.00  0.00            
ATOM   1903  GL2 POPE  516      56.370 174.110  55.780  1.00  0.00            
ATOM   1904  C1A POPE  516      58.280 170.030  52.990  1.00  0.00            
ATOM   1905  D2A POPE  516      58.860 168.640  48.730  1.00  0.00            
ATOM   1906  C3A POPE  516      63.690 170.040  46.580  1.00  0.00            
ATOM   1907  C4A POPE  516      64.390 169.090  43.000  1.00  0.00            
ATOM   1908  C1B POPE  516      56.270 178.100  53.790  1.00  0.00            
ATOM   1909  C2B POPE  516      51.900 178.700  52.700  1.00  0.00            
ATOM   1910  C3B POPE  516      50.900 181.690  49.900  1.00  0.00            
ATOM   1911  C4B POPE  516      51.060 183.070  46.240  1.00  0.00            
ATOM   1912  NH3 POPE  517     212.590  81.220  58.250  1.00  0.00            
ATOM   1913  PO4 POPE  517     217.280  79.830  60.300  1.00  0.00            
ATOM   1914  GL1 POPE  517     217.370  79.440  56.510  1.00  0.00            
ATOM   1915  GL2 POPE  517     219.110  77.400  54.700  1.00  0.00            
ATOM   1916  C1A POPE  517     215.940  81.740  52.340  1.00  0.00            
ATOM   1917  D2A POPE  517     218.120  83.030  48.980  1.00  0.00            
ATOM   1918  C3A POPE  517     222.980  82.960  49.210  1.00  0.00            
ATOM   1919  C4A POPE  517     227.050  84.350  47.180  1.00  0.00            
ATOM   1920  C1B POPE  517     219.640  79.010  50.540  1.00  0.00            
ATOM   1921  C2B POPE  517     223.770  78.460  47.730  1.00  0.00            
ATOM   1922  C3B POPE  517     227.860  79.010  45.530  1.00  0.00            
ATOM   1923  C4B POPE  517     230.570  80.790  43.310  1.00  0.00            
ATOM   1924  NH3 POPE  518     157.320 108.550  56.600  1.00  0.00            
ATOM   1925  PO4 POPE  518     158.480 106.120  53.660  1.00  0.00            
ATOM   1926  GL1 POPE  518     158.530 102.860  50.780  1.00  0.00            
ATOM   1927  GL2 POPE  518     160.120 100.720  50.550  1.00  0.00            
ATOM   1928  C1A POPE  518     158.600 103.170  46.010  1.00  0.00            
ATOM   1929  D2A POPE  518     156.980 102.770  41.400  1.00  0.00            
ATOM   1930  C3A POPE  518     155.570 105.340  37.890  1.00  0.00            
ATOM   1931  C4A POPE  518     151.240 105.840  36.480  1.00  0.00            
ATOM   1932  C1B POPE  518     155.130  99.730  49.010  1.00  0.00            
ATOM   1933  C2B POPE  518     151.330 101.050  46.770  1.00  0.00            
ATOM   1934  C3B POPE  518     146.890 100.880  45.880  1.00  0.00            
ATOM   1935  C4B POPE  518     143.530  99.840  41.750  1.00  0.00            
ATOM   1936  NH3 POPE  519     135.660 255.340  55.850  1.00  0.00            
ATOM   1937  PO4 POPE  519     133.760 258.930  57.090  1.00  0.00            
ATOM   1938  GL1 POPE  519     131.880 258.550  54.030  1.00  0.00            
ATOM   1939  GL2 POPE  519     134.000 258.190  51.940  1.00  0.00            
ATOM   1940  C1A POPE  519     129.130 258.990  50.220  1.00  0.00            
ATOM   1941  D2A POPE  519     128.500 260.600  45.590  1.00  0.00            
ATOM   1942  C3A POPE  519     130.100 260.880  41.730  1.00  0.00            
ATOM   1943  C4A POPE  519     132.010 260.810  38.490  1.00  0.00            
ATOM   1944  C1B POPE  519     133.660 254.660  49.550  1.00  0.00            
ATOM   1945  C2B POPE  519     134.710 254.150  45.310  1.00  0.00            
ATOM   1946  C3B POPE  519     132.430 254.880  41.680  1.00  0.00            
ATOM   1947  C4B POPE  519     131.260 254.520  37.690  1.00  0.00            
ATOM   1948  NH3 POPE  520     137.610 194.630  59.360  1.00  0.00            
ATOM   1949  PO4 POPE  520     137.920 199.080  60.670  1.00  0.00            
ATOM   1950  GL1 POPE  520     135.290 199.510  57.270  1.00  0.00            
ATOM   1951  GL2 POPE  520     132.750 201.710  56.880  1.00  0.00            
ATOM   1952  C1A POPE  520     134.310 198.020  53.130  1.00  0.00            
ATOM   1953  D2A POPE  520     135.530 197.010  49.420  1.00  0.00            
ATOM   1954  C3A POPE  520     133.030 195.610  45.040  1.00  0.00            
ATOM   1955  C4A POPE  520     131.450 192.590  42.750  1.00  0.00            
ATOM   1956  C1B POPE  520     131.000 202.830  53.470  1.00  0.00            
ATOM   1957  C2B POPE  520     131.330 203.130  49.130  1.00  0.00            
ATOM   1958  C3B POPE  520     132.610 200.870  45.960  1.00  0.00            
ATOM   1959  C4B POPE  520     137.240 199.960  44.480  1.00  0.00            
ATOM   1960  NH3 POPE  521     221.890 219.850  58.220  1.00  0.00            
ATOM   1961  PO4 POPE  521     221.530 224.060  59.500  1.00  0.00            
ATOM   1962  GL1 POPE  521     221.780 225.200  55.280  1.00  0.00            
ATOM   1963  GL2 POPE  521     223.710 222.160  54.290  1.00  0.00            
ATOM   1964  C1A POPE  521     223.890 226.970  52.380  1.00  0.00            
ATOM   1965  D2A POPE  521     222.760 230.580  50.370  1.00  0.00            
ATOM   1966  C3A POPE  521     222.410 230.070  47.200  1.00  0.00            
ATOM   1967  C4A POPE  521     222.610 227.590  43.160  1.00  0.00            
ATOM   1968  C1B POPE  521     222.370 221.950  49.580  1.00  0.00            
ATOM   1969  C2B POPE  521     221.130 223.080  45.310  1.00  0.00            
ATOM   1970  C3B POPE  521     218.820 224.650  41.370  1.00  0.00            
ATOM   1971  C4B POPE  521     215.750 227.420  39.980  1.00  0.00            
ATOM   1972  NH3 POPE  522     217.000  51.330  64.890  1.00  0.00            
ATOM   1973  PO4 POPE  522     221.390  54.460  63.760  1.00  0.00            
ATOM   1974  GL1 POPE  522     221.960  55.940  59.770  1.00  0.00            
ATOM   1975  GL2 POPE  522     224.570  56.990  58.790  1.00  0.00            
ATOM   1976  C1A POPE  522     220.490  56.160  56.230  1.00  0.00            
ATOM   1977  D2A POPE  522     221.790  57.720  51.340  1.00  0.00            
ATOM   1978  C3A POPE  522     218.090  57.540  48.150  1.00  0.00            
ATOM   1979  C4A POPE  522     218.820  57.160  43.230  1.00  0.00            
ATOM   1980  C1B POPE  522     225.280  56.680  54.250  1.00  0.00            
ATOM   1981  C2B POPE  522     227.660  59.890  52.090  1.00  0.00            
ATOM   1982  C3B POPE  522     227.320  62.290  49.320  1.00  0.00            
ATOM   1983  C4B POPE  522     225.150  64.660  45.670  1.00  0.00            
ATOM   1984  NH3 POPE  523      98.450 125.510  58.160  1.00  0.00            
ATOM   1985  PO4 POPE  523      96.730 130.200  56.740  1.00  0.00            
ATOM   1986  GL1 POPE  523      98.400 128.280  53.310  1.00  0.00            
ATOM   1987  GL2 POPE  523     100.200 130.140  51.840  1.00  0.00            
ATOM   1988  C1A POPE  523      97.060 127.530  49.130  1.00  0.00            
ATOM   1989  D2A POPE  523      99.270 127.830  46.240  1.00  0.00            
ATOM   1990  C3A POPE  523     100.770 124.910  43.360  1.00  0.00            
ATOM   1991  C4A POPE  523      99.190 120.830  40.810  1.00  0.00            
ATOM   1992  C1B POPE  523      98.920 132.250  48.320  1.00  0.00            
ATOM   1993  C2B POPE  523      98.960 133.460  43.690  1.00  0.00            
ATOM   1994  C3B POPE  523      99.380 133.600  39.810  1.00  0.00            
ATOM   1995  C4B POPE  523      97.430 134.070  35.660  1.00  0.00            
ATOM   1996  NH3 POPE  524     174.520  68.070  58.790  1.00  0.00            
ATOM   1997  PO4 POPE  524     172.830  69.140  54.500  1.00  0.00            
ATOM   1998  GL1 POPE  524     172.040  69.510  50.930  1.00  0.00            
ATOM   1999  GL2 POPE  524     170.690  72.660  49.450  1.00  0.00            
ATOM   2000  C1A POPE  524     171.400  69.150  45.710  1.00  0.00            
ATOM   2001  D2A POPE  524     170.130  67.350  42.120  1.00  0.00            
ATOM   2002  C3A POPE  524     169.990  69.160  38.470  1.00  0.00            
ATOM   2003  C4A POPE  524     164.880  69.560  37.050  1.00  0.00            
ATOM   2004  C1B POPE  524     167.530  72.370  46.720  1.00  0.00            
ATOM   2005  C2B POPE  524     163.370  70.800  47.110  1.00  0.00            
ATOM   2006  C3B POPE  524     160.680  69.540  44.270  1.00  0.00            
ATOM   2007  C4B POPE  524     157.530  68.760  40.520  1.00  0.00            
ATOM   2008  NH3 POPE  525     278.760  15.690  67.100  1.00  0.00            
ATOM   2009  PO4 POPE  525       0.200  13.640  67.180  1.00  0.00            
ATOM   2010  GL1 POPE  525       0.780  11.600  63.500  1.00  0.00            
ATOM   2011  GL2 POPE  525       0.530   8.730  64.280  1.00  0.00            
ATOM   2012  C1A POPE  525       2.030  12.400  59.260  1.00  0.00            
ATOM   2013  D2A POPE  525       3.030  13.550  54.770  1.00  0.00            
ATOM   2014  C3A POPE  525       2.800  11.220  51.800  1.00  0.00            
ATOM   2015  C4A POPE  525       0.930   6.140  52.050  1.00  0.00            
ATOM   2016  C1B POPE  525     280.080   9.830  60.250  1.00  0.00            
ATOM   2017  C2B POPE  525     277.110   8.910  57.110  1.00  0.00            
ATOM   2018  C3B POPE  525     273.440   7.990  53.650  1.00  0.00            
ATOM   2019  C4B POPE  525     269.990   6.470  50.490  1.00  0.00            
ATOM   2020  NH3 POPE  526     244.070 214.870  64.220  1.00  0.00            
ATOM   2021  PO4 POPE  526     244.940 219.050  61.200  1.00  0.00            
ATOM   2022  GL1 POPE  526     243.620 221.150  57.640  1.00  0.00            
ATOM   2023  GL2 POPE  526     246.530 221.250  56.200  1.00  0.00            
ATOM   2024  C1A POPE  526     243.390 219.170  52.500  1.00  0.00            
ATOM   2025  D2A POPE  526     240.670 217.440  49.630  1.00  0.00            
ATOM   2026  C3A POPE  526     241.750 218.720  45.510  1.00  0.00            
ATOM   2027  C4A POPE  526     243.900 222.070  43.060  1.00  0.00            
ATOM   2028  C1B POPE  526     246.310 223.520  53.210  1.00  0.00            
ATOM   2029  C2B POPE  526     246.200 225.510  48.760  1.00  0.00            
ATOM   2030  C3B POPE  526     246.430 226.140  44.750  1.00  0.00            
ATOM   2031  C4B POPE  526     250.280 224.560  41.490  1.00  0.00            
ATOM   2032  NH3 POPE  527     207.690  96.090  58.260  1.00  0.00            
ATOM   2033  PO4 POPE  527     212.320  96.510  58.700  1.00  0.00            
ATOM   2034  GL1 POPE  527     211.560  97.970  54.850  1.00  0.00            
ATOM   2035  GL2 POPE  527     209.270  97.350  53.140  1.00  0.00            
ATOM   2036  C1A POPE  527     212.150 101.590  51.680  1.00  0.00            
ATOM   2037  D2A POPE  527     213.080 100.730  46.860  1.00  0.00            
ATOM   2038  C3A POPE  527     211.920  98.210  44.570  1.00  0.00            
ATOM   2039  C4A POPE  527     209.470  95.420  42.050  1.00  0.00            
ATOM   2040  C1B POPE  527     209.700  97.890  48.980  1.00  0.00            
ATOM   2041  C2B POPE  527     208.050 101.230  46.350  1.00  0.00            
ATOM   2042  C3B POPE  527     209.260 102.170  41.430  1.00  0.00            
ATOM   2043  C4B POPE  527     211.700 103.490  37.230  1.00  0.00            
ATOM   2044  NH3 POPE  528     234.470 253.510  65.900  1.00  0.00            
ATOM   2045  PO4 POPE  528     232.240 251.310  63.370  1.00  0.00            
ATOM   2046  GL1 POPE  528     231.450 253.530  58.890  1.00  0.00            
ATOM   2047  GL2 POPE  528     234.860 252.370  58.650  1.00  0.00            
ATOM   2048  C1A POPE  528     232.370 254.640  54.950  1.00  0.00            
ATOM   2049  D2A POPE  528     231.850 255.950  50.480  1.00  0.00            
ATOM   2050  C3A POPE  528     229.220 252.340  49.120  1.00  0.00            
ATOM   2051  C4A POPE  528     230.640 247.350  47.940  1.00  0.00            
ATOM   2052  C1B POPE  528     234.890 249.710  55.030  1.00  0.00            
ATOM   2053  C2B POPE  528     234.640 250.630  52.010  1.00  0.00            
ATOM   2054  C3B POPE  528     234.090 251.490  48.010  1.00  0.00            
ATOM   2055  C4B POPE  528     230.690 253.690  44.290  1.00  0.00            
ATOM   2056  NH3 POPE  529     171.400  98.770  56.930  1.00  0.00            
ATOM   2057  PO4 POPE  529     168.450  96.640  58.610  1.00  0.00            
ATOM   2058  GL1 POPE  529     166.850  99.210  54.310  1.00  0.00            
ATOM   2059  GL2 POPE  529     167.300 102.670  54.210  1.00  0.00            
ATOM   2060  C1A POPE  529     164.300  98.620  50.190  1.00  0.00            
ATOM   2061  D2A POPE  529     162.780  98.560  46.250  1.00  0.00            
ATOM   2062  C3A POPE  529     162.630  96.590  42.590  1.00  0.00            
ATOM   2063  C4A POPE  529     163.510  97.350  38.740  1.00  0.00            
ATOM   2064  C1B POPE  529     168.940 105.820  50.350  1.00  0.00            
ATOM   2065  C2B POPE  529     168.700 105.030  45.160  1.00  0.00            
ATOM   2066  C3B POPE  529     166.550 107.770  42.770  1.00  0.00            
ATOM   2067  C4B POPE  529     163.190 110.650  41.070  1.00  0.00            
ATOM   2068  NH3 POPE  530      32.810 111.020  59.210  1.00  0.00            
ATOM   2069  PO4 POPE  530      34.580 107.640  57.060  1.00  0.00            
ATOM   2070  GL1 POPE  530      32.190 109.330  53.970  1.00  0.00            
ATOM   2071  GL2 POPE  530      28.930 108.710  56.160  1.00  0.00            
ATOM   2072  C1A POPE  530      31.670 108.360  49.880  1.00  0.00            
ATOM   2073  D2A POPE  530      30.840 110.320  46.380  1.00  0.00            
ATOM   2074  C3A POPE  530      31.010 113.230  42.910  1.00  0.00            
ATOM   2075  C4A POPE  530      31.020 112.420  38.990  1.00  0.00            
ATOM   2076  C1B POPE  530      26.770 109.170  52.090  1.00  0.00            
ATOM   2077  C2B POPE  530      26.610 109.340  48.640  1.00  0.00            
ATOM   2078  C3B POPE  530      22.440 109.960  47.210  1.00  0.00            
ATOM   2079  C4B POPE  530      20.720 112.590  44.200  1.00  0.00            
ATOM   2080  NH3 POPE  531     259.640 216.830  61.770  1.00  0.00            
ATOM   2081  PO4 POPE  531     263.660 218.180  60.830  1.00  0.00            
ATOM   2082  GL1 POPE  531     261.270 216.940  56.760  1.00  0.00            
ATOM   2083  GL2 POPE  531     259.850 213.890  57.930  1.00  0.00            
ATOM   2084  C1A POPE  531     262.060 216.240  52.990  1.00  0.00            
ATOM   2085  D2A POPE  531     262.150 217.880  48.740  1.00  0.00            
ATOM   2086  C3A POPE  531     261.160 214.190  46.180  1.00  0.00            
ATOM   2087  C4A POPE  531     263.790 211.420  44.770  1.00  0.00            
ATOM   2088  C1B POPE  531     256.820 213.280  55.340  1.00  0.00            
ATOM   2089  C2B POPE  531     256.730 213.760  51.300  1.00  0.00            
ATOM   2090  C3B POPE  531     255.930 214.760  46.700  1.00  0.00            
ATOM   2091  C4B POPE  531     257.670 212.970  43.160  1.00  0.00            
ATOM   2092  NH3 POPE  532     157.760   2.360  57.910  1.00  0.00            
ATOM   2093  PO4 POPE  532     153.610   0.470  58.600  1.00  0.00            
ATOM   2094  GL1 POPE  532     153.140 282.090  53.470  1.00  0.00            
ATOM   2095  GL2 POPE  532     156.420 280.840  51.900  1.00  0.00            
ATOM   2096  C1A POPE  532     152.900   1.070  48.730  1.00  0.00            
ATOM   2097  D2A POPE  532     149.000   4.270  47.500  1.00  0.00            
ATOM   2098  C3A POPE  532     147.530   3.750  43.050  1.00  0.00            
ATOM   2099  C4A POPE  532     146.730   2.010  38.060  1.00  0.00            
ATOM   2100  C1B POPE  532     157.520 278.230  47.830  1.00  0.00            
ATOM   2101  C2B POPE  532     154.160 277.870  44.200  1.00  0.00            
ATOM   2102  C3B POPE  532     154.640 278.310  40.300  1.00  0.00            
ATOM   2103  C4B POPE  532     154.400 280.270  36.250  1.00  0.00            
ATOM   2104  NH3 POPE  533      88.690 100.410  57.820  1.00  0.00            
ATOM   2105  PO4 POPE  533      86.000  95.700  58.210  1.00  0.00            
ATOM   2106  GL1 POPE  533      86.000  94.620  54.280  1.00  0.00            
ATOM   2107  GL2 POPE  533      86.980  91.260  52.800  1.00  0.00            
ATOM   2108  C1A POPE  533      84.980  95.160  50.380  1.00  0.00            
ATOM   2109  D2A POPE  533      84.140  94.000  46.180  1.00  0.00            
ATOM   2110  C3A POPE  533      86.090  96.550  43.540  1.00  0.00            
ATOM   2111  C4A POPE  533      88.280 100.750  41.000  1.00  0.00            
ATOM   2112  C1B POPE  533      87.810  91.240  48.380  1.00  0.00            
ATOM   2113  C2B POPE  533      89.380  92.150  44.770  1.00  0.00            
ATOM   2114  C3B POPE  533      91.360  91.560  41.400  1.00  0.00            
ATOM   2115  C4B POPE  533      89.100  90.540  37.510  1.00  0.00            
ATOM   2116  NH3 POPE  534      23.980 246.020  65.330  1.00  0.00            
ATOM   2117  PO4 POPE  534      26.380 250.800  64.780  1.00  0.00            
ATOM   2118  GL1 POPE  534      28.270 249.360  61.300  1.00  0.00            
ATOM   2119  GL2 POPE  534      28.180 245.800  61.870  1.00  0.00            
ATOM   2120  C1A POPE  534      28.500 248.510  56.730  1.00  0.00            
ATOM   2121  D2A POPE  534      25.620 249.950  52.440  1.00  0.00            
ATOM   2122  C3A POPE  534      24.620 253.880  53.180  1.00  0.00            
ATOM   2123  C4A POPE  534      24.400 257.330  52.030  1.00  0.00            
ATOM   2124  C1B POPE  534      24.360 247.090  59.220  1.00  0.00            
ATOM   2125  C2B POPE  534      21.580 248.040  55.920  1.00  0.00            
ATOM   2126  C3B POPE  534      20.200 250.450  52.920  1.00  0.00            
ATOM   2127  C4B POPE  534      22.250 253.280  48.650  1.00  0.00            
ATOM   2128  NH3 POPE  535      53.040 152.490  59.770  1.00  0.00            
ATOM   2129  PO4 POPE  535      49.350 155.440  59.630  1.00  0.00            
ATOM   2130  GL1 POPE  535      48.480 156.170  55.140  1.00  0.00            
ATOM   2131  GL2 POPE  535      45.000 157.480  54.250  1.00  0.00            
ATOM   2132  C1A POPE  535      48.910 156.800  51.060  1.00  0.00            
ATOM   2133  D2A POPE  535      46.240 153.690  48.300  1.00  0.00            
ATOM   2134  C3A POPE  535      47.190 152.460  43.950  1.00  0.00            
ATOM   2135  C4A POPE  535      49.860 151.880  40.430  1.00  0.00            
ATOM   2136  C1B POPE  535      43.450 158.360  50.200  1.00  0.00            
ATOM   2137  C2B POPE  535      42.450 159.720  46.320  1.00  0.00            
ATOM   2138  C3B POPE  535      42.060 161.570  42.520  1.00  0.00            
ATOM   2139  C4B POPE  535      39.240 163.900  39.850  1.00  0.00            
ATOM   2140  NH3 POPE  536      92.870  57.950  59.740  1.00  0.00            
ATOM   2141  PO4 POPE  536      92.590  54.370  60.410  1.00  0.00            
ATOM   2142  GL1 POPE  536      93.460  53.890  55.780  1.00  0.00            
ATOM   2143  GL2 POPE  536      89.690  53.760  54.340  1.00  0.00            
ATOM   2144  C1A POPE  536      95.140  51.980  51.470  1.00  0.00            
ATOM   2145  D2A POPE  536      96.780  49.620  48.550  1.00  0.00            
ATOM   2146  C3A POPE  536      94.750  46.910  46.160  1.00  0.00            
ATOM   2147  C4A POPE  536      91.320  45.830  43.770  1.00  0.00            
ATOM   2148  C1B POPE  536      91.280  54.340  50.480  1.00  0.00            
ATOM   2149  C2B POPE  536      94.810  55.210  47.390  1.00  0.00            
ATOM   2150  C3B POPE  536      94.720  56.820  43.040  1.00  0.00            
ATOM   2151  C4B POPE  536      91.620  54.920  39.810  1.00  0.00            
ATOM   2152  NH3 POPE  537     106.610 209.990  60.270  1.00  0.00            
ATOM   2153  PO4 POPE  537     103.980 205.760  61.530  1.00  0.00            
ATOM   2154  GL1 POPE  537     103.300 206.390  57.790  1.00  0.00            
ATOM   2155  GL2 POPE  537     102.850 208.890  57.040  1.00  0.00            
ATOM   2156  C1A POPE  537     101.890 203.720  54.350  1.00  0.00            
ATOM   2157  D2A POPE  537      99.270 203.980  51.060  1.00  0.00            
ATOM   2158  C3A POPE  537      98.610 207.930  48.340  1.00  0.00            
ATOM   2159  C4A POPE  537     100.700 207.310  44.300  1.00  0.00            
ATOM   2160  C1B POPE  537     105.370 208.330  53.230  1.00  0.00            
ATOM   2161  C2B POPE  537     104.530 205.400  50.200  1.00  0.00            
ATOM   2162  C3B POPE  537     104.650 205.570  46.720  1.00  0.00            
ATOM   2163  C4B POPE  537     107.480 204.710  43.470  1.00  0.00            
ATOM   2164  NH3 POPE  538     204.310 215.060  59.210  1.00  0.00            
ATOM   2165  PO4 POPE  538     203.840 219.540  61.460  1.00  0.00            
ATOM   2166  GL1 POPE  538     205.830 220.820  56.910  1.00  0.00            
ATOM   2167  GL2 POPE  538     208.800 222.980  55.760  1.00  0.00            
ATOM   2168  C1A POPE  538     204.670 222.620  52.760  1.00  0.00            
ATOM   2169  D2A POPE  538     206.910 224.130  49.630  1.00  0.00            
ATOM   2170  C3A POPE  538     207.250 221.900  45.070  1.00  0.00            
ATOM   2171  C4A POPE  538     206.000 220.080  41.230  1.00  0.00            
ATOM   2172  C1B POPE  538     212.480 221.420  54.470  1.00  0.00            
ATOM   2173  C2B POPE  538     211.840 218.390  51.140  1.00  0.00            
ATOM   2174  C3B POPE  538     211.520 219.400  46.190  1.00  0.00            
ATOM   2175  C4B POPE  538     211.290 223.450  42.560  1.00  0.00            
ATOM   2176  NH3 POPE  539     168.540 258.960  54.090  1.00  0.00            
ATOM   2177  PO4 POPE  539     164.390 259.710  52.870  1.00  0.00            
ATOM   2178  GL1 POPE  539     165.360 259.520  48.940  1.00  0.00            
ATOM   2179  GL2 POPE  539     163.830 257.860  47.440  1.00  0.00            
ATOM   2180  C1A POPE  539     166.990 262.080  45.860  1.00  0.00            
ATOM   2181  D2A POPE  539     167.590 265.770  44.600  1.00  0.00            
ATOM   2182  C3A POPE  539     168.840 266.210  40.350  1.00  0.00            
ATOM   2183  C4A POPE  539     171.210 265.950  36.600  1.00  0.00            
ATOM   2184  C1B POPE  539     162.170 257.510  43.610  1.00  0.00            
ATOM   2185  C2B POPE  539     159.310 259.120  41.060  1.00  0.00            
ATOM   2186  C3B POPE  539     157.870 260.060  37.130  1.00  0.00            
ATOM   2187  C4B POPE  539     154.610 260.190  35.130  1.00  0.00            
ATOM   2188  NH3 POPE  540     137.850 270.370  57.550  1.00  0.00            
ATOM   2189  PO4 POPE  540     137.370 266.070  55.140  1.00  0.00            
ATOM   2190  GL1 POPE  540     135.620 264.780  51.260  1.00  0.00            
ATOM   2191  GL2 POPE  540     133.120 263.180  50.590  1.00  0.00            
ATOM   2192  C1A POPE  540     135.520 268.200  48.060  1.00  0.00            
ATOM   2193  D2A POPE  540     136.250 272.290  45.970  1.00  0.00            
ATOM   2194  C3A POPE  540     136.500 273.500  41.090  1.00  0.00            
ATOM   2195  C4A POPE  540     139.740 270.520  39.550  1.00  0.00            
ATOM   2196  C1B POPE  540     133.400 263.880  46.350  1.00  0.00            
ATOM   2197  C2B POPE  540     136.450 263.310  44.370  1.00  0.00            
ATOM   2198  C3B POPE  540     140.640 262.130  44.150  1.00  0.00            
ATOM   2199  C4B POPE  540     143.850 263.180  45.660  1.00  0.00            
ATOM   2200  NH3 POPE  541      89.680  91.270  56.970  1.00  0.00            
ATOM   2201  PO4 POPE  541      88.170  87.560  55.960  1.00  0.00            
ATOM   2202  GL1 POPE  541      90.770  87.260  53.740  1.00  0.00            
ATOM   2203  GL2 POPE  541      93.110  85.330  55.060  1.00  0.00            
ATOM   2204  C1A POPE  541      91.740  88.710  49.900  1.00  0.00            
ATOM   2205  D2A POPE  541      90.780  87.790  45.460  1.00  0.00            
ATOM   2206  C3A POPE  541      93.500  86.760  43.180  1.00  0.00            
ATOM   2207  C4A POPE  541      97.620  86.890  41.480  1.00  0.00            
ATOM   2208  C1B POPE  541      95.720  86.330  51.370  1.00  0.00            
ATOM   2209  C2B POPE  541      99.780  86.320  50.670  1.00  0.00            
ATOM   2210  C3B POPE  541     101.920  87.250  46.180  1.00  0.00            
ATOM   2211  C4B POPE  541     103.550  85.380  42.590  1.00  0.00            
ATOM   2212  NH3 POPE  542      38.230 196.970  61.960  1.00  0.00            
ATOM   2213  PO4 POPE  542      39.820 192.810  60.290  1.00  0.00            
ATOM   2214  GL1 POPE  542      40.610 191.190  56.610  1.00  0.00            
ATOM   2215  GL2 POPE  542      41.480 188.160  55.650  1.00  0.00            
ATOM   2216  C1A POPE  542      40.110 191.290  52.340  1.00  0.00            
ATOM   2217  D2A POPE  542      40.790 191.060  49.180  1.00  0.00            
ATOM   2218  C3A POPE  542      41.740 193.290  46.190  1.00  0.00            
ATOM   2219  C4A POPE  542      43.130 196.890  42.560  1.00  0.00            
ATOM   2220  C1B POPE  542      42.060 186.920  52.280  1.00  0.00            
ATOM   2221  C2B POPE  542      42.060 185.980  47.520  1.00  0.00            
ATOM   2222  C3B POPE  542      41.190 184.710  43.080  1.00  0.00            
ATOM   2223  C4B POPE  542      41.560 182.650  39.210  1.00  0.00            
ATOM   2224  NH3 POPE  543      16.690 191.170  62.320  1.00  0.00            
ATOM   2225  PO4 POPE  543      14.180 187.210  64.030  1.00  0.00            
ATOM   2226  GL1 POPE  543      14.720 185.990  59.780  1.00  0.00            
ATOM   2227  GL2 POPE  543      13.190 183.130  58.950  1.00  0.00            
ATOM   2228  C1A POPE  543      17.540 188.100  55.370  1.00  0.00            
ATOM   2229  D2A POPE  543      18.410 186.710  50.950  1.00  0.00            
ATOM   2230  C3A POPE  543      17.420 188.710  47.890  1.00  0.00            
ATOM   2231  C4A POPE  543      17.730 189.660  43.410  1.00  0.00            
ATOM   2232  C1B POPE  543      15.190 183.680  54.780  1.00  0.00            
ATOM   2233  C2B POPE  543      13.630 183.700  50.810  1.00  0.00            
ATOM   2234  C3B POPE  543      14.100 184.810  46.380  1.00  0.00            
ATOM   2235  C4B POPE  543      16.970 184.940  42.910  1.00  0.00            
ATOM   2236  NH3 POPE  544      85.690 185.910  60.600  1.00  0.00            
ATOM   2237  PO4 POPE  544      85.310 180.800  61.300  1.00  0.00            
ATOM   2238  GL1 POPE  544      86.360 181.810  57.600  1.00  0.00            
ATOM   2239  GL2 POPE  544      83.790 183.290  56.460  1.00  0.00            
ATOM   2240  C1A POPE  544      87.590 181.440  53.540  1.00  0.00            
ATOM   2241  D2A POPE  544      86.180 181.540  49.270  1.00  0.00            
ATOM   2242  C3A POPE  544      84.130 184.740  45.720  1.00  0.00            
ATOM   2243  C4A POPE  544      82.540 187.330  42.340  1.00  0.00            
ATOM   2244  C1B POPE  544      84.260 184.480  53.630  1.00  0.00            
ATOM   2245  C2B POPE  544      84.360 188.020  51.010  1.00  0.00            
ATOM   2246  C3B POPE  544      83.280 192.530  49.630  1.00  0.00            
ATOM   2247  C4B POPE  544      80.890 195.530  49.570  1.00  0.00            
ATOM   2248  NH3 POPE  545      13.650  12.740  67.090  1.00  0.00            
ATOM   2249  PO4 POPE  545      16.910  15.850  66.610  1.00  0.00            
ATOM   2250  GL1 POPE  545      15.830  15.810  62.120  1.00  0.00            
ATOM   2251  GL2 POPE  545      18.670  18.260  60.940  1.00  0.00            
ATOM   2252  C1A POPE  545      13.460  15.220  58.670  1.00  0.00            
ATOM   2253  D2A POPE  545      12.940  16.430  53.980  1.00  0.00            
ATOM   2254  C3A POPE  545      11.510  17.050  50.380  1.00  0.00            
ATOM   2255  C4A POPE  545       8.970  18.940  49.140  1.00  0.00            
ATOM   2256  C1B POPE  545      16.900  17.930  56.630  1.00  0.00            
ATOM   2257  C2B POPE  545      16.470  19.630  52.480  1.00  0.00            
ATOM   2258  C3B POPE  545      20.630  19.890  50.410  1.00  0.00            
ATOM   2259  C4B POPE  545      24.580  21.250  48.270  1.00  0.00            
ATOM   2260  NH3 POPE  546     229.320 242.730  59.750  1.00  0.00            
ATOM   2261  PO4 POPE  546     233.950 243.270  60.260  1.00  0.00            
ATOM   2262  GL1 POPE  546     234.030 244.800  56.270  1.00  0.00            
ATOM   2263  GL2 POPE  546     231.130 245.140  54.910  1.00  0.00            
ATOM   2264  C1A POPE  546     234.370 245.270  51.450  1.00  0.00            
ATOM   2265  D2A POPE  546     235.570 247.140  46.890  1.00  0.00            
ATOM   2266  C3A POPE  546     237.030 248.560  44.080  1.00  0.00            
ATOM   2267  C4A POPE  546     240.730 248.650  41.700  1.00  0.00            
ATOM   2268  C1B POPE  546     229.310 242.830  51.620  1.00  0.00            
ATOM   2269  C2B POPE  546     228.140 242.260  46.540  1.00  0.00            
ATOM   2270  C3B POPE  546     228.430 243.980  41.920  1.00  0.00            
ATOM   2271  C4B POPE  546     228.560 243.610  37.580  1.00  0.00            
ATOM   2272  NH3 POPE  547      40.500  10.860  66.650  1.00  0.00            
ATOM   2273  PO4 POPE  547      36.150  10.420  64.590  1.00  0.00            
ATOM   2274  GL1 POPE  547      38.170   8.470  62.440  1.00  0.00            
ATOM   2275  GL2 POPE  547      39.860   9.960  61.000  1.00  0.00            
ATOM   2276  C1A POPE  547      36.130   6.170  59.360  1.00  0.00            
ATOM   2277  D2A POPE  547      36.820   7.750  55.580  1.00  0.00            
ATOM   2278  C3A POPE  547      39.890   7.420  51.530  1.00  0.00            
ATOM   2279  C4A POPE  547      42.150   8.770  48.160  1.00  0.00            
ATOM   2280  C1B POPE  547      40.330  11.280  57.080  1.00  0.00            
ATOM   2281  C2B POPE  547      39.670  12.310  53.190  1.00  0.00            
ATOM   2282  C3B POPE  547      38.630  12.630  49.180  1.00  0.00            
ATOM   2283  C4B POPE  547      38.000  10.620  45.570  1.00  0.00            
ATOM   2284  NH3 POPE  548     264.850 276.310  62.110  1.00  0.00            
ATOM   2285  PO4 POPE  548     262.550 273.600  62.690  1.00  0.00            
ATOM   2286  GL1 POPE  548     262.210 272.320  58.450  1.00  0.00            
ATOM   2287  GL2 POPE  548     259.610 270.300  58.400  1.00  0.00            
ATOM   2288  C1A POPE  548     264.700 273.930  55.140  1.00  0.00            
ATOM   2289  D2A POPE  548     264.180 275.500  51.330  1.00  0.00            
ATOM   2290  C3A POPE  548     267.770 276.760  49.890  1.00  0.00            
ATOM   2291  C4A POPE  548     271.520 275.520  49.090  1.00  0.00            
ATOM   2292  C1B POPE  548     261.370 269.140  54.200  1.00  0.00            
ATOM   2293  C2B POPE  548     263.830 270.210  51.140  1.00  0.00            
ATOM   2294  C3B POPE  548     266.840 271.880  48.480  1.00  0.00            
ATOM   2295  C4B POPE  548     271.200 271.130  47.050  1.00  0.00            
ATOM   2296  NH3 POPE  549      69.790 186.960  57.800  1.00  0.00            
ATOM   2297  PO4 POPE  549      71.550 186.160  61.030  1.00  0.00            
ATOM   2298  GL1 POPE  549      75.610 186.070  57.670  1.00  0.00            
ATOM   2299  GL2 POPE  549      74.110 188.080  55.900  1.00  0.00            
ATOM   2300  C1A POPE  549      78.940 185.880  54.110  1.00  0.00            
ATOM   2301  D2A POPE  549      79.900 185.790  50.010  1.00  0.00            
ATOM   2302  C3A POPE  549      79.590 188.830  48.140  1.00  0.00            
ATOM   2303  C4A POPE  549      81.240 191.860  45.000  1.00  0.00            
ATOM   2304  C1B POPE  549      75.280 187.750  51.710  1.00  0.00            
ATOM   2305  C2B POPE  549      75.060 186.540  48.030  1.00  0.00            
ATOM   2306  C3B POPE  549      72.760 185.990  44.090  1.00  0.00            
ATOM   2307  C4B POPE  549      71.630 185.060  40.020  1.00  0.00            
ATOM   2308  NH3 POPE  550       5.570  39.850  67.680  1.00  0.00            
ATOM   2309  PO4 POPE  550       4.470  36.460  66.030  1.00  0.00            
ATOM   2310  GL1 POPE  550       6.270  36.610  62.190  1.00  0.00            
ATOM   2311  GL2 POPE  550       4.660  37.980  60.290  1.00  0.00            
ATOM   2312  C1A POPE  550       9.320  38.230  58.080  1.00  0.00            
ATOM   2313  D2A POPE  550      13.440  38.190  57.240  1.00  0.00            
ATOM   2314  C3A POPE  550      13.770  37.920  53.190  1.00  0.00            
ATOM   2315  C4A POPE  550      11.680  38.870  48.820  1.00  0.00            
ATOM   2316  C1B POPE  550       3.010  41.020  57.400  1.00  0.00            
ATOM   2317  C2B POPE  550       0.980  38.910  53.480  1.00  0.00            
ATOM   2318  C3B POPE  550       3.580  39.390  50.320  1.00  0.00            
ATOM   2319  C4B POPE  550       5.310  40.390  45.870  1.00  0.00            
ATOM   2320  NH3 POPE  551      52.360   7.420  65.370  1.00  0.00            
ATOM   2321  PO4 POPE  551      51.110  11.110  65.130  1.00  0.00            
ATOM   2322  GL1 POPE  551      51.420  10.600  60.390  1.00  0.00            
ATOM   2323  GL2 POPE  551      48.980  10.280  59.920  1.00  0.00            
ATOM   2324  C1A POPE  551      53.430  10.530  57.290  1.00  0.00            
ATOM   2325  D2A POPE  551      54.260   9.730  52.420  1.00  0.00            
ATOM   2326  C3A POPE  551      58.420   7.960  49.960  1.00  0.00            
ATOM   2327  C4A POPE  551      60.700   9.420  46.420  1.00  0.00            
ATOM   2328  C1B POPE  551      48.910   7.870  55.760  1.00  0.00            
ATOM   2329  C2B POPE  551      52.320   5.370  54.030  1.00  0.00            
ATOM   2330  C3B POPE  551      55.700   4.760  52.540  1.00  0.00            
ATOM   2331  C4B POPE  551      58.990   2.680  50.560  1.00  0.00            
ATOM   2332  NH3 POPE  552     127.810 224.580  58.640  1.00  0.00            
ATOM   2333  PO4 POPE  552     127.510 220.440  58.050  1.00  0.00            
ATOM   2334  GL1 POPE  552     127.690 219.940  54.030  1.00  0.00            
ATOM   2335  GL2 POPE  552     129.180 217.130  53.000  1.00  0.00            
ATOM   2336  C1A POPE  552     125.780 220.320  51.160  1.00  0.00            
ATOM   2337  D2A POPE  552     126.330 220.100  46.300  1.00  0.00            
ATOM   2338  C3A POPE  552     124.510 222.990  43.270  1.00  0.00            
ATOM   2339  C4A POPE  552     124.000 224.670  38.360  1.00  0.00            
ATOM   2340  C1B POPE  552     127.370 215.810  48.680  1.00  0.00            
ATOM   2341  C2B POPE  552     126.640 215.240  44.790  1.00  0.00            
ATOM   2342  C3B POPE  552     123.570 217.340  43.340  1.00  0.00            
ATOM   2343  C4B POPE  552     121.660 220.340  40.090  1.00  0.00            
ATOM   2344  NH3 POPE  553      20.040  93.250  57.640  1.00  0.00            
ATOM   2345  PO4 POPE  553      16.250  90.450  60.770  1.00  0.00            
ATOM   2346  GL1 POPE  553      15.870  90.260  56.220  1.00  0.00            
ATOM   2347  GL2 POPE  553      15.270  87.180  54.590  1.00  0.00            
ATOM   2348  C1A POPE  553      14.770  91.760  51.870  1.00  0.00            
ATOM   2349  D2A POPE  553      17.940  94.030  48.970  1.00  0.00            
ATOM   2350  C3A POPE  553      17.170  96.760  46.680  1.00  0.00            
ATOM   2351  C4A POPE  553      13.960  98.310  44.630  1.00  0.00            
ATOM   2352  C1B POPE  553      17.180  87.120  49.910  1.00  0.00            
ATOM   2353  C2B POPE  553      18.820  84.720  46.410  1.00  0.00            
ATOM   2354  C3B POPE  553      20.420  79.830  46.710  1.00  0.00            
ATOM   2355  C4B POPE  553      22.780  76.380  44.130  1.00  0.00            
ATOM   2356  NH3 POPE  554     184.660  19.070  57.660  1.00  0.00            
ATOM   2357  PO4 POPE  554     182.030  15.180  56.730  1.00  0.00            
ATOM   2358  GL1 POPE  554     183.810  15.000  52.660  1.00  0.00            
ATOM   2359  GL2 POPE  554     181.370  15.420  50.250  1.00  0.00            
ATOM   2360  C1A POPE  554     186.190  14.740  48.140  1.00  0.00            
ATOM   2361  D2A POPE  554     190.750  16.180  45.700  1.00  0.00            
ATOM   2362  C3A POPE  554     191.210  18.100  41.320  1.00  0.00            
ATOM   2363  C4A POPE  554     190.790  18.730  36.670  1.00  0.00            
ATOM   2364  C1B POPE  554     182.000  13.760  45.940  1.00  0.00            
ATOM   2365  C2B POPE  554     179.680  12.110  42.980  1.00  0.00            
ATOM   2366  C3B POPE  554     180.880   9.130  39.040  1.00  0.00            
ATOM   2367  C4B POPE  554     181.290   5.850  35.980  1.00  0.00            
ATOM   2368  NH3 POPE  555     106.880 125.560  59.050  1.00  0.00            
ATOM   2369  PO4 POPE  555     103.460 123.640  59.290  1.00  0.00            
ATOM   2370  GL1 POPE  555     104.150 123.260  54.580  1.00  0.00            
ATOM   2371  GL2 POPE  555     101.040 123.760  54.070  1.00  0.00            
ATOM   2372  C1A POPE  555     104.480 121.480  49.470  1.00  0.00            
ATOM   2373  D2A POPE  555     102.160 120.500  45.150  1.00  0.00            
ATOM   2374  C3A POPE  555     103.670 118.960  42.210  1.00  0.00            
ATOM   2375  C4A POPE  555     104.020 118.220  37.620  1.00  0.00            
ATOM   2376  C1B POPE  555     100.560 124.520  50.570  1.00  0.00            
ATOM   2377  C2B POPE  555      98.440 123.390  47.160  1.00  0.00            
ATOM   2378  C3B POPE  555      95.230 122.760  44.230  1.00  0.00            
ATOM   2379  C4B POPE  555      94.080 120.190  41.560  1.00  0.00            
ATOM   2380  NH3 POPE  556     182.150 183.830  62.610  1.00  0.00            
ATOM   2381  PO4 POPE  556     185.570 181.500  63.500  1.00  0.00            
ATOM   2382  GL1 POPE  556     185.460 181.280  58.810  1.00  0.00            
ATOM   2383  GL2 POPE  556     182.220 181.130  58.150  1.00  0.00            
ATOM   2384  C1A POPE  556     184.910 181.890  54.230  1.00  0.00            
ATOM   2385  D2A POPE  556     181.320 185.590  52.940  1.00  0.00            
ATOM   2386  C3A POPE  556     180.540 186.690  49.080  1.00  0.00            
ATOM   2387  C4A POPE  556     177.500 186.940  45.880  1.00  0.00            
ATOM   2388  C1B POPE  556     178.540 182.740  55.950  1.00  0.00            
ATOM   2389  C2B POPE  556     177.240 182.650  51.930  1.00  0.00            
ATOM   2390  C3B POPE  556     178.040 181.990  49.490  1.00  0.00            
ATOM   2391  C4B POPE  556     178.900 181.570  45.800  1.00  0.00            
ATOM   2392  NH3 POPE  557     220.780 244.530  59.720  1.00  0.00            
ATOM   2393  PO4 POPE  557     218.580 248.030  59.710  1.00  0.00            
ATOM   2394  GL1 POPE  557     218.460 248.400  56.490  1.00  0.00            
ATOM   2395  GL2 POPE  557     215.830 250.170  55.310  1.00  0.00            
ATOM   2396  C1A POPE  557     222.270 249.360  53.680  1.00  0.00            
ATOM   2397  D2A POPE  557     224.100 252.160  49.970  1.00  0.00            
ATOM   2398  C3A POPE  557     224.960 251.480  45.540  1.00  0.00            
ATOM   2399  C4A POPE  557     227.570 248.890  42.620  1.00  0.00            
ATOM   2400  C1B POPE  557     217.930 251.510  52.130  1.00  0.00            
ATOM   2401  C2B POPE  557     219.540 252.430  48.440  1.00  0.00            
ATOM   2402  C3B POPE  557     220.860 252.620  43.450  1.00  0.00            
ATOM   2403  C4B POPE  557     223.290 251.730  40.400  1.00  0.00            
ATOM   2404  NH3 POPE  558     203.690 178.400  62.300  1.00  0.00            
ATOM   2405  PO4 POPE  558     206.640 175.270  62.010  1.00  0.00            
ATOM   2406  GL1 POPE  558     205.450 175.930  57.880  1.00  0.00            
ATOM   2407  GL2 POPE  558     206.580 179.130  56.780  1.00  0.00            
ATOM   2408  C1A POPE  558     203.890 173.280  54.500  1.00  0.00            
ATOM   2409  D2A POPE  558     203.480 170.850  51.360  1.00  0.00            
ATOM   2410  C3A POPE  558     203.590 171.770  45.900  1.00  0.00            
ATOM   2411  C4A POPE  558     205.250 174.530  43.500  1.00  0.00            
ATOM   2412  C1B POPE  558     207.080 177.240  53.190  1.00  0.00            
ATOM   2413  C2B POPE  558     206.730 177.650  49.480  1.00  0.00            
ATOM   2414  C3B POPE  558     206.480 179.680  46.390  1.00  0.00            
ATOM   2415  C4B POPE  558     206.720 183.930  44.270  1.00  0.00            
ATOM   2416  NH3 POPE  559     127.660 184.590  60.850  1.00  0.00            
ATOM   2417  PO4 POPE  559     131.290 182.360  60.820  1.00  0.00            
ATOM   2418  GL1 POPE  559     129.670 182.670  56.390  1.00  0.00            
ATOM   2419  GL2 POPE  559     126.130 181.670  56.550  1.00  0.00            
ATOM   2420  C1A POPE  559     129.530 185.600  54.140  1.00  0.00            
ATOM   2421  D2A POPE  559     128.570 190.050  53.800  1.00  0.00            
ATOM   2422  C3A POPE  559     124.540 191.180  54.680  1.00  0.00            
ATOM   2423  C4A POPE  559     122.220 192.240  52.310  1.00  0.00            
ATOM   2424  C1B POPE  559     126.070 182.660  52.360  1.00  0.00            
ATOM   2425  C2B POPE  559     124.140 178.830  50.290  1.00  0.00            
ATOM   2426  C3B POPE  559     123.900 175.660  46.530  1.00  0.00            
ATOM   2427  C4B POPE  559     122.310 172.760  44.100  1.00  0.00            
ATOM   2428  NH3 POPE  560      92.150 147.050  57.090  1.00  0.00            
ATOM   2429  PO4 POPE  560      87.860 148.680  55.850  1.00  0.00            
ATOM   2430  GL1 POPE  560      84.930 149.060  52.870  1.00  0.00            
ATOM   2431  GL2 POPE  560      84.980 145.990  51.570  1.00  0.00            
ATOM   2432  C1A POPE  560      84.250 151.760  49.650  1.00  0.00            
ATOM   2433  D2A POPE  560      85.260 151.680  45.470  1.00  0.00            
ATOM   2434  C3A POPE  560      85.280 150.570  40.930  1.00  0.00            
ATOM   2435  C4A POPE  560      86.830 152.450  38.140  1.00  0.00            
ATOM   2436  C1B POPE  560      86.100 146.490  47.410  1.00  0.00            
ATOM   2437  C2B POPE  560      87.610 146.460  43.050  1.00  0.00            
ATOM   2438  C3B POPE  560      90.580 148.250  39.910  1.00  0.00            
ATOM   2439  C4B POPE  560      91.160 147.580  35.420  1.00  0.00            
ATOM   2440  NH3 POPE  561     258.080 240.710  67.010  1.00  0.00            
ATOM   2441  PO4 POPE  561     253.870 241.640  67.240  1.00  0.00            
ATOM   2442  GL1 POPE  561     254.930 243.060  63.810  1.00  0.00            
ATOM   2443  GL2 POPE  561     255.880 241.240  62.000  1.00  0.00            
ATOM   2444  C1A POPE  561     257.480 246.260  60.870  1.00  0.00            
ATOM   2445  D2A POPE  561     262.290 246.510  58.560  1.00  0.00            
ATOM   2446  C3A POPE  561     262.920 247.320  54.810  1.00  0.00            
ATOM   2447  C4A POPE  561     262.730 250.090  51.540  1.00  0.00            
ATOM   2448  C1B POPE  561     255.130 239.810  57.150  1.00  0.00            
ATOM   2449  C2B POPE  561     256.320 240.100  52.740  1.00  0.00            
ATOM   2450  C3B POPE  561     257.390 237.920  48.390  1.00  0.00            
ATOM   2451  C4B POPE  561     257.680 234.310  45.980  1.00  0.00            
ATOM   2452  NH3 POPE  562     201.370 254.690  58.490  1.00  0.00            
ATOM   2453  PO4 POPE  562     203.380 258.930  58.300  1.00  0.00            
ATOM   2454  GL1 POPE  562     203.690 258.580  53.530  1.00  0.00            
ATOM   2455  GL2 POPE  562     202.130 255.310  53.570  1.00  0.00            
ATOM   2456  C1A POPE  562     206.340 260.030  50.090  1.00  0.00            
ATOM   2457  D2A POPE  562     206.080 259.100  45.430  1.00  0.00            
ATOM   2458  C3A POPE  562     210.260 258.330  43.460  1.00  0.00            
ATOM   2459  C4A POPE  562     211.960 260.420  39.020  1.00  0.00            
ATOM   2460  C1B POPE  562     204.730 254.640  50.570  1.00  0.00            
ATOM   2461  C2B POPE  562     205.500 253.330  46.790  1.00  0.00            
ATOM   2462  C3B POPE  562     206.350 253.230  42.650  1.00  0.00            
ATOM   2463  C4B POPE  562     208.160 250.770  39.580  1.00  0.00            
ATOM   2464  NH3 POPE  563     161.460  36.260  54.610  1.00  0.00            
ATOM   2465  PO4 POPE  563     164.910  33.930  53.430  1.00  0.00            
ATOM   2466  GL1 POPE  563     165.070  31.740  49.960  1.00  0.00            
ATOM   2467  GL2 POPE  563     167.880  32.860  49.500  1.00  0.00            
ATOM   2468  C1A POPE  563     166.620  31.570  45.140  1.00  0.00            
ATOM   2469  D2A POPE  563     166.740  29.240  42.030  1.00  0.00            
ATOM   2470  C3A POPE  563     166.490  29.280  37.560  1.00  0.00            
ATOM   2471  C4A POPE  563     165.410  27.330  33.970  1.00  0.00            
ATOM   2472  C1B POPE  563     171.460  32.390  46.680  1.00  0.00            
ATOM   2473  C2B POPE  563     172.140  33.920  43.410  1.00  0.00            
ATOM   2474  C3B POPE  563     169.320  32.970  39.970  1.00  0.00            
ATOM   2475  C4B POPE  563     168.190  35.200  36.680  1.00  0.00            
ATOM   2476  NH3 POPE  564      51.360 131.130  62.060  1.00  0.00            
ATOM   2477  PO4 POPE  564      50.940 130.060  58.660  1.00  0.00            
ATOM   2478  GL1 POPE  564      48.690 129.460  53.680  1.00  0.00            
ATOM   2479  GL2 POPE  564      50.800 132.090  53.180  1.00  0.00            
ATOM   2480  C1A POPE  564      47.380 127.520  49.360  1.00  0.00            
ATOM   2481  D2A POPE  564      48.670 127.290  44.950  1.00  0.00            
ATOM   2482  C3A POPE  564      51.460 125.690  43.440  1.00  0.00            
ATOM   2483  C4A POPE  564      53.980 121.750  41.120  1.00  0.00            
ATOM   2484  C1B POPE  564      52.540 129.940  49.170  1.00  0.00            
ATOM   2485  C2B POPE  564      55.390 127.040  46.080  1.00  0.00            
ATOM   2486  C3B POPE  564      58.480 128.370  43.280  1.00  0.00            
ATOM   2487  C4B POPE  564      60.210 126.240  41.140  1.00  0.00            
ATOM   2488  NH3 POPE  565     195.630 159.580  65.620  1.00  0.00            
ATOM   2489  PO4 POPE  565     196.520 162.060  62.220  1.00  0.00            
ATOM   2490  GL1 POPE  565     195.190 162.360  57.740  1.00  0.00            
ATOM   2491  GL2 POPE  565     195.730 165.670  57.370  1.00  0.00            
ATOM   2492  C1A POPE  565     197.560 161.280  53.800  1.00  0.00            
ATOM   2493  D2A POPE  565     197.880 159.930  49.170  1.00  0.00            
ATOM   2494  C3A POPE  565     194.330 160.520  46.860  1.00  0.00            
ATOM   2495  C4A POPE  565     193.070 159.310  42.880  1.00  0.00            
ATOM   2496  C1B POPE  565     196.020 165.750  53.460  1.00  0.00            
ATOM   2497  C2B POPE  565     195.360 164.970  48.660  1.00  0.00            
ATOM   2498  C3B POPE  565     197.740 164.350  45.250  1.00  0.00            
ATOM   2499  C4B POPE  565     198.580 160.100  44.140  1.00  0.00            
ATOM   2500  NH3 POPE  566      53.900  22.950  63.900  1.00  0.00            
ATOM   2501  PO4 POPE  566      56.660  18.870  63.980  1.00  0.00            
ATOM   2502  GL1 POPE  566      59.040  19.110  60.690  1.00  0.00            
ATOM   2503  GL2 POPE  566      60.920  22.060  60.540  1.00  0.00            
ATOM   2504  C1A POPE  566      59.880  18.050  56.370  1.00  0.00            
ATOM   2505  D2A POPE  566      57.490  17.440  52.980  1.00  0.00            
ATOM   2506  C3A POPE  566      54.240  20.400  51.410  1.00  0.00            
ATOM   2507  C4A POPE  566      52.990  22.900  47.990  1.00  0.00            
ATOM   2508  C1B POPE  566      63.140  21.470  56.980  1.00  0.00            
ATOM   2509  C2B POPE  566      66.140  20.610  54.240  1.00  0.00            
ATOM   2510  C3B POPE  566      66.700  18.950  48.720  1.00  0.00            
ATOM   2511  C4B POPE  566      67.760  17.560  44.420  1.00  0.00            
ATOM   2512  NH3 POPE  567     108.650 126.640  54.750  1.00  0.00            
ATOM   2513  PO4 POPE  567     113.480 127.570  54.740  1.00  0.00            
ATOM   2514  GL1 POPE  567     111.660 128.220  50.940  1.00  0.00            
ATOM   2515  GL2 POPE  567     113.200 130.910  48.770  1.00  0.00            
ATOM   2516  C1A POPE  567     109.330 124.680  48.450  1.00  0.00            
ATOM   2517  D2A POPE  567     108.030 121.400  46.310  1.00  0.00            
ATOM   2518  C3A POPE  567     108.700 120.690  42.020  1.00  0.00            
ATOM   2519  C4A POPE  567     108.740 117.610  38.140  1.00  0.00            
ATOM   2520  C1B POPE  567     113.220 132.600  44.910  1.00  0.00            
ATOM   2521  C2B POPE  567     109.090 132.660  42.420  1.00  0.00            
ATOM   2522  C3B POPE  567     106.080 136.340  41.530  1.00  0.00            
ATOM   2523  C4B POPE  567     103.340 137.060  40.390  1.00  0.00            
ATOM   2524  NH3 POPE  568     228.880 258.480  66.370  1.00  0.00            
ATOM   2525  PO4 POPE  568     232.270 257.140  62.750  1.00  0.00            
ATOM   2526  GL1 POPE  568     233.980 258.240  58.190  1.00  0.00            
ATOM   2527  GL2 POPE  568     233.060 259.550  55.230  1.00  0.00            
ATOM   2528  C1A POPE  568     236.620 256.340  53.360  1.00  0.00            
ATOM   2529  D2A POPE  568     236.960 256.330  49.190  1.00  0.00            
ATOM   2530  C3A POPE  568     241.100 256.200  47.260  1.00  0.00            
ATOM   2531  C4A POPE  568     244.860 254.190  48.870  1.00  0.00            
ATOM   2532  C1B POPE  568     234.480 260.530  50.800  1.00  0.00            
ATOM   2533  C2B POPE  568     233.960 262.550  46.390  1.00  0.00            
ATOM   2534  C3B POPE  568     233.810 266.210  44.010  1.00  0.00            
ATOM   2535  C4B POPE  568     235.610 269.470  44.430  1.00  0.00            
ATOM   2536  NH3 POPE  569     109.240   9.260  59.880  1.00  0.00            
ATOM   2537  PO4 POPE  569     107.630   5.510  58.000  1.00  0.00            
ATOM   2538  GL1 POPE  569     110.000   3.930  53.800  1.00  0.00            
ATOM   2539  GL2 POPE  569     113.340   5.810  53.030  1.00  0.00            
ATOM   2540  C1A POPE  569     110.780   1.150  50.270  1.00  0.00            
ATOM   2541  D2A POPE  569     111.840   1.770  45.920  1.00  0.00            
ATOM   2542  C3A POPE  569     111.810   3.090  42.370  1.00  0.00            
ATOM   2543  C4A POPE  569     114.990   1.100  38.520  1.00  0.00            
ATOM   2544  C1B POPE  569     115.460   2.900  49.980  1.00  0.00            
ATOM   2545  C2B POPE  569     117.070   0.440  48.190  1.00  0.00            
ATOM   2546  C3B POPE  569     116.380 280.050  45.050  1.00  0.00            
ATOM   2547  C4B POPE  569     113.270 280.420  42.880  1.00  0.00            
ATOM   2548  NH3 POPE  570      98.250 229.930  60.390  1.00  0.00            
ATOM   2549  PO4 POPE  570      96.430 233.730  57.760  1.00  0.00            
ATOM   2550  GL1 POPE  570      93.940 232.490  54.830  1.00  0.00            
ATOM   2551  GL2 POPE  570      91.160 233.570  55.420  1.00  0.00            
ATOM   2552  C1A POPE  570      92.800 232.900  50.730  1.00  0.00            
ATOM   2553  D2A POPE  570      92.910 232.610  46.460  1.00  0.00            
ATOM   2554  C3A POPE  570      93.960 228.630  43.900  1.00  0.00            
ATOM   2555  C4A POPE  570      95.440 225.670  41.070  1.00  0.00            
ATOM   2556  C1B POPE  570      88.260 233.190  52.630  1.00  0.00            
ATOM   2557  C2B POPE  570      87.870 232.700  48.640  1.00  0.00            
ATOM   2558  C3B POPE  570      89.050 233.890  43.610  1.00  0.00            
ATOM   2559  C4B POPE  570      88.480 235.900  40.060  1.00  0.00            
ATOM   2560  NH3 POPE  571      93.520  19.890  63.060  1.00  0.00            
ATOM   2561  PO4 POPE  571      89.730  22.330  62.200  1.00  0.00            
ATOM   2562  GL1 POPE  571      91.050  20.000  58.540  1.00  0.00            
ATOM   2563  GL2 POPE  571      91.970  22.030  57.440  1.00  0.00            
ATOM   2564  C1A POPE  571      88.110  19.160  54.500  1.00  0.00            
ATOM   2565  D2A POPE  571      85.360  21.250  50.560  1.00  0.00            
ATOM   2566  C3A POPE  571      85.790  25.180  47.540  1.00  0.00            
ATOM   2567  C4A POPE  571      87.400  26.800  43.210  1.00  0.00            
ATOM   2568  C1B POPE  571      93.430  19.890  54.490  1.00  0.00            
ATOM   2569  C2B POPE  571      90.460  20.330  49.860  1.00  0.00            
ATOM   2570  C3B POPE  571      90.070  21.630  45.910  1.00  0.00            
ATOM   2571  C4B POPE  571      85.510  20.900  43.870  1.00  0.00            
ATOM   2572  NH3 POPE  572      88.760 161.460  55.830  1.00  0.00            
ATOM   2573  PO4 POPE  572      84.690 163.190  55.300  1.00  0.00            
ATOM   2574  GL1 POPE  572      86.050 164.290  52.050  1.00  0.00            
ATOM   2575  GL2 POPE  572      89.340 164.320  51.150  1.00  0.00            
ATOM   2576  C1A POPE  572      84.030 165.700  48.160  1.00  0.00            
ATOM   2577  D2A POPE  572      84.560 167.140  44.510  1.00  0.00            
ATOM   2578  C3A POPE  572      88.240 168.830  42.940  1.00  0.00            
ATOM   2579  C4A POPE  572      89.100 172.220  40.710  1.00  0.00            
ATOM   2580  C1B POPE  572      88.400 164.430  46.040  1.00  0.00            
ATOM   2581  C2B POPE  572      88.240 164.080  41.870  1.00  0.00            
ATOM   2582  C3B POPE  572      86.350 165.050  38.210  1.00  0.00            
ATOM   2583  C4B POPE  572      86.260 164.140  33.220  1.00  0.00            
ATOM   2584  NH3 POPE  573      19.940 126.710  58.030  1.00  0.00            
ATOM   2585  PO4 POPE  573      16.330 128.150  56.390  1.00  0.00            
ATOM   2586  GL1 POPE  573      17.490 125.450  54.080  1.00  0.00            
ATOM   2587  GL2 POPE  573      15.930 125.600  51.150  1.00  0.00            
ATOM   2588  C1A POPE  573      20.920 123.900  51.440  1.00  0.00            
ATOM   2589  D2A POPE  573      21.870 122.350  47.710  1.00  0.00            
ATOM   2590  C3A POPE  573      21.880 124.740  44.470  1.00  0.00            
ATOM   2591  C4A POPE  573      22.400 127.210  41.310  1.00  0.00            
ATOM   2592  C1B POPE  573      17.300 124.450  46.580  1.00  0.00            
ATOM   2593  C2B POPE  573      16.930 125.940  42.700  1.00  0.00            
ATOM   2594  C3B POPE  573      17.150 126.520  39.180  1.00  0.00            
ATOM   2595  C4B POPE  573      17.810 128.830  35.700  1.00  0.00            
ATOM   2596  NH3 POPE  574      60.660  81.480  60.010  1.00  0.00            
ATOM   2597  PO4 POPE  574      64.590  83.010  57.690  1.00  0.00            
ATOM   2598  GL1 POPE  574      66.020  81.450  54.150  1.00  0.00            
ATOM   2599  GL2 POPE  574      65.530  84.120  52.940  1.00  0.00            
ATOM   2600  C1A POPE  574      66.910  79.120  50.620  1.00  0.00            
ATOM   2601  D2A POPE  574      67.470  77.890  47.040  1.00  0.00            
ATOM   2602  C3A POPE  574      68.810  80.820  43.400  1.00  0.00            
ATOM   2603  C4A POPE  574      71.290  84.250  43.080  1.00  0.00            
ATOM   2604  C1B POPE  574      66.740  84.440  49.980  1.00  0.00            
ATOM   2605  C2B POPE  574      66.440  83.610  46.330  1.00  0.00            
ATOM   2606  C3B POPE  574      65.600  85.370  42.520  1.00  0.00            
ATOM   2607  C4B POPE  574      67.970  86.850  37.340  1.00  0.00            
ATOM   2608  NH3 POPE  575      87.160 192.330  61.890  1.00  0.00            
ATOM   2609  PO4 POPE  575      90.100 188.520  60.120  1.00  0.00            
ATOM   2610  GL1 POPE  575      91.950 190.080  55.710  1.00  0.00            
ATOM   2611  GL2 POPE  575      93.790 187.350  54.160  1.00  0.00            
ATOM   2612  C1A POPE  575      91.900 191.820  52.070  1.00  0.00            
ATOM   2613  D2A POPE  575      92.750 192.180  47.400  1.00  0.00            
ATOM   2614  C3A POPE  575      89.290 192.850  43.580  1.00  0.00            
ATOM   2615  C4A POPE  575      87.580 196.420  40.770  1.00  0.00            
ATOM   2616  C1B POPE  575      92.750 187.090  49.240  1.00  0.00            
ATOM   2617  C2B POPE  575      90.860 188.000  44.740  1.00  0.00            
ATOM   2618  C3B POPE  575      87.230 187.070  42.140  1.00  0.00            
ATOM   2619  C4B POPE  575      85.720 186.210  37.870  1.00  0.00            
ATOM   2620  NH3 POPE  576      41.170  28.180  62.580  1.00  0.00            
ATOM   2621  PO4 POPE  576      41.320  23.100  62.810  1.00  0.00            
ATOM   2622  GL1 POPE  576      43.450  23.360  58.940  1.00  0.00            
ATOM   2623  GL2 POPE  576      46.370  22.830  58.940  1.00  0.00            
ATOM   2624  C1A POPE  576      41.160  22.750  54.960  1.00  0.00            
ATOM   2625  D2A POPE  576      40.010  22.160  50.480  1.00  0.00            
ATOM   2626  C3A POPE  576      44.430  23.160  48.440  1.00  0.00            
ATOM   2627  C4A POPE  576      48.210  24.940  46.410  1.00  0.00            
ATOM   2628  C1B POPE  576      47.070  23.180  55.280  1.00  0.00            
ATOM   2629  C2B POPE  576      48.060  21.740  51.840  1.00  0.00            
ATOM   2630  C3B POPE  576      48.270  20.130  47.040  1.00  0.00            
ATOM   2631  C4B POPE  576      47.030  16.970  44.270  1.00  0.00            
ATOM   2632  NH3 POPE  577     190.870 196.660  60.370  1.00  0.00            
ATOM   2633  PO4 POPE  577     191.840 200.280  62.620  1.00  0.00            
ATOM   2634  GL1 POPE  577     191.110 201.720  58.510  1.00  0.00            
ATOM   2635  GL2 POPE  577     193.710 200.660  56.960  1.00  0.00            
ATOM   2636  C1A POPE  577     188.790 200.550  54.760  1.00  0.00            
ATOM   2637  D2A POPE  577     188.270 197.570  53.380  1.00  0.00            
ATOM   2638  C3A POPE  577     185.150 195.840  49.230  1.00  0.00            
ATOM   2639  C4A POPE  577     184.540 195.280  45.580  1.00  0.00            
ATOM   2640  C1B POPE  577     193.050 197.480  54.450  1.00  0.00            
ATOM   2641  C2B POPE  577     192.190 195.890  49.890  1.00  0.00            
ATOM   2642  C3B POPE  577     193.390 199.030  46.020  1.00  0.00            
ATOM   2643  C4B POPE  577     193.480 203.310  43.570  1.00  0.00            
ATOM   2644  NH3 POPE  578      50.770 120.800  59.460  1.00  0.00            
ATOM   2645  PO4 POPE  578      54.660 117.860  58.120  1.00  0.00            
ATOM   2646  GL1 POPE  578      52.520 119.290  54.610  1.00  0.00            
ATOM   2647  GL2 POPE  578      50.110 119.840  54.510  1.00  0.00            
ATOM   2648  C1A POPE  578      52.560 118.990  49.960  1.00  0.00            
ATOM   2649  D2A POPE  578      52.760 115.520  46.070  1.00  0.00            
ATOM   2650  C3A POPE  578      53.550 114.180  42.530  1.00  0.00            
ATOM   2651  C4A POPE  578      57.520 112.530  40.320  1.00  0.00            
ATOM   2652  C1B POPE  578      48.280 121.790  50.830  1.00  0.00            
ATOM   2653  C2B POPE  578      47.350 123.000  47.150  1.00  0.00            
ATOM   2654  C3B POPE  578      45.190 123.320  43.100  1.00  0.00            
ATOM   2655  C4B POPE  578      41.150 124.310  39.920  1.00  0.00            
ATOM   2656  NH3 POPE  579      57.810  50.210  62.130  1.00  0.00            
ATOM   2657  PO4 POPE  579      55.630  52.920  64.280  1.00  0.00            
ATOM   2658  GL1 POPE  579      55.890  54.260  59.860  1.00  0.00            
ATOM   2659  GL2 POPE  579      55.770  57.300  58.150  1.00  0.00            
ATOM   2660  C1A POPE  579      57.250  53.310  55.860  1.00  0.00            
ATOM   2661  D2A POPE  579      57.780  52.470  52.950  1.00  0.00            
ATOM   2662  C3A POPE  579      53.890  52.390  51.240  1.00  0.00            
ATOM   2663  C4A POPE  579      50.180  54.570  49.720  1.00  0.00            
ATOM   2664  C1B POPE  579      57.920  58.200  55.380  1.00  0.00            
ATOM   2665  C2B POPE  579      57.320  60.300  51.300  1.00  0.00            
ATOM   2666  C3B POPE  579      57.800  63.950  47.820  1.00  0.00            
ATOM   2667  C4B POPE  579      62.610  64.990  46.310  1.00  0.00            
ATOM   2668  NH3 POPE  580     245.880 200.220  63.660  1.00  0.00            
ATOM   2669  PO4 POPE  580     246.340 204.780  61.780  1.00  0.00            
ATOM   2670  GL1 POPE  580     245.690 206.040  56.900  1.00  0.00            
ATOM   2671  GL2 POPE  580     243.850 205.860  55.600  1.00  0.00            
ATOM   2672  C1A POPE  580     248.580 206.390  54.090  1.00  0.00            
ATOM   2673  D2A POPE  580     247.990 204.240  49.920  1.00  0.00            
ATOM   2674  C3A POPE  580     245.930 205.410  45.770  1.00  0.00            
ATOM   2675  C4A POPE  580     245.060 205.830  41.490  1.00  0.00            
ATOM   2676  C1B POPE  580     245.150 201.980  53.520  1.00  0.00            
ATOM   2677  C2B POPE  580     245.450 200.760  48.390  1.00  0.00            
ATOM   2678  C3B POPE  580     246.470 200.760  44.440  1.00  0.00            
ATOM   2679  C4B POPE  580     247.310 201.610  40.050  1.00  0.00            
ATOM   2680  NH3 POPE  581      88.630  45.570  62.910  1.00  0.00            
ATOM   2681  PO4 POPE  581      84.580  45.280  61.000  1.00  0.00            
ATOM   2682  GL1 POPE  581      86.680  44.640  57.780  1.00  0.00            
ATOM   2683  GL2 POPE  581      86.660  41.530  57.900  1.00  0.00            
ATOM   2684  C1A POPE  581      86.800  44.210  52.670  1.00  0.00            
ATOM   2685  D2A POPE  581      84.770  45.480  50.350  1.00  0.00            
ATOM   2686  C3A POPE  581      82.370  42.790  47.330  1.00  0.00            
ATOM   2687  C4A POPE  581      81.240  40.350  44.090  1.00  0.00            
ATOM   2688  C1B POPE  581      83.690  39.910  54.930  1.00  0.00            
ATOM   2689  C2B POPE  581      83.740  39.990  51.230  1.00  0.00            
ATOM   2690  C3B POPE  581      87.550  40.990  48.680  1.00  0.00            
ATOM   2691  C4B POPE  581      87.420  44.890  46.400  1.00  0.00            
ATOM   2692  NH3 POPE  582     259.890  40.030  62.560  1.00  0.00            
ATOM   2693  PO4 POPE  582     255.440  41.360  62.200  1.00  0.00            
ATOM   2694  GL1 POPE  582     256.740  38.740  58.740  1.00  0.00            
ATOM   2695  GL2 POPE  582     259.140  36.320  58.490  1.00  0.00            
ATOM   2696  C1A POPE  582     257.050  40.450  54.400  1.00  0.00            
ATOM   2697  D2A POPE  582     259.130  43.030  51.490  1.00  0.00            
ATOM   2698  C3A POPE  582     258.300  42.550  47.150  1.00  0.00            
ATOM   2699  C4A POPE  582     256.000  43.570  43.040  1.00  0.00            
ATOM   2700  C1B POPE  582     260.300  35.010  53.700  1.00  0.00            
ATOM   2701  C2B POPE  582     258.210  32.870  50.600  1.00  0.00            
ATOM   2702  C3B POPE  582     255.870  33.670  47.230  1.00  0.00            
ATOM   2703  C4B POPE  582     255.450  33.660  42.820  1.00  0.00            
ATOM   2704  NH3 POPE  583     189.770 264.780  59.990  1.00  0.00            
ATOM   2705  PO4 POPE  583     190.210 261.980  55.400  1.00  0.00            
ATOM   2706  GL1 POPE  583     190.090 264.420  51.590  1.00  0.00            
ATOM   2707  GL2 POPE  583     191.330 265.870  52.140  1.00  0.00            
ATOM   2708  C1A POPE  583     188.530 264.600  48.230  1.00  0.00            
ATOM   2709  D2A POPE  583     188.370 266.810  44.290  1.00  0.00            
ATOM   2710  C3A POPE  583     187.290 264.840  40.310  1.00  0.00            
ATOM   2711  C4A POPE  583     186.450 263.210  37.010  1.00  0.00            
ATOM   2712  C1B POPE  583     192.730 267.310  47.570  1.00  0.00            
ATOM   2713  C2B POPE  583     193.120 264.680  44.370  1.00  0.00            
ATOM   2714  C3B POPE  583     193.830 261.110  42.370  1.00  0.00            
ATOM   2715  C4B POPE  583     193.910 256.950  41.550  1.00  0.00            
ATOM   2716  NH3 POPE  584       2.100 120.180  62.710  1.00  0.00            
ATOM   2717  PO4 POPE  584       4.600 119.210  60.310  1.00  0.00            
ATOM   2718  GL1 POPE  584       4.880 122.400  57.310  1.00  0.00            
ATOM   2719  GL2 POPE  584       6.810 122.000  56.040  1.00  0.00            
ATOM   2720  C1A POPE  584       3.300 121.800  53.050  1.00  0.00            
ATOM   2721  D2A POPE  584       3.390 119.040  49.660  1.00  0.00            
ATOM   2722  C3A POPE  584       1.230 119.230  45.950  1.00  0.00            
ATOM   2723  C4A POPE  584     281.300 116.780  42.000  1.00  0.00            
ATOM   2724  C1B POPE  584       7.800 119.670  52.120  1.00  0.00            
ATOM   2725  C2B POPE  584       8.010 120.220  47.950  1.00  0.00            
ATOM   2726  C3B POPE  584       8.220 119.490  43.800  1.00  0.00            
ATOM   2727  C4B POPE  584       9.960 117.390  40.370  1.00  0.00            
ATOM   2728  NH3 POPE  585      99.550 237.150  57.390  1.00  0.00            
ATOM   2729  PO4 POPE  585     102.610 234.350  58.940  1.00  0.00            
ATOM   2730  GL1 POPE  585     101.590 232.530  55.670  1.00  0.00            
ATOM   2731  GL2 POPE  585      99.180 230.190  55.680  1.00  0.00            
ATOM   2732  C1A POPE  585     101.020 234.380  50.950  1.00  0.00            
ATOM   2733  D2A POPE  585     101.850 234.780  47.260  1.00  0.00            
ATOM   2734  C3A POPE  585     103.960 231.470  44.640  1.00  0.00            
ATOM   2735  C4A POPE  585     107.820 230.800  42.180  1.00  0.00            
ATOM   2736  C1B POPE  585      98.120 230.550  52.220  1.00  0.00            
ATOM   2737  C2B POPE  585      97.430 231.420  48.600  1.00  0.00            
ATOM   2738  C3B POPE  585      98.020 232.870  44.850  1.00  0.00            
ATOM   2739  C4B POPE  585     101.140 235.230  42.120  1.00  0.00            
ATOM   2740  NH3 POPE  586     266.950  88.370  60.670  1.00  0.00            
ATOM   2741  PO4 POPE  586     266.040  83.700  60.630  1.00  0.00            
ATOM   2742  GL1 POPE  586     265.440  85.260  56.870  1.00  0.00            
ATOM   2743  GL2 POPE  586     267.870  86.830  55.680  1.00  0.00            
ATOM   2744  C1A POPE  586     264.960  84.200  52.200  1.00  0.00            
ATOM   2745  D2A POPE  586     261.660  81.990  50.740  1.00  0.00            
ATOM   2746  C3A POPE  586     258.610  83.620  47.760  1.00  0.00            
ATOM   2747  C4A POPE  586     258.650  86.520  43.600  1.00  0.00            
ATOM   2748  C1B POPE  586     268.320  88.120  51.270  1.00  0.00            
ATOM   2749  C2B POPE  586     268.470  89.820  47.530  1.00  0.00            
ATOM   2750  C3B POPE  586     265.650  90.270  43.950  1.00  0.00            
ATOM   2751  C4B POPE  586     263.500  94.350  42.670  1.00  0.00            
ATOM   2752  NH3 POPE  587      20.000  62.460  64.670  1.00  0.00            
ATOM   2753  PO4 POPE  587      20.950  58.870  62.620  1.00  0.00            
ATOM   2754  GL1 POPE  587      20.290  58.320  58.220  1.00  0.00            
ATOM   2755  GL2 POPE  587      17.230  60.470  59.330  1.00  0.00            
ATOM   2756  C1A POPE  587      21.310  58.530  54.060  1.00  0.00            
ATOM   2757  D2A POPE  587      21.130  58.180  49.520  1.00  0.00            
ATOM   2758  C3A POPE  587      21.420  59.810  44.910  1.00  0.00            
ATOM   2759  C4A POPE  587      25.550  59.730  42.360  1.00  0.00            
ATOM   2760  C1B POPE  587      17.880  62.310  55.890  1.00  0.00            
ATOM   2761  C2B POPE  587      20.030  65.230  54.180  1.00  0.00            
ATOM   2762  C3B POPE  587      23.510  67.150  50.950  1.00  0.00            
ATOM   2763  C4B POPE  587      25.300  68.510  46.130  1.00  0.00            
ATOM   2764  NH3 POPE  588      56.750   2.650  61.530  1.00  0.00            
ATOM   2765  PO4 POPE  588      53.130   2.870  63.540  1.00  0.00            
ATOM   2766  GL1 POPE  588      51.700   1.350  59.610  1.00  0.00            
ATOM   2767  GL2 POPE  588      53.500   0.550  57.950  1.00  0.00            
ATOM   2768  C1A POPE  588      48.370   2.780  56.530  1.00  0.00            
ATOM   2769  D2A POPE  588      47.400   3.510  51.790  1.00  0.00            
ATOM   2770  C3A POPE  588      43.690   1.960  48.330  1.00  0.00            
ATOM   2771  C4A POPE  588      44.390 281.730  44.630  1.00  0.00            
ATOM   2772  C1B POPE  588      52.460 282.080  53.700  1.00  0.00            
ATOM   2773  C2B POPE  588      52.730   2.370  49.690  1.00  0.00            
ATOM   2774  C3B POPE  588      55.310   3.510  45.090  1.00  0.00            
ATOM   2775  C4B POPE  588      53.450   4.020  41.360  1.00  0.00            
ATOM   2776  NH3 POPE  589     273.520 209.910  62.610  1.00  0.00            
ATOM   2777  PO4 POPE  589     272.940 205.120  61.960  1.00  0.00            
ATOM   2778  GL1 POPE  589     272.600 202.130  58.880  1.00  0.00            
ATOM   2779  GL2 POPE  589     272.960 203.910  55.450  1.00  0.00            
ATOM   2780  C1A POPE  589     273.220 198.110  57.810  1.00  0.00            
ATOM   2781  D2A POPE  589     270.320 194.830  56.100  1.00  0.00            
ATOM   2782  C3A POPE  589     270.550 194.630  51.430  1.00  0.00            
ATOM   2783  C4A POPE  589     274.140 196.760  48.240  1.00  0.00            
ATOM   2784  C1B POPE  589     274.820 204.050  51.770  1.00  0.00            
ATOM   2785  C2B POPE  589     275.830 202.330  47.820  1.00  0.00            
ATOM   2786  C3B POPE  589     275.290 202.490  43.650  1.00  0.00            
ATOM   2787  C4B POPE  589     277.250 203.410  39.120  1.00  0.00            
ATOM   2788  NH3 POPE  590      28.120  23.310  62.630  1.00  0.00            
ATOM   2789  PO4 POPE  590      28.500  26.420  64.960  1.00  0.00            
ATOM   2790  GL1 POPE  590      26.820  27.550  60.140  1.00  0.00            
ATOM   2791  GL2 POPE  590      29.200  27.340  57.170  1.00  0.00            
ATOM   2792  C1A POPE  590      23.970  27.820  57.040  1.00  0.00            
ATOM   2793  D2A POPE  590      22.570  30.680  53.730  1.00  0.00            
ATOM   2794  C3A POPE  590      21.320  28.770  49.810  1.00  0.00            
ATOM   2795  C4A POPE  590      18.320  24.370  49.390  1.00  0.00            
ATOM   2796  C1B POPE  590      28.910  25.960  52.930  1.00  0.00            
ATOM   2797  C2B POPE  590      30.490  27.080  49.240  1.00  0.00            
ATOM   2798  C3B POPE  590      32.250  28.470  45.640  1.00  0.00            
ATOM   2799  C4B POPE  590      33.500  32.100  45.030  1.00  0.00            
ATOM   2800  NH3 POPE  591     278.790 171.960  61.990  1.00  0.00            
ATOM   2801  PO4 POPE  591     274.330 172.880  63.630  1.00  0.00            
ATOM   2802  GL1 POPE  591     275.380 174.400  58.870  1.00  0.00            
ATOM   2803  GL2 POPE  591     278.900 173.350  57.470  1.00  0.00            
ATOM   2804  C1A POPE  591     272.890 175.740  54.800  1.00  0.00            
ATOM   2805  D2A POPE  591     274.160 174.960  49.960  1.00  0.00            
ATOM   2806  C3A POPE  591     275.640 178.350  47.420  1.00  0.00            
ATOM   2807  C4A POPE  591     276.000 182.620  48.560  1.00  0.00            
ATOM   2808  C1B POPE  591     277.280 176.450  54.460  1.00  0.00            
ATOM   2809  C2B POPE  591     276.600 181.120  53.470  1.00  0.00            
ATOM   2810  C3B POPE  591     275.120 184.250  53.710  1.00  0.00            
ATOM   2811  C4B POPE  591     271.970 185.850  51.990  1.00  0.00            
ATOM   2812  NH3 POPE  592     277.880 217.560  60.080  1.00  0.00            
ATOM   2813  PO4 POPE  592     273.750 215.290  60.660  1.00  0.00            
ATOM   2814  GL1 POPE  592     274.720 216.070  56.430  1.00  0.00            
ATOM   2815  GL2 POPE  592     274.810 219.250  55.220  1.00  0.00            
ATOM   2816  C1A POPE  592     272.560 215.040  51.630  1.00  0.00            
ATOM   2817  D2A POPE  592     271.490 219.220  50.420  1.00  0.00            
ATOM   2818  C3A POPE  592     274.670 222.660  49.010  1.00  0.00            
ATOM   2819  C4A POPE  592     276.850 224.550  45.770  1.00  0.00            
ATOM   2820  C1B POPE  592     277.500 218.540  50.820  1.00  0.00            
ATOM   2821  C2B POPE  592     279.690 220.700  46.890  1.00  0.00            
ATOM   2822  C3B POPE  592       0.100 223.680  46.920  1.00  0.00            
ATOM   2823  C4B POPE  592       3.150 227.540  48.450  1.00  0.00            
ATOM   2824  NH3 POPE  593     279.980 209.050  62.430  1.00  0.00            
ATOM   2825  PO4 POPE  593     278.340 204.690  62.440  1.00  0.00            
ATOM   2826  GL1 POPE  593     279.630 204.810  58.590  1.00  0.00            
ATOM   2827  GL2 POPE  593     281.510 201.990  58.960  1.00  0.00            
ATOM   2828  C1A POPE  593     280.160 206.450  54.190  1.00  0.00            
ATOM   2829  D2A POPE  593     277.440 208.690  50.980  1.00  0.00            
ATOM   2830  C3A POPE  593     278.840 206.410  48.090  1.00  0.00            
ATOM   2831  C4A POPE  593     279.970 203.590  43.960  1.00  0.00            
ATOM   2832  C1B POPE  593     281.510 201.690  54.060  1.00  0.00            
ATOM   2833  C2B POPE  593       0.530 203.440  50.670  1.00  0.00            
ATOM   2834  C3B POPE  593       2.780 206.430  47.190  1.00  0.00            
ATOM   2835  C4B POPE  593       3.090 204.480  43.930  1.00  0.00            
ATOM   2836  NH3 POPE  594     145.520 182.080  58.480  1.00  0.00            
ATOM   2837  PO4 POPE  594     140.160 184.040  59.890  1.00  0.00            
ATOM   2838  GL1 POPE  594     140.340 185.510  56.500  1.00  0.00            
ATOM   2839  GL2 POPE  594     143.170 184.630  54.760  1.00  0.00            
ATOM   2840  C1A POPE  594     139.820 188.400  53.690  1.00  0.00            
ATOM   2841  D2A POPE  594     141.160 190.030  49.550  1.00  0.00            
ATOM   2842  C3A POPE  594     138.710 188.920  45.360  1.00  0.00            
ATOM   2843  C4A POPE  594     135.600 189.360  43.970  1.00  0.00            
ATOM   2844  C1B POPE  594     141.270 184.740  50.240  1.00  0.00            
ATOM   2845  C2B POPE  594     141.970 184.000  45.500  1.00  0.00            
ATOM   2846  C3B POPE  594     145.660 183.440  43.140  1.00  0.00            
ATOM   2847  C4B POPE  594     146.770 185.830  39.150  1.00  0.00            
ATOM   2848  NH3 POPE  595     113.460 108.120  57.350  1.00  0.00            
ATOM   2849  PO4 POPE  595     110.260 110.200  55.130  1.00  0.00            
ATOM   2850  GL1 POPE  595     110.040 110.130  50.220  1.00  0.00            
ATOM   2851  GL2 POPE  595     107.680 107.680  49.790  1.00  0.00            
ATOM   2852  C1A POPE  595     106.440 111.080  46.970  1.00  0.00            
ATOM   2853  D2A POPE  595     104.290 110.980  42.480  1.00  0.00            
ATOM   2854  C3A POPE  595     101.810 107.680  41.310  1.00  0.00            
ATOM   2855  C4A POPE  595     102.960 104.610  39.330  1.00  0.00            
ATOM   2856  C1B POPE  595     107.780 103.060  48.670  1.00  0.00            
ATOM   2857  C2B POPE  595     107.320  99.380  45.450  1.00  0.00            
ATOM   2858  C3B POPE  595     110.180  98.770  42.070  1.00  0.00            
ATOM   2859  C4B POPE  595     113.200  95.040  40.730  1.00  0.00            
ATOM   2860  NH3 POPE  596     210.050  38.610  60.270  1.00  0.00            
ATOM   2861  PO4 POPE  596     207.010  41.410  58.340  1.00  0.00            
ATOM   2862  GL1 POPE  596     205.580  42.480  54.380  1.00  0.00            
ATOM   2863  GL2 POPE  596     205.980  44.750  52.540  1.00  0.00            
ATOM   2864  C1A POPE  596     206.990  39.080  50.140  1.00  0.00            
ATOM   2865  D2A POPE  596     209.310  39.880  46.920  1.00  0.00            
ATOM   2866  C3A POPE  596     208.250  42.250  42.460  1.00  0.00            
ATOM   2867  C4A POPE  596     209.950  46.590  39.730  1.00  0.00            
ATOM   2868  C1B POPE  596     206.390  44.310  47.750  1.00  0.00            
ATOM   2869  C2B POPE  596     205.460  46.330  43.560  1.00  0.00            
ATOM   2870  C3B POPE  596     204.890  44.980  40.690  1.00  0.00            
ATOM   2871  C4B POPE  596     201.450  46.030  37.980  1.00  0.00            
ATOM   2872  NH3 POPE  597     164.690 117.520  62.910  1.00  0.00            
ATOM   2873  PO4 POPE  597     167.530 116.160  59.180  1.00  0.00            
ATOM   2874  GL1 POPE  597     167.410 117.760  55.760  1.00  0.00            
ATOM   2875  GL2 POPE  597     169.170 119.380  53.790  1.00  0.00            
ATOM   2876  C1A POPE  597     164.300 118.760  52.570  1.00  0.00            
ATOM   2877  D2A POPE  597     161.210 121.590  50.710  1.00  0.00            
ATOM   2878  C3A POPE  597     158.610 123.590  47.740  1.00  0.00            
ATOM   2879  C4A POPE  597     155.440 123.980  44.810  1.00  0.00            
ATOM   2880  C1B POPE  597     170.380 119.940  50.570  1.00  0.00            
ATOM   2881  C2B POPE  597     167.670 119.480  46.910  1.00  0.00            
ATOM   2882  C3B POPE  597     167.000 117.000  42.550  1.00  0.00            
ATOM   2883  C4B POPE  597     167.150 118.760  38.730  1.00  0.00            
ATOM   2884  NH3 POPE  598     208.310 218.370  60.240  1.00  0.00            
ATOM   2885  PO4 POPE  598     209.490 214.670  59.690  1.00  0.00            
ATOM   2886  GL1 POPE  598     207.840 212.100  56.710  1.00  0.00            
ATOM   2887  GL2 POPE  598     209.500 209.150  57.090  1.00  0.00            
ATOM   2888  C1A POPE  598     207.820 213.310  51.650  1.00  0.00            
ATOM   2889  D2A POPE  598     210.280 214.130  47.630  1.00  0.00            
ATOM   2890  C3A POPE  598     212.420 210.420  45.090  1.00  0.00            
ATOM   2891  C4A POPE  598     214.700 206.330  46.190  1.00  0.00            
ATOM   2892  C1B POPE  598     207.960 208.170  53.550  1.00  0.00            
ATOM   2893  C2B POPE  598     205.910 209.060  49.510  1.00  0.00            
ATOM   2894  C3B POPE  598     202.790 208.820  46.700  1.00  0.00            
ATOM   2895  C4B POPE  598     201.120 207.830  43.040  1.00  0.00            
ATOM   2896  NH3 POPE  599     142.950 174.300  59.620  1.00  0.00            
ATOM   2897  PO4 POPE  599     147.000 173.040  60.210  1.00  0.00            
ATOM   2898  GL1 POPE  599     146.080 171.780  56.440  1.00  0.00            
ATOM   2899  GL2 POPE  599     142.240 173.710  55.080  1.00  0.00            
ATOM   2900  C1A POPE  599     146.380 171.390  52.720  1.00  0.00            
ATOM   2901  D2A POPE  599     146.120 171.880  48.670  1.00  0.00            
ATOM   2902  C3A POPE  599     148.780 168.790  47.030  1.00  0.00            
ATOM   2903  C4A POPE  599     149.930 167.750  43.870  1.00  0.00            
ATOM   2904  C1B POPE  599     142.320 169.420  54.400  1.00  0.00            
ATOM   2905  C2B POPE  599     143.620 167.560  50.790  1.00  0.00            
ATOM   2906  C3B POPE  599     144.630 166.050  47.100  1.00  0.00            
ATOM   2907  C4B POPE  599     147.600 162.570  46.350  1.00  0.00            
ATOM   2908  NH3 POPE  600     248.250  52.830  59.780  1.00  0.00            
ATOM   2909  PO4 POPE  600     250.990  52.320  62.420  1.00  0.00            
ATOM   2910  GL1 POPE  600     253.140  54.340  58.770  1.00  0.00            
ATOM   2911  GL2 POPE  600     255.620  53.960  57.370  1.00  0.00            
ATOM   2912  C1A POPE  600     252.130  52.450  53.730  1.00  0.00            
ATOM   2913  D2A POPE  600     248.930  51.850  50.120  1.00  0.00            
ATOM   2914  C3A POPE  600     249.150  54.790  45.790  1.00  0.00            
ATOM   2915  C4A POPE  600     248.320  55.370  41.740  1.00  0.00            
ATOM   2916  C1B POPE  600     256.450  54.820  53.090  1.00  0.00            
ATOM   2917  C2B POPE  600     253.380  53.610  48.910  1.00  0.00            
ATOM   2918  C3B POPE  600     254.320  52.130  45.140  1.00  0.00            
ATOM   2919  C4B POPE  600     257.670  50.140  43.810  1.00  0.00            
ATOM   2920  NH3 POPE  601     131.390 281.180  62.810  1.00  0.00            
ATOM   2921  PO4 POPE  601     127.450   1.750  60.750  1.00  0.00            
ATOM   2922  GL1 POPE  601     127.790   1.750  56.040  1.00  0.00            
ATOM   2923  GL2 POPE  601     130.050   2.010  54.900  1.00  0.00            
ATOM   2924  C1A POPE  601     124.510   2.490  52.830  1.00  0.00            
ATOM   2925  D2A POPE  601     121.640   1.170  49.740  1.00  0.00            
ATOM   2926  C3A POPE  601     120.860   0.140  45.190  1.00  0.00            
ATOM   2927  C4A POPE  601     118.840 281.150  40.850  1.00  0.00            
ATOM   2928  C1B POPE  601     130.240   2.740  50.950  1.00  0.00            
ATOM   2929  C2B POPE  601     130.760   0.020  46.870  1.00  0.00            
ATOM   2930  C3B POPE  601     133.970 281.870  43.260  1.00  0.00            
ATOM   2931  C4B POPE  601     133.850   0.380  39.350  1.00  0.00            
ATOM   2932  NH3 POPE  602     275.070 268.870  64.530  1.00  0.00            
ATOM   2933  PO4 POPE  602     272.500 272.260  63.320  1.00  0.00            
ATOM   2934  GL1 POPE  602     274.270 271.700  60.100  1.00  0.00            
ATOM   2935  GL2 POPE  602     272.720 268.870  59.530  1.00  0.00            
ATOM   2936  C1A POPE  602     275.270 271.660  55.480  1.00  0.00            
ATOM   2937  D2A POPE  602     274.020 271.190  51.210  1.00  0.00            
ATOM   2938  C3A POPE  602     276.040 272.400  46.730  1.00  0.00            
ATOM   2939  C4A POPE  602     276.670 270.920  42.710  1.00  0.00            
ATOM   2940  C1B POPE  602     272.210 267.280  55.020  1.00  0.00            
ATOM   2941  C2B POPE  602     273.200 265.800  51.100  1.00  0.00            
ATOM   2942  C3B POPE  602     270.520 264.460  48.660  1.00  0.00            
ATOM   2943  C4B POPE  602     268.430 267.210  46.500  1.00  0.00            
ATOM   2944  NH3 POPE  603     249.550 106.170  59.950  1.00  0.00            
ATOM   2945  PO4 POPE  603     245.420 108.940  60.810  1.00  0.00            
ATOM   2946  GL1 POPE  603     247.110 109.160  56.720  1.00  0.00            
ATOM   2947  GL2 POPE  603     248.990 107.230  55.520  1.00  0.00            
ATOM   2948  C1A POPE  603     245.930 110.630  53.650  1.00  0.00            
ATOM   2949  D2A POPE  603     244.800 112.970  49.800  1.00  0.00            
ATOM   2950  C3A POPE  603     245.650 112.140  45.730  1.00  0.00            
ATOM   2951  C4A POPE  603     247.670 114.040  42.090  1.00  0.00            
ATOM   2952  C1B POPE  603     249.780 108.540  50.780  1.00  0.00            
ATOM   2953  C2B POPE  603     251.430 110.530  47.340  1.00  0.00            
ATOM   2954  C3B POPE  603     252.360 114.910  46.510  1.00  0.00            
ATOM   2955  C4B POPE  603     256.520 116.670  46.470  1.00  0.00            
ATOM   2956  NH3 POPE  604      74.870   9.760  67.860  1.00  0.00            
ATOM   2957  PO4 POPE  604      72.340   8.440  64.620  1.00  0.00            
ATOM   2958  GL1 POPE  604      73.250   9.110  60.230  1.00  0.00            
ATOM   2959  GL2 POPE  604      72.170   5.490  59.480  1.00  0.00            
ATOM   2960  C1A POPE  604      75.880  10.530  56.900  1.00  0.00            
ATOM   2961  D2A POPE  604      77.290  10.940  52.850  1.00  0.00            
ATOM   2962  C3A POPE  604      78.320  12.600  48.370  1.00  0.00            
ATOM   2963  C4A POPE  604      79.920  12.920  44.210  1.00  0.00            
ATOM   2964  C1B POPE  604      73.030   6.730  54.760  1.00  0.00            
ATOM   2965  C2B POPE  604      70.490   5.780  51.010  1.00  0.00            
ATOM   2966  C3B POPE  604      71.250   6.080  46.800  1.00  0.00            
ATOM   2967  C4B POPE  604      69.260   4.770  43.180  1.00  0.00            
ATOM   2968  NH3 POPE  605     236.780  43.730  61.930  1.00  0.00            
ATOM   2969  PO4 POPE  605     232.440  45.410  61.660  1.00  0.00            
ATOM   2970  GL1 POPE  605     232.990  43.260  57.540  1.00  0.00            
ATOM   2971  GL2 POPE  605     235.740  43.300  56.660  1.00  0.00            
ATOM   2972  C1A POPE  605     231.200  44.050  53.810  1.00  0.00            
ATOM   2973  D2A POPE  605     232.350  41.920  48.730  1.00  0.00            
ATOM   2974  C3A POPE  605     235.570  43.080  45.600  1.00  0.00            
ATOM   2975  C4A POPE  605     238.720  43.610  47.380  1.00  0.00            
ATOM   2976  C1B POPE  605     235.820  43.650  51.920  1.00  0.00            
ATOM   2977  C2B POPE  605     234.650  47.160  49.040  1.00  0.00            
ATOM   2978  C3B POPE  605     235.280  49.190  45.200  1.00  0.00            
ATOM   2979  C4B POPE  605     231.590  48.930  42.030  1.00  0.00            
ATOM   2980  NH3 POPE  606     190.450 173.210  59.900  1.00  0.00            
ATOM   2981  PO4 POPE  606     187.990 176.860  60.210  1.00  0.00            
ATOM   2982  GL1 POPE  606     190.320 177.590  57.370  1.00  0.00            
ATOM   2983  GL2 POPE  606     189.660 180.130  56.500  1.00  0.00            
ATOM   2984  C1A POPE  606     191.520 178.060  52.020  1.00  0.00            
ATOM   2985  D2A POPE  606     194.790 177.800  49.540  1.00  0.00            
ATOM   2986  C3A POPE  606     196.630 178.520  45.980  1.00  0.00            
ATOM   2987  C4A POPE  606     199.360 176.190  42.740  1.00  0.00            
ATOM   2988  C1B POPE  606     188.890 182.560  52.100  1.00  0.00            
ATOM   2989  C2B POPE  606     193.010 182.160  49.190  1.00  0.00            
ATOM   2990  C3B POPE  606     194.710 184.160  46.230  1.00  0.00            
ATOM   2991  C4B POPE  606     197.950 185.330  43.700  1.00  0.00            
ATOM   2992  NH3 POPE  607      84.460 128.130  57.870  1.00  0.00            
ATOM   2993  PO4 POPE  607      82.660 132.380  57.070  1.00  0.00            
ATOM   2994  GL1 POPE  607      84.330 129.630  52.980  1.00  0.00            
ATOM   2995  GL2 POPE  607      82.450 126.990  53.550  1.00  0.00            
ATOM   2996  C1A POPE  607      85.380 130.690  49.220  1.00  0.00            
ATOM   2997  D2A POPE  607      84.990 132.220  44.700  1.00  0.00            
ATOM   2998  C3A POPE  607      88.000 132.470  40.510  1.00  0.00            
ATOM   2999  C4A POPE  607      86.840 135.350  36.540  1.00  0.00            
ATOM   3000  C1B POPE  607      84.300 124.780  49.540  1.00  0.00            
ATOM   3001  C2B POPE  607      83.730 121.520  46.650  1.00  0.00            
ATOM   3002  C3B POPE  607      83.860 117.860  44.570  1.00  0.00            
ATOM   3003  C4B POPE  607      84.150 113.210  46.910  1.00  0.00            
ATOM   3004  NH3 POPE  608     191.540  11.410  56.020  1.00  0.00            
ATOM   3005  PO4 POPE  608     192.340   7.300  57.490  1.00  0.00            
ATOM   3006  GL1 POPE  608     193.600   5.740  53.350  1.00  0.00            
ATOM   3007  GL2 POPE  608     191.170   8.780  51.690  1.00  0.00            
ATOM   3008  C1A POPE  608     195.060   4.860  49.440  1.00  0.00            
ATOM   3009  D2A POPE  608     194.680   4.150  44.970  1.00  0.00            
ATOM   3010  C3A POPE  608     194.620   7.440  42.040  1.00  0.00            
ATOM   3011  C4A POPE  608     194.550  10.070  38.110  1.00  0.00            
ATOM   3012  C1B POPE  608     191.010   6.560  47.230  1.00  0.00            
ATOM   3013  C2B POPE  608     189.420   7.250  42.810  1.00  0.00            
ATOM   3014  C3B POPE  608     186.940   8.590  38.910  1.00  0.00            
ATOM   3015  C4B POPE  608     185.450  10.920  36.250  1.00  0.00            
ATOM   3016  NH3 POPE  609      44.830 190.780  59.540  1.00  0.00            
ATOM   3017  PO4 POPE  609      49.580 190.760  58.710  1.00  0.00            
ATOM   3018  GL1 POPE  609      48.180 190.740  55.540  1.00  0.00            
ATOM   3019  GL2 POPE  609      51.290 189.560  53.530  1.00  0.00            
ATOM   3020  C1A POPE  609      46.320 189.420  51.700  1.00  0.00            
ATOM   3021  D2A POPE  609      46.370 188.490  47.740  1.00  0.00            
ATOM   3022  C3A POPE  609      45.230 189.620  44.420  1.00  0.00            
ATOM   3023  C4A POPE  609      44.930 192.470  41.340  1.00  0.00            
ATOM   3024  C1B POPE  609      51.760 186.930  49.880  1.00  0.00            
ATOM   3025  C2B POPE  609      51.350 188.250  45.270  1.00  0.00            
ATOM   3026  C3B POPE  609      50.570 192.140  43.440  1.00  0.00            
ATOM   3027  C4B POPE  609      51.420 193.330  38.610  1.00  0.00            
ATOM   3028  NH3 POPE  610     127.930 127.300  55.410  1.00  0.00            
ATOM   3029  PO4 POPE  610     126.710 124.860  52.130  1.00  0.00            
ATOM   3030  GL1 POPE  610     126.760 125.710  47.940  1.00  0.00            
ATOM   3031  GL2 POPE  610     128.280 122.650  47.350  1.00  0.00            
ATOM   3032  C1A POPE  610     123.930 123.520  45.010  1.00  0.00            
ATOM   3033  D2A POPE  610     119.650 124.750  44.770  1.00  0.00            
ATOM   3034  C3A POPE  610     118.840 125.890  40.920  1.00  0.00            
ATOM   3035  C4A POPE  610     120.110 123.430  37.410  1.00  0.00            
ATOM   3036  C1B POPE  610     128.710 120.870  43.210  1.00  0.00            
ATOM   3037  C2B POPE  610     130.510 119.190  39.450  1.00  0.00            
ATOM   3038  C3B POPE  610     134.100 118.530  36.340  1.00  0.00            
ATOM   3039  C4B POPE  610     138.220 118.440  35.700  1.00  0.00            
ATOM   3040  NH3 POPE  611      79.100 234.330  62.920  1.00  0.00            
ATOM   3041  PO4 POPE  611      74.400 234.400  61.660  1.00  0.00            
ATOM   3042  GL1 POPE  611      74.690 234.690  57.360  1.00  0.00            
ATOM   3043  GL2 POPE  611      78.160 235.000  57.590  1.00  0.00            
ATOM   3044  C1A POPE  611      73.450 237.310  53.680  1.00  0.00            
ATOM   3045  D2A POPE  611      73.170 237.160  49.200  1.00  0.00            
ATOM   3046  C3A POPE  611      70.250 239.130  46.110  1.00  0.00            
ATOM   3047  C4A POPE  611      70.090 239.280  41.510  1.00  0.00            
ATOM   3048  C1B POPE  611      78.990 233.780  53.460  1.00  0.00            
ATOM   3049  C2B POPE  611      79.440 231.150  49.880  1.00  0.00            
ATOM   3050  C3B POPE  611      79.000 232.670  45.970  1.00  0.00            
ATOM   3051  C4B POPE  611      79.370 234.020  42.100  1.00  0.00            
ATOM   3052  NH3 POPE  612     205.330 121.770  61.820  1.00  0.00            
ATOM   3053  PO4 POPE  612     207.360 119.530  59.200  1.00  0.00            
ATOM   3054  GL1 POPE  612     203.270 120.000  57.360  1.00  0.00            
ATOM   3055  GL2 POPE  612     202.300 115.770  56.700  1.00  0.00            
ATOM   3056  C1A POPE  612     202.370 119.860  53.410  1.00  0.00            
ATOM   3057  D2A POPE  612     201.990 121.610  49.500  1.00  0.00            
ATOM   3058  C3A POPE  612     202.270 119.920  45.440  1.00  0.00            
ATOM   3059  C4A POPE  612     204.310 116.190  43.720  1.00  0.00            
ATOM   3060  C1B POPE  612     202.940 114.760  52.180  1.00  0.00            
ATOM   3061  C2B POPE  612     203.150 113.450  48.190  1.00  0.00            
ATOM   3062  C3B POPE  612     205.210 111.380  44.010  1.00  0.00            
ATOM   3063  C4B POPE  612     209.980 110.410  43.760  1.00  0.00            
ATOM   3064  NH3 POPE  613     152.590   5.250  57.590  1.00  0.00            
ATOM   3065  PO4 POPE  613     148.010   5.890  56.050  1.00  0.00            
ATOM   3066  GL1 POPE  613     146.200   5.400  51.760  1.00  0.00            
ATOM   3067  GL2 POPE  613     146.640   8.850  51.130  1.00  0.00            
ATOM   3068  C1A POPE  613     142.220   6.720  49.110  1.00  0.00            
ATOM   3069  D2A POPE  613     141.310  10.390  47.370  1.00  0.00            
ATOM   3070  C3A POPE  613     138.460  12.580  44.280  1.00  0.00            
ATOM   3071  C4A POPE  613     139.590  14.340  41.180  1.00  0.00            
ATOM   3072  C1B POPE  613     146.100   8.460  46.860  1.00  0.00            
ATOM   3073  C2B POPE  613     147.810  10.050  43.380  1.00  0.00            
ATOM   3074  C3B POPE  613     148.420   7.150  39.040  1.00  0.00            
ATOM   3075  C4B POPE  613     146.940   6.620  34.970  1.00  0.00            
ATOM   3076  NH3 POPE  614      86.030 239.870  60.430  1.00  0.00            
ATOM   3077  PO4 POPE  614      82.630 236.020  59.130  1.00  0.00            
ATOM   3078  GL1 POPE  614      82.960 233.040  56.250  1.00  0.00            
ATOM   3079  GL2 POPE  614      83.740 235.330  54.170  1.00  0.00            
ATOM   3080  C1A POPE  614      83.740 230.690  52.920  1.00  0.00            
ATOM   3081  D2A POPE  614      83.930 229.660  48.320  1.00  0.00            
ATOM   3082  C3A POPE  614      83.690 233.640  44.600  1.00  0.00            
ATOM   3083  C4A POPE  614      83.560 237.250  41.650  1.00  0.00            
ATOM   3084  C1B POPE  614      82.850 234.760  49.330  1.00  0.00            
ATOM   3085  C2B POPE  614      80.920 237.720  46.050  1.00  0.00            
ATOM   3086  C3B POPE  614      79.080 239.180  41.910  1.00  0.00            
ATOM   3087  C4B POPE  614      78.000 243.270  41.030  1.00  0.00            
ATOM   3088  NH3 POPE  615      17.890 184.880  66.690  1.00  0.00            
ATOM   3089  PO4 POPE  615      18.890 186.190  62.410  1.00  0.00            
ATOM   3090  GL1 POPE  615      20.770 186.220  59.010  1.00  0.00            
ATOM   3091  GL2 POPE  615      24.290 186.810  57.880  1.00  0.00            
ATOM   3092  C1A POPE  615      21.180 185.020  54.700  1.00  0.00            
ATOM   3093  D2A POPE  615      23.080 183.560  51.280  1.00  0.00            
ATOM   3094  C3A POPE  615      22.330 179.760  49.270  1.00  0.00            
ATOM   3095  C4A POPE  615      23.900 175.980  47.060  1.00  0.00            
ATOM   3096  C1B POPE  615      22.160 190.680  56.130  1.00  0.00            
ATOM   3097  C2B POPE  615      22.060 190.120  52.230  1.00  0.00            
ATOM   3098  C3B POPE  615      22.080 189.850  49.120  1.00  0.00            
ATOM   3099  C4B POPE  615      22.830 192.370  45.440  1.00  0.00            
ATOM   3100  NH3 POPE  616     232.860  21.410  60.410  1.00  0.00            
ATOM   3101  PO4 POPE  616     233.310  25.770  60.590  1.00  0.00            
ATOM   3102  GL1 POPE  616     231.730  25.490  55.980  1.00  0.00            
ATOM   3103  GL2 POPE  616     229.720  23.710  57.100  1.00  0.00            
ATOM   3104  C1A POPE  616     232.290  24.740  51.180  1.00  0.00            
ATOM   3105  D2A POPE  616     232.340  23.920  47.220  1.00  0.00            
ATOM   3106  C3A POPE  616     232.170  28.660  45.440  1.00  0.00            
ATOM   3107  C4A POPE  616     234.130  29.390  41.850  1.00  0.00            
ATOM   3108  C1B POPE  616     228.150  22.320  53.120  1.00  0.00            
ATOM   3109  C2B POPE  616     229.420  20.610  49.100  1.00  0.00            
ATOM   3110  C3B POPE  616     229.170  20.390  45.240  1.00  0.00            
ATOM   3111  C4B POPE  616     225.930  20.710  42.820  1.00  0.00            
ATOM   3112  NH3 POPE  617     115.330 156.280  58.450  1.00  0.00            
ATOM   3113  PO4 POPE  617     113.310 152.790  57.220  1.00  0.00            
ATOM   3114  GL1 POPE  617     112.570 152.540  52.880  1.00  0.00            
ATOM   3115  GL2 POPE  617     114.260 150.980  50.260  1.00  0.00            
ATOM   3116  C1A POPE  617     110.120 153.340  49.160  1.00  0.00            
ATOM   3117  D2A POPE  617     110.070 156.380  45.780  1.00  0.00            
ATOM   3118  C3A POPE  617     110.690 154.200  42.190  1.00  0.00            
ATOM   3119  C4A POPE  617     111.450 154.140  37.250  1.00  0.00            
ATOM   3120  C1B POPE  617     114.560 154.630  48.240  1.00  0.00            
ATOM   3121  C2B POPE  617     114.240 158.410  45.830  1.00  0.00            
ATOM   3122  C3B POPE  617     114.530 163.140  43.330  1.00  0.00            
ATOM   3123  C4B POPE  617     114.730 167.590  40.710  1.00  0.00            
ATOM   3124  NH3 POPE  618     167.060 199.270  59.480  1.00  0.00            
ATOM   3125  PO4 POPE  618     171.700 197.030  59.280  1.00  0.00            
ATOM   3126  GL1 POPE  618     169.590 196.950  55.300  1.00  0.00            
ATOM   3127  GL2 POPE  618     170.290 199.850  54.730  1.00  0.00            
ATOM   3128  C1A POPE  618     169.150 193.980  51.670  1.00  0.00            
ATOM   3129  D2A POPE  618     168.640 189.540  49.930  1.00  0.00            
ATOM   3130  C3A POPE  618     165.660 187.710  46.640  1.00  0.00            
ATOM   3131  C4A POPE  618     164.480 185.080  43.850  1.00  0.00            
ATOM   3132  C1B POPE  618     170.210 199.620  50.530  1.00  0.00            
ATOM   3133  C2B POPE  618     171.190 197.050  46.480  1.00  0.00            
ATOM   3134  C3B POPE  618     171.810 193.770  44.040  1.00  0.00            
ATOM   3135  C4B POPE  618     171.180 191.000  39.990  1.00  0.00            
ATOM   3136  NH3 POPE  619     233.930 237.940  60.280  1.00  0.00            
ATOM   3137  PO4 POPE  619     232.630 233.860  61.920  1.00  0.00            
ATOM   3138  GL1 POPE  619     231.270 234.010  57.500  1.00  0.00            
ATOM   3139  GL2 POPE  619     233.880 234.740  56.060  1.00  0.00            
ATOM   3140  C1A POPE  619     229.640 234.610  53.240  1.00  0.00            
ATOM   3141  D2A POPE  619     230.390 237.170  49.850  1.00  0.00            
ATOM   3142  C3A POPE  619     230.630 238.130  46.140  1.00  0.00            
ATOM   3143  C4A POPE  619     230.560 238.810  41.760  1.00  0.00            
ATOM   3144  C1B POPE  619     235.960 236.820  52.270  1.00  0.00            
ATOM   3145  C2B POPE  619     236.100 237.390  47.630  1.00  0.00            
ATOM   3146  C3B POPE  619     235.530 238.270  42.800  1.00  0.00            
ATOM   3147  C4B POPE  619     238.810 239.720  41.100  1.00  0.00            
ATOM   3148  NH3 POPE  620     100.910 154.310  57.800  1.00  0.00            
ATOM   3149  PO4 POPE  620     103.470 150.630  55.930  1.00  0.00            
ATOM   3150  GL1 POPE  620     104.940 150.440  51.590  1.00  0.00            
ATOM   3151  GL2 POPE  620     102.430 148.030  50.090  1.00  0.00            
ATOM   3152  C1A POPE  620     106.630 150.810  47.370  1.00  0.00            
ATOM   3153  D2A POPE  620     106.060 151.190  42.540  1.00  0.00            
ATOM   3154  C3A POPE  620     106.240 154.120  40.160  1.00  0.00            
ATOM   3155  C4A POPE  620     107.250 157.630  37.400  1.00  0.00            
ATOM   3156  C1B POPE  620     101.070 143.850  48.710  1.00  0.00            
ATOM   3157  C2B POPE  620     100.300 143.160  46.250  1.00  0.00            
ATOM   3158  C3B POPE  620      97.920 143.610  42.710  1.00  0.00            
ATOM   3159  C4B POPE  620      94.440 145.180  39.000  1.00  0.00            
ATOM   3160  NH3 POPE  621     156.540 202.650  61.050  1.00  0.00            
ATOM   3161  PO4 POPE  621     161.900 202.070  60.120  1.00  0.00            
ATOM   3162  GL1 POPE  621     164.260 201.430  56.300  1.00  0.00            
ATOM   3163  GL2 POPE  621     162.840 203.190  54.020  1.00  0.00            
ATOM   3164  C1A POPE  621     165.530 197.980  52.800  1.00  0.00            
ATOM   3165  D2A POPE  621     165.460 197.650  48.360  1.00  0.00            
ATOM   3166  C3A POPE  621     167.450 197.890  43.940  1.00  0.00            
ATOM   3167  C4A POPE  621     168.330 196.740  40.790  1.00  0.00            
ATOM   3168  C1B POPE  621     166.240 202.750  51.060  1.00  0.00            
ATOM   3169  C2B POPE  621     168.590 202.290  47.250  1.00  0.00            
ATOM   3170  C3B POPE  621     172.960 201.740  46.690  1.00  0.00            
ATOM   3171  C4B POPE  621     176.350 201.200  44.060  1.00  0.00            
ATOM   3172  NH3 POPE  622     252.000 210.880  62.820  1.00  0.00            
ATOM   3173  PO4 POPE  622     247.450 210.590  62.880  1.00  0.00            
ATOM   3174  GL1 POPE  622     248.680 211.050  58.570  1.00  0.00            
ATOM   3175  GL2 POPE  622     250.270 213.210  58.430  1.00  0.00            
ATOM   3176  C1A POPE  622     246.570 210.790  54.700  1.00  0.00            
ATOM   3177  D2A POPE  622     246.410 208.890  49.930  1.00  0.00            
ATOM   3178  C3A POPE  622     242.780 208.950  48.140  1.00  0.00            
ATOM   3179  C4A POPE  622     241.640 208.070  44.800  1.00  0.00            
ATOM   3180  C1B POPE  622     252.190 213.740  54.250  1.00  0.00            
ATOM   3181  C2B POPE  622     252.270 214.680  50.410  1.00  0.00            
ATOM   3182  C3B POPE  622     251.730 216.850  46.810  1.00  0.00            
ATOM   3183  C4B POPE  622     252.700 217.930  43.490  1.00  0.00            
ATOM   3184  NH3 POPE  623     153.300  61.540  57.660  1.00  0.00            
ATOM   3185  PO4 POPE  623     156.780  60.100  54.700  1.00  0.00            
ATOM   3186  GL1 POPE  623     155.970  59.120  49.930  1.00  0.00            
ATOM   3187  GL2 POPE  623     153.170  56.960  50.550  1.00  0.00            
ATOM   3188  C1A POPE  623     154.140  59.780  46.160  1.00  0.00            
ATOM   3189  D2A POPE  623     150.770  60.240  43.790  1.00  0.00            
ATOM   3190  C3A POPE  623     150.970  62.970  40.250  1.00  0.00            
ATOM   3191  C4A POPE  623     148.140  66.240  38.940  1.00  0.00            
ATOM   3192  C1B POPE  623     149.450  56.270  48.240  1.00  0.00            
ATOM   3193  C2B POPE  623     146.200  58.160  45.440  1.00  0.00            
ATOM   3194  C3B POPE  623     142.320  56.530  44.360  1.00  0.00            
ATOM   3195  C4B POPE  623     137.930  56.130  41.960  1.00  0.00            
ATOM   3196  NH3 POPE  624     156.180  92.370  56.700  1.00  0.00            
ATOM   3197  PO4 POPE  624     157.340  97.260  55.610  1.00  0.00            
ATOM   3198  GL1 POPE  624     160.190  95.340  53.610  1.00  0.00            
ATOM   3199  GL2 POPE  624     159.640  92.420  53.370  1.00  0.00            
ATOM   3200  C1A POPE  624     160.760  95.120  49.000  1.00  0.00            
ATOM   3201  D2A POPE  624     158.070  96.080  46.700  1.00  0.00            
ATOM   3202  C3A POPE  624     157.740  98.170  44.380  1.00  0.00            
ATOM   3203  C4A POPE  624     158.870  97.930  39.730  1.00  0.00            
ATOM   3204  C1B POPE  624     156.730  92.540  50.090  1.00  0.00            
ATOM   3205  C2B POPE  624     154.310  91.660  45.860  1.00  0.00            
ATOM   3206  C3B POPE  624     155.600  88.510  41.890  1.00  0.00            
ATOM   3207  C4B POPE  624     156.870  86.010  39.190  1.00  0.00            
ATOM   3208  NH3 POPE  625      36.900  80.640  59.270  1.00  0.00            
ATOM   3209  PO4 POPE  625      32.740  81.360  57.940  1.00  0.00            
ATOM   3210  GL1 POPE  625      34.410  82.150  54.350  1.00  0.00            
ATOM   3211  GL2 POPE  625      38.100  82.770  54.850  1.00  0.00            
ATOM   3212  C1A POPE  625      33.580  82.100  49.920  1.00  0.00            
ATOM   3213  D2A POPE  625      31.430  80.850  45.580  1.00  0.00            
ATOM   3214  C3A POPE  625      29.050  76.450  45.800  1.00  0.00            
ATOM   3215  C4A POPE  625      25.430  73.780  47.580  1.00  0.00            
ATOM   3216  C1B POPE  625      38.930  78.920  52.380  1.00  0.00            
ATOM   3217  C2B POPE  625      37.060  78.620  49.290  1.00  0.00            
ATOM   3218  C3B POPE  625      35.030  76.970  44.790  1.00  0.00            
ATOM   3219  C4B POPE  625      32.380  75.930  41.250  1.00  0.00            
ATOM   3220  NH3 POPE  626      69.000 224.820  63.950  1.00  0.00            
ATOM   3221  PO4 POPE  626      72.570 225.640  61.880  1.00  0.00            
ATOM   3222  GL1 POPE  626      72.260 225.340  57.350  1.00  0.00            
ATOM   3223  GL2 POPE  626      74.710 227.000  55.360  1.00  0.00            
ATOM   3224  C1A POPE  626      69.340 225.120  53.760  1.00  0.00            
ATOM   3225  D2A POPE  626      66.590 226.700  49.230  1.00  0.00            
ATOM   3226  C3A POPE  626      66.470 228.090  46.140  1.00  0.00            
ATOM   3227  C4A POPE  626      69.210 229.310  43.140  1.00  0.00            
ATOM   3228  C1B POPE  626      74.550 227.170  51.730  1.00  0.00            
ATOM   3229  C2B POPE  626      76.590 227.950  47.740  1.00  0.00            
ATOM   3230  C3B POPE  626      77.400 227.620  43.960  1.00  0.00            
ATOM   3231  C4B POPE  626      81.610 229.230  42.380  1.00  0.00            
ATOM   3232  NH3 POPE  627     242.640  50.140  61.470  1.00  0.00            
ATOM   3233  PO4 POPE  627     247.360  48.730  62.370  1.00  0.00            
ATOM   3234  GL1 POPE  627     245.840  47.940  58.110  1.00  0.00            
ATOM   3235  GL2 POPE  627     247.640  45.550  56.900  1.00  0.00            
ATOM   3236  C1A POPE  627     244.940  47.410  53.690  1.00  0.00            
ATOM   3237  D2A POPE  627     243.560  45.220  49.640  1.00  0.00            
ATOM   3238  C3A POPE  627     242.980  46.600  44.920  1.00  0.00            
ATOM   3239  C4A POPE  627     239.240  47.260  42.450  1.00  0.00            
ATOM   3240  C1B POPE  627     250.580  47.340  53.960  1.00  0.00            
ATOM   3241  C2B POPE  627     252.410  48.390  49.580  1.00  0.00            
ATOM   3242  C3B POPE  627     255.250  47.640  47.220  1.00  0.00            
ATOM   3243  C4B POPE  627     259.600  46.960  47.540  1.00  0.00            
ATOM   3244  NH3 POPE  628     259.120 112.170  61.230  1.00  0.00            
ATOM   3245  PO4 POPE  628     260.760 116.070  59.520  1.00  0.00            
ATOM   3246  GL1 POPE  628     263.820 116.130  57.040  1.00  0.00            
ATOM   3247  GL2 POPE  628     265.610 119.420  56.160  1.00  0.00            
ATOM   3248  C1A POPE  628     265.840 114.280  53.960  1.00  0.00            
ATOM   3249  D2A POPE  628     267.580 114.040  48.670  1.00  0.00            
ATOM   3250  C3A POPE  628     270.400 115.430  45.710  1.00  0.00            
ATOM   3251  C4A POPE  628     272.280 113.210  42.230  1.00  0.00            
ATOM   3252  C1B POPE  628     265.080 118.460  51.820  1.00  0.00            
ATOM   3253  C2B POPE  628     266.140 118.560  47.420  1.00  0.00            
ATOM   3254  C3B POPE  628     265.100 116.000  45.070  1.00  0.00            
ATOM   3255  C4B POPE  628     266.440 112.310  43.080  1.00  0.00            
ATOM   3256  NH3 POPE  629      83.920 146.120  57.580  1.00  0.00            
ATOM   3257  PO4 POPE  629      86.630 142.920  55.130  1.00  0.00            
ATOM   3258  GL1 POPE  629      89.660 144.600  51.810  1.00  0.00            
ATOM   3259  GL2 POPE  629      91.060 147.230  52.280  1.00  0.00            
ATOM   3260  C1A POPE  629      90.150 143.580  47.730  1.00  0.00            
ATOM   3261  D2A POPE  629      88.000 141.280  44.250  1.00  0.00            
ATOM   3262  C3A POPE  629      90.120 142.740  39.590  1.00  0.00            
ATOM   3263  C4A POPE  629      88.780 140.590  36.460  1.00  0.00            
ATOM   3264  C1B POPE  629      91.880 148.350  47.310  1.00  0.00            
ATOM   3265  C2B POPE  629      90.650 150.580  44.740  1.00  0.00            
ATOM   3266  C3B POPE  629      91.950 153.180  41.150  1.00  0.00            
ATOM   3267  C4B POPE  629      92.530 156.820  37.460  1.00  0.00            
ATOM   3268  NH3 POPE  630      61.360 182.460  58.670  1.00  0.00            
ATOM   3269  PO4 POPE  630      60.470 186.010  59.730  1.00  0.00            
ATOM   3270  GL1 POPE  630      60.110 188.320  54.480  1.00  0.00            
ATOM   3271  GL2 POPE  630      56.970 188.890  54.400  1.00  0.00            
ATOM   3272  C1A POPE  630      60.190 186.840  50.910  1.00  0.00            
ATOM   3273  D2A POPE  630      59.830 188.610  46.530  1.00  0.00            
ATOM   3274  C3A POPE  630      55.870 190.310  44.700  1.00  0.00            
ATOM   3275  C4A POPE  630      54.010 189.080  40.220  1.00  0.00            
ATOM   3276  C1B POPE  630      56.080 189.410  49.870  1.00  0.00            
ATOM   3277  C2B POPE  630      55.930 185.720  47.340  1.00  0.00            
ATOM   3278  C3B POPE  630      54.930 185.000  43.090  1.00  0.00            
ATOM   3279  C4B POPE  630      52.020 182.460  40.720  1.00  0.00            
ATOM   3280  NH3 POPE  631     165.830  80.640  56.170  1.00  0.00            
ATOM   3281  PO4 POPE  631     168.360  79.500  54.470  1.00  0.00            
ATOM   3282  GL1 POPE  631     168.720  77.620  50.780  1.00  0.00            
ATOM   3283  GL2 POPE  631     171.900  77.250  50.420  1.00  0.00            
ATOM   3284  C1A POPE  631     166.820  79.880  46.340  1.00  0.00            
ATOM   3285  D2A POPE  631     166.410  81.570  41.650  1.00  0.00            
ATOM   3286  C3A POPE  631     166.510  85.730  41.480  1.00  0.00            
ATOM   3287  C4A POPE  631     165.500  90.330  41.330  1.00  0.00            
ATOM   3288  C1B POPE  631     171.030  76.590  46.660  1.00  0.00            
ATOM   3289  C2B POPE  631     167.630  76.430  42.810  1.00  0.00            
ATOM   3290  C3B POPE  631     164.610  76.590  39.350  1.00  0.00            
ATOM   3291  C4B POPE  631     160.480  76.910  38.950  1.00  0.00            
ATOM   3292  NH3 POPE  632     123.160  24.140  58.130  1.00  0.00            
ATOM   3293  PO4 POPE  632     127.630  27.120  58.070  1.00  0.00            
ATOM   3294  GL1 POPE  632     124.310  29.060  55.440  1.00  0.00            
ATOM   3295  GL2 POPE  632     121.120  27.550  54.550  1.00  0.00            
ATOM   3296  C1A POPE  632     124.100  30.360  50.350  1.00  0.00            
ATOM   3297  D2A POPE  632     125.890  31.280  46.630  1.00  0.00            
ATOM   3298  C3A POPE  632     125.510  28.880  43.060  1.00  0.00            
ATOM   3299  C4A POPE  632     123.920  28.900  39.050  1.00  0.00            
ATOM   3300  C1B POPE  632     122.240  25.440  50.930  1.00  0.00            
ATOM   3301  C2B POPE  632     122.410  26.080  46.840  1.00  0.00            
ATOM   3302  C3B POPE  632     120.600  27.670  43.990  1.00  0.00            
ATOM   3303  C4B POPE  632     117.550  26.450  42.530  1.00  0.00            
ATOM   3304  NH3 POPE  633     111.450  72.740  60.870  1.00  0.00            
ATOM   3305  PO4 POPE  633     113.650  75.460  58.540  1.00  0.00            
ATOM   3306  GL1 POPE  633     114.140  76.290  54.780  1.00  0.00            
ATOM   3307  GL2 POPE  633     113.540  79.270  53.590  1.00  0.00            
ATOM   3308  C1A POPE  633     117.070  75.040  52.560  1.00  0.00            
ATOM   3309  D2A POPE  633     118.150  73.910  49.280  1.00  0.00            
ATOM   3310  C3A POPE  633     120.420  70.660  49.130  1.00  0.00            
ATOM   3311  C4A POPE  633     121.130  66.920  46.900  1.00  0.00            
ATOM   3312  C1B POPE  633     117.950  79.790  51.590  1.00  0.00            
ATOM   3313  C2B POPE  633     118.900  79.380  47.680  1.00  0.00            
ATOM   3314  C3B POPE  633     120.740  77.320  45.020  1.00  0.00            
ATOM   3315  C4B POPE  633     119.990  72.560  44.890  1.00  0.00            
ATOM   3316  NH3 POPE  634      94.670  71.330  56.160  1.00  0.00            
ATOM   3317  PO4 POPE  634      98.120  68.820  55.840  1.00  0.00            
ATOM   3318  GL1 POPE  634      96.070  69.140  51.490  1.00  0.00            
ATOM   3319  GL2 POPE  634      99.000  66.970  50.290  1.00  0.00            
ATOM   3320  C1A POPE  634      93.570  72.930  49.680  1.00  0.00            
ATOM   3321  D2A POPE  634      91.070  74.250  45.950  1.00  0.00            
ATOM   3322  C3A POPE  634      93.530  74.460  42.120  1.00  0.00            
ATOM   3323  C4A POPE  634      97.310  77.720  40.170  1.00  0.00            
ATOM   3324  C1B POPE  634      99.270  67.690  46.900  1.00  0.00            
ATOM   3325  C2B POPE  634      98.920  65.620  43.040  1.00  0.00            
ATOM   3326  C3B POPE  634      97.100  68.690  40.700  1.00  0.00            
ATOM   3327  C4B POPE  634      92.660  70.760  39.100  1.00  0.00            
ATOM   3328  NH3 POPE  635      16.440 194.720  65.750  1.00  0.00            
ATOM   3329  PO4 POPE  635      15.710 196.420  61.520  1.00  0.00            
ATOM   3330  GL1 POPE  635      12.390 195.930  57.730  1.00  0.00            
ATOM   3331  GL2 POPE  635       8.930 197.070  57.800  1.00  0.00            
ATOM   3332  C1A POPE  635      12.400 195.000  53.250  1.00  0.00            
ATOM   3333  D2A POPE  635      11.090 193.360  49.460  1.00  0.00            
ATOM   3334  C3A POPE  635       8.280 193.540  45.430  1.00  0.00            
ATOM   3335  C4A POPE  635       5.770 195.400  42.280  1.00  0.00            
ATOM   3336  C1B POPE  635       9.490 199.150  52.860  1.00  0.00            
ATOM   3337  C2B POPE  635       9.600 198.570  48.180  1.00  0.00            
ATOM   3338  C3B POPE  635      10.640 197.260  44.270  1.00  0.00            
ATOM   3339  C4B POPE  635      10.060 194.890  40.250  1.00  0.00            
ATOM   3340  NH3 POPE  636     202.560 112.300  60.570  1.00  0.00            
ATOM   3341  PO4 POPE  636     198.570 114.170  60.290  1.00  0.00            
ATOM   3342  GL1 POPE  636     196.040 115.210  56.730  1.00  0.00            
ATOM   3343  GL2 POPE  636     192.990 114.270  55.810  1.00  0.00            
ATOM   3344  C1A POPE  636     198.580 116.400  53.940  1.00  0.00            
ATOM   3345  D2A POPE  636     199.220 116.910  49.040  1.00  0.00            
ATOM   3346  C3A POPE  636     198.080 113.050  46.290  1.00  0.00            
ATOM   3347  C4A POPE  636     196.480 109.420  44.670  1.00  0.00            
ATOM   3348  C1B POPE  636     193.880 114.800  51.800  1.00  0.00            
ATOM   3349  C2B POPE  636     194.080 116.280  47.860  1.00  0.00            
ATOM   3350  C3B POPE  636     190.930 115.610  45.000  1.00  0.00            
ATOM   3351  C4B POPE  636     190.440 118.120  41.080  1.00  0.00            
ATOM   3352  NH3 POPE  637     110.450  22.190  58.330  1.00  0.00            
ATOM   3353  PO4 POPE  637     106.230  22.250  60.150  1.00  0.00            
ATOM   3354  GL1 POPE  637     105.630  20.340  56.410  1.00  0.00            
ATOM   3355  GL2 POPE  637     105.290  17.300  56.080  1.00  0.00            
ATOM   3356  C1A POPE  637     104.230  19.170  51.960  1.00  0.00            
ATOM   3357  D2A POPE  637     104.210  19.370  46.980  1.00  0.00            
ATOM   3358  C3A POPE  637     101.250  22.120  44.930  1.00  0.00            
ATOM   3359  C4A POPE  637      98.300  24.750  43.520  1.00  0.00            
ATOM   3360  C1B POPE  637     108.310  16.560  53.110  1.00  0.00            
ATOM   3361  C2B POPE  637     109.650  16.670  49.510  1.00  0.00            
ATOM   3362  C3B POPE  637     108.240  16.230  45.390  1.00  0.00            
ATOM   3363  C4B POPE  637     106.360  12.570  44.160  1.00  0.00            
ATOM   3364  NH3 POPE  638      62.260 154.470  60.750  1.00  0.00            
ATOM   3365  PO4 POPE  638      57.910 152.680  59.130  1.00  0.00            
ATOM   3366  GL1 POPE  638      55.280 151.560  54.900  1.00  0.00            
ATOM   3367  GL2 POPE  638      52.860 152.520  54.550  1.00  0.00            
ATOM   3368  C1A POPE  638      56.310 149.800  50.290  1.00  0.00            
ATOM   3369  D2A POPE  638      55.390 150.010  45.750  1.00  0.00            
ATOM   3370  C3A POPE  638      52.400 149.530  44.320  1.00  0.00            
ATOM   3371  C4A POPE  638      51.750 147.480  39.880  1.00  0.00            
ATOM   3372  C1B POPE  638      52.210 152.730  49.900  1.00  0.00            
ATOM   3373  C2B POPE  638      51.920 154.610  45.340  1.00  0.00            
ATOM   3374  C3B POPE  638      51.500 157.300  41.500  1.00  0.00            
ATOM   3375  C4B POPE  638      49.290 161.530  39.810  1.00  0.00            
ATOM   3376  NH3 POPE  639      34.730 148.830  62.640  1.00  0.00            
ATOM   3377  PO4 POPE  639      36.340 149.070  57.930  1.00  0.00            
ATOM   3378  GL1 POPE  639      39.000 146.880  54.710  1.00  0.00            
ATOM   3379  GL2 POPE  639      42.330 145.600  55.900  1.00  0.00            
ATOM   3380  C1A POPE  639      39.440 148.440  49.970  1.00  0.00            
ATOM   3381  D2A POPE  639      39.070 146.050  45.740  1.00  0.00            
ATOM   3382  C3A POPE  639      40.400 143.450  45.350  1.00  0.00            
ATOM   3383  C4A POPE  639      37.830 143.100  42.210  1.00  0.00            
ATOM   3384  C1B POPE  639      43.380 144.900  52.720  1.00  0.00            
ATOM   3385  C2B POPE  639      43.960 144.670  48.430  1.00  0.00            
ATOM   3386  C3B POPE  639      45.310 145.680  44.390  1.00  0.00            
ATOM   3387  C4B POPE  639      47.400 147.490  41.950  1.00  0.00            
ATOM   3388  NH3 POPE  640     216.880 184.850  60.950  1.00  0.00            
ATOM   3389  PO4 POPE  640     212.810 186.190  62.020  1.00  0.00            
ATOM   3390  GL1 POPE  640     211.140 187.690  57.440  1.00  0.00            
ATOM   3391  GL2 POPE  640     209.280 188.940  57.180  1.00  0.00            
ATOM   3392  C1A POPE  640     212.420 185.280  53.450  1.00  0.00            
ATOM   3393  D2A POPE  640     215.060 185.250  49.080  1.00  0.00            
ATOM   3394  C3A POPE  640     212.880 186.090  45.660  1.00  0.00            
ATOM   3395  C4A POPE  640     211.340 184.470  42.430  1.00  0.00            
ATOM   3396  C1B POPE  640     208.850 188.140  52.730  1.00  0.00            
ATOM   3397  C2B POPE  640     208.540 187.290  48.350  1.00  0.00            
ATOM   3398  C3B POPE  640     207.570 190.050  44.800  1.00  0.00            
ATOM   3399  C4B POPE  640     206.340 188.810  40.840  1.00  0.00            
ATOM   3400  NH3 POPE  641      14.980 224.190  61.640  1.00  0.00            
ATOM   3401  PO4 POPE  641      11.890 226.090  63.350  1.00  0.00            
ATOM   3402  GL1 POPE  641       8.910 227.110  59.310  1.00  0.00            
ATOM   3403  GL2 POPE  641       7.930 224.520  57.990  1.00  0.00            
ATOM   3404  C1A POPE  641      10.280 229.780  56.220  1.00  0.00            
ATOM   3405  D2A POPE  641      11.090 233.230  56.440  1.00  0.00            
ATOM   3406  C3A POPE  641      10.250 235.140  52.720  1.00  0.00            
ATOM   3407  C4A POPE  641      12.100 237.850  49.480  1.00  0.00            
ATOM   3408  C1B POPE  641       7.750 224.950  54.290  1.00  0.00            
ATOM   3409  C2B POPE  641       7.410 226.780  51.310  1.00  0.00            
ATOM   3410  C3B POPE  641       6.810 224.980  46.310  1.00  0.00            
ATOM   3411  C4B POPE  641       3.490 223.180  43.080  1.00  0.00            
ATOM   3412  NH3 POPE  642     233.300 177.940  67.810  1.00  0.00            
ATOM   3413  PO4 POPE  642     235.070 178.510  63.250  1.00  0.00            
ATOM   3414  GL1 POPE  642     235.810 176.060  59.560  1.00  0.00            
ATOM   3415  GL2 POPE  642     238.360 175.160  58.230  1.00  0.00            
ATOM   3416  C1A POPE  642     234.380 175.690  55.530  1.00  0.00            
ATOM   3417  D2A POPE  642     232.540 173.490  52.610  1.00  0.00            
ATOM   3418  C3A POPE  642     229.850 171.530  51.510  1.00  0.00            
ATOM   3419  C4A POPE  642     226.140 174.000  50.100  1.00  0.00            
ATOM   3420  C1B POPE  642     238.490 173.580  53.390  1.00  0.00            
ATOM   3421  C2B POPE  642     236.840 174.660  49.420  1.00  0.00            
ATOM   3422  C3B POPE  642     235.590 175.680  45.400  1.00  0.00            
ATOM   3423  C4B POPE  642     236.200 176.940  40.970  1.00  0.00            
ATOM   3424  NH3 POPE  643     270.120 160.040  64.110  1.00  0.00            
ATOM   3425  PO4 POPE  643     272.600 155.630  64.020  1.00  0.00            
ATOM   3426  GL1 POPE  643     269.700 156.290  60.910  1.00  0.00            
ATOM   3427  GL2 POPE  643     271.780 158.200  59.540  1.00  0.00            
ATOM   3428  C1A POPE  643     266.690 154.100  57.760  1.00  0.00            
ATOM   3429  D2A POPE  643     267.730 152.450  53.550  1.00  0.00            
ATOM   3430  C3A POPE  643     269.760 153.420  49.480  1.00  0.00            
ATOM   3431  C4A POPE  643     269.840 150.770  45.670  1.00  0.00            
ATOM   3432  C1B POPE  643     270.660 156.480  56.080  1.00  0.00            
ATOM   3433  C2B POPE  643     271.160 157.600  51.800  1.00  0.00            
ATOM   3434  C3B POPE  643     271.720 158.360  47.550  1.00  0.00            
ATOM   3435  C4B POPE  643     274.560 160.520  45.620  1.00  0.00            
ATOM   3436  NH3 POPE  644     137.420 261.040  54.220  1.00  0.00            
ATOM   3437  PO4 POPE  644     141.170 262.110  52.310  1.00  0.00            
ATOM   3438  GL1 POPE  644     139.670 262.620  49.570  1.00  0.00            
ATOM   3439  GL2 POPE  644     137.300 260.950  48.580  1.00  0.00            
ATOM   3440  C1A POPE  644     139.890 266.710  46.430  1.00  0.00            
ATOM   3441  D2A POPE  644     137.200 268.230  42.970  1.00  0.00            
ATOM   3442  C3A POPE  644     138.010 265.730  39.790  1.00  0.00            
ATOM   3443  C4A POPE  644     137.820 261.510  39.180  1.00  0.00            
ATOM   3444  C1B POPE  644     133.790 258.810  47.090  1.00  0.00            
ATOM   3445  C2B POPE  644     130.270 256.170  46.110  1.00  0.00            
ATOM   3446  C3B POPE  644     128.020 255.450  42.250  1.00  0.00            
ATOM   3447  C4B POPE  644     123.660 254.980  40.630  1.00  0.00            
ATOM   3448  NH3 POPE  645     163.930 206.860  58.710  1.00  0.00            
ATOM   3449  PO4 POPE  645     167.800 204.110  59.370  1.00  0.00            
ATOM   3450  GL1 POPE  645     167.300 205.580  54.780  1.00  0.00            
ATOM   3451  GL2 POPE  645     167.840 208.700  55.110  1.00  0.00            
ATOM   3452  C1A POPE  645     166.690 208.000  50.530  1.00  0.00            
ATOM   3453  D2A POPE  645     166.380 208.930  46.640  1.00  0.00            
ATOM   3454  C3A POPE  645     168.160 206.470  43.410  1.00  0.00            
ATOM   3455  C4A POPE  645     166.860 202.650  42.040  1.00  0.00            
ATOM   3456  C1B POPE  645     167.780 212.190  53.520  1.00  0.00            
ATOM   3457  C2B POPE  645     166.650 213.480  49.090  1.00  0.00            
ATOM   3458  C3B POPE  645     163.350 213.430  44.980  1.00  0.00            
ATOM   3459  C4B POPE  645     159.820 212.420  44.400  1.00  0.00            
ATOM   3460  NH3 POPE  646     127.920 270.470  58.080  1.00  0.00            
ATOM   3461  PO4 POPE  646     132.220 269.340  56.950  1.00  0.00            
ATOM   3462  GL1 POPE  646     129.710 269.110  53.460  1.00  0.00            
ATOM   3463  GL2 POPE  646     129.110 272.080  52.580  1.00  0.00            
ATOM   3464  C1A POPE  646     130.720 267.330  49.850  1.00  0.00            
ATOM   3465  D2A POPE  646     131.310 267.860  44.960  1.00  0.00            
ATOM   3466  C3A POPE  646     132.250 270.450  40.340  1.00  0.00            
ATOM   3467  C4A POPE  646     129.580 272.780  36.970  1.00  0.00            
ATOM   3468  C1B POPE  646     132.240 272.460  48.870  1.00  0.00            
ATOM   3469  C2B POPE  646     131.480 273.100  44.410  1.00  0.00            
ATOM   3470  C3B POPE  646     131.060 275.570  40.880  1.00  0.00            
ATOM   3471  C4B POPE  646     129.840 278.040  36.960  1.00  0.00            
ATOM   3472  NH3 POPE  647      61.250  18.210  65.340  1.00  0.00            
ATOM   3473  PO4 POPE  647      60.070  14.800  62.720  1.00  0.00            
ATOM   3474  GL1 POPE  647      60.030  14.270  58.960  1.00  0.00            
ATOM   3475  GL2 POPE  647      56.790  13.690  58.620  1.00  0.00            
ATOM   3476  C1A POPE  647      62.740  11.760  55.500  1.00  0.00            
ATOM   3477  D2A POPE  647      62.650  11.610  51.470  1.00  0.00            
ATOM   3478  C3A POPE  647      63.640  14.220  47.820  1.00  0.00            
ATOM   3479  C4A POPE  647      65.600  12.620  43.540  1.00  0.00            
ATOM   3480  C1B POPE  647      57.460  12.570  54.390  1.00  0.00            
ATOM   3481  C2B POPE  647      58.610  13.990  49.380  1.00  0.00            
ATOM   3482  C3B POPE  647      56.630  16.820  47.050  1.00  0.00            
ATOM   3483  C4B POPE  647      51.940  18.000  45.470  1.00  0.00            
ATOM   3484  NH3 POPE  648      42.700  66.820  61.660  1.00  0.00            
ATOM   3485  PO4 POPE  648      45.800  64.030  60.330  1.00  0.00            
ATOM   3486  GL1 POPE  648      46.830  62.900  56.740  1.00  0.00            
ATOM   3487  GL2 POPE  648      44.580  60.870  56.340  1.00  0.00            
ATOM   3488  C1A POPE  648      48.920  63.270  52.630  1.00  0.00            
ATOM   3489  D2A POPE  648      48.900  63.150  48.010  1.00  0.00            
ATOM   3490  C3A POPE  648      51.780  63.190  45.310  1.00  0.00            
ATOM   3491  C4A POPE  648      56.450  64.160  43.440  1.00  0.00            
ATOM   3492  C1B POPE  648      41.910  60.400  52.640  1.00  0.00            
ATOM   3493  C2B POPE  648      39.930  60.590  48.770  1.00  0.00            
ATOM   3494  C3B POPE  648      38.610  61.640  42.870  1.00  0.00            
ATOM   3495  C4B POPE  648      36.720  58.890  41.130  1.00  0.00            
ATOM   3496  NH3 POPE  649     179.540 116.120  61.900  1.00  0.00            
ATOM   3497  PO4 POPE  649     177.490 112.680  59.700  1.00  0.00            
ATOM   3498  GL1 POPE  649     176.950 111.710  55.380  1.00  0.00            
ATOM   3499  GL2 POPE  649     173.390 111.500  54.190  1.00  0.00            
ATOM   3500  C1A POPE  649     179.200 110.350  51.520  1.00  0.00            
ATOM   3501  D2A POPE  649     178.260 108.380  47.570  1.00  0.00            
ATOM   3502  C3A POPE  649     177.980 110.300  42.870  1.00  0.00            
ATOM   3503  C4A POPE  649     179.910 113.700  41.450  1.00  0.00            
ATOM   3504  C1B POPE  649     172.770 115.570  51.070  1.00  0.00            
ATOM   3505  C2B POPE  649     172.580 117.470  46.200  1.00  0.00            
ATOM   3506  C3B POPE  649     171.240 119.500  42.520  1.00  0.00            
ATOM   3507  C4B POPE  649     170.180 122.220  39.630  1.00  0.00            
ATOM   3508  NH3 POPE  650     165.910   3.530  55.660  1.00  0.00            
ATOM   3509  PO4 POPE  650     169.410   3.460  57.830  1.00  0.00            
ATOM   3510  GL1 POPE  650     170.890   4.310  53.840  1.00  0.00            
ATOM   3511  GL2 POPE  650     169.530   7.380  52.290  1.00  0.00            
ATOM   3512  C1A POPE  650     172.420   2.480  49.730  1.00  0.00            
ATOM   3513  D2A POPE  650     173.400   2.380  44.750  1.00  0.00            
ATOM   3514  C3A POPE  650     171.740   3.630  41.360  1.00  0.00            
ATOM   3515  C4A POPE  650     169.540   4.490  37.430  1.00  0.00            
ATOM   3516  C1B POPE  650     172.030   9.150  48.940  1.00  0.00            
ATOM   3517  C2B POPE  650     172.680   7.790  45.210  1.00  0.00            
ATOM   3518  C3B POPE  650     172.370   8.530  40.660  1.00  0.00            
ATOM   3519  C4B POPE  650     170.630   9.260  36.310  1.00  0.00            
ATOM   3520  NH3 POPE  651     125.800 142.130  54.110  1.00  0.00            
ATOM   3521  PO4 POPE  651     123.080 146.230  53.980  1.00  0.00            
ATOM   3522  GL1 POPE  651     120.460 148.590  49.940  1.00  0.00            
ATOM   3523  GL2 POPE  651     121.770 150.620  46.890  1.00  0.00            
ATOM   3524  C1A POPE  651     116.840 149.120  47.160  1.00  0.00            
ATOM   3525  D2A POPE  651     112.560 150.860  45.340  1.00  0.00            
ATOM   3526  C3A POPE  651     110.150 148.590  41.890  1.00  0.00            
ATOM   3527  C4A POPE  651     107.340 145.450  41.220  1.00  0.00            
ATOM   3528  C1B POPE  651     119.080 151.350  42.990  1.00  0.00            
ATOM   3529  C2B POPE  651     116.140 154.660  42.010  1.00  0.00            
ATOM   3530  C3B POPE  651     114.730 158.950  41.150  1.00  0.00            
ATOM   3531  C4B POPE  651     112.110 163.140  38.810  1.00  0.00            
ATOM   3532  NH3 POPE  652     208.690  10.130  56.590  1.00  0.00            
ATOM   3533  PO4 POPE  652     213.700   9.630  56.700  1.00  0.00            
ATOM   3534  GL1 POPE  652     212.120  12.530  53.260  1.00  0.00            
ATOM   3535  GL2 POPE  652     209.240  12.200  50.210  1.00  0.00            
ATOM   3536  C1A POPE  652     215.200  14.420  49.310  1.00  0.00            
ATOM   3537  D2A POPE  652     216.940  15.420  45.960  1.00  0.00            
ATOM   3538  C3A POPE  652     216.100  18.720  42.330  1.00  0.00            
ATOM   3539  C4A POPE  652     213.830  16.740  38.500  1.00  0.00            
ATOM   3540  C1B POPE  652     209.270   8.510  47.720  1.00  0.00            
ATOM   3541  C2B POPE  652     210.750   4.820  45.110  1.00  0.00            
ATOM   3542  C3B POPE  652     212.090   5.250  41.300  1.00  0.00            
ATOM   3543  C4B POPE  652     216.200   3.630  40.130  1.00  0.00            
ATOM   3544  NH3 POPE  653      56.740  58.070  62.730  1.00  0.00            
ATOM   3545  PO4 POPE  653      53.710  61.510  62.680  1.00  0.00            
ATOM   3546  GL1 POPE  653      52.960  63.060  58.800  1.00  0.00            
ATOM   3547  GL2 POPE  653      51.280  65.690  59.440  1.00  0.00            
ATOM   3548  C1A POPE  653      53.030  61.300  54.380  1.00  0.00            
ATOM   3549  D2A POPE  653      51.370  59.170  49.860  1.00  0.00            
ATOM   3550  C3A POPE  653      54.770  59.330  46.670  1.00  0.00            
ATOM   3551  C4A POPE  653      57.990  58.870  45.110  1.00  0.00            
ATOM   3552  C1B POPE  653      51.120  67.400  55.440  1.00  0.00            
ATOM   3553  C2B POPE  653      48.230  68.140  51.340  1.00  0.00            
ATOM   3554  C3B POPE  653      50.760  67.470  48.750  1.00  0.00            
ATOM   3555  C4B POPE  653      53.590  64.870  50.880  1.00  0.00            
ATOM   3556  NH3 POPE  654     204.260 170.450  61.240  1.00  0.00            
ATOM   3557  PO4 POPE  654     201.010 169.530  62.120  1.00  0.00            
ATOM   3558  GL1 POPE  654     200.270 165.230  59.790  1.00  0.00            
ATOM   3559  GL2 POPE  654     203.460 164.620  60.310  1.00  0.00            
ATOM   3560  C1A POPE  654     203.120 162.990  55.600  1.00  0.00            
ATOM   3561  D2A POPE  654     203.990 161.560  51.760  1.00  0.00            
ATOM   3562  C3A POPE  654     202.110 161.720  47.300  1.00  0.00            
ATOM   3563  C4A POPE  654     202.740 163.620  43.320  1.00  0.00            
ATOM   3564  C1B POPE  654     207.490 163.170  58.460  1.00  0.00            
ATOM   3565  C2B POPE  654     208.920 162.630  54.000  1.00  0.00            
ATOM   3566  C3B POPE  654     211.050 160.900  50.300  1.00  0.00            
ATOM   3567  C4B POPE  654     212.590 157.350  48.420  1.00  0.00            
ATOM   3568  NH3 POPE  655     257.770 103.560  62.000  1.00  0.00            
ATOM   3569  PO4 POPE  655     253.910 104.010  60.490  1.00  0.00            
ATOM   3570  GL1 POPE  655     253.500 104.600  55.890  1.00  0.00            
ATOM   3571  GL2 POPE  655     256.230 102.450  55.160  1.00  0.00            
ATOM   3572  C1A POPE  655     251.470 104.000  51.300  1.00  0.00            
ATOM   3573  D2A POPE  655     250.070 103.880  46.950  1.00  0.00            
ATOM   3574  C3A POPE  655     252.100 101.710  44.170  1.00  0.00            
ATOM   3575  C4A POPE  655     255.330 100.050  41.360  1.00  0.00            
ATOM   3576  C1B POPE  655     258.070 103.840  51.340  1.00  0.00            
ATOM   3577  C2B POPE  655     255.950 103.190  47.420  1.00  0.00            
ATOM   3578  C3B POPE  655     257.510 102.960  44.110  1.00  0.00            
ATOM   3579  C4B POPE  655     262.100 103.040  42.890  1.00  0.00            
ATOM   3580  NH3 POPE  656      58.880 172.710  60.010  1.00  0.00            
ATOM   3581  PO4 POPE  656      62.670 173.100  58.950  1.00  0.00            
ATOM   3582  GL1 POPE  656      61.910 174.750  54.960  1.00  0.00            
ATOM   3583  GL2 POPE  656      64.940 175.380  54.430  1.00  0.00            
ATOM   3584  C1A POPE  656      59.330 175.950  50.690  1.00  0.00            
ATOM   3585  D2A POPE  656      61.000 176.620  46.230  1.00  0.00            
ATOM   3586  C3A POPE  656      61.140 173.040  43.060  1.00  0.00            
ATOM   3587  C4A POPE  656      59.210 169.230  43.930  1.00  0.00            
ATOM   3588  C1B POPE  656      66.600 178.680  50.320  1.00  0.00            
ATOM   3589  C2B POPE  656      65.430 179.850  45.850  1.00  0.00            
ATOM   3590  C3B POPE  656      64.410 177.750  42.110  1.00  0.00            
ATOM   3591  C4B POPE  656      66.220 174.650  39.820  1.00  0.00            
ATOM   3592  NH3 POPE  657     154.190 232.350  59.140  1.00  0.00            
ATOM   3593  PO4 POPE  657     157.910 233.380  59.220  1.00  0.00            
ATOM   3594  GL1 POPE  657     155.490 235.400  55.400  1.00  0.00            
ATOM   3595  GL2 POPE  657     158.300 235.440  53.220  1.00  0.00            
ATOM   3596  C1A POPE  657     153.980 237.980  51.650  1.00  0.00            
ATOM   3597  D2A POPE  657     151.740 237.160  48.520  1.00  0.00            
ATOM   3598  C3A POPE  657     148.240 236.650  45.610  1.00  0.00            
ATOM   3599  C4A POPE  657     144.760 233.290  43.750  1.00  0.00            
ATOM   3600  C1B POPE  657     157.930 236.410  48.770  1.00  0.00            
ATOM   3601  C2B POPE  657     159.400 234.120  45.370  1.00  0.00            
ATOM   3602  C3B POPE  657     162.060 235.610  43.620  1.00  0.00            
ATOM   3603  C4B POPE  657     162.440 236.770  39.670  1.00  0.00            
ATOM   3604  NH3 POPE  658       1.090  97.910  56.740  1.00  0.00            
ATOM   3605  PO4 POPE  658       2.200 101.520  57.880  1.00  0.00            
ATOM   3606  GL1 POPE  658       1.050 102.280  54.350  1.00  0.00            
ATOM   3607  GL2 POPE  658     281.250 104.340  55.460  1.00  0.00            
ATOM   3608  C1A POPE  658     281.620 101.260  49.960  1.00  0.00            
ATOM   3609  D2A POPE  658     278.310  98.490  47.680  1.00  0.00            
ATOM   3610  C3A POPE  658     275.680  99.210  43.840  1.00  0.00            
ATOM   3611  C4A POPE  658     273.000  99.570  39.780  1.00  0.00            
ATOM   3612  C1B POPE  658     278.300 103.150  52.530  1.00  0.00            
ATOM   3613  C2B POPE  658     277.100  99.370  52.740  1.00  0.00            
ATOM   3614  C3B POPE  658     276.910  95.110  50.690  1.00  0.00            
ATOM   3615  C4B POPE  658     277.910  93.620  47.630  1.00  0.00            
ATOM   3616  NH3 POPE  659     235.850 202.070  60.630  1.00  0.00            
ATOM   3617  PO4 POPE  659     232.350 199.700  59.070  1.00  0.00            
ATOM   3618  GL1 POPE  659     232.590 201.020  54.970  1.00  0.00            
ATOM   3619  GL2 POPE  659     235.040 202.980  55.420  1.00  0.00            
ATOM   3620  C1A POPE  659     231.940 200.080  51.090  1.00  0.00            
ATOM   3621  D2A POPE  659     232.020 199.890  46.370  1.00  0.00            
ATOM   3622  C3A POPE  659     229.660 196.130  45.270  1.00  0.00            
ATOM   3623  C4A POPE  659     225.980 193.630  42.120  1.00  0.00            
ATOM   3624  C1B POPE  659     237.210 203.180  52.090  1.00  0.00            
ATOM   3625  C2B POPE  659     236.830 202.060  47.810  1.00  0.00            
ATOM   3626  C3B POPE  659     235.490 202.520  43.690  1.00  0.00            
ATOM   3627  C4B POPE  659     232.410 200.250  41.400  1.00  0.00            
ATOM   3628  NH3 POPE  660     215.460  24.950  61.330  1.00  0.00            
ATOM   3629  PO4 POPE  660     217.820  27.890  60.560  1.00  0.00            
ATOM   3630  GL1 POPE  660     218.100  26.750  57.090  1.00  0.00            
ATOM   3631  GL2 POPE  660     215.610  29.410  56.130  1.00  0.00            
ATOM   3632  C1A POPE  660     221.470  25.510  53.440  1.00  0.00            
ATOM   3633  D2A POPE  660     223.510  22.450  51.360  1.00  0.00            
ATOM   3634  C3A POPE  660     223.080  23.390  46.560  1.00  0.00            
ATOM   3635  C4A POPE  660     222.920  25.390  42.630  1.00  0.00            
ATOM   3636  C1B POPE  660     215.020  28.040  51.360  1.00  0.00            
ATOM   3637  C2B POPE  660     214.500  26.920  47.120  1.00  0.00            
ATOM   3638  C3B POPE  660     214.640  27.730  42.310  1.00  0.00            
ATOM   3639  C4B POPE  660     215.450  29.560  37.950  1.00  0.00            
ATOM   3640  NH3 POPE  661      23.820 162.360  65.360  1.00  0.00            
ATOM   3641  PO4 POPE  661      19.680 162.010  65.560  1.00  0.00            
ATOM   3642  GL1 POPE  661      21.390 162.490  61.030  1.00  0.00            
ATOM   3643  GL2 POPE  661      21.010 165.510  59.130  1.00  0.00            
ATOM   3644  C1A POPE  661      21.560 160.490  56.580  1.00  0.00            
ATOM   3645  D2A POPE  661      19.570 158.480  52.890  1.00  0.00            
ATOM   3646  C3A POPE  661      21.840 156.520  50.170  1.00  0.00            
ATOM   3647  C4A POPE  661      19.570 156.130  44.830  1.00  0.00            
ATOM   3648  C1B POPE  661      21.770 167.170  54.600  1.00  0.00            
ATOM   3649  C2B POPE  661      22.470 167.940  49.730  1.00  0.00            
ATOM   3650  C3B POPE  661      24.690 170.070  47.360  1.00  0.00            
ATOM   3651  C4B POPE  661      27.650 172.720  46.030  1.00  0.00            
ATOM   3652  NH3 POPE  662      19.730  46.590  66.190  1.00  0.00            
ATOM   3653  PO4 POPE  662      16.100  49.120  64.830  1.00  0.00            
ATOM   3654  GL1 POPE  662      16.320  49.770  60.510  1.00  0.00            
ATOM   3655  GL2 POPE  662      14.610  47.660  59.470  1.00  0.00            
ATOM   3656  C1A POPE  662      12.520  51.750  57.730  1.00  0.00            
ATOM   3657  D2A POPE  662      11.460  54.140  54.430  1.00  0.00            
ATOM   3658  C3A POPE  662      13.040  55.430  50.790  1.00  0.00            
ATOM   3659  C4A POPE  662      16.160  57.860  48.520  1.00  0.00            
ATOM   3660  C1B POPE  662      11.410  47.150  56.810  1.00  0.00            
ATOM   3661  C2B POPE  662      10.420  48.400  53.010  1.00  0.00            
ATOM   3662  C3B POPE  662       9.090  51.740  50.040  1.00  0.00            
ATOM   3663  C4B POPE  662       7.420  55.550  51.550  1.00  0.00            
ATOM   3664  NH3 POPE  663     249.540 120.130  63.820  1.00  0.00            
ATOM   3665  PO4 POPE  663     253.390 119.970  63.950  1.00  0.00            
ATOM   3666  GL1 POPE  663     252.730 121.960  59.800  1.00  0.00            
ATOM   3667  GL2 POPE  663     255.040 123.530  58.890  1.00  0.00            
ATOM   3668  C1A POPE  663     252.840 122.340  54.950  1.00  0.00            
ATOM   3669  D2A POPE  663     253.050 119.490  51.710  1.00  0.00            
ATOM   3670  C3A POPE  663     253.130 120.770  47.500  1.00  0.00            
ATOM   3671  C4A POPE  663     253.820 123.610  44.840  1.00  0.00            
ATOM   3672  C1B POPE  663     255.690 127.490  56.440  1.00  0.00            
ATOM   3673  C2B POPE  663     254.490 130.430  54.230  1.00  0.00            
ATOM   3674  C3B POPE  663     254.970 131.940  50.450  1.00  0.00            
ATOM   3675  C4B POPE  663     253.180 132.180  46.020  1.00  0.00            
ATOM   3676  NH3 POPE  664      26.450 145.240  58.720  1.00  0.00            
ATOM   3677  PO4 POPE  664      26.050 140.420  59.240  1.00  0.00            
ATOM   3678  GL1 POPE  664      24.060 140.310  55.840  1.00  0.00            
ATOM   3679  GL2 POPE  664      25.690 143.510  54.130  1.00  0.00            
ATOM   3680  C1A POPE  664      24.940 138.400  52.830  1.00  0.00            
ATOM   3681  D2A POPE  664      25.980 137.080  48.960  1.00  0.00            
ATOM   3682  C3A POPE  664      24.120 139.410  45.440  1.00  0.00            
ATOM   3683  C4A POPE  664      21.640 141.580  41.610  1.00  0.00            
ATOM   3684  C1B POPE  664      26.950 141.860  49.420  1.00  0.00            
ATOM   3685  C2B POPE  664      30.690 144.330  46.260  1.00  0.00            
ATOM   3686  C3B POPE  664      33.990 147.230  44.510  1.00  0.00            
ATOM   3687  C4B POPE  664      34.110 148.780  40.380  1.00  0.00            
ATOM   3688  NH3 POPE  665     180.200 205.300  62.090  1.00  0.00            
ATOM   3689  PO4 POPE  665     183.090 203.380  60.690  1.00  0.00            
ATOM   3690  GL1 POPE  665     185.390 204.860  57.650  1.00  0.00            
ATOM   3691  GL2 POPE  665     184.220 202.310  56.130  1.00  0.00            
ATOM   3692  C1A POPE  665     189.530 205.010  55.610  1.00  0.00            
ATOM   3693  D2A POPE  665     190.260 204.100  51.440  1.00  0.00            
ATOM   3694  C3A POPE  665     189.300 200.560  49.620  1.00  0.00            
ATOM   3695  C4A POPE  665     188.530 197.980  45.940  1.00  0.00            
ATOM   3696  C1B POPE  665     185.570 204.700  52.340  1.00  0.00            
ATOM   3697  C2B POPE  665     184.150 206.050  46.990  1.00  0.00            
ATOM   3698  C3B POPE  665     181.910 207.470  42.480  1.00  0.00            
ATOM   3699  C4B POPE  665     179.260 207.030  38.940  1.00  0.00            
ATOM   3700  NH3 POPE  666      15.750 238.720  64.630  1.00  0.00            
ATOM   3701  PO4 POPE  666      12.700 240.610  66.020  1.00  0.00            
ATOM   3702  GL1 POPE  666      12.100 241.410  61.440  1.00  0.00            
ATOM   3703  GL2 POPE  666      11.410 238.680  60.480  1.00  0.00            
ATOM   3704  C1A POPE  666      11.710 242.710  56.910  1.00  0.00            
ATOM   3705  D2A POPE  666      10.380 240.540  53.320  1.00  0.00            
ATOM   3706  C3A POPE  666       9.050 242.170  49.080  1.00  0.00            
ATOM   3707  C4A POPE  666       5.090 241.280  46.270  1.00  0.00            
ATOM   3708  C1B POPE  666      12.820 237.560  56.510  1.00  0.00            
ATOM   3709  C2B POPE  666      14.680 235.730  53.700  1.00  0.00            
ATOM   3710  C3B POPE  666      16.740 235.240  50.490  1.00  0.00            
ATOM   3711  C4B POPE  666      16.320 235.960  46.050  1.00  0.00            
ATOM   3712  NH3 POPE  667      73.450  47.830  65.030  1.00  0.00            
ATOM   3713  PO4 POPE  667      74.040  51.470  61.540  1.00  0.00            
ATOM   3714  GL1 POPE  667      75.880  48.980  56.890  1.00  0.00            
ATOM   3715  GL2 POPE  667      73.200  47.230  55.530  1.00  0.00            
ATOM   3716  C1A POPE  667      78.380  47.910  53.170  1.00  0.00            
ATOM   3717  D2A POPE  667      79.410  47.700  49.350  1.00  0.00            
ATOM   3718  C3A POPE  667      76.230  48.990  46.180  1.00  0.00            
ATOM   3719  C4A POPE  667      73.500  50.640  42.350  1.00  0.00            
ATOM   3720  C1B POPE  667      73.810  48.200  50.940  1.00  0.00            
ATOM   3721  C2B POPE  667      71.680  48.390  47.430  1.00  0.00            
ATOM   3722  C3B POPE  667      68.240  48.930  44.520  1.00  0.00            
ATOM   3723  C4B POPE  667      66.130  45.650  43.390  1.00  0.00            
ATOM   3724  NH3 POPE  668      19.280  96.700  54.030  1.00  0.00            
ATOM   3725  PO4 POPE  668      24.200  96.560  56.400  1.00  0.00            
ATOM   3726  GL1 POPE  668      24.240  94.310  53.610  1.00  0.00            
ATOM   3727  GL2 POPE  668      26.680  95.580  51.470  1.00  0.00            
ATOM   3728  C1A POPE  668      23.650  92.100  49.580  1.00  0.00            
ATOM   3729  D2A POPE  668      21.990  88.210  48.150  1.00  0.00            
ATOM   3730  C3A POPE  668      23.590  85.840  44.410  1.00  0.00            
ATOM   3731  C4A POPE  668      21.730  81.900  42.310  1.00  0.00            
ATOM   3732  C1B POPE  668      27.110  95.420  47.320  1.00  0.00            
ATOM   3733  C2B POPE  668      26.520  96.080  42.590  1.00  0.00            
ATOM   3734  C3B POPE  668      23.950  94.080  38.620  1.00  0.00            
ATOM   3735  C4B POPE  668      24.920  92.530  34.330  1.00  0.00            
ATOM   3736  NH3 POPE  669     143.690  14.310  57.850  1.00  0.00            
ATOM   3737  PO4 POPE  669     145.560  10.620  56.570  1.00  0.00            
ATOM   3738  GL1 POPE  669     146.320  13.520  53.130  1.00  0.00            
ATOM   3739  GL2 POPE  669     143.360  12.810  52.930  1.00  0.00            
ATOM   3740  C1A POPE  669     145.350  13.420  48.560  1.00  0.00            
ATOM   3741  D2A POPE  669     143.710  13.520  44.300  1.00  0.00            
ATOM   3742  C3A POPE  669     142.700   9.530  42.030  1.00  0.00            
ATOM   3743  C4A POPE  669     139.250   8.550  39.500  1.00  0.00            
ATOM   3744  C1B POPE  669     140.980  14.620  49.600  1.00  0.00            
ATOM   3745  C2B POPE  669     139.400  17.220  45.250  1.00  0.00            
ATOM   3746  C3B POPE  669     135.510  17.530  43.110  1.00  0.00            
ATOM   3747  C4B POPE  669     133.730  19.210  39.040  1.00  0.00            
ATOM   3748  NH3 POPE  670     270.010 207.550  59.330  1.00  0.00            
ATOM   3749  PO4 POPE  670     269.130 211.920  61.570  1.00  0.00            
ATOM   3750  GL1 POPE  670     271.590 211.820  58.000  1.00  0.00            
ATOM   3751  GL2 POPE  670     269.390 211.750  56.250  1.00  0.00            
ATOM   3752  C1A POPE  670     273.330 210.090  53.720  1.00  0.00            
ATOM   3753  D2A POPE  670     272.550 210.680  49.090  1.00  0.00            
ATOM   3754  C3A POPE  670     271.980 214.790  46.320  1.00  0.00            
ATOM   3755  C4A POPE  670     270.060 215.160  43.040  1.00  0.00            
ATOM   3756  C1B POPE  670     267.930 210.940  52.470  1.00  0.00            
ATOM   3757  C2B POPE  670     265.340 209.920  49.520  1.00  0.00            
ATOM   3758  C3B POPE  670     264.500 206.190  46.700  1.00  0.00            
ATOM   3759  C4B POPE  670     264.970 207.120  42.310  1.00  0.00            
ATOM   3760  NH3 POPE  671     109.580 277.080  61.670  1.00  0.00            
ATOM   3761  PO4 POPE  671     106.670 278.920  58.370  1.00  0.00            
ATOM   3762  GL1 POPE  671     104.150 277.240  54.800  1.00  0.00            
ATOM   3763  GL2 POPE  671     104.220 273.980  54.250  1.00  0.00            
ATOM   3764  C1A POPE  671     102.190 278.110  51.330  1.00  0.00            
ATOM   3765  D2A POPE  671     102.630 281.170  48.560  1.00  0.00            
ATOM   3766  C3A POPE  671     106.740   0.430  46.590  1.00  0.00            
ATOM   3767  C4A POPE  671     106.000   4.050  43.740  1.00  0.00            
ATOM   3768  C1B POPE  671     103.660 273.950  49.810  1.00  0.00            
ATOM   3769  C2B POPE  671     103.500 271.360  46.810  1.00  0.00            
ATOM   3770  C3B POPE  671     102.000 271.320  42.850  1.00  0.00            
ATOM   3771  C4B POPE  671      98.220 270.200  40.660  1.00  0.00            
ATOM   3772  NH3 POPE  672      61.520 236.130  58.620  1.00  0.00            
ATOM   3773  PO4 POPE  672      65.970 237.590  57.980  1.00  0.00            
ATOM   3774  GL1 POPE  672      64.490 236.980  53.950  1.00  0.00            
ATOM   3775  GL2 POPE  672      61.350 236.760  52.420  1.00  0.00            
ATOM   3776  C1A POPE  672      65.010 233.050  51.560  1.00  0.00            
ATOM   3777  D2A POPE  672      63.440 232.450  47.550  1.00  0.00            
ATOM   3778  C3A POPE  672      61.130 228.290  46.660  1.00  0.00            
ATOM   3779  C4A POPE  672      59.990 224.260  43.480  1.00  0.00            
ATOM   3780  C1B POPE  672      60.080 236.760  48.400  1.00  0.00            
ATOM   3781  C2B POPE  672      61.340 239.710  45.130  1.00  0.00            
ATOM   3782  C3B POPE  672      59.440 242.280  41.740  1.00  0.00            
ATOM   3783  C4B POPE  672      61.240 242.720  37.860  1.00  0.00            
ATOM   3784  NH3 POPE  673     175.430 219.770  62.550  1.00  0.00            
ATOM   3785  PO4 POPE  673     178.090 222.740  60.750  1.00  0.00            
ATOM   3786  GL1 POPE  673     180.710 222.830  57.510  1.00  0.00            
ATOM   3787  GL2 POPE  673     179.590 223.070  54.360  1.00  0.00            
ATOM   3788  C1A POPE  673     183.530 226.590  56.820  1.00  0.00            
ATOM   3789  D2A POPE  673     185.020 227.770  53.200  1.00  0.00            
ATOM   3790  C3A POPE  673     189.870 226.480  52.070  1.00  0.00            
ATOM   3791  C4A POPE  673     191.870 225.360  48.860  1.00  0.00            
ATOM   3792  C1B POPE  673     181.070 225.030  49.980  1.00  0.00            
ATOM   3793  C2B POPE  673     182.740 225.360  46.260  1.00  0.00            
ATOM   3794  C3B POPE  673     187.140 226.360  42.680  1.00  0.00            
ATOM   3795  C4B POPE  673     190.360 223.310  41.020  1.00  0.00            
ATOM   3796  NH3 POPE  674     176.050 103.990  58.790  1.00  0.00            
ATOM   3797  PO4 POPE  674     171.440 103.560  57.220  1.00  0.00            
ATOM   3798  GL1 POPE  674     172.770 102.910  53.230  1.00  0.00            
ATOM   3799  GL2 POPE  674     171.080  99.960  51.530  1.00  0.00            
ATOM   3800  C1A POPE  674     173.970 102.950  48.600  1.00  0.00            
ATOM   3801  D2A POPE  674     174.320 103.870  44.240  1.00  0.00            
ATOM   3802  C3A POPE  674     171.910 101.470  42.280  1.00  0.00            
ATOM   3803  C4A POPE  674     171.830  97.990  40.540  1.00  0.00            
ATOM   3804  C1B POPE  674     168.680 100.690  47.700  1.00  0.00            
ATOM   3805  C2B POPE  674     167.340  99.420  43.620  1.00  0.00            
ATOM   3806  C3B POPE  674     167.470  99.600  38.410  1.00  0.00            
ATOM   3807  C4B POPE  674     165.670  98.950  34.300  1.00  0.00            
ATOM   3808  NH3 POPE  675     187.250 256.440  60.340  1.00  0.00            
ATOM   3809  PO4 POPE  675     183.090 258.390  57.270  1.00  0.00            
ATOM   3810  GL1 POPE  675     182.580 258.130  53.160  1.00  0.00            
ATOM   3811  GL2 POPE  675     181.510 256.330  50.600  1.00  0.00            
ATOM   3812  C1A POPE  675     186.010 259.830  49.500  1.00  0.00            
ATOM   3813  D2A POPE  675     190.580 259.700  49.480  1.00  0.00            
ATOM   3814  C3A POPE  675     191.880 257.990  45.530  1.00  0.00            
ATOM   3815  C4A POPE  675     187.590 257.040  45.000  1.00  0.00            
ATOM   3816  C1B POPE  675     181.940 258.610  46.740  1.00  0.00            
ATOM   3817  C2B POPE  675     181.390 260.010  42.940  1.00  0.00            
ATOM   3818  C3B POPE  675     178.640 261.340  39.270  1.00  0.00            
ATOM   3819  C4B POPE  675     175.920 262.780  36.640  1.00  0.00            
ATOM   3820  NH3 POPE  676      76.130 157.420  57.700  1.00  0.00            
ATOM   3821  PO4 POPE  676      73.110 158.610  55.000  1.00  0.00            
ATOM   3822  GL1 POPE  676      73.730 162.060  51.960  1.00  0.00            
ATOM   3823  GL2 POPE  676      72.100 164.860  53.220  1.00  0.00            
ATOM   3824  C1A POPE  676      74.500 161.060  47.780  1.00  0.00            
ATOM   3825  D2A POPE  676      75.740 162.140  43.970  1.00  0.00            
ATOM   3826  C3A POPE  676      75.970 165.050  40.810  1.00  0.00            
ATOM   3827  C4A POPE  676      77.120 165.110  36.730  1.00  0.00            
ATOM   3828  C1B POPE  676      72.900 165.860  48.910  1.00  0.00            
ATOM   3829  C2B POPE  676      71.970 165.440  44.360  1.00  0.00            
ATOM   3830  C3B POPE  676      71.000 167.200  40.160  1.00  0.00            
ATOM   3831  C4B POPE  676      68.800 165.750  37.350  1.00  0.00            
ATOM   3832  NH3 POPE  677     243.000 208.540  60.160  1.00  0.00            
ATOM   3833  PO4 POPE  677     241.010 212.280  61.270  1.00  0.00            
ATOM   3834  GL1 POPE  677     244.570 214.340  59.350  1.00  0.00            
ATOM   3835  GL2 POPE  677     242.460 215.980  57.840  1.00  0.00            
ATOM   3836  C1A POPE  677     246.930 216.000  55.080  1.00  0.00            
ATOM   3837  D2A POPE  677     247.440 214.090  51.430  1.00  0.00            
ATOM   3838  C3A POPE  677     248.750 212.780  47.780  1.00  0.00            
ATOM   3839  C4A POPE  677     251.810 210.930  44.750  1.00  0.00            
ATOM   3840  C1B POPE  677     239.830 216.150  54.730  1.00  0.00            
ATOM   3841  C2B POPE  677     236.730 215.360  50.990  1.00  0.00            
ATOM   3842  C3B POPE  677     238.270 212.610  48.320  1.00  0.00            
ATOM   3843  C4B POPE  677     237.260 212.130  44.180  1.00  0.00            
ATOM   3844  NH3 POPE  678     176.970 195.190  60.680  1.00  0.00            
ATOM   3845  PO4 POPE  678     181.680 193.370  60.440  1.00  0.00            
ATOM   3846  GL1 POPE  678     180.200 192.990  57.290  1.00  0.00            
ATOM   3847  GL2 POPE  678     181.400 189.730  55.890  1.00  0.00            
ATOM   3848  C1A POPE  678     180.060 194.300  53.050  1.00  0.00            
ATOM   3849  D2A POPE  678     180.220 194.150  48.690  1.00  0.00            
ATOM   3850  C3A POPE  678     180.990 190.840  46.260  1.00  0.00            
ATOM   3851  C4A POPE  678     182.950 190.620  42.760  1.00  0.00            
ATOM   3852  C1B POPE  678     182.840 190.350  51.670  1.00  0.00            
ATOM   3853  C2B POPE  678     184.630 190.080  49.000  1.00  0.00            
ATOM   3854  C3B POPE  678     186.620 188.000  45.380  1.00  0.00            
ATOM   3855  C4B POPE  678     187.790 185.120  41.280  1.00  0.00            
ATOM   3856  NH3 POPE  679     273.140  21.670  65.080  1.00  0.00            
ATOM   3857  PO4 POPE  679     274.400  16.970  65.670  1.00  0.00            
ATOM   3858  GL1 POPE  679     272.480  14.600  62.120  1.00  0.00            
ATOM   3859  GL2 POPE  679     269.420  14.040  60.910  1.00  0.00            
ATOM   3860  C1A POPE  679     274.490  13.250  57.610  1.00  0.00            
ATOM   3861  D2A POPE  679     274.750  12.470  53.410  1.00  0.00            
ATOM   3862  C3A POPE  679     277.840  11.150  51.920  1.00  0.00            
ATOM   3863  C4A POPE  679     280.890   9.870  49.780  1.00  0.00            
ATOM   3864  C1B POPE  679     269.730  13.040  56.970  1.00  0.00            
ATOM   3865  C2B POPE  679     269.920  12.990  52.210  1.00  0.00            
ATOM   3866  C3B POPE  679     270.180  11.110  48.700  1.00  0.00            
ATOM   3867  C4B POPE  679     267.840   9.050  45.970  1.00  0.00            
ATOM   3868  NH3 POPE  680       3.540 216.730  61.600  1.00  0.00            
ATOM   3869  PO4 POPE  680     281.520 214.330  60.800  1.00  0.00            
ATOM   3870  GL1 POPE  680       0.610 216.620  57.340  1.00  0.00            
ATOM   3871  GL2 POPE  680     280.100 217.130  55.450  1.00  0.00            
ATOM   3872  C1A POPE  680       3.760 215.960  54.350  1.00  0.00            
ATOM   3873  D2A POPE  680       4.410 212.770  50.800  1.00  0.00            
ATOM   3874  C3A POPE  680       4.260 215.570  47.010  1.00  0.00            
ATOM   3875  C4A POPE  680       1.870 218.800  45.570  1.00  0.00            
ATOM   3876  C1B POPE  680     278.030 213.990  53.770  1.00  0.00            
ATOM   3877  C2B POPE  680     276.900 213.340  49.390  1.00  0.00            
ATOM   3878  C3B POPE  680     276.350 212.310  46.060  1.00  0.00            
ATOM   3879  C4B POPE  680     273.080 210.810  43.160  1.00  0.00            
ATOM   3880  NH3 POPE  681     126.440 238.310  60.640  1.00  0.00            
ATOM   3881  PO4 POPE  681     131.290 240.460  61.280  1.00  0.00            
ATOM   3882  GL1 POPE  681     130.390 239.770  56.210  1.00  0.00            
ATOM   3883  GL2 POPE  681     128.360 236.530  55.630  1.00  0.00            
ATOM   3884  C1A POPE  681     128.880 240.350  52.450  1.00  0.00            
ATOM   3885  D2A POPE  681     126.170 239.230  48.580  1.00  0.00            
ATOM   3886  C3A POPE  681     127.250 237.050  44.780  1.00  0.00            
ATOM   3887  C4A POPE  681     125.930 233.490  42.340  1.00  0.00            
ATOM   3888  C1B POPE  681     125.420 236.340  52.950  1.00  0.00            
ATOM   3889  C2B POPE  681     123.560 235.150  48.310  1.00  0.00            
ATOM   3890  C3B POPE  681     122.440 236.360  43.850  1.00  0.00            
ATOM   3891  C4B POPE  681     120.580 237.240  40.290  1.00  0.00            
ATOM   3892  NH3 POPE  682     213.350  91.860  59.240  1.00  0.00            
ATOM   3893  PO4 POPE  682     208.980  91.180  58.960  1.00  0.00            
ATOM   3894  GL1 POPE  682     209.960  92.340  55.510  1.00  0.00            
ATOM   3895  GL2 POPE  682     207.610  93.050  53.360  1.00  0.00            
ATOM   3896  C1A POPE  682     211.390  93.370  50.740  1.00  0.00            
ATOM   3897  D2A POPE  682     210.900  91.720  46.060  1.00  0.00            
ATOM   3898  C3A POPE  682     212.560  91.330  42.850  1.00  0.00            
ATOM   3899  C4A POPE  682     214.740  88.330  41.090  1.00  0.00            
ATOM   3900  C1B POPE  682     206.700  93.790  49.170  1.00  0.00            
ATOM   3901  C2B POPE  682     206.100  96.640  45.800  1.00  0.00            
ATOM   3902  C3B POPE  682     205.200  98.670  41.170  1.00  0.00            
ATOM   3903  C4B POPE  682     203.710 101.040  37.620  1.00  0.00            
ATOM   3904  NH3 POPE  683      57.770  71.940  60.480  1.00  0.00            
ATOM   3905  PO4 POPE  683      53.410  71.420  60.810  1.00  0.00            
ATOM   3906  GL1 POPE  683      52.910  75.010  57.200  1.00  0.00            
ATOM   3907  GL2 POPE  683      55.380  74.350  56.440  1.00  0.00            
ATOM   3908  C1A POPE  683      51.420  76.270  53.460  1.00  0.00            
ATOM   3909  D2A POPE  683      52.460  77.490  49.000  1.00  0.00            
ATOM   3910  C3A POPE  683      51.100  80.590  46.030  1.00  0.00            
ATOM   3911  C4A POPE  683      50.250  79.050  42.230  1.00  0.00            
ATOM   3912  C1B POPE  683      55.180  71.540  52.100  1.00  0.00            
ATOM   3913  C2B POPE  683      55.710  68.930  48.230  1.00  0.00            
ATOM   3914  C3B POPE  683      58.200  69.570  44.820  1.00  0.00            
ATOM   3915  C4B POPE  683      59.840  69.710  41.080  1.00  0.00            
ATOM   3916  NH3 POPE  684     216.250 222.400  66.130  1.00  0.00            
ATOM   3917  PO4 POPE  684     216.800 224.170  61.980  1.00  0.00            
ATOM   3918  GL1 POPE  684     217.370 225.110  57.310  1.00  0.00            
ATOM   3919  GL2 POPE  684     217.130 221.770  56.450  1.00  0.00            
ATOM   3920  C1A POPE  684     217.320 226.350  53.170  1.00  0.00            
ATOM   3921  D2A POPE  684     219.150 225.990  49.290  1.00  0.00            
ATOM   3922  C3A POPE  684     215.950 225.290  46.610  1.00  0.00            
ATOM   3923  C4A POPE  684     215.600 222.030  43.980  1.00  0.00            
ATOM   3924  C1B POPE  684     216.990 221.370  51.190  1.00  0.00            
ATOM   3925  C2B POPE  684     218.580 219.250  47.520  1.00  0.00            
ATOM   3926  C3B POPE  684     218.680 217.600  43.140  1.00  0.00            
ATOM   3927  C4B POPE  684     221.110 215.800  40.230  1.00  0.00            
ATOM   3928  NH3 POPE  685     231.010 102.660  62.160  1.00  0.00            
ATOM   3929  PO4 POPE  685     230.240 107.090  62.480  1.00  0.00            
ATOM   3930  GL1 POPE  685     227.650 107.640  58.720  1.00  0.00            
ATOM   3931  GL2 POPE  685     224.310 109.390  58.130  1.00  0.00            
ATOM   3932  C1A POPE  685     229.710 108.430  54.020  1.00  0.00            
ATOM   3933  D2A POPE  685     232.070 108.030  49.500  1.00  0.00            
ATOM   3934  C3A POPE  685     231.380 104.550  45.950  1.00  0.00            
ATOM   3935  C4A POPE  685     231.850 103.560  41.560  1.00  0.00            
ATOM   3936  C1B POPE  685     224.490 107.970  53.960  1.00  0.00            
ATOM   3937  C2B POPE  685     227.030 110.210  50.090  1.00  0.00            
ATOM   3938  C3B POPE  685     228.960 109.770  45.950  1.00  0.00            
ATOM   3939  C4B POPE  685     229.320 108.180  42.570  1.00  0.00            
ATOM   3940  NH3 POPE  686     215.870 266.820  59.820  1.00  0.00            
ATOM   3941  PO4 POPE  686     213.120 268.900  58.850  1.00  0.00            
ATOM   3942  GL1 POPE  686     212.140 269.450  54.530  1.00  0.00            
ATOM   3943  GL2 POPE  686     213.690 272.040  54.400  1.00  0.00            
ATOM   3944  C1A POPE  686     211.930 268.850  49.960  1.00  0.00            
ATOM   3945  D2A POPE  686     213.820 269.280  45.290  1.00  0.00            
ATOM   3946  C3A POPE  686     216.280 269.370  40.850  1.00  0.00            
ATOM   3947  C4A POPE  686     218.210 267.070  38.510  1.00  0.00            
ATOM   3948  C1B POPE  686     216.760 271.460  51.400  1.00  0.00            
ATOM   3949  C2B POPE  686     218.430 270.030  47.600  1.00  0.00            
ATOM   3950  C3B POPE  686     221.330 269.020  44.750  1.00  0.00            
ATOM   3951  C4B POPE  686     222.340 267.990  41.510  1.00  0.00            
ATOM   3952  NH3 POPE  687     157.010 191.210  61.830  1.00  0.00            
ATOM   3953  PO4 POPE  687     159.240 193.350  58.550  1.00  0.00            
ATOM   3954  GL1 POPE  687     158.760 192.600  54.200  1.00  0.00            
ATOM   3955  GL2 POPE  687     159.570 188.960  54.030  1.00  0.00            
ATOM   3956  C1A POPE  687     156.400 193.920  50.250  1.00  0.00            
ATOM   3957  D2A POPE  687     156.150 191.310  46.960  1.00  0.00            
ATOM   3958  C3A POPE  687     152.840 190.000  44.400  1.00  0.00            
ATOM   3959  C4A POPE  687     149.440 190.090  40.640  1.00  0.00            
ATOM   3960  C1B POPE  687     159.980 190.560  49.510  1.00  0.00            
ATOM   3961  C2B POPE  687     161.460 190.380  45.380  1.00  0.00            
ATOM   3962  C3B POPE  687     160.560 191.020  41.100  1.00  0.00            
ATOM   3963  C4B POPE  687     159.110 194.350  38.440  1.00  0.00            
ATOM   3964  NH3 POPE  688      12.190 175.960  62.060  1.00  0.00            
ATOM   3965  PO4 POPE  688      10.590 179.950  62.200  1.00  0.00            
ATOM   3966  GL1 POPE  688       9.430 180.560  59.410  1.00  0.00            
ATOM   3967  GL2 POPE  688       6.760 183.010  59.040  1.00  0.00            
ATOM   3968  C1A POPE  688      10.070 181.020  54.960  1.00  0.00            
ATOM   3969  D2A POPE  688       9.130 180.830  50.350  1.00  0.00            
ATOM   3970  C3A POPE  688       8.760 180.270  45.460  1.00  0.00            
ATOM   3971  C4A POPE  688       7.580 182.130  42.520  1.00  0.00            
ATOM   3972  C1B POPE  688       5.260 182.410  53.770  1.00  0.00            
ATOM   3973  C2B POPE  688       4.590 183.740  49.690  1.00  0.00            
ATOM   3974  C3B POPE  688       4.340 186.330  46.150  1.00  0.00            
ATOM   3975  C4B POPE  688       6.660 189.030  42.890  1.00  0.00            
ATOM   3976  NH3 POPE  689      41.450 158.070  57.240  1.00  0.00            
ATOM   3977  PO4 POPE  689      45.110 161.540  56.970  1.00  0.00            
ATOM   3978  GL1 POPE  689      47.340 162.900  53.340  1.00  0.00            
ATOM   3979  GL2 POPE  689      48.900 166.060  52.160  1.00  0.00            
ATOM   3980  C1A POPE  689      47.740 161.420  49.380  1.00  0.00            
ATOM   3981  D2A POPE  689      46.850 162.370  44.560  1.00  0.00            
ATOM   3982  C3A POPE  689      45.400 165.470  41.670  1.00  0.00            
ATOM   3983  C4A POPE  689      41.620 167.620  41.860  1.00  0.00            
ATOM   3984  C1B POPE  689      46.930 166.530  47.680  1.00  0.00            
ATOM   3985  C2B POPE  689      45.570 169.810  44.540  1.00  0.00            
ATOM   3986  C3B POPE  689      45.580 171.490  40.510  1.00  0.00            
ATOM   3987  C4B POPE  689      48.300 175.300  38.460  1.00  0.00            
ATOM   3988  NH3 POPE  690     198.220   8.330  55.050  1.00  0.00            
ATOM   3989  PO4 POPE  690     199.740  12.370  54.500  1.00  0.00            
ATOM   3990  GL1 POPE  690     197.300  12.800  51.430  1.00  0.00            
ATOM   3991  GL2 POPE  690     195.820  10.090  51.300  1.00  0.00            
ATOM   3992  C1A POPE  690     197.280  13.990  48.140  1.00  0.00            
ATOM   3993  D2A POPE  690     195.100  16.320  43.830  1.00  0.00            
ATOM   3994  C3A POPE  690     196.340  18.660  39.950  1.00  0.00            
ATOM   3995  C4A POPE  690     198.990  20.560  38.000  1.00  0.00            
ATOM   3996  C1B POPE  690     195.390   9.750  47.260  1.00  0.00            
ATOM   3997  C2B POPE  690     193.690  11.530  44.430  1.00  0.00            
ATOM   3998  C3B POPE  690     189.470  12.920  41.990  1.00  0.00            
ATOM   3999  C4B POPE  690     187.480  15.260  38.600  1.00  0.00            
ATOM   4000  NH3 POPE  691     239.130 272.440  62.310  1.00  0.00            
ATOM   4001  PO4 POPE  691     242.950 275.490  62.570  1.00  0.00            
ATOM   4002  GL1 POPE  691     242.760 277.580  59.440  1.00  0.00            
ATOM   4003  GL2 POPE  691     245.550 276.050  58.070  1.00  0.00            
ATOM   4004  C1A POPE  691     240.010 279.140  55.770  1.00  0.00            
ATOM   4005  D2A POPE  691     238.680 279.140  52.350  1.00  0.00            
ATOM   4006  C3A POPE  691     240.320 276.910  49.690  1.00  0.00            
ATOM   4007  C4A POPE  691     242.250 276.290  46.610  1.00  0.00            
ATOM   4008  C1B POPE  691     243.460 277.050  53.580  1.00  0.00            
ATOM   4009  C2B POPE  691     244.950 278.950  49.590  1.00  0.00            
ATOM   4010  C3B POPE  691     247.140 276.950  45.990  1.00  0.00            
ATOM   4011  C4B POPE  691     246.670 276.010  41.060  1.00  0.00            
ATOM   4012  NH3 POPE  692     194.330  87.930  58.730  1.00  0.00            
ATOM   4013  PO4 POPE  692     195.750  90.720  56.990  1.00  0.00            
ATOM   4014  GL1 POPE  692     198.320  89.480  52.390  1.00  0.00            
ATOM   4015  GL2 POPE  692     201.490  90.930  51.320  1.00  0.00            
ATOM   4016  C1A POPE  692     200.120  88.090  47.960  1.00  0.00            
ATOM   4017  D2A POPE  692     202.230  87.710  43.570  1.00  0.00            
ATOM   4018  C3A POPE  692     200.380  91.160  39.900  1.00  0.00            
ATOM   4019  C4A POPE  692     197.620  93.980  35.980  1.00  0.00            
ATOM   4020  C1B POPE  692     202.000  92.700  46.960  1.00  0.00            
ATOM   4021  C2B POPE  692     201.560  94.390  43.300  1.00  0.00            
ATOM   4022  C3B POPE  692     201.260  96.400  39.670  1.00  0.00            
ATOM   4023  C4B POPE  692     201.010  97.490  34.830  1.00  0.00            
ATOM   4024  NH3 POPE  693     191.520   2.440  57.300  1.00  0.00            
ATOM   4025  PO4 POPE  693     195.900   3.040  58.280  1.00  0.00            
ATOM   4026  GL1 POPE  693     198.280   3.500  54.210  1.00  0.00            
ATOM   4027  GL2 POPE  693     201.500   3.900  53.750  1.00  0.00            
ATOM   4028  C1A POPE  693     199.360   0.000  51.100  1.00  0.00            
ATOM   4029  D2A POPE  693     199.310 281.730  46.830  1.00  0.00            
ATOM   4030  C3A POPE  693     198.060 278.990  43.530  1.00  0.00            
ATOM   4031  C4A POPE  693     199.320 273.990  42.920  1.00  0.00            
ATOM   4032  C1B POPE  693     200.480   4.960  49.010  1.00  0.00            
ATOM   4033  C2B POPE  693     198.960   6.360  44.810  1.00  0.00            
ATOM   4034  C3B POPE  693     199.580   6.060  40.160  1.00  0.00            
ATOM   4035  C4B POPE  693     196.560   4.800  36.600  1.00  0.00            
ATOM   4036  NH3 POPE  694     241.490 155.570  60.420  1.00  0.00            
ATOM   4037  PO4 POPE  694     240.950 159.200  60.300  1.00  0.00            
ATOM   4038  GL1 POPE  694     238.580 159.110  57.010  1.00  0.00            
ATOM   4039  GL2 POPE  694     238.920 156.230  55.410  1.00  0.00            
ATOM   4040  C1A POPE  694     237.520 159.400  52.240  1.00  0.00            
ATOM   4041  D2A POPE  694     235.890 161.160  48.010  1.00  0.00            
ATOM   4042  C3A POPE  694     232.480 163.350  48.970  1.00  0.00            
ATOM   4043  C4A POPE  694     232.760 165.900  52.470  1.00  0.00            
ATOM   4044  C1B POPE  694     241.050 155.450  52.570  1.00  0.00            
ATOM   4045  C2B POPE  694     243.290 153.450  49.600  1.00  0.00            
ATOM   4046  C3B POPE  694     244.810 150.320  46.260  1.00  0.00            
ATOM   4047  C4B POPE  694     242.870 148.770  42.100  1.00  0.00            
ATOM   4048  NH3 POPE  695     203.570 126.560  62.450  1.00  0.00            
ATOM   4049  PO4 POPE  695     206.340 130.390  61.690  1.00  0.00            
ATOM   4050  GL1 POPE  695     208.140 128.150  58.330  1.00  0.00            
ATOM   4051  GL2 POPE  695     205.570 124.580  56.990  1.00  0.00            
ATOM   4052  C1A POPE  695     210.690 128.980  54.800  1.00  0.00            
ATOM   4053  D2A POPE  695     212.360 128.860  50.730  1.00  0.00            
ATOM   4054  C3A POPE  695     209.040 127.850  48.020  1.00  0.00            
ATOM   4055  C4A POPE  695     206.990 130.680  45.600  1.00  0.00            
ATOM   4056  C1B POPE  695     202.600 125.540  53.980  1.00  0.00            
ATOM   4057  C2B POPE  695     198.770 125.690  51.670  1.00  0.00            
ATOM   4058  C3B POPE  695     197.670 126.420  47.750  1.00  0.00            
ATOM   4059  C4B POPE  695     195.310 124.940  45.450  1.00  0.00            
ATOM   4060  NH3 POPE  696     129.020 203.770  59.330  1.00  0.00            
ATOM   4061  PO4 POPE  696     133.120 206.280  59.920  1.00  0.00            
ATOM   4062  GL1 POPE  696     134.600 207.050  55.530  1.00  0.00            
ATOM   4063  GL2 POPE  696     138.280 208.080  54.690  1.00  0.00            
ATOM   4064  C1A POPE  696     133.710 206.940  51.270  1.00  0.00            
ATOM   4065  D2A POPE  696     132.190 211.070  48.450  1.00  0.00            
ATOM   4066  C3A POPE  696     129.540 210.380  44.210  1.00  0.00            
ATOM   4067  C4A POPE  696     125.390 208.000  42.590  1.00  0.00            
ATOM   4068  C1B POPE  696     138.990 206.610  50.290  1.00  0.00            
ATOM   4069  C2B POPE  696     140.700 206.620  46.750  1.00  0.00            
ATOM   4070  C3B POPE  696     141.730 205.750  42.380  1.00  0.00            
ATOM   4071  C4B POPE  696     140.030 201.930  40.450  1.00  0.00            
ATOM   4072  NH3 POPE  697      52.230 271.890  65.290  1.00  0.00            
ATOM   4073  PO4 POPE  697      56.710 271.530  64.000  1.00  0.00            
ATOM   4074  GL1 POPE  697      54.580 272.350  59.970  1.00  0.00            
ATOM   4075  GL2 POPE  697      51.470 270.810  59.870  1.00  0.00            
ATOM   4076  C1A POPE  697      54.500 273.140  56.170  1.00  0.00            
ATOM   4077  D2A POPE  697      51.840 272.680  53.140  1.00  0.00            
ATOM   4078  C3A POPE  697      50.400 272.280  49.180  1.00  0.00            
ATOM   4079  C4A POPE  697      47.820 269.540  46.920  1.00  0.00            
ATOM   4080  C1B POPE  697      49.430 270.340  56.180  1.00  0.00            
ATOM   4081  C2B POPE  697      46.450 270.960  52.420  1.00  0.00            
ATOM   4082  C3B POPE  697      43.360 272.510  48.750  1.00  0.00            
ATOM   4083  C4B POPE  697      43.930 272.060  44.180  1.00  0.00            
ATOM   4084  NH3 POPE  698       3.830  53.210  65.880  1.00  0.00            
ATOM   4085  PO4 POPE  698       2.530  49.200  65.400  1.00  0.00            
ATOM   4086  GL1 POPE  698       0.880  47.940  61.070  1.00  0.00            
ATOM   4087  GL2 POPE  698       2.150  46.040  58.640  1.00  0.00            
ATOM   4088  C1A POPE  698     280.010  48.650  57.290  1.00  0.00            
ATOM   4089  D2A POPE  698     279.540  50.660  52.770  1.00  0.00            
ATOM   4090  C3A POPE  698     276.620  49.130  49.910  1.00  0.00            
ATOM   4091  C4A POPE  698     273.210  47.750  47.700  1.00  0.00            
ATOM   4092  C1B POPE  698       2.120  47.990  54.410  1.00  0.00            
ATOM   4093  C2B POPE  698       5.200  47.490  50.870  1.00  0.00            
ATOM   4094  C3B POPE  698       5.750  46.330  46.660  1.00  0.00            
ATOM   4095  C4B POPE  698       4.340  44.600  43.000  1.00  0.00            
ATOM   4096  NH3 POPE  699     145.590 165.880  64.180  1.00  0.00            
ATOM   4097  PO4 POPE  699     149.040 163.190  63.580  1.00  0.00            
ATOM   4098  GL1 POPE  699     148.050 163.350  59.590  1.00  0.00            
ATOM   4099  GL2 POPE  699     150.720 163.170  57.690  1.00  0.00            
ATOM   4100  C1A POPE  699     147.500 166.530  55.990  1.00  0.00            
ATOM   4101  D2A POPE  699     148.330 166.270  52.380  1.00  0.00            
ATOM   4102  C3A POPE  699     151.200 164.020  49.280  1.00  0.00            
ATOM   4103  C4A POPE  699     154.130 161.030  47.700  1.00  0.00            
ATOM   4104  C1B POPE  699     153.200 165.100  54.750  1.00  0.00            
ATOM   4105  C2B POPE  699     155.900 164.530  51.230  1.00  0.00            
ATOM   4106  C3B POPE  699     160.460 162.390  50.460  1.00  0.00            
ATOM   4107  C4B POPE  699     164.170 162.200  47.410  1.00  0.00            
ATOM   4108  NH3 POPE  700      48.100  68.550  69.230  1.00  0.00            
ATOM   4109  PO4 POPE  700      46.570  67.820  64.740  1.00  0.00            
ATOM   4110  GL1 POPE  700      47.100  70.090  59.200  1.00  0.00            
ATOM   4111  GL2 POPE  700      46.290  67.840  56.340  1.00  0.00            
ATOM   4112  C1A POPE  700      48.890  72.050  55.310  1.00  0.00            
ATOM   4113  D2A POPE  700      49.940  72.440  51.050  1.00  0.00            
ATOM   4114  C3A POPE  700      49.810  72.220  47.260  1.00  0.00            
ATOM   4115  C4A POPE  700      50.820  73.770  43.500  1.00  0.00            
ATOM   4116  C1B POPE  700      44.780  70.300  53.550  1.00  0.00            
ATOM   4117  C2B POPE  700      44.650  70.920  49.360  1.00  0.00            
ATOM   4118  C3B POPE  700      43.200  70.970  45.570  1.00  0.00            
ATOM   4119  C4B POPE  700      38.410  69.510  44.420  1.00  0.00            
ATOM   4120  NH3 POPE  701     167.100 183.290  61.320  1.00  0.00            
ATOM   4121  PO4 POPE  701     171.890 182.500  61.560  1.00  0.00            
ATOM   4122  GL1 POPE  701     173.670 181.900  56.920  1.00  0.00            
ATOM   4123  GL2 POPE  701     173.990 185.450  55.100  1.00  0.00            
ATOM   4124  C1A POPE  701     172.750 180.920  52.850  1.00  0.00            
ATOM   4125  D2A POPE  701     172.820 179.940  49.150  1.00  0.00            
ATOM   4126  C3A POPE  701     173.620 183.050  46.620  1.00  0.00            
ATOM   4127  C4A POPE  701     171.180 183.530  42.390  1.00  0.00            
ATOM   4128  C1B POPE  701     172.360 189.640  53.270  1.00  0.00            
ATOM   4129  C2B POPE  701     172.870 191.980  49.180  1.00  0.00            
ATOM   4130  C3B POPE  701     175.770 191.640  46.840  1.00  0.00            
ATOM   4131  C4B POPE  701     175.310 189.540  42.430  1.00  0.00            
ATOM   4132  NH3 POPE  702     256.660 261.260  62.640  1.00  0.00            
ATOM   4133  PO4 POPE  702     252.370 260.660  64.370  1.00  0.00            
ATOM   4134  GL1 POPE  702     249.820 259.030  61.440  1.00  0.00            
ATOM   4135  GL2 POPE  702     251.880 257.610  59.940  1.00  0.00            
ATOM   4136  C1A POPE  702     246.970 257.160  57.640  1.00  0.00            
ATOM   4137  D2A POPE  702     244.170 255.010  56.240  1.00  0.00            
ATOM   4138  C3A POPE  702     244.390 251.190  54.520  1.00  0.00            
ATOM   4139  C4A POPE  702     244.710 247.990  51.170  1.00  0.00            
ATOM   4140  C1B POPE  702     253.670 256.420  55.980  1.00  0.00            
ATOM   4141  C2B POPE  702     254.270 256.380  52.430  1.00  0.00            
ATOM   4142  C3B POPE  702     255.190 258.520  48.710  1.00  0.00            
ATOM   4143  C4B POPE  702     254.740 260.940  44.950  1.00  0.00            
ATOM   4144  NH3 POPE  703     152.200 171.030  62.060  1.00  0.00            
ATOM   4145  PO4 POPE  703     155.790 172.840  60.710  1.00  0.00            
ATOM   4146  GL1 POPE  703     156.560 172.710  56.480  1.00  0.00            
ATOM   4147  GL2 POPE  703     157.820 176.080  54.380  1.00  0.00            
ATOM   4148  C1A POPE  703     156.400 172.290  52.080  1.00  0.00            
ATOM   4149  D2A POPE  703     156.610 172.620  47.810  1.00  0.00            
ATOM   4150  C3A POPE  703     159.810 171.830  44.820  1.00  0.00            
ATOM   4151  C4A POPE  703     160.900 168.340  41.790  1.00  0.00            
ATOM   4152  C1B POPE  703     154.650 177.180  51.600  1.00  0.00            
ATOM   4153  C2B POPE  703     154.070 178.590  47.740  1.00  0.00            
ATOM   4154  C3B POPE  703     152.000 180.470  43.530  1.00  0.00            
ATOM   4155  C4B POPE  703     150.430 182.030  39.460  1.00  0.00            
ATOM   4156  NH3 POPE  704     129.880 107.460  59.440  1.00  0.00            
ATOM   4157  PO4 POPE  704     126.290 107.760  56.700  1.00  0.00            
ATOM   4158  GL1 POPE  704     123.010 106.780  53.810  1.00  0.00            
ATOM   4159  GL2 POPE  704     124.800 104.350  50.870  1.00  0.00            
ATOM   4160  C1A POPE  704     120.290 106.690  50.840  1.00  0.00            
ATOM   4161  D2A POPE  704     118.290 104.810  46.940  1.00  0.00            
ATOM   4162  C3A POPE  704     115.260 105.570  44.100  1.00  0.00            
ATOM   4163  C4A POPE  704     113.710 108.680  40.150  1.00  0.00            
ATOM   4164  C1B POPE  704     121.750 101.330  49.000  1.00  0.00            
ATOM   4165  C2B POPE  704     119.860 100.060  44.920  1.00  0.00            
ATOM   4166  C3B POPE  704     118.980  98.610  41.110  1.00  0.00            
ATOM   4167  C4B POPE  704     118.050  96.560  38.260  1.00  0.00            
ATOM   4168  NH3 POPE  705     155.840  65.060  54.680  1.00  0.00            
ATOM   4169  PO4 POPE  705     150.840  65.670  56.030  1.00  0.00            
ATOM   4170  GL1 POPE  705     151.710  66.750  51.920  1.00  0.00            
ATOM   4171  GL2 POPE  705     149.980  69.430  50.270  1.00  0.00            
ATOM   4172  C1A POPE  705     153.300  64.760  49.090  1.00  0.00            
ATOM   4173  D2A POPE  705     156.610  64.700  46.060  1.00  0.00            
ATOM   4174  C3A POPE  705     155.470  63.340  42.110  1.00  0.00            
ATOM   4175  C4A POPE  705     158.220  61.830  38.660  1.00  0.00            
ATOM   4176  C1B POPE  705     150.280  69.960  46.060  1.00  0.00            
ATOM   4177  C2B POPE  705     151.350  69.930  41.810  1.00  0.00            
ATOM   4178  C3B POPE  705     152.960  67.550  38.810  1.00  0.00            
ATOM   4179  C4B POPE  705     156.020  65.570  35.930  1.00  0.00            
ATOM   4180  NH3 POPE  706      75.490 140.370  56.290  1.00  0.00            
ATOM   4181  PO4 POPE  706      71.400 139.160  58.210  1.00  0.00            
ATOM   4182  GL1 POPE  706      71.080 139.010  53.770  1.00  0.00            
ATOM   4183  GL2 POPE  706      70.530 136.200  52.730  1.00  0.00            
ATOM   4184  C1A POPE  706      73.060 140.410  49.620  1.00  0.00            
ATOM   4185  D2A POPE  706      73.400 140.960  44.700  1.00  0.00            
ATOM   4186  C3A POPE  706      73.120 145.080  44.060  1.00  0.00            
ATOM   4187  C4A POPE  706      72.460 149.240  44.590  1.00  0.00            
ATOM   4188  C1B POPE  706      71.900 135.750  49.130  1.00  0.00            
ATOM   4189  C2B POPE  706      72.260 134.220  45.650  1.00  0.00            
ATOM   4190  C3B POPE  706      72.720 136.780  41.240  1.00  0.00            
ATOM   4191  C4B POPE  706      74.410 140.800  40.090  1.00  0.00            
ATOM   4192  NH3 POPE  707     219.850 161.650  64.140  1.00  0.00            
ATOM   4193  PO4 POPE  707     214.540 160.890  64.740  1.00  0.00            
ATOM   4194  GL1 POPE  707     212.100 160.830  60.850  1.00  0.00            
ATOM   4195  GL2 POPE  707     212.040 164.360  59.130  1.00  0.00            
ATOM   4196  C1A POPE  707     210.450 158.400  56.800  1.00  0.00            
ATOM   4197  D2A POPE  707     211.340 157.880  53.970  1.00  0.00            
ATOM   4198  C3A POPE  707     211.370 154.510  52.230  1.00  0.00            
ATOM   4199  C4A POPE  707     214.690 151.990  49.790  1.00  0.00            
ATOM   4200  C1B POPE  707     214.500 161.490  55.510  1.00  0.00            
ATOM   4201  C2B POPE  707     215.370 160.060  51.910  1.00  0.00            
ATOM   4202  C3B POPE  707     216.380 162.000  48.010  1.00  0.00            
ATOM   4203  C4B POPE  707     214.900 166.560  47.460  1.00  0.00            
ATOM   4204  NH3 POPE  708     243.380 280.820  63.080  1.00  0.00            
ATOM   4205  PO4 POPE  708     246.610   1.310  64.410  1.00  0.00            
ATOM   4206  GL1 POPE  708     247.760   2.900  60.370  1.00  0.00            
ATOM   4207  GL2 POPE  708     250.780   4.960  60.580  1.00  0.00            
ATOM   4208  C1A POPE  708     249.420   1.370  56.160  1.00  0.00            
ATOM   4209  D2A POPE  708     251.190 281.780  52.130  1.00  0.00            
ATOM   4210  C3A POPE  708     249.080 281.470  48.220  1.00  0.00            
ATOM   4211  C4A POPE  708     245.920 281.210  44.180  1.00  0.00            
ATOM   4212  C1B POPE  708     249.190   6.340  56.200  1.00  0.00            
ATOM   4213  C2B POPE  708     250.260   4.500  52.270  1.00  0.00            
ATOM   4214  C3B POPE  708     252.200   2.930  48.260  1.00  0.00            
ATOM   4215  C4B POPE  708     255.140   0.820  44.230  1.00  0.00            
ATOM   4216  NH3 POPE  709     138.710 103.880  56.680  1.00  0.00            
ATOM   4217  PO4 POPE  709     134.930 102.010  57.030  1.00  0.00            
ATOM   4218  GL1 POPE  709     134.920 103.530  52.920  1.00  0.00            
ATOM   4219  GL2 POPE  709     137.890 104.290  51.460  1.00  0.00            
ATOM   4220  C1A POPE  709     134.700 103.780  48.130  1.00  0.00            
ATOM   4221  D2A POPE  709     133.630 103.500  43.930  1.00  0.00            
ATOM   4222  C3A POPE  709     130.260 101.880  42.390  1.00  0.00            
ATOM   4223  C4A POPE  709     127.380 101.730  39.240  1.00  0.00            
ATOM   4224  C1B POPE  709     138.310 107.130  48.830  1.00  0.00            
ATOM   4225  C2B POPE  709     137.370 108.110  44.450  1.00  0.00            
ATOM   4226  C3B POPE  709     136.580 106.780  40.650  1.00  0.00            
ATOM   4227  C4B POPE  709     136.040 108.230  37.000  1.00  0.00            
ATOM   4228  NH3 POPE  710     206.390 262.100  56.180  1.00  0.00            
ATOM   4229  PO4 POPE  710     210.320 260.240  57.010  1.00  0.00            
ATOM   4230  GL1 POPE  710     210.370 258.440  52.230  1.00  0.00            
ATOM   4231  GL2 POPE  710     208.280 255.860  53.400  1.00  0.00            
ATOM   4232  C1A POPE  710     212.470 258.610  47.850  1.00  0.00            
ATOM   4233  D2A POPE  710     216.400 260.210  45.920  1.00  0.00            
ATOM   4234  C3A POPE  710     215.560 259.200  42.230  1.00  0.00            
ATOM   4235  C4A POPE  710     212.490 255.270  40.610  1.00  0.00            
ATOM   4236  C1B POPE  710     209.940 254.790  49.020  1.00  0.00            
ATOM   4237  C2B POPE  710     210.530 253.680  44.960  1.00  0.00            
ATOM   4238  C3B POPE  710     212.570 250.740  42.760  1.00  0.00            
ATOM   4239  C4B POPE  710     213.910 249.520  39.000  1.00  0.00            
ATOM   4240  NH3 POPE  711     245.760 142.420  61.260  1.00  0.00            
ATOM   4241  PO4 POPE  711     247.110 147.060  61.940  1.00  0.00            
ATOM   4242  GL1 POPE  711     247.620 148.260  57.600  1.00  0.00            
ATOM   4243  GL2 POPE  711     250.830 149.340  57.630  1.00  0.00            
ATOM   4244  C1A POPE  711     248.650 148.420  53.330  1.00  0.00            
ATOM   4245  D2A POPE  711     249.220 150.630  48.980  1.00  0.00            
ATOM   4246  C3A POPE  711     247.830 154.880  47.640  1.00  0.00            
ATOM   4247  C4A POPE  711     245.690 157.400  44.900  1.00  0.00            
ATOM   4248  C1B POPE  711     253.740 149.460  54.380  1.00  0.00            
ATOM   4249  C2B POPE  711     256.280 148.720  50.690  1.00  0.00            
ATOM   4250  C3B POPE  711     258.050 147.430  47.590  1.00  0.00            
ATOM   4251  C4B POPE  711     259.380 144.440  45.420  1.00  0.00            
ATOM   4252  NH3 POPE  712     157.660 168.450  63.430  1.00  0.00            
ATOM   4253  PO4 POPE  712     158.520 164.320  62.540  1.00  0.00            
ATOM   4254  GL1 POPE  712     157.890 167.400  58.430  1.00  0.00            
ATOM   4255  GL2 POPE  712     154.680 168.090  58.360  1.00  0.00            
ATOM   4256  C1A POPE  712     158.150 167.930  54.000  1.00  0.00            
ATOM   4257  D2A POPE  712     158.590 168.380  50.000  1.00  0.00            
ATOM   4258  C3A POPE  712     159.910 166.160  46.850  1.00  0.00            
ATOM   4259  C4A POPE  712     159.730 162.600  44.850  1.00  0.00            
ATOM   4260  C1B POPE  712     152.480 169.930  55.220  1.00  0.00            
ATOM   4261  C2B POPE  712     151.410 169.780  50.950  1.00  0.00            
ATOM   4262  C3B POPE  712     153.610 168.410  47.750  1.00  0.00            
ATOM   4263  C4B POPE  712     155.330 165.250  45.180  1.00  0.00            
ATOM   4264  NH3 POPE  713     276.360 240.410  67.490  1.00  0.00            
ATOM   4265  PO4 POPE  713     273.640 244.730  68.000  1.00  0.00            
ATOM   4266  GL1 POPE  713     275.560 245.880  64.450  1.00  0.00            
ATOM   4267  GL2 POPE  713     273.560 246.020  61.300  1.00  0.00            
ATOM   4268  C1A POPE  713     280.070 245.810  62.070  1.00  0.00            
ATOM   4269  D2A POPE  713       1.860 247.020  62.870  1.00  0.00            
ATOM   4270  C3A POPE  713       4.210 246.460  59.110  1.00  0.00            
ATOM   4271  C4A POPE  713       7.610 246.030  56.160  1.00  0.00            
ATOM   4272  C1B POPE  713     272.760 245.130  56.930  1.00  0.00            
ATOM   4273  C2B POPE  713     272.510 246.090  53.560  1.00  0.00            
ATOM   4274  C3B POPE  713     271.100 245.810  49.910  1.00  0.00            
ATOM   4275  C4B POPE  713     273.300 247.860  46.750  1.00  0.00            
ATOM   4276  NH3 POPE  714     278.970 273.780  71.900  1.00  0.00            
ATOM   4277  PO4 POPE  714     280.380 269.700  69.920  1.00  0.00            
ATOM   4278  GL1 POPE  714     281.090 269.510  65.530  1.00  0.00            
ATOM   4279  GL2 POPE  714       1.080 268.090  65.690  1.00  0.00            
ATOM   4280  C1A POPE  714     280.140 271.680  61.960  1.00  0.00            
ATOM   4281  D2A POPE  714     278.410 273.750  58.900  1.00  0.00            
ATOM   4282  C3A POPE  714     279.290 274.430  54.490  1.00  0.00            
ATOM   4283  C4A POPE  714     280.520 271.940  50.870  1.00  0.00            
ATOM   4284  C1B POPE  714       0.700 266.260  62.290  1.00  0.00            
ATOM   4285  C2B POPE  714       0.650 262.420  59.400  1.00  0.00            
ATOM   4286  C3B POPE  714     281.910 260.080  55.470  1.00  0.00            
ATOM   4287  C4B POPE  714       1.120 255.450  55.980  1.00  0.00            
ATOM   4288  NH3 POPE  715       4.370 249.760  72.180  1.00  0.00            
ATOM   4289  PO4 POPE  715       6.540 249.640  68.420  1.00  0.00            
ATOM   4290  GL1 POPE  715       7.530 249.390  64.320  1.00  0.00            
ATOM   4291  GL2 POPE  715       9.500 251.290  62.890  1.00  0.00            
ATOM   4292  C1A POPE  715       7.830 245.270  62.100  1.00  0.00            
ATOM   4293  D2A POPE  715       6.700 241.970  58.760  1.00  0.00            
ATOM   4294  C3A POPE  715       5.680 242.320  54.450  1.00  0.00            
ATOM   4295  C4A POPE  715       2.650 242.630  50.870  1.00  0.00            
ATOM   4296  C1B POPE  715       7.190 250.290  59.050  1.00  0.00            
ATOM   4297  C2B POPE  715       7.870 250.470  53.940  1.00  0.00            
ATOM   4298  C3B POPE  715      10.570 249.970  50.740  1.00  0.00            
ATOM   4299  C4B POPE  715      11.810 248.950  47.480  1.00  0.00            
ATOM   4300  NH3 POPE  716      51.810 137.060  63.480  1.00  0.00            
ATOM   4301  PO4 POPE  716      54.610 135.200  60.780  1.00  0.00            
ATOM   4302  GL1 POPE  716      53.890 134.910  56.960  1.00  0.00            
ATOM   4303  GL2 POPE  716      55.190 131.480  57.000  1.00  0.00            
ATOM   4304  C1A POPE  716      53.530 136.830  52.870  1.00  0.00            
ATOM   4305  D2A POPE  716      52.700 135.420  49.010  1.00  0.00            
ATOM   4306  C3A POPE  716      55.280 136.750  46.010  1.00  0.00            
ATOM   4307  C4A POPE  716      54.910 138.780  42.100  1.00  0.00            
ATOM   4308  C1B POPE  716      56.170 131.650  52.900  1.00  0.00            
ATOM   4309  C2B POPE  716      57.010 132.090  47.990  1.00  0.00            
ATOM   4310  C3B POPE  716      57.050 133.220  43.660  1.00  0.00            
ATOM   4311  C4B POPE  716      57.580 136.020  39.370  1.00  0.00            
ATOM   4312  NH3 POPE  717     133.900 248.220  60.640  1.00  0.00            
ATOM   4313  PO4 POPE  717     134.820 250.660  57.500  1.00  0.00            
ATOM   4314  GL1 POPE  717     133.530 248.260  53.550  1.00  0.00            
ATOM   4315  GL2 POPE  717     134.610 249.950  50.900  1.00  0.00            
ATOM   4316  C1A POPE  717     131.370 246.290  49.570  1.00  0.00            
ATOM   4317  D2A POPE  717     130.080 243.190  48.210  1.00  0.00            
ATOM   4318  C3A POPE  717     127.500 242.290  45.060  1.00  0.00            
ATOM   4319  C4A POPE  717     124.380 241.360  41.840  1.00  0.00            
ATOM   4320  C1B POPE  717     135.000 248.990  46.610  1.00  0.00            
ATOM   4321  C2B POPE  717     134.270 249.600  42.240  1.00  0.00            
ATOM   4322  C3B POPE  717     136.490 250.680  38.320  1.00  0.00            
ATOM   4323  C4B POPE  717     136.890 253.220  33.850  1.00  0.00            
ATOM   4324  NH3 POPE  718      48.230 166.300  57.220  1.00  0.00            
ATOM   4325  PO4 POPE  718      52.270 165.720  56.430  1.00  0.00            
ATOM   4326  GL1 POPE  718      54.520 164.160  53.700  1.00  0.00            
ATOM   4327  GL2 POPE  718      52.410 162.560  52.530  1.00  0.00            
ATOM   4328  C1A POPE  718      56.210 164.120  48.710  1.00  0.00            
ATOM   4329  D2A POPE  718      56.570 164.850  43.980  1.00  0.00            
ATOM   4330  C3A POPE  718      53.790 164.220  40.370  1.00  0.00            
ATOM   4331  C4A POPE  718      52.360 164.820  36.690  1.00  0.00            
ATOM   4332  C1B POPE  718      51.380 165.070  47.890  1.00  0.00            
ATOM   4333  C2B POPE  718      50.120 166.010  43.530  1.00  0.00            
ATOM   4334  C3B POPE  718      49.470 167.720  39.530  1.00  0.00            
ATOM   4335  C4B POPE  718      47.920 170.720  35.340  1.00  0.00            
ATOM   4336  NH3 POPE  719     117.800 132.310  56.830  1.00  0.00            
ATOM   4337  PO4 POPE  719     117.900 129.150  55.100  1.00  0.00            
ATOM   4338  GL1 POPE  719     117.910 127.470  51.730  1.00  0.00            
ATOM   4339  GL2 POPE  719     118.680 130.000  49.250  1.00  0.00            
ATOM   4340  C1A POPE  719     116.340 125.570  48.190  1.00  0.00            
ATOM   4341  D2A POPE  719     113.880 124.040  46.170  1.00  0.00            
ATOM   4342  C3A POPE  719     115.490 122.450  42.520  1.00  0.00            
ATOM   4343  C4A POPE  719     116.610 119.390  38.660  1.00  0.00            
ATOM   4344  C1B POPE  719     117.590 129.450  45.820  1.00  0.00            
ATOM   4345  C2B POPE  719     115.530 128.820  41.830  1.00  0.00            
ATOM   4346  C3B POPE  719     111.640 129.930  39.330  1.00  0.00            
ATOM   4347  C4B POPE  719     109.280 130.950  36.290  1.00  0.00            
ATOM   4348  NH3 POPE  720       0.170  34.640  67.150  1.00  0.00            
ATOM   4349  PO4 POPE  720       1.600  30.730  68.270  1.00  0.00            
ATOM   4350  GL1 POPE  720       2.720  31.360  63.770  1.00  0.00            
ATOM   4351  GL2 POPE  720       1.410  34.370  62.730  1.00  0.00            
ATOM   4352  C1A POPE  720       3.470  29.170  59.520  1.00  0.00            
ATOM   4353  D2A POPE  720       6.120  27.200  56.070  1.00  0.00            
ATOM   4354  C3A POPE  720       8.650  29.870  53.370  1.00  0.00            
ATOM   4355  C4A POPE  720       9.400  31.630  48.800  1.00  0.00            
ATOM   4356  C1B POPE  720       0.620  33.600  57.640  1.00  0.00            
ATOM   4357  C2B POPE  720       2.320  31.430  53.450  1.00  0.00            
ATOM   4358  C3B POPE  720       5.050  33.530  50.730  1.00  0.00            
ATOM   4359  C4B POPE  720       7.180  36.300  48.180  1.00  0.00            
ATOM   4360  NH3 POPE  721      36.580  21.720  63.290  1.00  0.00            
ATOM   4361  PO4 POPE  721      36.430  26.430  63.740  1.00  0.00            
ATOM   4362  GL1 POPE  721      32.620  25.910  61.640  1.00  0.00            
ATOM   4363  GL2 POPE  721      34.070  28.260  58.740  1.00  0.00            
ATOM   4364  C1A POPE  721      32.430  23.710  57.550  1.00  0.00            
ATOM   4365  D2A POPE  721      31.030  21.950  54.410  1.00  0.00            
ATOM   4366  C3A POPE  721      32.910  22.640  50.540  1.00  0.00            
ATOM   4367  C4A POPE  721      35.690  24.180  46.470  1.00  0.00            
ATOM   4368  C1B POPE  721      37.290  30.780  56.010  1.00  0.00            
ATOM   4369  C2B POPE  721      40.760  31.980  53.650  1.00  0.00            
ATOM   4370  C3B POPE  721      42.630  31.020  49.340  1.00  0.00            
ATOM   4371  C4B POPE  721      42.510  30.910  45.340  1.00  0.00            
ATOM   4372  NH3 POPE  722     175.970  99.360  59.160  1.00  0.00            
ATOM   4373  PO4 POPE  722     176.120  99.780  54.920  1.00  0.00            
ATOM   4374  GL1 POPE  722     178.540 100.440  50.990  1.00  0.00            
ATOM   4375  GL2 POPE  722     182.030  99.120  51.950  1.00  0.00            
ATOM   4376  C1A POPE  722     178.430 101.890  46.320  1.00  0.00            
ATOM   4377  D2A POPE  722     179.210 105.560  42.890  1.00  0.00            
ATOM   4378  C3A POPE  722     181.520 104.090  39.110  1.00  0.00            
ATOM   4379  C4A POPE  722     181.180 103.920  35.050  1.00  0.00            
ATOM   4380  C1B POPE  722     182.930  99.880  47.860  1.00  0.00            
ATOM   4381  C2B POPE  722     183.300 100.300  44.110  1.00  0.00            
ATOM   4382  C3B POPE  722     183.630  97.840  40.250  1.00  0.00            
ATOM   4383  C4B POPE  722     187.240  96.720  37.160  1.00  0.00            
ATOM   4384  NH3 POPE  723     187.130  79.690  56.310  1.00  0.00            
ATOM   4385  PO4 POPE  723     186.000  75.900  58.980  1.00  0.00            
ATOM   4386  GL1 POPE  723     185.750  75.550  54.160  1.00  0.00            
ATOM   4387  GL2 POPE  723     184.740  72.800  52.240  1.00  0.00            
ATOM   4388  C1A POPE  723     188.080  76.340  50.350  1.00  0.00            
ATOM   4389  D2A POPE  723     188.870  75.380  46.190  1.00  0.00            
ATOM   4390  C3A POPE  723     189.260  72.640  42.300  1.00  0.00            
ATOM   4391  C4A POPE  723     187.010  73.420  38.410  1.00  0.00            
ATOM   4392  C1B POPE  723     185.630  70.920  48.030  1.00  0.00            
ATOM   4393  C2B POPE  723     184.640  70.100  44.540  1.00  0.00            
ATOM   4394  C3B POPE  723     184.050  68.680  40.140  1.00  0.00            
ATOM   4395  C4B POPE  723     188.400  66.770  37.510  1.00  0.00            
ATOM   4396  NH3 POPE  724     100.470 273.210  57.500  1.00  0.00            
ATOM   4397  PO4 POPE  724     100.650 276.920  58.320  1.00  0.00            
ATOM   4398  GL1 POPE  724      98.440 277.610  54.730  1.00  0.00            
ATOM   4399  GL2 POPE  724      98.960 274.930  52.940  1.00  0.00            
ATOM   4400  C1A POPE  724      97.220 279.510  50.720  1.00  0.00            
ATOM   4401  D2A POPE  724      94.050 281.330  47.600  1.00  0.00            
ATOM   4402  C3A POPE  724      93.580   2.120  50.590  1.00  0.00            
ATOM   4403  C4A POPE  724      95.890   0.770  54.000  1.00  0.00            
ATOM   4404  C1B POPE  724      98.750 274.740  48.860  1.00  0.00            
ATOM   4405  C2B POPE  724      99.840 278.120  44.930  1.00  0.00            
ATOM   4406  C3B POPE  724      97.120 279.750  41.660  1.00  0.00            
ATOM   4407  C4B POPE  724      96.590 280.970  37.990  1.00  0.00            
ATOM   4408  NH3 POPE  725     173.040  46.460  54.150  1.00  0.00            
ATOM   4409  PO4 POPE  725     173.040  50.460  56.720  1.00  0.00            
ATOM   4410  GL1 POPE  725     173.410  51.380  52.640  1.00  0.00            
ATOM   4411  GL2 POPE  725     172.890  49.230  50.340  1.00  0.00            
ATOM   4412  C1A POPE  725     176.820  53.150  50.000  1.00  0.00            
ATOM   4413  D2A POPE  725     180.340  50.490  46.700  1.00  0.00            
ATOM   4414  C3A POPE  725     183.820  51.900  47.280  1.00  0.00            
ATOM   4415  C4A POPE  725     187.630  55.020  47.430  1.00  0.00            
ATOM   4416  C1B POPE  725     174.850  49.720  45.910  1.00  0.00            
ATOM   4417  C2B POPE  725     177.450  50.770  42.080  1.00  0.00            
ATOM   4418  C3B POPE  725     178.190  52.770  37.730  1.00  0.00            
ATOM   4419  C4B POPE  725     177.230  53.180  33.170  1.00  0.00            
ATOM   4420  NH3 POPE  726      25.120  52.040  64.120  1.00  0.00            
ATOM   4421  PO4 POPE  726      29.020  52.900  61.970  1.00  0.00            
ATOM   4422  GL1 POPE  726      26.940  55.540  59.320  1.00  0.00            
ATOM   4423  GL2 POPE  726      25.100  58.790  59.550  1.00  0.00            
ATOM   4424  C1A POPE  726      28.100  54.050  55.400  1.00  0.00            
ATOM   4425  D2A POPE  726      26.990  52.390  50.790  1.00  0.00            
ATOM   4426  C3A POPE  726      25.340  55.170  47.440  1.00  0.00            
ATOM   4427  C4A POPE  726      27.920  54.860  43.650  1.00  0.00            
ATOM   4428  C1B POPE  726      26.390  58.900  55.610  1.00  0.00            
ATOM   4429  C2B POPE  726      26.500  58.040  51.450  1.00  0.00            
ATOM   4430  C3B POPE  726      25.900  60.240  47.410  1.00  0.00            
ATOM   4431  C4B POPE  726      25.060  63.440  46.660  1.00  0.00            
ATOM   4432  NH3 POPE  727     225.240 168.560  63.560  1.00  0.00            
ATOM   4433  PO4 POPE  727     223.660 165.440  63.500  1.00  0.00            
ATOM   4434  GL1 POPE  727     222.610 164.490  59.270  1.00  0.00            
ATOM   4435  GL2 POPE  727     220.210 165.150  58.990  1.00  0.00            
ATOM   4436  C1A POPE  727     223.420 166.660  55.430  1.00  0.00            
ATOM   4437  D2A POPE  727     225.260 169.440  52.840  1.00  0.00            
ATOM   4438  C3A POPE  727     225.270 169.170  49.480  1.00  0.00            
ATOM   4439  C4A POPE  727     222.700 168.800  44.870  1.00  0.00            
ATOM   4440  C1B POPE  727     219.680 163.060  55.260  1.00  0.00            
ATOM   4441  C2B POPE  727     221.530 164.610  50.810  1.00  0.00            
ATOM   4442  C3B POPE  727     220.520 164.300  46.220  1.00  0.00            
ATOM   4443  C4B POPE  727     221.020 164.440  41.810  1.00  0.00            
ATOM   4444  NH3 POPE  728      65.560  31.910  65.160  1.00  0.00            
ATOM   4445  PO4 POPE  728      63.630  34.250  62.590  1.00  0.00            
ATOM   4446  GL1 POPE  728      64.070  31.470  59.500  1.00  0.00            
ATOM   4447  GL2 POPE  728      60.890  31.040  58.870  1.00  0.00            
ATOM   4448  C1A POPE  728      66.730  30.410  55.140  1.00  0.00            
ATOM   4449  D2A POPE  728      68.800  29.780  52.180  1.00  0.00            
ATOM   4450  C3A POPE  728      68.810  25.930  50.110  1.00  0.00            
ATOM   4451  C4A POPE  728      67.430  23.800  47.490  1.00  0.00            
ATOM   4452  C1B POPE  728      62.100  31.380  54.130  1.00  0.00            
ATOM   4453  C2B POPE  728      60.050  31.630  49.990  1.00  0.00            
ATOM   4454  C3B POPE  728      58.770  35.400  47.810  1.00  0.00            
ATOM   4455  C4B POPE  728      57.860  38.660  48.870  1.00  0.00            
ATOM   4456  NH3 POPE  729     220.880 187.950  59.320  1.00  0.00            
ATOM   4457  PO4 POPE  729     221.830 182.730  60.870  1.00  0.00            
ATOM   4458  GL1 POPE  729     220.420 184.230  55.600  1.00  0.00            
ATOM   4459  GL2 POPE  729     216.810 185.780  56.190  1.00  0.00            
ATOM   4460  C1A POPE  729     220.260 182.650  50.440  1.00  0.00            
ATOM   4461  D2A POPE  729     218.920 183.030  46.360  1.00  0.00            
ATOM   4462  C3A POPE  729     215.380 181.620  44.340  1.00  0.00            
ATOM   4463  C4A POPE  729     211.610 179.260  44.890  1.00  0.00            
ATOM   4464  C1B POPE  729     217.750 188.370  53.340  1.00  0.00            
ATOM   4465  C2B POPE  729     219.890 187.540  49.450  1.00  0.00            
ATOM   4466  C3B POPE  729     218.290 188.180  45.360  1.00  0.00            
ATOM   4467  C4B POPE  729     216.750 186.600  42.050  1.00  0.00            
ATOM   4468  NH3 POPE  730     149.880 277.310  54.800  1.00  0.00            
ATOM   4469  PO4 POPE  730     145.600 278.310  54.900  1.00  0.00            
ATOM   4470  GL1 POPE  730     147.300 279.530  51.050  1.00  0.00            
ATOM   4471  GL2 POPE  730     148.540   0.450  50.890  1.00  0.00            
ATOM   4472  C1A POPE  730     149.630 280.320  46.320  1.00  0.00            
ATOM   4473  D2A POPE  730     151.890   0.560  43.780  1.00  0.00            
ATOM   4474  C3A POPE  730     150.730 281.410  40.720  1.00  0.00            
ATOM   4475  C4A POPE  730     149.330 279.990  37.440  1.00  0.00            
ATOM   4476  C1B POPE  730     144.990   1.160  48.620  1.00  0.00            
ATOM   4477  C2B POPE  730     143.700   2.900  46.270  1.00  0.00            
ATOM   4478  C3B POPE  730     142.760   4.350  42.060  1.00  0.00            
ATOM   4479  C4B POPE  730     142.920   5.130  37.570  1.00  0.00            
ATOM   4480  NH3 POPE  731      65.880 148.180  60.730  1.00  0.00            
ATOM   4481  PO4 POPE  731      68.580 147.410  56.740  1.00  0.00            
ATOM   4482  GL1 POPE  731      70.520 149.190  53.170  1.00  0.00            
ATOM   4483  GL2 POPE  731      73.910 150.350  52.590  1.00  0.00            
ATOM   4484  C1A POPE  731      69.520 148.920  49.090  1.00  0.00            
ATOM   4485  D2A POPE  731      67.260 148.420  45.820  1.00  0.00            
ATOM   4486  C3A POPE  731      68.710 146.300  42.000  1.00  0.00            
ATOM   4487  C4A POPE  731      71.170 144.470  38.530  1.00  0.00            
ATOM   4488  C1B POPE  731      74.160 151.540  49.080  1.00  0.00            
ATOM   4489  C2B POPE  731      74.670 154.270  45.180  1.00  0.00            
ATOM   4490  C3B POPE  731      75.760 155.150  41.660  1.00  0.00            
ATOM   4491  C4B POPE  731      77.530 152.370  38.260  1.00  0.00            
ATOM   4492  NH3 POPE  732     139.510  30.330  63.480  1.00  0.00            
ATOM   4493  PO4 POPE  732     140.050  29.890  59.480  1.00  0.00            
ATOM   4494  GL1 POPE  732     141.710  30.570  54.980  1.00  0.00            
ATOM   4495  GL2 POPE  732     143.810  32.910  54.370  1.00  0.00            
ATOM   4496  C1A POPE  732     142.930  27.590  52.420  1.00  0.00            
ATOM   4497  D2A POPE  732     141.040  25.150  48.390  1.00  0.00            
ATOM   4498  C3A POPE  732     139.390  26.000  44.280  1.00  0.00            
ATOM   4499  C4A POPE  732     139.860  27.750  40.390  1.00  0.00            
ATOM   4500  C1B POPE  732     143.770  33.130  50.560  1.00  0.00            
ATOM   4501  C2B POPE  732     144.260  31.860  46.850  1.00  0.00            
ATOM   4502  C3B POPE  732     143.860  33.230  42.990  1.00  0.00            
ATOM   4503  C4B POPE  732     142.780  31.730  40.550  1.00  0.00            
ATOM   4504  NH3 POPE  733     141.250 112.580  51.570  1.00  0.00            
ATOM   4505  PO4 POPE  733     143.550 116.470  53.860  1.00  0.00            
ATOM   4506  GL1 POPE  733     144.800 116.870  50.380  1.00  0.00            
ATOM   4507  GL2 POPE  733     141.780 116.570  47.260  1.00  0.00            
ATOM   4508  C1A POPE  733     146.810 117.340  45.790  1.00  0.00            
ATOM   4509  D2A POPE  733     147.410 118.180  41.990  1.00  0.00            
ATOM   4510  C3A POPE  733     150.690 118.420  39.440  1.00  0.00            
ATOM   4511  C4A POPE  733     154.830 120.420  39.330  1.00  0.00            
ATOM   4512  C1B POPE  733     143.470 114.410  43.730  1.00  0.00            
ATOM   4513  C2B POPE  733     145.200 113.600  40.140  1.00  0.00            
ATOM   4514  C3B POPE  733     146.750 116.340  36.840  1.00  0.00            
ATOM   4515  C4B POPE  733     143.160 117.050  34.020  1.00  0.00            
ATOM   4516  NH3 POPE  734     173.190 273.110  56.370  1.00  0.00            
ATOM   4517  PO4 POPE  734     173.120 269.720  58.290  1.00  0.00            
ATOM   4518  GL1 POPE  734     175.310 269.460  54.120  1.00  0.00            
ATOM   4519  GL2 POPE  734     178.750 268.670  53.290  1.00  0.00            
ATOM   4520  C1A POPE  734     175.480 270.560  48.780  1.00  0.00            
ATOM   4521  D2A POPE  734     177.520 269.230  44.510  1.00  0.00            
ATOM   4522  C3A POPE  734     178.780 264.380  44.190  1.00  0.00            
ATOM   4523  C4A POPE  734     176.550 261.120  44.580  1.00  0.00            
ATOM   4524  C1B POPE  734     180.510 267.550  48.920  1.00  0.00            
ATOM   4525  C2B POPE  734     182.930 263.550  47.900  1.00  0.00            
ATOM   4526  C3B POPE  734     185.560 261.580  44.820  1.00  0.00            
ATOM   4527  C4B POPE  734     188.850 260.680  42.720  1.00  0.00            
ATOM   4528  NH3 POPE  735     217.050  84.640  58.690  1.00  0.00            
ATOM   4529  PO4 POPE  735     216.550  88.720  57.450  1.00  0.00            
ATOM   4530  GL1 POPE  735     215.110  90.990  53.890  1.00  0.00            
ATOM   4531  GL2 POPE  735     215.860  94.140  55.310  1.00  0.00            
ATOM   4532  C1A POPE  735     215.440  92.300  48.450  1.00  0.00            
ATOM   4533  D2A POPE  735     216.800  92.700  44.580  1.00  0.00            
ATOM   4534  C3A POPE  735     216.620  96.960  41.840  1.00  0.00            
ATOM   4535  C4A POPE  735     214.630 100.770  40.360  1.00  0.00            
ATOM   4536  C1B POPE  735     215.470  96.500  51.740  1.00  0.00            
ATOM   4537  C2B POPE  735     216.410  97.460  46.860  1.00  0.00            
ATOM   4538  C3B POPE  735     217.840 100.900  45.590  1.00  0.00            
ATOM   4539  C4B POPE  735     218.400 102.050  43.190  1.00  0.00            
ATOM   4540  NH3 POPE  736      75.070 177.730  59.240  1.00  0.00            
ATOM   4541  PO4 POPE  736      77.900 181.130  60.660  1.00  0.00            
ATOM   4542  GL1 POPE  736      78.980 181.230  56.430  1.00  0.00            
ATOM   4543  GL2 POPE  736      76.200 181.340  55.050  1.00  0.00            
ATOM   4544  C1A POPE  736      80.840 181.060  52.090  1.00  0.00            
ATOM   4545  D2A POPE  736      81.180 180.600  47.310  1.00  0.00            
ATOM   4546  C3A POPE  736      82.250 176.980  44.460  1.00  0.00            
ATOM   4547  C4A POPE  736      81.190 173.390  41.480  1.00  0.00            
ATOM   4548  C1B POPE  736      76.180 182.290  50.360  1.00  0.00            
ATOM   4549  C2B POPE  736      77.130 182.890  45.740  1.00  0.00            
ATOM   4550  C3B POPE  736      81.200 182.400  42.810  1.00  0.00            
ATOM   4551  C4B POPE  736      85.400 181.140  42.750  1.00  0.00            
ATOM   4552  NH3 POPE  737     172.060 265.940  55.460  1.00  0.00            
ATOM   4553  PO4 POPE  737     175.250 263.280  54.060  1.00  0.00            
ATOM   4554  GL1 POPE  737     171.830 263.900  50.780  1.00  0.00            
ATOM   4555  GL2 POPE  737     171.060 267.350  50.740  1.00  0.00            
ATOM   4556  C1A POPE  737     171.650 262.000  47.320  1.00  0.00            
ATOM   4557  D2A POPE  737     171.390 261.930  42.440  1.00  0.00            
ATOM   4558  C3A POPE  737     174.520 258.980  40.290  1.00  0.00            
ATOM   4559  C4A POPE  737     175.760 256.890  37.370  1.00  0.00            
ATOM   4560  C1B POPE  737     172.760 266.330  45.750  1.00  0.00            
ATOM   4561  C2B POPE  737     174.450 265.760  41.280  1.00  0.00            
ATOM   4562  C3B POPE  737     177.790 266.700  39.260  1.00  0.00            
ATOM   4563  C4B POPE  737     180.730 264.490  35.510  1.00  0.00            
ATOM   4564  NH3 POPE  738     113.970 206.620  62.010  1.00  0.00            
ATOM   4565  PO4 POPE  738     110.580 206.740  58.710  1.00  0.00            
ATOM   4566  GL1 POPE  738     112.190 204.550  54.620  1.00  0.00            
ATOM   4567  GL2 POPE  738     112.230 201.090  54.820  1.00  0.00            
ATOM   4568  C1A POPE  738     113.300 203.460  50.120  1.00  0.00            
ATOM   4569  D2A POPE  738     112.650 203.790  45.590  1.00  0.00            
ATOM   4570  C3A POPE  738     113.690 205.610  41.490  1.00  0.00            
ATOM   4571  C4A POPE  738     115.180 209.720  39.880  1.00  0.00            
ATOM   4572  C1B POPE  738     110.680 198.220  51.820  1.00  0.00            
ATOM   4573  C2B POPE  738     110.990 194.990  49.920  1.00  0.00            
ATOM   4574  C3B POPE  738     110.210 193.820  45.100  1.00  0.00            
ATOM   4575  C4B POPE  738     109.260 192.060  41.700  1.00  0.00            
ATOM   4576  NH3 POPE  739     121.290 203.040  56.510  1.00  0.00            
ATOM   4577  PO4 POPE  739     120.260 207.280  57.310  1.00  0.00            
ATOM   4578  GL1 POPE  739     118.280 211.000  54.300  1.00  0.00            
ATOM   4579  GL2 POPE  739     121.340 212.220  52.790  1.00  0.00            
ATOM   4580  C1A POPE  739     115.480 212.030  51.520  1.00  0.00            
ATOM   4581  D2A POPE  739     113.430 212.880  48.090  1.00  0.00            
ATOM   4582  C3A POPE  739     109.260 211.730  47.710  1.00  0.00            
ATOM   4583  C4A POPE  739     106.510 209.870  44.460  1.00  0.00            
ATOM   4584  C1B POPE  739     119.730 212.490  48.690  1.00  0.00            
ATOM   4585  C2B POPE  739     117.170 211.200  44.900  1.00  0.00            
ATOM   4586  C3B POPE  739     114.690 214.210  43.200  1.00  0.00            
ATOM   4587  C4B POPE  739     113.100 214.410  39.360  1.00  0.00            
ATOM   4588  NH3 POPE  740     258.940  17.630  64.680  1.00  0.00            
ATOM   4589  PO4 POPE  740     257.100  14.580  66.350  1.00  0.00            
ATOM   4590  GL1 POPE  740     255.960  14.650  62.030  1.00  0.00            
ATOM   4591  GL2 POPE  740     253.260  12.520  61.010  1.00  0.00            
ATOM   4592  C1A POPE  740     254.890  15.650  57.540  1.00  0.00            
ATOM   4593  D2A POPE  740     255.890  13.670  54.470  1.00  0.00            
ATOM   4594  C3A POPE  740     253.720  13.090  51.540  1.00  0.00            
ATOM   4595  C4A POPE  740     253.630   8.950  49.330  1.00  0.00            
ATOM   4596  C1B POPE  740     251.820  10.840  56.500  1.00  0.00            
ATOM   4597  C2B POPE  740     249.090  11.860  52.710  1.00  0.00            
ATOM   4598  C3B POPE  740     249.430  12.620  48.060  1.00  0.00            
ATOM   4599  C4B POPE  740     247.780  15.010  45.890  1.00  0.00            
ATOM   4600  NH3 POPE  741     187.240 120.780  61.340  1.00  0.00            
ATOM   4601  PO4 POPE  741     184.440 117.050  62.150  1.00  0.00            
ATOM   4602  GL1 POPE  741     185.030 117.980  57.120  1.00  0.00            
ATOM   4603  GL2 POPE  741     181.850 118.030  58.030  1.00  0.00            
ATOM   4604  C1A POPE  741     185.020 119.690  52.680  1.00  0.00            
ATOM   4605  D2A POPE  741     183.000 118.800  49.040  1.00  0.00            
ATOM   4606  C3A POPE  741     183.010 122.220  47.270  1.00  0.00            
ATOM   4607  C4A POPE  741     183.560 126.630  48.190  1.00  0.00            
ATOM   4608  C1B POPE  741     179.330 120.730  55.480  1.00  0.00            
ATOM   4609  C2B POPE  741     176.440 124.860  53.210  1.00  0.00            
ATOM   4610  C3B POPE  741     174.090 128.230  53.210  1.00  0.00            
ATOM   4611  C4B POPE  741     172.870 130.580  50.040  1.00  0.00            
ATOM   4612  NH3 POPE  742     206.010 240.610  58.790  1.00  0.00            
ATOM   4613  PO4 POPE  742     208.110 236.810  59.620  1.00  0.00            
ATOM   4614  GL1 POPE  742     209.230 234.220  56.160  1.00  0.00            
ATOM   4615  GL2 POPE  742     208.280 236.820  53.980  1.00  0.00            
ATOM   4616  C1A POPE  742     209.170 232.210  52.130  1.00  0.00            
ATOM   4617  D2A POPE  742     208.470 229.240  50.090  1.00  0.00            
ATOM   4618  C3A POPE  742     208.610 228.290  46.100  1.00  0.00            
ATOM   4619  C4A POPE  742     210.350 228.330  42.760  1.00  0.00            
ATOM   4620  C1B POPE  742     212.390 236.320  52.300  1.00  0.00            
ATOM   4621  C2B POPE  742     212.880 235.200  48.580  1.00  0.00            
ATOM   4622  C3B POPE  742     215.250 234.580  45.810  1.00  0.00            
ATOM   4623  C4B POPE  742     217.110 229.980  44.510  1.00  0.00            
ATOM   4624  NH3 POPE  743     244.720  92.380  61.820  1.00  0.00            
ATOM   4625  PO4 POPE  743     244.180  88.720  59.580  1.00  0.00            
ATOM   4626  GL1 POPE  743     244.270  89.150  55.480  1.00  0.00            
ATOM   4627  GL2 POPE  743     242.600  86.010  55.300  1.00  0.00            
ATOM   4628  C1A POPE  743     247.800  90.640  52.550  1.00  0.00            
ATOM   4629  D2A POPE  743     247.860  91.660  48.530  1.00  0.00            
ATOM   4630  C3A POPE  743     244.890  91.140  46.090  1.00  0.00            
ATOM   4631  C4A POPE  743     242.330  94.300  43.040  1.00  0.00            
ATOM   4632  C1B POPE  743     244.380  84.220  51.500  1.00  0.00            
ATOM   4633  C2B POPE  743     244.290  82.290  47.490  1.00  0.00            
ATOM   4634  C3B POPE  743     247.080  79.880  44.300  1.00  0.00            
ATOM   4635  C4B POPE  743     250.720  78.200  44.040  1.00  0.00            
ATOM   4636  NH3 POPE  744     181.010  73.880  55.190  1.00  0.00            
ATOM   4637  PO4 POPE  744     182.330  68.880  55.510  1.00  0.00            
ATOM   4638  GL1 POPE  744     181.090  70.290  51.110  1.00  0.00            
ATOM   4639  GL2 POPE  744     177.080  68.840  50.390  1.00  0.00            
ATOM   4640  C1A POPE  744     180.310  71.210  46.960  1.00  0.00            
ATOM   4641  D2A POPE  744     179.880  71.340  43.270  1.00  0.00            
ATOM   4642  C3A POPE  744     178.800  69.850  39.350  1.00  0.00            
ATOM   4643  C4A POPE  744     175.470  66.800  36.930  1.00  0.00            
ATOM   4644  C1B POPE  744     176.420  68.380  45.360  1.00  0.00            
ATOM   4645  C2B POPE  744     174.510  68.820  41.530  1.00  0.00            
ATOM   4646  C3B POPE  744     174.970  73.000  38.920  1.00  0.00            
ATOM   4647  C4B POPE  744     174.500  76.540  36.320  1.00  0.00            
ATOM   4648  NH3 POPE  745      31.620 186.210  63.090  1.00  0.00            
ATOM   4649  PO4 POPE  745      28.270 188.290  62.310  1.00  0.00            
ATOM   4650  GL1 POPE  745      28.150 190.240  58.010  1.00  0.00            
ATOM   4651  GL2 POPE  745      29.010 187.400  57.270  1.00  0.00            
ATOM   4652  C1A POPE  745      26.620 191.570  53.400  1.00  0.00            
ATOM   4653  D2A POPE  745      26.830 193.240  49.280  1.00  0.00            
ATOM   4654  C3A POPE  745      30.350 194.420  47.310  1.00  0.00            
ATOM   4655  C4A POPE  745      33.570 195.920  44.320  1.00  0.00            
ATOM   4656  C1B POPE  745      26.900 186.820  53.480  1.00  0.00            
ATOM   4657  C2B POPE  745      26.410 188.090  49.680  1.00  0.00            
ATOM   4658  C3B POPE  745      27.860 186.440  45.960  1.00  0.00            
ATOM   4659  C4B POPE  745      30.070 182.070  45.120  1.00  0.00            
ATOM   4660  NH3 POPE  746     249.700 206.720  65.200  1.00  0.00            
ATOM   4661  PO4 POPE  746     250.360 202.550  63.850  1.00  0.00            
ATOM   4662  GL1 POPE  746     250.030 201.850  58.810  1.00  0.00            
ATOM   4663  GL2 POPE  746     249.430 199.150  56.240  1.00  0.00            
ATOM   4664  C1A POPE  746     252.260 202.670  54.460  1.00  0.00            
ATOM   4665  D2A POPE  746     252.640 204.230  50.860  1.00  0.00            
ATOM   4666  C3A POPE  746     256.210 206.070  50.910  1.00  0.00            
ATOM   4667  C4A POPE  746     257.750 208.230  54.480  1.00  0.00            
ATOM   4668  C1B POPE  746     249.270 199.210  51.540  1.00  0.00            
ATOM   4669  C2B POPE  746     250.840 201.030  47.080  1.00  0.00            
ATOM   4670  C3B POPE  746     253.110 201.440  43.670  1.00  0.00            
ATOM   4671  C4B POPE  746     255.980 202.910  41.770  1.00  0.00            
ATOM   4672  NH3 POPE  747     159.440 281.910  62.030  1.00  0.00            
ATOM   4673  PO4 POPE  747     162.920   0.550  58.110  1.00  0.00            
ATOM   4674  GL1 POPE  747     161.370   1.220  53.370  1.00  0.00            
ATOM   4675  GL2 POPE  747     162.960   3.610  51.730  1.00  0.00            
ATOM   4676  C1A POPE  747     161.360 281.290  49.770  1.00  0.00            
ATOM   4677  D2A POPE  747     161.470 281.350  45.570  1.00  0.00            
ATOM   4678  C3A POPE  747     157.750   0.140  42.890  1.00  0.00            
ATOM   4679  C4A POPE  747     156.240   1.670  39.410  1.00  0.00            
ATOM   4680  C1B POPE  747     163.250   4.160  48.380  1.00  0.00            
ATOM   4681  C2B POPE  747     165.420   2.520  44.620  1.00  0.00            
ATOM   4682  C3B POPE  747     167.160   2.090  41.270  1.00  0.00            
ATOM   4683  C4B POPE  747     168.050 281.860  37.980  1.00  0.00            
ATOM   4684  NH3 POPE  748     220.800 149.990  69.370  1.00  0.00            
ATOM   4685  PO4 POPE  748     222.860 148.340  65.310  1.00  0.00            
ATOM   4686  GL1 POPE  748     220.720 148.580  61.330  1.00  0.00            
ATOM   4687  GL2 POPE  748     218.040 145.110  59.840  1.00  0.00            
ATOM   4688  C1A POPE  748     221.960 148.260  56.700  1.00  0.00            
ATOM   4689  D2A POPE  748     221.930 147.130  52.150  1.00  0.00            
ATOM   4690  C3A POPE  748     223.340 143.900  50.310  1.00  0.00            
ATOM   4691  C4A POPE  748     222.430 143.810  46.020  1.00  0.00            
ATOM   4692  C1B POPE  748     217.910 144.080  55.360  1.00  0.00            
ATOM   4693  C2B POPE  748     217.590 144.240  51.380  1.00  0.00            
ATOM   4694  C3B POPE  748     217.820 146.550  47.440  1.00  0.00            
ATOM   4695  C4B POPE  748     214.240 148.550  45.870  1.00  0.00            
ATOM   4696  NH3 POPE  749     227.070 233.540  60.560  1.00  0.00            
ATOM   4697  PO4 POPE  749     229.340 229.920  59.330  1.00  0.00            
ATOM   4698  GL1 POPE  749     227.960 228.710  55.440  1.00  0.00            
ATOM   4699  GL2 POPE  749     230.500 227.230  54.990  1.00  0.00            
ATOM   4700  C1A POPE  749     227.950 229.900  50.830  1.00  0.00            
ATOM   4701  D2A POPE  749     228.280 232.670  48.810  1.00  0.00            
ATOM   4702  C3A POPE  749     225.110 234.050  47.750  1.00  0.00            
ATOM   4703  C4A POPE  749     221.430 235.900  46.600  1.00  0.00            
ATOM   4704  C1B POPE  749     232.150 228.080  50.350  1.00  0.00            
ATOM   4705  C2B POPE  749     233.250 230.110  46.360  1.00  0.00            
ATOM   4706  C3B POPE  749     234.980 228.530  42.810  1.00  0.00            
ATOM   4707  C4B POPE  749     238.140 227.450  43.870  1.00  0.00            
ATOM   4708  NH3 POPE  750      34.280 194.970  64.710  1.00  0.00            
ATOM   4709  PO4 POPE  750      32.940 197.280  61.500  1.00  0.00            
ATOM   4710  GL1 POPE  750      30.280 195.550  58.030  1.00  0.00            
ATOM   4711  GL2 POPE  750      29.420 198.200  58.130  1.00  0.00            
ATOM   4712  C1A POPE  750      31.590 194.870  53.380  1.00  0.00            
ATOM   4713  D2A POPE  750      33.660 197.640  50.130  1.00  0.00            
ATOM   4714  C3A POPE  750      30.560 199.320  45.770  1.00  0.00            
ATOM   4715  C4A POPE  750      28.810 201.880  44.110  1.00  0.00            
ATOM   4716  C1B POPE  750      30.060 200.330  53.770  1.00  0.00            
ATOM   4717  C2B POPE  750      28.140 203.430  50.800  1.00  0.00            
ATOM   4718  C3B POPE  750      29.900 205.460  47.600  1.00  0.00            
ATOM   4719  C4B POPE  750      32.410 206.800  43.950  1.00  0.00            
ATOM   4720  NH3 POPE  751     246.190  19.150  62.690  1.00  0.00            
ATOM   4721  PO4 POPE  751     242.480  17.990  64.500  1.00  0.00            
ATOM   4722  GL1 POPE  751     241.460  19.710  60.890  1.00  0.00            
ATOM   4723  GL2 POPE  751     238.660  17.770  59.060  1.00  0.00            
ATOM   4724  C1A POPE  751     242.460  19.170  55.930  1.00  0.00            
ATOM   4725  D2A POPE  751     244.080  19.990  51.970  1.00  0.00            
ATOM   4726  C3A POPE  751     243.550  18.470  47.390  1.00  0.00            
ATOM   4727  C4A POPE  751     244.680  20.350  43.510  1.00  0.00            
ATOM   4728  C1B POPE  751     236.770  18.110  55.220  1.00  0.00            
ATOM   4729  C2B POPE  751     234.220  15.690  52.170  1.00  0.00            
ATOM   4730  C3B POPE  751     234.080  12.920  49.350  1.00  0.00            
ATOM   4731  C4B POPE  751     233.210  11.530  44.980  1.00  0.00            
ATOM   4732  NH3 POPE  752     263.070  79.930  62.240  1.00  0.00            
ATOM   4733  PO4 POPE  752     266.750  77.750  60.560  1.00  0.00            
ATOM   4734  GL1 POPE  752     264.750  76.620  57.210  1.00  0.00            
ATOM   4735  GL2 POPE  752     263.830  80.490  56.460  1.00  0.00            
ATOM   4736  C1A POPE  752     264.710  73.340  54.150  1.00  0.00            
ATOM   4737  D2A POPE  752     262.510  69.590  53.460  1.00  0.00            
ATOM   4738  C3A POPE  752     260.220  69.850  50.030  1.00  0.00            
ATOM   4739  C4A POPE  752     258.550  69.460  46.150  1.00  0.00            
ATOM   4740  C1B POPE  752     264.150  78.050  52.460  1.00  0.00            
ATOM   4741  C2B POPE  752     265.450  76.370  48.190  1.00  0.00            
ATOM   4742  C3B POPE  752     267.310  72.860  45.320  1.00  0.00            
ATOM   4743  C4B POPE  752     270.600  69.450  43.730  1.00  0.00            
ATOM   4744  NH3 POPE  753      67.190 254.020  59.580  1.00  0.00            
ATOM   4745  PO4 POPE  753      66.630 250.260  59.450  1.00  0.00            
ATOM   4746  GL1 POPE  753      67.020 251.470  55.420  1.00  0.00            
ATOM   4747  GL2 POPE  753      68.440 254.800  53.930  1.00  0.00            
ATOM   4748  C1A POPE  753      68.530 250.100  51.600  1.00  0.00            
ATOM   4749  D2A POPE  753      71.210 251.040  47.870  1.00  0.00            
ATOM   4750  C3A POPE  753      71.060 249.560  44.340  1.00  0.00            
ATOM   4751  C4A POPE  753      73.150 249.380  40.540  1.00  0.00            
ATOM   4752  C1B POPE  753      67.810 255.460  48.900  1.00  0.00            
ATOM   4753  C2B POPE  753      68.580 253.560  44.770  1.00  0.00            
ATOM   4754  C3B POPE  753      71.090 254.850  41.850  1.00  0.00            
ATOM   4755  C4B POPE  753      72.810 256.180  38.440  1.00  0.00            
ATOM   4756  NH3 POPE  754      77.280 207.650  63.800  1.00  0.00            
ATOM   4757  PO4 POPE  754      76.300 208.470  59.560  1.00  0.00            
ATOM   4758  GL1 POPE  754      76.390 210.800  56.080  1.00  0.00            
ATOM   4759  GL2 POPE  754      73.480 208.870  54.490  1.00  0.00            
ATOM   4760  C1A POPE  754      77.650 209.620  51.710  1.00  0.00            
ATOM   4761  D2A POPE  754      80.630 207.620  49.500  1.00  0.00            
ATOM   4762  C3A POPE  754      84.170 209.010  46.420  1.00  0.00            
ATOM   4763  C4A POPE  754      87.170 209.540  42.300  1.00  0.00            
ATOM   4764  C1B POPE  754      73.530 206.050  51.950  1.00  0.00            
ATOM   4765  C2B POPE  754      69.480 203.760  49.670  1.00  0.00            
ATOM   4766  C3B POPE  754      66.460 204.870  48.360  1.00  0.00            
ATOM   4767  C4B POPE  754      65.340 207.990  46.820  1.00  0.00            
ATOM   4768  NH3 POPE  755      69.290 175.510  57.160  1.00  0.00            
ATOM   4769  PO4 POPE  755      65.380 178.190  58.210  1.00  0.00            
ATOM   4770  GL1 POPE  755      61.970 179.900  54.030  1.00  0.00            
ATOM   4771  GL2 POPE  755      62.700 183.960  53.280  1.00  0.00            
ATOM   4772  C1A POPE  755      61.590 180.320  49.820  1.00  0.00            
ATOM   4773  D2A POPE  755      58.390 181.160  45.810  1.00  0.00            
ATOM   4774  C3A POPE  755      60.640 184.210  43.280  1.00  0.00            
ATOM   4775  C4A POPE  755      59.310 187.520  41.930  1.00  0.00            
ATOM   4776  C1B POPE  755      64.930 183.940  50.130  1.00  0.00            
ATOM   4777  C2B POPE  755      64.700 185.890  46.490  1.00  0.00            
ATOM   4778  C3B POPE  755      67.120 187.530  42.920  1.00  0.00            
ATOM   4779  C4B POPE  755      67.060 187.630  38.590  1.00  0.00            
ATOM   4780  NH3 POPE  756     137.730 208.490  59.580  1.00  0.00            
ATOM   4781  PO4 POPE  756     141.360 206.660  59.770  1.00  0.00            
ATOM   4782  GL1 POPE  756     138.400 203.830  57.560  1.00  0.00            
ATOM   4783  GL2 POPE  756     140.100 203.550  55.440  1.00  0.00            
ATOM   4784  C1A POPE  756     136.150 202.790  53.270  1.00  0.00            
ATOM   4785  D2A POPE  756     137.710 201.920  49.560  1.00  0.00            
ATOM   4786  C3A POPE  756     135.890 204.760  46.580  1.00  0.00            
ATOM   4787  C4A POPE  756     133.370 207.310  45.850  1.00  0.00            
ATOM   4788  C1B POPE  756     142.340 203.460  51.360  1.00  0.00            
ATOM   4789  C2B POPE  756     141.780 201.490  46.220  1.00  0.00            
ATOM   4790  C3B POPE  756     141.980 198.170  43.180  1.00  0.00            
ATOM   4791  C4B POPE  756     139.810 196.080  39.770  1.00  0.00            
ATOM   4792  NH3 POPE  757     238.870 179.890  59.170  1.00  0.00            
ATOM   4793  PO4 POPE  757     239.650 184.390  59.590  1.00  0.00            
ATOM   4794  GL1 POPE  757     237.600 183.860  55.530  1.00  0.00            
ATOM   4795  GL2 POPE  757     235.170 186.320  56.830  1.00  0.00            
ATOM   4796  C1A POPE  757     236.650 184.930  51.010  1.00  0.00            
ATOM   4797  D2A POPE  757     234.490 184.500  46.830  1.00  0.00            
ATOM   4798  C3A POPE  757     236.370 183.510  43.790  1.00  0.00            
ATOM   4799  C4A POPE  757     238.760 182.560  39.790  1.00  0.00            
ATOM   4800  C1B POPE  757     233.610 188.640  53.780  1.00  0.00            
ATOM   4801  C2B POPE  757     233.300 188.080  49.940  1.00  0.00            
ATOM   4802  C3B POPE  757     230.290 186.800  47.310  1.00  0.00            
ATOM   4803  C4B POPE  757     230.320 188.250  43.130  1.00  0.00            
ATOM   4804  NH3 POPE  758     131.140 216.760  57.690  1.00  0.00            
ATOM   4805  PO4 POPE  758     135.060 217.320  58.750  1.00  0.00            
ATOM   4806  GL1 POPE  758     136.090 217.050  54.300  1.00  0.00            
ATOM   4807  GL2 POPE  758     133.930 219.110  54.410  1.00  0.00            
ATOM   4808  C1A POPE  758     133.960 215.640  50.320  1.00  0.00            
ATOM   4809  D2A POPE  758     132.260 215.190  46.540  1.00  0.00            
ATOM   4810  C3A POPE  758     133.400 212.840  42.890  1.00  0.00            
ATOM   4811  C4A POPE  758     132.440 213.450  39.030  1.00  0.00            
ATOM   4812  C1B POPE  758     131.230 219.890  50.000  1.00  0.00            
ATOM   4813  C2B POPE  758     131.110 220.910  46.180  1.00  0.00            
ATOM   4814  C3B POPE  758     129.310 222.070  42.230  1.00  0.00            
ATOM   4815  C4B POPE  758     126.400 219.870  39.900  1.00  0.00            
ATOM   4816  NH3 POPE  759      28.190  45.260  61.440  1.00  0.00            
ATOM   4817  PO4 POPE  759      31.770  42.920  63.670  1.00  0.00            
ATOM   4818  GL1 POPE  759      33.150  42.410  58.980  1.00  0.00            
ATOM   4819  GL2 POPE  759      30.480  40.280  58.090  1.00  0.00            
ATOM   4820  C1A POPE  759      32.750  43.850  54.580  1.00  0.00            
ATOM   4821  D2A POPE  759      33.540  42.480  50.970  1.00  0.00            
ATOM   4822  C3A POPE  759      32.750  45.150  48.010  1.00  0.00            
ATOM   4823  C4A POPE  759      29.510  46.450  45.540  1.00  0.00            
ATOM   4824  C1B POPE  759      28.590  40.340  53.760  1.00  0.00            
ATOM   4825  C2B POPE  759      26.400  37.740  51.530  1.00  0.00            
ATOM   4826  C3B POPE  759      23.180  34.020  48.910  1.00  0.00            
ATOM   4827  C4B POPE  759      22.760  31.090  45.880  1.00  0.00            
ATOM   4828  NH3 POPE  760     236.600 210.300  59.270  1.00  0.00            
ATOM   4829  PO4 POPE  760     237.260 206.340  58.860  1.00  0.00            
ATOM   4830  GL1 POPE  760     239.050 208.340  54.970  1.00  0.00            
ATOM   4831  GL2 POPE  760     241.410 211.270  56.540  1.00  0.00            
ATOM   4832  C1A POPE  760     239.640 207.800  52.090  1.00  0.00            
ATOM   4833  D2A POPE  760     241.890 204.110  49.320  1.00  0.00            
ATOM   4834  C3A POPE  760     241.630 202.410  45.080  1.00  0.00            
ATOM   4835  C4A POPE  760     242.320 200.910  40.460  1.00  0.00            
ATOM   4836  C1B POPE  760     242.060 213.140  51.930  1.00  0.00            
ATOM   4837  C2B POPE  760     243.530 214.080  48.450  1.00  0.00            
ATOM   4838  C3B POPE  760     246.460 216.440  45.740  1.00  0.00            
ATOM   4839  C4B POPE  760     248.600 214.440  42.890  1.00  0.00            
ATOM   4840  NH3 POPE  761     133.270  41.500  59.190  1.00  0.00            
ATOM   4841  PO4 POPE  761     131.800  38.720  55.900  1.00  0.00            
ATOM   4842  GL1 POPE  761     134.500  36.970  54.090  1.00  0.00            
ATOM   4843  GL2 POPE  761     137.520  35.140  54.060  1.00  0.00            
ATOM   4844  C1A POPE  761     134.820  36.740  49.010  1.00  0.00            
ATOM   4845  D2A POPE  761     137.030  38.770  45.570  1.00  0.00            
ATOM   4846  C3A POPE  761     135.070  39.700  41.250  1.00  0.00            
ATOM   4847  C4A POPE  761     137.900  39.790  37.040  1.00  0.00            
ATOM   4848  C1B POPE  761     138.920  34.450  50.280  1.00  0.00            
ATOM   4849  C2B POPE  761     140.120  34.920  46.820  1.00  0.00            
ATOM   4850  C3B POPE  761     142.520  37.400  45.040  1.00  0.00            
ATOM   4851  C4B POPE  761     144.660  38.330  41.590  1.00  0.00            
ATOM   4852  NH3 POPE  762     169.650 159.410  61.470  1.00  0.00            
ATOM   4853  PO4 POPE  762     166.690 161.920  60.660  1.00  0.00            
ATOM   4854  GL1 POPE  762     168.650 163.220  57.100  1.00  0.00            
ATOM   4855  GL2 POPE  762     166.670 164.960  55.650  1.00  0.00            
ATOM   4856  C1A POPE  762     170.310 166.410  53.390  1.00  0.00            
ATOM   4857  D2A POPE  762     172.150 169.130  50.030  1.00  0.00            
ATOM   4858  C3A POPE  762     174.270 168.190  47.530  1.00  0.00            
ATOM   4859  C4A POPE  762     177.900 167.590  44.750  1.00  0.00            
ATOM   4860  C1B POPE  762     165.400 161.110  52.970  1.00  0.00            
ATOM   4861  C2B POPE  762     167.490 159.350  48.820  1.00  0.00            
ATOM   4862  C3B POPE  762     169.860 159.310  44.370  1.00  0.00            
ATOM   4863  C4B POPE  762     172.240 161.830  42.040  1.00  0.00            
ATOM   4864  NH3 POPE  763      79.920  43.950  61.130  1.00  0.00            
ATOM   4865  PO4 POPE  763      77.120  46.900  61.590  1.00  0.00            
ATOM   4866  GL1 POPE  763      76.720  43.640  56.710  1.00  0.00            
ATOM   4867  GL2 POPE  763      78.740  41.720  56.430  1.00  0.00            
ATOM   4868  C1A POPE  763      74.870  43.530  52.860  1.00  0.00            
ATOM   4869  D2A POPE  763      74.340  43.990  47.920  1.00  0.00            
ATOM   4870  C3A POPE  763      77.830  43.330  46.450  1.00  0.00            
ATOM   4871  C4A POPE  763      81.260  45.580  43.230  1.00  0.00            
ATOM   4872  C1B POPE  763      78.600  39.270  53.190  1.00  0.00            
ATOM   4873  C2B POPE  763      79.230  39.170  48.570  1.00  0.00            
ATOM   4874  C3B POPE  763      77.350  36.740  44.960  1.00  0.00            
ATOM   4875  C4B POPE  763      75.410  36.200  40.610  1.00  0.00            
ATOM   4876  NH3 POPE  764     160.280 196.200  65.670  1.00  0.00            
ATOM   4877  PO4 POPE  764     158.980 198.720  62.120  1.00  0.00            
ATOM   4878  GL1 POPE  764     158.110 199.370  57.300  1.00  0.00            
ATOM   4879  GL2 POPE  764     156.360 201.600  55.810  1.00  0.00            
ATOM   4880  C1A POPE  764     159.400 198.360  53.380  1.00  0.00            
ATOM   4881  D2A POPE  764     161.420 195.540  50.490  1.00  0.00            
ATOM   4882  C3A POPE  764     160.370 194.960  46.410  1.00  0.00            
ATOM   4883  C4A POPE  764     159.060 195.660  43.100  1.00  0.00            
ATOM   4884  C1B POPE  764     157.410 203.410  52.350  1.00  0.00            
ATOM   4885  C2B POPE  764     158.530 200.160  49.140  1.00  0.00            
ATOM   4886  C3B POPE  764     159.940 200.490  45.910  1.00  0.00            
ATOM   4887  C4B POPE  764     162.720 199.530  43.020  1.00  0.00            
ATOM   4888  NH3 POPE  765      67.270 242.050  60.290  1.00  0.00            
ATOM   4889  PO4 POPE  765      69.580 246.310  61.900  1.00  0.00            
ATOM   4890  GL1 POPE  765      68.340 246.390  57.150  1.00  0.00            
ATOM   4891  GL2 POPE  765      65.780 246.190  56.580  1.00  0.00            
ATOM   4892  C1A POPE  765      69.780 245.770  53.440  1.00  0.00            
ATOM   4893  D2A POPE  765      69.770 245.720  48.760  1.00  0.00            
ATOM   4894  C3A POPE  765      71.390 243.820  46.170  1.00  0.00            
ATOM   4895  C4A POPE  765      74.330 240.970  43.610  1.00  0.00            
ATOM   4896  C1B POPE  765      64.600 246.550  53.020  1.00  0.00            
ATOM   4897  C2B POPE  765      64.760 247.120  48.860  1.00  0.00            
ATOM   4898  C3B POPE  765      66.810 247.460  45.170  1.00  0.00            
ATOM   4899  C4B POPE  765      68.040 245.990  42.870  1.00  0.00            
ATOM   4900  NH3 POPE  766     238.710 109.810  65.360  1.00  0.00            
ATOM   4901  PO4 POPE  766     241.130 106.680  62.630  1.00  0.00            
ATOM   4902  GL1 POPE  766     241.480 107.410  58.280  1.00  0.00            
ATOM   4903  GL2 POPE  766     241.230 109.400  55.990  1.00  0.00            
ATOM   4904  C1A POPE  766     243.860 105.170  55.150  1.00  0.00            
ATOM   4905  D2A POPE  766     245.880 104.950  51.750  1.00  0.00            
ATOM   4906  C3A POPE  766     246.000 106.830  47.400  1.00  0.00            
ATOM   4907  C4A POPE  766     243.290 108.070  43.620  1.00  0.00            
ATOM   4908  C1B POPE  766     241.480 108.460  51.900  1.00  0.00            
ATOM   4909  C2B POPE  766     241.740 109.520  47.560  1.00  0.00            
ATOM   4910  C3B POPE  766     239.370 111.240  43.610  1.00  0.00            
ATOM   4911  C4B POPE  766     238.230 111.720  39.750  1.00  0.00            
ATOM   4912  NH3 POPE  767     225.340  90.280  59.530  1.00  0.00            
ATOM   4913  PO4 POPE  767     224.910  94.380  58.290  1.00  0.00            
ATOM   4914  GL1 POPE  767     225.770  92.700  54.530  1.00  0.00            
ATOM   4915  GL2 POPE  767     224.370  94.180  52.340  1.00  0.00            
ATOM   4916  C1A POPE  767     228.930  92.170  51.000  1.00  0.00            
ATOM   4917  D2A POPE  767     229.210  88.360  48.950  1.00  0.00            
ATOM   4918  C3A POPE  767     229.410  87.850  44.690  1.00  0.00            
ATOM   4919  C4A POPE  767     226.690  85.120  41.190  1.00  0.00            
ATOM   4920  C1B POPE  767     225.440  95.560  47.970  1.00  0.00            
ATOM   4921  C2B POPE  767     226.960  97.070  43.330  1.00  0.00            
ATOM   4922  C3B POPE  767     230.250  98.680  40.660  1.00  0.00            
ATOM   4923  C4B POPE  767     234.910  99.140  40.730  1.00  0.00            
ATOM   4924  NH3 POPE  768     130.420 105.160  54.740  1.00  0.00            
ATOM   4925  PO4 POPE  768     130.630 110.100  55.400  1.00  0.00            
ATOM   4926  GL1 POPE  768     129.460 111.010  51.510  1.00  0.00            
ATOM   4927  GL2 POPE  768     127.290 108.970  51.750  1.00  0.00            
ATOM   4928  C1A POPE  768     128.700 110.990  47.040  1.00  0.00            
ATOM   4929  D2A POPE  768     127.570 110.470  43.330  1.00  0.00            
ATOM   4930  C3A POPE  768     124.420 109.380  42.330  1.00  0.00            
ATOM   4931  C4A POPE  768     122.830 106.420  40.050  1.00  0.00            
ATOM   4932  C1B POPE  768     125.270 107.970  47.640  1.00  0.00            
ATOM   4933  C2B POPE  768     122.730 104.790  44.600  1.00  0.00            
ATOM   4934  C3B POPE  768     118.840 103.460  41.770  1.00  0.00            
ATOM   4935  C4B POPE  768     116.240 104.740  39.650  1.00  0.00            
ATOM   4936  NH3 POPE  769     154.760  35.600  55.740  1.00  0.00            
ATOM   4937  PO4 POPE  769     157.970  32.430  55.090  1.00  0.00            
ATOM   4938  GL1 POPE  769     156.720  32.150  52.060  1.00  0.00            
ATOM   4939  GL2 POPE  769     160.340  32.950  50.000  1.00  0.00            
ATOM   4940  C1A POPE  769     156.030  32.730  47.720  1.00  0.00            
ATOM   4941  D2A POPE  769     152.750  34.170  45.660  1.00  0.00            
ATOM   4942  C3A POPE  769     148.730  31.060  44.900  1.00  0.00            
ATOM   4943  C4A POPE  769     146.700  27.900  43.040  1.00  0.00            
ATOM   4944  C1B POPE  769     161.010  31.690  46.020  1.00  0.00            
ATOM   4945  C2B POPE  769     158.460  30.480  42.230  1.00  0.00            
ATOM   4946  C3B POPE  769     156.290  28.660  38.690  1.00  0.00            
ATOM   4947  C4B POPE  769     153.770  27.070  35.070  1.00  0.00            
ATOM   4948  NH3 POPE  770     190.850 243.010  60.440  1.00  0.00            
ATOM   4949  PO4 POPE  770     189.640 247.630  58.370  1.00  0.00            
ATOM   4950  GL1 POPE  770     190.770 248.620  53.940  1.00  0.00            
ATOM   4951  GL2 POPE  770     189.740 246.640  52.530  1.00  0.00            
ATOM   4952  C1A POPE  770     193.100 250.400  50.630  1.00  0.00            
ATOM   4953  D2A POPE  770     194.590 250.840  47.570  1.00  0.00            
ATOM   4954  C3A POPE  770     195.290 247.760  44.470  1.00  0.00            
ATOM   4955  C4A POPE  770     194.380 245.660  40.240  1.00  0.00            
ATOM   4956  C1B POPE  770     187.230 244.790  49.620  1.00  0.00            
ATOM   4957  C2B POPE  770     188.730 243.080  45.370  1.00  0.00            
ATOM   4958  C3B POPE  770     190.230 242.290  42.090  1.00  0.00            
ATOM   4959  C4B POPE  770     190.800 239.960  38.290  1.00  0.00            
ATOM   4960  NH3 POPE  771     101.330 132.820  55.900  1.00  0.00            
ATOM   4961  PO4 POPE  771     100.250 136.390  57.250  1.00  0.00            
ATOM   4962  GL1 POPE  771      98.890 136.000  53.030  1.00  0.00            
ATOM   4963  GL2 POPE  771      97.120 133.760  53.440  1.00  0.00            
ATOM   4964  C1A POPE  771      98.730 137.240  49.140  1.00  0.00            
ATOM   4965  D2A POPE  771      95.430 135.800  46.420  1.00  0.00            
ATOM   4966  C3A POPE  771      94.920 136.000  42.120  1.00  0.00            
ATOM   4967  C4A POPE  771      91.230 137.190  39.180  1.00  0.00            
ATOM   4968  C1B POPE  771      94.410 131.480  49.500  1.00  0.00            
ATOM   4969  C2B POPE  771      95.090 130.120  44.640  1.00  0.00            
ATOM   4970  C3B POPE  771      96.500 128.250  41.880  1.00  0.00            
ATOM   4971  C4B POPE  771      97.430 128.920  38.030  1.00  0.00            
ATOM   4972  NH3 POPE  772     186.540 217.470  60.930  1.00  0.00            
ATOM   4973  PO4 POPE  772     184.680 221.400  61.520  1.00  0.00            
ATOM   4974  GL1 POPE  772     185.010 220.770  57.750  1.00  0.00            
ATOM   4975  GL2 POPE  772     186.750 218.190  55.660  1.00  0.00            
ATOM   4976  C1A POPE  772     184.320 222.620  53.910  1.00  0.00            
ATOM   4977  D2A POPE  772     186.540 223.220  50.170  1.00  0.00            
ATOM   4978  C3A POPE  772     187.310 227.130  47.710  1.00  0.00            
ATOM   4979  C4A POPE  772     190.710 230.770  48.310  1.00  0.00            
ATOM   4980  C1B POPE  772     186.290 217.810  50.970  1.00  0.00            
ATOM   4981  C2B POPE  772     187.130 219.640  46.750  1.00  0.00            
ATOM   4982  C3B POPE  772     186.430 221.260  43.010  1.00  0.00            
ATOM   4983  C4B POPE  772     185.080 223.600  39.690  1.00  0.00            
ATOM   4984  NH3 POPE  773      47.080 261.880  59.180  1.00  0.00            
ATOM   4985  PO4 POPE  773      48.450 257.230  60.360  1.00  0.00            
ATOM   4986  GL1 POPE  773      46.590 257.480  56.750  1.00  0.00            
ATOM   4987  GL2 POPE  773      42.450 255.840  56.870  1.00  0.00            
ATOM   4988  C1A POPE  773      45.290 256.910  52.300  1.00  0.00            
ATOM   4989  D2A POPE  773      43.770 254.020  49.450  1.00  0.00            
ATOM   4990  C3A POPE  773      45.720 252.100  45.490  1.00  0.00            
ATOM   4991  C4A POPE  773      48.050 250.620  41.320  1.00  0.00            
ATOM   4992  C1B POPE  773      40.160 255.550  52.990  1.00  0.00            
ATOM   4993  C2B POPE  773      38.760 254.800  48.800  1.00  0.00            
ATOM   4994  C3B POPE  773      36.270 253.410  46.220  1.00  0.00            
ATOM   4995  C4B POPE  773      36.100 248.980  45.710  1.00  0.00            
ATOM   4996  NH3 POPE  774     124.860 247.440  57.340  1.00  0.00            
ATOM   4997  PO4 POPE  774     129.940 248.970  57.940  1.00  0.00            
ATOM   4998  GL1 POPE  774     128.200 250.270  54.100  1.00  0.00            
ATOM   4999  GL2 POPE  774     129.410 253.290  52.200  1.00  0.00            
ATOM   5000  C1A POPE  774     127.390 248.550  51.110  1.00  0.00            
ATOM   5001  D2A POPE  774     127.580 247.320  46.400  1.00  0.00            
ATOM   5002  C3A POPE  774     130.780 246.580  44.440  1.00  0.00            
ATOM   5003  C4A POPE  774     132.880 245.080  41.000  1.00  0.00            
ATOM   5004  C1B POPE  774     130.580 251.130  47.970  1.00  0.00            
ATOM   5005  C2B POPE  774     130.220 251.510  44.430  1.00  0.00            
ATOM   5006  C3B POPE  774     129.720 250.790  40.130  1.00  0.00            
ATOM   5007  C4B POPE  774     131.480 248.410  36.940  1.00  0.00            
ATOM   5008  NH3 POPE  775      28.170  17.260  63.250  1.00  0.00            
ATOM   5009  PO4 POPE  775      24.720  14.800  62.120  1.00  0.00            
ATOM   5010  GL1 POPE  775      27.180  16.220  58.500  1.00  0.00            
ATOM   5011  GL2 POPE  775      28.810  18.780  58.400  1.00  0.00            
ATOM   5012  C1A POPE  775      26.450  16.080  53.590  1.00  0.00            
ATOM   5013  D2A POPE  775      25.000  16.840  49.830  1.00  0.00            
ATOM   5014  C3A POPE  775      22.550  14.030  47.710  1.00  0.00            
ATOM   5015  C4A POPE  775      21.310  10.040  48.290  1.00  0.00            
ATOM   5016  C1B POPE  775      31.020  16.900  55.370  1.00  0.00            
ATOM   5017  C2B POPE  775      34.250  16.470  51.650  1.00  0.00            
ATOM   5018  C3B POPE  775      33.850  14.110  47.320  1.00  0.00            
ATOM   5019  C4B POPE  775      32.450  11.800  44.330  1.00  0.00            
ATOM   5020  NH3 POPE  776     151.290 203.370  61.870  1.00  0.00            
ATOM   5021  PO4 POPE  776     152.450 200.020  58.340  1.00  0.00            
ATOM   5022  GL1 POPE  776     151.970 199.740  54.370  1.00  0.00            
ATOM   5023  GL2 POPE  776     148.950 199.990  53.880  1.00  0.00            
ATOM   5024  C1A POPE  776     154.530 199.160  51.160  1.00  0.00            
ATOM   5025  D2A POPE  776     155.000 197.670  46.810  1.00  0.00            
ATOM   5026  C3A POPE  776     155.700 199.160  42.960  1.00  0.00            
ATOM   5027  C4A POPE  776     158.440 199.990  39.420  1.00  0.00            
ATOM   5028  C1B POPE  776     149.840 199.490  49.940  1.00  0.00            
ATOM   5029  C2B POPE  776     150.350 198.050  45.660  1.00  0.00            
ATOM   5030  C3B POPE  776     148.420 197.220  42.210  1.00  0.00            
ATOM   5031  C4B POPE  776     145.290 193.880  40.750  1.00  0.00            
ATOM   5032  NH3 POPE  777     219.280  59.040  62.870  1.00  0.00            
ATOM   5033  PO4 POPE  777     215.950  56.830  61.200  1.00  0.00            
ATOM   5034  GL1 POPE  777     215.000  55.790  57.010  1.00  0.00            
ATOM   5035  GL2 POPE  777     213.940  52.610  57.010  1.00  0.00            
ATOM   5036  C1A POPE  777     217.170  55.300  52.520  1.00  0.00            
ATOM   5037  D2A POPE  777     220.790  53.080  51.340  1.00  0.00            
ATOM   5038  C3A POPE  777     222.740  54.440  47.560  1.00  0.00            
ATOM   5039  C4A POPE  777     223.810  55.350  42.980  1.00  0.00            
ATOM   5040  C1B POPE  777     218.110  50.660  55.330  1.00  0.00            
ATOM   5041  C2B POPE  777     221.910  48.720  53.670  1.00  0.00            
ATOM   5042  C3B POPE  777     223.210  48.700  49.440  1.00  0.00            
ATOM   5043  C4B POPE  777     222.160  48.300  44.850  1.00  0.00            
ATOM   5044  NH3 POPE  778     184.790   6.980  55.570  1.00  0.00            
ATOM   5045  PO4 POPE  778     188.720   5.530  54.420  1.00  0.00            
ATOM   5046  GL1 POPE  778     186.730   4.040  50.530  1.00  0.00            
ATOM   5047  GL2 POPE  778     183.540   5.850  50.730  1.00  0.00            
ATOM   5048  C1A POPE  778     185.520   3.330  46.020  1.00  0.00            
ATOM   5049  D2A POPE  778     183.220   0.400  43.480  1.00  0.00            
ATOM   5050  C3A POPE  778     183.500 281.530  39.320  1.00  0.00            
ATOM   5051  C4A POPE  778     183.440 281.610  34.580  1.00  0.00            
ATOM   5052  C1B POPE  778     186.170   8.230  47.510  1.00  0.00            
ATOM   5053  C2B POPE  778     189.480  11.280  46.870  1.00  0.00            
ATOM   5054  C3B POPE  778     191.560  13.720  50.300  1.00  0.00            
ATOM   5055  C4B POPE  778     194.180  17.330  51.200  1.00  0.00            
ATOM   5056  NH3 POPE  779      99.610  64.750  59.010  1.00  0.00            
ATOM   5057  PO4 POPE  779     100.460  61.570  61.150  1.00  0.00            
ATOM   5058  GL1 POPE  779     100.490  59.780  56.490  1.00  0.00            
ATOM   5059  GL2 POPE  779      97.410  57.850  56.700  1.00  0.00            
ATOM   5060  C1A POPE  779     100.070  61.040  52.770  1.00  0.00
[truncated: 4,303,774 more chars]
