# Supplementary material for: Membrane transporter dimerization driven by differential lipid solvation energetics of dissociated and associated states
Source: eLife. 2021 Apr 7;10:e63288. doi: 10.7554/eLife.63288 (PMC8116059; doi:10.7554/eLife.63288)
Supplement: Figure 6—source data 1. — This folder contains initial/final configurations (PDB files) for GROMACS coarse-grained simulations of CLC-ec1 monomers and dimers in mixtures of 2:1 DLPE/DLPG and 2:1 POPE/POPG, alongside the corresponding parameter files (MDP/TPR format). [file elife-63288-fig6-data1.zip › Figure6-source-data/protein-membrane-systems/monomer-90PO_10DL/last_frame.pdb]

REMARK    GENERATED BY TRJCONV
TITLE     Martini system t= 6084000.00000 step= 405600000
REMARK    THIS IS A SIMULATION BOX
CRYST1  290.020  290.020   95.423  90.00  90.00  90.00 P 1           1
MODEL        1
ATOM      1  BB  THR     1     135.260 124.640  33.973  1.00  0.00            
ATOM      2  SC1 THR     1     136.573 125.034  35.360  1.00  0.00            
ATOM      3  BB  PRO     2     137.340 123.415  30.999  1.00  0.00            
ATOM      4  SC1 PRO     2     136.293 123.541  29.419  1.00  0.00            
ATOM      5  BB  LEU     3     139.385 121.117  33.326  1.00  0.00            
ATOM      6  SC1 LEU     3     137.593 120.127  35.009  1.00  0.00            
ATOM      7  BB  ALA     4     142.457 121.845  31.205  1.00  0.00            
ATOM      8  BB  ILE     5     141.644 125.294  32.392  1.00  0.00            
ATOM      9  SC1 ILE     5     140.307 126.968  32.573  1.00  0.00            
ATOM     10  BB  LEU     6     141.471 123.934  36.017  1.00  0.00            
ATOM     11  SC1 LEU     6     140.211 123.717  38.338  1.00  0.00            
ATOM     12  BB  PHE     7     144.718 122.043  36.326  1.00  0.00            
ATOM     13  SC1 PHE     7     147.362 120.128  36.413  1.00  0.00            
ATOM     14  SC2 PHE     7     146.102 119.863  34.388  1.00  0.00            
ATOM     15  SC3 PHE     7     148.407 119.197  34.463  1.00  0.00            
ATOM     16  BB  MET     8     146.257 125.100  34.750  1.00  0.00            
ATOM     17  SC1 MET     8     148.251 125.398  33.675  1.00  0.00            
ATOM     18  BB  ALA     9     144.145 126.862  37.376  1.00  0.00            
ATOM     19  BB  ALA    10     146.142 124.681  39.707  1.00  0.00            
ATOM     20  BB  VAL    11     149.623 125.393  38.313  1.00  0.00            
ATOM     21  SC1 VAL    11     150.643 123.712  37.950  1.00  0.00            
ATOM     22  BB  VAL    12     149.377 129.191  38.208  1.00  0.00            
ATOM     23  SC1 VAL    12     148.253 129.821  36.679  1.00  0.00            
ATOM     24  BB  GLY    13     147.883 129.011  41.639  1.00  0.00            
ATOM     25  BB  THR    14     150.576 126.813  43.006  1.00  0.00            
ATOM     26  SC1 THR    14     150.846 124.919  43.384  1.00  0.00            
ATOM     27  BB  LEU    15     153.226 128.894  41.200  1.00  0.00            
ATOM     28  SC1 LEU    15     154.275 127.493  39.210  1.00  0.00            
ATOM     29  BB  VAL    16     152.106 132.199  42.703  1.00  0.00            
ATOM     30  SC1 VAL    16     153.017 133.977  42.596  1.00  0.00            
ATOM     31  BB  GLY    17     152.431 130.673  46.069  1.00  0.00            
ATOM     32  BB  LEU    18     155.770 129.041  46.067  1.00  0.00            
ATOM     33  SC1 LEU    18     157.638 127.361  46.910  1.00  0.00            
ATOM     34  BB  ALA    19     156.809 132.330  44.588  1.00  0.00            
ATOM     35  BB  ALA    20     155.433 134.966  46.885  1.00  0.00            
ATOM     36  BB  VAL    21     156.699 133.278  50.038  1.00  0.00            
ATOM     37  SC1 VAL    21     156.005 131.615  50.905  1.00  0.00            
ATOM     38  BB  ALA    22     160.301 133.324  48.799  1.00  0.00            
ATOM     39  BB  PHE    23     159.772 136.915  47.711  1.00  0.00            
ATOM     40  SC1 PHE    23     160.214 139.844  46.394  1.00  0.00            
ATOM     41  SC2 PHE    23     157.833 139.549  46.453  1.00  0.00            
ATOM     42  SC3 PHE    23     158.770 141.758  46.497  1.00  0.00            
ATOM     43  BB  ASP    24     158.213 138.029  50.952  1.00  0.00            
ATOM     44  SC1 ASP    24     156.358 138.075  52.700  1.00  0.00            
ATOM     45  BB  LYS    25     161.017 136.229  52.709  1.00  0.00            
ATOM     46  SC1 LYS    25     159.779 134.233  53.724  1.00  0.00            
ATOM     47  SC2 LYS    25     159.395 132.984  56.394  1.00  0.00            
ATOM     48  BB  GLY    26     162.883 138.093  50.070  1.00  0.00            
ATOM     49  BB  VAL    27     162.388 141.635  51.254  1.00  0.00            
ATOM     50  SC1 VAL    27     160.585 142.217  50.613  1.00  0.00            
ATOM     51  BB  ALA    28     162.582 140.457  54.921  1.00  0.00            
ATOM     52  BB  TRP    29     166.053 139.292  53.907  1.00  0.00            
ATOM     53  SC1 TRP    29     168.150 138.011  54.821  1.00  0.00            
ATOM     54  SC2 TRP    29     169.053 136.908  56.497  1.00  0.00            
ATOM     55  SC3 TRP    29     170.062 137.607  53.182  1.00  0.00            
ATOM     56  SC4 TRP    29     171.114 136.130  55.315  1.00  0.00            
ATOM     57  BB  LEU    30     167.259 142.355  52.092  1.00  0.00            
ATOM     58  SC1 LEU    30     168.864 143.821  50.577  1.00  0.00            
ATOM     59  BB  GLN    31     165.881 144.676  54.765  1.00  0.00            
ATOM     60  SC1 GLN    31     164.081 146.239  55.244  1.00  0.00            
ATOM     61  BB  ASN    32     167.038 142.537  57.665  1.00  0.00            
ATOM     62  SC1 ASN    32     167.053 140.506  59.122  1.00  0.00            
ATOM     63  BB  GLN    33     170.544 142.845  56.143  1.00  0.00            
ATOM     64  SC1 GLN    33     171.793 140.986  57.234  1.00  0.00            
ATOM     65  BB  ARG    34     169.927 146.545  55.604  1.00  0.00            
ATOM     66  SC1 ARG    34     169.482 148.648  54.899  1.00  0.00            
ATOM     67  SC2 ARG    34     166.957 150.478  56.117  1.00  0.00            
ATOM     68  BB  MET    35     168.546 147.153  59.159  1.00  0.00            
ATOM     69  SC1 MET    35     166.517 146.553  60.411  1.00  0.00            
ATOM     70  BB  GLY    36     171.550 145.061  59.787  1.00  0.00            
ATOM     71  BB  ALA    37     173.626 148.010  58.754  1.00  0.00            
ATOM     72  BB  LEU    38     171.497 150.360  60.852  1.00  0.00            
ATOM     73  SC1 LEU    38     169.807 152.401  60.793  1.00  0.00            
ATOM     74  BB  VAL    39     172.096 148.716  64.135  1.00  0.00            
ATOM     75  SC1 VAL    39     171.067 147.091  64.682  1.00  0.00            
ATOM     76  BB  HIS    40     175.889 148.569  64.246  1.00  0.00            
ATOM     77  SC1 HIS    40     176.632 147.337  62.930  1.00  0.00            
ATOM     78  SC2 HIS    40     177.409 146.195  61.581  1.00  0.00            
ATOM     79  SC3 HIS    40     178.893 145.442  62.958  1.00  0.00            
ATOM     80  BB  THR    41     176.099 151.734  62.113  1.00  0.00            
ATOM     81  SC1 THR    41     177.719 151.742  61.027  1.00  0.00            
ATOM     82  BB  ALA    42     174.008 152.652  65.293  1.00  0.00            
ATOM     83  BB  ASP    43     175.305 155.745  67.016  1.00  0.00            
ATOM     84  SC1 ASP    43     176.257 155.558  69.374  1.00  0.00            
ATOM     85  BB  ASN    44     177.499 156.591  64.084  1.00  0.00            
ATOM     86  SC1 ASN    44     179.515 155.145  63.776  1.00  0.00            
ATOM     87  BB  TYR    45     175.308 159.312  62.425  1.00  0.00            
ATOM     88  SC1 TYR    45     173.047 162.029  62.111  1.00  0.00            
ATOM     89  SC2 TYR    45     173.237 160.994  64.268  1.00  0.00            
ATOM     90  SC3 TYR    45     171.207 163.337  64.236  1.00  0.00            
ATOM     91  BB  PRO    46     176.970 160.619  59.283  1.00  0.00            
ATOM     92  SC1 PRO    46     177.926 161.599  57.965  1.00  0.00            
ATOM     93  BB  LEU    47     177.868 156.894  59.110  1.00  0.00            
ATOM     94  SC1 LEU    47     178.821 155.127  57.381  1.00  0.00            
ATOM     95  BB  LEU    48     174.232 156.424  60.008  1.00  0.00            
ATOM     96  SC1 LEU    48     172.780 155.537  62.040  1.00  0.00            
ATOM     97  BB  LEU    49     172.442 158.549  57.419  1.00  0.00            
ATOM     98  SC1 LEU    49     172.283 161.089  56.680  1.00  0.00            
ATOM     99  BB  THR    50     175.112 157.299  55.005  1.00  0.00            
ATOM    100  SC1 THR    50     176.788 158.133  54.456  1.00  0.00            
ATOM    101  BB  VAL    51     174.402 153.621  55.340  1.00  0.00            
ATOM    102  SC1 VAL    51     175.138 151.920  56.090  1.00  0.00            
ATOM    103  BB  ALA    52     170.616 153.911  55.109  1.00  0.00            
ATOM    104  BB  PHE    53     170.342 156.509  52.330  1.00  0.00            
ATOM    105  SC1 PHE    53     170.665 160.041  52.232  1.00  0.00            
ATOM    106  SC2 PHE    53     171.910 159.087  50.415  1.00  0.00            
ATOM    107  SC3 PHE    53     171.062 161.325  50.244  1.00  0.00            
ATOM    108  BB  LEU    54     172.941 154.489  50.390  1.00  0.00            
ATOM    109  SC1 LEU    54     175.504 155.080  50.716  1.00  0.00            
ATOM    110  BB  CYS    55     172.082 150.711  50.463  1.00  0.00            
ATOM    111  SC1 CYS    55     171.695 148.366  50.129  1.00  0.00            
ATOM    112  BB  SER    56     168.579 151.762  49.686  1.00  0.00            
ATOM    113  SC1 SER    56     167.988 152.287  51.468  1.00  0.00            
ATOM    114  BB  ALA    57     169.422 153.996  46.661  1.00  0.00            
ATOM    115  BB  VAL    58     172.138 151.445  45.974  1.00  0.00            
ATOM    116  SC1 VAL    58     173.914 151.420  45.054  1.00  0.00            
ATOM    117  BB  LEU    59     169.642 148.644  45.456  1.00  0.00            
ATOM    118  SC1 LEU    59     170.594 146.204  45.050  1.00  0.00            
ATOM    119  BB  ALA    60     166.951 151.269  44.850  1.00  0.00            
ATOM    120  BB  MET    61     168.641 152.040  41.639  1.00  0.00            
ATOM    121  SC1 MET    61     171.654 153.144  41.081  1.00  0.00            
ATOM    122  BB  PHE    62     169.176 148.417  40.695  1.00  0.00            
ATOM    123  SC1 PHE    62     172.372 148.541  40.667  1.00  0.00            
ATOM    124  SC2 PHE    62     171.795 146.225  40.419  1.00  0.00            
ATOM    125  SC3 PHE    62     173.913 146.839  41.366  1.00  0.00            
ATOM    126  BB  GLY    63     165.422 148.278  41.120  1.00  0.00            
ATOM    127  BB  TYR    64     165.098 150.915  38.496  1.00  0.00            
ATOM    128  SC1 TYR    64     162.592 152.061  39.011  1.00  0.00            
ATOM    129  SC2 TYR    64     163.348 152.722  36.831  1.00  0.00            
ATOM    130  SC3 TYR    64     160.352 151.926  36.872  1.00  0.00            
ATOM    131  BB  PHE    65     168.136 150.312  36.328  1.00  0.00            
ATOM    132  SC1 PHE    65     170.662 151.265  34.256  1.00  0.00            
ATOM    133  SC2 PHE    65     171.341 150.275  36.334  1.00  0.00            
ATOM    134  SC3 PHE    65     172.760 151.878  35.249  1.00  0.00            
ATOM    135  BB  LEU    66     166.816 146.878  35.585  1.00  0.00            
ATOM    136  SC1 LEU    66     167.092 145.020  37.455  1.00  0.00            
ATOM    137  BB  VAL    67     163.255 148.174  34.878  1.00  0.00            
ATOM    138  SC1 VAL    67     161.897 147.137  35.917  1.00  0.00            
ATOM    139  BB  ARG    68     164.075 150.962  32.424  1.00  0.00            
ATOM    140  SC1 ARG    68     163.724 152.214  30.366  1.00  0.00            
ATOM    141  SC2 ARG    68     162.210 154.874  29.245  1.00  0.00            
ATOM    142  BB  LYS    69     167.140 148.826  31.449  1.00  0.00            
ATOM    143  SC1 LYS    69     168.337 149.813  29.473  1.00  0.00            
ATOM    144  SC2 LYS    69     170.286 150.846  27.547  1.00  0.00            
ATOM    145  BB  TYR    70     164.902 145.754  30.942  1.00  0.00            
ATOM    146  SC1 TYR    70     166.939 143.933  29.616  1.00  0.00            
ATOM    147  SC2 TYR    70     167.582 143.426  31.872  1.00  0.00            
ATOM    148  SC3 TYR    70     167.877 140.999  29.965  1.00  0.00            
ATOM    149  BB  ALA    71     161.116 146.212  31.278  1.00  0.00            
ATOM    150  BB  PRO    72     159.956 149.855  31.579  1.00  0.00            
ATOM    151  SC1 PRO    72     159.402 151.672  31.588  1.00  0.00            
ATOM    152  BB  GLU    73     156.519 148.215  31.447  1.00  0.00            
ATOM    153  SC1 GLU    73     155.975 147.172  29.625  1.00  0.00            
ATOM    154  BB  ALA    74     157.146 146.372  34.662  1.00  0.00            
ATOM    155  BB  GLY    75     156.581 149.405  36.853  1.00  0.00            
ATOM    156  BB  GLY    76     153.929 150.711  39.272  1.00  0.00            
ATOM    157  BB  SER    77     151.158 148.839  41.050  1.00  0.00            
ATOM    158  SC1 SER    77     149.350 149.475  41.411  1.00  0.00            
ATOM    159  BB  GLY    78     150.841 146.186  38.278  1.00  0.00            
ATOM    160  BB  ILE    79     147.138 145.425  38.372  1.00  0.00            
ATOM    161  SC1 ILE    79     146.013 144.765  39.983  1.00  0.00            
ATOM    162  BB  PRO    80     147.155 148.611  36.248  1.00  0.00            
ATOM    163  SC1 PRO    80     147.987 150.237  36.770  1.00  0.00            
ATOM    164  BB  GLU    81     149.102 146.624  33.665  1.00  0.00            
ATOM    165  SC1 GLU    81     152.332 147.873  34.121  1.00  0.00            
ATOM    166  BB  ILE    82     147.350 143.544  34.679  1.00  0.00            
ATOM    167  SC1 ILE    82     146.822 141.256  34.778  1.00  0.00            
ATOM    168  BB  GLU    83     144.161 145.361  33.731  1.00  0.00            
ATOM    169  SC1 GLU    83     142.418 147.448  35.163  1.00  0.00            
ATOM    170  BB  GLY    84     145.703 146.299  30.449  1.00  0.00            
ATOM    171  BB  ALA    85     146.613 142.722  29.867  1.00  0.00            
ATOM    172  BB  LEU    86     143.145 141.624  31.020  1.00  0.00            
ATOM    173  SC1 LEU    86     142.781 140.056  33.125  1.00  0.00            
ATOM    174  BB  GLU    87     142.059 143.089  27.680  1.00  0.00            
ATOM    175  SC1 GLU    87     141.012 145.272  26.982  1.00  0.00            
ATOM    176  BB  ASP    88     145.252 142.960  25.662  1.00  0.00            
ATOM    177  SC1 ASP    88     144.864 142.264  23.239  1.00  0.00            
ATOM    178  BB  GLN    89     146.525 146.462  26.045  1.00  0.00            
ATOM    179  SC1 GLN    89     145.275 148.698  26.436  1.00  0.00            
ATOM    180  BB  ARG    90     149.724 145.323  27.617  1.00  0.00            
ATOM    181  SC1 ARG    90     150.262 147.312  29.163  1.00  0.00            
ATOM    182  SC2 ARG    90     151.528 150.212  29.799  1.00  0.00            
ATOM    183  BB  PRO    91     152.401 142.664  27.051  1.00  0.00            
ATOM    184  SC1 PRO    91     153.055 142.734  25.268  1.00  0.00            
ATOM    185  BB  VAL    92     152.842 139.599  29.212  1.00  0.00            
ATOM    186  SC1 VAL    92     151.327 139.705  30.513  1.00  0.00            
ATOM    187  BB  ARG    93     156.628 139.836  29.417  1.00  0.00            
ATOM    188  SC1 ARG    93     157.304 141.965  28.643  1.00  0.00            
ATOM    189  SC2 ARG    93     158.191 142.921  25.631  1.00  0.00            
ATOM    190  BB  TRP    94     157.028 136.339  30.578  1.00  0.00            
ATOM    191  SC1 TRP    94     156.278 134.945  28.559  1.00  0.00            
ATOM    192  SC2 TRP    94     156.968 133.203  27.407  1.00  0.00            
ATOM    193  SC3 TRP    94     154.293 135.486  27.052  1.00  0.00            
ATOM    194  SC4 TRP    94     155.271 133.317  25.575  1.00  0.00            
ATOM    195  BB  TRP    95     160.712 135.703  30.776  1.00  0.00            
ATOM    196  SC1 TRP    95     161.434 133.881  32.453  1.00  0.00            
ATOM    197  SC2 TRP    95     160.923 131.763  32.756  1.00  0.00            
ATOM    198  SC3 TRP    95     162.409 134.253  34.780  1.00  0.00            
ATOM    199  SC4 TRP    95     161.720 131.560  35.117  1.00  0.00            
ATOM    200  BB  ARG    96     161.656 139.364  31.366  1.00  0.00            
ATOM    201  SC1 ARG    96     162.299 141.293  29.939  1.00  0.00            
ATOM    202  SC2 ARG    96     163.356 142.208  26.942  1.00  0.00            
ATOM    203  BB  VAL    97     159.326 140.756  33.938  1.00  0.00            
ATOM    204  SC1 VAL    97     157.881 141.978  33.288  1.00  0.00            
ATOM    205  BB  LEU    98     158.788 137.965  36.407  1.00  0.00            
ATOM    206  SC1 LEU    98     158.095 135.697  35.224  1.00  0.00            
ATOM    207  BB  PRO    99     162.500 138.748  37.203  1.00  0.00            
ATOM    208  SC1 PRO    99     164.225 138.007  37.496  1.00  0.00            
ATOM    209  BB  VAL   100     162.571 142.508  36.137  1.00  0.00            
ATOM    210  SC1 VAL   100     163.497 142.701  34.375  1.00  0.00            
ATOM    211  BB  LYS   101     159.658 142.802  38.594  1.00  0.00            
ATOM    212  SC1 LYS   101     157.281 142.898  38.234  1.00  0.00            
ATOM    213  SC2 LYS   101     155.214 145.035  38.610  1.00  0.00            
ATOM    214  BB  PHE   102     161.007 140.666  41.449  1.00  0.00            
ATOM    215  SC1 PHE   102     158.036 139.368  41.694  1.00  0.00            
ATOM    216  SC2 PHE   102     159.896 137.874  41.958  1.00  0.00            
ATOM    217  SC3 PHE   102     157.775 137.337  42.946  1.00  0.00            
ATOM    218  BB  PHE   103     164.700 141.551  41.516  1.00  0.00            
ATOM    219  SC1 PHE   103     167.562 143.094  42.430  1.00  0.00            
ATOM    220  SC2 PHE   103     168.165 140.813  41.989  1.00  0.00            
ATOM    221  SC3 PHE   103     169.716 142.579  41.504  1.00  0.00            
ATOM    222  BB  GLY   104     163.483 145.068  40.792  1.00  0.00            
ATOM    223  BB  GLY   105     160.840 144.770  43.533  1.00  0.00            
ATOM    224  BB  LEU   106     163.427 143.013  45.692  1.00  0.00            
ATOM    225  SC1 LEU   106     165.067 141.379  46.982  1.00  0.00            
ATOM    226  BB  GLY   107     165.460 146.166  45.224  1.00  0.00            
ATOM    227  BB  THR   108     162.638 148.711  45.422  1.00  0.00            
ATOM    228  SC1 THR   108     161.721 150.060  44.354  1.00  0.00            
ATOM    229  BB  LEU   109     160.998 146.758  48.191  1.00  0.00            
ATOM    230  SC1 LEU   109     158.358 146.606  48.014  1.00  0.00            
ATOM    231  BB  GLY   110     164.018 145.397  50.065  1.00  0.00            
ATOM    232  BB  GLY   111     164.945 149.018  49.918  1.00  0.00            
ATOM    233  BB  GLY   112     163.106 150.755  52.713  1.00  0.00            
ATOM    234  BB  MET   113     160.352 151.438  50.235  1.00  0.00            
ATOM    235  SC1 MET   113     161.676 152.437  48.880  1.00  0.00            
ATOM    236  BB  VAL   114     156.795 152.668  50.817  1.00  0.00            
ATOM    237  SC1 VAL   114     157.269 154.455  50.056  1.00  0.00            
ATOM    238  BB  LEU   115     155.267 150.098  48.461  1.00  0.00            
ATOM    239  SC1 LEU   115     154.891 151.999  46.654  1.00  0.00            
ATOM    240  BB  GLY   116     153.428 146.907  48.945  1.00  0.00            
ATOM    241  BB  ARG   117     154.397 143.456  47.675  1.00  0.00            
ATOM    242  SC1 ARG   117     154.508 141.865  49.513  1.00  0.00            
ATOM    243  SC2 ARG   117     154.186 143.148  52.710  1.00  0.00            
ATOM    244  BB  GLU   118     150.853 143.174  46.206  1.00  0.00            
ATOM    245  SC1 GLU   118     149.618 143.787  48.130  1.00  0.00            
ATOM    246  BB  GLY   119     151.553 145.180  43.191  1.00  0.00            
ATOM    247  BB  PRO   120     154.367 142.818  42.528  1.00  0.00            
ATOM    248  SC1 PRO   120     156.117 143.449  42.913  1.00  0.00            
ATOM    249  BB  THR   121     153.081 139.313  43.389  1.00  0.00            
ATOM    250  SC1 THR   121     152.908 138.941  45.296  1.00  0.00            
ATOM    251  BB  VAL   122     149.670 139.842  41.605  1.00  0.00            
ATOM    252  SC1 VAL   122     148.646 141.287  42.533  1.00  0.00            
ATOM    253  BB  GLN   123     151.836 141.343  38.795  1.00  0.00            
ATOM    254  SC1 GLN   123     151.763 141.666  36.322  1.00  0.00            
ATOM    255  BB  ILE   124     154.025 138.290  39.106  1.00  0.00            
ATOM    256  SC1 ILE   124     155.136 136.504  38.813  1.00  0.00            
ATOM    257  BB  GLY   125     150.663 136.532  39.607  1.00  0.00            
ATOM    258  BB  GLY   126     149.490 136.771  35.950  1.00  0.00            
ATOM    259  BB  ASN   127     152.873 136.814  34.344  1.00  0.00            
ATOM    260  SC1 ASN   127     154.670 138.508  33.953  1.00  0.00            
ATOM    261  BB  ILE   128     152.748 133.246  35.721  1.00  0.00            
ATOM    262  SC1 ILE   128     152.937 132.431  37.598  1.00  0.00            
ATOM    263  BB  GLY   129     149.371 133.310  33.992  1.00  0.00            
ATOM    264  BB  ARG   130     150.888 134.261  30.656  1.00  0.00            
ATOM    265  SC1 ARG   130     149.603 135.324  28.807  1.00  0.00            
ATOM    266  SC2 ARG   130     149.942 134.860  25.371  1.00  0.00            
ATOM    267  BB  MET   131     153.501 131.536  30.564  1.00  0.00            
ATOM    268  SC1 MET   131     155.663 131.857  32.157  1.00  0.00            
ATOM    269  BB  VAL   132     151.807 128.691  32.363  1.00  0.00            
ATOM    270  SC1 VAL   132     152.617 127.574  33.811  1.00  0.00            
ATOM    271  BB  LEU   133     148.977 129.200  29.844  1.00  0.00            
ATOM    272  SC1 LEU   133     147.058 130.994  29.495  1.00  0.00            
ATOM    273  BB  ASP   134     151.069 129.306  26.619  1.00  0.00            
ATOM    274  SC1 ASP   134     151.407 130.232  24.267  1.00  0.00            
ATOM    275  BB  ILE   135     152.678 126.166  28.034  1.00  0.00            
ATOM    276  SC1 ILE   135     154.022 125.378  29.508  1.00  0.00            
ATOM    277  BB  PHE   136     149.466 124.350  29.042  1.00  0.00            
ATOM    278  SC1 PHE   136     147.305 122.155  30.294  1.00  0.00            
ATOM    279  SC2 PHE   136     148.558 120.953  28.636  1.00  0.00            
ATOM    280  SC3 PHE   136     147.449 119.762  30.400  1.00  0.00            
ATOM    281  BB  ARG   137     148.721 125.020  25.383  1.00  0.00            
ATOM    282  SC1 ARG   137     149.113 123.142  23.696  1.00  0.00            
ATOM    283  SC2 ARG   137     147.995 119.969  23.339  1.00  0.00            
ATOM    284  BB  LEU   138     145.604 126.984  26.328  1.00  0.00            
ATOM    285  SC1 LEU   138     145.161 126.614  28.915  1.00  0.00            
ATOM    286  BB  LYS   139     143.135 127.286  23.435  1.00  0.00            
ATOM    287  SC1 LYS   139     142.499 125.280  22.361  1.00  0.00            
ATOM    288  SC2 LYS   139     139.998 124.021  20.969  1.00  0.00            
ATOM    289  BB  GLY   140     141.241 130.424  24.155  1.00  0.00            
ATOM    290  BB  ASP   141     140.003 133.789  25.629  1.00  0.00            
ATOM    291  SC1 ASP   141     141.031 135.232  23.795  1.00  0.00            
ATOM    292  BB  GLU   142     138.738 131.856  28.633  1.00  0.00            
ATOM    293  SC1 GLU   142     136.430 129.943  28.855  1.00  0.00            
ATOM    294  BB  ALA   143     142.187 130.801  29.681  1.00  0.00            
ATOM    295  BB  ARG   144     143.876 134.070  28.444  1.00  0.00            
ATOM    296  SC1 ARG   144     145.011 136.086  27.332  1.00  0.00            
ATOM    297  SC2 ARG   144     142.960 138.629  26.189  1.00  0.00            
ATOM    298  BB  HIS   145     141.726 135.737  31.109  1.00  0.00            
ATOM    299  SC1 HIS   145     140.219 136.544  30.169  1.00  0.00            
ATOM    300  SC2 HIS   145     138.760 137.147  29.061  1.00  0.00            
ATOM    301  SC3 HIS   145     139.206 139.222  29.462  1.00  0.00            
ATOM    302  BB  THR   146     141.470 132.827  33.420  1.00  0.00            
ATOM    303  SC1 THR   146     140.661 131.451  34.540  1.00  0.00            
ATOM    304  BB  LEU   147     145.218 131.999  33.363  1.00  0.00            
ATOM    305  SC1 LEU   147     144.711 129.401  33.488  1.00  0.00            
ATOM    306  BB  LEU   148     146.148 135.744  33.587  1.00  0.00            
ATOM    307  SC1 LEU   148     146.674 137.693  31.871  1.00  0.00            
ATOM    308  BB  ALA   149     143.144 136.340  35.910  1.00  0.00            
ATOM    309  BB  THR   150     143.972 133.491  38.268  1.00  0.00            
ATOM    310  SC1 THR   150     144.146 131.552  38.150  1.00  0.00            
ATOM    311  BB  GLY   151     147.542 134.601  38.640  1.00  0.00            
ATOM    312  BB  ALA   152     146.239 138.063  39.416  1.00  0.00            
ATOM    313  BB  ALA   153     143.922 136.776  42.057  1.00  0.00            
ATOM    314  BB  ALA   154     146.498 134.281  43.096  1.00  0.00            
ATOM    315  BB  GLY   155     148.750 137.175  44.011  1.00  0.00            
ATOM    316  BB  LEU   156     146.631 139.276  46.315  1.00  0.00            
ATOM    317  SC1 LEU   156     144.868 140.503  47.867  1.00  0.00            
ATOM    318  BB  ALA   157     145.993 136.004  48.226  1.00  0.00            
ATOM    319  BB  ALA   158     149.590 135.066  48.882  1.00  0.00            
ATOM    320  BB  ALA   159     150.710 138.466  49.924  1.00  0.00            
ATOM    321  BB  PHE   160     147.929 138.469  52.540  1.00  0.00            
ATOM    322  SC1 PHE   160     148.413 141.922  52.799  1.00  0.00            
ATOM    323  SC2 PHE   160     146.173 141.104  52.532  1.00  0.00            
ATOM    324  SC3 PHE   160     146.681 143.395  52.031  1.00  0.00            
ATOM    325  BB  ASN   161     146.435 135.413  54.168  1.00  0.00            
ATOM    326  SC1 ASN   161     147.162 135.596  56.553  1.00  0.00            
ATOM    327  BB  ALA   162     143.375 136.635  52.190  1.00  0.00            
ATOM    328  BB  PRO   163     141.911 134.383  49.446  1.00  0.00            
ATOM    329  SC1 PRO   163     142.201 132.515  49.630  1.00  0.00            
ATOM    330  BB  LEU   164     138.499 135.886  50.286  1.00  0.00            
ATOM    331  SC1 LEU   164     136.547 134.327  49.401  1.00  0.00            
ATOM    332  BB  ALA   165     140.194 138.997  49.013  1.00  0.00            
ATOM    333  BB  GLY   166     141.992 137.028  46.385  1.00  0.00            
ATOM    334  BB  ILE   167     138.724 136.572  44.531  1.00  0.00            
ATOM    335  SC1 ILE   167     137.792 134.853  43.694  1.00  0.00            
ATOM    336  BB  LEU   168     136.706 139.762  45.034  1.00  0.00            
ATOM    337  SC1 LEU   168     135.341 139.628  47.301  1.00  0.00            
ATOM    338  BB  PHE   169     139.158 141.876  43.067  1.00  0.00            
ATOM    339  SC1 PHE   169     142.105 143.219  42.887  1.00  0.00            
ATOM    340  SC2 PHE   169     142.111 141.051  43.917  1.00  0.00            
ATOM    341  SC3 PHE   169     144.018 141.788  42.659  1.00  0.00            
ATOM    342  BB  ILE   170     138.537 139.985  39.902  1.00  0.00            
ATOM    343  SC1 ILE   170     139.719 138.044  39.738  1.00  0.00            
ATOM    344  BB  ILE   171     134.822 139.885  40.671  1.00  0.00            
ATOM    345  SC1 ILE   171     134.591 137.681  41.279  1.00  0.00            
ATOM    346  BB  GLU   172     134.793 143.765  40.979  1.00  0.00            
ATOM    347  SC1 GLU   172     133.008 145.174  38.748  1.00  0.00            
ATOM    348  BB  GLU   173     138.072 145.382  40.006  1.00  0.00            
ATOM    349  SC1 GLU   173     137.529 147.739  40.555  1.00  0.00            
ATOM    350  BB  MET   174     140.711 143.509  38.068  1.00  0.00            
ATOM    351  SC1 MET   174     142.968 141.414  38.264  1.00  0.00            
ATOM    352  BB  ARG   175     138.336 141.488  35.911  1.00  0.00            
ATOM    353  SC1 ARG   175     135.913 140.748  35.945  1.00  0.00            
ATOM    354  SC2 ARG   175     132.422 141.306  35.801  1.00  0.00            
ATOM    355  BB  PRO   176     137.952 143.078  32.465  1.00  0.00            
ATOM    356  SC1 PRO   176     139.289 144.332  31.965  1.00  0.00            
ATOM    357  BB  GLN   177     134.376 144.418  32.295  1.00  0.00            
ATOM    358  SC1 GLN   177     132.933 145.938  33.411  1.00  0.00            
ATOM    359  BB  PHE   178     133.088 143.781  28.755  1.00  0.00            
ATOM    360  SC1 PHE   178     130.007 143.684  30.197  1.00  0.00            
ATOM    361  SC2 PHE   178     130.752 141.549  29.392  1.00  0.00            
ATOM    362  SC3 PHE   178     129.900 141.758  31.626  1.00  0.00            
ATOM    363  BB  ARG   179     136.108 142.190  27.223  1.00  0.00            
ATOM    364  SC1 ARG   179     137.346 142.866  25.149  1.00  0.00            
ATOM    365  SC2 ARG   179     140.166 141.802  23.155  1.00  0.00            
ATOM    366  BB  TYR   180     134.552 138.785  26.711  1.00  0.00            
ATOM    367  SC1 TYR   180     137.255 137.766  24.802  1.00  0.00            
ATOM    368  SC2 TYR   180     135.572 136.160  25.391  1.00  0.00            
ATOM    369  SC3 TYR   180     136.051 136.329  22.333  1.00  0.00            
ATOM    370  BB  THR   181     134.013 137.864  30.370  1.00  0.00            
ATOM    371  SC1 THR   181     134.445 139.331  31.580  1.00  0.00            
ATOM    372  BB  LEU   182     134.501 134.098  30.937  1.00  0.00            
ATOM    373  SC1 LEU   182     132.332 133.862  32.442  1.00  0.00            
ATOM    374  BB  ILE   183     136.990 134.848  33.697  1.00  0.00            
ATOM    375  SC1 ILE   183     138.166 136.600  34.714  1.00  0.00            
ATOM    376  BB  SER   184     135.794 131.609  35.375  1.00  0.00            
ATOM    377  SC1 SER   184     135.897 129.800  34.654  1.00  0.00            
ATOM    378  BB  ILE   185     135.088 131.643  39.211  1.00  0.00            
ATOM    379  SC1 ILE   185     134.048 132.871  40.669  1.00  0.00            
ATOM    380  BB  LYS   186     135.743 127.956  39.634  1.00  0.00            
ATOM    381  SC1 LYS   186     133.680 126.759  39.470  1.00  0.00            
ATOM    382  SC2 LYS   186     131.899 127.175  37.053  1.00  0.00            
ATOM    383  BB  ALA   187     139.287 128.459  38.250  1.00  0.00            
ATOM    384  BB  VAL   188     139.877 131.672  40.100  1.00  0.00            
ATOM    385  SC1 VAL   188     139.375 133.469  39.382  1.00  0.00            
ATOM    386  BB  PHE   189     139.003 129.472  43.068  1.00  0.00            
ATOM    387  SC1 PHE   189     136.699 129.948  45.401  1.00  0.00            
ATOM    388  SC2 PHE   189     138.884 129.868  46.390  1.00  0.00            
ATOM    389  SC3 PHE   189     136.932 129.838  47.787  1.00  0.00            
ATOM    390  BB  ILE   190     141.520 126.688  42.781  1.00  0.00            
ATOM    391  SC1 ILE   190     141.397 124.546  43.591  1.00  0.00            
ATOM    392  BB  GLY   191     144.584 128.811  42.083  1.00  0.00            
ATOM    393  BB  VAL   192     143.526 131.138  44.798  1.00  0.00            
ATOM    394  SC1 VAL   192     142.270 132.638  44.382  1.00  0.00            
ATOM    395  BB  ILE   193     143.662 128.103  47.107  1.00  0.00            
ATOM    396  SC1 ILE   193     142.677 127.133  48.420  1.00  0.00            
ATOM    397  BB  MET   194     146.760 126.299  46.059  1.00  0.00            
ATOM    398  SC1 MET   194     146.436 123.967  44.948  1.00  0.00            
ATOM    399  BB  SER   195     148.623 129.516  46.770  1.00  0.00            
ATOM    400  SC1 SER   195     148.037 131.115  45.820  1.00  0.00            
ATOM    401  BB  THR   196     146.720 129.766  50.065  1.00  0.00            
ATOM    402  SC1 THR   196     146.454 131.530  50.854  1.00  0.00            
ATOM    403  BB  ILE   197     147.937 126.268  50.663  1.00  0.00            
ATOM    404  SC1 ILE   197     147.528 123.907  49.989  1.00  0.00            
ATOM    405  BB  MET   198     151.551 126.984  49.672  1.00  0.00            
ATOM    406  SC1 MET   198     152.674 125.298  47.784  1.00  0.00            
ATOM    407  BB  TYR   199     151.390 130.107  51.818  1.00  0.00            
ATOM    408  SC1 TYR   199     152.786 132.391  54.044  1.00  0.00            
ATOM    409  SC2 TYR   199     150.784 133.141  52.953  1.00  0.00            
ATOM    410  SC3 TYR   199     152.044 135.311  54.774  1.00  0.00            
ATOM    411  BB  ARG   200     149.384 128.313  54.517  1.00  0.00            
ATOM    412  SC1 ARG   200     147.966 130.132  55.632  1.00  0.00            
ATOM    413  SC2 ARG   200     144.253 130.539  55.405  1.00  0.00            
ATOM    414  BB  ILE   201     152.435 125.954  54.629  1.00  0.00            
ATOM    415  SC1 ILE   201     151.663 124.112  53.637  1.00  0.00            
ATOM    416  BB  PHE   202     155.286 128.399  54.583  1.00  0.00            
ATOM    417  SC1 PHE   202     157.642 126.301  53.683  1.00  0.00            
ATOM    418  SC2 PHE   202     156.237 126.482  51.745  1.00  0.00            
ATOM    419  SC3 PHE   202     158.134 125.011  51.719  1.00  0.00            
ATOM    420  BB  ASN   203     154.373 129.912  57.891  1.00  0.00            
ATOM    421  SC1 ASN   203     154.663 132.225  58.794  1.00  0.00            
ATOM    422  BB  HIS   204     151.374 128.305  59.371  1.00  0.00            
ATOM    423  SC1 HIS   204     150.487 126.578  59.186  1.00  0.00            
ATOM    424  SC2 HIS   204     149.787 124.814  58.836  1.00  0.00            
ATOM    425  SC3 HIS   204     148.764 124.755  60.737  1.00  0.00            
ATOM    426  BB  GLU   205     149.787 129.940  62.393  1.00  0.00            
ATOM    427  SC1 GLU   205     150.253 129.946  64.998  1.00  0.00            
ATOM    428  BB  VAL   206     149.771 133.244  60.480  1.00  0.00            
ATOM    429  SC1 VAL   206     150.302 133.059  58.561  1.00  0.00            
ATOM    430  BB  ALA   207     150.318 136.665  61.992  1.00  0.00            
ATOM    431  BB  LEU   208     150.087 139.108  59.168  1.00  0.00            
ATOM    432  SC1 LEU   208     150.555 139.402  56.576  1.00  0.00            
ATOM    433  BB  ILE   209     148.114 141.550  61.299  1.00  0.00            
ATOM    434  SC1 ILE   209     149.616 143.000  61.699  1.00  0.00            
ATOM    435  BB  ASP   210     147.340 141.072  65.035  1.00  0.00            
ATOM    436  SC1 ASP   210     147.464 138.892  66.352  1.00  0.00            
ATOM    437  BB  VAL   211     145.129 143.443  67.003  1.00  0.00            
ATOM    438  SC1 VAL   211     144.917 145.429  67.103  1.00  0.00            
ATOM    439  BB  GLY   212     143.951 142.119  70.427  1.00  0.00            
ATOM    440  BB  LYS   213     140.432 142.067  68.973  1.00  0.00            
ATOM    441  SC1 LYS   213     140.520 140.464  67.283  1.00  0.00            
ATOM    442  SC2 LYS   213     142.438 138.519  65.743  1.00  0.00            
ATOM    443  BB  LEU   214     138.538 145.317  69.093  1.00  0.00            
ATOM    444  SC1 LEU   214     140.208 146.057  67.173  1.00  0.00            
ATOM    445  BB  SER   215     135.534 146.406  71.085  1.00  0.00            
ATOM    446  SC1 SER   215     135.921 146.999  72.902  1.00  0.00            
ATOM    447  BB  ASP   216     131.987 145.784  69.729  1.00  0.00            
ATOM    448  SC1 ASP   216     130.327 145.641  71.659  1.00  0.00            
ATOM    449  BB  ALA   217     130.666 148.144  67.014  1.00  0.00            
ATOM    450  BB  PRO   218     127.539 149.166  68.906  1.00  0.00            
ATOM    451  SC1 PRO   218     127.340 148.833  70.766  1.00  0.00            
ATOM    452  BB  LEU   219     124.984 149.658  66.140  1.00  0.00            
ATOM    453  SC1 LEU   219     125.443 148.484  63.809  1.00  0.00            
ATOM    454  BB  ASN   220     123.950 153.292  66.959  1.00  0.00            
ATOM    455  SC1 ASN   220     121.672 153.499  67.967  1.00  0.00            
ATOM    456  BB  THR   221     127.781 153.637  67.312  1.00  0.00            
ATOM    457  SC1 THR   221     129.471 153.488  68.274  1.00  0.00            
ATOM    458  BB  LEU   222     127.368 153.395  63.484  1.00  0.00            
ATOM    459  SC1 LEU   222     126.748 152.564  61.046  1.00  0.00            
ATOM    460  BB  TRP   223     126.688 157.002  62.718  1.00  0.00            
ATOM    461  SC1 TRP   223     124.978 158.421  64.254  1.00  0.00            
ATOM    462  SC2 TRP   223     124.691 159.072  66.336  1.00  0.00            
ATOM    463  SC3 TRP   223     123.058 159.791  63.285  1.00  0.00            
ATOM    464  SC4 TRP   223     122.675 160.503  65.966  1.00  0.00            
ATOM    465  BB  LEU   224     130.091 158.772  63.007  1.00  0.00            
ATOM    466  SC1 LEU   224     131.268 160.705  64.387  1.00  0.00            
ATOM    467  BB  TYR   225     131.151 155.695  60.953  1.00  0.00            
ATOM    468  SC1 TYR   225     131.863 154.544  63.848  1.00  0.00            
ATOM    469  SC2 TYR   225     132.999 153.449  62.040  1.00  0.00            
ATOM    470  SC3 TYR   225     133.066 151.808  64.670  1.00  0.00            
ATOM    471  BB  LEU   226     129.801 157.466  57.892  1.00  0.00            
ATOM    472  SC1 LEU   226     128.359 158.559  55.956  1.00  0.00            
ATOM    473  BB  ILE   227     131.716 160.509  59.228  1.00  0.00            
ATOM    474  SC1 ILE   227     131.330 162.736  59.889  1.00  0.00            
ATOM    475  BB  LEU   228     135.006 159.069  58.062  1.00  0.00            
ATOM    476  SC1 LEU   228     137.590 158.754  58.558  1.00  0.00            
ATOM    477  BB  GLY   229     133.168 157.613  55.104  1.00  0.00            
ATOM    478  BB  ILE   230     132.423 161.133  54.125  1.00  0.00            
ATOM    479  SC1 ILE   230     131.234 162.873  54.659  1.00  0.00            
ATOM    480  BB  ILE   231     135.999 162.113  54.957  1.00  0.00            
ATOM    481  SC1 ILE   231     137.200 163.370  56.286  1.00  0.00            
ATOM    482  BB  PHE   232     137.601 159.251  53.023  1.00  0.00            
ATOM    483  SC1 PHE   232     140.063 157.677  54.490  1.00  0.00            
ATOM    484  SC2 PHE   232     140.413 160.043  54.688  1.00  0.00            
ATOM    485  SC3 PHE   232     142.156 158.641  53.818  1.00  0.00            
ATOM    486  BB  GLY   233     135.139 159.646  50.089  1.00  0.00            
ATOM    487  BB  ILE   234     136.251 163.323  49.952  1.00  0.00            
ATOM    488  SC1 ILE   234     134.947 164.775  49.214  1.00  0.00            
ATOM    489  BB  PHE   235     139.961 162.556  50.534  1.00  0.00            
ATOM    490  SC1 PHE   235     142.235 164.203  52.637  1.00  0.00            
ATOM    491  SC2 PHE   235     143.351 162.665  51.171  1.00  0.00            
ATOM    492  SC3 PHE   235     144.269 164.851  51.540  1.00  0.00            
ATOM    493  BB  GLY   236     139.906 159.361  48.428  1.00  0.00            
ATOM    494  BB  PRO   237     139.602 161.818  45.499  1.00  0.00            
ATOM    495  SC1 PRO   237     138.163 163.054  45.598  1.00  0.00            
ATOM    496  BB  ILE   238     142.678 163.842  46.643  1.00  0.00            
ATOM    497  SC1 ILE   238     142.049 165.741  47.062  1.00  0.00            
ATOM    498  BB  PHE   239     144.537 160.510  46.300  1.00  0.00            
ATOM    499  SC1 PHE   239     146.511 158.880  48.265  1.00  0.00            
ATOM    500  SC2 PHE   239     145.928 157.460  46.420  1.00  0.00            
ATOM    501  SC3 PHE   239     147.886 156.988  47.725  1.00  0.00            
ATOM    502  BB  ASN   240     143.756 161.291  42.709  1.00  0.00            
ATOM    503  SC1 ASN   240     142.608 161.096  40.497  1.00  0.00            
ATOM    504  BB  LYS   241     144.547 164.980  42.493  1.00  0.00            
ATOM    505  SC1 LYS   241     143.870 166.038  40.355  1.00  0.00            
ATOM    506  SC2 LYS   241     143.361 165.663  37.520  1.00  0.00            
ATOM    507  BB  TRP   242     148.123 164.424  43.493  1.00  0.00            
ATOM    508  SC1 TRP   242     149.035 164.838  45.922  1.00  0.00            
ATOM    509  SC2 TRP   242     150.518 166.206  46.798  1.00  0.00            
ATOM    510  SC3 TRP   242     147.426 164.909  47.899  1.00  0.00            
ATOM    511  SC4 TRP   242     149.456 166.458  49.047  1.00  0.00            
ATOM    512  BB  VAL   243     149.353 161.191  42.062  1.00  0.00            
ATOM    513  SC1 VAL   243     148.539 159.731  43.161  1.00  0.00            
ATOM    514  BB  LEU   244     148.186 162.038  38.556  1.00  0.00            
ATOM    515  SC1 LEU   244     147.053 159.797  37.708  1.00  0.00            
ATOM    516  BB  GLY   245     149.302 165.493  39.247  1.00  0.00            
ATOM    517  BB  MET   246     152.521 164.305  40.857  1.00  0.00            
ATOM    518  SC1 MET   246     153.473 163.195  43.145  1.00  0.00            
ATOM    519  BB  GLN   247     153.558 162.368  37.728  1.00  0.00            
ATOM    520  SC1 GLN   247     151.837 161.261  35.568  1.00  0.00            
ATOM    521  BB  ASP   248     153.889 165.658  35.933  1.00  0.00            
ATOM    522  SC1 ASP   248     152.656 165.752  33.703  1.00  0.00            
ATOM    523  BB  LEU   249     155.605 167.494  38.629  1.00  0.00            
ATOM    524  SC1 LEU   249     156.174 168.700  40.919  1.00  0.00            
ATOM    525  BB  LEU   250     157.902 164.455  38.725  1.00  0.00            
ATOM    526  SC1 LEU   250     157.797 163.288  41.102  1.00  0.00            
ATOM    527  BB  HIS   251     158.160 164.078  34.884  1.00  0.00            
ATOM    528  SC1 HIS   251     157.501 162.642  33.741  1.00  0.00            
ATOM    529  SC2 HIS   251     157.194 161.215  32.479  1.00  0.00            
ATOM    530  SC3 HIS   251     155.556 162.276  31.553  1.00  0.00            
ATOM    531  BB  ARG   252     160.302 167.145  34.582  1.00  0.00            
ATOM    532  SC1 ARG   252     161.617 168.230  32.859  1.00  0.00            
ATOM    533  SC2 ARG   252     161.129 170.458  30.700  1.00  0.00            
ATOM    534  BB  VAL   253     162.998 165.831  37.032  1.00  0.00            
ATOM    535  SC1 VAL   253     162.944 165.632  39.022  1.00  0.00            
ATOM    536  BB  HIS   254     162.921 162.673  34.943  1.00  0.00            
ATOM    537  SC1 HIS   254     161.896 161.620  36.225  1.00  0.00            
ATOM    538  SC2 HIS   254     160.997 160.570  37.572  1.00  0.00            
ATOM    539  SC3 HIS   254     159.618 159.748  36.126  1.00  0.00            
ATOM    540  BB  GLY   255     161.961 163.737  31.424  1.00  0.00            
ATOM    541  BB  GLY   256     161.686 160.049  30.776  1.00  0.00            
ATOM    542  BB  ASN   257     165.492 159.884  31.167  1.00  0.00            
ATOM    543  SC1 ASN   257     166.969 161.889  30.951  1.00  0.00            
ATOM    544  BB  ILE   258     167.294 156.954  32.738  1.00  0.00            
ATOM    545  SC1 ILE   258     167.374 154.840  32.955  1.00  0.00            
ATOM    546  BB  THR   259     170.042 159.023  34.308  1.00  0.00            
ATOM    547  SC1 THR   259     171.756 158.095  34.263  1.00  0.00            
ATOM    548  BB  LYS   260     167.566 161.197  36.225  1.00  0.00            
ATOM    549  SC1 LYS   260     167.706 163.240  35.585  1.00  0.00            
ATOM    550  SC2 LYS   260     167.517 165.967  34.271  1.00  0.00            
ATOM    551  BB  TRP   261     165.203 158.300  36.834  1.00  0.00            
ATOM    552  SC1 TRP   261     163.167 156.887  35.998  1.00  0.00            
ATOM    553  SC2 TRP   261     162.041 156.323  34.194  1.00  0.00            
ATOM    554  SC3 TRP   261     161.320 156.288  37.651  1.00  0.00            
ATOM    555  SC4 TRP   261     159.876 155.761  35.310  1.00  0.00            
ATOM    556  BB  VAL   262     167.462 155.660  38.070  1.00  0.00            
ATOM    557  SC1 VAL   262     169.156 155.044  37.203  1.00  0.00            
ATOM    558  BB  LEU   263     168.649 158.653  40.157  1.00  0.00            
ATOM    559  SC1 LEU   263     171.195 159.359  40.352  1.00  0.00            
ATOM    560  BB  MET   264     164.923 159.117  40.204  1.00  0.00            
ATOM    561  SC1 MET   264     164.728 161.983  41.237  1.00  0.00            
ATOM    562  BB  GLY   265     163.892 155.972  42.059  1.00  0.00            
ATOM    563  BB  GLY   266     167.112 155.905  44.005  1.00  0.00            
ATOM    564  BB  ALA   267     167.326 159.514  45.327  1.00  0.00            
ATOM    565  BB  ILE   268     163.820 158.900  46.380  1.00  0.00            
ATOM    566  SC1 ILE   268     161.929 159.613  45.266  1.00  0.00            
ATOM    567  BB  GLY   269     165.010 155.416  47.613  1.00  0.00            
ATOM    568  BB  GLY   270     168.199 156.635  49.287  1.00  0.00            
ATOM    569  BB  LEU   271     165.699 159.179  50.695  1.00  0.00            
ATOM    570  SC1 LEU   271     165.608 161.823  50.548  1.00  0.00            
ATOM    571  BB  CYS   272     163.206 156.363  51.462  1.00  0.00            
ATOM    572  SC1 CYS   272     161.251 157.264  50.402  1.00  0.00            
ATOM    573  BB  GLY   273     165.360 154.585  54.135  1.00  0.00            
ATOM    574  BB  LEU   274     166.382 158.114  54.982  1.00  0.00            
ATOM    575  SC1 LEU   274     167.340 160.413  55.887  1.00  0.00            
ATOM    576  BB  LEU   275     163.058 158.445  56.823  1.00  0.00            
ATOM    577  SC1 LEU   275     162.067 159.866  54.818  1.00  0.00            
ATOM    578  BB  GLY   276     163.708 154.803  57.462  1.00  0.00            
ATOM    579  BB  PHE   277     165.548 156.357  60.297  1.00  0.00            
ATOM    580  SC1 PHE   277     168.223 156.973  62.237  1.00  0.00            
ATOM    581  SC2 PHE   277     168.499 157.473  59.906  1.00  0.00            
ATOM    582  SC3 PHE   277     169.434 158.934  61.565  1.00  0.00            
ATOM    583  BB  VAL   278     163.958 159.766  60.324  1.00  0.00            
ATOM    584  SC1 VAL   278     165.097 161.374  59.987  1.00  0.00            
ATOM    585  BB  ALA   279     160.712 158.016  61.368  1.00  0.00            
ATOM    586  BB  PRO   280     160.051 154.537  59.666  1.00  0.00            
ATOM    587  SC1 PRO   280     160.904 153.385  60.913  1.00  0.00            
ATOM    588  BB  ALA   281     156.292 155.216  60.200  1.00  0.00            
ATOM    589  BB  THR   282     156.660 157.533  57.151  1.00  0.00            
ATOM    590  SC1 THR   282     157.277 159.366  57.401  1.00  0.00            
ATOM    591  BB  SER   283     158.376 154.575  55.562  1.00  0.00            
ATOM    592  SC1 SER   283     159.859 155.193  54.456  1.00  0.00            
ATOM    593  BB  GLY   284     158.276 150.988  54.199  1.00  0.00            
ATOM    594  BB  GLY   285     155.470 148.479  54.054  1.00  0.00            
ATOM    595  BB  GLY   286     153.122 149.754  56.709  1.00  0.00            
ATOM    596  BB  PHE   287     152.000 146.310  57.755  1.00  0.00            
ATOM    597  SC1 PHE   287     148.951 146.340  55.889  1.00  0.00            
ATOM    598  SC2 PHE   287     149.051 144.070  56.660  1.00  0.00            
ATOM    599  SC3 PHE   287     146.949 145.227  56.607  1.00  0.00            
ATOM    600  BB  ASN   288     154.161 146.971  60.797  1.00  0.00            
ATOM    601  SC1 ASN   288     155.536 145.785  62.516  1.00  0.00            
ATOM    602  BB  LEU   289     152.349 150.236  61.411  1.00  0.00            
ATOM    603  SC1 LEU   289     151.216 152.631  61.354  1.00  0.00            
ATOM    604  BB  ILE   290     149.081 148.397  61.450  1.00  0.00            
ATOM    605  SC1 ILE   290     147.548 147.293  60.633  1.00  0.00            
ATOM    606  BB  PRO   291     149.578 146.765  64.965  1.00  0.00            
ATOM    607  SC1 PRO   291     149.933 145.175  65.943  1.00  0.00            
ATOM    608  BB  ILE   292     150.795 150.326  65.875  1.00  0.00            
ATOM    609  SC1 ILE   292     152.573 151.213  66.869  1.00  0.00            
ATOM    610  BB  ALA   293     148.039 152.746  65.132  1.00  0.00            
ATOM    611  BB  THR   294     144.997 150.520  65.564  1.00  0.00            
ATOM    612  SC1 THR   294     144.751 149.095  64.256  1.00  0.00            
ATOM    613  BB  ALA   295     145.778 150.176  69.311  1.00  0.00            
ATOM    614  BB  GLY   296     146.507 153.951  69.231  1.00  0.00            
ATOM    615  BB  ASN   297     150.016 154.103  70.487  1.00  0.00            
ATOM    616  SC1 ASN   297     151.316 152.194  71.443  1.00  0.00            
ATOM    617  BB  PHE   298     150.390 156.965  68.086  1.00  0.00            
ATOM    618  SC1 PHE   298     153.167 157.720  66.264  1.00  0.00            
ATOM    619  SC2 PHE   298     151.829 156.246  64.923  1.00  0.00            
ATOM    620  SC3 PHE   298     154.216 156.262  64.671  1.00  0.00            
ATOM    621  BB  SER   299     150.181 160.489  69.521  1.00  0.00            
ATOM    622  SC1 SER   299     152.005 161.005  69.978  1.00  0.00            
ATOM    623  BB  MET   300     147.243 162.635  68.340  1.00  0.00            
ATOM    624  SC1 MET   300     144.737 163.695  66.558  1.00  0.00            
ATOM    625  BB  GLY   301     149.528 164.624  66.054  1.00  0.00            
ATOM    626  BB  MET   302     152.363 162.424  64.723  1.00  0.00            
ATOM    627  SC1 MET   302     155.020 162.809  66.853  1.00  0.00            
ATOM    628  BB  LEU   303     149.585 160.277  63.516  1.00  0.00            
ATOM    629  SC1 LEU   303     147.538 158.832  64.382  1.00  0.00            
ATOM    630  BB  VAL   304     148.404 163.486  61.798  1.00  0.00            
ATOM    631  SC1 VAL   304     146.417 163.415  62.015  1.00  0.00            
ATOM    632  BB  PHE   305     152.167 163.850  61.232  1.00  0.00            
ATOM    633  SC1 PHE   305     154.164 165.722  58.914  1.00  0.00            
ATOM    634  SC2 PHE   305     155.421 164.202  60.280  1.00  0.00            
ATOM    635  SC3 PHE   305     156.537 165.525  58.618  1.00  0.00            
ATOM    636  BB  ILE   306     152.127 160.228  59.786  1.00  0.00            
ATOM    637  SC1 ILE   306     152.934 158.332  60.113  1.00  0.00            
ATOM    638  BB  PHE   307     149.253 160.826  57.409  1.00  0.00            
ATOM    639  SC1 PHE   307     146.131 160.192  56.101  1.00  0.00            
ATOM    640  SC2 PHE   307     145.979 162.348  57.145  1.00  0.00            
ATOM    641  SC3 PHE   307     144.498 161.780  55.344  1.00  0.00            
ATOM    642  BB  VAL   308     150.577 163.894  55.702  1.00  0.00            
ATOM    643  SC1 VAL   308     149.507 165.229  54.666  1.00  0.00            
ATOM    644  BB  ALA   309     153.766 161.962  55.487  1.00  0.00            
ATOM    645  BB  ARG   310     151.986 158.901  54.254  1.00  0.00            
ATOM    646  SC1 ARG   310     151.696 156.833  56.105  1.00  0.00            
ATOM    647  SC2 ARG   310     153.659 154.364  54.974  1.00  0.00            
ATOM    648  BB  VAL   311     150.310 160.953  51.468  1.00  0.00            
ATOM    649  SC1 VAL   311     148.591 161.976  51.444  1.00  0.00            
ATOM    650  BB  ILE   312     153.806 162.270  50.776  1.00  0.00            
ATOM    651  SC1 ILE   312     154.837 163.486  49.209  1.00  0.00            
ATOM    652  BB  THR   313     156.025 159.183  50.552  1.00  0.00            
ATOM    653  SC1 THR   313     156.643 158.632  52.318  1.00  0.00            
ATOM    654  BB  THR   314     153.160 157.133  48.974  1.00  0.00            
ATOM    655  SC1 THR   314     151.975 156.097  50.125  1.00  0.00            
ATOM    656  BB  LEU   315     152.972 159.378  45.917  1.00  0.00            
ATOM    657  SC1 LEU   315     151.141 160.966  46.987  1.00  0.00            
ATOM    658  BB  LEU   316     156.716 159.532  45.853  1.00  0.00            
ATOM    659  SC1 LEU   316     157.812 161.942  45.733  1.00  0.00            
ATOM    660  BB  CYS   317     157.592 155.864  45.257  1.00  0.00            
ATOM    661  SC1 CYS   317     159.835 155.125  45.684  1.00  0.00            
ATOM    662  BB  PHE   318     154.330 155.492  43.350  1.00  0.00            
ATOM    663  SC1 PHE   318     151.500 153.421  42.933  1.00  0.00            
ATOM    664  SC2 PHE   318     151.106 155.474  44.113  1.00  0.00            
ATOM    665  SC3 PHE   318     149.435 154.606  42.625  1.00  0.00            
ATOM    666  BB  SER   319     153.726 158.350  40.910  1.00  0.00            
ATOM    667  SC1 SER   319     152.314 158.092  39.591  1.00  0.00            
ATOM    668  BB  SER   320     157.426 158.082  40.149  1.00  0.00            
ATOM    669  SC1 SER   320     158.875 158.608  41.345  1.00  0.00            
ATOM    670  BB  GLY   321     156.547 154.626  38.775  1.00  0.00            
ATOM    671  BB  ALA   322     158.518 152.477  41.263  1.00  0.00            
ATOM    672  BB  PRO   323     158.050 148.699  40.702  1.00  0.00            
ATOM    673  SC1 PRO   323     159.460 147.603  40.052  1.00  0.00            
ATOM    674  BB  GLY   324     156.031 148.479  43.924  1.00  0.00            
ATOM    675  BB  GLY   325     152.478 148.709  44.996  1.00  0.00            
ATOM    676  BB  ILE   326     149.928 150.949  46.777  1.00  0.00            
ATOM    677  SC1 ILE   326     149.899 152.947  47.539  1.00  0.00            
ATOM    678  BB  PHE   327     147.676 148.250  48.031  1.00  0.00            
ATOM    679  SC1 PHE   327     146.772 146.914  44.947  1.00  0.00            
ATOM    680  SC2 PHE   327     145.640 146.305  46.974  1.00  0.00            
ATOM    681  SC3 PHE   327     145.588 144.831  45.081  1.00  0.00            
ATOM    682  BB  ALA   328     149.523 147.509  51.320  1.00  0.00            
ATOM    683  BB  PRO   329     150.601 151.037  52.406  1.00  0.00            
ATOM    684  SC1 PRO   329     152.092 151.462  51.308  1.00  0.00            
ATOM    685  BB  MET   330     147.152 152.401  51.367  1.00  0.00            
ATOM    686  SC1 MET   330     145.345 152.060  49.239  1.00  0.00            
ATOM    687  BB  LEU   331     145.689 150.526  54.416  1.00  0.00            
ATOM    688  SC1 LEU   331     144.456 148.428  53.366  1.00  0.00            
ATOM    689  BB  ALA   332     148.419 152.221  56.428  1.00  0.00            
ATOM    690  BB  LEU   333     146.878 155.348  54.822  1.00  0.00            
ATOM    691  SC1 LEU   333     147.387 157.054  52.859  1.00  0.00            
ATOM    692  BB  GLY   334     143.393 154.269  55.859  1.00  0.00            
ATOM    693  BB  THR   335     144.719 153.291  59.244  1.00  0.00            
ATOM    694  SC1 THR   335     145.185 152.247  60.824  1.00  0.00            
ATOM    695  BB  VAL   336     146.448 156.623  60.086  1.00  0.00            
ATOM    696  SC1 VAL   336     148.416 156.452  59.773  1.00  0.00            
ATOM    697  BB  LEU   337     143.155 158.106  59.028  1.00  0.00            
ATOM    698  SC1 LEU   337     141.972 160.470  59.211  1.00  0.00            
ATOM    699  BB  GLY   338     140.710 156.232  61.083  1.00  0.00            
ATOM    700  BB  THR   339     142.712 156.486  64.283  1.00  0.00            
ATOM    701  SC1 THR   339     144.273 155.803  65.232  1.00  0.00            
ATOM    702  BB  ALA   340     143.033 160.255  63.876  1.00  0.00            
ATOM    703  BB  PHE   341     139.206 160.072  63.756  1.00  0.00            
ATOM    704  SC1 PHE   341     138.188 162.828  62.141  1.00  0.00            
ATOM    705  SC2 PHE   341     136.393 161.791  63.350  1.00  0.00            
ATOM    706  SC3 PHE   341     135.921 163.129  61.415  1.00  0.00            
ATOM    707  BB  GLY   342     139.441 157.679  66.658  1.00  0.00            
ATOM    708  BB  MET   343     141.355 160.150  68.822  1.00  0.00            
ATOM    709  SC1 MET   343     143.973 158.868  68.991  1.00  0.00            
ATOM    710  BB  VAL   344     138.519 162.520  68.065  1.00  0.00            
ATOM    711  SC1 VAL   344     138.907 163.999  66.776  1.00  0.00            
ATOM    712  BB  ALA   345     135.451 160.238  67.968  1.00  0.00            
ATOM    713  BB  VAL   346     136.476 159.091  71.469  1.00  0.00            
ATOM    714  SC1 VAL   346     137.969 157.907  72.076  1.00  0.00            
ATOM    715  BB  GLU   347     136.142 162.662  72.846  1.00  0.00            
ATOM    716  SC1 GLU   347     138.801 164.200  73.135  1.00  0.00            
ATOM    717  BB  LEU   348     132.834 163.647  71.311  1.00  0.00            
ATOM    718  SC1 LEU   348     131.641 163.732  68.947  1.00  0.00            
ATOM    719  BB  PHE   349     131.188 160.351  72.195  1.00  0.00            
ATOM    720  SC1 PHE   349     130.556 159.027  69.500  1.00  0.00            
ATOM    721  SC2 PHE   349     128.565 159.693  70.663  1.00  0.00            
ATOM    722  SC3 PHE   349     128.400 158.489  68.593  1.00  0.00            
ATOM    723  BB  PRO   350     132.773 159.158  75.465  1.00  0.00            
ATOM    724  SC1 PRO   350     134.379 158.731  76.386  1.00  0.00            
ATOM    725  BB  GLN   351     129.331 157.631  76.351  1.00  0.00            
ATOM    726  SC1 GLN   351     127.088 159.368  75.794  1.00  0.00            
ATOM    727  BB  TYR   352     129.676 155.486  73.154  1.00  0.00            
ATOM    728  SC1 TYR   352     126.666 155.286  72.467  1.00  0.00            
ATOM    729  SC2 TYR   352     127.252 153.208  73.514  1.00  0.00            
ATOM    730  SC3 TYR   352     124.515 153.090  72.062  1.00  0.00            
ATOM    731  BB  HIS   353     132.848 154.074  74.834  1.00  0.00            
ATOM    732  SC1 HIS   353     132.556 153.871  76.751  1.00  0.00            
ATOM    733  SC2 HIS   353     131.969 153.663  78.578  1.00  0.00            
ATOM    734  SC3 HIS   353     133.740 154.634  79.343  1.00  0.00            
ATOM    735  BB  LEU   354     134.883 154.187  71.661  1.00  0.00            
ATOM    736  SC1 LEU   354     134.363 154.276  69.064  1.00  0.00            
ATOM    737  BB  GLU   355     138.401 152.868  71.505  1.00  0.00            
ATOM    738  SC1 GLU   355     139.396 150.588  72.024  1.00  0.00            
ATOM    739  BB  ALA   356     139.963 154.503  68.304  1.00  0.00            
ATOM    740  BB  GLY   357     141.101 150.926  67.576  1.00  0.00            
ATOM    741  BB  THR   358     137.661 150.510  66.051  1.00  0.00            
ATOM    742  SC1 THR   358     136.351 149.859  67.340  1.00  0.00            
ATOM    743  BB  PHE   359     137.755 153.671  64.020  1.00  0.00            
ATOM    744  SC1 PHE   359     135.550 156.062  64.877  1.00  0.00            
ATOM    745  SC2 PHE   359     136.431 156.143  62.647  1.00  0.00            
ATOM    746  SC3 PHE   359     134.906 157.837  63.396  1.00  0.00            
ATOM    747  BB  ALA   360     141.170 152.814  62.571  1.00  0.00            
ATOM    748  BB  ILE   361     139.755 149.441  61.765  1.00  0.00            
ATOM    749  SC1 ILE   361     140.011 147.380  62.652  1.00  0.00            
ATOM    750  BB  ALA   362     136.885 151.204  60.103  1.00  0.00            
ATOM    751  BB  GLY   363     139.496 153.320  58.290  1.00  0.00            
ATOM    752  BB  MET   364     141.777 150.581  57.203  1.00  0.00            
ATOM    753  SC1 MET   364     143.410 148.241  58.173  1.00  0.00            
ATOM    754  BB  GLY   365     139.968 149.972  53.901  1.00  0.00            
ATOM    755  BB  ALA   366     138.296 153.332  53.465  1.00  0.00            
ATOM    756  BB  LEU   367     141.157 154.264  51.225  1.00  0.00            
ATOM    757  SC1 LEU   367     142.788 155.999  50.062  1.00  0.00            
ATOM    758  BB  LEU   368     140.851 151.415  48.763  1.00  0.00            
ATOM    759  SC1 LEU   368     141.014 149.100  47.484  1.00  0.00            
ATOM    760  BB  ALA   369     137.197 152.465  48.967  1.00  0.00            
ATOM    761  BB  ALA   370     137.987 156.208  48.306  1.00  0.00            
ATOM    762  BB  SER   371     140.613 155.900  45.605  1.00  0.00            
ATOM    763  SC1 SER   371     140.574 157.319  44.267  1.00  0.00            
ATOM    764  BB  ILE   372     140.868 152.288  44.457  1.00  0.00            
ATOM    765  SC1 ILE   372     143.138 152.192  44.523  1.00  0.00            
ATOM    766  BB  ARG   373     137.061 152.219  44.470  1.00  0.00            
ATOM    767  SC1 ARG   373     136.269 154.491  43.383  1.00  0.00            
ATOM    768  SC2 ARG   373     134.110 155.047  41.179  1.00  0.00            
ATOM    769  BB  ALA   374     136.886 148.459  45.173  1.00  0.00            
ATOM    770  BB  PRO   375     135.082 148.471  48.598  1.00  0.00            
ATOM    771  SC1 PRO   375     133.338 149.227  48.600  1.00  0.00            
ATOM    772  BB  LEU   376     134.512 144.758  48.316  1.00  0.00            
ATOM    773  SC1 LEU   376     134.382 144.607  45.673  1.00  0.00            
ATOM    774  BB  THR   377     138.229 144.026  48.317  1.00  0.00            
ATOM    775  SC1 THR   377     139.740 144.267  47.108  1.00  0.00            
ATOM    776  BB  GLY   378     138.856 146.607  50.919  1.00  0.00            
ATOM    777  BB  ILE   379     136.290 145.454  53.428  1.00  0.00            
ATOM    778  SC1 ILE   379     133.903 145.398  53.620  1.00  0.00            
ATOM    779  BB  ILE   380     137.110 141.723  53.358  1.00  0.00            
ATOM    780  SC1 ILE   380     136.696 140.014  52.110  1.00  0.00            
ATOM    781  BB  LEU   381     140.856 142.103  53.130  1.00  0.00            
ATOM    782  SC1 LEU   381     142.076 143.171  51.034  1.00  0.00            
ATOM    783  BB  VAL   382     140.772 144.105  56.344  1.00  0.00            
ATOM    784  SC1 VAL   382     139.869 145.887  56.435  1.00  0.00            
ATOM    785  BB  LEU   383     138.521 141.410  57.806  1.00  0.00            
ATOM    786  SC1 LEU   383     136.823 142.969  59.115  1.00  0.00            
ATOM    787  BB  GLU   384     141.069 138.836  56.726  1.00  0.00            
ATOM    788  SC1 GLU   384     142.343 136.728  56.941  1.00  0.00            
ATOM    789  BB  MET   385     143.782 140.961  58.319  1.00  0.00            
ATOM    790  SC1 MET   385     145.816 140.289  57.248  1.00  0.00            
ATOM    791  BB  THR   386     142.285 142.663  61.355  1.00  0.00            
ATOM    792  SC1 THR   386     143.279 144.182  62.065  1.00  0.00            
ATOM    793  BB  ASP   387     139.783 139.852  61.599  1.00  0.00            
ATOM    794  SC1 ASP   387     139.540 137.317  61.744  1.00  0.00            
ATOM    795  BB  ASN   388     137.083 140.988  64.022  1.00  0.00            
ATOM    796  SC1 ASN   388     137.406 143.443  64.365  1.00  0.00            
ATOM    797  BB  TYR   389     134.159 140.358  61.792  1.00  0.00            
ATOM    798  SC1 TYR   389     132.682 138.507  59.691  1.00  0.00            
ATOM    799  SC2 TYR   389     135.049 138.254  59.387  1.00  0.00            
ATOM    800  SC3 TYR   389     133.591 139.116  56.791  1.00  0.00            
ATOM    801  BB  GLN   390     132.317 142.288  64.405  1.00  0.00            
ATOM    802  SC1 GLN   390     129.118 143.561  64.749  1.00  0.00            
ATOM    803  BB  LEU   391     133.232 145.643  62.896  1.00  0.00            
ATOM    804  SC1 LEU   391     135.294 147.256  62.488  1.00  0.00            
ATOM    805  BB  ILE   392     130.786 144.509  60.063  1.00  0.00            
ATOM    806  SC1 ILE   392     130.790 143.266  58.365  1.00  0.00            
ATOM    807  BB  LEU   393     128.263 147.138  58.857  1.00  0.00            
ATOM    808  SC1 LEU   393     126.107 148.501  58.137  1.00  0.00            
ATOM    809  BB  PRO   394     130.763 149.753  60.077  1.00  0.00            
ATOM    810  SC1 PRO   394     130.529 149.377  61.925  1.00  0.00            
ATOM    811  BB  MET   395     133.357 148.424  57.621  1.00  0.00            
ATOM    812  SC1 MET   395     135.753 149.076  56.134  1.00  0.00            
ATOM    813  BB  ILE   396     130.565 148.326  54.996  1.00  0.00            
ATOM    814  SC1 ILE   396     129.472 147.937  53.235  1.00  0.00            
ATOM    815  BB  ILE   397     129.512 151.812  55.997  1.00  0.00            
ATOM    816  SC1 ILE   397     127.981 152.970  55.965  1.00  0.00            
ATOM    817  BB  THR   398     132.777 153.666  56.019  1.00  0.00            
ATOM    818  SC1 THR   398     134.237 154.008  57.265  1.00  0.00            
ATOM    819  BB  GLY   399     133.953 152.156  52.688  1.00  0.00            
ATOM    820  BB  LEU   400     130.535 152.741  51.094  1.00  0.00            
ATOM    821  SC1 LEU   400     128.699 151.492  49.647  1.00  0.00            
ATOM    822  BB  GLY   401     130.790 156.106  52.665  1.00  0.00            
ATOM    823  BB  ALA   402     134.082 156.337  50.766  1.00  0.00            
ATOM    824  BB  THR   403     132.620 155.093  47.437  1.00  0.00            
ATOM    825  SC1 THR   403     132.360 153.516  46.319  1.00  0.00            
ATOM    826  BB  LEU   404     129.549 157.359  47.725  1.00  0.00            
ATOM    827  SC1 LEU   404     127.485 157.619  49.366  1.00  0.00            
ATOM    828  BB  LEU   405     131.822 160.333  48.358  1.00  0.00            
ATOM    829  SC1 LEU   405     129.881 161.915  49.223  1.00  0.00            
ATOM    830  BB  ALA   406     134.550 159.569  45.795  1.00  0.00            
ATOM    831  BB  GLN   407     132.095 159.261  42.979  1.00  0.00            
ATOM    832  SC1 GLN   407     130.161 157.423  43.164  1.00  0.00            
ATOM    833  BB  PHE   408     130.400 162.572  43.834  1.00  0.00            
ATOM    834  SC1 PHE   408     127.691 163.321  45.403  1.00  0.00            
ATOM    835  SC2 PHE   408     127.340 161.156  44.428  1.00  0.00            
ATOM    836  SC3 PHE   408     125.960 161.890  46.248  1.00  0.00            
ATOM    837  BB  THR   409     133.506 164.728  43.647  1.00  0.00            
ATOM    838  SC1 THR   409     134.008 166.602  43.454  1.00  0.00            
ATOM    839  BB  GLY   410     134.742 162.902  40.522  1.00  0.00            
ATOM    840  BB  GLY   411     137.047 160.235  41.935  1.00  0.00            
ATOM    841  BB  LYS   412     138.247 157.674  39.367  1.00  0.00            
ATOM    842  SC1 LYS   412     138.659 158.713  37.279  1.00  0.00            
ATOM    843  SC2 LYS   412     137.967 160.205  34.869  1.00  0.00            
ATOM    844  BB  PRO   413     139.424 154.156  39.971  1.00  0.00            
ATOM    845  SC1 PRO   413     138.829 152.353  40.039  1.00  0.00            
ATOM    846  BB  LEU   414     143.066 155.303  40.191  1.00  0.00            
ATOM    847  SC1 LEU   414     145.260 156.494  41.080  1.00  0.00            
ATOM    848  BB  TYR   415     143.516 151.702  38.827  1.00  0.00            
ATOM    849  SC1 TYR   415     144.469 149.163  40.960  1.00  0.00            
ATOM    850  SC2 TYR   415     142.387 148.730  39.846  1.00  0.00            
ATOM    851  SC3 TYR   415     142.666 147.177  42.514  1.00  0.00            
ATOM    852  BB  SER   416     141.695 152.558  35.546  1.00  0.00            
ATOM    853  SC1 SER   416     139.843 152.102  35.139  1.00  0.00            
ATOM    854  BB  ALA   417     142.571 156.202  35.531  1.00  0.00            
ATOM    855  BB  ILE   418     146.138 154.836  35.879  1.00  0.00            
ATOM    856  SC1 ILE   418     147.961 155.127  36.962  1.00  0.00            
ATOM    857  BB  LEU   419     144.740 152.884  32.989  1.00  0.00            
ATOM    858  SC1 LEU   419     145.971 150.855  31.810  1.00  0.00            
ATOM    859  BB  ALA   420     144.485 156.016  31.002  1.00  0.00            
ATOM    860  BB  ARG   421     147.555 157.423  32.728  1.00  0.00            
ATOM    861  SC1 ARG   421     148.395 159.111  31.595  1.00  0.00            
ATOM    862  SC2 ARG   421     150.990 161.056  30.139  1.00  0.00            
ATOM    863  BB  THR   422     150.024 154.543  32.205  1.00  0.00            
ATOM    864  SC1 THR   422     150.411 153.198  33.563  1.00  0.00            
ATOM    865  BB  LEU   423     148.252 154.018  28.883  1.00  0.00            
ATOM    866  SC1 LEU   423     146.496 153.523  26.961  1.00  0.00            
ATOM    867  BB  ALA   424     149.944 157.166  27.528  1.00  0.00            
ATOM    868  BB  LYS   425     152.489 156.505  30.263  1.00  0.00            
ATOM    869  SC1 LYS   425     153.605 157.553  32.317  1.00  0.00            
ATOM    870  SC2 LYS   425     154.946 157.653  35.110  1.00  0.00            
ATOM    871  BB  GLN   426     153.628 154.105  27.649  1.00  0.00            
ATOM    872  SC1 GLN   426     156.275 152.115  27.669  1.00  0.00            
ATOM    873  BB  GLU   427     153.731 156.758  24.918  1.00  0.00            
ATOM    874  SC1 GLU   427     155.744 156.030  23.117  1.00  0.00            
ATOM    875  BB  ALA   428     154.746 159.553  27.359  1.00  0.00            
ATOM    876  BB  GLU   429     158.163 157.896  27.764  1.00  0.00            
ATOM    877  SC1 GLU   429     157.860 156.567  30.551  1.00  0.00            
ATOM    878  BB  GLN   430     160.676 158.615  24.994  1.00  0.00            
ATOM    879  SC1 GLN   430     163.518 158.458  25.538  1.00  0.00            
ATOM    880  NH3 POPE  431      27.865  25.763  67.839  1.00  0.00            
ATOM    881  PO4 POPE  431      23.191  25.573  66.466  1.00  0.00            
ATOM    882  GL1 POPE  431      21.146  23.691  62.732  1.00  0.00            
ATOM    883  GL2 POPE  431      18.410  24.463  61.831  1.00  0.00            
ATOM    884  C1A POPE  431      21.883  20.928  59.922  1.00  0.00            
ATOM    885  D2A POPE  431      22.894  20.426  55.886  1.00  0.00            
ATOM    886  C3A POPE  431      22.945  23.475  53.480  1.00  0.00            
ATOM    887  C4A POPE  431      21.575  26.162  50.165  1.00  0.00            
ATOM    888  C1B POPE  431      16.506  22.783  59.082  1.00  0.00            
ATOM    889  C2B POPE  431      15.435  21.349  55.547  1.00  0.00            
ATOM    890  C3B POPE  431      18.438  20.722  52.473  1.00  0.00            
ATOM    891  C4B POPE  431      21.632  21.066  49.794  1.00  0.00            
ATOM    892  NH3 POPE  432     100.922 160.534  74.883  1.00  0.00            
ATOM    893  PO4 POPE  432     102.791 159.023  71.763  1.00  0.00            
ATOM    894  GL1 POPE  432     106.227 158.599  67.493  1.00  0.00            
ATOM    895  GL2 POPE  432     107.395 162.503  67.439  1.00  0.00            
ATOM    896  C1A POPE  432     106.379 159.229  63.527  1.00  0.00            
ATOM    897  D2A POPE  432     110.470 158.228  60.851  1.00  0.00            
ATOM    898  C3A POPE  432     114.412 160.686  60.770  1.00  0.00            
ATOM    899  C4A POPE  432     117.964 162.114  62.369  1.00  0.00            
ATOM    900  C1B POPE  432     105.207 163.828  63.608  1.00  0.00            
ATOM    901  C2B POPE  432     102.474 165.999  61.926  1.00  0.00            
ATOM    902  C3B POPE  432     100.853 165.889  57.778  1.00  0.00            
ATOM    903  C4B POPE  432     100.527 167.368  53.022  1.00  0.00            
ATOM    904  NH3 POPE  433      96.864 257.140  67.632  1.00  0.00            
ATOM    905  PO4 POPE  433      93.170 255.495  70.091  1.00  0.00            
ATOM    906  GL1 POPE  433      90.844 253.117  66.193  1.00  0.00            
ATOM    907  GL2 POPE  433      91.795 250.036  67.404  1.00  0.00            
ATOM    908  C1A POPE  433      89.986 252.481  61.830  1.00  0.00            
ATOM    909  D2A POPE  433      88.880 249.431  58.722  1.00  0.00            
ATOM    910  C3A POPE  433      90.382 249.713  54.815  1.00  0.00            
ATOM    911  C4A POPE  433      92.528 250.120  51.453  1.00  0.00            
ATOM    912  C1B POPE  433      92.775 248.643  63.057  1.00  0.00            
ATOM    913  C2B POPE  433      93.223 246.524  59.607  1.00  0.00            
ATOM    914  C3B POPE  433      91.469 244.546  56.352  1.00  0.00            
ATOM    915  C4B POPE  433      91.500 241.471  53.236  1.00  0.00            
ATOM    916  NH3 POPE  434     230.782  57.455  61.223  1.00  0.00            
ATOM    917  PO4 POPE  434     233.769  61.031  60.810  1.00  0.00            
ATOM    918  GL1 POPE  434     236.057  61.178  57.162  1.00  0.00            
ATOM    919  GL2 POPE  434     239.173  63.398  57.326  1.00  0.00            
ATOM    920  C1A POPE  434     235.589  62.672  52.655  1.00  0.00            
ATOM    921  D2A POPE  434     238.242  62.784  48.563  1.00  0.00            
ATOM    922  C3A POPE  434     236.120  62.245  44.599  1.00  0.00            
ATOM    923  C4A POPE  434     235.380  64.810  41.278  1.00  0.00            
ATOM    924  C1B POPE  434     240.507  65.775  53.472  1.00  0.00            
ATOM    925  C2B POPE  434     242.864  63.731  49.487  1.00  0.00            
ATOM    926  C3B POPE  434     244.606  66.909  47.698  1.00  0.00            
ATOM    927  C4B POPE  434     248.127  69.321  45.337  1.00  0.00            
ATOM    928  NH3 POPE  435     268.994 216.844  73.776  1.00  0.00            
ATOM    929  PO4 POPE  435     270.342 221.188  75.899  1.00  0.00            
ATOM    930  GL1 POPE  435     272.884 220.143  72.723  1.00  0.00            
ATOM    931  GL2 POPE  435     276.828 219.655  71.210  1.00  0.00            
ATOM    932  C1A POPE  435     271.855 220.038  68.410  1.00  0.00            
ATOM    933  D2A POPE  435     272.948 221.760  64.073  1.00  0.00            
ATOM    934  C3A POPE  435     273.800 225.168  61.343  1.00  0.00            
ATOM    935  C4A POPE  435     276.489 228.123  62.499  1.00  0.00            
ATOM    936  C1B POPE  435     276.272 219.296  66.746  1.00  0.00            
ATOM    937  C2B POPE  435     276.573 218.877  62.405  1.00  0.00            
ATOM    938  C3B POPE  435     275.987 221.567  58.312  1.00  0.00            
ATOM    939  C4B POPE  435     277.421 225.530  56.471  1.00  0.00            
ATOM    940  NH3 POPE  436      93.320  42.563  70.002  1.00  0.00            
ATOM    941  PO4 POPE  436      88.763  40.942  69.380  1.00  0.00            
ATOM    942  GL1 POPE  436      90.331  42.466  65.700  1.00  0.00            
ATOM    943  GL2 POPE  436      93.731  41.263  65.146  1.00  0.00            
ATOM    944  C1A POPE  436      89.642  46.213  63.899  1.00  0.00            
ATOM    945  D2A POPE  436      88.933  48.277  60.366  1.00  0.00            
ATOM    946  C3A POPE  436      91.847  48.532  56.845  1.00  0.00            
ATOM    947  C4A POPE  436      93.231  50.449  53.059  1.00  0.00            
ATOM    948  C1B POPE  436      97.477  41.937  61.503  1.00  0.00            
ATOM    949  C2B POPE  436      98.566  38.845  58.675  1.00  0.00            
ATOM    950  C3B POPE  436     100.415  37.417  54.723  1.00  0.00            
ATOM    951  C4B POPE  436      99.100  37.328  50.569  1.00  0.00            
ATOM    952  NH3 POPE  437     106.024 275.387  64.297  1.00  0.00            
ATOM    953  PO4 POPE  437     101.649 275.146  65.188  1.00  0.00            
ATOM    954  GL1 POPE  437     101.951 273.066  61.364  1.00  0.00            
ATOM    955  GL2 POPE  437     100.859 274.675  58.455  1.00  0.00            
ATOM    956  C1A POPE  437     102.684 269.655  58.719  1.00  0.00            
ATOM    957  D2A POPE  437     102.811 265.186  57.106  1.00  0.00            
ATOM    958  C3A POPE  437     101.289 265.674  53.022  1.00  0.00            
ATOM    959  C4A POPE  437      98.503 266.923  50.675  1.00  0.00            
ATOM    960  C1B POPE  437     100.688 274.983  53.821  1.00  0.00            
ATOM    961  C2B POPE  437     101.977 276.939  50.986  1.00  0.00            
ATOM    962  C3B POPE  437     105.010 277.327  48.261  1.00  0.00            
ATOM    963  C4B POPE  437     108.317 276.731  45.215  1.00  0.00            
ATOM    964  NH3 POPE  438      55.135  77.074  70.860  1.00  0.00            
ATOM    965  PO4 POPE  438      51.852  81.761  68.599  1.00  0.00            
ATOM    966  GL1 POPE  438      51.537  82.359  65.035  1.00  0.00            
ATOM    967  GL2 POPE  438      49.111  80.953  64.358  1.00  0.00            
ATOM    968  C1A POPE  438      50.668  84.688  61.521  1.00  0.00            
ATOM    969  D2A POPE  438      50.834  84.396  56.455  1.00  0.00            
ATOM    970  C3A POPE  438      50.523  83.191  52.308  1.00  0.00            
ATOM    971  C4A POPE  438      49.942  81.879  47.437  1.00  0.00            
ATOM    972  C1B POPE  438      50.101  79.625  59.973  1.00  0.00            
ATOM    973  C2B POPE  438      48.617  79.180  55.467  1.00  0.00            
ATOM    974  C3B POPE  438      46.034  79.989  52.054  1.00  0.00            
ATOM    975  C4B POPE  438      44.308  82.644  49.339  1.00  0.00            
ATOM    976  NH3 POPE  439     136.927  62.384  63.386  1.00  0.00            
ATOM    977  PO4 POPE  439     136.554  67.054  63.751  1.00  0.00            
ATOM    978  GL1 POPE  439     134.036  65.794  60.336  1.00  0.00            
ATOM    979  GL2 POPE  439     131.139  66.716  59.181  1.00  0.00            
ATOM    980  C1A POPE  439     134.164  64.174  55.794  1.00  0.00            
ATOM    981  D2A POPE  439     133.064  65.003  51.744  1.00  0.00            
ATOM    982  C3A POPE  439     129.530  65.361  47.856  1.00  0.00            
ATOM    983  C4A POPE  439     131.101  64.421  43.851  1.00  0.00            
ATOM    984  C1B POPE  439     129.132  63.033  57.161  1.00  0.00            
ATOM    985  C2B POPE  439     128.353  62.300  51.579  1.00  0.00            
ATOM    986  C3B POPE  439     126.237  61.210  47.552  1.00  0.00            
ATOM    987  C4B POPE  439     127.463  60.931  43.303  1.00  0.00            
ATOM    988  NH3 POPE  440     166.022 170.734  69.967  1.00  0.00            
ATOM    989  PO4 POPE  440     161.929 169.643  69.674  1.00  0.00            
ATOM    990  GL1 POPE  440     161.927 169.783  65.442  1.00  0.00            
ATOM    991  GL2 POPE  440     164.648 169.469  65.160  1.00  0.00            
ATOM    992  C1A POPE  440     160.731 173.015  62.287  1.00  0.00            
ATOM    993  D2A POPE  440     160.567 172.726  58.038  1.00  0.00            
ATOM    994  C3A POPE  440     164.013 170.917  55.799  1.00  0.00            
ATOM    995  C4A POPE  440     167.020 169.436  53.108  1.00  0.00            
ATOM    996  C1B POPE  440     165.265 168.831  60.659  1.00  0.00            
ATOM    997  C2B POPE  440     168.768 169.267  57.480  1.00  0.00            
ATOM    998  C3B POPE  440     172.748 167.782  56.319  1.00  0.00            
ATOM    999  C4B POPE  440     173.823 167.617  52.874  1.00  0.00            
ATOM   1000  NH3 POPE  441     101.110 283.191  63.979  1.00  0.00            
ATOM   1001  PO4 POPE  441     103.870 280.069  66.206  1.00  0.00            
ATOM   1002  GL1 POPE  441     102.570 279.108  62.030  1.00  0.00            
ATOM   1003  GL2 POPE  441     105.524 278.318  59.561  1.00  0.00            
ATOM   1004  C1A POPE  441      99.477 279.400  59.237  1.00  0.00            
ATOM   1005  D2A POPE  441      96.834 277.600  55.852  1.00  0.00            
ATOM   1006  C3A POPE  441      97.168 277.164  51.227  1.00  0.00            
ATOM   1007  C4A POPE  441      96.100 274.943  46.607  1.00  0.00            
ATOM   1008  C1B POPE  441     105.603 274.692  57.623  1.00  0.00            
ATOM   1009  C2B POPE  441     106.528 273.900  53.931  1.00  0.00            
ATOM   1010  C3B POPE  441     107.072 272.847  49.468  1.00  0.00            
ATOM   1011  C4B POPE  441     105.572 272.004  45.709  1.00  0.00            
ATOM   1012  NH3 POPE  442     249.854 236.592  72.376  1.00  0.00            
ATOM   1013  PO4 POPE  442     250.377 240.779  73.875  1.00  0.00            
ATOM   1014  GL1 POPE  442     248.933 240.444  69.137  1.00  0.00            
ATOM   1015  GL2 POPE  442     251.465 238.107  67.306  1.00  0.00            
ATOM   1016  C1A POPE  442     244.557 240.895  66.284  1.00  0.00            
ATOM   1017  D2A POPE  442     242.795 242.455  62.316  1.00  0.00            
ATOM   1018  C3A POPE  442     245.936 243.025  60.014  1.00  0.00            
ATOM   1019  C4A POPE  442     245.492 242.499  55.560  1.00  0.00            
ATOM   1020  C1B POPE  442     251.783 237.433  62.977  1.00  0.00            
ATOM   1021  C2B POPE  442     254.156 233.845  62.613  1.00  0.00            
ATOM   1022  C3B POPE  442     254.115 229.380  64.591  1.00  0.00            
ATOM   1023  C4B POPE  442     251.860 226.865  65.949  1.00  0.00            
ATOM   1024  NH3 POPE  443     124.971 132.927  67.640  1.00  0.00            
ATOM   1025  PO4 POPE  443     128.170 131.252  65.525  1.00  0.00            
ATOM   1026  GL1 POPE  443     126.148 132.380  61.591  1.00  0.00            
ATOM   1027  GL2 POPE  443     125.214 129.091  61.381  1.00  0.00            
ATOM   1028  C1A POPE  443     124.122 132.784  58.557  1.00  0.00            
ATOM   1029  D2A POPE  443     123.376 130.041  54.864  1.00  0.00            
ATOM   1030  C3A POPE  443     126.354 126.392  54.159  1.00  0.00            
ATOM   1031  C4A POPE  443     130.008 124.811  53.589  1.00  0.00            
ATOM   1032  C1B POPE  443     123.019 127.498  58.776  1.00  0.00            
ATOM   1033  C2B POPE  443     119.088 124.856  58.860  1.00  0.00            
ATOM   1034  C3B POPE  443     117.099 123.063  56.040  1.00  0.00            
ATOM   1035  C4B POPE  443     115.491 121.207  53.486  1.00  0.00            
ATOM   1036  NH3 POPE  444     250.405  32.133  66.774  1.00  0.00            
ATOM   1037  PO4 POPE  444     253.342  32.603  63.426  1.00  0.00            
ATOM   1038  GL1 POPE  444     255.485  33.437  60.262  1.00  0.00            
ATOM   1039  GL2 POPE  444     255.171  36.053  58.423  1.00  0.00            
ATOM   1040  C1A POPE  444     258.692  33.232  56.593  1.00  0.00            
ATOM   1041  D2A POPE  444     259.777  35.549  52.740  1.00  0.00            
ATOM   1042  C3A POPE  444     261.531  34.479  48.359  1.00  0.00            
ATOM   1043  C4A POPE  444     262.804  34.655  44.441  1.00  0.00            
ATOM   1044  C1B POPE  444     252.988  37.973  55.063  1.00  0.00            
ATOM   1045  C2B POPE  444     253.285  40.742  51.614  1.00  0.00            
ATOM   1046  C3B POPE  444     252.623  43.322  47.430  1.00  0.00            
ATOM   1047  C4B POPE  444     253.705  41.574  43.359  1.00  0.00            
ATOM   1048  NH3 POPE  445      87.341  62.583  65.845  1.00  0.00            
ATOM   1049  PO4 POPE  445      82.341  61.979  66.082  1.00  0.00            
ATOM   1050  GL1 POPE  445      81.012  60.338  62.643  1.00  0.00            
ATOM   1051  GL2 POPE  445      78.782  58.891  62.903  1.00  0.00            
ATOM   1052  C1A POPE  445      80.877  61.178  58.572  1.00  0.00            
ATOM   1053  D2A POPE  445      81.383  61.337  54.319  1.00  0.00            
ATOM   1054  C3A POPE  445      83.165  61.610  50.811  1.00  0.00            
ATOM   1055  C4A POPE  445      87.016  61.273  47.863  1.00  0.00            
ATOM   1056  C1B POPE  445      76.096  60.266  58.620  1.00  0.00            
ATOM   1057  C2B POPE  445      76.403  60.365  54.756  1.00  0.00            
ATOM   1058  C3B POPE  445      73.528  62.000  51.864  1.00  0.00            
ATOM   1059  C4B POPE  445      70.623  63.882  48.445  1.00  0.00            
ATOM   1060  NH3 POPE  446      18.170  13.291  71.153  1.00  0.00            
ATOM   1061  PO4 POPE  446      23.000  12.871  71.925  1.00  0.00            
ATOM   1062  GL1 POPE  446      21.887  13.938  68.009  1.00  0.00            
ATOM   1063  GL2 POPE  446      24.055  15.678  66.944  1.00  0.00            
ATOM   1064  C1A POPE  446      21.295  12.627  64.240  1.00  0.00            
ATOM   1065  D2A POPE  446      23.389  10.818  60.501  1.00  0.00            
ATOM   1066  C3A POPE  446      22.481   6.086  58.909  1.00  0.00            
ATOM   1067  C4A POPE  446      21.368   3.706  55.172  1.00  0.00            
ATOM   1068  C1B POPE  446      26.134  14.122  63.313  1.00  0.00            
ATOM   1069  C2B POPE  446      28.439  13.456  60.193  1.00  0.00            
ATOM   1070  C3B POPE  446      30.189  13.672  56.087  1.00  0.00            
ATOM   1071  C4B POPE  446      32.479  14.366  52.788  1.00  0.00            
ATOM   1072  NH3 POPE  447      21.901 137.030  69.094  1.00  0.00            
ATOM   1073  PO4 POPE  447      25.686 136.529  70.364  1.00  0.00            
ATOM   1074  GL1 POPE  447      26.815 136.038  67.120  1.00  0.00            
ATOM   1075  GL2 POPE  447      25.189 138.630  64.978  1.00  0.00            
ATOM   1076  C1A POPE  447      28.524 134.840  63.973  1.00  0.00            
ATOM   1077  D2A POPE  447      32.939 135.592  63.573  1.00  0.00            
ATOM   1078  C3A POPE  447      34.926 136.758  59.273  1.00  0.00            
ATOM   1079  C4A POPE  447      34.315 135.586  55.232  1.00  0.00            
ATOM   1080  C1B POPE  447      26.171 137.012  60.604  1.00  0.00            
ATOM   1081  C2B POPE  447      25.092 134.355  57.171  1.00  0.00            
ATOM   1082  C3B POPE  447      21.128 132.720  54.958  1.00  0.00            
ATOM   1083  C4B POPE  447      20.536 132.937  50.162  1.00  0.00            
ATOM   1084  NH3 POPE  448     133.987 197.923  73.838  1.00  0.00            
ATOM   1085  PO4 POPE  448     129.451 196.850  76.930  1.00  0.00            
ATOM   1086  GL1 POPE  448     128.830 196.662  72.543  1.00  0.00            
ATOM   1087  GL2 POPE  448     127.029 198.930  70.580  1.00  0.00            
ATOM   1088  C1A POPE  448     130.022 195.790  68.171  1.00  0.00            
ATOM   1089  D2A POPE  448     129.162 195.158  63.721  1.00  0.00            
ATOM   1090  C3A POPE  448     125.775 196.272  60.332  1.00  0.00            
ATOM   1091  C4A POPE  448     126.573 198.925  55.981  1.00  0.00            
ATOM   1092  C1B POPE  448     126.800 201.276  66.805  1.00  0.00            
ATOM   1093  C2B POPE  448     124.135 199.376  63.743  1.00  0.00            
ATOM   1094  C3B POPE  448     120.825 198.463  60.259  1.00  0.00            
ATOM   1095  C4B POPE  448     119.459 198.426  55.569  1.00  0.00            
ATOM   1096  NH3 POPE  449     181.302 157.127  67.957  1.00  0.00            
ATOM   1097  PO4 POPE  449     182.097 161.650  68.749  1.00  0.00            
ATOM   1098  GL1 POPE  449     180.812 160.428  64.115  1.00  0.00            
ATOM   1099  GL2 POPE  449     178.114 163.364  63.267  1.00  0.00            
ATOM   1100  C1A POPE  449     182.711 161.504  60.560  1.00  0.00            
ATOM   1101  D2A POPE  449     182.289 159.425  55.809  1.00  0.00            
ATOM   1102  C3A POPE  449     180.543 160.217  52.341  1.00  0.00            
ATOM   1103  C4A POPE  449     177.019 159.459  49.609  1.00  0.00            
ATOM   1104  C1B POPE  449     180.664 165.884  60.182  1.00  0.00            
ATOM   1105  C2B POPE  449     181.410 168.915  57.584  1.00  0.00            
ATOM   1106  C3B POPE  449     181.551 169.111  52.402  1.00  0.00            
ATOM   1107  C4B POPE  449     181.945 168.545  47.848  1.00  0.00            
ATOM   1108  NH3 POPE  450     214.677  95.155  58.903  1.00  0.00            
ATOM   1109  PO4 POPE  450     212.609  91.917  57.187  1.00  0.00            
ATOM   1110  GL1 POPE  450     211.135  93.809  53.471  1.00  0.00            
ATOM   1111  GL2 POPE  450     211.247  96.680  54.486  1.00  0.00            
ATOM   1112  C1A POPE  450     211.393  92.239  49.088  1.00  0.00            
ATOM   1113  D2A POPE  450     209.790  91.490  44.645  1.00  0.00            
ATOM   1114  C3A POPE  450     205.468  89.619  43.387  1.00  0.00            
ATOM   1115  C4A POPE  450     202.392  93.085  44.037  1.00  0.00            
ATOM   1116  C1B POPE  450     211.009  97.133  49.807  1.00  0.00            
ATOM   1117  C2B POPE  450     210.196  96.544  44.639  1.00  0.00            
ATOM   1118  C3B POPE  450     206.558  95.268  42.094  1.00  0.00            
ATOM   1119  C4B POPE  450     202.236  96.363  40.551  1.00  0.00            
ATOM   1120  NH3 POPE  451      62.015  62.356  68.994  1.00  0.00            
ATOM   1121  PO4 POPE  451      61.766  58.332  67.899  1.00  0.00            
ATOM   1122  GL1 POPE  451      58.054  58.726  65.219  1.00  0.00            
ATOM   1123  GL2 POPE  451      57.848  61.342  66.177  1.00  0.00            
ATOM   1124  C1A POPE  451      56.216  58.179  62.643  1.00  0.00            
ATOM   1125  D2A POPE  451      54.990  56.541  58.104  1.00  0.00            
ATOM   1126  C3A POPE  451      59.394  56.314  55.851  1.00  0.00            
ATOM   1127  C4A POPE  451      60.728  55.596  51.848  1.00  0.00            
ATOM   1128  C1B POPE  451      56.534  63.877  62.360  1.00  0.00            
ATOM   1129  C2B POPE  451      55.974  65.408  57.962  1.00  0.00            
ATOM   1130  C3B POPE  451      57.743  65.305  54.565  1.00  0.00            
ATOM   1131  C4B POPE  451      56.658  66.395  50.708  1.00  0.00            
ATOM   1132  NH3 POPE  452     225.155 206.073  75.356  1.00  0.00            
ATOM   1133  PO4 POPE  452     228.683 207.717  73.886  1.00  0.00            
ATOM   1134  GL1 POPE  452     229.638 209.565  70.620  1.00  0.00            
ATOM   1135  GL2 POPE  452     227.566 211.564  70.871  1.00  0.00            
ATOM   1136  C1A POPE  452     229.585 210.021  66.182  1.00  0.00            
ATOM   1137  D2A POPE  452     227.082 211.336  61.985  1.00  0.00            
ATOM   1138  C3A POPE  452     226.684 208.852  58.348  1.00  0.00            
ATOM   1139  C4A POPE  452     230.112 207.301  56.478  1.00  0.00            
ATOM   1140  C1B POPE  452     225.704 213.358  67.006  1.00  0.00            
ATOM   1141  C2B POPE  452     224.465 215.954  63.749  1.00  0.00            
ATOM   1142  C3B POPE  452     224.378 218.868  61.291  1.00  0.00            
ATOM   1143  C4B POPE  452     225.026 217.552  56.737  1.00  0.00            
ATOM   1144  NH3 POPE  453      13.020 161.607  70.801  1.00  0.00            
ATOM   1145  PO4 POPE  453       8.395 161.350  72.143  1.00  0.00            
ATOM   1146  GL1 POPE  453       7.216 162.586  68.193  1.00  0.00            
ATOM   1147  GL2 POPE  453      10.423 163.669  66.939  1.00  0.00            
ATOM   1148  C1A POPE  453       6.863 162.238  63.611  1.00  0.00            
ATOM   1149  D2A POPE  453       4.920 163.738  60.189  1.00  0.00            
ATOM   1150  C3A POPE  453       3.998 163.691  56.041  1.00  0.00            
ATOM   1151  C4A POPE  453       5.321 162.785  51.600  1.00  0.00            
ATOM   1152  C1B POPE  453      12.898 164.192  64.359  1.00  0.00            
ATOM   1153  C2B POPE  453      14.130 164.803  60.194  1.00  0.00            
ATOM   1154  C3B POPE  453      15.656 163.978  56.442  1.00  0.00            
ATOM   1155  C4B POPE  453      17.824 163.908  53.044  1.00  0.00            
ATOM   1156  NH3 POPE  454     167.891  23.623  62.182  1.00  0.00            
ATOM   1157  PO4 POPE  454     168.343  26.998  60.201  1.00  0.00            
ATOM   1158  GL1 POPE  454     167.297  24.278  57.591  1.00  0.00            
ATOM   1159  GL2 POPE  454     169.172  21.351  57.553  1.00  0.00            
ATOM   1160  C1A POPE  454     165.240  21.481  54.427  1.00  0.00            
ATOM   1161  D2A POPE  454     164.040  19.991  51.688  1.00  0.00            
ATOM   1162  C3A POPE  454     162.267  21.551  48.674  1.00  0.00            
ATOM   1163  C4A POPE  454     158.412  22.615  47.267  1.00  0.00            
ATOM   1164  C1B POPE  454     169.699  20.184  52.894  1.00  0.00            
ATOM   1165  C2B POPE  454     168.880  21.281  48.930  1.00  0.00            
ATOM   1166  C3B POPE  454     167.091  23.488  45.336  1.00  0.00            
ATOM   1167  C4B POPE  454     161.958  24.835  44.624  1.00  0.00            
ATOM   1168  NH3 POPE  455       2.049  65.191  63.904  1.00  0.00            
ATOM   1169  PO4 POPE  455       3.002  61.722  63.653  1.00  0.00            
ATOM   1170  GL1 POPE  455       2.641  61.901  59.137  1.00  0.00            
ATOM   1171  GL2 POPE  455       1.813  65.630  58.905  1.00  0.00            
ATOM   1172  C1A POPE  455       2.062  63.153  54.744  1.00  0.00            
ATOM   1173  D2A POPE  455       5.499  63.415  53.009  1.00  0.00            
ATOM   1174  C3A POPE  455       5.921  62.558  48.393  1.00  0.00            
ATOM   1175  C4A POPE  455       3.598  64.970  44.464  1.00  0.00            
ATOM   1176  C1B POPE  455       3.345  67.985  55.361  1.00  0.00            
ATOM   1177  C2B POPE  455       2.313  71.304  51.971  1.00  0.00            
ATOM   1178  C3B POPE  455     290.000  74.097  49.136  1.00  0.00            
ATOM   1179  C4B POPE  455     288.564  77.993  47.462  1.00  0.00            
ATOM   1180  NH3 POPE  456      37.989 119.851  75.510  1.00  0.00            
ATOM   1181  PO4 POPE  456      34.708 119.613  72.681  1.00  0.00            
ATOM   1182  GL1 POPE  456      34.713 122.078  69.042  1.00  0.00            
ATOM   1183  GL2 POPE  456      31.847 119.714  66.879  1.00  0.00            
ATOM   1184  C1A POPE  456      35.911 122.723  64.101  1.00  0.00            
ATOM   1185  D2A POPE  456      37.799 120.498  60.450  1.00  0.00            
ATOM   1186  C3A POPE  456      37.565 121.784  56.015  1.00  0.00            
ATOM   1187  C4A POPE  456      39.688 123.033  52.801  1.00  0.00            
ATOM   1188  C1B POPE  456      32.422 118.171  61.983  1.00  0.00            
ATOM   1189  C2B POPE  456      33.905 118.114  57.343  1.00  0.00            
ATOM   1190  C3B POPE  456      36.449 117.007  54.792  1.00  0.00            
ATOM   1191  C4B POPE  456      39.240 117.876  51.739  1.00  0.00            
ATOM   1192  NH3 POPE  457     203.103  41.968  61.778  1.00  0.00            
ATOM   1193  PO4 POPE  457     199.556  39.981  63.534  1.00  0.00            
ATOM   1194  GL1 POPE  457     199.561  39.078  58.751  1.00  0.00            
ATOM   1195  GL2 POPE  457     199.957  41.859  57.708  1.00  0.00            
ATOM   1196  C1A POPE  457     199.145  36.641  55.251  1.00  0.00            
ATOM   1197  D2A POPE  457     199.887  39.426  51.169  1.00  0.00            
ATOM   1198  C3A POPE  457     204.379  39.583  48.709  1.00  0.00            
ATOM   1199  C4A POPE  457     207.474  39.625  44.897  1.00  0.00            
ATOM   1200  C1B POPE  457     195.704  41.930  55.177  1.00  0.00            
ATOM   1201  C2B POPE  457     191.540  41.828  55.426  1.00  0.00            
ATOM   1202  C3B POPE  457     188.927  43.544  52.568  1.00  0.00            
ATOM   1203  C4B POPE  457     189.824  42.573  48.017  1.00  0.00            
ATOM   1204  NH3 POPE  458      71.241  41.273  63.651  1.00  0.00            
ATOM   1205  PO4 POPE  458      73.180  45.376  65.867  1.00  0.00            
ATOM   1206  GL1 POPE  458      71.884  45.919  61.366  1.00  0.00            
ATOM   1207  GL2 POPE  458      70.173  48.097  60.097  1.00  0.00            
ATOM   1208  C1A POPE  458      75.438  47.971  57.433  1.00  0.00            
ATOM   1209  D2A POPE  458      75.963  50.166  53.369  1.00  0.00            
ATOM   1210  C3A POPE  458      73.225  51.817  50.008  1.00  0.00            
ATOM   1211  C4A POPE  458      71.681  54.816  47.065  1.00  0.00            
ATOM   1212  C1B POPE  458      71.370  47.529  55.254  1.00  0.00            
ATOM   1213  C2B POPE  458      74.109  45.755  51.784  1.00  0.00            
ATOM   1214  C3B POPE  458      76.389  47.582  47.813  1.00  0.00            
ATOM   1215  C4B POPE  458      79.472  46.806  45.033  1.00  0.00            
ATOM   1216  NH3 POPE  459     236.940  39.001  69.011  1.00  0.00            
ATOM   1217  PO4 POPE  459     238.757  40.846  64.931  1.00  0.00            
ATOM   1218  GL1 POPE  459     238.507  44.111  61.476  1.00  0.00            
ATOM   1219  GL2 POPE  459     236.906  43.181  58.051  1.00  0.00            
ATOM   1220  C1A POPE  459     238.976  47.711  59.028  1.00  0.00            
ATOM   1221  D2A POPE  459     240.732  48.468  55.310  1.00  0.00            
ATOM   1222  C3A POPE  459     240.416  45.859  52.792  1.00  0.00            
ATOM   1223  C4A POPE  459     239.376  47.256  48.136  1.00  0.00            
ATOM   1224  C1B POPE  459     236.641  41.725  53.968  1.00  0.00            
ATOM   1225  C2B POPE  459     234.922  38.573  49.807  1.00  0.00            
ATOM   1226  C3B POPE  459     234.150  37.932  45.486  1.00  0.00            
ATOM   1227  C4B POPE  459     234.012  41.525  41.898  1.00  0.00            
ATOM   1228  NH3 POPE  460     177.176 265.064  68.352  1.00  0.00            
ATOM   1229  PO4 POPE  460     178.758 268.783  69.001  1.00  0.00            
ATOM   1230  GL1 POPE  460     179.464 267.578  64.456  1.00  0.00            
ATOM   1231  GL2 POPE  460     176.795 266.488  62.874  1.00  0.00            
ATOM   1232  C1A POPE  460     181.812 269.372  61.126  1.00  0.00            
ATOM   1233  D2A POPE  460     181.890 268.024  57.267  1.00  0.00            
ATOM   1234  C3A POPE  460     178.614 266.922  52.801  1.00  0.00            
ATOM   1235  C4A POPE  460     175.983 268.021  47.845  1.00  0.00            
ATOM   1236  C1B POPE  460     174.209 269.099  58.870  1.00  0.00            
ATOM   1237  C2B POPE  460     174.416 269.664  54.682  1.00  0.00            
ATOM   1238  C3B POPE  460     177.258 271.687  52.044  1.00  0.00            
ATOM   1239  C4B POPE  460     180.094 271.753  48.601  1.00  0.00            
ATOM   1240  NH3 POPE  461     274.968 288.434  69.884  1.00  0.00            
ATOM   1241  PO4 POPE  461     275.983 283.902  68.539  1.00  0.00            
ATOM   1242  GL1 POPE  461     277.707 287.312  64.966  1.00  0.00            
ATOM   1243  GL2 POPE  461     279.584   0.455  65.001  1.00  0.00            
ATOM   1244  C1A POPE  461     277.923 287.232  61.086  1.00  0.00            
ATOM   1245  D2A POPE  461     276.231 289.866  58.778  1.00  0.00            
ATOM   1246  C3A POPE  461     277.463   0.965  53.080  1.00  0.00            
ATOM   1247  C4A POPE  461     281.408   2.027  50.311  1.00  0.00            
ATOM   1248  C1B POPE  461     279.301   3.110  61.886  1.00  0.00            
ATOM   1249  C2B POPE  461     279.032   3.998  56.834  1.00  0.00            
ATOM   1250  C3B POPE  461     277.993   7.670  54.693  1.00  0.00            
ATOM   1251  C4B POPE  461     277.976  10.328  50.208  1.00  0.00            
ATOM   1252  NH3 POPE  462     183.695 111.864  60.209  1.00  0.00            
ATOM   1253  PO4 POPE  462     181.786 116.622  61.757  1.00  0.00            
ATOM   1254  GL1 POPE  462     181.184 114.841  57.438  1.00  0.00            
ATOM   1255  GL2 POPE  462     183.414 117.105  56.193  1.00  0.00            
ATOM   1256  C1A POPE  462     181.614 113.768  52.963  1.00  0.00            
ATOM   1257  D2A POPE  462     180.502 115.173  48.134  1.00  0.00            
ATOM   1258  C3A POPE  462     178.824 118.929  46.197  1.00  0.00            
ATOM   1259  C4A POPE  462     181.030 122.806  43.385  1.00  0.00            
ATOM   1260  C1B POPE  462     181.364 118.593  52.118  1.00  0.00            
ATOM   1261  C2B POPE  462     182.648 119.944  48.789  1.00  0.00            
ATOM   1262  C3B POPE  462     185.366 121.514  44.963  1.00  0.00            
ATOM   1263  C4B POPE  462     188.946 124.510  46.551  1.00  0.00            
ATOM   1264  NH3 POPE  463      16.956 241.752  74.435  1.00  0.00            
ATOM   1265  PO4 POPE  463      13.558 242.013  73.374  1.00  0.00            
ATOM   1266  GL1 POPE  463      14.545 242.903  70.169  1.00  0.00            
ATOM   1267  GL2 POPE  463      11.055 243.014  68.083  1.00  0.00            
ATOM   1268  C1A POPE  463      15.700 244.432  66.052  1.00  0.00            
ATOM   1269  D2A POPE  463      19.166 245.063  63.828  1.00  0.00            
ATOM   1270  C3A POPE  463      20.208 242.941  60.361  1.00  0.00            
ATOM   1271  C4A POPE  463      24.536 242.868  58.403  1.00  0.00            
ATOM   1272  C1B POPE  463      12.550 239.436  65.638  1.00  0.00            
ATOM   1273  C2B POPE  463      13.272 236.264  63.138  1.00  0.00            
ATOM   1274  C3B POPE  463      14.792 232.716  61.511  1.00  0.00            
ATOM   1275  C4B POPE  463      15.975 229.929  58.387  1.00  0.00            
ATOM   1276  NH3 POPE  464      42.157  91.517  70.436  1.00  0.00            
ATOM   1277  PO4 POPE  464      38.728  87.784  69.220  1.00  0.00            
ATOM   1278  GL1 POPE  464      42.085  86.933  66.953  1.00  0.00            
ATOM   1279  GL2 POPE  464      42.490  89.163  65.337  1.00  0.00            
ATOM   1280  C1A POPE  464      45.832  86.509  63.670  1.00  0.00            
ATOM   1281  D2A POPE  464      45.795  88.589  59.064  1.00  0.00            
ATOM   1282  C3A POPE  464      46.505  93.183  58.200  1.00  0.00            
ATOM   1283  C4A POPE  464      45.207  95.216  54.215  1.00  0.00            
ATOM   1284  C1B POPE  464      40.608  87.958  60.398  1.00  0.00            
ATOM   1285  C2B POPE  464      39.050  87.768  56.556  1.00  0.00            
ATOM   1286  C3B POPE  464      37.271  86.051  53.147  1.00  0.00            
ATOM   1287  C4B POPE  464      38.768  83.591  49.274  1.00  0.00            
ATOM   1288  NH3 POPE  465     126.938 250.829  66.508  1.00  0.00            
ATOM   1289  PO4 POPE  465     130.158 247.280  66.439  1.00  0.00            
ATOM   1290  GL1 POPE  465     132.171 245.916  62.315  1.00  0.00            
ATOM   1291  GL2 POPE  465     132.736 248.456  61.084  1.00  0.00            
ATOM   1292  C1A POPE  465     132.097 243.157  58.398  1.00  0.00            
ATOM   1293  D2A POPE  465     134.065 241.995  53.927  1.00  0.00            
ATOM   1294  C3A POPE  465     136.081 239.975  50.246  1.00  0.00            
ATOM   1295  C4A POPE  465     137.744 235.320  51.445  1.00  0.00            
ATOM   1296  C1B POPE  465     133.185 248.144  56.508  1.00  0.00            
ATOM   1297  C2B POPE  465     131.678 248.293  52.476  1.00  0.00            
ATOM   1298  C3B POPE  465     132.646 248.531  47.873  1.00  0.00            
ATOM   1299  C4B POPE  465     135.643 251.448  45.251  1.00  0.00            
ATOM   1300  NH3 POPE  466      57.652 172.337  78.870  1.00  0.00            
ATOM   1301  PO4 POPE  466      54.395 171.162  76.601  1.00  0.00            
ATOM   1302  GL1 POPE  466      52.887 171.595  72.882  1.00  0.00            
ATOM   1303  GL2 POPE  466      52.903 175.142  71.474  1.00  0.00            
ATOM   1304  C1A POPE  466      50.666 170.438  69.278  1.00  0.00            
ATOM   1305  D2A POPE  466      52.690 168.144  66.208  1.00  0.00            
ATOM   1306  C3A POPE  466      51.480 169.601  61.990  1.00  0.00            
ATOM   1307  C4A POPE  466      50.810 173.618  59.621  1.00  0.00            
ATOM   1308  C1B POPE  466      55.459 172.678  68.528  1.00  0.00            
ATOM   1309  C2B POPE  466      54.823 173.387  64.248  1.00  0.00            
ATOM   1310  C3B POPE  466      55.031 176.520  61.162  1.00  0.00            
ATOM   1311  C4B POPE  466      54.307 181.516  60.003  1.00  0.00            
ATOM   1312  NH3 POPE  467     171.582 126.951  59.328  1.00  0.00            
ATOM   1313  PO4 POPE  467     175.452 128.669  58.611  1.00  0.00            
ATOM   1314  GL1 POPE  467     176.085 126.217  55.045  1.00  0.00            
ATOM   1315  GL2 POPE  467     173.564 124.912  53.562  1.00  0.00            
ATOM   1316  C1A POPE  467     178.022 128.101  52.302  1.00  0.00            
ATOM   1317  D2A POPE  467     177.405 130.423  49.426  1.00  0.00            
ATOM   1318  C3A POPE  467     179.021 132.471  46.569  1.00  0.00            
ATOM   1319  C4A POPE  467     179.698 134.483  42.282  1.00  0.00            
ATOM   1320  C1B POPE  467     174.260 126.611  49.437  1.00  0.00            
ATOM   1321  C2B POPE  467     173.786 129.974  46.603  1.00  0.00            
ATOM   1322  C3B POPE  467     174.818 134.785  45.739  1.00  0.00            
ATOM   1323  C4B POPE  467     173.539 137.775  47.128  1.00  0.00            
ATOM   1324  NH3 POPE  468     122.995 157.811  70.604  1.00  0.00            
ATOM   1325  PO4 POPE  468     124.566 161.925  71.599  1.00  0.00            
ATOM   1326  GL1 POPE  468     124.602 164.449  68.161  1.00  0.00            
ATOM   1327  GL2 POPE  468     126.966 163.746  67.256  1.00  0.00            
ATOM   1328  C1A POPE  468     121.337 165.736  65.477  1.00  0.00            
ATOM   1329  D2A POPE  468     118.105 167.138  62.273  1.00  0.00            
ATOM   1330  C3A POPE  468     118.009 165.092  58.566  1.00  0.00            
ATOM   1331  C4A POPE  468     117.061 160.801  56.167  1.00  0.00            
ATOM   1332  C1B POPE  468     127.483 163.876  62.983  1.00  0.00            
ATOM   1333  C2B POPE  468     126.208 161.602  59.612  1.00  0.00            
ATOM   1334  C3B POPE  468     122.854 160.741  57.424  1.00  0.00            
ATOM   1335  C4B POPE  468     120.683 158.918  53.708  1.00  0.00            
ATOM   1336  NH3 POPE  469     253.120   1.100  68.099  1.00  0.00            
ATOM   1337  PO4 POPE  469     257.203   1.110  71.399  1.00  0.00            
ATOM   1338  GL1 POPE  469     257.370 289.179  66.340  1.00  0.00            
ATOM   1339  GL2 POPE  469     258.722   1.835  66.083  1.00  0.00            
ATOM   1340  C1A POPE  469     257.721 288.446  61.927  1.00  0.00            
ATOM   1341  D2A POPE  469     261.558 286.341  59.234  1.00  0.00            
ATOM   1342  C3A POPE  469     260.605 283.896  56.554  1.00  0.00            
ATOM   1343  C4A POPE  469     256.480 283.800  53.283  1.00  0.00            
ATOM   1344  C1B POPE  469     261.348   1.460  61.917  1.00  0.00            
ATOM   1345  C2B POPE  469     262.100   0.169  56.869  1.00  0.00            
ATOM   1346  C3B POPE  469     263.185 287.155  53.701  1.00  0.00            
ATOM   1347  C4B POPE  469     261.817 283.889  51.494  1.00  0.00            
ATOM   1348  NH3 POPE  470     175.999  90.880  59.789  1.00  0.00            
ATOM   1349  PO4 POPE  470     174.648  94.904  60.689  1.00  0.00            
ATOM   1350  GL1 POPE  470     174.082  94.148  55.909  1.00  0.00            
ATOM   1351  GL2 POPE  470     170.859  94.030  53.513  1.00  0.00            
ATOM   1352  C1A POPE  470     174.176  97.796  53.434  1.00  0.00            
ATOM   1353  D2A POPE  470     174.827 101.366  50.709  1.00  0.00            
ATOM   1354  C3A POPE  470     175.118 101.154  46.228  1.00  0.00            
ATOM   1355  C4A POPE  470     174.457 102.717  42.541  1.00  0.00            
ATOM   1356  C1B POPE  470     170.661  93.082  49.128  1.00  0.00            
ATOM   1357  C2B POPE  470     170.152  92.966  44.552  1.00  0.00            
ATOM   1358  C3B POPE  470     166.763  95.401  42.030  1.00  0.00            
ATOM   1359  C4B POPE  470     163.217  99.635  43.504  1.00  0.00            
ATOM   1360  NH3 POPE  471     227.733  53.315  62.961  1.00  0.00            
ATOM   1361  PO4 POPE  471     225.991  56.672  61.689  1.00  0.00            
ATOM   1362  GL1 POPE  471     226.604  55.600  58.594  1.00  0.00            
ATOM   1363  GL2 POPE  471     229.656  54.424  57.698  1.00  0.00            
ATOM   1364  C1A POPE  471     224.845  55.285  54.930  1.00  0.00            
ATOM   1365  D2A POPE  471     224.228  54.168  51.064  1.00  0.00            
ATOM   1366  C3A POPE  471     221.286  51.740  48.714  1.00  0.00            
ATOM   1367  C4A POPE  471     220.870  47.389  48.905  1.00  0.00            
ATOM   1368  C1B POPE  471     229.759  54.341  53.436  1.00  0.00            
ATOM   1369  C2B POPE  471     230.827  55.115  48.627  1.00  0.00            
ATOM   1370  C3B POPE  471     233.575  55.028  45.716  1.00  0.00            
ATOM   1371  C4B POPE  471     232.407  51.581  44.016  1.00  0.00            
ATOM   1372  NH3 POPE  472     250.849 187.225  72.899  1.00  0.00            
ATOM   1373  PO4 POPE  472     255.535 188.055  72.910  1.00  0.00            
ATOM   1374  GL1 POPE  472     255.459 187.955  68.933  1.00  0.00            
ATOM   1375  GL2 POPE  472     252.787 189.981  69.160  1.00  0.00            
ATOM   1376  C1A POPE  472     255.745 188.668  64.438  1.00  0.00            
ATOM   1377  D2A POPE  472     256.143 187.845  59.629  1.00  0.00            
ATOM   1378  C3A POPE  472     257.803 184.064  58.116  1.00  0.00            
ATOM   1379  C4A POPE  472     259.342 181.497  55.258  1.00  0.00            
ATOM   1380  C1B POPE  472     250.930 188.460  65.104  1.00  0.00            
ATOM   1381  C2B POPE  472     247.693 185.200  62.469  1.00  0.00            
ATOM   1382  C3B POPE  472     244.329 185.245  60.210  1.00  0.00            
ATOM   1383  C4B POPE  472     243.266 185.101  56.243  1.00  0.00            
ATOM   1384  NH3 POPE  473     110.210 178.009  75.635  1.00  0.00            
ATOM   1385  PO4 POPE  473     110.421 182.779  76.767  1.00  0.00            
ATOM   1386  GL1 POPE  473     109.680 182.158  72.998  1.00  0.00            
ATOM   1387  GL2 POPE  473     113.279 180.637  71.993  1.00  0.00            
ATOM   1388  C1A POPE  473     109.372 181.416  68.749  1.00  0.00            
ATOM   1389  D2A POPE  473     110.322 180.831  65.093  1.00  0.00            
ATOM   1390  C3A POPE  473     113.780 180.627  62.521  1.00  0.00            
ATOM   1391  C4A POPE  473     117.887 179.988  59.960  1.00  0.00            
ATOM   1392  C1B POPE  473     113.588 177.798  68.410  1.00  0.00            
ATOM   1393  C2B POPE  473     114.345 176.045  64.032  1.00  0.00            
ATOM   1394  C3B POPE  473     114.471 176.284  60.260  1.00  0.00            
ATOM   1395  C4B POPE  473     113.582 172.755  56.887  1.00  0.00            
ATOM   1396  NH3 POPE  474     256.413 167.924  69.842  1.00  0.00            
ATOM   1397  PO4 POPE  474     260.000 171.047  70.876  1.00  0.00            
ATOM   1398  GL1 POPE  474     260.393 172.932  67.402  1.00  0.00            
ATOM   1399  GL2 POPE  474     257.871 175.692  66.565  1.00  0.00            
ATOM   1400  C1A POPE  474     259.489 173.404  62.158  1.00  0.00            
ATOM   1401  D2A POPE  474     258.527 174.073  57.589  1.00  0.00            
ATOM   1402  C3A POPE  474     256.083 176.752  54.804  1.00  0.00            
ATOM   1403  C4A POPE  474     252.194 177.685  53.898  1.00  0.00            
ATOM   1404  C1B POPE  474     262.792 177.775  66.637  1.00  0.00            
ATOM   1405  C2B POPE  474     264.301 181.194  63.926  1.00  0.00            
ATOM   1406  C3B POPE  474     262.899 182.339  59.070  1.00  0.00            
ATOM   1407  C4B POPE  474     264.324 181.670  55.246  1.00  0.00            
ATOM   1408  NH3 POPE  475     230.905  13.232  67.018  1.00  0.00            
ATOM   1409  PO4 POPE  475     228.408  13.980  63.457  1.00  0.00            
ATOM   1410  GL1 POPE  475     229.885  12.442  59.246  1.00  0.00            
ATOM   1411  GL2 POPE  475     227.599  11.447  56.830  1.00  0.00            
ATOM   1412  C1A POPE  475     233.101   9.544  57.726  1.00  0.00            
ATOM   1413  D2A POPE  475     234.907   9.879  55.039  1.00  0.00            
ATOM   1414  C3A POPE  475     238.287   7.470  53.350  1.00  0.00            
ATOM   1415  C4A POPE  475     240.180  10.907  50.503  1.00  0.00            
ATOM   1416  C1B POPE  475     230.217  10.682  52.910  1.00  0.00            
ATOM   1417  C2B POPE  475     233.294   8.758  50.439  1.00  0.00            
ATOM   1418  C3B POPE  475     236.682   8.865  46.879  1.00  0.00            
ATOM   1419  C4B POPE  475     236.989  10.760  43.085  1.00  0.00            
ATOM   1420  NH3 POPE  476     112.202  19.430  66.420  1.00  0.00            
ATOM   1421  PO4 POPE  476     114.282  23.333  65.803  1.00  0.00            
ATOM   1422  GL1 POPE  476     116.971  22.305  63.174  1.00  0.00            
ATOM   1423  GL2 POPE  476     117.784  20.403  61.068  1.00  0.00            
ATOM   1424  C1A POPE  476     120.041  24.525  60.751  1.00  0.00            
ATOM   1425  D2A POPE  476     123.919  25.735  58.484  1.00  0.00            
ATOM   1426  C3A POPE  476     124.686  24.418  54.835  1.00  0.00            
ATOM   1427  C4A POPE  476     123.463  23.252  49.937  1.00  0.00            
ATOM   1428  C1B POPE  476     116.046  21.438  58.086  1.00  0.00            
ATOM   1429  C2B POPE  476     114.879  20.275  54.110  1.00  0.00            
ATOM   1430  C3B POPE  476     116.397  22.221  50.848  1.00  0.00            
ATOM   1431  C4B POPE  476     118.956  24.545  47.665  1.00  0.00            
ATOM   1432  NH3 POPE  477      35.572 289.808  70.796  1.00  0.00            
ATOM   1433  PO4 POPE  477      35.368   5.209  72.022  1.00  0.00            
ATOM   1434  GL1 POPE  477      34.772   4.035  68.050  1.00  0.00            
ATOM   1435  GL2 POPE  477      33.619   6.529  66.839  1.00  0.00            
ATOM   1436  C1A POPE  477      36.198   2.351  64.177  1.00  0.00            
ATOM   1437  D2A POPE  477      34.096 289.954  60.974  1.00  0.00            
ATOM   1438  C3A POPE  477      35.717 285.903  59.124  1.00  0.00            
ATOM   1439  C4A POPE  477      36.547 283.474  56.198  1.00  0.00            
ATOM   1440  C1B POPE  477      31.875   4.580  62.574  1.00  0.00            
ATOM   1441  C2B POPE  477      32.066   4.112  58.117  1.00  0.00            
ATOM   1442  C3B POPE  477      31.069   1.188  55.810  1.00  0.00            
ATOM   1443  C4B POPE  477      29.921 289.577  50.833  1.00  0.00            
ATOM   1444  NH3 POPE  478     174.737 169.420  69.308  1.00  0.00            
ATOM   1445  PO4 POPE  478     171.972 172.365  71.200  1.00  0.00            
ATOM   1446  GL1 POPE  478     172.943 173.787  67.476  1.00  0.00            
ATOM   1447  GL2 POPE  478     175.937 174.790  68.641  1.00  0.00            
ATOM   1448  C1A POPE  478     170.397 176.794  64.342  1.00  0.00            
ATOM   1449  D2A POPE  478     169.802 182.054  63.406  1.00  0.00            
ATOM   1450  C3A POPE  478     172.461 184.913  62.919  1.00  0.00            
ATOM   1451  C4A POPE  478     173.494 189.188  61.845  1.00  0.00            
ATOM   1452  C1B POPE  478     178.370 176.391  65.776  1.00  0.00            
ATOM   1453  C2B POPE  478     178.076 179.306  63.306  1.00  0.00            
ATOM   1454  C3B POPE  478     174.913 181.225  60.707  1.00  0.00            
ATOM   1455  C4B POPE  478     171.439 182.538  58.806  1.00  0.00            
ATOM   1456  NH3 POPE  479      29.014 161.537  72.511  1.00  0.00            
ATOM   1457  PO4 POPE  479      25.007 160.547  71.427  1.00  0.00            
ATOM   1458  GL1 POPE  479      27.064 161.624  67.381  1.00  0.00            
ATOM   1459  GL2 POPE  479      29.742 160.371  67.887  1.00  0.00            
ATOM   1460  C1A POPE  479      24.944 162.291  63.191  1.00  0.00            
ATOM   1461  D2A POPE  479      22.974 162.671  58.789  1.00  0.00            
ATOM   1462  C3A POPE  479      25.320 161.721  54.807  1.00  0.00            
ATOM   1463  C4A POPE  479      26.510 158.908  51.489  1.00  0.00            
ATOM   1464  C1B POPE  479      30.295 160.185  63.585  1.00  0.00            
ATOM   1465  C2B POPE  479      28.577 162.520  59.958  1.00  0.00            
ATOM   1466  C3B POPE  479      29.812 164.275  55.970  1.00  0.00            
ATOM   1467  C4B POPE  479      27.897 165.738  51.954  1.00  0.00            
ATOM   1468  NH3 POPE  480     278.955 279.399  69.531  1.00  0.00            
ATOM   1469  PO4 POPE  480     275.384 278.185  70.178  1.00  0.00            
ATOM   1470  GL1 POPE  480     275.446 276.265  66.626  1.00  0.00            
ATOM   1471  GL2 POPE  480     276.930 277.890  63.968  1.00  0.00            
ATOM   1472  C1A POPE  480     274.280 272.292  65.513  1.00  0.00            
ATOM   1473  D2A POPE  480     274.493 268.706  64.077  1.00  0.00            
ATOM   1474  C3A POPE  480     275.661 268.043  60.267  1.00  0.00            
ATOM   1475  C4A POPE  480     275.036 265.141  57.107  1.00  0.00            
ATOM   1476  C1B POPE  480     277.946 276.861  59.565  1.00  0.00            
ATOM   1477  C2B POPE  480     277.851 276.490  55.639  1.00  0.00            
ATOM   1478  C3B POPE  480     280.319 278.291  53.066  1.00  0.00            
ATOM   1479  C4B POPE  480     284.448 279.535  51.944  1.00  0.00            
ATOM   1480  NH3 POPE  481     271.677 175.443  71.094  1.00  0.00            
ATOM   1481  PO4 POPE  481     268.864 172.875  72.404  1.00  0.00            
ATOM   1482  GL1 POPE  481     268.290 172.319  67.531  1.00  0.00            
ATOM   1483  GL2 POPE  481     265.949 172.111  65.866  1.00  0.00            
ATOM   1484  C1A POPE  481     271.182 173.645  63.492  1.00  0.00            
ATOM   1485  D2A POPE  481     270.344 175.393  58.758  1.00  0.00            
ATOM   1486  C3A POPE  481     273.442 174.663  55.274  1.00  0.00            
ATOM   1487  C4A POPE  481     276.446 172.137  52.219  1.00  0.00            
ATOM   1488  C1B POPE  481     264.621 173.852  61.873  1.00  0.00            
ATOM   1489  C2B POPE  481     264.945 175.056  57.441  1.00  0.00            
ATOM   1490  C3B POPE  481     267.090 174.689  53.496  1.00  0.00            
ATOM   1491  C4B POPE  481     264.818 174.148  50.810  1.00  0.00            
ATOM   1492  NH3 POPE  482     210.296 111.815  60.746  1.00  0.00            
ATOM   1493  PO4 POPE  482     212.503 108.928  60.222  1.00  0.00            
ATOM   1494  GL1 POPE  482     212.957 110.689  55.511  1.00  0.00            
ATOM   1495  GL2 POPE  482     213.001 113.548  56.792  1.00  0.00            
ATOM   1496  C1A POPE  482     216.860 111.625  52.558  1.00  0.00            
ATOM   1497  D2A POPE  482     218.103 113.050  48.224  1.00  0.00            
ATOM   1498  C3A POPE  482     216.385 111.141  45.368  1.00  0.00            
ATOM   1499  C4A POPE  482     213.874 108.712  41.949  1.00  0.00            
ATOM   1500  C1B POPE  482     213.264 114.861  52.012  1.00  0.00            
ATOM   1501  C2B POPE  482     212.976 115.034  47.875  1.00  0.00            
ATOM   1502  C3B POPE  482     213.406 114.601  43.705  1.00  0.00            
ATOM   1503  C4B POPE  482     212.755 112.544  39.234  1.00  0.00            
ATOM   1504  NH3 POPE  483      98.689 172.990  80.040  1.00  0.00            
ATOM   1505  PO4 POPE  483      97.389 174.784  76.298  1.00  0.00            
ATOM   1506  GL1 POPE  483      98.799 173.591  72.078  1.00  0.00            
ATOM   1507  GL2 POPE  483      97.593 174.971  69.704  1.00  0.00            
ATOM   1508  C1A POPE  483      98.649 170.651  68.591  1.00  0.00            
ATOM   1509  D2A POPE  483     100.236 169.815  64.959  1.00  0.00            
ATOM   1510  C3A POPE  483      98.169 168.288  62.144  1.00  0.00            
ATOM   1511  C4A POPE  483      96.918 164.427  60.491  1.00  0.00            
ATOM   1512  C1B POPE  483      97.423 175.317  65.850  1.00  0.00            
ATOM   1513  C2B POPE  483      98.911 177.993  62.822  1.00  0.00            
ATOM   1514  C3B POPE  483     100.391 177.155  58.705  1.00  0.00            
ATOM   1515  C4B POPE  483      98.183 174.945  55.660  1.00  0.00            
ATOM   1516  NH3 POPE  484     172.374 220.586  70.432  1.00  0.00            
ATOM   1517  PO4 POPE  484     172.148 216.583  72.394  1.00  0.00            
ATOM   1518  GL1 POPE  484     171.565 216.210  67.333  1.00  0.00            
ATOM   1519  GL2 POPE  484     174.059 213.758  66.786  1.00  0.00            
ATOM   1520  C1A POPE  484     170.632 214.406  63.255  1.00  0.00            
ATOM   1521  D2A POPE  484     168.715 212.591  60.534  1.00  0.00            
ATOM   1522  C3A POPE  484     169.992 213.053  57.028  1.00  0.00            
ATOM   1523  C4A POPE  484     168.318 210.776  53.546  1.00  0.00            
ATOM   1524  C1B POPE  484     174.608 211.716  63.081  1.00  0.00            
ATOM   1525  C2B POPE  484     172.808 209.664  60.463  1.00  0.00            
ATOM   1526  C3B POPE  484     173.633 208.729  56.514  1.00  0.00            
ATOM   1527  C4B POPE  484     173.475 205.276  52.599  1.00  0.00            
ATOM   1528  NH3 POPE  485       0.554 156.059  69.222  1.00  0.00            
ATOM   1529  PO4 POPE  485     286.492 153.462  69.965  1.00  0.00            
ATOM   1530  GL1 POPE  485     286.976 151.728  65.458  1.00  0.00            
ATOM   1531  GL2 POPE  485     289.560 148.657  65.387  1.00  0.00            
ATOM   1532  C1A POPE  485     284.939 153.017  61.708  1.00  0.00            
ATOM   1533  D2A POPE  485     284.655 153.406  56.867  1.00  0.00            
ATOM   1534  C3A POPE  485     282.018 156.605  53.869  1.00  0.00            
ATOM   1535  C4A POPE  485     279.646 158.778  50.939  1.00  0.00            
ATOM   1536  C1B POPE  485       0.674 147.992  61.385  1.00  0.00            
ATOM   1537  C2B POPE  485       1.837 149.184  57.557  1.00  0.00            
ATOM   1538  C3B POPE  485     289.551 153.118  54.896  1.00  0.00            
ATOM   1539  C4B POPE  485     286.979 154.673  51.885  1.00  0.00            
ATOM   1540  NH3 POPE  486     264.135 230.566  75.277  1.00  0.00            
ATOM   1541  PO4 POPE  486     265.544 228.634  72.099  1.00  0.00            
ATOM   1542  GL1 POPE  486     268.151 228.753  68.551  1.00  0.00            
ATOM   1543  GL2 POPE  486     267.036 230.762  65.428  1.00  0.00            
ATOM   1544  C1A POPE  486     272.250 229.998  65.544  1.00  0.00            
ATOM   1545  D2A POPE  486     271.536 229.871  60.462  1.00  0.00            
ATOM   1546  C3A POPE  486     272.602 226.018  56.584  1.00  0.00            
ATOM   1547  C4A POPE  486     271.812 221.152  54.931  1.00  0.00            
ATOM   1548  C1B POPE  486     263.420 231.148  63.166  1.00  0.00            
ATOM   1549  C2B POPE  486     262.162 229.383  60.059  1.00  0.00            
ATOM   1550  C3B POPE  486     259.532 228.710  56.538  1.00  0.00            
ATOM   1551  C4B POPE  486     256.967 225.596  54.984  1.00  0.00            
ATOM   1552  NH3 POPE  487      66.015  39.468  69.815  1.00  0.00            
ATOM   1553  PO4 POPE  487      64.486  35.784  67.082  1.00  0.00            
ATOM   1554  GL1 POPE  487      65.878  36.530  63.604  1.00  0.00            
ATOM   1555  GL2 POPE  487      66.342  34.062  61.714  1.00  0.00            
ATOM   1556  C1A POPE  487      66.158  38.539  59.342  1.00  0.00            
ATOM   1557  D2A POPE  487      64.781  40.201  56.277  1.00  0.00            
ATOM   1558  C3A POPE  487      66.438  39.422  51.539  1.00  0.00            
ATOM   1559  C4A POPE  487      66.273  36.035  47.520  1.00  0.00            
ATOM   1560  C1B POPE  487      65.785  30.668  58.936  1.00  0.00            
ATOM   1561  C2B POPE  487      64.467  30.056  54.765  1.00  0.00            
ATOM   1562  C3B POPE  487      60.148  29.578  52.517  1.00  0.00            
ATOM   1563  C4B POPE  487      55.920  27.738  50.581  1.00  0.00            
ATOM   1564  NH3 POPE  488     149.126 270.217  66.861  1.00  0.00            
ATOM   1565  PO4 POPE  488     153.678 271.153  65.997  1.00  0.00            
ATOM   1566  GL1 POPE  488     153.566 270.173  61.548  1.00  0.00            
ATOM   1567  GL2 POPE  488     155.336 272.422  60.026  1.00  0.00            
ATOM   1568  C1A POPE  488     152.041 267.515  59.041  1.00  0.00            
ATOM   1569  D2A POPE  488     151.958 266.622  54.526  1.00  0.00            
ATOM   1570  C3A POPE  488     148.704 264.946  52.440  1.00  0.00            
ATOM   1571  C4A POPE  488     148.286 266.829  47.431  1.00  0.00            
ATOM   1572  C1B POPE  488     154.025 275.270  56.586  1.00  0.00            
ATOM   1573  C2B POPE  488     150.576 275.079  53.369  1.00  0.00            
ATOM   1574  C3B POPE  488     150.187 276.698  49.739  1.00  0.00            
ATOM   1575  C4B POPE  488     149.118 277.372  45.518  1.00  0.00            
ATOM   1576  NH3 POPE  489      22.735 232.166  74.085  1.00  0.00            
ATOM   1577  PO4 POPE  489      18.777 230.736  74.854  1.00  0.00            
ATOM   1578  GL1 POPE  489      19.798 229.215  70.852  1.00  0.00            
ATOM   1579  GL2 POPE  489      22.755 230.159  69.713  1.00  0.00            
ATOM   1580  C1A POPE  489      20.165 226.699  66.744  1.00  0.00            
ATOM   1581  D2A POPE  489      23.757 227.821  64.167  1.00  0.00            
ATOM   1582  C3A POPE  489      26.482 231.029  66.406  1.00  0.00            
ATOM   1583  C4A POPE  489      29.450 230.275  68.795  1.00  0.00            
ATOM   1584  C1B POPE  489      20.498 231.729  66.125  1.00  0.00            
ATOM   1585  C2B POPE  489      19.460 230.861  62.389  1.00  0.00            
ATOM   1586  C3B POPE  489      20.685 233.256  58.406  1.00  0.00            
ATOM   1587  C4B POPE  489      23.930 233.971  55.410  1.00  0.00            
ATOM   1588  NH3 POPE  490      41.517 248.024  72.889  1.00  0.00            
ATOM   1589  PO4 POPE  490      43.707 252.573  74.756  1.00  0.00            
ATOM   1590  GL1 POPE  490      41.616 252.690  71.140  1.00  0.00            
ATOM   1591  GL2 POPE  490      37.724 251.130  71.496  1.00  0.00            
ATOM   1592  C1A POPE  490      41.266 252.513  67.516  1.00  0.00            
ATOM   1593  D2A POPE  490      42.669 250.426  63.049  1.00  0.00            
ATOM   1594  C3A POPE  490      43.345 252.567  58.745  1.00  0.00            
ATOM   1595  C4A POPE  490      45.195 251.467  55.525  1.00  0.00            
ATOM   1596  C1B POPE  490      37.406 248.234  66.069  1.00  0.00            
ATOM   1597  C2B POPE  490      38.053 247.871  61.841  1.00  0.00            
ATOM   1598  C3B POPE  490      36.812 250.394  58.200  1.00  0.00            
ATOM   1599  C4B POPE  490      34.363 251.290  55.494  1.00  0.00            
ATOM   1600  NH3 POPE  491      86.854 218.240  76.425  1.00  0.00            
ATOM   1601  PO4 POPE  491      89.576 215.424  78.135  1.00  0.00            
ATOM   1602  GL1 POPE  491      87.697 212.981  74.721  1.00  0.00            
ATOM   1603  GL2 POPE  491      84.643 213.931  74.124  1.00  0.00            
ATOM   1604  C1A POPE  491      90.590 212.441  70.490  1.00  0.00            
ATOM   1605  D2A POPE  491      89.794 211.171  66.462  1.00  0.00            
ATOM   1606  C3A POPE  491      92.499 213.016  62.976  1.00  0.00            
ATOM   1607  C4A POPE  491      95.261 211.580  59.727  1.00  0.00            
ATOM   1608  C1B POPE  491      85.039 212.420  70.072  1.00  0.00            
ATOM   1609  C2B POPE  491      82.899 211.514  66.183  1.00  0.00            
ATOM   1610  C3B POPE  491      81.876 212.362  61.703  1.00  0.00            
ATOM   1611  C4B POPE  491      83.190 215.063  58.855  1.00  0.00            
ATOM   1612  NH3 POPE  492      54.027  28.907  72.778  1.00  0.00            
ATOM   1613  PO4 POPE  492      56.342  32.796  71.427  1.00  0.00            
ATOM   1614  GL1 POPE  492      55.605  33.026  66.852  1.00  0.00            
ATOM   1615  GL2 POPE  492      56.284  29.770  66.441  1.00  0.00            
ATOM   1616  C1A POPE  492      55.203  35.988  63.034  1.00  0.00            
ATOM   1617  D2A POPE  492      53.341  38.185  60.403  1.00  0.00            
ATOM   1618  C3A POPE  492      54.547  38.489  56.326  1.00  0.00            
ATOM   1619  C4A POPE  492      55.496  40.229  53.515  1.00  0.00            
ATOM   1620  C1B POPE  492      57.393  31.515  62.551  1.00  0.00            
ATOM   1621  C2B POPE  492      57.040  33.365  58.672  1.00  0.00            
ATOM   1622  C3B POPE  492      58.633  34.304  55.037  1.00  0.00            
ATOM   1623  C4B POPE  492      57.294  36.232  50.784  1.00  0.00            
ATOM   1624  NH3 POPE  493      54.190 133.581  75.978  1.00  0.00            
ATOM   1625  PO4 POPE  493      49.172 134.966  76.786  1.00  0.00            
ATOM   1626  GL1 POPE  493      51.139 135.193  72.443  1.00  0.00            
ATOM   1627  GL2 POPE  493      48.451 133.837  71.176  1.00  0.00            
ATOM   1628  C1A POPE  493      53.431 138.953  69.836  1.00  0.00            
ATOM   1629  D2A POPE  493      53.389 142.417  68.093  1.00  0.00            
ATOM   1630  C3A POPE  493      54.508 146.241  69.384  1.00  0.00            
ATOM   1631  C4A POPE  493      55.866 150.343  70.342  1.00  0.00            
ATOM   1632  C1B POPE  493      50.267 134.448  67.523  1.00  0.00            
ATOM   1633  C2B POPE  493      52.910 136.994  64.704  1.00  0.00            
ATOM   1634  C3B POPE  493      52.897 139.097  61.406  1.00  0.00            
ATOM   1635  C4B POPE  493      53.844 141.886  57.093  1.00  0.00            
ATOM   1636  NH3 POPE  494     271.219 279.122  72.998  1.00  0.00            
ATOM   1637  PO4 POPE  494     268.083 281.777  70.694  1.00  0.00            
ATOM   1638  GL1 POPE  494     268.986 279.100  68.015  1.00  0.00            
ATOM   1639  GL2 POPE  494     271.730 280.628  67.627  1.00  0.00            
ATOM   1640  C1A POPE  494     270.454 275.701  66.039  1.00  0.00            
ATOM   1641  D2A POPE  494     268.003 271.485  64.237  1.00  0.00            
ATOM   1642  C3A POPE  494     270.135 266.871  61.449  1.00  0.00            
ATOM   1643  C4A POPE  494     270.721 262.151  59.263  1.00  0.00            
ATOM   1644  C1B POPE  494     272.039 280.365  64.039  1.00  0.00            
ATOM   1645  C2B POPE  494     271.880 276.482  61.760  1.00  0.00            
ATOM   1646  C3B POPE  494     272.225 271.963  60.058  1.00  0.00            
ATOM   1647  C4B POPE  494     271.629 269.208  56.923  1.00  0.00            
ATOM   1648  NH3 POPE  495     180.910 217.915  71.468  1.00  0.00            
ATOM   1649  PO4 POPE  495     180.635 222.654  72.036  1.00  0.00            
ATOM   1650  GL1 POPE  495     180.993 223.896  68.013  1.00  0.00            
ATOM   1651  GL2 POPE  495     180.127 227.810  67.648  1.00  0.00            
ATOM   1652  C1A POPE  495     180.107 223.700  64.347  1.00  0.00            
ATOM   1653  D2A POPE  495     178.239 224.043  60.652  1.00  0.00            
ATOM   1654  C3A POPE  495     178.126 223.654  56.728  1.00  0.00            
ATOM   1655  C4A POPE  495     178.733 222.672  52.610  1.00  0.00            
ATOM   1656  C1B POPE  495     181.912 228.021  63.284  1.00  0.00            
ATOM   1657  C2B POPE  495     182.638 225.835  59.951  1.00  0.00            
ATOM   1658  C3B POPE  495     182.620 225.886  55.688  1.00  0.00            
ATOM   1659  C4B POPE  495     184.656 224.507  52.547  1.00  0.00            
ATOM   1660  NH3 POPE  496     200.467 225.367  68.361  1.00  0.00            
ATOM   1661  PO4 POPE  496     198.730 229.893  69.092  1.00  0.00            
ATOM   1662  GL1 POPE  496     197.865 231.585  64.654  1.00  0.00            
ATOM   1663  GL2 POPE  496     196.013 233.966  64.618  1.00  0.00            
ATOM   1664  C1A POPE  496     199.369 233.297  60.609  1.00  0.00            
ATOM   1665  D2A POPE  496     199.459 231.473  56.575  1.00  0.00            
ATOM   1666  C3A POPE  496     196.182 229.725  53.809  1.00  0.00            
ATOM   1667  C4A POPE  496     195.552 227.625  50.033  1.00  0.00            
ATOM   1668  C1B POPE  496     196.188 238.177  62.155  1.00  0.00            
ATOM   1669  C2B POPE  496     197.843 238.693  58.663  1.00  0.00            
ATOM   1670  C3B POPE  496     195.985 235.945  54.684  1.00  0.00            
ATOM   1671  C4B POPE  496     192.532 234.059  53.858  1.00  0.00            
ATOM   1672  NH3 POPE  497      25.314 252.769  74.397  1.00  0.00            
ATOM   1673  PO4 POPE  497      23.149 256.519  72.819  1.00  0.00            
ATOM   1674  GL1 POPE  497      24.264 254.760  69.041  1.00  0.00            
ATOM   1675  GL2 POPE  497      25.723 251.362  69.198  1.00  0.00            
ATOM   1676  C1A POPE  497      24.763 255.210  64.030  1.00  0.00            
ATOM   1677  D2A POPE  497      27.025 254.411  60.359  1.00  0.00            
ATOM   1678  C3A POPE  497      25.375 253.426  55.943  1.00  0.00            
ATOM   1679  C4A POPE  497      27.167 251.789  52.198  1.00  0.00            
ATOM   1680  C1B POPE  497      28.380 252.803  66.696  1.00  0.00            
ATOM   1681  C2B POPE  497      31.525 254.654  64.295  1.00  0.00            
ATOM   1682  C3B POPE  497      31.986 253.726  58.953  1.00  0.00            
ATOM   1683  C4B POPE  497      30.435 253.923  55.029  1.00  0.00            
ATOM   1684  NH3 POPE  498     202.852  22.790  63.099  1.00  0.00            
ATOM   1685  PO4 POPE  498     206.229  23.505  61.057  1.00  0.00            
ATOM   1686  GL1 POPE  498     208.549  24.610  56.731  1.00  0.00            
ATOM   1687  GL2 POPE  498     206.527  27.097  54.258  1.00  0.00            
ATOM   1688  C1A POPE  498     211.760  25.406  53.362  1.00  0.00            
ATOM   1689  D2A POPE  498     215.994  24.542  52.338  1.00  0.00            
ATOM   1690  C3A POPE  498     217.434  24.659  47.713  1.00  0.00            
ATOM   1691  C4A POPE  498     218.493  23.114  44.139  1.00  0.00            
ATOM   1692  C1B POPE  498     208.502  27.582  49.985  1.00  0.00            
ATOM   1693  C2B POPE  498     211.276  30.371  46.813  1.00  0.00            
ATOM   1694  C3B POPE  498     214.099  27.382  44.171  1.00  0.00            
ATOM   1695  C4B POPE  498     213.200  23.059  44.477  1.00  0.00            
ATOM   1696  NH3 POPE  499     144.724  56.042  62.981  1.00  0.00            
ATOM   1697  PO4 POPE  499     146.941  59.502  62.198  1.00  0.00            
ATOM   1698  GL1 POPE  499     147.111  59.194  57.427  1.00  0.00            
ATOM   1699  GL2 POPE  499     149.702  57.905  54.784  1.00  0.00            
ATOM   1700  C1A POPE  499     145.758  55.555  56.124  1.00  0.00            
ATOM   1701  D2A POPE  499     143.483  52.599  53.767  1.00  0.00            
ATOM   1702  C3A POPE  499     138.622  52.126  54.077  1.00  0.00            
ATOM   1703  C4A POPE  499     134.996  55.072  55.038  1.00  0.00            
ATOM   1704  C1B POPE  499     146.395  57.970  51.032  1.00  0.00            
ATOM   1705  C2B POPE  499     145.105  56.329  46.962  1.00  0.00            
ATOM   1706  C3B POPE  499     142.964  56.183  43.599  1.00  0.00            
ATOM   1707  C4B POPE  499     140.411  59.045  43.297  1.00  0.00            
ATOM   1708  NH3 POPE  500     242.969 213.050  71.800  1.00  0.00            
ATOM   1709  PO4 POPE  500     242.287 210.358  73.582  1.00  0.00            
ATOM   1710  GL1 POPE  500     240.317 210.235  69.332  1.00  0.00            
ATOM   1711  GL2 POPE  500     236.943 210.831  67.908  1.00  0.00            
ATOM   1712  C1A POPE  500     241.010 207.757  65.606  1.00  0.00            
ATOM   1713  D2A POPE  500     241.264 207.808  61.575  1.00  0.00            
ATOM   1714  C3A POPE  500     243.548 204.167  58.976  1.00  0.00            
ATOM   1715  C4A POPE  500     244.571 202.763  54.750  1.00  0.00            
ATOM   1716  C1B POPE  500     235.211 209.201  64.931  1.00  0.00            
ATOM   1717  C2B POPE  500     236.361 206.518  61.442  1.00  0.00            
ATOM   1718  C3B POPE  500     236.915 207.806  56.993  1.00  0.00            
ATOM   1719  C4B POPE  500     235.821 208.555  53.521  1.00  0.00            
ATOM   1720  NH3 POPE  501     188.560 219.848  69.778  1.00  0.00            
ATOM   1721  PO4 POPE  501     185.204 220.038  70.297  1.00  0.00            
ATOM   1722  GL1 POPE  501     184.715 219.981  66.484  1.00  0.00            
ATOM   1723  GL2 POPE  501     182.394 217.681  67.009  1.00  0.00            
ATOM   1724  C1A POPE  501     185.556 219.750  62.590  1.00  0.00            
ATOM   1725  D2A POPE  501     187.421 221.532  60.160  1.00  0.00            
ATOM   1726  C3A POPE  501     187.333 222.736  56.875  1.00  0.00            
ATOM   1727  C4A POPE  501     189.711 224.045  52.838  1.00  0.00            
ATOM   1728  C1B POPE  501     180.695 218.791  63.352  1.00  0.00            
ATOM   1729  C2B POPE  501     182.366 220.289  58.882  1.00  0.00            
ATOM   1730  C3B POPE  501     183.148 219.652  54.707  1.00  0.00            
ATOM   1731  C4B POPE  501     182.293 217.619  50.832  1.00  0.00            
ATOM   1732  NH3 POPE  502     211.722 199.089  69.131  1.00  0.00            
ATOM   1733  PO4 POPE  502     212.093 203.691  67.343  1.00  0.00            
ATOM   1734  GL1 POPE  502     211.431 201.858  64.956  1.00  0.00            
ATOM   1735  GL2 POPE  502     213.219 199.498  63.959  1.00  0.00            
ATOM   1736  C1A POPE  502     211.871 201.325  59.754  1.00  0.00            
ATOM   1737  D2A POPE  502     213.965 202.749  55.184  1.00  0.00            
ATOM   1738  C3A POPE  502     215.810 206.239  56.340  1.00  0.00            
ATOM   1739  C4A POPE  502     217.529 210.631  54.925  1.00  0.00            
ATOM   1740  C1B POPE  502     214.192 196.650  61.353  1.00  0.00            
ATOM   1741  C2B POPE  502     212.809 193.537  59.963  1.00  0.00            
ATOM   1742  C3B POPE  502     212.739 191.508  56.710  1.00  0.00            
ATOM   1743  C4B POPE  502     213.564 189.771  52.898  1.00  0.00            
ATOM   1744  NH3 POPE  503     280.075  57.513  65.680  1.00  0.00            
ATOM   1745  PO4 POPE  503     284.111  56.175  66.699  1.00  0.00            
ATOM   1746  GL1 POPE  503     284.687  55.442  62.679  1.00  0.00            
ATOM   1747  GL2 POPE  503     284.757  52.553  61.456  1.00  0.00            
ATOM   1748  C1A POPE  503     284.993  56.348  57.959  1.00  0.00            
ATOM   1749  D2A POPE  503     284.943  59.031  55.002  1.00  0.00            
ATOM   1750  C3A POPE  503     284.261  57.957  50.175  1.00  0.00            
ATOM   1751  C4A POPE  503     280.773  56.953  49.368  1.00  0.00            
ATOM   1752  C1B POPE  503     288.936  52.663  57.791  1.00  0.00            
ATOM   1753  C2B POPE  503     288.864  49.147  54.235  1.00  0.00            
ATOM   1754  C3B POPE  503     289.200  45.919  52.148  1.00  0.00            
ATOM   1755  C4B POPE  503       1.006  44.784  48.245  1.00  0.00            
ATOM   1756  NH3 POPE  504     212.447  89.264  61.098  1.00  0.00            
ATOM   1757  PO4 POPE  504     216.982  90.938  61.021  1.00  0.00            
ATOM   1758  GL1 POPE  504     217.458  89.163  56.657  1.00  0.00            
ATOM   1759  GL2 POPE  504     217.939  91.670  56.185  1.00  0.00            
ATOM   1760  C1A POPE  504     219.678  87.710  53.087  1.00  0.00            
ATOM   1761  D2A POPE  504     221.458  85.355  48.776  1.00  0.00            
ATOM   1762  C3A POPE  504     222.163  83.619  45.569  1.00  0.00            
ATOM   1763  C4A POPE  504     220.726  82.106  42.098  1.00  0.00            
ATOM   1764  C1B POPE  504     220.121  93.112  52.190  1.00  0.00            
ATOM   1765  C2B POPE  504     222.799  90.530  49.567  1.00  0.00            
ATOM   1766  C3B POPE  504     226.268  91.579  47.343  1.00  0.00            
ATOM   1767  C4B POPE  504     228.161  95.779  46.697  1.00  0.00            
ATOM   1768  NH3 POPE  505     287.296 148.525  69.760  1.00  0.00            
ATOM   1769  PO4 POPE  505       1.596 145.758  69.051  1.00  0.00            
ATOM   1770  GL1 POPE  505       4.069 145.962  66.657  1.00  0.00            
ATOM   1771  GL2 POPE  505       7.414 146.321  66.681  1.00  0.00            
ATOM   1772  C1A POPE  505       5.745 148.872  63.012  1.00  0.00            
ATOM   1773  D2A POPE  505       5.286 151.452  59.899  1.00  0.00            
ATOM   1774  C3A POPE  505       9.039 152.227  57.650  1.00  0.00            
ATOM   1775  C4A POPE  505      10.177 155.748  54.871  1.00  0.00            
ATOM   1776  C1B POPE  505       9.616 146.330  62.546  1.00  0.00            
ATOM   1777  C2B POPE  505      11.382 149.250  60.417  1.00  0.00            
ATOM   1778  C3B POPE  505      13.464 151.237  55.771  1.00  0.00            
ATOM   1779  C4B POPE  505      11.607 152.325  52.063  1.00  0.00            
ATOM   1780  NH3 POPE  506     119.889 185.134  85.031  1.00  0.00            
ATOM   1781  PO4 POPE  506     118.660 182.969  81.248  1.00  0.00            
ATOM   1782  GL1 POPE  506     119.909 183.491  77.696  1.00  0.00            
ATOM   1783  GL2 POPE  506     119.189 183.191  74.617  1.00  0.00            
ATOM   1784  C1A POPE  506     121.505 178.756  73.786  1.00  0.00            
ATOM   1785  D2A POPE  506     122.519 177.278  69.733  1.00  0.00            
ATOM   1786  C3A POPE  506     124.084 173.741  68.177  1.00  0.00            
ATOM   1787  C4A POPE  506     125.319 170.444  69.522  1.00  0.00            
ATOM   1788  C1B POPE  506     122.909 182.611  70.694  1.00  0.00            
ATOM   1789  C2B POPE  506     121.559 181.493  65.968  1.00  0.00            
ATOM   1790  C3B POPE  506     122.489 179.042  61.136  1.00  0.00            
ATOM   1791  C4B POPE  506     123.859 181.421  56.887  1.00  0.00            
ATOM   1792  NH3 POPE  507      78.431  49.003  72.168  1.00  0.00            
ATOM   1793  PO4 POPE  507      80.037  52.404  69.447  1.00  0.00            
ATOM   1794  GL1 POPE  507      80.331  52.374  65.742  1.00  0.00            
ATOM   1795  GL2 POPE  507      82.415  49.058  64.250  1.00  0.00            
ATOM   1796  C1A POPE  507      81.214  54.723  61.255  1.00  0.00            
ATOM   1797  D2A POPE  507      78.589  56.044  57.548  1.00  0.00            
ATOM   1798  C3A POPE  507      78.396  54.622  54.338  1.00  0.00            
ATOM   1799  C4A POPE  507      78.961  53.241  49.685  1.00  0.00            
ATOM   1800  C1B POPE  507      84.269  51.315  61.363  1.00  0.00            
ATOM   1801  C2B POPE  507      86.982  53.142  57.999  1.00  0.00            
ATOM   1802  C3B POPE  507      91.759  53.434  58.523  1.00  0.00            
ATOM   1803  C4B POPE  507      95.324  56.147  59.778  1.00  0.00            
ATOM   1804  NH3 POPE  508     247.318   6.465  72.572  1.00  0.00            
ATOM   1805  PO4 POPE  508     247.341   9.893  70.287  1.00  0.00            
ATOM   1806  GL1 POPE  508     248.811  11.470  66.466  1.00  0.00            
ATOM   1807  GL2 POPE  508     249.762   9.712  65.302  1.00  0.00            
ATOM   1808  C1A POPE  508     247.028  14.011  62.653  1.00  0.00            
ATOM   1809  D2A POPE  508     246.454  16.294  58.522  1.00  0.00            
ATOM   1810  C3A POPE  508     247.667  17.217  53.946  1.00  0.00            
ATOM   1811  C4A POPE  508     249.329  16.489  49.683  1.00  0.00            
ATOM   1812  C1B POPE  508     251.259  11.566  61.410  1.00  0.00            
ATOM   1813  C2B POPE  508     253.139  11.511  56.654  1.00  0.00            
ATOM   1814  C3B POPE  508     255.132  10.722  53.307  1.00  0.00            
ATOM   1815  C4B POPE  508     256.165   6.856  50.489  1.00  0.00            
ATOM   1816  NH3 POPE  509     269.038  82.119  69.492  1.00  0.00            
ATOM   1817  PO4 POPE  509     267.321  79.748  67.008  1.00  0.00            
ATOM   1818  GL1 POPE  509     269.538  76.879  64.094  1.00  0.00            
ATOM   1819  GL2 POPE  509     273.107  77.029  63.419  1.00  0.00            
ATOM   1820  C1A POPE  509     271.236  76.489  59.173  1.00  0.00            
ATOM   1821  D2A POPE  509     272.734  75.143  55.080  1.00  0.00            
ATOM   1822  C3A POPE  509     273.784  77.468  51.631  1.00  0.00            
ATOM   1823  C4A POPE  509     274.964  77.546  47.113  1.00  0.00            
ATOM   1824  C1B POPE  509     276.016  76.608  60.823  1.00  0.00            
ATOM   1825  C2B POPE  509     280.450  76.143  58.460  1.00  0.00            
ATOM   1826  C3B POPE  509     282.206  76.899  54.346  1.00  0.00            
ATOM   1827  C4B POPE  509     282.599  76.795  49.832  1.00  0.00            
ATOM   1828  NH3 POPE  510      68.434 287.629  68.785  1.00  0.00            
ATOM   1829  PO4 POPE  510      72.322 289.688  70.767  1.00  0.00            
ATOM   1830  GL1 POPE  510      70.987   1.948  66.442  1.00  0.00            
ATOM   1831  GL2 POPE  510      68.458   4.107  66.700  1.00  0.00            
ATOM   1832  C1A POPE  510      69.444 289.881  62.762  1.00  0.00            
ATOM   1833  D2A POPE  510      70.437   0.026  58.112  1.00  0.00            
ATOM   1834  C3A POPE  510      68.797   0.465  54.679  1.00  0.00            
ATOM   1835  C4A POPE  510      65.712   0.789  51.283  1.00  0.00            
ATOM   1836  C1B POPE  510      65.268   5.193  64.765  1.00  0.00            
ATOM   1837  C2B POPE  510      63.766   3.569  60.371  1.00  0.00            
ATOM   1838  C3B POPE  510      63.491   2.879  55.529  1.00  0.00            
ATOM   1839  C4B POPE  510      59.708   1.287  52.905  1.00  0.00            
ATOM   1840  NH3 POPE  511      55.914 206.731  79.513  1.00  0.00            
ATOM   1841  PO4 POPE  511      59.549 203.798  78.032  1.00  0.00            
ATOM   1842  GL1 POPE  511      60.903 203.267  73.594  1.00  0.00            
ATOM   1843  GL2 POPE  511      63.724 202.393  73.337  1.00  0.00            
ATOM   1844  C1A POPE  511      61.131 200.863  69.516  1.00  0.00            
ATOM   1845  D2A POPE  511      61.612 197.348  65.960  1.00  0.00            
ATOM   1846  C3A POPE  511      60.793 196.681  61.870  1.00  0.00            
ATOM   1847  C4A POPE  511      60.998 200.444  59.419  1.00  0.00            
ATOM   1848  C1B POPE  511      64.310 205.231  69.303  1.00  0.00            
ATOM   1849  C2B POPE  511      64.913 207.421  65.351  1.00  0.00            
ATOM   1850  C3B POPE  511      63.327 209.409  61.547  1.00  0.00            
ATOM   1851  C4B POPE  511      60.636 208.519  58.888  1.00  0.00            
ATOM   1852  NH3 POPE  512      72.081  96.403  70.829  1.00  0.00            
ATOM   1853  PO4 POPE  512      67.820  94.611  69.862  1.00  0.00            
ATOM   1854  GL1 POPE  512      67.603  96.358  65.991  1.00  0.00            
ATOM   1855  GL2 POPE  512      63.928  97.011  65.209  1.00  0.00            
ATOM   1856  C1A POPE  512      66.707  95.784  61.482  1.00  0.00            
ATOM   1857  D2A POPE  512      67.759  95.883  57.009  1.00  0.00            
ATOM   1858  C3A POPE  512      66.630  93.667  53.370  1.00  0.00            
ATOM   1859  C4A POPE  512      64.604  92.899  49.740  1.00  0.00            
ATOM   1860  C1B POPE  512      66.468 100.675  62.833  1.00  0.00            
ATOM   1861  C2B POPE  512      67.515 100.554  58.905  1.00  0.00            
ATOM   1862  C3B POPE  512      66.864 101.687  54.921  1.00  0.00            
ATOM   1863  C4B POPE  512      64.041 103.980  52.634  1.00  0.00            
ATOM   1864  NH3 POPE  513     114.334 100.414  67.866  1.00  0.00            
ATOM   1865  PO4 POPE  513     109.131 100.220  68.699  1.00  0.00            
ATOM   1866  GL1 POPE  513     110.250  99.655  63.010  1.00  0.00            
ATOM   1867  GL2 POPE  513     107.004  98.744  64.214  1.00  0.00            
ATOM   1868  C1A POPE  513     109.898 101.187  59.317  1.00  0.00            
ATOM   1869  D2A POPE  513     106.660 103.442  56.677  1.00  0.00            
ATOM   1870  C3A POPE  513     103.609 102.126  55.085  1.00  0.00            
ATOM   1871  C4A POPE  513     100.856 100.059  56.090  1.00  0.00            
ATOM   1872  C1B POPE  513     106.097 102.662  61.645  1.00  0.00            
ATOM   1873  C2B POPE  513     103.007 103.632  59.878  1.00  0.00            
ATOM   1874  C3B POPE  513      99.710 105.433  57.819  1.00  0.00            
ATOM   1875  C4B POPE  513      97.134 107.590  59.241  1.00  0.00            
ATOM   1876  NH3 POPE  514     283.892 123.771  70.681  1.00  0.00            
ATOM   1877  PO4 POPE  514     288.147 125.116  71.953  1.00  0.00            
ATOM   1878  GL1 POPE  514       0.143 126.723  68.018  1.00  0.00            
ATOM   1879  GL2 POPE  514     288.883 130.432  67.810  1.00  0.00            
ATOM   1880  C1A POPE  514       2.407 127.784  63.947  1.00  0.00            
ATOM   1881  D2A POPE  514       5.395 128.968  60.205  1.00  0.00            
ATOM   1882  C3A POPE  514       5.237 128.001  55.896  1.00  0.00            
ATOM   1883  C4A POPE  514       8.282 126.773  52.663  1.00  0.00            
ATOM   1884  C1B POPE  514     289.063 131.333  63.452  1.00  0.00            
ATOM   1885  C2B POPE  514     289.098 129.988  58.462  1.00  0.00            
ATOM   1886  C3B POPE  514     289.533 128.087  54.710  1.00  0.00            
ATOM   1887  C4B POPE  514       0.023 125.256  50.990  1.00  0.00            
ATOM   1888  NH3 POPE  515      60.825 272.476  70.609  1.00  0.00            
ATOM   1889  PO4 POPE  515      63.038 275.606  68.582  1.00  0.00            
ATOM   1890  GL1 POPE  515      59.233 275.022  65.231  1.00  0.00            
ATOM   1891  GL2 POPE  515      57.165 273.789  67.337  1.00  0.00            
ATOM   1892  C1A POPE  515      57.177 275.632  61.365  1.00  0.00            
ATOM   1893  D2A POPE  515      56.874 274.169  56.808  1.00  0.00            
ATOM   1894  C3A POPE  515      56.119 274.239  52.463  1.00  0.00            
ATOM   1895  C4A POPE  515      54.266 271.779  49.966  1.00  0.00            
ATOM   1896  C1B POPE  515      55.750 271.309  64.139  1.00  0.00            
ATOM   1897  C2B POPE  515      54.912 270.740  59.452  1.00  0.00            
ATOM   1898  C3B POPE  515      52.256 272.453  55.089  1.00  0.00            
ATOM   1899  C4B POPE  515      50.170 272.074  52.597  1.00  0.00            
ATOM   1900  NH3 POPE  516     108.462 196.546  74.373  1.00  0.00            
ATOM   1901  PO4 POPE  516     104.691 197.815  75.789  1.00  0.00            
ATOM   1902  GL1 POPE  516     104.550 194.853  71.550  1.00  0.00            
ATOM   1903  GL2 POPE  516     107.576 194.724  69.485  1.00  0.00            
ATOM   1904  C1A POPE  516     102.712 193.134  66.837  1.00  0.00            
ATOM   1905  D2A POPE  516     100.460 193.213  63.964  1.00  0.00            
ATOM   1906  C3A POPE  516     102.941 191.444  59.997  1.00  0.00            
ATOM   1907  C4A POPE  516     106.453 193.503  57.929  1.00  0.00            
ATOM   1908  C1B POPE  516     109.981 193.011  68.431  1.00  0.00            
ATOM   1909  C2B POPE  516     111.982 190.013  66.123  1.00  0.00            
ATOM   1910  C3B POPE  516     109.913 189.781  62.550  1.00  0.00            
ATOM   1911  C4B POPE  516     109.716 189.228  57.727  1.00  0.00            
ATOM   1912  NH3 POPE  517     203.889 261.942  72.051  1.00  0.00            
ATOM   1913  PO4 POPE  517     205.160 261.427  68.070  1.00  0.00            
ATOM   1914  GL1 POPE  517     205.883 261.294  63.646  1.00  0.00            
ATOM   1915  GL2 POPE  517     202.970 261.341  61.335  1.00  0.00            
ATOM   1916  C1A POPE  517     208.326 259.925  59.891  1.00  0.00            
ATOM   1917  D2A POPE  517     209.026 259.060  55.591  1.00  0.00            
ATOM   1918  C3A POPE  517     211.080 255.658  55.582  1.00  0.00            
ATOM   1919  C4A POPE  517     214.542 254.632  55.287  1.00  0.00            
ATOM   1920  C1B POPE  517     204.665 262.230  56.577  1.00  0.00            
ATOM   1921  C2B POPE  517     205.506 260.582  52.099  1.00  0.00            
ATOM   1922  C3B POPE  517     204.424 262.798  48.356  1.00  0.00            
ATOM   1923  C4B POPE  517     204.062 263.365  44.569  1.00  0.00            
ATOM   1924  NH3 POPE  518     191.578 215.785  72.233  1.00  0.00            
ATOM   1925  PO4 POPE  518     187.555 214.645  71.497  1.00  0.00            
ATOM   1926  GL1 POPE  518     186.552 215.076  67.401  1.00  0.00            
ATOM   1927  GL2 POPE  518     188.778 217.001  65.234  1.00  0.00            
ATOM   1928  C1A POPE  518     184.494 214.590  64.115  1.00  0.00            
ATOM   1929  D2A POPE  518     183.759 215.739  59.299  1.00  0.00            
ATOM   1930  C3A POPE  518     187.930 217.548  56.770  1.00  0.00            
ATOM   1931  C4A POPE  518     188.579 218.806  53.043  1.00  0.00            
ATOM   1932  C1B POPE  518     190.861 215.471  62.299  1.00  0.00            
ATOM   1933  C2B POPE  518     192.829 213.110  58.646  1.00  0.00            
ATOM   1934  C3B POPE  518     195.529 211.358  56.562  1.00  0.00            
ATOM   1935  C4B POPE  518     195.768 206.611  53.825  1.00  0.00            
ATOM   1936  NH3 POPE  519     245.402 230.034  73.776  1.00  0.00            
ATOM   1937  PO4 POPE  519     244.628 233.560  73.402  1.00  0.00            
ATOM   1938  GL1 POPE  519     246.897 232.943  69.617  1.00  0.00            
ATOM   1939  GL2 POPE  519     246.415 231.343  67.365  1.00  0.00            
ATOM   1940  C1A POPE  519     247.376 235.748  65.780  1.00  0.00            
ATOM   1941  D2A POPE  519     247.535 238.945  62.820  1.00  0.00            
ATOM   1942  C3A POPE  519     248.340 237.382  59.485  1.00  0.00            
ATOM   1943  C4A POPE  519     248.548 233.303  58.586  1.00  0.00            
ATOM   1944  C1B POPE  519     244.804 230.055  63.300  1.00  0.00            
ATOM   1945  C2B POPE  519     245.482 229.737  58.130  1.00  0.00            
ATOM   1946  C3B POPE  519     248.788 228.549  55.207  1.00  0.00            
ATOM   1947  C4B POPE  519     250.622 230.607  52.942  1.00  0.00            
ATOM   1948  NH3 POPE  520      73.353  35.610  68.855  1.00  0.00            
ATOM   1949  PO4 POPE  520      69.973  38.017  66.973  1.00  0.00            
ATOM   1950  GL1 POPE  520      71.000  36.202  63.522  1.00  0.00            
ATOM   1951  GL2 POPE  520      73.674  34.148  62.880  1.00  0.00            
ATOM   1952  C1A POPE  520      70.027  34.619  58.978  1.00  0.00            
ATOM   1953  D2A POPE  520      70.210  31.019  55.466  1.00  0.00            
ATOM   1954  C3A POPE  520      72.973  30.489  51.788  1.00  0.00            
ATOM   1955  C4A POPE  520      70.443  33.605  48.281  1.00  0.00            
ATOM   1956  C1B POPE  520      74.806  31.418  59.022  1.00  0.00            
ATOM   1957  C2B POPE  520      76.577  31.054  55.514  1.00  0.00            
ATOM   1958  C3B POPE  520      77.780  29.525  51.659  1.00  0.00            
ATOM   1959  C4B POPE  520      80.584  28.048  48.917  1.00  0.00            
ATOM   1960  NH3 POPE  521     244.803 152.230  68.260  1.00  0.00            
ATOM   1961  PO4 POPE  521     248.091 150.558  66.747  1.00  0.00            
ATOM   1962  GL1 POPE  521     246.693 148.468  63.907  1.00  0.00            
ATOM   1963  GL2 POPE  521     247.443 146.094  64.856  1.00  0.00            
ATOM   1964  C1A POPE  521     247.788 149.026  59.918  1.00  0.00            
ATOM   1965  D2A POPE  521     245.692 149.845  55.631  1.00  0.00            
ATOM   1966  C3A POPE  521     245.170 145.823  52.893  1.00  0.00            
ATOM   1967  C4A POPE  521     245.984 143.927  48.639  1.00  0.00            
ATOM   1968  C1B POPE  521     249.048 144.873  61.835  1.00  0.00            
ATOM   1969  C2B POPE  521     252.216 145.715  60.082  1.00  0.00            
ATOM   1970  C3B POPE  521     254.650 146.094  57.829  1.00  0.00            
ATOM   1971  C4B POPE  521     258.585 146.208  54.896  1.00  0.00            
ATOM   1972  NH3 POPE  522      17.865  31.394  69.402  1.00  0.00            
ATOM   1973  PO4 POPE  522      13.909  29.347  69.386  1.00  0.00            
ATOM   1974  GL1 POPE  522      12.109  30.176  65.924  1.00  0.00            
ATOM   1975  GL2 POPE  522      13.360  32.328  64.497  1.00  0.00            
ATOM   1976  C1A POPE  522      10.012  29.616  61.015  1.00  0.00            
ATOM   1977  D2A POPE  522       7.456  27.836  57.618  1.00  0.00            
ATOM   1978  C3A POPE  522       3.608  29.109  54.709  1.00  0.00            
ATOM   1979  C4A POPE  522       0.507  31.740  53.007  1.00  0.00            
ATOM   1980  C1B POPE  522      14.608  32.171  60.201  1.00  0.00            
ATOM   1981  C2B POPE  522      12.642  33.009  56.944  1.00  0.00            
ATOM   1982  C3B POPE  522      10.314  31.035  54.802  1.00  0.00            
ATOM   1983  C4B POPE  522       7.549  28.603  52.298  1.00  0.00            
ATOM   1984  NH3 POPE  523      98.696 213.371  78.101  1.00  0.00            
ATOM   1985  PO4 POPE  523      95.602 216.386  78.122  1.00  0.00            
ATOM   1986  GL1 POPE  523      93.514 218.026  74.044  1.00  0.00            
ATOM   1987  GL2 POPE  523      93.848 220.567  72.107  1.00  0.00            
ATOM   1988  C1A POPE  523      93.864 216.488  69.644  1.00  0.00            
ATOM   1989  D2A POPE  523      94.847 212.312  68.112  1.00  0.00            
ATOM   1990  C3A POPE  523      99.286 213.461  68.866  1.00  0.00            
ATOM   1991  C4A POPE  523     102.407 216.911  66.998  1.00  0.00            
ATOM   1992  C1B POPE  523      96.802 221.832  70.337  1.00  0.00            
ATOM   1993  C2B POPE  523      98.338 219.305  67.487  1.00  0.00            
ATOM   1994  C3B POPE  523      96.640 217.152  65.283  1.00  0.00            
ATOM   1995  C4B POPE  523      95.242 217.615  60.470  1.00  0.00            
ATOM   1996  NH3 POPE  524      34.979 190.752  80.624  1.00  0.00            
ATOM   1997  PO4 POPE  524      34.845 187.266  79.050  1.00  0.00            
ATOM   1998  GL1 POPE  524      35.554 185.804  74.465  1.00  0.00            
ATOM   1999  GL2 POPE  524      37.810 183.894  73.822  1.00  0.00            
ATOM   2000  C1A POPE  524      33.432 188.424  71.069  1.00  0.00            
ATOM   2001  D2A POPE  524      35.135 190.845  67.666  1.00  0.00            
ATOM   2002  C3A POPE  524      37.614 190.852  63.853  1.00  0.00            
ATOM   2003  C4A POPE  524      39.914 190.879  58.946  1.00  0.00            
ATOM   2004  C1B POPE  524      38.119 186.865  70.613  1.00  0.00            
ATOM   2005  C2B POPE  524      40.203 190.319  68.871  1.00  0.00            
ATOM   2006  C3B POPE  524      42.602 193.687  69.255  1.00  0.00            
ATOM   2007  C4B POPE  524      44.898 194.797  72.921  1.00  0.00            
ATOM   2008  NH3 POPE  525     143.087 223.340  73.795  1.00  0.00            
ATOM   2009  PO4 POPE  525     142.244 219.445  71.808  1.00  0.00            
ATOM   2010  GL1 POPE  525     140.057 219.498  68.682  1.00  0.00            
ATOM   2011  GL2 POPE  525     141.564 217.474  66.225  1.00  0.00            
ATOM   2012  C1A POPE  525     136.608 223.525  66.700  1.00  0.00            
ATOM   2013  D2A POPE  525     133.288 226.015  65.027  1.00  0.00            
ATOM   2014  C3A POPE  525     128.685 225.529  66.690  1.00  0.00            
ATOM   2015  C4A POPE  525     125.036 228.305  66.564  1.00  0.00            
ATOM   2016  C1B POPE  525     138.369 219.269  63.317  1.00  0.00            
ATOM   2017  C2B POPE  525     136.975 218.989  58.866  1.00  0.00            
ATOM   2018  C3B POPE  525     136.379 217.577  53.841  1.00  0.00            
ATOM   2019  C4B POPE  525     135.378 219.753  50.616  1.00  0.00            
ATOM   2020  NH3 POPE  526     103.084 111.310  69.752  1.00  0.00            
ATOM   2021  PO4 POPE  526     105.700 107.486  70.598  1.00  0.00            
ATOM   2022  GL1 POPE  526     102.206 106.634  67.153  1.00  0.00            
ATOM   2023  GL2 POPE  526     103.079 104.480  64.959  1.00  0.00            
ATOM   2024  C1A POPE  526      99.817 107.592  63.587  1.00  0.00            
ATOM   2025  D2A POPE  526     100.900 110.723  59.398  1.00  0.00            
ATOM   2026  C3A POPE  526      99.126 110.183  55.255  1.00  0.00            
ATOM   2027  C4A POPE  526     100.822 111.435  50.885  1.00  0.00            
ATOM   2028  C1B POPE  526     105.324 107.933  62.734  1.00  0.00            
ATOM   2029  C2B POPE  526     105.264 108.692  58.590  1.00  0.00            
ATOM   2030  C3B POPE  526     103.166 107.082  54.463  1.00  0.00            
ATOM   2031  C4B POPE  526     100.127 105.443  51.887  1.00  0.00            
ATOM   2032  NH3 POPE  527     103.158  18.138  69.987  1.00  0.00            
ATOM   2033  PO4 POPE  527     100.145  22.113  70.436  1.00  0.00            
ATOM   2034  GL1 POPE  527     102.538  22.560  66.072  1.00  0.00            
ATOM   2035  GL2 POPE  527     103.408  20.253  64.995  1.00  0.00            
ATOM   2036  C1A POPE  527     105.420  24.966  63.197  1.00  0.00            
ATOM   2037  D2A POPE  527     108.341  25.651  59.633  1.00  0.00            
ATOM   2038  C3A POPE  527     108.093  25.052  54.389  1.00  0.00            
ATOM   2039  C4A POPE  527     107.444  23.442  49.941  1.00  0.00            
ATOM   2040  C1B POPE  527     103.245  20.539  60.037  1.00  0.00            
ATOM   2041  C2B POPE  527     104.065  22.334  55.811  1.00  0.00            
ATOM   2042  C3B POPE  527     102.889  22.739  51.770  1.00  0.00            
ATOM   2043  C4B POPE  527     100.414  25.437  50.811  1.00  0.00            
ATOM   2044  NH3 POPE  528      74.535 158.196  75.219  1.00  0.00            
ATOM   2045  PO4 POPE  528      72.424 162.940  75.589  1.00  0.00            
ATOM   2046  GL1 POPE  528      75.069 161.482  71.036  1.00  0.00            
ATOM   2047  GL2 POPE  528      74.551 157.949  70.049  1.00  0.00            
ATOM   2048  C1A POPE  528      76.747 162.074  67.299  1.00  0.00            
ATOM   2049  D2A POPE  528      77.397 161.655  64.084  1.00  0.00            
ATOM   2050  C3A POPE  528      76.192 162.209  60.214  1.00  0.00            
ATOM   2051  C4A POPE  528      73.160 159.971  61.112  1.00  0.00            
ATOM   2052  C1B POPE  528      76.379 156.231  65.398  1.00  0.00            
ATOM   2053  C2B POPE  528      73.165 155.201  62.857  1.00  0.00            
ATOM   2054  C3B POPE  528      70.658 156.280  58.819  1.00  0.00            
ATOM   2055  C4B POPE  528      68.250 158.501  55.672  1.00  0.00            
ATOM   2056  NH3 POPE  529     122.099 242.336  71.856  1.00  0.00            
ATOM   2057  PO4 POPE  529     118.529 239.710  71.557  1.00  0.00            
ATOM   2058  GL1 POPE  529     120.516 239.642  66.913  1.00  0.00            
ATOM   2059  GL2 POPE  529     122.409 241.905  66.099  1.00  0.00            
ATOM   2060  C1A POPE  529     121.246 237.013  62.923  1.00  0.00            
ATOM   2061  D2A POPE  529     122.641 237.493  58.259  1.00  0.00            
ATOM   2062  C3A POPE  529     124.585 237.793  54.742  1.00  0.00            
ATOM   2063  C4A POPE  529     125.394 234.327  50.825  1.00  0.00            
ATOM   2064  C1B POPE  529     121.757 241.609  62.021  1.00  0.00            
ATOM   2065  C2B POPE  529     120.582 241.703  58.532  1.00  0.00            
ATOM   2066  C3B POPE  529     120.139 240.946  54.061  1.00  0.00            
ATOM   2067  C4B POPE  529     121.584 237.874  50.945  1.00  0.00            
ATOM   2068  NH3 POPE  530      76.528 229.168  78.259  1.00  0.00            
ATOM   2069  PO4 POPE  530      80.160 227.314  75.999  1.00  0.00            
ATOM   2070  GL1 POPE  530      81.728 225.354  72.439  1.00  0.00            
ATOM   2071  GL2 POPE  530      85.521 223.851  70.058  1.00  0.00            
ATOM   2072  C1A POPE  530      81.398 226.012  67.868  1.00  0.00            
ATOM   2073  D2A POPE  530      80.360 223.252  64.320  1.00  0.00            
ATOM   2074  C3A POPE  530      78.030 223.151  61.090  1.00  0.00            
ATOM   2075  C4A POPE  530      75.093 222.379  60.008  1.00  0.00            
ATOM   2076  C1B POPE  530      85.229 220.416  66.269  1.00  0.00            
ATOM   2077  C2B POPE  530      83.734 219.756  61.817  1.00  0.00            
ATOM   2078  C3B POPE  530      82.515 222.847  59.702  1.00  0.00            
ATOM   2079  C4B POPE  530      82.819 226.762  59.040  1.00  0.00            
ATOM   2080  NH3 POPE  531      56.947 218.052  80.379  1.00  0.00            
ATOM   2081  PO4 POPE  531      53.288 215.142  81.213  1.00  0.00            
ATOM   2082  GL1 POPE  531      56.120 216.197  75.962  1.00  0.00            
ATOM   2083  GL2 POPE  531      55.278 213.651  73.885  1.00  0.00            
ATOM   2084  C1A POPE  531      57.393 217.459  71.465  1.00  0.00            
ATOM   2085  D2A POPE  531      56.990 221.558  69.946  1.00  0.00            
ATOM   2086  C3A POPE  531      57.101 223.226  65.716  1.00  0.00            
ATOM   2087  C4A POPE  531      53.851 222.607  62.556  1.00  0.00            
ATOM   2088  C1B POPE  531      54.149 214.224  69.649  1.00  0.00            
ATOM   2089  C2B POPE  531      53.427 213.445  66.548  1.00  0.00            
ATOM   2090  C3B POPE  531      53.360 213.107  62.140  1.00  0.00            
ATOM   2091  C4B POPE  531      52.075 215.903  58.652  1.00  0.00            
ATOM   2092  NH3 POPE  532     125.807  23.531  63.086  1.00  0.00            
ATOM   2093  PO4 POPE  532     129.289  21.187  65.009  1.00  0.00            
ATOM   2094  GL1 POPE  532     131.602  18.126  62.280  1.00  0.00            
ATOM   2095  GL2 POPE  532     133.349  20.740  60.812  1.00  0.00            
ATOM   2096  C1A POPE  532     131.008  16.961  58.428  1.00  0.00            
ATOM   2097  D2A POPE  532     130.234  18.775  54.785  1.00  0.00            
ATOM   2098  C3A POPE  532     131.456  16.584  50.763  1.00  0.00            
ATOM   2099  C4A POPE  532     134.823  16.903  47.914  1.00  0.00            
ATOM   2100  C1B POPE  532     135.279  20.527  57.090  1.00  0.00            
ATOM   2101  C2B POPE  532     133.687  21.220  52.396  1.00  0.00            
ATOM   2102  C3B POPE  532     133.578  21.824  48.665  1.00  0.00            
ATOM   2103  C4B POPE  532     130.847  21.417  45.826  1.00  0.00            
ATOM   2104  NH3 POPE  533     201.547  29.651  59.996  1.00  0.00            
ATOM   2105  PO4 POPE  533     197.320  30.880  61.305  1.00  0.00            
ATOM   2106  GL1 POPE  533     196.691  28.309  58.212  1.00  0.00            
ATOM   2107  GL2 POPE  533     193.417  29.193  56.150  1.00  0.00            
ATOM   2108  C1A POPE  533     196.432  25.964  54.233  1.00  0.00            
ATOM   2109  D2A POPE  533     196.731  23.452  50.918  1.00  0.00            
ATOM   2110  C3A POPE  533     194.988  24.538  47.137  1.00  0.00            
ATOM   2111  C4A POPE  533     191.730  27.529  44.741  1.00  0.00            
ATOM   2112  C1B POPE  533     191.134  33.220  54.659  1.00  0.00            
ATOM   2113  C2B POPE  533     192.105  34.005  49.951  1.00  0.00            
ATOM   2114  C3B POPE  533     191.005  32.122  45.963  1.00  0.00            
ATOM   2115  C4B POPE  533     193.847  31.179  42.202  1.00  0.00            
ATOM   2116  NH3 POPE  534      39.515  31.293  72.872  1.00  0.00            
ATOM   2117  PO4 POPE  534      37.324  29.236  68.722  1.00  0.00            
ATOM   2118  GL1 POPE  534      37.876  31.646  65.074  1.00  0.00            
ATOM   2119  GL2 POPE  534      36.514  34.427  63.914  1.00  0.00            
ATOM   2120  C1A POPE  534      37.053  28.925  61.089  1.00  0.00            
ATOM   2121  D2A POPE  534      37.382  27.689  56.814  1.00  0.00            
ATOM   2122  C3A POPE  534      39.972  26.633  53.439  1.00  0.00            
ATOM   2123  C4A POPE  534      40.866  27.192  49.285  1.00  0.00            
ATOM   2124  C1B POPE  534      35.616  34.818  59.054  1.00  0.00            
ATOM   2125  C2B POPE  534      35.212  33.455  54.976  1.00  0.00            
ATOM   2126  C3B POPE  534      37.327  31.209  51.724  1.00  0.00            
ATOM   2127  C4B POPE  534      37.813  30.265  47.161  1.00  0.00            
ATOM   2128  NH3 POPE  535     238.162 191.488  71.297  1.00  0.00            
ATOM   2129  PO4 POPE  535     241.737 189.249  72.793  1.00  0.00            
ATOM   2130  GL1 POPE  535     244.824 189.821  70.335  1.00  0.00            
ATOM   2131  GL2 POPE  535     248.152 191.358  70.961  1.00  0.00            
ATOM   2132  C1A POPE  535     245.291 189.540  65.365  1.00  0.00            
ATOM   2133  D2A POPE  535     248.288 190.341  61.401  1.00  0.00            
ATOM   2134  C3A POPE  535     248.407 192.587  57.569  1.00  0.00            
ATOM   2135  C4A POPE  535     246.302 197.276  55.808  1.00  0.00            
ATOM   2136  C1B POPE  535     248.921 192.394  67.101  1.00  0.00            
ATOM   2137  C2B POPE  535     252.914 192.969  64.360  1.00  0.00            
ATOM   2138  C3B POPE  535     253.562 191.864  59.654  1.00  0.00            
ATOM   2139  C4B POPE  535     253.120 193.002  55.874  1.00  0.00            
ATOM   2140  NH3 POPE  536      25.347 204.352  76.385  1.00  0.00            
ATOM   2141  PO4 POPE  536      24.713 200.012  75.728  1.00  0.00            
ATOM   2142  GL1 POPE  536      27.553 197.019  72.777  1.00  0.00            
ATOM   2143  GL2 POPE  536      31.115 196.280  73.285  1.00  0.00            
ATOM   2144  C1A POPE  536      27.448 195.471  68.751  1.00  0.00            
ATOM   2145  D2A POPE  536      27.718 195.457  64.789  1.00  0.00            
ATOM   2146  C3A POPE  536      29.967 194.945  61.162  1.00  0.00            
ATOM   2147  C4A POPE  536      30.528 191.187  58.489  1.00  0.00            
ATOM   2148  C1B POPE  536      30.029 192.324  71.189  1.00  0.00            
ATOM   2149  C2B POPE  536      30.239 191.100  66.866  1.00  0.00            
ATOM   2150  C3B POPE  536      27.821 190.273  62.631  1.00  0.00            
ATOM   2151  C4B POPE  536      25.352 191.136  58.345  1.00  0.00            
ATOM   2152  NH3 POPE  537     174.196  37.559  59.886  1.00  0.00            
ATOM   2153  PO4 POPE  537     170.917  33.982  61.469  1.00  0.00            
ATOM   2154  GL1 POPE  537     169.806  31.337  58.448  1.00  0.00            
ATOM   2155  GL2 POPE  537     171.924  28.931  57.131  1.00  0.00            
ATOM   2156  C1A POPE  537     167.564  30.510  54.753  1.00  0.00            
ATOM   2157  D2A POPE  537     165.164  30.500  50.671  1.00  0.00            
ATOM   2158  C3A POPE  537     162.228  31.953  48.836  1.00  0.00            
ATOM   2159  C4A POPE  537     158.093  31.359  48.875  1.00  0.00            
ATOM   2160  C1B POPE  537     173.946  29.561  52.970  1.00  0.00            
ATOM   2161  C2B POPE  537     175.298  29.046  48.594  1.00  0.00            
ATOM   2162  C3B POPE  537     175.872  29.299  44.534  1.00  0.00            
ATOM   2163  C4B POPE  537     177.555  29.770  40.267  1.00  0.00            
ATOM   2164  NH3 POPE  538     198.574  88.517  61.707  1.00  0.00            
ATOM   2165  PO4 POPE  538     195.127  90.580  64.170  1.00  0.00            
ATOM   2166  GL1 POPE  538     193.385  88.354  60.749  1.00  0.00            
ATOM   2167  GL2 POPE  538     193.326  90.419  58.803  1.00  0.00            
ATOM   2168  C1A POPE  538     192.985  85.310  59.087  1.00  0.00            
ATOM   2169  D2A POPE  538     190.494  83.481  56.233  1.00  0.00            
ATOM   2170  C3A POPE  538     188.364  85.085  53.898  1.00  0.00            
ATOM   2171  C4A POPE  538     187.807  89.131  53.379  1.00  0.00            
ATOM   2172  C1B POPE  538     192.628  88.676  55.361  1.00  0.00            
ATOM   2173  C2B POPE  538     191.916  87.312  51.178  1.00  0.00            
ATOM   2174  C3B POPE  538     193.308  85.290  47.084  1.00  0.00            
ATOM   2175  C4B POPE  538     196.131  86.495  44.530  1.00  0.00            
ATOM   2176  NH3 POPE  539      93.281 287.055  63.574  1.00  0.00            
ATOM   2177  PO4 POPE  539      97.379 286.760  62.001  1.00  0.00            
ATOM   2178  GL1 POPE  539     100.224 286.205  59.139  1.00  0.00            
ATOM   2179  GL2 POPE  539      99.335 287.986  57.758  1.00  0.00            
ATOM   2180  C1A POPE  539     102.863 284.186  56.257  1.00  0.00            
ATOM   2181  D2A POPE  539     104.735 283.521  52.652  1.00  0.00            
ATOM   2182  C3A POPE  539     105.870 284.847  49.151  1.00  0.00            
ATOM   2183  C4A POPE  539     102.965 286.628  46.242  1.00  0.00            
ATOM   2184  C1B POPE  539      99.274 287.512  53.299  1.00  0.00            
ATOM   2185  C2B POPE  539     100.524 285.258  50.514  1.00  0.00            
ATOM   2186  C3B POPE  539     102.009 282.020  48.626  1.00  0.00            
ATOM   2187  C4B POPE  539     100.024 278.949  46.577  1.00  0.00            
ATOM   2188  NH3 POPE  540      92.250 211.408  77.369  1.00  0.00            
ATOM   2189  PO4 POPE  540      95.163 208.347  77.551  1.00  0.00            
ATOM   2190  GL1 POPE  540      92.895 208.462  73.609  1.00  0.00            
ATOM   2191  GL2 POPE  540      90.043 208.522  73.747  1.00  0.00            
ATOM   2192  C1A POPE  540      92.817 207.520  68.919  1.00  0.00            
ATOM   2193  D2A POPE  540      90.447 204.778  65.310  1.00  0.00            
ATOM   2194  C3A POPE  540      93.040 203.770  61.363  1.00  0.00            
ATOM   2195  C4A POPE  540      94.071 201.864  57.911  1.00  0.00            
ATOM   2196  C1B POPE  540      87.560 207.672  69.867  1.00  0.00            
ATOM   2197  C2B POPE  540      86.057 206.836  65.331  1.00  0.00            
ATOM   2198  C3B POPE  540      83.937 207.917  62.180  1.00  0.00            
ATOM   2199  C4B POPE  540      79.881 207.788  60.146  1.00  0.00            
ATOM   2200  NH3 POPE  541     230.136 248.590  71.490  1.00  0.00            
ATOM   2201  PO4 POPE  541     226.104 248.732  72.205  1.00  0.00            
ATOM   2202  GL1 POPE  541     225.768 245.283  68.007  1.00  0.00            
ATOM   2203  GL2 POPE  541     224.173 242.810  68.707  1.00  0.00            
ATOM   2204  C1A POPE  541     227.363 243.825  63.626  1.00  0.00            
ATOM   2205  D2A POPE  541     228.751 240.981  60.590  1.00  0.00            
ATOM   2206  C3A POPE  541     228.454 236.927  60.736  1.00  0.00            
ATOM   2207  C4A POPE  541     230.270 234.651  63.606  1.00  0.00            
ATOM   2208  C1B POPE  541     225.338 239.385  65.369  1.00  0.00            
ATOM   2209  C2B POPE  541     223.538 238.188  62.647  1.00  0.00            
ATOM   2210  C3B POPE  541     224.237 236.676  59.053  1.00  0.00            
ATOM   2211  C4B POPE  541     224.279 233.449  55.161  1.00  0.00            
ATOM   2212  NH3 POPE  542     236.872 275.095  67.309  1.00  0.00            
ATOM   2213  PO4 POPE  542     238.355 278.142  69.761  1.00  0.00            
ATOM   2214  GL1 POPE  542     238.521 280.108  65.908  1.00  0.00            
ATOM   2215  GL2 POPE  542     236.812 279.921  64.677  1.00  0.00            
ATOM   2216  C1A POPE  542     238.891 283.089  61.271  1.00  0.00            
ATOM   2217  D2A POPE  542     243.353 284.855  59.710  1.00  0.00            
ATOM   2218  C3A POPE  542     241.772 286.709  56.825  1.00  0.00            
ATOM   2219  C4A POPE  542     239.695 288.276  52.985  1.00  0.00            
ATOM   2220  C1B POPE  542     240.134 276.883  62.196  1.00  0.00            
ATOM   2221  C2B POPE  542     243.258 275.141  59.515  1.00  0.00            
ATOM   2222  C3B POPE  542     245.340 274.388  56.451  1.00  0.00            
ATOM   2223  C4B POPE  542     244.959 275.198  51.842  1.00  0.00            
ATOM   2224  NH3 POPE  543     111.024 203.335  76.185  1.00  0.00            
ATOM   2225  PO4 POPE  543     108.264 201.927  75.184  1.00  0.00            
ATOM   2226  GL1 POPE  543     104.902 202.474  72.473  1.00  0.00            
ATOM   2227  GL2 POPE  543     106.909 199.827  70.711  1.00  0.00            
ATOM   2228  C1A POPE  543     101.769 202.655  69.141  1.00  0.00            
ATOM   2229  D2A POPE  543      99.408 202.468  66.111  1.00  0.00            
ATOM   2230  C3A POPE  543      97.638 205.456  64.147  1.00  0.00            
ATOM   2231  C4A POPE  543      94.205 207.853  63.868  1.00  0.00            
ATOM   2232  C1B POPE  543     107.966 198.471  66.387  1.00  0.00            
ATOM   2233  C2B POPE  543     106.844 198.884  62.272  1.00  0.00            
ATOM   2234  C3B POPE  543     109.162 198.175  58.443  1.00  0.00            
ATOM   2235  C4B POPE  543     111.063 195.725  55.183  1.00  0.00            
ATOM   2236  NH3 POPE  544     268.901 185.472  70.980  1.00  0.00            
ATOM   2237  PO4 POPE  544     273.001 186.401  73.692  1.00  0.00            
ATOM   2238  GL1 POPE  544     274.298 188.344  70.196  1.00  0.00            
ATOM   2239  GL2 POPE  544     272.834 185.590  67.720  1.00  0.00            
ATOM   2240  C1A POPE  544     275.284 192.065  68.207  1.00  0.00            
ATOM   2241  D2A POPE  544     276.375 194.540  64.993  1.00  0.00            
ATOM   2242  C3A POPE  544     279.084 197.140  63.631  1.00  0.00            
ATOM   2243  C4A POPE  544     278.837 200.172  60.407  1.00  0.00            
ATOM   2244  C1B POPE  544     273.710 188.411  64.958  1.00  0.00            
ATOM   2245  C2B POPE  544     274.405 191.004  61.609  1.00  0.00            
ATOM   2246  C3B POPE  544     275.752 191.318  57.953  1.00  0.00            
ATOM   2247  C4B POPE  544     278.130 191.945  54.083  1.00  0.00            
ATOM   2248  NH3 POPE  545     114.459 274.195  64.926  1.00  0.00            
ATOM   2249  PO4 POPE  545     110.763 275.257  64.242  1.00  0.00            
ATOM   2250  GL1 POPE  545     111.317 275.512  61.128  1.00  0.00            
ATOM   2251  GL2 POPE  545     110.902 278.765  59.517  1.00  0.00            
ATOM   2252  C1A POPE  545     114.076 275.589  57.191  1.00  0.00            
ATOM   2253  D2A POPE  545     115.019 276.320  52.954  1.00  0.00            
ATOM   2254  C3A POPE  545     116.170 273.798  49.154  1.00  0.00            
ATOM   2255  C4A POPE  545     117.898 273.202  45.856  1.00  0.00            
ATOM   2256  C1B POPE  545     110.878 278.911  54.961  1.00  0.00            
ATOM   2257  C2B POPE  545     108.770 280.526  50.810  1.00  0.00            
ATOM   2258  C3B POPE  545     106.850 281.631  46.376  1.00  0.00            
ATOM   2259  C4B POPE  545     103.468 281.159  43.621  1.00  0.00            
ATOM   2260  NH3 POPE  546      48.122 201.876  78.433  1.00  0.00            
ATOM   2261  PO4 POPE  546      53.047 202.194  79.267  1.00  0.00            
ATOM   2262  GL1 POPE  546      54.851 203.065  75.910  1.00  0.00            
ATOM   2263  GL2 POPE  546      56.429 199.512  75.281  1.00  0.00            
ATOM   2264  C1A POPE  546      56.175 204.181  71.756  1.00  0.00            
ATOM   2265  D2A POPE  546      57.558 204.609  66.805  1.00  0.00            
ATOM   2266  C3A POPE  546      57.129 201.546  63.132  1.00  0.00            
ATOM   2267  C4A POPE  546      56.198 197.590  60.649  1.00  0.00            
ATOM   2268  C1B POPE  546      56.454 198.927  71.518  1.00  0.00            
ATOM   2269  C2B POPE  546      56.516 199.031  67.230  1.00  0.00            
ATOM   2270  C3B POPE  546      52.419 197.806  65.646  1.00  0.00            
ATOM   2271  C4B POPE  546      50.564 195.517  62.870  1.00  0.00            
ATOM   2272  NH3 POPE  547     184.203 120.438  60.712  1.00  0.00            
ATOM   2273  PO4 POPE  547     186.668 116.881  61.922  1.00  0.00            
ATOM   2274  GL1 POPE  547     188.602 117.702  58.559  1.00  0.00            
ATOM   2275  GL2 POPE  547     188.078 120.919  58.008  1.00  0.00            
ATOM   2276  C1A POPE  547     189.974 116.428  54.552  1.00  0.00            
ATOM   2277  D2A POPE  547     191.043 115.644  50.126  1.00  0.00            
ATOM   2278  C3A POPE  547     188.751 112.273  47.920  1.00  0.00            
ATOM   2279  C4A POPE  547     187.401 111.611  44.041  1.00  0.00            
ATOM   2280  C1B POPE  547     190.881 120.908  55.740  1.00  0.00            
ATOM   2281  C2B POPE  547     191.501 120.391  51.660  1.00  0.00            
ATOM   2282  C3B POPE  547     188.707 119.764  47.842  1.00  0.00            
ATOM   2283  C4B POPE  547     185.586 116.062  46.587  1.00  0.00            
ATOM   2284  NH3 POPE  548     255.076 183.043  70.875  1.00  0.00            
ATOM   2285  PO4 POPE  548     250.455 182.550  71.514  1.00  0.00            
ATOM   2286  GL1 POPE  548     247.482 181.273  68.275  1.00  0.00            
ATOM   2287  GL2 POPE  548     246.093 182.901  66.530  1.00  0.00            
ATOM   2288  C1A POPE  548     248.902 178.836  63.831  1.00  0.00            
ATOM   2289  D2A POPE  548     250.334 180.371  59.316  1.00  0.00            
ATOM   2290  C3A POPE  548     247.680 183.106  57.131  1.00  0.00            
ATOM   2291  C4A POPE  548     247.418 187.197  56.218  1.00  0.00            
ATOM   2292  C1B POPE  548     241.748 183.587  64.079  1.00  0.00            
ATOM   2293  C2B POPE  548     239.178 181.680  60.027  1.00  0.00            
ATOM   2294  C3B POPE  548     238.757 183.432  55.479  1.00  0.00            
ATOM   2295  C4B POPE  548     236.738 181.883  51.071  1.00  0.00            
ATOM   2296  NH3 POPE  549      17.852 143.867  70.654  1.00  0.00            
ATOM   2297  PO4 POPE  549      21.202 142.033  69.494  1.00  0.00            
ATOM   2298  GL1 POPE  549      21.285 142.529  65.221  1.00  0.00            
ATOM   2299  GL2 POPE  549      23.516 143.946  65.131  1.00  0.00            
ATOM   2300  C1A POPE  549      20.509 143.074  61.334  1.00  0.00            
ATOM   2301  D2A POPE  549      21.176 146.139  58.281  1.00  0.00            
ATOM   2302  C3A POPE  549      21.113 145.762  54.096  1.00  0.00            
ATOM   2303  C4A POPE  549      21.364 141.768  51.650  1.00  0.00            
ATOM   2304  C1B POPE  549      25.227 142.123  61.652  1.00  0.00            
ATOM   2305  C2B POPE  549      26.433 143.569  57.243  1.00  0.00            
ATOM   2306  C3B POPE  549      29.575 144.015  54.774  1.00  0.00            
ATOM   2307  C4B POPE  549      32.267 143.213  58.068  1.00  0.00            
ATOM   2308  NH3 POPE  550     142.317 275.931  66.571  1.00  0.00            
ATOM   2309  PO4 POPE  550     141.651 279.451  66.912  1.00  0.00            
ATOM   2310  GL1 POPE  550     142.284 277.460  61.704  1.00  0.00            
ATOM   2311  GL2 POPE  550     144.213 278.958  59.777  1.00  0.00            
ATOM   2312  C1A POPE  550     142.077 274.011  58.073  1.00  0.00            
ATOM   2313  D2A POPE  550     141.678 271.560  54.545  1.00  0.00            
ATOM   2314  C3A POPE  550     140.428 272.663  50.566  1.00  0.00            
ATOM   2315  C4A POPE  550     138.945 272.925  46.542  1.00  0.00            
ATOM   2316  C1B POPE  550     140.865 280.085  56.990  1.00  0.00            
ATOM   2317  C2B POPE  550     138.332 279.590  52.707  1.00  0.00            
ATOM   2318  C3B POPE  550     135.171 279.547  49.856  1.00  0.00            
ATOM   2319  C4B POPE  550     130.800 278.764  47.289  1.00  0.00            
ATOM   2320  NH3 POPE  551      48.869   3.212  72.912  1.00  0.00            
ATOM   2321  PO4 POPE  551      44.110   4.388  72.615  1.00  0.00            
ATOM   2322  GL1 POPE  551      43.543   3.247  68.395  1.00  0.00            
ATOM   2323  GL2 POPE  551      40.741   4.325  67.060  1.00  0.00            
ATOM   2324  C1A POPE  551      45.351   3.995  64.211  1.00  0.00            
ATOM   2325  D2A POPE  551      46.549   2.313  60.541  1.00  0.00            
ATOM   2326  C3A POPE  551      43.427   1.365  57.323  1.00  0.00            
ATOM   2327  C4A POPE  551      40.449   2.398  53.870  1.00  0.00            
ATOM   2328  C1B POPE  551      40.840   3.279  61.833  1.00  0.00            
ATOM   2329  C2B POPE  551      38.362   1.088  58.762  1.00  0.00            
ATOM   2330  C3B POPE  551      36.252 289.915  55.534  1.00  0.00            
ATOM   2331  C4B POPE  551      35.154 289.604  50.070  1.00  0.00            
ATOM   2332  NH3 POPE  552      92.355  80.128  67.056  1.00  0.00            
ATOM   2333  PO4 POPE  552      96.692  80.771  66.192  1.00  0.00            
ATOM   2334  GL1 POPE  552      96.046  78.701  63.164  1.00  0.00            
ATOM   2335  GL2 POPE  552      94.376  76.988  63.788  1.00  0.00            
ATOM   2336  C1A POPE  552      95.436  77.525  58.401  1.00  0.00            
ATOM   2337  D2A POPE  552      91.417  75.449  56.998  1.00  0.00            
ATOM   2338  C3A POPE  552      88.858  76.620  53.593  1.00  0.00            
ATOM   2339  C4A POPE  552      87.057  80.113  50.074  1.00  0.00            
ATOM   2340  C1B POPE  552      91.254  75.809  61.931  1.00  0.00            
ATOM   2341  C2B POPE  552      87.790  75.587  63.090  1.00  0.00            
ATOM   2342  C3B POPE  552      84.174  74.864  60.850  1.00  0.00            
ATOM   2343  C4B POPE  552      80.819  73.864  61.696  1.00  0.00            
ATOM   2344  NH3 POPE  553      89.950  20.173  66.212  1.00  0.00            
ATOM   2345  PO4 POPE  553      85.196  18.206  67.227  1.00  0.00            
ATOM   2346  GL1 POPE  553      81.919  15.844  64.155  1.00  0.00            
ATOM   2347  GL2 POPE  553      82.846  12.985  63.419  1.00  0.00            
ATOM   2348  C1A POPE  553      80.586  15.696  59.694  1.00  0.00            
ATOM   2349  D2A POPE  553      79.575  13.038  55.370  1.00  0.00            
ATOM   2350  C3A POPE  553      81.169  15.678  52.501  1.00  0.00            
ATOM   2351  C4A POPE  553      79.807  18.906  50.392  1.00  0.00            
ATOM   2352  C1B POPE  553      86.068  14.255  60.768  1.00  0.00            
ATOM   2353  C2B POPE  553      85.352  14.434  56.680  1.00  0.00            
ATOM   2354  C3B POPE  553      85.589  13.454  53.056  1.00  0.00            
ATOM   2355  C4B POPE  553      82.763  12.066  49.710  1.00  0.00            
ATOM   2356  NH3 POPE  554      67.775 278.686  67.185  1.00  0.00            
ATOM   2357  PO4 POPE  554      69.424 282.211  68.238  1.00  0.00            
ATOM   2358  GL1 POPE  554      68.303 283.091  63.666  1.00  0.00            
ATOM   2359  GL2 POPE  554      66.417 280.895  61.599  1.00  0.00            
ATOM   2360  C1A POPE  554      69.000 285.082  60.113  1.00  0.00            
ATOM   2361  D2A POPE  554      67.617 285.147  55.301  1.00  0.00            
ATOM   2362  C3A POPE  554      68.293 281.601  52.132  1.00  0.00            
ATOM   2363  C4A POPE  554      70.058 277.940  52.874  1.00  0.00            
ATOM   2364  C1B POPE  554      64.204 282.960  59.337  1.00  0.00            
ATOM   2365  C2B POPE  554      62.985 282.673  55.637  1.00  0.00            
ATOM   2366  C3B POPE  554      64.720 284.777  51.078  1.00  0.00            
ATOM   2367  C4B POPE  554      62.639 286.463  47.450  1.00  0.00            
ATOM   2368  NH3 POPE  555     253.211 249.288  71.561  1.00  0.00            
ATOM   2369  PO4 POPE  555     254.227 252.753  69.353  1.00  0.00            
ATOM   2370  GL1 POPE  555     256.612 254.549  66.149  1.00  0.00            
ATOM   2371  GL2 POPE  555     259.030 252.239  64.520  1.00  0.00            
ATOM   2372  C1A POPE  555     254.787 253.150  61.989  1.00  0.00            
ATOM   2373  D2A POPE  555     255.652 255.348  57.322  1.00  0.00            
ATOM   2374  C3A POPE  555     251.497 255.992  54.570  1.00  0.00            
ATOM   2375  C4A POPE  555     248.759 252.154  53.516  1.00  0.00            
ATOM   2376  C1B POPE  555     262.756 251.474  62.114  1.00  0.00            
ATOM   2377  C2B POPE  555     262.392 247.744  59.180  1.00  0.00            
ATOM   2378  C3B POPE  555     264.751 244.272  56.922  1.00  0.00            
ATOM   2379  C4B POPE  555     266.915 245.821  52.378  1.00  0.00            
ATOM   2380  NH3 POPE  556      31.028  70.784  68.811  1.00  0.00            
ATOM   2381  PO4 POPE  556      27.579  73.814  68.060  1.00  0.00            
ATOM   2382  GL1 POPE  556      26.423  71.876  63.931  1.00  0.00            
ATOM   2383  GL2 POPE  556      24.930  74.150  61.973  1.00  0.00            
ATOM   2384  C1A POPE  556      25.519  69.679  60.172  1.00  0.00            
ATOM   2385  D2A POPE  556      27.285  67.447  57.264  1.00  0.00            
ATOM   2386  C3A POPE  556      29.025  69.561  53.859  1.00  0.00            
ATOM   2387  C4A POPE  556      27.706  72.217  50.555  1.00  0.00            
ATOM   2388  C1B POPE  556      24.854  73.798  57.644  1.00  0.00            
ATOM   2389  C2B POPE  556      23.383  72.296  53.094  1.00  0.00            
ATOM   2390  C3B POPE  556      21.043  71.123  49.668  1.00  0.00            
ATOM   2391  C4B POPE  556      17.440  71.101  46.893  1.00  0.00            
ATOM   2392  NH3 POPE  557     144.113 268.396  65.203  1.00  0.00            
ATOM   2393  PO4 POPE  557     140.238 269.529  67.364  1.00  0.00            
ATOM   2394  GL1 POPE  557     140.358 271.486  63.748  1.00  0.00            
ATOM   2395  GL2 POPE  557     141.969 269.684  60.968  1.00  0.00            
ATOM   2396  C1A POPE  557     137.663 272.737  60.614  1.00  0.00            
ATOM   2397  D2A POPE  557     133.378 272.544  59.553  1.00  0.00            
ATOM   2398  C3A POPE  557     132.914 275.204  56.059  1.00  0.00            
ATOM   2399  C4A POPE  557     133.374 278.234  55.393  1.00  0.00            
ATOM   2400  C1B POPE  557     142.217 267.735  57.476  1.00  0.00            
ATOM   2401  C2B POPE  557     144.266 267.428  53.753  1.00  0.00            
ATOM   2402  C3B POPE  557     144.163 269.192  49.793  1.00  0.00            
ATOM   2403  C4B POPE  557     142.269 268.823  45.576  1.00  0.00            
ATOM   2404  NH3 POPE  558     122.561 271.739  69.508  1.00  0.00            
ATOM   2405  PO4 POPE  558     123.817 268.778  67.087  1.00  0.00            
ATOM   2406  GL1 POPE  558     125.762 267.532  63.149  1.00  0.00            
ATOM   2407  GL2 POPE  558     124.782 264.795  60.988  1.00  0.00            
ATOM   2408  C1A POPE  558     125.089 269.764  60.007  1.00  0.00            
ATOM   2409  D2A POPE  558     128.926 272.611  57.037  1.00  0.00            
ATOM   2410  C3A POPE  558     130.304 271.298  53.750  1.00  0.00            
ATOM   2411  C4A POPE  558     131.220 270.369  49.469  1.00  0.00            
ATOM   2412  C1B POPE  558     126.528 266.425  56.319  1.00  0.00            
ATOM   2413  C2B POPE  558     125.528 269.090  53.178  1.00  0.00            
ATOM   2414  C3B POPE  558     124.459 270.139  49.272  1.00  0.00            
ATOM   2415  C4B POPE  558     127.843 269.575  45.227  1.00  0.00            
ATOM   2416  NH3 POPE  559     149.636 233.694  67.629  1.00  0.00            
ATOM   2417  PO4 POPE  559     151.154 237.356  68.378  1.00  0.00            
ATOM   2418  GL1 POPE  559     148.784 237.326  64.341  1.00  0.00            
ATOM   2419  GL2 POPE  559     148.811 240.895  63.707  1.00  0.00            
ATOM   2420  C1A POPE  559     148.957 235.620  60.759  1.00  0.00            
ATOM   2421  D2A POPE  559     150.316 234.472  56.119  1.00  0.00            
ATOM   2422  C3A POPE  559     150.563 230.800  54.197  1.00  0.00            
ATOM   2423  C4A POPE  559     147.681 227.298  52.878  1.00  0.00            
ATOM   2424  C1B POPE  559     151.332 240.531  60.374  1.00  0.00            
ATOM   2425  C2B POPE  559     152.527 243.589  57.168  1.00  0.00            
ATOM   2426  C3B POPE  559     149.769 245.628  56.026  1.00  0.00            
ATOM   2427  C4B POPE  559     150.096 248.280  52.079  1.00  0.00            
ATOM   2428  NH3 POPE  560     210.712 178.176  68.230  1.00  0.00            
ATOM   2429  PO4 POPE  560     215.410 176.455  68.796  1.00  0.00            
ATOM   2430  GL1 POPE  560     216.475 173.642  65.352  1.00  0.00            
ATOM   2431  GL2 POPE  560     214.482 172.211  63.706  1.00  0.00            
ATOM   2432  C1A POPE  560     220.722 173.309  62.193  1.00  0.00            
ATOM   2433  D2A POPE  560     222.508 169.972  59.782  1.00  0.00            
ATOM   2434  C3A POPE  560     223.852 171.553  56.161  1.00  0.00            
ATOM   2435  C4A POPE  560     224.201 176.181  53.911  1.00  0.00            
ATOM   2436  C1B POPE  560     216.710 170.975  60.045  1.00  0.00            
ATOM   2437  C2B POPE  560     218.192 172.313  56.473  1.00  0.00            
ATOM   2438  C3B POPE  560     218.892 175.418  53.768  1.00  0.00            
ATOM   2439  C4B POPE  560     221.647 177.646  50.039  1.00  0.00            
ATOM   2440  NH3 POPE  561      64.705 269.871  73.130  1.00  0.00            
ATOM   2441  PO4 POPE  561      65.546 271.392  69.465  1.00  0.00            
ATOM   2442  GL1 POPE  561      63.181 271.746  65.227  1.00  0.00            
ATOM   2443  GL2 POPE  561      63.266 273.954  62.683  1.00  0.00            
ATOM   2444  C1A POPE  561      61.477 269.314  61.242  1.00  0.00            
ATOM   2445  D2A POPE  561      59.846 270.332  57.045  1.00  0.00            
ATOM   2446  C3A POPE  561      56.453 269.348  54.563  1.00  0.00            
ATOM   2447  C4A POPE  561      53.181 267.584  52.332  1.00  0.00            
ATOM   2448  C1B POPE  561      61.665 274.325  58.799  1.00  0.00            
ATOM   2449  C2B POPE  561      61.149 274.482  54.011  1.00  0.00            
ATOM   2450  C3B POPE  561      63.495 273.428  50.160  1.00  0.00            
ATOM   2451  C4B POPE  561      65.703 270.348  51.624  1.00  0.00            
ATOM   2452  NH3 POPE  562     140.189 132.608  59.120  1.00  0.00            
ATOM   2453  PO4 POPE  562     135.808 131.549  58.915  1.00  0.00            
ATOM   2454  GL1 POPE  562     133.498 130.026  56.265  1.00  0.00            
ATOM   2455  GL2 POPE  562     129.477 129.439  57.303  1.00  0.00            
ATOM   2456  C1A POPE  562     133.042 131.551  51.606  1.00  0.00            
ATOM   2457  D2A POPE  562     131.286 132.396  48.320  1.00  0.00            
ATOM   2458  C3A POPE  562     132.713 134.755  45.791  1.00  0.00            
ATOM   2459  C4A POPE  562     130.171 135.515  42.327  1.00  0.00            
ATOM   2460  C1B POPE  562     129.369 125.395  58.655  1.00  0.00            
ATOM   2461  C2B POPE  562     130.095 121.269  57.700  1.00  0.00            
ATOM   2462  C3B POPE  562     132.950 120.314  55.179  1.00  0.00            
ATOM   2463  C4B POPE  562     134.691 116.760  53.039  1.00  0.00            
ATOM   2464  NH3 POPE  563     226.645  44.021  61.943  1.00  0.00            
ATOM   2465  PO4 POPE  563     227.370  39.911  59.250  1.00  0.00            
ATOM   2466  GL1 POPE  563     227.423  39.854  54.748  1.00  0.00            
ATOM   2467  GL2 POPE  563     227.589  41.735  53.192  1.00  0.00            
ATOM   2468  C1A POPE  563     227.763  37.802  50.761  1.00  0.00            
ATOM   2469  D2A POPE  563     227.095  38.379  46.500  1.00  0.00            
ATOM   2470  C3A POPE  563     226.074  35.579  43.058  1.00  0.00            
ATOM   2471  C4A POPE  563     226.728  33.714  38.531  1.00  0.00            
ATOM   2472  C1B POPE  563     226.563  42.770  49.431  1.00  0.00            
ATOM   2473  C2B POPE  563     224.809  44.953  46.604  1.00  0.00            
ATOM   2474  C3B POPE  563     222.071  46.601  42.824  1.00  0.00            
ATOM   2475  C4B POPE  563     220.546  46.527  38.422  1.00  0.00            
ATOM   2476  NH3 POPE  564     132.960 272.529  64.664  1.00  0.00            
ATOM   2477  PO4 POPE  564     131.496 276.275  66.522  1.00  0.00            
ATOM   2478  GL1 POPE  564     133.493 277.231  62.752  1.00  0.00            
ATOM   2479  GL2 POPE  564     133.176 280.842  60.818  1.00  0.00            
ATOM   2480  C1A POPE  564     136.625 277.256  59.357  1.00  0.00            
ATOM   2481  D2A POPE  564     138.258 275.006  55.179  1.00  0.00            
ATOM   2482  C3A POPE  564     136.051 274.812  51.089  1.00  0.00            
ATOM   2483  C4A POPE  564     133.766 274.414  47.130  1.00  0.00            
ATOM   2484  C1B POPE  564     136.289 281.730  57.830  1.00  0.00            
ATOM   2485  C2B POPE  564     136.823 283.954  54.384  1.00  0.00            
ATOM   2486  C3B POPE  564     135.352 285.025  50.474  1.00  0.00            
ATOM   2487  C4B POPE  564     135.549 283.755  46.291  1.00  0.00            
ATOM   2488  NH3 POPE  565     217.023 276.482  63.674  1.00  0.00            
ATOM   2489  PO4 POPE  565     212.558 274.365  63.643  1.00  0.00            
ATOM   2490  GL1 POPE  565     214.557 273.017  59.609  1.00  0.00            
ATOM   2491  GL2 POPE  565     217.513 273.328  59.483  1.00  0.00            
ATOM   2492  C1A POPE  565     214.756 272.855  55.388  1.00  0.00            
ATOM   2493  D2A POPE  565     216.694 273.088  51.949  1.00  0.00            
ATOM   2494  C3A POPE  565     219.358 275.900  51.154  1.00  0.00            
ATOM   2495  C4A POPE  565     220.058 278.109  46.750  1.00  0.00            
ATOM   2496  C1B POPE  565     219.777 272.306  55.789  1.00  0.00            
ATOM   2497  C2B POPE  565     223.240 272.005  53.132  1.00  0.00            
ATOM   2498  C3B POPE  565     225.594 269.685  50.631  1.00  0.00            
ATOM   2499  C4B POPE  565     225.635 266.155  47.947  1.00  0.00            
ATOM   2500  NH3 POPE  566     138.723 205.503  76.040  1.00  0.00            
ATOM   2501  PO4 POPE  566     137.527 201.106  76.674  1.00  0.00            
ATOM   2502  GL1 POPE  566     136.535 202.108  72.351  1.00  0.00            
ATOM   2503  GL2 POPE  566     134.506 205.035  72.177  1.00  0.00            
ATOM   2504  C1A POPE  566     138.448 203.296  69.566  1.00  0.00            
ATOM   2505  D2A POPE  566     138.507 204.204  65.235  1.00  0.00            
ATOM   2506  C3A POPE  566     138.707 204.811  60.952  1.00  0.00            
ATOM   2507  C4A POPE  566     139.790 205.758  56.435  1.00  0.00            
ATOM   2508  C1B POPE  566     134.538 206.800  67.432  1.00  0.00            
ATOM   2509  C2B POPE  566     133.739 207.505  63.400  1.00  0.00            
ATOM   2510  C3B POPE  566     135.667 208.165  58.790  1.00  0.00            
ATOM   2511  C4B POPE  566     135.170 206.593  54.283  1.00  0.00            
ATOM   2512  NH3 POPE  567     183.494 133.529  62.894  1.00  0.00            
ATOM   2513  PO4 POPE  567     179.328 136.552  61.991  1.00  0.00            
ATOM   2514  GL1 POPE  567     179.915 136.896  57.976  1.00  0.00            
ATOM   2515  GL2 POPE  567     183.317 137.299  58.825  1.00  0.00            
ATOM   2516  C1A POPE  567     181.125 136.936  54.107  1.00  0.00            
ATOM   2517  D2A POPE  567     180.276 140.131  51.041  1.00  0.00            
ATOM   2518  C3A POPE  567     179.135 143.549  52.703  1.00  0.00            
ATOM   2519  C4A POPE  567     174.954 144.453  53.347  1.00  0.00            
ATOM   2520  C1B POPE  567     186.764 137.462  55.613  1.00  0.00            
ATOM   2521  C2B POPE  567     191.292 135.783  55.914  1.00  0.00            
ATOM   2522  C3B POPE  567     194.763 137.656  54.065  1.00  0.00            
ATOM   2523  C4B POPE  567     196.594 136.988  49.473  1.00  0.00            
ATOM   2524  NH3 POPE  568     283.092 185.247  73.610  1.00  0.00            
ATOM   2525  PO4 POPE  568     280.199 181.223  74.644  1.00  0.00            
ATOM   2526  GL1 POPE  568     280.811 181.461  69.418  1.00  0.00            
ATOM   2527  GL2 POPE  568     280.392 183.816  67.806  1.00  0.00            
ATOM   2528  C1A POPE  568     281.495 178.337  66.429  1.00  0.00            
ATOM   2529  D2A POPE  568     282.731 176.098  64.149  1.00  0.00            
ATOM   2530  C3A POPE  568     283.772 175.665  59.977  1.00  0.00            
ATOM   2531  C4A POPE  568     282.199 178.253  56.619  1.00  0.00            
ATOM   2532  C1B POPE  568     281.964 182.486  63.805  1.00  0.00            
ATOM   2533  C2B POPE  568     283.958 180.504  60.786  1.00  0.00            
ATOM   2534  C3B POPE  568     286.021 181.316  56.595  1.00  0.00            
ATOM   2535  C4B POPE  568     285.026 182.071  52.540  1.00  0.00            
ATOM   2536  NH3 POPE  569     106.376 258.271  67.904  1.00  0.00            
ATOM   2537  PO4 POPE  569     106.644 262.366  66.176  1.00  0.00            
ATOM   2538  GL1 POPE  569     107.276 263.102  61.593  1.00  0.00            
ATOM   2539  GL2 POPE  569     109.910 263.426  59.908  1.00  0.00            
ATOM   2540  C1A POPE  569     107.138 267.308  58.414  1.00  0.00            
ATOM   2541  D2A POPE  569     106.642 268.106  53.808  1.00  0.00            
ATOM   2542  C3A POPE  569     106.237 268.074  49.292  1.00  0.00            
ATOM   2543  C4A POPE  569     102.914 267.434  46.001  1.00  0.00            
ATOM   2544  C1B POPE  569     107.760 263.546  55.554  1.00  0.00            
ATOM   2545  C2B POPE  569     107.388 263.336  51.382  1.00  0.00            
ATOM   2546  C3B POPE  569     107.347 261.968  46.670  1.00  0.00            
ATOM   2547  C4B POPE  569     110.087 261.677  43.292  1.00  0.00            
ATOM   2548  NH3 POPE  570     199.533 273.235  68.655  1.00  0.00            
ATOM   2549  PO4 POPE  570     195.873 273.270  70.820  1.00  0.00            
ATOM   2550  GL1 POPE  570     192.528 274.169  67.312  1.00  0.00            
ATOM   2551  GL2 POPE  570     195.425 273.498  65.338  1.00  0.00            
ATOM   2552  C1A POPE  570     191.505 274.580  62.592  1.00  0.00            
ATOM   2553  D2A POPE  570     191.322 278.223  59.244  1.00  0.00            
ATOM   2554  C3A POPE  570     188.967 277.761  55.342  1.00  0.00            
ATOM   2555  C4A POPE  570     186.023 278.287  51.276  1.00  0.00            
ATOM   2556  C1B POPE  570     195.844 272.034  61.811  1.00  0.00            
ATOM   2557  C2B POPE  570     195.127 271.309  58.441  1.00  0.00            
ATOM   2558  C3B POPE  570     196.530 270.731  54.404  1.00  0.00            
ATOM   2559  C4B POPE  570     196.790 265.932  52.226  1.00  0.00            
ATOM   2560  NH3 POPE  571     108.851 229.229  72.776  1.00  0.00            
ATOM   2561  PO4 POPE  571     106.476 231.502  71.581  1.00  0.00            
ATOM   2562  GL1 POPE  571     106.193 234.762  68.255  1.00  0.00            
ATOM   2563  GL2 POPE  571     103.555 236.265  66.063  1.00  0.00            
ATOM   2564  C1A POPE  571     109.078 234.990  64.981  1.00  0.00            
ATOM   2565  D2A POPE  571     112.998 234.276  61.668  1.00  0.00            
ATOM   2566  C3A POPE  571     114.278 233.143  58.318  1.00  0.00            
ATOM   2567  C4A POPE  571     112.755 235.097  53.934  1.00  0.00            
ATOM   2568  C1B POPE  571     104.155 232.781  63.279  1.00  0.00            
ATOM   2569  C2B POPE  571     105.011 229.657  60.672  1.00  0.00            
ATOM   2570  C3B POPE  571     106.519 227.687  57.361  1.00  0.00            
ATOM   2571  C4B POPE  571     106.991 223.594  55.560  1.00  0.00            
ATOM   2572  NH3 POPE  572      17.672  23.283  66.568  1.00  0.00            
ATOM   2573  PO4 POPE  572      13.291  24.049  66.002  1.00  0.00            
ATOM   2574  GL1 POPE  572      12.377  25.180  62.494  1.00  0.00            
ATOM   2575  GL2 POPE  572      14.556  27.544  61.133  1.00  0.00            
ATOM   2576  C1A POPE  572      11.620  24.794  58.175  1.00  0.00            
ATOM   2577  D2A POPE  572      11.079  23.890  53.544  1.00  0.00            
ATOM   2578  C3A POPE  572      10.029  20.148  52.554  1.00  0.00            
ATOM   2579  C4A POPE  572       6.557  17.868  50.682  1.00  0.00            
ATOM   2580  C1B POPE  572      14.670  28.595  56.037  1.00  0.00            
ATOM   2581  C2B POPE  572      13.951  29.340  51.803  1.00  0.00            
ATOM   2582  C3B POPE  572      10.927  28.406  48.690  1.00  0.00            
ATOM   2583  C4B POPE  572       8.987  31.142  45.610  1.00  0.00            
ATOM   2584  NH3 POPE  573      59.914 252.125  73.848  1.00  0.00            
ATOM   2585  PO4 POPE  573      64.096 254.668  73.366  1.00  0.00            
ATOM   2586  GL1 POPE  573      63.884 252.824  69.260  1.00  0.00            
ATOM   2587  GL2 POPE  573      66.633 251.787  66.287  1.00  0.00            
ATOM   2588  C1A POPE  573      61.254 251.320  67.160  1.00  0.00            
ATOM   2589  D2A POPE  573      57.739 250.784  68.059  1.00  0.00            
ATOM   2590  C3A POPE  573      55.134 248.249  64.995  1.00  0.00            
ATOM   2591  C4A POPE  573      51.519 248.890  63.475  1.00  0.00            
ATOM   2592  C1B POPE  573      64.291 251.408  62.252  1.00  0.00            
ATOM   2593  C2B POPE  573      61.405 252.955  59.912  1.00  0.00            
ATOM   2594  C3B POPE  573      60.969 255.430  55.815  1.00  0.00            
ATOM   2595  C4B POPE  573      59.995 254.184  51.226  1.00  0.00            
ATOM   2596  NH3 POPE  574      34.577  15.654  68.057  1.00  0.00            
ATOM   2597  PO4 POPE  574      36.162  19.900  67.114  1.00  0.00            
ATOM   2598  GL1 POPE  574      38.065  18.163  63.506  1.00  0.00            
ATOM   2599  GL2 POPE  574      38.620  15.727  64.192  1.00  0.00            
ATOM   2600  C1A POPE  574      36.808  17.382  59.725  1.00  0.00            
ATOM   2601  D2A POPE  574      35.747  17.727  55.747  1.00  0.00            
ATOM   2602  C3A POPE  574      35.673  17.555  50.919  1.00  0.00            
ATOM   2603  C4A POPE  574      39.285  15.934  47.744  1.00  0.00            
ATOM   2604  C1B POPE  574      38.351  12.429  60.999  1.00  0.00            
ATOM   2605  C2B POPE  574      37.791   9.510  57.074  1.00  0.00            
ATOM   2606  C3B POPE  574      34.619   9.191  54.670  1.00  0.00            
ATOM   2607  C4B POPE  574      34.151   8.240  49.513  1.00  0.00            
ATOM   2608  NH3 POPE  575     199.944  65.696  61.069  1.00  0.00            
ATOM   2609  PO4 POPE  575     203.102  66.952  59.281  1.00  0.00            
ATOM   2610  GL1 POPE  575     203.306  67.873  56.055  1.00  0.00            
ATOM   2611  GL2 POPE  575     201.552  66.954  53.842  1.00  0.00            
ATOM   2612  C1A POPE  575     204.790  70.846  53.130  1.00  0.00            
ATOM   2613  D2A POPE  575     207.431  70.718  50.318  1.00  0.00            
ATOM   2614  C3A POPE  575     206.409  71.041  46.108  1.00  0.00            
ATOM   2615  C4A POPE  575     206.737  68.374  41.966  1.00  0.00            
ATOM   2616  C1B POPE  575     200.495  64.258  50.462  1.00  0.00            
ATOM   2617  C2B POPE  575     197.860  65.007  47.242  1.00  0.00            
ATOM   2618  C3B POPE  575     196.873  67.210  43.642  1.00  0.00            
ATOM   2619  C4B POPE  575     193.642  69.927  41.791  1.00  0.00            
ATOM   2620  NH3 POPE  576      81.065  57.106  67.582  1.00  0.00            
ATOM   2621  PO4 POPE  576      76.796  55.597  66.450  1.00  0.00            
ATOM   2622  GL1 POPE  576      76.825  52.685  62.553  1.00  0.00            
ATOM   2623  GL2 POPE  576      75.189  49.115  62.261  1.00  0.00            
ATOM   2624  C1A POPE  576      78.583  51.302  58.460  1.00  0.00            
ATOM   2625  D2A POPE  576      82.082  52.300  56.963  1.00  0.00            
ATOM   2626  C3A POPE  576      83.503  52.129  52.649  1.00  0.00            
ATOM   2627  C4A POPE  576      85.752  50.906  47.657  1.00  0.00            
ATOM   2628  C1B POPE  576      73.116  52.246  58.957  1.00  0.00            
ATOM   2629  C2B POPE  576      72.477  54.709  54.578  1.00  0.00            
ATOM   2630  C3B POPE  576      69.479  56.683  53.381  1.00  0.00            
ATOM   2631  C4B POPE  576      67.702  55.963  49.258  1.00  0.00            
ATOM   2632  NH3 POPE  577       9.849 104.693  69.650  1.00  0.00            
ATOM   2633  PO4 POPE  577      13.246 106.346  70.395  1.00  0.00            
ATOM   2634  GL1 POPE  577      13.210 106.347  65.693  1.00  0.00            
ATOM   2635  GL2 POPE  577      10.612 104.249  65.140  1.00  0.00            
ATOM   2636  C1A POPE  577      14.151 106.274  60.963  1.00  0.00            
ATOM   2637  D2A POPE  577      12.845 106.636  55.313  1.00  0.00            
ATOM   2638  C3A POPE  577      13.234 110.197  51.662  1.00  0.00            
ATOM   2639  C4A POPE  577      12.483 113.874  49.359  1.00  0.00            
ATOM   2640  C1B POPE  577       9.476 105.195  61.023  1.00  0.00            
ATOM   2641  C2B POPE  577       8.253 105.579  55.675  1.00  0.00            
ATOM   2642  C3B POPE  577       9.253 106.917  50.948  1.00  0.00            
ATOM   2643  C4B POPE  577      10.119 104.790  46.719  1.00  0.00            
ATOM   2644  NH3 POPE  578     270.536 168.515  70.189  1.00  0.00            
ATOM   2645  PO4 POPE  578     266.740 167.795  68.885  1.00  0.00            
ATOM   2646  GL1 POPE  578     265.081 167.129  65.100  1.00  0.00            
ATOM   2647  GL2 POPE  578     261.269 167.168  65.690  1.00  0.00            
ATOM   2648  C1A POPE  578     266.480 169.350  61.092  1.00  0.00            
ATOM   2649  D2A POPE  578     268.791 170.061  58.092  1.00  0.00            
ATOM   2650  C3A POPE  578     272.363 170.162  59.721  1.00  0.00            
ATOM   2651  C4A POPE  578     276.568 171.040  58.148  1.00  0.00            
ATOM   2652  C1B POPE  578     261.404 168.122  62.021  1.00  0.00            
ATOM   2653  C2B POPE  578     262.691 170.476  57.784  1.00  0.00            
ATOM   2654  C3B POPE  578     265.077 169.919  54.661  1.00  0.00            
ATOM   2655  C4B POPE  578     267.584 167.814  51.347  1.00  0.00            
ATOM   2656  NH3 POPE  579     239.302 102.610  64.745  1.00  0.00            
ATOM   2657  PO4 POPE  579     239.543  98.298  63.973  1.00  0.00            
ATOM   2658  GL1 POPE  579     238.185  97.914  60.370  1.00  0.00            
ATOM   2659  GL2 POPE  579     237.192  94.738  58.701  1.00  0.00            
ATOM   2660  C1A POPE  579     239.075  99.342  56.922  1.00  0.00            
ATOM   2661  D2A POPE  579     240.773 100.215  52.767  1.00  0.00            
ATOM   2662  C3A POPE  579     244.311 102.009  51.648  1.00  0.00            
ATOM   2663  C4A POPE  579     246.192 104.155  47.713  1.00  0.00            
ATOM   2664  C1B POPE  579     237.841  95.587  53.798  1.00  0.00            
ATOM   2665  C2B POPE  579     239.586  93.224  50.795  1.00  0.00            
ATOM   2666  C3B POPE  579     241.348  93.919  46.621  1.00  0.00            
ATOM   2667  C4B POPE  579     243.289  92.269  43.066  1.00  0.00            
ATOM   2668  NH3 POPE  580       9.930  39.323  68.653  1.00  0.00            
ATOM   2669  PO4 POPE  580       8.346  36.232  67.916  1.00  0.00            
ATOM   2670  GL1 POPE  580       8.372  37.318  63.392  1.00  0.00            
ATOM   2671  GL2 POPE  580      10.853  35.530  61.325  1.00  0.00            
ATOM   2672  C1A POPE  580       5.671  36.996  60.253  1.00  0.00            
ATOM   2673  D2A POPE  580       4.862  38.534  55.123  1.00  0.00            
ATOM   2674  C3A POPE  580       1.174  37.242  52.807  1.00  0.00            
ATOM   2675  C4A POPE  580     289.177  34.335  49.651  1.00  0.00            
ATOM   2676  C1B POPE  580      10.140  36.931  56.387  1.00  0.00            
ATOM   2677  C2B POPE  580      11.079  37.469  52.654  1.00  0.00            
ATOM   2678  C3B POPE  580       9.733  38.582  48.170  1.00  0.00            
ATOM   2679  C4B POPE  580       9.907  42.934  46.240  1.00  0.00            
ATOM   2680  NH3 POPE  581     208.570 272.022  66.000  1.00  0.00            
ATOM   2681  PO4 POPE  581     208.802 276.390  68.078  1.00  0.00            
ATOM   2682  GL1 POPE  581     208.681 277.773  63.560  1.00  0.00            
ATOM   2683  GL2 POPE  581     205.660 280.370  62.923  1.00  0.00            
ATOM   2684  C1A POPE  581     208.740 278.112  59.307  1.00  0.00            
ATOM   2685  D2A POPE  581     206.259 277.730  56.378  1.00  0.00            
ATOM   2686  C3A POPE  581     202.306 279.145  56.352  1.00  0.00            
ATOM   2687  C4A POPE  581     197.918 278.406  55.389  1.00  0.00            
ATOM   2688  C1B POPE  581     203.802 276.425  60.813  1.00  0.00            
ATOM   2689  C2B POPE  581     200.119 274.880  57.538  1.00  0.00            
ATOM   2690  C3B POPE  581     199.606 274.154  52.641  1.00  0.00            
ATOM   2691  C4B POPE  581     201.242 275.153  48.289  1.00  0.00            
ATOM   2692  NH3 POPE  582      13.531  37.553  65.871  1.00  0.00            
ATOM   2693  PO4 POPE  582      17.498  34.530  65.640  1.00  0.00            
ATOM   2694  GL1 POPE  582      17.818  35.803  62.404  1.00  0.00            
ATOM   2695  GL2 POPE  582      19.790  34.214  61.477  1.00  0.00            
ATOM   2696  C1A POPE  582      15.555  36.855  58.901  1.00  0.00            
ATOM   2697  D2A POPE  582      15.646  38.242  54.674  1.00  0.00            
ATOM   2698  C3A POPE  582      15.128  34.902  51.396  1.00  0.00            
ATOM   2699  C4A POPE  582      11.126  33.558  49.297  1.00  0.00            
ATOM   2700  C1B POPE  582      22.371  33.299  58.277  1.00  0.00            
ATOM   2701  C2B POPE  582      25.249  32.557  54.685  1.00  0.00            
ATOM   2702  C3B POPE  582      27.583  32.872  51.580  1.00  0.00            
ATOM   2703  C4B POPE  582      27.986  33.221  47.337  1.00  0.00            
ATOM   2704  NH3 POPE  583     115.949  27.975  66.110  1.00  0.00            
ATOM   2705  PO4 POPE  583     112.051  29.607  67.537  1.00  0.00            
ATOM   2706  GL1 POPE  583     112.890  29.444  62.436  1.00  0.00            
ATOM   2707  GL2 POPE  583     114.952  26.049  60.650  1.00  0.00            
ATOM   2708  C1A POPE  583     111.202  30.773  58.047  1.00  0.00            
ATOM   2709  D2A POPE  583     108.109  32.069  54.977  1.00  0.00            
ATOM   2710  C3A POPE  583     110.110  28.662  51.883  1.00  0.00            
ATOM   2711  C4A POPE  583     110.439  27.474  47.748  1.00  0.00            
ATOM   2712  C1B POPE  583     117.304  25.980  56.294  1.00  0.00            
ATOM   2713  C2B POPE  583     119.754  26.569  52.609  1.00  0.00            
ATOM   2714  C3B POPE  583     121.854  27.941  49.546  1.00  0.00            
ATOM   2715  C4B POPE  583     122.837  26.849  45.690  1.00  0.00            
ATOM   2716  NH3 POPE  584     258.065  53.044  62.590  1.00  0.00            
ATOM   2717  PO4 POPE  584     262.120  50.793  62.924  1.00  0.00            
ATOM   2718  GL1 POPE  584     262.910  52.109  59.304  1.00  0.00            
ATOM   2719  GL2 POPE  584     262.910  54.581  58.849  1.00  0.00            
ATOM   2720  C1A POPE  584     264.996  51.721  55.519  1.00  0.00            
ATOM   2721  D2A POPE  584     266.509  53.570  51.402  1.00  0.00            
ATOM   2722  C3A POPE  584     262.846  54.171  47.885  1.00  0.00            
ATOM   2723  C4A POPE  584     258.622  55.432  46.620  1.00  0.00            
ATOM   2724  C1B POPE  584     260.869  54.642  54.780  1.00  0.00            
ATOM   2725  C2B POPE  584     258.780  55.882  51.875  1.00  0.00            
ATOM   2726  C3B POPE  584     255.384  58.427  49.604  1.00  0.00            
ATOM   2727  C4B POPE  584     255.590  60.953  45.415  1.00  0.00            
ATOM   2728  NH3 POPE  585      70.978 167.654  76.129  1.00  0.00            
ATOM   2729  PO4 POPE  585      68.732 169.550  79.190  1.00  0.00            
ATOM   2730  GL1 POPE  585      67.279 170.703  74.560  1.00  0.00            
ATOM   2731  GL2 POPE  585      63.921 169.046  74.058  1.00  0.00            
ATOM   2732  C1A POPE  585      69.514 170.035  70.434  1.00  0.00            
ATOM   2733  D2A POPE  585      72.116 171.162  67.276  1.00  0.00            
ATOM   2734  C3A POPE  585      71.464 169.206  62.748  1.00  0.00            
ATOM   2735  C4A POPE  585      73.133 169.331  57.875  1.00  0.00            
ATOM   2736  C1B POPE  585      60.887 165.901  70.760  1.00  0.00            
ATOM   2737  C2B POPE  585      62.635 165.644  66.094  1.00  0.00            
ATOM   2738  C3B POPE  585      61.078 165.020  62.140  1.00  0.00            
ATOM   2739  C4B POPE  585      61.145 162.308  59.530  1.00  0.00            
ATOM   2740  NH3 POPE  586     226.274  35.399  62.345  1.00  0.00            
ATOM   2741  PO4 POPE  586     224.191  31.563  60.337  1.00  0.00            
ATOM   2742  GL1 POPE  586     224.438  32.847  55.476  1.00  0.00            
ATOM   2743  GL2 POPE  586     221.639  33.627  53.245  1.00  0.00            
ATOM   2744  C1A POPE  586     226.493  32.713  51.250  1.00  0.00            
ATOM   2745  D2A POPE  586     225.666  33.769  47.601  1.00  0.00            
ATOM   2746  C3A POPE  586     225.637  30.225  43.860  1.00  0.00            
ATOM   2747  C4A POPE  586     224.481  26.947  41.134  1.00  0.00            
ATOM   2748  C1B POPE  586     221.336  32.493  49.481  1.00  0.00            
ATOM   2749  C2B POPE  586     221.356  33.627  44.195  1.00  0.00            
ATOM   2750  C3B POPE  586     221.911  31.275  39.313  1.00  0.00            
ATOM   2751  C4B POPE  586     223.684  30.767  36.024  1.00  0.00            
ATOM   2752  NH3 POPE  587     213.579 151.466  67.199  1.00  0.00            
ATOM   2753  PO4 POPE  587     210.980 149.371  64.839  1.00  0.00            
ATOM   2754  GL1 POPE  587     215.001 150.327  61.875  1.00  0.00            
ATOM   2755  GL2 POPE  587     218.628 149.170  60.407  1.00  0.00            
ATOM   2756  C1A POPE  587     214.285 150.048  58.098  1.00  0.00            
ATOM   2757  D2A POPE  587     214.685 150.277  52.964  1.00  0.00            
ATOM   2758  C3A POPE  587     216.081 153.691  50.320  1.00  0.00            
ATOM   2759  C4A POPE  587     219.322 156.204  47.297  1.00  0.00            
ATOM   2760  C1B POPE  587     216.867 145.414  57.620  1.00  0.00            
ATOM   2761  C2B POPE  587     218.269 143.827  54.332  1.00  0.00            
ATOM   2762  C3B POPE  587     219.952 143.037  49.959  1.00  0.00            
ATOM   2763  C4B POPE  587     221.311 142.714  45.119  1.00  0.00            
ATOM   2764  NH3 POPE  588     265.545 144.462  68.312  1.00  0.00            
ATOM   2765  PO4 POPE  588     268.969 147.540  69.259  1.00  0.00            
ATOM   2766  GL1 POPE  588     269.173 148.622  65.111  1.00  0.00            
ATOM   2767  GL2 POPE  588     269.228 152.542  63.781  1.00  0.00            
ATOM   2768  C1A POPE  588     271.116 146.086  61.080  1.00  0.00            
ATOM   2769  D2A POPE  588     271.024 146.058  55.691  1.00  0.00            
ATOM   2770  C3A POPE  588     272.378 145.814  51.889  1.00  0.00            
ATOM   2771  C4A POPE  588     275.387 143.807  49.008  1.00  0.00            
ATOM   2772  C1B POPE  588     270.049 152.596  59.471  1.00  0.00            
ATOM   2773  C2B POPE  588     271.934 150.599  57.455  1.00  0.00            
ATOM   2774  C3B POPE  588     274.182 150.718  53.643  1.00  0.00            
ATOM   2775  C4B POPE  588     275.115 148.826  49.423  1.00  0.00            
ATOM   2776  NH3 POPE  589     282.286  64.910  65.783  1.00  0.00            
ATOM   2777  PO4 POPE  589     279.615  67.735  65.834  1.00  0.00            
ATOM   2778  GL1 POPE  589     278.532  66.801  61.931  1.00  0.00            
ATOM   2779  GL2 POPE  589     275.209  66.133  60.251  1.00  0.00            
ATOM   2780  C1A POPE  589     280.972  68.464  58.812  1.00  0.00            
ATOM   2781  D2A POPE  589     283.502  68.510  55.075  1.00  0.00            
ATOM   2782  C3A POPE  589     283.655  67.500  50.568  1.00  0.00            
ATOM   2783  C4A POPE  589     284.914  69.419  46.871  1.00  0.00            
ATOM   2784  C1B POPE  589     277.916  65.759  56.182  1.00  0.00            
ATOM   2785  C2B POPE  589     278.884  65.817  52.255  1.00  0.00            
ATOM   2786  C3B POPE  589     279.056  68.332  48.376  1.00  0.00            
ATOM   2787  C4B POPE  589     280.662  71.643  46.290  1.00  0.00            
ATOM   2788  NH3 POPE  590      98.464  33.918  68.362  1.00  0.00            
ATOM   2789  PO4 POPE  590      97.484  30.273  70.184  1.00  0.00            
ATOM   2790  GL1 POPE  590      97.498  28.598  65.823  1.00  0.00            
ATOM   2791  GL2 POPE  590      97.773  31.329  63.973  1.00  0.00            
ATOM   2792  C1A POPE  590     100.976  27.130  63.136  1.00  0.00            
ATOM   2793  D2A POPE  590     101.277  25.337  58.516  1.00  0.00            
ATOM   2794  C3A POPE  590      98.553  27.470  55.262  1.00  0.00            
ATOM   2795  C4A POPE  590      94.998  25.915  53.436  1.00  0.00            
ATOM   2796  C1B POPE  590      98.983  30.282  59.648  1.00  0.00            
ATOM   2797  C2B POPE  590      99.400  32.448  55.566  1.00  0.00            
ATOM   2798  C3B POPE  590      98.679  31.198  51.285  1.00  0.00            
ATOM   2799  C4B POPE  590      96.883  28.385  48.033  1.00  0.00            
ATOM   2800  NH3 POPE  591     106.288 249.488  64.804  1.00  0.00            
ATOM   2801  PO4 POPE  591     107.813 248.909  68.575  1.00  0.00            
ATOM   2802  GL1 POPE  591     107.800 244.836  66.138  1.00  0.00            
ATOM   2803  GL2 POPE  591     107.496 240.951  65.880  1.00  0.00            
ATOM   2804  C1A POPE  591     106.404 243.839  61.927  1.00  0.00            
ATOM   2805  D2A POPE  591     106.400 245.151  59.342  1.00  0.00            
ATOM   2806  C3A POPE  591     107.202 245.167  54.488  1.00  0.00            
ATOM   2807  C4A POPE  591     106.242 248.167  50.977  1.00  0.00            
ATOM   2808  C1B POPE  591     106.538 238.305  62.343  1.00  0.00            
ATOM   2809  C2B POPE  591     107.352 234.781  58.793  1.00  0.00            
ATOM   2810  C3B POPE  591     107.941 234.999  54.440  1.00  0.00            
ATOM   2811  C4B POPE  591     104.282 235.815  51.909  1.00  0.00            
ATOM   2812  NH3 POPE  592      12.460 131.614  69.111  1.00  0.00            
ATOM   2813  PO4 POPE  592      13.311 135.786  68.110  1.00  0.00            
ATOM   2814  GL1 POPE  592      12.164 133.608  64.535  1.00  0.00            
ATOM   2815  GL2 POPE  592      14.539 131.680  64.347  1.00  0.00            
ATOM   2816  C1A POPE  592       9.349 131.889  61.229  1.00  0.00            
ATOM   2817  D2A POPE  592       7.104 133.671  57.766  1.00  0.00            
ATOM   2818  C3A POPE  592       6.262 132.355  53.760  1.00  0.00            
ATOM   2819  C4A POPE  592       4.403 134.488  50.037  1.00  0.00            
ATOM   2820  C1B POPE  592      18.194 131.634  63.500  1.00  0.00            
ATOM   2821  C2B POPE  592      20.392 133.471  59.527  1.00  0.00            
ATOM   2822  C3B POPE  592      17.592 135.791  56.684  1.00  0.00            
ATOM   2823  C4B POPE  592      18.265 137.626  51.911  1.00  0.00            
ATOM   2824  NH3 POPE  593     244.197  99.220  64.725  1.00  0.00            
ATOM   2825  PO4 POPE  593     243.930 102.921  64.462  1.00  0.00            
ATOM   2826  GL1 POPE  593     243.876 104.312  60.771  1.00  0.00            
ATOM   2827  GL2 POPE  593     240.477 103.139  59.371  1.00  0.00            
ATOM   2828  C1A POPE  593     245.330 106.155  56.895  1.00  0.00            
ATOM   2829  D2A POPE  593     246.386 106.622  52.476  1.00  0.00            
ATOM   2830  C3A POPE  593     245.947 109.635  49.316  1.00  0.00            
ATOM   2831  C4A POPE  593     243.474 113.818  47.931  1.00  0.00            
ATOM   2832  C1B POPE  593     240.963 104.166  55.721  1.00  0.00            
ATOM   2833  C2B POPE  593     241.696 107.458  53.256  1.00  0.00            
ATOM   2834  C3B POPE  593     239.269 110.094  50.007  1.00  0.00            
ATOM   2835  C4B POPE  593     238.333 113.323  46.346  1.00  0.00            
ATOM   2836  NH3 POPE  594     110.430 208.365  75.931  1.00  0.00            
ATOM   2837  PO4 POPE  594     107.947 210.826  77.367  1.00  0.00            
ATOM   2838  GL1 POPE  594     106.155 210.154  73.017  1.00  0.00            
ATOM   2839  GL2 POPE  594     106.843 206.981  71.473  1.00  0.00            
ATOM   2840  C1A POPE  594     105.068 212.714  68.938  1.00  0.00            
ATOM   2841  D2A POPE  594     102.534 211.610  65.286  1.00  0.00            
ATOM   2842  C3A POPE  594     103.764 212.868  62.671  1.00  0.00            
ATOM   2843  C4A POPE  594     104.596 209.419  58.278  1.00  0.00            
ATOM   2844  C1B POPE  594     106.170 204.299  67.808  1.00  0.00            
ATOM   2845  C2B POPE  594     104.758 202.667  65.497  1.00  0.00            
ATOM   2846  C3B POPE  594     104.389 203.105  60.948  1.00  0.00            
ATOM   2847  C4B POPE  594     101.710 205.437  58.389  1.00  0.00            
ATOM   2848  NH3 POPE  595      62.409 125.925  73.431  1.00  0.00            
ATOM   2849  PO4 POPE  595      59.063 123.097  72.356  1.00  0.00            
ATOM   2850  GL1 POPE  595      60.553 123.996  69.200  1.00  0.00            
ATOM   2851  GL2 POPE  595      59.310 122.704  66.322  1.00  0.00            
ATOM   2852  C1A POPE  595      62.959 126.950  66.027  1.00  0.00            
ATOM   2853  D2A POPE  595      63.873 128.362  61.613  1.00  0.00            
ATOM   2854  C3A POPE  595      65.745 132.159  62.106  1.00  0.00            
ATOM   2855  C4A POPE  595      64.870 135.483  62.683  1.00  0.00            
ATOM   2856  C1B POPE  595      60.708 124.238  62.476  1.00  0.00            
ATOM   2857  C2B POPE  595      63.430 124.678  58.673  1.00  0.00            
ATOM   2858  C3B POPE  595      64.711 124.412  54.051  1.00  0.00            
ATOM   2859  C4B POPE  595      69.684 125.120  52.321  1.00  0.00            
ATOM   2860  NH3 POPE  596      78.599 162.809  74.288  1.00  0.00            
ATOM   2861  PO4 POPE  596      79.943 158.929  73.918  1.00  0.00            
ATOM   2862  GL1 POPE  596      80.788 160.296  70.197  1.00  0.00            
ATOM   2863  GL2 POPE  596      80.153 163.797  69.904  1.00  0.00            
ATOM   2864  C1A POPE  596      80.976 157.053  67.160  1.00  0.00            
ATOM   2865  D2A POPE  596      80.653 156.404  63.067  1.00  0.00            
ATOM   2866  C3A POPE  596      77.097 157.108  59.636  1.00  0.00            
ATOM   2867  C4A POPE  596      77.292 156.710  54.656  1.00  0.00            
ATOM   2868  C1B POPE  596      83.880 162.837  67.289  1.00  0.00            
ATOM   2869  C2B POPE  596      82.482 161.568  63.875  1.00  0.00            
ATOM   2870  C3B POPE  596      80.918 160.499  59.813  1.00  0.00            
ATOM   2871  C4B POPE  596      81.932 158.097  56.320  1.00  0.00            
ATOM   2872  NH3 POPE  597      47.012 210.003  79.644  1.00  0.00            
ATOM   2873  PO4 POPE  597      45.986 214.006  78.556  1.00  0.00            
ATOM   2874  GL1 POPE  597      45.706 211.720  74.935  1.00  0.00            
ATOM   2875  GL2 POPE  597      48.511 210.195  74.804  1.00  0.00            
ATOM   2876  C1A POPE  597      44.896 210.739  70.311  1.00  0.00            
ATOM   2877  D2A POPE  597      44.996 208.647  65.418  1.00  0.00            
ATOM   2878  C3A POPE  597      43.850 210.130  61.218  1.00  0.00            
ATOM   2879  C4A POPE  597      43.865 207.992  57.858  1.00  0.00            
ATOM   2880  C1B POPE  597      50.654 210.774  71.272  1.00  0.00            
ATOM   2881  C2B POPE  597      48.990 211.643  67.683  1.00  0.00            
ATOM   2882  C3B POPE  597      49.843 209.867  63.316  1.00  0.00            
ATOM   2883  C4B POPE  597      49.384 210.545  58.968  1.00  0.00            
ATOM   2884  NH3 POPE  598       5.025  24.637  69.704  1.00  0.00            
ATOM   2885  PO4 POPE  598       1.775  24.096  72.299  1.00  0.00            
ATOM   2886  GL1 POPE  598       0.859  23.042  67.374  1.00  0.00            
ATOM   2887  GL2 POPE  598     288.746  24.325  66.300  1.00  0.00            
ATOM   2888  C1A POPE  598       3.745  21.650  63.145  1.00  0.00            
ATOM   2889  D2A POPE  598       2.527  18.995  60.256  1.00  0.00            
ATOM   2890  C3A POPE  598       1.832  20.635  55.467  1.00  0.00            
ATOM   2891  C4A POPE  598       2.256  21.229  52.132  1.00  0.00            
ATOM   2892  C1B POPE  598       0.016  25.155  61.870  1.00  0.00            
ATOM   2893  C2B POPE  598       3.946  24.707  58.958  1.00  0.00            
ATOM   2894  C3B POPE  598       6.586  23.961  54.916  1.00  0.00            
ATOM   2895  C4B POPE  598       7.167  22.895  50.064  1.00  0.00            
ATOM   2896  NH3 POPE  599     259.510 280.941  69.017  1.00  0.00            
ATOM   2897  PO4 POPE  599     263.190 282.545  70.307  1.00  0.00            
ATOM   2898  GL1 POPE  599     264.224 280.648  66.205  1.00  0.00            
ATOM   2899  GL2 POPE  599     267.612 282.997  65.248  1.00  0.00            
ATOM   2900  C1A POPE  599     267.139 278.765  62.260  1.00  0.00            
ATOM   2901  D2A POPE  599     268.343 278.938  57.558  1.00  0.00            
ATOM   2902  C3A POPE  599     269.269 274.403  56.868  1.00  0.00            
ATOM   2903  C4A POPE  599     268.786 272.165  52.810  1.00  0.00            
ATOM   2904  C1B POPE  599     269.300 283.138  60.923  1.00  0.00            
ATOM   2905  C2B POPE  599     272.625 281.037  59.074  1.00  0.00            
ATOM   2906  C3B POPE  599     273.289 277.041  56.288  1.00  0.00            
ATOM   2907  C4B POPE  599     273.622 273.564  55.004  1.00  0.00            
ATOM   2908  NH3 POPE  600     273.302  86.044  67.558  1.00  0.00            
ATOM   2909  PO4 POPE  600     275.559  82.333  68.142  1.00  0.00            
ATOM   2910  GL1 POPE  600     276.587  83.145  64.292  1.00  0.00            
ATOM   2911  GL2 POPE  600     277.134  81.252  62.539  1.00  0.00            
ATOM   2912  C1A POPE  600     274.490  85.315  61.474  1.00  0.00            
ATOM   2913  D2A POPE  600     273.646  86.391  56.576  1.00  0.00            
ATOM   2914  C3A POPE  600     274.275  83.232  53.354  1.00  0.00            
ATOM   2915  C4A POPE  600     274.644  82.729  48.486  1.00  0.00            
ATOM   2916  C1B POPE  600     276.257  81.469  58.559  1.00  0.00            
ATOM   2917  C2B POPE  600     277.059  78.656  55.865  1.00  0.00            
ATOM   2918  C3B POPE  600     277.835  75.137  54.115  1.00  0.00            
ATOM   2919  C4B POPE  600     281.394  72.093  51.817  1.00  0.00            
ATOM   2920  NH3 POPE  601     174.847 212.210  71.224  1.00  0.00            
ATOM   2921  PO4 POPE  601     178.975 213.594  72.563  1.00  0.00            
ATOM   2922  GL1 POPE  601     179.850 212.943  68.451  1.00  0.00            
ATOM   2923  GL2 POPE  601     177.735 210.816  67.839  1.00  0.00            
ATOM   2924  C1A POPE  601     179.056 214.115  64.242  1.00  0.00            
ATOM   2925  D2A POPE  601     179.346 213.681  59.420  1.00  0.00            
ATOM   2926  C3A POPE  601     181.053 215.207  55.284  1.00  0.00            
ATOM   2927  C4A POPE  601     185.711 214.570  52.701  1.00  0.00            
ATOM   2928  C1B POPE  601     178.592 208.079  63.931  1.00  0.00            
ATOM   2929  C2B POPE  601     176.998 207.090  59.585  1.00  0.00            
ATOM   2930  C3B POPE  601     177.730 205.428  56.200  1.00  0.00            
ATOM   2931  C4B POPE  601     177.840 203.081  52.651  1.00  0.00            
ATOM   2932  NH3 POPE  602     109.037 267.220  64.540  1.00  0.00            
ATOM   2933  PO4 POPE  602     112.737 268.758  66.384  1.00  0.00            
ATOM   2934  GL1 POPE  602     112.379 270.430  61.935  1.00  0.00            
ATOM   2935  GL2 POPE  602     111.361 268.267  60.234  1.00  0.00            
ATOM   2936  C1A POPE  602     110.373 272.016  57.487  1.00  0.00            
ATOM   2937  D2A POPE  602     111.757 272.364  52.316  1.00  0.00            
ATOM   2938  C3A POPE  602     111.587 275.731  49.180  1.00  0.00            
ATOM   2939  C4A POPE  602     114.190 278.765  48.544  1.00  0.00            
ATOM   2940  C1B POPE  602     112.064 266.790  56.067  1.00  0.00            
ATOM   2941  C2B POPE  602     111.138 267.346  51.377  1.00  0.00            
ATOM   2942  C3B POPE  602     110.737 270.230  47.520  1.00  0.00            
ATOM   2943  C4B POPE  602     111.367 272.871  43.824  1.00  0.00            
ATOM   2944  NH3 POPE  603     157.519  56.914  60.402  1.00  0.00            
ATOM   2945  PO4 POPE  603     159.621  53.704  61.883  1.00  0.00            
ATOM   2946  GL1 POPE  603     159.266  52.774  57.080  1.00  0.00            
ATOM   2947  GL2 POPE  603     161.193  53.598  54.513  1.00  0.00            
ATOM   2948  C1A POPE  603     157.362  50.632  53.485  1.00  0.00            
ATOM   2949  D2A POPE  603     155.786  47.837  49.362  1.00  0.00            
ATOM   2950  C3A POPE  603     158.456  47.953  46.101  1.00  0.00            
ATOM   2951  C4A POPE  603     157.432  48.598  41.303  1.00  0.00            
ATOM   2952  C1B POPE  603     163.111  57.676  51.677  1.00  0.00            
ATOM   2953  C2B POPE  603     167.120  59.706  51.147  1.00  0.00            
ATOM   2954  C3B POPE  603     168.430  57.911  48.610  1.00  0.00            
ATOM   2955  C4B POPE  603     170.613  60.222  45.461  1.00  0.00            
ATOM   2956  NH3 POPE  604     256.962 209.073  74.976  1.00  0.00            
ATOM   2957  PO4 POPE  604     252.507 209.204  73.915  1.00  0.00            
ATOM   2958  GL1 POPE  604     252.469 213.011  70.150  1.00  0.00            
ATOM   2959  GL2 POPE  604     256.024 212.549  69.814  1.00  0.00            
ATOM   2960  C1A POPE  604     251.546 216.545  66.542  1.00  0.00            
ATOM   2961  D2A POPE  604     253.226 217.587  63.050  1.00  0.00            
ATOM   2962  C3A POPE  604     251.202 217.470  59.276  1.00  0.00            
ATOM   2963  C4A POPE  604     251.429 219.811  54.969  1.00  0.00            
ATOM   2964  C1B POPE  604     255.352 213.380  65.916  1.00  0.00            
ATOM   2965  C2B POPE  604     257.812 213.030  62.548  1.00  0.00            
ATOM   2966  C3B POPE  604     260.985 214.233  61.077  1.00  0.00            
ATOM   2967  C4B POPE  604     262.937 215.358  57.971  1.00  0.00            
ATOM   2968  NH3 POPE  605     269.670  16.293  67.959  1.00  0.00            
ATOM   2969  PO4 POPE  605     267.709  19.295  67.473  1.00  0.00            
ATOM   2970  GL1 POPE  605     267.699  19.715  63.558  1.00  0.00            
ATOM   2971  GL2 POPE  605     265.215  18.036  63.186  1.00  0.00            
ATOM   2972  C1A POPE  605     268.666  21.548  59.128  1.00  0.00            
ATOM   2973  D2A POPE  605     271.603  19.965  56.464  1.00  0.00            
ATOM   2974  C3A POPE  605     269.915  21.288  52.359  1.00  0.00            
ATOM   2975  C4A POPE  605     270.387  24.775  49.577  1.00  0.00            
ATOM   2976  C1B POPE  605     265.118  17.022  59.864  1.00  0.00            
ATOM   2977  C2B POPE  605     266.640  17.463  55.381  1.00  0.00            
ATOM   2978  C3B POPE  605     265.011  20.473  51.919  1.00  0.00            
ATOM   2979  C4B POPE  605     265.210  19.713  47.367  1.00  0.00            
ATOM   2980  NH3 POPE  606      15.773   7.007  71.010  1.00  0.00            
ATOM   2981  PO4 POPE  606      12.036   7.638  70.077  1.00  0.00            
ATOM   2982  GL1 POPE  606      14.509   6.437  66.132  1.00  0.00            
ATOM   2983  GL2 POPE  606      15.131   2.986  67.706  1.00  0.00            
ATOM   2984  C1A POPE  606      13.325   5.652  61.890  1.00  0.00            
ATOM   2985  D2A POPE  606      12.267   5.823  57.596  1.00  0.00            
ATOM   2986  C3A POPE  606      11.756   2.310  54.759  1.00  0.00            
ATOM   2987  C4A POPE  606      12.874   0.163  50.666  1.00  0.00            
ATOM   2988  C1B POPE  606      17.625   3.069  63.766  1.00  0.00            
ATOM   2989  C2B POPE  606      20.483   2.416  60.466  1.00  0.00            
ATOM   2990  C3B POPE  606      19.949 289.058  57.401  1.00  0.00            
ATOM   2991  C4B POPE  606      18.097 285.222  54.971  1.00  0.00            
ATOM   2992  NH3 POPE  607     221.183 153.766  64.900  1.00  0.00            
ATOM   2993  PO4 POPE  607     220.908 158.299  64.331  1.00  0.00            
ATOM   2994  GL1 POPE  607     221.822 158.284  61.137  1.00  0.00            
ATOM   2995  GL2 POPE  607     224.293 159.401  60.341  1.00  0.00            
ATOM   2996  C1A POPE  607     221.741 158.230  56.265  1.00  0.00            
ATOM   2997  D2A POPE  607     224.652 159.977  53.184  1.00  0.00            
ATOM   2998  C3A POPE  607     228.909 158.536  51.657  1.00  0.00            
ATOM   2999  C4A POPE  607     233.870 157.355  53.054  1.00  0.00            
ATOM   3000  C1B POPE  607     224.871 162.751  57.641  1.00  0.00            
ATOM   3001  C2B POPE  607     224.209 166.694  55.365  1.00  0.00            
ATOM   3002  C3B POPE  607     224.490 168.640  51.605  1.00  0.00            
ATOM   3003  C4B POPE  607     227.003 168.730  47.119  1.00  0.00            
ATOM   3004  NH3 POPE  608     192.335  94.579  61.703  1.00  0.00            
ATOM   3005  PO4 POPE  608     189.095  91.879  61.976  1.00  0.00            
ATOM   3006  GL1 POPE  608     188.793  92.706  57.529  1.00  0.00            
ATOM   3007  GL2 POPE  608     190.776  94.673  57.101  1.00  0.00            
ATOM   3008  C1A POPE  608     188.066  94.288  52.905  1.00  0.00            
ATOM   3009  D2A POPE  608     190.597  96.607  50.428  1.00  0.00            
ATOM   3010  C3A POPE  608     193.845  95.474  47.082  1.00  0.00            
ATOM   3011  C4A POPE  608     193.568  91.096  45.469  1.00  0.00            
ATOM   3012  C1B POPE  608     192.541  93.272  53.961  1.00  0.00            
ATOM   3013  C2B POPE  608     191.398  91.967  49.481  1.00  0.00            
ATOM   3014  C3B POPE  608     189.573  88.840  46.796  1.00  0.00            
ATOM   3015  C4B POPE  608     186.569  86.532  43.831  1.00  0.00            
ATOM   3016  NH3 POPE  609     247.877 210.804  72.512  1.00  0.00            
ATOM   3017  PO4 POPE  609     247.210 215.554  72.323  1.00  0.00            
ATOM   3018  GL1 POPE  609     247.993 213.121  67.962  1.00  0.00            
ATOM   3019  GL2 POPE  609     244.843 213.132  67.701  1.00  0.00            
ATOM   3020  C1A POPE  609     250.842 211.875  64.800  1.00  0.00            
ATOM   3021  D2A POPE  609     253.256 212.745  61.013  1.00  0.00            
ATOM   3022  C3A POPE  609     249.627 211.732  59.068  1.00  0.00            
ATOM   3023  C4A POPE  609     249.868 209.083  54.889  1.00  0.00            
ATOM   3024  C1B POPE  609     245.652 210.683  63.486  1.00  0.00            
ATOM   3025  C2B POPE  609     246.052 208.222  58.851  1.00  0.00            
ATOM   3026  C3B POPE  609     248.479 204.649  57.038  1.00  0.00            
ATOM   3027  C4B POPE  609     248.732 202.246  52.249  1.00  0.00            
ATOM   3028  NH3 POPE  610      19.824  99.696  66.948  1.00  0.00            
ATOM   3029  PO4 POPE  610      22.667 103.335  67.686  1.00  0.00            
ATOM   3030  GL1 POPE  610      20.439 105.963  64.864  1.00  0.00            
ATOM   3031  GL2 POPE  610      17.614 108.328  66.669  1.00  0.00            
ATOM   3032  C1A POPE  610      18.962 108.002  61.566  1.00  0.00            
ATOM   3033  D2A POPE  610      20.074 108.330  57.592  1.00  0.00            
ATOM   3034  C3A POPE  610      17.350 108.189  54.323  1.00  0.00            
ATOM   3035  C4A POPE  610      18.113 106.570  50.075  1.00  0.00            
ATOM   3036  C1B POPE  610      17.972 112.601  63.599  1.00  0.00            
ATOM   3037  C2B POPE  610      19.347 116.315  59.890  1.00  0.00            
ATOM   3038  C3B POPE  610      18.855 119.536  56.697  1.00  0.00            
ATOM   3039  C4B POPE  610      17.863 124.088  53.970  1.00  0.00            
ATOM   3040  NH3 POPE  611      39.827 227.708  76.414  1.00  0.00            
ATOM   3041  PO4 POPE  611      44.418 229.794  76.435  1.00  0.00            
ATOM   3042  GL1 POPE  611      44.462 228.063  72.852  1.00  0.00            
ATOM   3043  GL2 POPE  611      47.470 227.979  72.510  1.00  0.00            
ATOM   3044  C1A POPE  611      43.558 228.937  69.135  1.00  0.00            
ATOM   3045  D2A POPE  611      41.861 228.011  64.656  1.00  0.00            
ATOM   3046  C3A POPE  611      42.741 230.972  61.346  1.00  0.00            
ATOM   3047  C4A POPE  611      43.874 231.647  55.763  1.00  0.00            
ATOM   3048  C1B POPE  611      48.225 228.271  68.972  1.00  0.00            
ATOM   3049  C2B POPE  611      47.112 227.792  64.864  1.00  0.00            
ATOM   3050  C3B POPE  611      47.905 229.646  61.428  1.00  0.00            
ATOM   3051  C4B POPE  611      46.408 234.082  59.684  1.00  0.00            
ATOM   3052  NH3 POPE  612      72.603  25.892  70.522  1.00  0.00            
ATOM   3053  PO4 POPE  612      71.357  30.746  70.658  1.00  0.00            
ATOM   3054  GL1 POPE  612      73.028  30.333  67.107  1.00  0.00            
ATOM   3055  GL2 POPE  612      70.067  27.118  66.299  1.00  0.00            
ATOM   3056  C1A POPE  612      75.763  29.882  63.939  1.00  0.00            
ATOM   3057  D2A POPE  612      77.435  27.149  61.968  1.00  0.00            
ATOM   3058  C3A POPE  612      77.395  26.015  57.325  1.00  0.00            
ATOM   3059  C4A POPE  612      78.110  24.875  52.818  1.00  0.00            
ATOM   3060  C1B POPE  612      69.219  26.276  62.235  1.00  0.00            
ATOM   3061  C2B POPE  612      72.279  26.372  59.011  1.00  0.00            
ATOM   3062  C3B POPE  612      72.406  26.075  54.476  1.00  0.00            
ATOM   3063  C4B POPE  612      70.879  24.765  50.192  1.00  0.00            
ATOM   3064  NH3 POPE  613     253.758 114.490  63.093  1.00  0.00            
ATOM   3065  PO4 POPE  613     255.522 116.955  64.141  1.00  0.00            
ATOM   3066  GL1 POPE  613     259.106 115.281  61.969  1.00  0.00            
ATOM   3067  GL2 POPE  613     257.343 112.465  60.142  1.00  0.00            
ATOM   3068  C1A POPE  613     261.500 115.128  59.229  1.00  0.00            
ATOM   3069  D2A POPE  613     262.531 116.435  55.042  1.00  0.00            
ATOM   3070  C3A POPE  613     258.981 115.936  51.869  1.00  0.00            
ATOM   3071  C4A POPE  613     258.075 114.274  47.967  1.00  0.00            
ATOM   3072  C1B POPE  613     258.474 112.558  55.739  1.00  0.00            
ATOM   3073  C2B POPE  613     257.570 110.817  51.499  1.00  0.00            
ATOM   3074  C3B POPE  613     258.695 108.671  47.988  1.00  0.00            
ATOM   3075  C4B POPE  613     260.560 107.201  44.682  1.00  0.00            
ATOM   3076  NH3 POPE  614     240.832 250.223  70.479  1.00  0.00            
ATOM   3077  PO4 POPE  614     244.554 254.090  71.548  1.00  0.00            
ATOM   3078  GL1 POPE  614     245.310 256.373  66.714  1.00  0.00            
ATOM   3079  GL2 POPE  614     243.149 255.955  63.886  1.00  0.00            
ATOM   3080  C1A POPE  614     247.558 254.152  62.692  1.00  0.00            
ATOM   3081  D2A POPE  614     249.781 253.285  58.549  1.00  0.00            
ATOM   3082  C3A POPE  614     252.958 251.097  56.768  1.00  0.00            
ATOM   3083  C4A POPE  614     252.753 248.725  52.795  1.00  0.00            
ATOM   3084  C1B POPE  614     243.744 255.891  59.230  1.00  0.00            
ATOM   3085  C2B POPE  614     245.910 256.740  54.615  1.00  0.00            
ATOM   3086  C3B POPE  614     248.498 257.126  50.560  1.00  0.00            
ATOM   3087  C4B POPE  614     252.677 256.951  48.400  1.00  0.00            
ATOM   3088  NH3 POPE  615     239.362 121.733  64.916  1.00  0.00            
ATOM   3089  PO4 POPE  615     240.854 117.755  64.534  1.00  0.00            
ATOM   3090  GL1 POPE  615     242.106 119.761  61.120  1.00  0.00            
ATOM   3091  GL2 POPE  615     243.853 122.728  62.466  1.00  0.00            
ATOM   3092  C1A POPE  615     242.106 120.492  57.039  1.00  0.00            
ATOM   3093  D2A POPE  615     240.502 117.986  54.880  1.00  0.00            
ATOM   3094  C3A POPE  615     243.368 118.705  50.400  1.00  0.00            
ATOM   3095  C4A POPE  615     243.398 117.940  45.584  1.00  0.00            
ATOM   3096  C1B POPE  615     245.222 124.490  58.042  1.00  0.00            
ATOM   3097  C2B POPE  615     247.715 126.617  53.502  1.00  0.00            
ATOM   3098  C3B POPE  615     249.795 129.477  51.456  1.00  0.00            
ATOM   3099  C4B POPE  615     251.130 132.000  48.205  1.00  0.00            
ATOM   3100  NH3 POPE  616      21.114  95.051  64.662  1.00  0.00            
ATOM   3101  PO4 POPE  616      16.768  96.909  64.512  1.00  0.00            
ATOM   3102  GL1 POPE  616      15.920  97.174  60.510  1.00  0.00            
ATOM   3103  GL2 POPE  616      12.823  96.420  59.706  1.00  0.00            
ATOM   3104  C1A POPE  616      15.154  99.121  56.671  1.00  0.00            
ATOM   3105  D2A POPE  616      16.366  96.524  54.075  1.00  0.00            
ATOM   3106  C3A POPE  616      13.639  95.140  51.188  1.00  0.00            
ATOM   3107  C4A POPE  616      10.587  94.598  48.506  1.00  0.00            
ATOM   3108  C1B POPE  616      11.042  97.551  56.379  1.00  0.00            
ATOM   3109  C2B POPE  616       9.882  97.425  53.114  1.00  0.00            
ATOM   3110  C3B POPE  616       6.080  96.431  50.417  1.00  0.00            
ATOM   3111  C4B POPE  616       2.220  98.356  50.729  1.00  0.00            
ATOM   3112  NH3 POPE  617     100.884  57.671  70.219  1.00  0.00            
ATOM   3113  PO4 POPE  617     102.026  61.279  68.241  1.00  0.00            
ATOM   3114  GL1 POPE  617     104.082  61.558  64.570  1.00  0.00            
ATOM   3115  GL2 POPE  617     106.883  61.609  66.031  1.00  0.00            
ATOM   3116  C1A POPE  617     103.150  61.902  60.068  1.00  0.00            
ATOM   3117  D2A POPE  617     101.407  62.185  55.593  1.00  0.00            
ATOM   3118  C3A POPE  617     100.438  59.352  52.484  1.00  0.00            
ATOM   3119  C4A POPE  617      99.530  55.270  50.735  1.00  0.00            
ATOM   3120  C1B POPE  617     107.201  59.627  61.232  1.00  0.00            
ATOM   3121  C2B POPE  617     107.195  60.141  57.177  1.00  0.00            
ATOM   3122  C3B POPE  617     105.946  60.390  53.462  1.00  0.00            
ATOM   3123  C4B POPE  617     103.596  63.572  50.969  1.00  0.00            
ATOM   3124  NH3 POPE  618     114.384 263.773  66.639  1.00  0.00            
ATOM   3125  PO4 POPE  618     117.298 259.742  66.837  1.00  0.00            
ATOM   3126  GL1 POPE  618     116.840 259.995  62.195  1.00  0.00            
ATOM   3127  GL2 POPE  618     113.638 260.297  61.020  1.00  0.00            
ATOM   3128  C1A POPE  618     118.208 259.659  57.703  1.00  0.00            
ATOM   3129  D2A POPE  618     121.273 259.212  54.333  1.00  0.00            
ATOM   3130  C3A POPE  618     119.855 258.645  50.991  1.00  0.00            
ATOM   3131  C4A POPE  618     117.883 255.603  48.461  1.00  0.00            
ATOM   3132  C1B POPE  618     113.319 260.097  56.772  1.00  0.00            
ATOM   3133  C2B POPE  618     114.978 261.755  52.715  1.00  0.00            
ATOM   3134  C3B POPE  618     115.948 261.125  48.934  1.00  0.00            
ATOM   3135  C4B POPE  618     115.679 261.591  44.774  1.00  0.00            
ATOM   3136  NH3 POPE  619      16.224  55.397  61.679  1.00  0.00            
ATOM   3137  PO4 POPE  619      18.703  58.226  62.415  1.00  0.00            
ATOM   3138  GL1 POPE  619      18.585  58.368  57.516  1.00  0.00            
ATOM   3139  GL2 POPE  619      16.618  55.761  55.990  1.00  0.00            
ATOM   3140  C1A POPE  619      20.653  59.731  53.541  1.00  0.00            
ATOM   3141  D2A POPE  619      23.618  60.417  50.541  1.00  0.00            
ATOM   3142  C3A POPE  619      23.959  63.334  46.942  1.00  0.00            
ATOM   3143  C4A POPE  619      24.368  63.224  42.442  1.00  0.00            
ATOM   3144  C1B POPE  619      17.036  55.868  51.501  1.00  0.00            
ATOM   3145  C2B POPE  619      18.077  52.121  49.395  1.00  0.00            
ATOM   3146  C3B POPE  619      19.766  48.249  48.739  1.00  0.00            
ATOM   3147  C4B POPE  619      21.848  45.519  46.132  1.00  0.00            
ATOM   3148  NH3 POPE  620      60.450 134.391  74.575  1.00  0.00            
ATOM   3149  PO4 POPE  620      58.328 131.004  73.655  1.00  0.00            
ATOM   3150  GL1 POPE  620      56.090 133.779  71.395  1.00  0.00            
ATOM   3151  GL2 POPE  620      54.583 131.314  69.827  1.00  0.00            
ATOM   3152  C1A POPE  620      57.510 136.430  68.136  1.00  0.00            
ATOM   3153  D2A POPE  620      58.851 136.394  64.079  1.00  0.00            
ATOM   3154  C3A POPE  620      58.228 138.802  60.494  1.00  0.00            
ATOM   3155  C4A POPE  620      55.291 136.952  57.918  1.00  0.00            
ATOM   3156  C1B POPE  620      55.053 132.909  65.959  1.00  0.00            
ATOM   3157  C2B POPE  620      55.745 133.807  61.474  1.00  0.00            
ATOM   3158  C3B POPE  620      55.299 130.947  57.938  1.00  0.00            
ATOM   3159  C4B POPE  620      57.595 130.566  54.348  1.00  0.00            
ATOM   3160  NH3 POPE  621       5.023 281.017  70.185  1.00  0.00            
ATOM   3161  PO4 POPE  621       7.941 279.690  73.918  1.00  0.00            
ATOM   3162  GL1 POPE  621       7.283 276.189  71.020  1.00  0.00            
ATOM   3163  GL2 POPE  621       5.448 275.732  70.039  1.00  0.00            
ATOM   3164  C1A POPE  621       8.877 276.427  66.696  1.00  0.00            
ATOM   3165  D2A POPE  621      10.989 277.727  63.659  1.00  0.00            
ATOM   3166  C3A POPE  621      13.120 275.756  60.209  1.00  0.00            
ATOM   3167  C4A POPE  621      13.345 275.976  54.860  1.00  0.00            
ATOM   3168  C1B POPE  621       3.821 276.800  65.294  1.00  0.00            
ATOM   3169  C2B POPE  621       5.054 276.025  61.944  1.00  0.00            
ATOM   3170  C3B POPE  621       3.631 275.567  57.161  1.00  0.00            
ATOM   3171  C4B POPE  621       5.373 271.974  53.372  1.00  0.00            
ATOM   3172  NH3 POPE  622      79.243  17.251  68.300  1.00  0.00            
ATOM   3173  PO4 POPE  622      74.884  18.016  68.878  1.00  0.00            
ATOM   3174  GL1 POPE  622      74.203  17.426  65.362  1.00  0.00            
ATOM   3175  GL2 POPE  622      77.063  16.084  63.773  1.00  0.00            
ATOM   3176  C1A POPE  622      71.456  18.163  62.476  1.00  0.00            
ATOM   3177  D2A POPE  622      68.440  19.056  59.618  1.00  0.00            
ATOM   3178  C3A POPE  622      68.338  22.900  58.634  1.00  0.00            
ATOM   3179  C4A POPE  622      67.667  26.489  56.138  1.00  0.00            
ATOM   3180  C1B POPE  622      76.667  20.032  61.822  1.00  0.00            
ATOM   3181  C2B POPE  622      79.297  22.324  59.938  1.00  0.00            
ATOM   3182  C3B POPE  622      82.097  23.333  57.492  1.00  0.00            
ATOM   3183  C4B POPE  622      85.819  25.443  56.241  1.00  0.00            
ATOM   3184  NH3 POPE  623      59.856  88.091  68.529  1.00  0.00            
ATOM   3185  PO4 POPE  623      61.076  83.830  66.133  1.00  0.00            
ATOM   3186  GL1 POPE  623      61.800  80.714  64.746  1.00  0.00            
ATOM   3187  GL2 POPE  623      59.787  78.121  63.550  1.00  0.00            
ATOM   3188  C1A POPE  623      64.570  78.001  61.549  1.00  0.00            
ATOM   3189  D2A POPE  623      67.051  76.108  58.226  1.00  0.00            
ATOM   3190  C3A POPE  623      66.863  78.167  53.689  1.00  0.00            
ATOM   3191  C4A POPE  623      65.007  78.221  50.343  1.00  0.00            
ATOM   3192  C1B POPE  623      59.309  79.816  59.038  1.00  0.00            
ATOM   3193  C2B POPE  623      58.629  79.674  54.107  1.00  0.00            
ATOM   3194  C3B POPE  623      61.270  81.123  51.427  1.00  0.00            
ATOM   3195  C4B POPE  623      63.398  85.412  50.032  1.00  0.00            
ATOM   3196  NH3 POPE  624     136.322 218.464  71.834  1.00  0.00            
ATOM   3197  PO4 POPE  624     132.809 215.711  71.528  1.00  0.00            
ATOM   3198  GL1 POPE  624     135.115 215.673  67.935  1.00  0.00            
ATOM   3199  GL2 POPE  624     134.497 218.947  67.593  1.00  0.00            
ATOM   3200  C1A POPE  624     136.705 214.664  63.856  1.00  0.00            
ATOM   3201  D2A POPE  624     140.839 214.299  62.077  1.00  0.00            
ATOM   3202  C3A POPE  624     141.831 217.002  58.557  1.00  0.00            
ATOM   3203  C4A POPE  624     145.627 220.494  57.352  1.00  0.00            
ATOM   3204  C1B POPE  624     131.398 221.640  63.937  1.00  0.00            
ATOM   3205  C2B POPE  624     129.042 224.301  60.943  1.00  0.00            
ATOM   3206  C3B POPE  624     128.214 224.480  56.489  1.00  0.00            
ATOM   3207  C4B POPE  624     126.724 224.081  52.880  1.00  0.00            
ATOM   3208  NH3 POPE  625     205.916 226.473  73.611  1.00  0.00            
ATOM   3209  PO4 POPE  625     208.638 228.752  70.138  1.00  0.00            
ATOM   3210  GL1 POPE  625     206.861 230.401  66.708  1.00  0.00            
ATOM   3211  GL2 POPE  625     202.987 230.023  65.923  1.00  0.00            
ATOM   3212  C1A POPE  625     207.522 229.462  62.654  1.00  0.00            
ATOM   3213  D2A POPE  625     208.056 228.875  58.718  1.00  0.00            
ATOM   3214  C3A POPE  625     207.681 228.419  55.088  1.00  0.00            
ATOM   3215  C4A POPE  625     206.643 229.944  50.658  1.00  0.00            
ATOM   3216  C1B POPE  625     203.079 228.301  61.034  1.00  0.00            
ATOM   3217  C2B POPE  625     199.578 226.363  57.797  1.00  0.00            
ATOM   3218  C3B POPE  625     198.095 224.975  53.407  1.00  0.00            
ATOM   3219  C4B POPE  625     197.881 223.244  49.857  1.00  0.00            
ATOM   3220  NH3 POPE  626     244.599 277.440  70.057  1.00  0.00            
ATOM   3221  PO4 POPE  626     242.926 273.220  71.424  1.00  0.00            
ATOM   3222  GL1 POPE  626     244.198 272.077  67.852  1.00  0.00            
ATOM   3223  GL2 POPE  626     246.169 274.398  65.429  1.00  0.00            
ATOM   3224  C1A POPE  626     247.624 268.835  65.000  1.00  0.00            
ATOM   3225  D2A POPE  626     251.417 268.600  61.600  1.00  0.00            
ATOM   3226  C3A POPE  626     251.399 264.200  60.599  1.00  0.00            
ATOM   3227  C4A POPE  626     252.766 262.943  55.523  1.00  0.00            
ATOM   3228  C1B POPE  626     248.211 273.693  61.976  1.00  0.00            
ATOM   3229  C2B POPE  626     249.493 271.938  58.130  1.00  0.00            
ATOM   3230  C3B POPE  626     249.591 272.462  53.742  1.00  0.00            
ATOM   3231  C4B POPE  626     249.315 274.478  49.736  1.00  0.00            
ATOM   3232  NH3 POPE  627     258.035  80.822  65.928  1.00  0.00            
ATOM   3233  PO4 POPE  627     256.254  83.100  62.907  1.00  0.00            
ATOM   3234  GL1 POPE  627     257.974  79.637  60.562  1.00  0.00            
ATOM   3235  GL2 POPE  627     256.531  79.450  57.070  1.00  0.00            
ATOM   3236  C1A POPE  627     261.124  79.223  58.099  1.00  0.00            
ATOM   3237  D2A POPE  627     265.595  79.728  58.099  1.00  0.00            
ATOM   3238  C3A POPE  627     267.290  77.578  55.658  1.00  0.00            
ATOM   3239  C4A POPE  627     266.528  75.421  51.572  1.00  0.00            
ATOM   3240  C1B POPE  627     258.775  82.020  55.019  1.00  0.00            
ATOM   3241  C2B POPE  627     260.104  81.687  50.654  1.00  0.00            
ATOM   3242  C3B POPE  627     260.406  77.724  48.386  1.00  0.00            
ATOM   3243  C4B POPE  627     263.239  74.213  47.738  1.00  0.00            
ATOM   3244  NH3 POPE  628     103.882 193.364  77.842  1.00  0.00            
ATOM   3245  PO4 POPE  628     104.490 188.722  77.670  1.00  0.00            
ATOM   3246  GL1 POPE  628     102.351 189.921  73.763  1.00  0.00            
ATOM   3247  GL2 POPE  628     100.480 192.158  72.872  1.00  0.00            
ATOM   3248  C1A POPE  628     102.357 188.223  69.725  1.00  0.00            
ATOM   3249  D2A POPE  628      99.966 188.434  65.549  1.00  0.00            
ATOM   3250  C3A POPE  628     100.346 187.372  61.158  1.00  0.00            
ATOM   3251  C4A POPE  628      98.037 188.599  56.913  1.00  0.00            
ATOM   3252  C1B POPE  628      98.930 195.031  70.304  1.00  0.00            
ATOM   3253  C2B POPE  628      97.401 196.364  66.381  1.00  0.00            
ATOM   3254  C3B POPE  628      97.930 198.997  63.220  1.00  0.00            
ATOM   3255  C4B POPE  628      98.313 202.608  60.159  1.00  0.00            
ATOM   3256  NH3 POPE  629     122.100 259.141  68.220  1.00  0.00            
ATOM   3257  PO4 POPE  629     124.453 255.366  66.705  1.00  0.00            
ATOM   3258  GL1 POPE  629     125.971 255.324  62.997  1.00  0.00            
ATOM   3259  GL2 POPE  629     129.261 257.165  64.195  1.00  0.00            
ATOM   3260  C1A POPE  629     126.101 254.831  58.607  1.00  0.00            
ATOM   3261  D2A POPE  629     125.450 256.354  54.893  1.00  0.00            
ATOM   3262  C3A POPE  629     124.530 257.419  50.511  1.00  0.00            
ATOM   3263  C4A POPE  629     125.294 256.459  45.886  1.00  0.00            
ATOM   3264  C1B POPE  629     130.727 256.647  60.006  1.00  0.00            
ATOM   3265  C2B POPE  629     130.687 258.151  55.699  1.00  0.00            
ATOM   3266  C3B POPE  629     129.401 256.822  51.722  1.00  0.00            
ATOM   3267  C4B POPE  629     130.818 256.728  47.226  1.00  0.00            
ATOM   3268  NH3 POPE  630     184.808 285.730  66.579  1.00  0.00            
ATOM   3269  PO4 POPE  630     188.600 286.304  66.340  1.00  0.00            
ATOM   3270  GL1 POPE  630     186.366 286.333  62.225  1.00  0.00            
ATOM   3271  GL2 POPE  630     188.969 287.395  60.474  1.00  0.00            
ATOM   3272  C1A POPE  630     183.842 289.263  59.023  1.00  0.00            
ATOM   3273  D2A POPE  630     182.407 288.104  55.033  1.00  0.00            
ATOM   3274  C3A POPE  630     182.832   0.480  50.638  1.00  0.00            
ATOM   3275  C4A POPE  630     179.457   0.854  47.116  1.00  0.00            
ATOM   3276  C1B POPE  630     192.419 287.234  57.002  1.00  0.00            
ATOM   3277  C2B POPE  630     193.540 286.904  53.072  1.00  0.00            
ATOM   3278  C3B POPE  630     191.963 285.365  48.722  1.00  0.00            
ATOM   3279  C4B POPE  630     194.870 282.057  46.493  1.00  0.00            
ATOM   3280  NH3 POPE  631      57.447  64.051  71.327  1.00  0.00            
ATOM   3281  PO4 POPE  631      53.313  64.482  68.290  1.00  0.00            
ATOM   3282  GL1 POPE  631      52.646  61.507  64.320  1.00  0.00            
ATOM   3283  GL2 POPE  631      50.933  63.945  63.096  1.00  0.00            
ATOM   3284  C1A POPE  631      53.315  61.076  59.285  1.00  0.00            
ATOM   3285  D2A POPE  631      54.070  60.004  54.797  1.00  0.00            
ATOM   3286  C3A POPE  631      56.317  57.701  51.265  1.00  0.00            
ATOM   3287  C4A POPE  631      54.370  54.561  48.804  1.00  0.00            
ATOM   3288  C1B POPE  631      51.435  66.364  59.537  1.00  0.00            
ATOM   3289  C2B POPE  631      52.600  64.873  53.862  1.00  0.00            
ATOM   3290  C3B POPE  631      51.848  67.015  49.696  1.00  0.00            
ATOM   3291  C4B POPE  631      52.516  70.066  47.071  1.00  0.00            
ATOM   3292  NH3 POPE  632     247.011 161.642  68.249  1.00  0.00            
ATOM   3293  PO4 POPE  632     243.277 161.894  68.695  1.00  0.00            
ATOM   3294  GL1 POPE  632     243.573 164.798  65.444  1.00  0.00            
ATOM   3295  GL2 POPE  632     246.520 164.584  64.229  1.00  0.00            
ATOM   3296  C1A POPE  632     241.603 166.551  60.988  1.00  0.00            
ATOM   3297  D2A POPE  632     242.174 167.633  56.751  1.00  0.00            
ATOM   3298  C3A POPE  632     238.286 168.537  54.161  1.00  0.00            
ATOM   3299  C4A POPE  632     234.902 166.480  52.130  1.00  0.00            
ATOM   3300  C1B POPE  632     244.978 163.360  60.942  1.00  0.00            
ATOM   3301  C2B POPE  632     244.275 162.460  56.836  1.00  0.00            
ATOM   3302  C3B POPE  632     246.496 161.853  52.969  1.00  0.00            
ATOM   3303  C4B POPE  632     251.110 162.564  52.699  1.00  0.00            
ATOM   3304  NH3 POPE  633      30.485 111.170  71.424  1.00  0.00            
ATOM   3305  PO4 POPE  633      33.464 109.613  68.966  1.00  0.00            
ATOM   3306  GL1 POPE  633      35.075 111.699  65.056  1.00  0.00            
ATOM   3307  GL2 POPE  633      33.946 108.948  63.690  1.00  0.00            
ATOM   3308  C1A POPE  633      39.527 110.028  63.045  1.00  0.00            
ATOM   3309  D2A POPE  633      42.969 109.315  60.014  1.00  0.00            
ATOM   3310  C3A POPE  633      44.094 112.740  57.172  1.00  0.00            
ATOM   3311  C4A POPE  633      45.683 113.928  52.685  1.00  0.00            
ATOM   3312  C1B POPE  633      32.538 106.577  59.929  1.00  0.00            
ATOM   3313  C2B POPE  633      33.878 106.867  56.235  1.00  0.00            
ATOM   3314  C3B POPE  633      36.342 107.078  52.865  1.00  0.00            
ATOM   3315  C4B POPE  633      40.173 109.004  54.708  1.00  0.00            
ATOM   3316  NH3 POPE  634     195.650 225.974  70.438  1.00  0.00            
ATOM   3317  PO4 POPE  634     193.855 221.642  70.261  1.00  0.00            
ATOM   3318  GL1 POPE  634     192.232 221.308  65.854  1.00  0.00            
ATOM   3319  GL2 POPE  634     189.604 222.262  64.951  1.00  0.00            
ATOM   3320  C1A POPE  634     192.740 220.470  61.056  1.00  0.00            
ATOM   3321  D2A POPE  634     192.656 220.253  57.398  1.00  0.00            
ATOM   3322  C3A POPE  634     193.975 216.095  54.804  1.00  0.00            
ATOM   3323  C4A POPE  634     192.287 215.795  50.537  1.00  0.00            
ATOM   3324  C1B POPE  634     188.080 225.426  62.447  1.00  0.00            
ATOM   3325  C2B POPE  634     188.271 227.630  59.517  1.00  0.00            
ATOM   3326  C3B POPE  634     188.386 228.539  55.831  1.00  0.00            
ATOM   3327  C4B POPE  634     191.625 228.926  52.108  1.00  0.00            
ATOM   3328  NH3 POPE  635     173.276 233.328  68.961  1.00  0.00            
ATOM   3329  PO4 POPE  635     171.018 235.073  66.237  1.00  0.00            
ATOM   3330  GL1 POPE  635     169.074 233.751  62.398  1.00  0.00            
ATOM   3331  GL2 POPE  635     166.960 234.921  61.111  1.00  0.00            
ATOM   3332  C1A POPE  635     170.562 234.771  57.686  1.00  0.00            
ATOM   3333  D2A POPE  635     171.356 236.926  54.309  1.00  0.00            
ATOM   3334  C3A POPE  635     166.811 235.839  51.090  1.00  0.00            
ATOM   3335  C4A POPE  635     163.736 235.166  47.211  1.00  0.00            
ATOM   3336  C1B POPE  635     166.068 231.369  58.717  1.00  0.00            
ATOM   3337  C2B POPE  635     166.868 230.977  53.539  1.00  0.00            
ATOM   3338  C3B POPE  635     166.923 231.454  49.407  1.00  0.00            
ATOM   3339  C4B POPE  635     168.892 229.135  46.063  1.00  0.00            
ATOM   3340  NH3 POPE  636     138.318 265.361  69.595  1.00  0.00            
ATOM   3341  PO4 POPE  636     137.733 260.432  70.529  1.00  0.00            
ATOM   3342  GL1 POPE  636     137.860 261.632  66.139  1.00  0.00            
ATOM   3343  GL2 POPE  636     138.526 257.708  65.209  1.00  0.00            
ATOM   3344  C1A POPE  636     138.459 261.843  60.952  1.00  0.00            
ATOM   3345  D2A POPE  636     139.306 262.795  56.143  1.00  0.00            
ATOM   3346  C3A POPE  636     139.773 266.224  53.522  1.00  0.00            
ATOM   3347  C4A POPE  636     139.200 268.103  49.225  1.00  0.00            
ATOM   3348  C1B POPE  636     136.947 256.848  61.958  1.00  0.00            
ATOM   3349  C2B POPE  636     136.059 257.138  56.321  1.00  0.00            
ATOM   3350  C3B POPE  636     134.346 256.248  52.771  1.00  0.00            
ATOM   3351  C4B POPE  636     132.706 252.957  50.610  1.00  0.00            
ATOM   3352  NH3 POPE  637     189.137 203.689  74.044  1.00  0.00            
ATOM   3353  PO4 POPE  637     186.247 200.143  72.593  1.00  0.00            
ATOM   3354  GL1 POPE  637     187.477 202.152  68.876  1.00  0.00            
ATOM   3355  GL2 POPE  637     187.049 204.586  68.167  1.00  0.00            
ATOM   3356  C1A POPE  637     186.194 200.038  64.948  1.00  0.00            
ATOM   3357  D2A POPE  637     183.287 199.879  61.501  1.00  0.00            
ATOM   3358  C3A POPE  637     185.484 201.835  57.869  1.00  0.00            
ATOM   3359  C4A POPE  637     187.610 203.211  55.012  1.00  0.00            
ATOM   3360  C1B POPE  637     187.928 207.290  64.695  1.00  0.00            
ATOM   3361  C2B POPE  637     188.458 211.400  63.910  1.00  0.00            
ATOM   3362  C3B POPE  637     187.738 212.916  59.568  1.00  0.00            
ATOM   3363  C4B POPE  637     188.298 210.635  55.654  1.00  0.00            
ATOM   3364  NH3 POPE  638     120.842 205.585  72.867  1.00  0.00            
ATOM   3365  PO4 POPE  638     124.245 204.037  72.123  1.00  0.00            
ATOM   3366  GL1 POPE  638     124.770 206.955  70.039  1.00  0.00            
ATOM   3367  GL2 POPE  638     120.826 207.936  68.028  1.00  0.00            
ATOM   3368  C1A POPE  638     124.910 205.944  65.532  1.00  0.00            
ATOM   3369  D2A POPE  638     123.747 205.914  61.487  1.00  0.00            
ATOM   3370  C3A POPE  638     122.097 208.862  58.884  1.00  0.00            
ATOM   3371  C4A POPE  638     122.395 210.441  55.063  1.00  0.00            
ATOM   3372  C1B POPE  638     119.114 207.941  62.957  1.00  0.00            
ATOM   3373  C2B POPE  638     117.171 207.975  59.082  1.00  0.00            
ATOM   3374  C3B POPE  638     117.250 208.791  54.976  1.00  0.00            
ATOM   3375  C4B POPE  638     116.386 207.775  50.944  1.00  0.00            
ATOM   3376  NH3 POPE  639     288.427  77.543  66.306  1.00  0.00            
ATOM   3377  PO4 POPE  639     285.472  81.101  69.057  1.00  0.00            
ATOM   3378  GL1 POPE  639     285.470  82.059  64.664  1.00  0.00            
ATOM   3379  GL2 POPE  639     289.062  83.890  64.558  1.00  0.00            
ATOM   3380  C1A POPE  639     287.689  81.382  60.652  1.00  0.00            
ATOM   3381  D2A POPE  639     286.889  82.286  56.722  1.00  0.00            
ATOM   3382  C3A POPE  639     287.945  84.405  52.617  1.00  0.00            
ATOM   3383  C4A POPE  639     288.869  83.773  47.381  1.00  0.00            
ATOM   3384  C1B POPE  639     289.951  86.152  61.618  1.00  0.00            
ATOM   3385  C2B POPE  639       2.440  88.856  59.496  1.00  0.00            
ATOM   3386  C3B POPE  639       0.291  92.109  57.061  1.00  0.00            
ATOM   3387  C4B POPE  639     289.265  93.399  52.856  1.00  0.00            
ATOM   3388  NH3 POPE  640     156.880  99.634  63.328  1.00  0.00            
ATOM   3389  PO4 POPE  640     152.939 101.616  62.162  1.00  0.00            
ATOM   3390  GL1 POPE  640     152.219 102.049  58.678  1.00  0.00            
ATOM   3391  GL2 POPE  640     151.856  98.178  56.880  1.00  0.00            
ATOM   3392  C1A POPE  640     152.298 102.507  54.217  1.00  0.00            
ATOM   3393  D2A POPE  640     151.121 103.990  50.975  1.00  0.00            
ATOM   3394  C3A POPE  640     152.198 103.528  46.513  1.00  0.00            
ATOM   3395  C4A POPE  640     148.858 102.335  43.681  1.00  0.00            
ATOM   3396  C1B POPE  640     149.085  97.469  53.062  1.00  0.00            
ATOM   3397  C2B POPE  640     146.907  97.507  49.932  1.00  0.00            
ATOM   3398  C3B POPE  640     146.313  98.352  45.981  1.00  0.00            
ATOM   3399  C4B POPE  640     143.734 100.535  44.321  1.00  0.00            
ATOM   3400  NH3 POPE  641      95.444 122.819  71.767  1.00  0.00            
ATOM   3401  PO4 POPE  641      94.593 119.155  71.169  1.00  0.00            
ATOM   3402  GL1 POPE  641      95.391 117.918  67.731  1.00  0.00            
ATOM   3403  GL2 POPE  641      98.485 117.464  68.004  1.00  0.00            
ATOM   3404  C1A POPE  641      94.728 116.630  63.785  1.00  0.00            
ATOM   3405  D2A POPE  641      93.677 117.401  59.616  1.00  0.00            
ATOM   3406  C3A POPE  641      94.877 115.757  55.733  1.00  0.00            
ATOM   3407  C4A POPE  641      96.368 113.585  51.607  1.00  0.00            
ATOM   3408  C1B POPE  641      98.860 120.165  64.668  1.00  0.00            
ATOM   3409  C2B POPE  641      97.506 120.606  61.346  1.00  0.00            
ATOM   3410  C3B POPE  641      96.454 120.603  56.625  1.00  0.00            
ATOM   3411  C4B POPE  641      98.762 117.990  52.376  1.00  0.00            
ATOM   3412  NH3 POPE  642     164.777 244.600  67.731  1.00  0.00            
ATOM   3413  PO4 POPE  642     168.053 247.847  65.539  1.00  0.00            
ATOM   3414  GL1 POPE  642     167.156 247.656  61.233  1.00  0.00            
ATOM   3415  GL2 POPE  642     165.852 250.274  60.641  1.00  0.00            
ATOM   3416  C1A POPE  642     166.547 243.615  58.114  1.00  0.00            
ATOM   3417  D2A POPE  642     167.383 240.379  53.990  1.00  0.00            
ATOM   3418  C3A POPE  642     164.398 240.476  51.217  1.00  0.00            
ATOM   3419  C4A POPE  642     162.464 240.381  47.705  1.00  0.00            
ATOM   3420  C1B POPE  642     166.594 249.212  56.480  1.00  0.00            
ATOM   3421  C2B POPE  642     166.598 246.722  52.782  1.00  0.00            
ATOM   3422  C3B POPE  642     163.184 248.605  51.159  1.00  0.00            
ATOM   3423  C4B POPE  642     163.763 252.146  49.020  1.00  0.00            
ATOM   3424  NH3 POPE  643     117.527  17.651  65.858  1.00  0.00            
ATOM   3425  PO4 POPE  643     113.547  14.333  66.109  1.00  0.00            
ATOM   3426  GL1 POPE  643     112.985  17.568  62.074  1.00  0.00            
ATOM   3427  GL2 POPE  643     112.580  21.253  61.503  1.00  0.00            
ATOM   3428  C1A POPE  643     112.610  17.893  57.856  1.00  0.00            
ATOM   3429  D2A POPE  643     112.886  15.512  53.560  1.00  0.00            
ATOM   3430  C3A POPE  643     115.648  17.349  49.854  1.00  0.00            
ATOM   3431  C4A POPE  643     119.837  19.581  47.980  1.00  0.00            
ATOM   3432  C1B POPE  643     112.283  23.884  56.965  1.00  0.00            
ATOM   3433  C2B POPE  643     113.185  24.821  53.096  1.00  0.00            
ATOM   3434  C3B POPE  643     115.240  27.810  50.025  1.00  0.00            
ATOM   3435  C4B POPE  643     113.138  31.737  48.787  1.00  0.00            
ATOM   3436  NH3 POPE  644     282.738 275.093  70.348  1.00  0.00            
ATOM   3437  PO4 POPE  644     280.415 275.385  67.278  1.00  0.00            
ATOM   3438  GL1 POPE  644     279.578 273.553  62.800  1.00  0.00            
ATOM   3439  GL2 POPE  644     281.763 274.727  62.548  1.00  0.00            
ATOM   3440  C1A POPE  644     277.377 272.544  58.411  1.00  0.00            
ATOM   3441  D2A POPE  644     277.790 270.664  54.789  1.00  0.00            
ATOM   3442  C3A POPE  644     281.850 269.108  52.869  1.00  0.00            
ATOM   3443  C4A POPE  644     285.512 267.442  51.184  1.00  0.00            
ATOM   3444  C1B POPE  644     282.265 274.097  58.485  1.00  0.00            
ATOM   3445  C2B POPE  644     282.299 273.382  54.607  1.00  0.00            
ATOM   3446  C3B POPE  644     283.568 273.898  50.677  1.00  0.00            
ATOM   3447  C4B POPE  644     285.196 276.021  46.857  1.00  0.00            
ATOM   3448  NH3 POPE  645     142.797 242.803  69.226  1.00  0.00            
ATOM   3449  PO4 POPE  645     146.622 244.557  66.328  1.00  0.00            
ATOM   3450  GL1 POPE  645     142.547 244.383  64.108  1.00  0.00            
ATOM   3451  GL2 POPE  645     140.540 247.148  62.828  1.00  0.00            
ATOM   3452  C1A POPE  645     141.871 241.917  60.146  1.00  0.00            
ATOM   3453  D2A POPE  645     142.061 243.673  56.388  1.00  0.00            
ATOM   3454  C3A POPE  645     144.657 241.688  52.765  1.00  0.00            
ATOM   3455  C4A POPE  645     148.125 241.009  49.935  1.00  0.00            
ATOM   3456  C1B POPE  645     140.242 247.413  59.302  1.00  0.00            
ATOM   3457  C2B POPE  645     139.956 247.971  54.373  1.00  0.00            
ATOM   3458  C3B POPE  645     141.982 248.259  50.391  1.00  0.00            
ATOM   3459  C4B POPE  645     144.874 249.423  47.194  1.00  0.00            
ATOM   3460  NH3 POPE  646     111.604  66.829  68.594  1.00  0.00            
ATOM   3461  PO4 POPE  646     115.678  68.568  67.735  1.00  0.00            
ATOM   3462  GL1 POPE  646     114.859  68.122  63.463  1.00  0.00            
ATOM   3463  GL2 POPE  646     114.835  71.241  61.482  1.00  0.00            
ATOM   3464  C1A POPE  646     115.073  65.457  59.099  1.00  0.00            
ATOM   3465  D2A POPE  646     116.021  64.988  55.079  1.00  0.00            
ATOM   3466  C3A POPE  646     112.327  65.014  51.635  1.00  0.00            
ATOM   3467  C4A POPE  646     109.350  62.717  50.514  1.00  0.00            
ATOM   3468  C1B POPE  646     117.127  69.440  57.400  1.00  0.00            
ATOM   3469  C2B POPE  646     115.177  69.689  53.754  1.00  0.00            
ATOM   3470  C3B POPE  646     115.029  69.370  49.895  1.00  0.00            
ATOM   3471  C4B POPE  646     116.605  68.482  46.251  1.00  0.00            
ATOM   3472  NH3 POPE  647       1.081 287.890  72.378  1.00  0.00            
ATOM   3473  PO4 POPE  647       0.645 284.034  71.692  1.00  0.00            
ATOM   3474  GL1 POPE  647     289.079 284.964  67.499  1.00  0.00            
ATOM   3475  GL2 POPE  647     288.037 287.927  67.980  1.00  0.00            
ATOM   3476  C1A POPE  647     288.161 285.723  63.537  1.00  0.00            
ATOM   3477  D2A POPE  647     286.958 286.513  59.402  1.00  0.00            
ATOM   3478  C3A POPE  647     285.406 288.535  56.192  1.00  0.00            
ATOM   3479  C4A POPE  647     284.265   3.581  55.698  1.00  0.00            
ATOM   3480  C1B POPE  647     286.082 289.969  64.698  1.00  0.00            
ATOM   3481  C2B POPE  647     282.924 289.891  61.166  1.00  0.00            
ATOM   3482  C3B POPE  647     281.045 289.503  56.888  1.00  0.00            
ATOM   3483  C4B POPE  647     281.870 287.520  53.224  1.00  0.00            
ATOM   3484  NH3 POPE  648     159.998 123.518  57.410  1.00  0.00            
ATOM   3485  PO4 POPE  648     158.509 121.019  59.344  1.00  0.00            
ATOM   3486  GL1 POPE  648     160.757 119.162  55.617  1.00  0.00            
ATOM   3487  GL2 POPE  648     161.691 116.933  57.276  1.00  0.00            
ATOM   3488  C1A POPE  648     159.910 120.043  51.210  1.00  0.00            
ATOM   3489  D2A POPE  648     156.756 122.492  47.334  1.00  0.00            
ATOM   3490  C3A POPE  648     153.990 120.074  43.761  1.00  0.00            
ATOM   3491  C4A POPE  648     149.702 120.061  41.163  1.00  0.00            
ATOM   3492  C1B POPE  648     161.113 115.151  53.069  1.00  0.00            
ATOM   3493  C2B POPE  648     161.344 115.328  48.574  1.00  0.00            
ATOM   3494  C3B POPE  648     164.361 112.840  45.927  1.00  0.00            
ATOM   3495  C4B POPE  648     165.912 109.321  44.872  1.00  0.00            
ATOM   3496  NH3 POPE  649      49.113 152.234  75.202  1.00  0.00            
ATOM   3497  PO4 POPE  649      50.207 156.361  75.769  1.00  0.00            
ATOM   3498  GL1 POPE  649      50.459 157.828  72.506  1.00  0.00            
ATOM   3499  GL2 POPE  649      50.346 160.998  71.348  1.00  0.00            
ATOM   3500  C1A POPE  649      49.461 156.471  68.673  1.00  0.00            
ATOM   3501  D2A POPE  649      50.545 155.616  64.297  1.00  0.00            
ATOM   3502  C3A POPE  649      50.214 156.317  60.789  1.00  0.00            
ATOM   3503  C4A POPE  649      53.855 156.207  58.387  1.00  0.00            
ATOM   3504  C1B POPE  649      53.686 162.931  70.564  1.00  0.00            
ATOM   3505  C2B POPE  649      56.387 162.944  67.686  1.00  0.00            
ATOM   3506  C3B POPE  649      55.818 163.687  63.861  1.00  0.00            
ATOM   3507  C4B POPE  649      56.384 161.177  59.841  1.00  0.00            
ATOM   3508  NH3 POPE  650      34.510 200.552  79.184  1.00  0.00            
ATOM   3509  PO4 POPE  650      38.114 201.208  81.468  1.00  0.00            
ATOM   3510  GL1 POPE  650      39.150 201.502  77.332  1.00  0.00            
ATOM   3511  GL2 POPE  650      41.257 198.319  77.216  1.00  0.00            
ATOM   3512  C1A POPE  650      37.649 200.725  73.559  1.00  0.00            
ATOM   3513  D2A POPE  650      34.918 199.271  70.559  1.00  0.00            
ATOM   3514  C3A POPE  650      33.198 202.689  67.366  1.00  0.00            
ATOM   3515  C4A POPE  650      31.048 204.927  66.404  1.00  0.00            
ATOM   3516  C1B POPE  650      39.819 195.985  74.329  1.00  0.00            
ATOM   3517  C2B POPE  650      39.005 196.504  70.380  1.00  0.00            
ATOM   3518  C3B POPE  650      37.379 196.652  65.973  1.00  0.00            
ATOM   3519  C4B POPE  650      34.841 198.417  63.724  1.00  0.00            
ATOM   3520  NH3 POPE  651     193.582  74.994  60.318  1.00  0.00            
ATOM   3521  PO4 POPE  651     194.500  71.500  59.365  1.00  0.00            
ATOM   3522  GL1 POPE  651     195.783  73.176  56.331  1.00  0.00            
ATOM   3523  GL2 POPE  651     196.951  70.987  54.601  1.00  0.00            
ATOM   3524  C1A POPE  651     196.888  76.914  52.763  1.00  0.00            
ATOM   3525  D2A POPE  651     196.787  80.398  50.258  1.00  0.00            
ATOM   3526  C3A POPE  651     195.268  80.957  45.639  1.00  0.00            
ATOM   3527  C4A POPE  651     194.587  79.032  41.882  1.00  0.00            
ATOM   3528  C1B POPE  651     195.678  72.616  51.104  1.00  0.00            
ATOM   3529  C2B POPE  651     195.886  73.142  46.297  1.00  0.00            
ATOM   3530  C3B POPE  651     196.274  74.158  42.141  1.00  0.00            
ATOM   3531  C4B POPE  651     195.796  76.598  37.764  1.00  0.00            
ATOM   3532  NH3 POPE  652     223.166 167.347  67.289  1.00  0.00            
ATOM   3533  PO4 POPE  652     226.445 170.780  68.004  1.00  0.00            
ATOM   3534  GL1 POPE  652     226.607 169.664  63.753  1.00  0.00            
ATOM   3535  GL2 POPE  652     229.920 170.032  62.520  1.00  0.00            
ATOM   3536  C1A POPE  652     226.674 172.996  60.278  1.00  0.00            
ATOM   3537  D2A POPE  652     228.817 175.033  57.746  1.00  0.00            
ATOM   3538  C3A POPE  652     232.083 175.108  57.368  1.00  0.00            
ATOM   3539  C4A POPE  652     236.535 173.587  57.145  1.00  0.00            
ATOM   3540  C1B POPE  652     232.052 170.597  59.526  1.00  0.00            
ATOM   3541  C2B POPE  652     233.158 171.119  54.721  1.00  0.00            
ATOM   3542  C3B POPE  652     230.990 168.910  50.560  1.00  0.00            
ATOM   3543  C4B POPE  652     231.229 164.151  49.237  1.00  0.00            
ATOM   3544  NH3 POPE  653      55.941 114.152  70.533  1.00  0.00            
ATOM   3545  PO4 POPE  653      51.671 113.367  69.438  1.00  0.00            
ATOM   3546  GL1 POPE  653      52.944 116.646  66.806  1.00  0.00            
ATOM   3547  GL2 POPE  653      49.419 116.790  65.551  1.00  0.00            
ATOM   3548  C1A POPE  653      55.721 117.221  62.938  1.00  0.00            
ATOM   3549  D2A POPE  653      58.534 116.648  58.487  1.00  0.00            
ATOM   3550  C3A POPE  653      58.717 117.476  55.015  1.00  0.00            
ATOM   3551  C4A POPE  653      61.010 119.321  52.520  1.00  0.00            
ATOM   3552  C1B POPE  653      51.346 119.578  61.525  1.00  0.00            
ATOM   3553  C2B POPE  653      50.129 122.216  57.509  1.00  0.00            
ATOM   3554  C3B POPE  653      51.265 124.320  52.837  1.00  0.00            
ATOM   3555  C4B POPE  653      53.337 128.577  51.830  1.00  0.00            
ATOM   3556  NH3 POPE  654      20.659 147.081  68.144  1.00  0.00            
ATOM   3557  PO4 POPE  654      22.997 151.209  69.139  1.00  0.00            
ATOM   3558  GL1 POPE  654      21.917 150.859  64.393  1.00  0.00            
ATOM   3559  GL2 POPE  654      21.514 148.253  63.246  1.00  0.00            
ATOM   3560  C1A POPE  654      22.615 150.794  59.288  1.00  0.00            
ATOM   3561  D2A POPE  654      24.172 149.641  55.680  1.00  0.00            
ATOM   3562  C3A POPE  654      22.139 150.059  51.723  1.00  0.00            
ATOM   3563  C4A POPE  654      18.492 147.038  49.473  1.00  0.00            
ATOM   3564  C1B POPE  654      25.498 147.429  61.117  1.00  0.00            
ATOM   3565  C2B POPE  654      30.060 148.180  59.064  1.00  0.00            
ATOM   3566  C3B POPE  654      32.044 148.263  55.129  1.00  0.00            
ATOM   3567  C4B POPE  654      34.354 147.965  50.671  1.00  0.00            
ATOM   3568  NH3 POPE  655      90.908 265.308  64.644  1.00  0.00            
ATOM   3569  PO4 POPE  655      91.550 268.019  67.320  1.00  0.00            
ATOM   3570  GL1 POPE  655      88.610 270.423  63.628  1.00  0.00            
ATOM   3571  GL2 POPE  655      86.203 267.799  64.444  1.00  0.00            
ATOM   3572  C1A POPE  655      86.913 267.668  59.637  1.00  0.00            
ATOM   3573  D2A POPE  655      84.187 267.063  56.472  1.00  0.00            
ATOM   3574  C3A POPE  655      83.740 270.134  53.195  1.00  0.00            
ATOM   3575  C4A POPE  655      82.444 270.800  49.011  1.00  0.00            
ATOM   3576  C1B POPE  655      82.106 267.745  61.296  1.00  0.00            
ATOM   3577  C2B POPE  655      80.158 268.680  57.544  1.00  0.00            
ATOM   3578  C3B POPE  655      79.196 267.241  53.588  1.00  0.00            
ATOM   3579  C4B POPE  655      79.127 264.451  50.159  1.00  0.00            
ATOM   3580  NH3 POPE  656      25.185  17.817  71.007  1.00  0.00            
ATOM   3581  PO4 POPE  656      27.123  20.906  68.892  1.00  0.00            
ATOM   3582  GL1 POPE  656      25.740  19.866  64.470  1.00  0.00            
ATOM   3583  GL2 POPE  656      26.228  23.085  63.554  1.00  0.00            
ATOM   3584  C1A POPE  656      26.662  18.442  60.632  1.00  0.00            
ATOM   3585  D2A POPE  656      26.760  18.002  55.796  1.00  0.00            
ATOM   3586  C3A POPE  656      26.234  15.978  52.021  1.00  0.00            
ATOM   3587  C4A POPE  656      28.938  17.304  48.849  1.00  0.00            
ATOM   3588  C1B POPE  656      25.748  23.754  59.682  1.00  0.00            
ATOM   3589  C2B POPE  656      20.640  25.189  57.366  1.00  0.00            
ATOM   3590  C3B POPE  656      17.383  25.310  53.469  1.00  0.00            
ATOM   3591  C4B POPE  656      15.814  24.553  49.768  1.00  0.00            
ATOM   3592  NH3 POPE  657      84.710 182.027  76.178  1.00  0.00            
ATOM   3593  PO4 POPE  657      88.650 181.803  74.604  1.00  0.00            
ATOM   3594  GL1 POPE  657      91.549 180.404  71.430  1.00  0.00            
ATOM   3595  GL2 POPE  657      91.712 184.069  70.954  1.00  0.00            
ATOM   3596  C1A POPE  657      95.386 179.084  69.105  1.00  0.00            
ATOM   3597  D2A POPE  657      99.416 180.694  68.026  1.00  0.00            
ATOM   3598  C3A POPE  657     100.078 183.558  64.751  1.00  0.00            
ATOM   3599  C4A POPE  657     103.171 182.966  60.933  1.00  0.00            
ATOM   3600  C1B POPE  657      92.004 182.636  66.779  1.00  0.00            
ATOM   3601  C2B POPE  657      92.901 181.152  62.533  1.00  0.00            
ATOM   3602  C3B POPE  657      93.765 182.157  57.581  1.00  0.00            
ATOM   3603  C4B POPE  657      92.539 185.771  56.129  1.00  0.00            
ATOM   3604  NH3 POPE  658      11.524  53.999  65.438  1.00  0.00            
ATOM   3605  PO4 POPE  658       9.736  48.966  63.320  1.00  0.00            
ATOM   3606  GL1 POPE  658      11.971  46.764  59.844  1.00  0.00            
ATOM   3607  GL2 POPE  658      14.763  45.676  60.352  1.00  0.00            
ATOM   3608  C1A POPE  658      13.148  46.765  55.356  1.00  0.00            
ATOM   3609  D2A POPE  658      14.318  42.672  53.296  1.00  0.00            
ATOM   3610  C3A POPE  658      14.592  40.824  50.623  1.00  0.00            
ATOM   3611  C4A POPE  658      14.664  40.142  46.441  1.00  0.00            
ATOM   3612  C1B POPE  658      17.853  45.407  57.488  1.00  0.00            
ATOM   3613  C2B POPE  658      19.705  43.427  54.102  1.00  0.00            
ATOM   3614  C3B POPE  658      18.649  43.236  49.574  1.00  0.00            
ATOM   3615  C4B POPE  658      15.992  44.758  46.152  1.00  0.00            
ATOM   3616  NH3 POPE  659     257.562 201.658  75.818  1.00  0.00            
ATOM   3617  PO4 POPE  659     259.228 204.670  73.867  1.00  0.00            
ATOM   3618  GL1 POPE  659     262.154 202.453  72.023  1.00  0.00            
ATOM   3619  GL2 POPE  659     262.346 199.568  72.351  1.00  0.00            
ATOM   3620  C1A POPE  659     264.184 203.054  68.915  1.00  0.00            
ATOM   3621  D2A POPE  659     266.021 205.169  65.725  1.00  0.00            
ATOM   3622  C3A POPE  659     265.273 205.439  61.666  1.00  0.00            
ATOM   3623  C4A POPE  659     265.046 207.516  57.238  1.00  0.00            
ATOM   3624  C1B POPE  659     263.399 198.559  68.367  1.00  0.00            
ATOM   3625  C2B POPE  659     263.647 199.988  64.132  1.00  0.00            
ATOM   3626  C3B POPE  659     265.737 200.356  60.538  1.00  0.00            
ATOM   3627  C4B POPE  659     265.340 201.880  56.519  1.00  0.00            
ATOM   3628  NH3 POPE  660     140.280 256.412  69.668  1.00  0.00            
ATOM   3629  PO4 POPE  660     144.920 257.771  71.974  1.00  0.00            
ATOM   3630  GL1 POPE  660     144.885 258.843  67.130  1.00  0.00            
ATOM   3631  GL2 POPE  660     144.723 256.576  65.707  1.00  0.00            
ATOM   3632  C1A POPE  660     143.602 261.303  63.295  1.00  0.00            
ATOM   3633  D2A POPE  660     143.489 263.711  59.544  1.00  0.00            
ATOM   3634  C3A POPE  660     144.313 262.236  55.009  1.00  0.00            
ATOM   3635  C4A POPE  660     143.895 263.331  50.481  1.00  0.00            
ATOM   3636  C1B POPE  660     142.483 255.872  62.351  1.00  0.00            
ATOM   3637  C2B POPE  660     141.106 256.741  58.271  1.00  0.00            
ATOM   3638  C3B POPE  660     140.592 258.194  53.976  1.00  0.00            
ATOM   3639  C4B POPE  660     138.560 260.991  50.036  1.00  0.00            
ATOM   3640  NH3 POPE  661     283.534 262.557  75.204  1.00  0.00            
ATOM   3641  PO4 POPE  661     287.505 262.927  73.634  1.00  0.00            
ATOM   3642  GL1 POPE  661     284.614 261.854  69.770  1.00  0.00            
ATOM   3643  GL2 POPE  661     285.992 263.819  67.728  1.00  0.00            
ATOM   3644  C1A POPE  661     282.049 260.439  66.008  1.00  0.00            
ATOM   3645  D2A POPE  661     282.172 259.655  61.065  1.00  0.00            
ATOM   3646  C3A POPE  661     280.953 257.644  56.375  1.00  0.00            
ATOM   3647  C4A POPE  661     281.951 254.379  54.144  1.00  0.00            
ATOM   3648  C1B POPE  661     289.085 262.235  65.115  1.00  0.00            
ATOM   3649  C2B POPE  661       2.183 262.416  62.791  1.00  0.00            
ATOM   3650  C3B POPE  661       5.505 259.737  61.428  1.00  0.00            
ATOM   3651  C4B POPE  661       8.385 256.748  59.617  1.00  0.00            
ATOM   3652  NH3 POPE  662       9.717 257.430  75.265  1.00  0.00            
ATOM   3653  PO4 POPE  662       6.787 260.461  75.155  1.00  0.00            
ATOM   3654  GL1 POPE  662       5.623 263.922  71.646  1.00  0.00            
ATOM   3655  GL2 POPE  662       2.332 263.239  70.350  1.00  0.00            
ATOM   3656  C1A POPE  662       7.559 266.775  68.683  1.00  0.00            
ATOM   3657  D2A POPE  662       9.455 268.219  65.027  1.00  0.00            
ATOM   3658  C3A POPE  662       8.298 268.209  60.931  1.00  0.00            
ATOM   3659  C4A POPE  662       5.267 271.290  58.649  1.00  0.00            
ATOM   3660  C1B POPE  662       4.515 262.450  67.268  1.00  0.00            
ATOM   3661  C2B POPE  662       7.946 263.336  64.288  1.00  0.00            
ATOM   3662  C3B POPE  662       9.548 262.175  59.672  1.00  0.00            
ATOM   3663  C4B POPE  662       7.327 262.646  55.999  1.00  0.00            
ATOM   3664  NH3 POPE  663      62.485 229.043  76.143  1.00  0.00            
ATOM   3665  PO4 POPE  663      63.147 232.743  74.014  1.00  0.00            
ATOM   3666  GL1 POPE  663      61.457 231.565  69.926  1.00  0.00            
ATOM   3667  GL2 POPE  663      57.979 231.328  69.474  1.00  0.00            
ATOM   3668  C1A POPE  663      61.484 231.054  66.038  1.00  0.00            
ATOM   3669  D2A POPE  663      61.790 233.817  61.896  1.00  0.00            
ATOM   3670  C3A POPE  663      62.287 232.128  57.658  1.00  0.00            
ATOM   3671  C4A POPE  663      62.713 232.290  53.987  1.00  0.00            
ATOM   3672  C1B POPE  663      57.236 228.546  65.607  1.00  0.00            
ATOM   3673  C2B POPE  663      57.885 226.503  61.696  1.00  0.00            
ATOM   3674  C3B POPE  663      60.412 226.933  58.515  1.00  0.00            
ATOM   3675  C4B POPE  663      64.975 226.918  57.864  1.00  0.00            
ATOM   3676  NH3 POPE  664     115.986 226.717  72.427  1.00  0.00            
ATOM   3677  PO4 POPE  664     113.380 222.754  73.620  1.00  0.00            
ATOM   3678  GL1 POPE  664     113.478 221.384  69.837  1.00  0.00            
ATOM   3679  GL2 POPE  664     113.122 218.875  69.656  1.00  0.00            
ATOM   3680  C1A POPE  664     112.983 221.178  65.128  1.00  0.00            
ATOM   3681  D2A POPE  664     113.264 220.980  60.981  1.00  0.00            
ATOM   3682  C3A POPE  664     116.754 223.271  58.912  1.00  0.00            
ATOM   3683  C4A POPE  664     118.289 223.403  55.246  1.00  0.00            
ATOM   3684  C1B POPE  664     113.464 216.020  66.271  1.00  0.00            
ATOM   3685  C2B POPE  664     112.157 216.531  62.277  1.00  0.00            
ATOM   3686  C3B POPE  664     111.961 216.516  58.452  1.00  0.00            
ATOM   3687  C4B POPE  664     113.014 215.744  54.139  1.00  0.00            
ATOM   3688  NH3 POPE  665      86.653  84.178  71.041  1.00  0.00            
ATOM   3689  PO4 POPE  665      90.513  86.613  69.220  1.00  0.00            
ATOM   3690  GL1 POPE  665      87.226  87.930  66.457  1.00  0.00            
ATOM   3691  GL2 POPE  665      83.699  88.385  67.717  1.00  0.00            
ATOM   3692  C1A POPE  665      84.578  87.843  62.583  1.00  0.00            
ATOM   3693  D2A POPE  665      83.486  87.920  58.736  1.00  0.00            
ATOM   3694  C3A POPE  665      82.108  85.915  54.922  1.00  0.00            
ATOM   3695  C4A POPE  665      82.150  83.796  50.879  1.00  0.00            
ATOM   3696  C1B POPE  665      80.332  88.201  65.275  1.00  0.00            
ATOM   3697  C2B POPE  665      78.970  88.368  61.141  1.00  0.00            
ATOM   3698  C3B POPE  665      78.695  89.021  55.990  1.00  0.00            
ATOM   3699  C4B POPE  665      75.867  89.956  52.370  1.00  0.00            
ATOM   3700  NH3 POPE  666     134.642  84.506  62.769  1.00  0.00            
ATOM   3701  PO4 POPE  666     138.747  85.574  62.136  1.00  0.00            
ATOM   3702  GL1 POPE  666     138.614  86.726  57.679  1.00  0.00            
ATOM   3703  GL2 POPE  666     139.732  89.179  58.674  1.00  0.00            
ATOM   3704  C1A POPE  666     137.692  86.811  53.371  1.00  0.00            
ATOM   3705  D2A POPE  666     138.595  85.497  49.818  1.00  0.00            
ATOM   3706  C3A POPE  666     138.040  87.699  46.643  1.00  0.00            
ATOM   3707  C4A POPE  666     136.648  89.288  42.949  1.00  0.00            
ATOM   3708  C1B POPE  666     139.463  91.218  54.898  1.00  0.00            
ATOM   3709  C2B POPE  666     139.145  92.280  50.872  1.00  0.00            
ATOM   3710  C3B POPE  666     138.483  93.543  46.317  1.00  0.00            
ATOM   3711  C4B POPE  666     135.543  96.339  45.184  1.00  0.00            
ATOM   3712  NH3 POPE  667     143.950 125.483  61.839  1.00  0.00            
ATOM   3713  PO4 POPE  667     145.036 127.733  59.345  1.00  0.00            
ATOM   3714  GL1 POPE  667     144.395 124.383  56.934  1.00  0.00            
ATOM   3715  GL2 POPE  667     143.992 125.825  53.934  1.00  0.00            
ATOM   3716  C1A POPE  667     143.460 120.194  55.104  1.00  0.00            
ATOM   3717  D2A POPE  667     141.328 117.921  50.782  1.00  0.00            
ATOM   3718  C3A POPE  667     138.800 114.727  48.788  1.00  0.00            
ATOM   3719  C4A POPE  667     139.978 112.891  44.893  1.00  0.00            
ATOM   3720  C1B POPE  667     142.433 122.792  50.935  1.00  0.00            
ATOM   3721  C2B POPE  667     142.656 122.018  47.315  1.00  0.00            
ATOM   3722  C3B POPE  667     144.897 119.172  46.136  1.00  0.00            
ATOM   3723  C4B POPE  667     143.779 115.579  45.663  1.00  0.00            
ATOM   3724  NH3 POPE  668     267.035 181.414  74.337  1.00  0.00            
ATOM   3725  PO4 POPE  668     267.329 177.680  73.646  1.00  0.00            
ATOM   3726  GL1 POPE  668     267.153 178.649  69.320  1.00  0.00            
ATOM   3727  GL2 POPE  668     265.453 182.064  69.157  1.00  0.00            
ATOM   3728  C1A POPE  668     267.340 176.714  65.677  1.00  0.00            
ATOM   3729  D2A POPE  668     266.904 178.188  61.106  1.00  0.00            
ATOM   3730  C3A POPE  668     268.205 180.274  58.161  1.00  0.00            
ATOM   3731  C4A POPE  668     271.813 183.454  57.135  1.00  0.00            
ATOM   3732  C1B POPE  668     268.941 181.535  65.581  1.00  0.00            
ATOM   3733  C2B POPE  668     271.894 184.005  63.045  1.00  0.00            
ATOM   3734  C3B POPE  668     275.503 185.559  59.411  1.00  0.00            
ATOM   3735  C4B POPE  668     277.912 186.547  55.899  1.00  0.00            
ATOM   3736  NH3 POPE  669     197.585 130.589  67.230  1.00  0.00            
ATOM   3737  PO4 POPE  669     195.677 131.490  63.162  1.00  0.00            
ATOM   3738  GL1 POPE  669     196.286 130.343  59.057  1.00  0.00            
ATOM   3739  GL2 POPE  669     195.616 127.914  58.500  1.00  0.00            
ATOM   3740  C1A POPE  669     195.774 133.054  55.262  1.00  0.00            
ATOM   3741  D2A POPE  669     196.526 131.014  50.941  1.00  0.00            
ATOM   3742  C3A POPE  669     200.899 130.242  50.190  1.00  0.00            
ATOM   3743  C4A POPE  669     204.062 133.763  51.643  1.00  0.00            
ATOM   3744  C1B POPE  669     194.633 128.175  54.541  1.00  0.00            
ATOM   3745  C2B POPE  669     192.784 127.082  50.463  1.00  0.00            
ATOM   3746  C3B POPE  669     194.052 130.467  46.604  1.00  0.00            
ATOM   3747  C4B POPE  669     191.584 133.609  44.338  1.00  0.00            
ATOM   3748  NH3 POPE  670     171.090  46.868  59.744  1.00  0.00            
ATOM   3749  PO4 POPE  670     172.498  49.843  61.135  1.00  0.00            
ATOM   3750  GL1 POPE  670     174.806  49.743  56.855  1.00  0.00            
ATOM   3751  GL2 POPE  670     176.153  45.575  56.506  1.00  0.00            
ATOM   3752  C1A POPE  670     176.208  49.504  53.248  1.00  0.00            
ATOM   3753  D2A POPE  670     176.949  51.169  48.946  1.00  0.00            
ATOM   3754  C3A POPE  670     174.694  52.336  46.477  1.00  0.00            
ATOM   3755  C4A POPE  670     170.124  50.055  46.448  1.00  0.00            
ATOM   3756  C1B POPE  670     175.239  44.337  52.166  1.00  0.00            
ATOM   3757  C2B POPE  670     175.037  45.943  47.964  1.00  0.00            
ATOM   3758  C3B POPE  670     172.989  46.911  44.744  1.00  0.00            
ATOM   3759  C4B POPE  670     172.028  50.848  41.931  1.00  0.00            
ATOM   3760  NH3 POPE  671     109.284 130.819  72.119  1.00  0.00            
ATOM   3761  PO4 POPE  671     110.225 134.693  70.791  1.00  0.00            
ATOM   3762  GL1 POPE  671     108.925 133.842  67.845  1.00  0.00            
ATOM   3763  GL2 POPE  671     107.086 131.070  67.075  1.00  0.00            
ATOM   3764  C1A POPE  671     109.593 134.275  63.990  1.00  0.00            
ATOM   3765  D2A POPE  671     108.944 133.116  59.699  1.00  0.00            
ATOM   3766  C3A POPE  671     108.981 135.568  57.397  1.00  0.00            
ATOM   3767  C4A POPE  671     109.945 136.715  53.154  1.00  0.00            
ATOM   3768  C1B POPE  671     104.513 127.720  64.534  1.00  0.00            
ATOM   3769  C2B POPE  671     101.621 128.802  61.814  1.00  0.00            
ATOM   3770  C3B POPE  671     101.476 129.970  58.218  1.00  0.00            
ATOM   3771  C4B POPE  671     100.992 130.476  54.250  1.00  0.00            
ATOM   3772  NH3 POPE  672     237.825 288.268  69.392  1.00  0.00            
ATOM   3773  PO4 POPE  672     234.043   0.041  68.482  1.00  0.00            
ATOM   3774  GL1 POPE  672     236.073 289.504  64.240  1.00  0.00            
ATOM   3775  GL2 POPE  672     234.893   1.768  62.283  1.00  0.00            
ATOM   3776  C1A POPE  672     236.637 287.838  59.286  1.00  0.00            
ATOM   3777  D2A POPE  672     237.372 285.283  56.761  1.00  0.00            
ATOM   3778  C3A POPE  672     240.303 282.359  56.382  1.00  0.00            
ATOM   3779  C4A POPE  672     241.798 279.524  57.603  1.00  0.00            
ATOM   3780  C1B POPE  672     232.337 289.411  60.626  1.00  0.00            
ATOM   3781  C2B POPE  672     232.063 287.139  57.474  1.00  0.00            
ATOM   3782  C3B POPE  672     234.118 287.447  53.851  1.00  0.00            
ATOM   3783  C4B POPE  672     236.653 285.314  50.696  1.00  0.00            
ATOM   3784  NH3 POPE  673     106.360  73.384  67.950  1.00  0.00            
ATOM   3785  PO4 POPE  673     102.169  74.542  69.536  1.00  0.00            
ATOM   3786  GL1 POPE  673     101.288  73.027  65.481  1.00  0.00            
ATOM   3787  GL2 POPE  673     102.065  69.531  64.643  1.00  0.00            
ATOM   3788  C1A POPE  673      98.912  74.688  61.935  1.00  0.00            
ATOM   3789  D2A POPE  673     100.346  79.261  60.935  1.00  0.00            
ATOM   3790  C3A POPE  673      99.235  80.877  56.737  1.00  0.00            
ATOM   3791  C4A POPE  673      98.856  83.452  53.878  1.00  0.00            
ATOM   3792  C1B POPE  673     103.643  69.936  61.508  1.00  0.00            
ATOM   3793  C2B POPE  673     105.666  70.579  58.871  1.00  0.00            
ATOM   3794  C3B POPE  673     107.761  69.867  56.192  1.00  0.00            
ATOM   3795  C4B POPE  673     110.580  70.952  53.027  1.00  0.00            
ATOM   3796  NH3 POPE  674     171.858  17.740  67.627  1.00  0.00            
ATOM   3797  PO4 POPE  674     171.026  21.652  65.143  1.00  0.00            
ATOM   3798  GL1 POPE  674     173.016  21.389  61.117  1.00  0.00            
ATOM   3799  GL2 POPE  674     172.533  24.591  59.593  1.00  0.00            
ATOM   3800  C1A POPE  674     174.086  20.035  56.026  1.00  0.00            
ATOM   3801  D2A POPE  674     174.714  18.921  52.074  1.00  0.00            
ATOM   3802  C3A POPE  674     178.053  21.166  48.769  1.00  0.00            
ATOM   3803  C4A POPE  674     177.978  25.268  46.823  1.00  0.00            
ATOM   3804  C1B POPE  674     171.493  24.625  54.683  1.00  0.00            
ATOM   3805  C2B POPE  674     168.700  25.444  52.463  1.00  0.00            
ATOM   3806  C3B POPE  674     165.665  25.702  50.234  1.00  0.00            
ATOM   3807  C4B POPE  674     161.681  26.938  50.045  1.00  0.00            
ATOM   3808  NH3 POPE  675     115.490  42.012  66.446  1.00  0.00            
ATOM   3809  PO4 POPE  675     112.456  39.388  69.065  1.00  0.00            
ATOM   3810  GL1 POPE  675     111.927  37.163  65.408  1.00  0.00            
ATOM   3811  GL2 POPE  675     109.196  36.338  65.756  1.00  0.00            
ATOM   3812  C1A POPE  675     112.459  34.684  61.681  1.00  0.00            
ATOM   3813  D2A POPE  675     112.085  35.616  57.314  1.00  0.00            
ATOM   3814  C3A POPE  675     109.512  37.838  55.308  1.00  0.00            
ATOM   3815  C4A POPE  675     108.923  41.112  52.229  1.00  0.00            
ATOM   3816  C1B POPE  675     105.729  38.976  64.178  1.00  0.00            
ATOM   3817  C2B POPE  675     104.244  42.348  62.253  1.00  0.00            
ATOM   3818  C3B POPE  675     103.109  43.755  58.315  1.00  0.00            
ATOM   3819  C4B POPE  675     100.557  42.543  55.806  1.00  0.00            
ATOM   3820  NH3 POPE  676     115.460   9.392  65.767  1.00  0.00            
ATOM   3821  PO4 POPE  676     118.177  12.647  66.373  1.00  0.00            
ATOM   3822  GL1 POPE  676     115.961  12.479  61.604  1.00  0.00            
ATOM   3823  GL2 POPE  676     117.737  14.912  60.704  1.00  0.00            
ATOM   3824  C1A POPE  676     113.810  12.402  57.776  1.00  0.00            
ATOM   3825  D2A POPE  676     112.562  10.675  53.569  1.00  0.00            
ATOM   3826  C3A POPE  676     114.354  11.917  49.836  1.00  0.00            
ATOM   3827  C4A POPE  676     115.699  10.078  45.464  1.00  0.00            
ATOM   3828  C1B POPE  676     117.381  16.196  56.393  1.00  0.00            
ATOM   3829  C2B POPE  676     118.803  15.305  52.964  1.00  0.00            
ATOM   3830  C3B POPE  676     120.551  14.486  49.944  1.00  0.00            
ATOM   3831  C4B POPE  676     120.984  10.518  46.477  1.00  0.00            
ATOM   3832  NH3 POPE  677     145.656  78.145  65.311  1.00  0.00            
ATOM   3833  PO4 POPE  677     146.193  82.473  63.048  1.00  0.00            
ATOM   3834  GL1 POPE  677     145.771  82.948  58.511  1.00  0.00            
ATOM   3835  GL2 POPE  677     143.072  83.838  59.243  1.00  0.00            
ATOM   3836  C1A POPE  677     147.476  83.978  55.398  1.00  0.00            
ATOM   3837  D2A POPE  677     146.517  85.059  51.504  1.00  0.00            
ATOM   3838  C3A POPE  677     146.856  84.863  47.626  1.00  0.00            
ATOM   3839  C4A POPE  677     145.553  83.542  43.988  1.00  0.00            
ATOM   3840  C1B POPE  677     142.156  83.747  54.532  1.00  0.00            
ATOM   3841  C2B POPE  677     139.942  80.547  50.913  1.00  0.00            
ATOM   3842  C3B POPE  677     138.655  78.027  46.790  1.00  0.00            
ATOM   3843  C4B POPE  677     134.889  78.063  44.718  1.00  0.00            
ATOM   3844  NH3 POPE  678     200.432  15.025  61.612  1.00  0.00            
ATOM   3845  PO4 POPE  678     204.856  14.868  59.772  1.00  0.00            
ATOM   3846  GL1 POPE  678     206.182  15.549  55.595  1.00  0.00            
ATOM   3847  GL2 POPE  678     209.762  14.620  54.954  1.00  0.00            
ATOM   3848  C1A POPE  678     205.825  16.806  51.598  1.00  0.00            
ATOM   3849  D2A POPE  678     207.152  13.713  47.921  1.00  0.00            
ATOM   3850  C3A POPE  678     205.188  11.120  45.849  1.00  0.00            
ATOM   3851  C4A POPE  678     201.047   9.666  46.094  1.00  0.00            
ATOM   3852  C1B POPE  678     210.825  15.583  51.217  1.00  0.00            
ATOM   3853  C2B POPE  678     209.643  18.441  47.228  1.00  0.00            
ATOM   3854  C3B POPE  678     206.386  19.388  44.675  1.00  0.00            
ATOM   3855  C4B POPE  678     201.854  20.644  43.862  1.00  0.00            
ATOM   3856  NH3 POPE  679     112.555 112.906  69.185  1.00  0.00            
ATOM   3857  PO4 POPE  679     109.900 109.634  69.606  1.00  0.00            
ATOM   3858  GL1 POPE  679     109.923 108.874  65.079  1.00  0.00            
ATOM   3859  GL2 POPE  679     113.135 109.111  64.957  1.00  0.00            
ATOM   3860  C1A POPE  679     109.988 106.840  61.877  1.00  0.00            
ATOM   3861  D2A POPE  679     111.443 106.069  57.988  1.00  0.00            
ATOM   3862  C3A POPE  679     109.182 108.711  55.054  1.00  0.00            
ATOM   3863  C4A POPE  679     110.051 109.220  50.333  1.00  0.00            
ATOM   3864  C1B POPE  679     114.476 109.501  61.536  1.00  0.00            
ATOM   3865  C2B POPE  679     113.677 111.531  56.858  1.00  0.00            
ATOM   3866  C3B POPE  679     112.291 112.776  52.453  1.00  0.00            
ATOM   3867  C4B POPE  679     110.536 114.303  48.770  1.00  0.00            
ATOM   3868  NH3 POPE  680      27.781 220.070  77.513  1.00  0.00            
ATOM   3869  PO4 POPE  680      24.514 217.500  78.041  1.00  0.00            
ATOM   3870  GL1 POPE  680      24.788 218.093  73.353  1.00  0.00            
ATOM   3871  GL2 POPE  680      22.443 218.609  70.971  1.00  0.00            
ATOM   3872  C1A POPE  680      26.731 217.467  68.717  1.00  0.00            
ATOM   3873  D2A POPE  680      26.775 215.855  64.214  1.00  0.00            
ATOM   3874  C3A POPE  680      24.908 213.122  61.427  1.00  0.00            
ATOM   3875  C4A POPE  680      24.855 210.581  57.768  1.00  0.00            
ATOM   3876  C1B POPE  680      22.202 217.572  66.134  1.00  0.00            
ATOM   3877  C2B POPE  680      21.726 217.420  61.419  1.00  0.00            
ATOM   3878  C3B POPE  680      22.700 216.374  57.464  1.00  0.00            
ATOM   3879  C4B POPE  680      23.932 218.183  53.624  1.00  0.00            
ATOM   3880  NH3 POPE  681     100.876 133.564  71.496  1.00  0.00            
ATOM   3881  PO4 POPE  681     104.453 131.073  71.502  1.00  0.00            
ATOM   3882  GL1 POPE  681     101.782 130.433  67.585  1.00  0.00            
ATOM   3883  GL2 POPE  681      98.577 128.968  67.234  1.00  0.00            
ATOM   3884  C1A POPE  681      99.314 132.801  64.524  1.00  0.00            
ATOM   3885  D2A POPE  681      95.295 135.230  62.932  1.00  0.00            
ATOM   3886  C3A POPE  681      93.028 133.647  60.220  1.00  0.00            
ATOM   3887  C4A POPE  681      90.523 132.855  56.323  1.00  0.00            
ATOM   3888  C1B POPE  681      96.030 129.312  63.433  1.00  0.00            
ATOM   3889  C2B POPE  681      93.958 128.852  60.118  1.00  0.00            
ATOM   3890  C3B POPE  681      96.059 130.325  55.288  1.00  0.00            
ATOM   3891  C4B POPE  681      96.572 130.890  50.687  1.00  0.00            
ATOM   3892  NH3 POPE  682     280.710  82.008  67.444  1.00  0.00            
ATOM   3893  PO4 POPE  682     278.660  87.085  68.245  1.00  0.00            
ATOM   3894  GL1 POPE  682     280.109  87.072  64.782  1.00  0.00            
ATOM   3895  GL2 POPE  682     280.991  84.864  63.060  1.00  0.00            
ATOM   3896  C1A POPE  682     282.298  89.480  62.255  1.00  0.00            
ATOM   3897  D2A POPE  682     282.313  90.915  58.748  1.00  0.00            
ATOM   3898  C3A POPE  682     285.061  91.753  55.321  1.00  0.00            
ATOM   3899  C4A POPE  682     284.367  92.954  50.552  1.00  0.00            
ATOM   3900  C1B POPE  682     279.738  85.448  59.138  1.00  0.00            
ATOM   3901  C2B POPE  682     279.154  85.065  54.539  1.00  0.00            
ATOM   3902  C3B POPE  682     279.210  85.133  49.724  1.00  0.00            
ATOM   3903  C4B POPE  682     276.187  86.168  45.388  1.00  0.00            
ATOM   3904  NH3 POPE  683     232.859  70.057  58.972  1.00  0.00            
ATOM   3905  PO4 POPE  683     230.865  73.813  59.796  1.00  0.00            
ATOM   3906  GL1 POPE  683     233.356  75.086  57.125  1.00  0.00            
ATOM   3907  GL2 POPE  683     234.580  72.549  54.831  1.00  0.00            
ATOM   3908  C1A POPE  683     234.406  77.513  54.412  1.00  0.00            
ATOM   3909  D2A POPE  683     236.387  79.904  55.902  1.00  0.00            
ATOM   3910  C3A POPE  683     237.854  84.253  54.275  1.00  0.00            
ATOM   3911  C4A POPE  683     241.839  86.495  55.023  1.00  0.00            
ATOM   3912  C1B POPE  683     237.028  71.350  52.179  1.00  0.00            
ATOM   3913  C2B POPE  683     239.971  69.397  49.416  1.00  0.00            
ATOM   3914  C3B POPE  683     241.017  70.050  46.091  1.00  0.00            
ATOM   3915  C4B POPE  683     239.976  73.792  44.665  1.00  0.00            
ATOM   3916  NH3 POPE  684      20.929  49.412  66.423  1.00  0.00            
ATOM   3917  PO4 POPE  684      20.191  53.779  64.768  1.00  0.00            
ATOM   3918  GL1 POPE  684      20.094  52.161  61.181  1.00  0.00            
ATOM   3919  GL2 POPE  684      21.268  55.046  59.663  1.00  0.00            
ATOM   3920  C1A POPE  684      21.710  51.705  56.929  1.00  0.00            
ATOM   3921  D2A POPE  684      21.877  53.838  52.877  1.00  0.00            
ATOM   3922  C3A POPE  684      21.313  55.665  49.191  1.00  0.00            
ATOM   3923  C4A POPE  684      17.900  55.811  46.161  1.00  0.00            
ATOM   3924  C1B POPE  684      24.090  56.723  56.033  1.00  0.00            
ATOM   3925  C2B POPE  684      26.632  55.655  53.536  1.00  0.00            
ATOM   3926  C3B POPE  684      26.477  55.682  49.035  1.00  0.00            
ATOM   3927  C4B POPE  684      26.247  53.734  45.208  1.00  0.00            
ATOM   3928  NH3 POPE  685     181.078  25.917  65.327  1.00  0.00            
ATOM   3929  PO4 POPE  685     184.637  26.575  62.904  1.00  0.00            
ATOM   3930  GL1 POPE  685     184.545  26.071  59.261  1.00  0.00            
ATOM   3931  GL2 POPE  685     181.278  27.503  58.973  1.00  0.00            
ATOM   3932  C1A POPE  685     186.304  25.059  55.705  1.00  0.00            
ATOM   3933  D2A POPE  685     186.350  23.013  51.439  1.00  0.00            
ATOM   3934  C3A POPE  685     187.330  24.506  46.669  1.00  0.00            
ATOM   3935  C4A POPE  685     189.097  23.678  42.501  1.00  0.00            
ATOM   3936  C1B POPE  685     181.239  26.082  54.760  1.00  0.00            
ATOM   3937  C2B POPE  685     181.271  24.368  50.967  1.00  0.00            
ATOM   3938  C3B POPE  685     182.792  23.445  48.105  1.00  0.00            
ATOM   3939  C4B POPE  685     181.882  23.554  44.504  1.00  0.00            
ATOM   3940  NH3 POPE  686     275.383  53.302  64.765  1.00  0.00            
ATOM   3941  PO4 POPE  686     275.315  57.706  63.592  1.00  0.00            
ATOM   3942  GL1 POPE  686     274.030  59.038  61.131  1.00  0.00            
ATOM   3943  GL2 POPE  686     271.964  61.457  59.885  1.00  0.00            
ATOM   3944  C1A POPE  686     274.716  58.102  57.036  1.00  0.00            
ATOM   3945  D2A POPE  686     273.734  58.783  52.672  1.00  0.00            
ATOM   3946  C3A POPE  686     275.572  55.742  50.728  1.00  0.00            
ATOM   3947  C4A POPE  686     278.638  52.028  49.306  1.00  0.00            
ATOM   3948  C1B POPE  686     273.148  62.540  56.129  1.00  0.00            
ATOM   3949  C2B POPE  686     271.375  63.968  52.339  1.00  0.00            
ATOM   3950  C3B POPE  686     268.311  64.547  49.001  1.00  0.00            
ATOM   3951  C4B POPE  686     267.129  64.549  44.764  1.00  0.00            
ATOM   3952  NH3 POPE  687     153.549  33.737  64.794  1.00  0.00            
ATOM   3953  PO4 POPE  687     153.024  37.524  63.007  1.00  0.00            
ATOM   3954  GL1 POPE  687     153.137  37.743  58.371  1.00  0.00            
ATOM   3955  GL2 POPE  687     156.078  38.412  57.192  1.00  0.00            
ATOM   3956  C1A POPE  687     151.531  38.412  54.909  1.00  0.00            
ATOM   3957  D2A POPE  687     150.291  39.129  50.916  1.00  0.00            
ATOM   3958  C3A POPE  687     152.645  39.768  47.647  1.00  0.00            
ATOM   3959  C4A POPE  687     153.355  38.186  43.743  1.00  0.00            
ATOM   3960  C1B POPE  687     156.247  35.282  53.839  1.00  0.00            
ATOM   3961  C2B POPE  687     154.858  35.511  49.481  1.00  0.00            
ATOM   3962  C3B POPE  687     155.784  32.817  44.895  1.00  0.00            
ATOM   3963  C4B POPE  687     159.849  33.822  43.397  1.00  0.00            
ATOM   3964  NH3 POPE  688      78.805  63.449  69.299  1.00  0.00            
ATOM   3965  PO4 POPE  688      76.885  62.722  65.632  1.00  0.00            
ATOM   3966  GL1 POPE  688      77.465  64.471  62.380  1.00  0.00            
ATOM   3967  GL2 POPE  688      79.993  65.070  62.602  1.00  0.00            
ATOM   3968  C1A POPE  688      77.919  65.487  58.125  1.00  0.00            
ATOM   3969  D2A POPE  688      76.161  65.318  54.266  1.00  0.00            
ATOM   3970  C3A POPE  688      78.894  65.992  50.717  1.00  0.00            
ATOM   3971  C4A POPE  688      80.713  64.508  46.908  1.00  0.00            
ATOM   3972  C1B POPE  688      78.350  69.699  62.196  1.00  0.00            
ATOM   3973  C2B POPE  688      78.329  70.937  57.860  1.00  0.00            
ATOM   3974  C3B POPE  688      79.004  70.308  53.829  1.00  0.00            
ATOM   3975  C4B POPE  688      82.823  70.536  51.217  1.00  0.00            
ATOM   3976  NH3 POPE  689     279.836 170.448  71.836  1.00  0.00            
ATOM   3977  PO4 POPE  689     280.158 165.755  72.658  1.00  0.00            
ATOM   3978  GL1 POPE  689     281.094 167.258  68.521  1.00  0.00            
ATOM   3979  GL2 POPE  689     277.989 168.802  67.704  1.00  0.00            
ATOM   3980  C1A POPE  689     279.548 166.161  64.266  1.00  0.00            
ATOM   3981  D2A POPE  689     279.224 167.202  59.225  1.00  0.00            
ATOM   3982  C3A POPE  689     281.036 164.657  57.046  1.00  0.00            
ATOM   3983  C4A POPE  689     280.319 161.990  54.732  1.00  0.00            
ATOM   3984  C1B POPE  689     276.542 171.022  63.466  1.00  0.00            
ATOM   3985  C2B POPE  689     275.175 174.813  60.050  1.00  0.00            
ATOM   3986  C3B POPE  689     277.685 176.093  56.836  1.00  0.00            
ATOM   3987  C4B POPE  689     277.804 177.139  52.376  1.00  0.00            
ATOM   3988  NH3 POPE  690      12.722 188.066  74.112  1.00  0.00            
ATOM   3989  PO4 POPE  690      16.089 190.613  75.100  1.00  0.00            
ATOM   3990  GL1 POPE  690      15.112 190.350  70.417  1.00  0.00            
ATOM   3991  GL2 POPE  690      11.585 189.904  68.930  1.00  0.00            
ATOM   3992  C1A POPE  690      16.954 188.427  67.177  1.00  0.00            
ATOM   3993  D2A POPE  690      15.938 188.856  62.623  1.00  0.00            
ATOM   3994  C3A POPE  690      14.574 191.865  59.745  1.00  0.00            
ATOM   3995  C4A POPE  690      16.530 193.827  56.267  1.00  0.00            
ATOM   3996  C1B POPE  690      10.480 188.562  65.714  1.00  0.00            
ATOM   3997  C2B POPE  690      10.957 186.527  62.561  1.00  0.00            
ATOM   3998  C3B POPE  690      12.585 187.585  58.704  1.00  0.00            
ATOM   3999  C4B POPE  690      13.453 190.335  55.440  1.00  0.00            
ATOM   4000  NH3 POPE  691     171.529  79.933  60.286  1.00  0.00            
ATOM   4001  PO4 POPE  691     174.910  78.751  61.627  1.00  0.00            
ATOM   4002  GL1 POPE  691     177.379  78.844  56.906  1.00  0.00            
ATOM   4003  GL2 POPE  691     181.389  78.164  57.107  1.00  0.00            
ATOM   4004  C1A POPE  691     176.377  78.540  52.335  1.00  0.00            
ATOM   4005  D2A POPE  691     177.662  76.976  48.397  1.00  0.00            
ATOM   4006  C3A POPE  691     175.478  79.209  44.771  1.00  0.00            
ATOM   4007  C4A POPE  691     176.079  80.278  40.387  1.00  0.00            
ATOM   4008  C1B POPE  691     181.524  77.400  52.116  1.00  0.00            
ATOM   4009  C2B POPE  691     183.642  77.980  48.326  1.00  0.00            
ATOM   4010  C3B POPE  691     180.533  79.098  44.935  1.00  0.00            
ATOM   4011  C4B POPE  691     179.115  76.572  41.981  1.00  0.00            
ATOM   4012  NH3 POPE  692      45.747 263.155  73.775  1.00  0.00            
ATOM   4013  PO4 POPE  692      42.513 261.050  75.881  1.00  0.00            
ATOM   4014  GL1 POPE  692      40.947 258.949  71.171  1.00  0.00            
ATOM   4015  GL2 POPE  692      40.871 261.421  68.926  1.00  0.00            
ATOM   4016  C1A POPE  692      43.741 256.665  67.966  1.00  0.00            
ATOM   4017  D2A POPE  692      44.352 255.389  63.520  1.00  0.00            
ATOM   4018  C3A POPE  692      42.590 257.803  59.028  1.00  0.00            
ATOM   4019  C4A POPE  692      44.022 260.480  55.621  1.00  0.00            
ATOM   4020  C1B POPE  692      38.785 263.388  66.511  1.00  0.00            
ATOM   4021  C2B POPE  692      37.168 264.262  62.708  1.00  0.00            
ATOM   4022  C3B POPE  692      38.726 265.404  58.845  1.00  0.00            
ATOM   4023  C4B POPE  692      41.579 265.273  55.593  1.00  0.00            
ATOM   4024  NH3 POPE  693     167.255  88.145  60.708  1.00  0.00            
ATOM   4025  PO4 POPE  693     172.032  87.751  59.055  1.00  0.00            
ATOM   4026  GL1 POPE  693     174.223  87.934  56.333  1.00  0.00            
ATOM   4027  GL2 POPE  693     172.957  89.397  54.863  1.00  0.00            
ATOM   4028  C1A POPE  693     176.305  90.405  51.528  1.00  0.00            
ATOM   4029  D2A POPE  693     179.682  91.149  48.691  1.00  0.00            
ATOM   4030  C3A POPE  693     178.813  96.061  46.905  1.00  0.00            
ATOM   4031  C4A POPE  693     176.764  97.438  43.540  1.00  0.00            
ATOM   4032  C1B POPE  693     170.749  88.937  51.468  1.00  0.00            
ATOM   4033  C2B POPE  693     167.041  90.336  51.584  1.00  0.00            
ATOM   4034  C3B POPE  693     162.659  90.912  54.011  1.00  0.00            
ATOM   4035  C4B POPE  693     159.240  88.657  51.695  1.00  0.00            
ATOM   4036  NH3 POPE  694     184.538   6.882  69.995  1.00  0.00            
ATOM   4037  PO4 POPE  694     183.763   8.196  64.714  1.00  0.00            
ATOM   4038  GL1 POPE  694     181.485   9.130  60.748  1.00  0.00            
ATOM   4039  GL2 POPE  694     183.293   8.395  59.795  1.00  0.00            
ATOM   4040  C1A POPE  694     180.495  10.742  56.343  1.00  0.00            
ATOM   4041  D2A POPE  694     179.962  10.731  52.647  1.00  0.00            
ATOM   4042  C3A POPE  694     179.766   7.246  49.639  1.00  0.00            
ATOM   4043  C4A POPE  694     182.582   5.212  47.308  1.00  0.00            
ATOM   4044  C1B POPE  694     181.909   4.749  57.564  1.00  0.00            
ATOM   4045  C2B POPE  694     179.326   1.792  58.466  1.00  0.00            
ATOM   4046  C3B POPE  694     178.036 287.445  58.654  1.00  0.00            
ATOM   4047  C4B POPE  694     176.127 283.571  59.444  1.00  0.00            
ATOM   4048  NH3 POPE  695      66.528 147.789  78.454  1.00  0.00            
ATOM   4049  PO4 POPE  695      66.478 151.835  77.959  1.00  0.00            
ATOM   4050  GL1 POPE  695      65.444 151.882  74.003  1.00  0.00            
ATOM   4051  GL2 POPE  695      68.337 153.053  73.097  1.00  0.00            
ATOM   4052  C1A POPE  695      63.795 152.308  69.546  1.00  0.00            
ATOM   4053  D2A POPE  695      64.125 150.570  64.832  1.00  0.00            
ATOM   4054  C3A POPE  695      65.326 150.450  60.558  1.00  0.00            
ATOM   4055  C4A POPE  695      62.427 151.810  56.683  1.00  0.00            
ATOM   4056  C1B POPE  695      69.433 154.734  69.607  1.00  0.00            
ATOM   4057  C2B POPE  695      72.328 153.406  67.510  1.00  0.00            
ATOM   4058  C3B POPE  695      74.654 149.914  67.320  1.00  0.00            
ATOM   4059  C4B POPE  695      74.908 148.297  64.300  1.00  0.00            
ATOM   4060  NH3 POPE  696     127.900  75.516  64.512  1.00  0.00            
ATOM   4061  PO4 POPE  696     131.802  75.777  63.034  1.00  0.00            
ATOM   4062  GL1 POPE  696     129.214  76.492  59.480  1.00  0.00            
ATOM   4063  GL2 POPE  696     132.428  74.861  57.938  1.00  0.00            
ATOM   4064  C1A POPE  696     126.867  78.972  56.728  1.00  0.00            
ATOM   4065  D2A POPE  696     122.284  80.727  55.909  1.00  0.00            
ATOM   4066  C3A POPE  696     121.382  81.320  51.177  1.00  0.00            
ATOM   4067  C4A POPE  696     121.704  79.549  48.623  1.00  0.00            
ATOM   4068  C1B POPE  696     131.262  77.792  54.060  1.00  0.00            
ATOM   4069  C2B POPE  696     130.043  76.690  50.177  1.00  0.00            
ATOM   4070  C3B POPE  696     131.663  75.134  46.616  1.00  0.00            
ATOM   4071  C4B POPE  696     134.177  71.535  45.909  1.00  0.00            
ATOM   4072  NH3 POPE  697     249.818  22.936  70.204  1.00  0.00            
ATOM   4073  PO4 POPE  697     248.162  24.011  65.629  1.00  0.00            
ATOM   4074  GL1 POPE  697     247.656  24.600  60.531  1.00  0.00            
ATOM   4075  GL2 POPE  697     245.216  21.600  59.931  1.00  0.00            
ATOM   4076  C1A POPE  697     245.332  25.631  56.812  1.00  0.00            
ATOM   4077  D2A POPE  697     243.204  24.144  53.535  1.00  0.00            
ATOM   4078  C3A POPE  697     241.843  24.649  48.861  1.00  0.00            
ATOM   4079  C4A POPE  697     239.743  25.807  45.915  1.00  0.00            
ATOM   4080  C1B POPE  697     243.462  19.817  56.001  1.00  0.00            
ATOM   4081  C2B POPE  697     242.974  18.362  53.126  1.00  0.00            
ATOM   4082  C3B POPE  697     239.538  16.343  50.899  1.00  0.00            
ATOM   4083  C4B POPE  697     238.038  13.869  46.982  1.00  0.00            
ATOM   4084  NH3 POPE  698     121.096 265.342  64.403  1.00  0.00            
ATOM   4085  PO4 POPE  698     118.802 266.372  68.339  1.00  0.00            
ATOM   4086  GL1 POPE  698     116.188 267.296  63.254  1.00  0.00            
ATOM   4087  GL2 POPE  698     114.541 264.985  61.784  1.00  0.00            
ATOM   4088  C1A POPE  698     116.298 269.978  59.202  1.00  0.00            
ATOM   4089  D2A POPE  698     116.331 271.650  54.992  1.00  0.00            
ATOM   4090  C3A POPE  698     119.562 270.784  51.409  1.00  0.00            
ATOM   4091  C4A POPE  698     120.145 269.020  46.427  1.00  0.00            
ATOM   4092  C1B POPE  698     116.651 264.998  58.464  1.00  0.00            
ATOM   4093  C2B POPE  698     116.341 266.834  54.112  1.00  0.00            
ATOM   4094  C3B POPE  698     118.694 265.485  50.317  1.00  0.00            
ATOM   4095  C4B POPE  698     120.265 263.581  46.907  1.00  0.00            
ATOM   4096  NH3 POPE  699     276.154 191.125  74.441  1.00  0.00            
ATOM   4097  PO4 POPE  699     279.262 188.286  72.525  1.00  0.00            
ATOM   4098  GL1 POPE  699     281.468 189.484  69.335  1.00  0.00            
ATOM   4099  GL2 POPE  699     278.629 188.647  67.697  1.00  0.00            
ATOM   4100  C1A POPE  699     282.661 187.651  65.359  1.00  0.00            
ATOM   4101  D2A POPE  699     283.732 191.065  61.623  1.00  0.00            
ATOM   4102  C3A POPE  699     286.342 190.322  58.028  1.00  0.00            
ATOM   4103  C4A POPE  699       0.815 190.710  59.153  1.00  0.00            
ATOM   4104  C1B POPE  699     279.430 190.974  64.508  1.00  0.00            
ATOM   4105  C2B POPE  699     279.515 193.451  60.644  1.00  0.00            
ATOM   4106  C3B POPE  699     279.687 195.960  57.409  1.00  0.00            
ATOM   4107  C4B POPE  699     282.472 199.769  56.084  1.00  0.00            
ATOM   4108  NH3 POPE  700     204.519  32.803  63.238  1.00  0.00            
ATOM   4109  PO4 POPE  700     204.050  37.344  63.141  1.00  0.00            
ATOM   4110  GL1 POPE  700     205.416  37.868  58.615  1.00  0.00            
ATOM   4111  GL2 POPE  700     204.724  40.883  57.129  1.00  0.00            
ATOM   4112  C1A POPE  700     205.196  36.568  54.385  1.00  0.00            
ATOM   4113  D2A POPE  700     203.665  35.163  50.796  1.00  0.00            
ATOM   4114  C3A POPE  700     199.896  33.449  50.996  1.00  0.00            
ATOM   4115  C4A POPE  700     196.690  31.334  52.567  1.00  0.00            
ATOM   4116  C1B POPE  700     203.305  41.571  53.587  1.00  0.00            
ATOM   4117  C2B POPE  700     202.719  43.908  50.005  1.00  0.00            
ATOM   4118  C3B POPE  700     205.790  45.885  46.697  1.00  0.00            
ATOM   4119  C4B POPE  700     207.482  48.039  43.635  1.00  0.00            
ATOM   4120  NH3 POPE  701      81.848  96.141  71.354  1.00  0.00            
ATOM   4121  PO4 POPE  701      84.482  93.214  69.351  1.00  0.00            
ATOM   4122  GL1 POPE  701      85.254  92.907  65.363  1.00  0.00            
ATOM   4123  GL2 POPE  701      87.873  94.699  64.303  1.00  0.00            
ATOM   4124  C1A POPE  701      85.087  92.442  60.443  1.00  0.00            
ATOM   4125  D2A POPE  701      81.886  92.533  57.449  1.00  0.00            
ATOM   4126  C3A POPE  701      81.315  92.446  52.868  1.00  0.00            
ATOM   4127  C4A POPE  701      79.137  92.435  48.963  1.00  0.00            
ATOM   4128  C1B POPE  701      89.234  95.205  61.120  1.00  0.00            
ATOM   4129  C2B POPE  701      86.769  94.668  56.667  1.00  0.00            
ATOM   4130  C3B POPE  701      88.024  94.125  51.530  1.00  0.00            
ATOM   4131  C4B POPE  701      89.875  94.398  47.556  1.00  0.00            
ATOM   4132  NH3 POPE  702     236.705 141.194  65.407  1.00  0.00            
ATOM   4133  PO4 POPE  702     234.601 136.988  64.863  1.00  0.00            
ATOM   4134  GL1 POPE  702     234.291 137.318  60.922  1.00  0.00            
ATOM   4135  GL2 POPE  702     234.972 140.210  60.772  1.00  0.00            
ATOM   4136  C1A POPE  702     233.624 138.560  56.411  1.00  0.00            
ATOM   4137  D2A POPE  702     234.023 139.641  52.657  1.00  0.00            
ATOM   4138  C3A POPE  702     234.285 141.889  49.327  1.00  0.00            
ATOM   4139  C4A POPE  702     235.861 141.553  44.725  1.00  0.00            
ATOM   4140  C1B POPE  702     238.010 138.971  57.839  1.00  0.00            
ATOM   4141  C2B POPE  702     240.492 137.240  54.937  1.00  0.00            
ATOM   4142  C3B POPE  702     239.701 139.281  50.367  1.00  0.00            
ATOM   4143  C4B POPE  702     241.464 141.840  47.045  1.00  0.00            
ATOM   4144  NH3 POPE  703      40.168  17.354  68.943  1.00  0.00            
ATOM   4145  PO4 POPE  703      43.499  15.032  69.102  1.00  0.00            
ATOM   4146  GL1 POPE  703      46.630  13.812  65.494  1.00  0.00            
ATOM   4147  GL2 POPE  703      48.401  11.162  65.046  1.00  0.00            
ATOM   4148  C1A POPE  703      49.906  14.545  61.379  1.00  0.00            
ATOM   4149  D2A POPE  703      51.229  18.449  59.972  1.00  0.00            
ATOM   4150  C3A POPE  703      52.536  19.898  56.576  1.00  0.00            
ATOM   4151  C4A POPE  703      53.789  20.411  52.284  1.00  0.00            
ATOM   4152  C1B POPE  703      46.645  10.296  59.719  1.00  0.00            
ATOM   4153  C2B POPE  703      45.982   7.333  56.873  1.00  0.00            
ATOM   4154  C3B POPE  703      44.827   5.084  53.924  1.00  0.00            
ATOM   4155  C4B POPE  703      45.232   0.411  52.669  1.00  0.00            
ATOM   4156  NH3 POPE  704     114.984 117.990  74.714  1.00  0.00            
ATOM   4157  PO4 POPE  704     116.266 116.634  70.822  1.00  0.00            
ATOM   4158  GL1 POPE  704     113.353 117.474  67.496  1.00  0.00            
ATOM   4159  GL2 POPE  704     110.046 117.776  67.707  1.00  0.00            
ATOM   4160  C1A POPE  704     111.212 118.396  62.715  1.00  0.00            
ATOM   4161  D2A POPE  704     108.826 116.448  60.963  1.00  0.00            
ATOM   4162  C3A POPE  704     106.756 118.012  57.344  1.00  0.00            
ATOM   4163  C4A POPE  704     104.542 117.791  54.245  1.00  0.00            
ATOM   4164  C1B POPE  704     107.002 117.751  66.049  1.00  0.00            
ATOM   4165  C2B POPE  704     103.719 118.870  63.291  1.00  0.00            
ATOM   4166  C3B POPE  704     102.125 119.414  58.660  1.00  0.00            
ATOM   4167  C4B POPE  704     101.556 121.703  55.510  1.00  0.00            
ATOM   4168  NH3 POPE  705      85.581  58.213  68.605  1.00  0.00            
ATOM   4169  PO4 POPE  705      89.281  59.639  69.824  1.00  0.00            
ATOM   4170  GL1 POPE  705      90.262  58.602  64.963  1.00  0.00            
ATOM   4171  GL2 POPE  705      93.777  60.003  63.498  1.00  0.00            
ATOM   4172  C1A POPE  705      89.298  57.443  59.766  1.00  0.00            
ATOM   4173  D2A POPE  705      90.617  57.615  55.474  1.00  0.00            
ATOM   4174  C3A POPE  705      90.002  54.033  53.607  1.00  0.00            
ATOM   4175  C4A POPE  705      87.634  50.063  54.419  1.00  0.00            
ATOM   4176  C1B POPE  705      93.492  60.642  59.291  1.00  0.00            
ATOM   4177  C2B POPE  705      90.549  62.720  57.165  1.00  0.00            
ATOM   4178  C3B POPE  705      89.680  63.526  51.477  1.00  0.00            
ATOM   4179  C4B POPE  705      89.213  65.607  47.366  1.00  0.00            
ATOM   4180  NH3 POPE  706     228.578 271.944  68.965  1.00  0.00            
ATOM   4181  PO4 POPE  706     224.134 270.668  67.821  1.00  0.00            
ATOM   4182  GL1 POPE  706     223.458 272.147  63.967  1.00  0.00            
ATOM   4183  GL2 POPE  706     226.565 273.493  64.344  1.00  0.00            
ATOM   4184  C1A POPE  706     222.578 274.108  60.275  1.00  0.00            
ATOM   4185  D2A POPE  706     224.756 274.872  56.701  1.00  0.00            
ATOM   4186  C3A POPE  706     222.796 277.153  55.090  1.00  0.00            
ATOM   4187  C4A POPE  706     218.374 276.751  55.805  1.00  0.00            
ATOM   4188  C1B POPE  706     227.759 273.402  60.172  1.00  0.00            
ATOM   4189  C2B POPE  706     229.471 273.631  56.408  1.00  0.00            
ATOM   4190  C3B POPE  706     229.932 271.603  51.833  1.00  0.00            
ATOM   4191  C4B POPE  706     228.944 271.517  47.089  1.00  0.00            
ATOM   4192  NH3 POPE  707     127.556  89.793  61.735  1.00  0.00            
ATOM   4193  PO4 POPE  707     129.550  86.898  63.996  1.00  0.00            
ATOM   4194  GL1 POPE  707     131.011  86.651  59.976  1.00  0.00            
ATOM   4195  GL2 POPE  707     134.499  88.392  59.649  1.00  0.00            
ATOM   4196  C1A POPE  707     133.227  86.253  55.227  1.00  0.00            
ATOM   4197  D2A POPE  707     133.588  83.807  52.209  1.00  0.00            
ATOM   4198  C3A POPE  707     130.014  81.671  48.917  1.00  0.00            
ATOM   4199  C4A POPE  707     129.440  83.078  44.710  1.00  0.00            
ATOM   4200  C1B POPE  707     131.369  90.921  57.162  1.00  0.00            
ATOM   4201  C2B POPE  707     129.882  91.540  53.511  1.00  0.00            
ATOM   4202  C3B POPE  707     128.872  92.628  49.112  1.00  0.00            
ATOM   4203  C4B POPE  707     129.001  92.074  43.911  1.00  0.00            
ATOM   4204  NH3 POPE  708     119.804  65.078  67.279  1.00  0.00            
ATOM   4205  PO4 POPE  708     116.026  63.875  67.390  1.00  0.00            
ATOM   4206  GL1 POPE  708     114.363  62.112  63.132  1.00  0.00            
ATOM   4207  GL2 POPE  708     111.652  57.954  63.112  1.00  0.00            
ATOM   4208  C1A POPE  708     112.072  61.710  58.667  1.00  0.00            
ATOM   4209  D2A POPE  708     111.577  60.782  55.406  1.00  0.00            
ATOM   4210  C3A POPE  708     115.035  59.624  53.202  1.00  0.00            
ATOM   4211  C4A POPE  708     113.994  55.675  54.660  1.00  0.00            
ATOM   4212  C1B POPE  708     110.285  56.098  58.707  1.00  0.00            
ATOM   4213  C2B POPE  708     108.448  55.571  55.232  1.00  0.00            
ATOM   4214  C3B POPE  708     110.126  57.028  50.927  1.00  0.00            
ATOM   4215  C4B POPE  708     109.823  55.483  46.993  1.00  0.00            
ATOM   4216  NH3 POPE  709      14.813 258.571  75.975  1.00  0.00            
ATOM   4217  PO4 POPE  709      12.757 261.750  77.152  1.00  0.00            
ATOM   4218  GL1 POPE  709      12.413 261.694  72.610  1.00  0.00            
ATOM   4219  GL2 POPE  709      15.356 261.168  70.696  1.00  0.00            
ATOM   4220  C1A POPE  709       9.264 260.387  69.132  1.00  0.00            
ATOM   4221  D2A POPE  709       9.789 258.728  64.206  1.00  0.00            
ATOM   4222  C3A POPE  709      11.087 254.008  63.510  1.00  0.00            
ATOM   4223  C4A POPE  709      10.939 251.498  61.454  1.00  0.00            
ATOM   4224  C1B POPE  709      17.982 262.257  66.746  1.00  0.00            
ATOM   4225  C2B POPE  709      17.954 262.664  62.144  1.00  0.00            
ATOM   4226  C3B POPE  709      19.297 262.156  57.032  1.00  0.00            
ATOM   4227  C4B POPE  709      18.064 262.115  52.421  1.00  0.00            
ATOM   4228  NH3 POPE  710     286.880 139.247  67.790  1.00  0.00            
ATOM   4229  PO4 POPE  710     286.885 143.971  68.177  1.00  0.00            
ATOM   4230  GL1 POPE  710     285.656 143.901  64.754  1.00  0.00            
ATOM   4231  GL2 POPE  710     286.035 140.959  62.991  1.00  0.00            
ATOM   4232  C1A POPE  710     285.295 146.464  61.357  1.00  0.00            
ATOM   4233  D2A POPE  710     286.579 149.471  58.621  1.00  0.00            
ATOM   4234  C3A POPE  710     286.238 149.298  53.873  1.00  0.00            
ATOM   4235  C4A POPE  710     283.062 151.498  50.660  1.00  0.00            
ATOM   4236  C1B POPE  710     283.928 141.955  59.445  1.00  0.00            
ATOM   4237  C2B POPE  710     283.859 141.225  55.712  1.00  0.00            
ATOM   4238  C3B POPE  710     285.905 139.866  52.155  1.00  0.00            
ATOM   4239  C4B POPE  710     288.134 140.064  48.927  1.00  0.00            
ATOM   4240  NH3 POPE  711      12.176  86.956  66.150  1.00  0.00            
ATOM   4241  PO4 POPE  711      10.240  82.267  67.509  1.00  0.00            
ATOM   4242  GL1 POPE  711      11.383  80.456  63.511  1.00  0.00            
ATOM   4243  GL2 POPE  711      11.623  83.471  62.774  1.00  0.00            
ATOM   4244  C1A POPE  711      12.954  81.202  58.701  1.00  0.00            
ATOM   4245  D2A POPE  711      10.255  80.532  55.602  1.00  0.00            
ATOM   4246  C3A POPE  711      11.656  82.229  51.203  1.00  0.00            
ATOM   4247  C4A POPE  711      13.844  83.255  48.174  1.00  0.00            
ATOM   4248  C1B POPE  711      11.517  86.110  59.147  1.00  0.00            
ATOM   4249  C2B POPE  711      10.709  88.033  56.014  1.00  0.00            
ATOM   4250  C3B POPE  711       9.109  86.975  52.226  1.00  0.00            
ATOM   4251  C4B POPE  711       9.481  85.064  47.860  1.00  0.00            
ATOM   4252  NH3 POPE  712     261.173  28.048  67.675  1.00  0.00            
ATOM   4253  PO4 POPE  712     265.500  27.786  67.590  1.00  0.00            
ATOM   4254  GL1 POPE  712     263.350  26.516  63.501  1.00  0.00            
ATOM   4255  GL2 POPE  712     260.356  27.105  62.767  1.00  0.00            
ATOM   4256  C1A POPE  712     263.030  23.211  60.169  1.00  0.00            
ATOM   4257  D2A POPE  712     264.424  22.243  56.404  1.00  0.00            
ATOM   4258  C3A POPE  712     267.581  24.741  55.965  1.00  0.00            
ATOM   4259  C4A POPE  712     271.050  26.371  54.204  1.00  0.00            
ATOM   4260  C1B POPE  712     260.748  29.114  59.462  1.00  0.00            
ATOM   4261  C2B POPE  712     261.132  27.542  55.809  1.00  0.00            
ATOM   4262  C3B POPE  712     264.396  26.229  52.756  1.00  0.00            
ATOM   4263  C4B POPE  712     265.085  24.489  48.909  1.00  0.00            
ATOM   4264  NH3 POPE  713     155.141  78.763  61.863  1.00  0.00            
ATOM   4265  PO4 POPE  713     160.188  80.294  62.192  1.00  0.00            
ATOM   4266  GL1 POPE  713     160.145  80.712  57.388  1.00  0.00            
ATOM   4267  GL2 POPE  713     157.011  81.075  58.070  1.00  0.00            
ATOM   4268  C1A POPE  713     157.596  84.156  53.822  1.00  0.00            
ATOM   4269  D2A POPE  713     155.423  82.423  49.472  1.00  0.00            
ATOM   4270  C3A POPE  713     152.472  84.508  46.464  1.00  0.00            
ATOM   4271  C4A POPE  713     149.552  86.700  43.747  1.00  0.00            
ATOM   4272  C1B POPE  713     153.235  80.386  54.649  1.00  0.00            
ATOM   4273  C2B POPE  713     150.504  81.561  51.101  1.00  0.00            
ATOM   4274  C3B POPE  713     149.341  80.679  47.242  1.00  0.00            
ATOM   4275  C4B POPE  713     151.239  80.636  43.299  1.00  0.00            
ATOM   4276  NH3 POPE  714     289.453 251.224  78.351  1.00  0.00            
ATOM   4277  PO4 POPE  714     286.281 252.708  75.319  1.00  0.00            
ATOM   4278  GL1 POPE  714     285.812 252.695  69.973  1.00  0.00            
ATOM   4279  GL2 POPE  714     288.151 250.619  67.709  1.00  0.00            
ATOM   4280  C1A POPE  714     284.805 256.965  67.661  1.00  0.00            
ATOM   4281  D2A POPE  714     286.442 258.089  63.486  1.00  0.00            
ATOM   4282  C3A POPE  714       0.399 257.695  62.692  1.00  0.00            
ATOM   4283  C4A POPE  714       3.093 255.992  58.407  1.00  0.00            
ATOM   4284  C1B POPE  714     288.594 247.824  63.697  1.00  0.00            
ATOM   4285  C2B POPE  714     289.984 245.489  60.274  1.00  0.00            
ATOM   4286  C3B POPE  714       2.020 244.974  56.448  1.00  0.00            
ATOM   4287  C4B POPE  714       3.124 241.789  53.352  1.00  0.00            
ATOM   4288  NH3 POPE  715     227.135 145.820  65.525  1.00  0.00            
ATOM   4289  PO4 POPE  715     222.859 144.919  66.089  1.00  0.00            
ATOM   4290  GL1 POPE  715     223.171 143.930  62.076  1.00  0.00            
ATOM   4291  GL2 POPE  715     219.507 142.591  60.137  1.00  0.00            
ATOM   4292  C1A POPE  715     222.842 144.224  57.287  1.00  0.00            
ATOM   4293  D2A POPE  715     223.494 144.782  53.351  1.00  0.00            
ATOM   4294  C3A POPE  715     224.749 146.176  49.025  1.00  0.00            
ATOM   4295  C4A POPE  715     226.681 149.785  47.240  1.00  0.00            
ATOM   4296  C1B POPE  715     218.486 138.952  57.315  1.00  0.00            
ATOM   4297  C2B POPE  715     217.433 138.293  53.414  1.00  0.00            
ATOM   4298  C3B POPE  715     215.485 140.785  49.697  1.00  0.00            
ATOM   4299  C4B POPE  715     211.961 140.770  46.517  1.00  0.00            
ATOM   4300  NH3 POPE  716     270.567 199.290  76.965  1.00  0.00            
ATOM   4301  PO4 POPE  716     272.192 198.301  72.752  1.00  0.00            
ATOM   4302  GL1 POPE  716     271.577 197.692  68.481  1.00  0.00            
ATOM   4303  GL2 POPE  716     270.572 195.755  67.678  1.00  0.00            
ATOM   4304  C1A POPE  716     273.177 198.375  64.844  1.00  0.00            
ATOM   4305  D2A POPE  716     274.842 196.922  61.046  1.00  0.00            
ATOM   4306  C3A POPE  716     275.070 195.938  56.141  1.00  0.00            
ATOM   4307  C4A POPE  716     272.959 193.189  53.001  1.00  0.00            
ATOM   4308  C1B POPE  716     271.513 193.976  63.457  1.00  0.00            
ATOM   4309  C2B POPE  716     271.254 193.776  59.017  1.00  0.00            
ATOM   4310  C3B POPE  716     269.018 193.049  56.243  1.00  0.00            
ATOM   4311  C4B POPE  716     267.619 192.084  51.919  1.00  0.00            
ATOM   4312  NH3 POPE  717     154.346   8.038  58.785  1.00  0.00            
ATOM   4313  PO4 POPE  717     158.111   6.446  61.056  1.00  0.00            
ATOM   4314  GL1 POPE  717     158.318   7.324  56.116  1.00  0.00            
ATOM   4315  GL2 POPE  717     156.878   5.006  54.573  1.00  0.00            
ATOM   4316  C1A POPE  717     159.395   9.560  52.344  1.00  0.00            
ATOM   4317  D2A POPE  717     161.332  10.370  48.398  1.00  0.00            
ATOM   4318  C3A POPE  717     159.326  12.778  44.346  1.00  0.00            
ATOM   4319  C4A POPE  717     155.326  11.351  40.848  1.00  0.00            
ATOM   4320  C1B POPE  717     158.285   1.442  51.723  1.00  0.00            
ATOM   4321  C2B POPE  717     161.706   1.388  47.882  1.00  0.00            
ATOM   4322  C3B POPE  717     159.830   3.974  44.242  1.00  0.00            
ATOM   4323  C4B POPE  717     158.130   7.507  44.243  1.00  0.00            
ATOM   4324  NH3 POPE  718      61.331  72.422  68.495  1.00  0.00            
ATOM   4325  PO4 POPE  718      59.673  67.904  70.423  1.00  0.00            
ATOM   4326  GL1 POPE  718      61.809  66.347  66.565  1.00  0.00            
ATOM   4327  GL2 POPE  718      61.589  69.064  64.227  1.00  0.00            
ATOM   4328  C1A POPE  718      60.872  63.624  62.643  1.00  0.00            
ATOM   4329  D2A POPE  718      60.999  65.109  58.374  1.00  0.00            
ATOM   4330  C3A POPE  718      64.149  62.805  55.757  1.00  0.00            
ATOM   4331  C4A POPE  718      67.848  61.757  52.652  1.00  0.00            
ATOM   4332  C1B POPE  718      59.278  68.691  62.072  1.00  0.00            
ATOM   4333  C2B POPE  718      58.831  69.424  58.498  1.00  0.00            
ATOM   4334  C3B POPE  718      60.517  71.394  54.312  1.00  0.00            
ATOM   4335  C4B POPE  718      61.148  75.896  51.960  1.00  0.00            
ATOM   4336  NH3 POPE  719     288.080 171.440  74.998  1.00  0.00            
ATOM   4337  PO4 POPE  719     289.275 168.067  72.970  1.00  0.00            
ATOM   4338  GL1 POPE  719       1.372 166.924  69.726  1.00  0.00            
ATOM   4339  GL2 POPE  719       4.267 167.017  69.573  1.00  0.00            
ATOM   4340  C1A POPE  719     289.658 164.652  66.400  1.00  0.00            
ATOM   4341  D2A POPE  719       1.072 162.134  63.284  1.00  0.00            
ATOM   4342  C3A POPE  719       0.157 162.727  59.055  1.00  0.00            
ATOM   4343  C4A POPE  719     288.963 163.632  55.297  1.00  0.00            
ATOM   4344  C1B POPE  719       4.093 166.364  65.121  1.00  0.00            
ATOM   4345  C2B POPE  719     289.808 166.780  61.994  1.00  0.00            
ATOM   4346  C3B POPE  719     289.645 168.435  57.367  1.00  0.00            
ATOM   4347  C4B POPE  719       1.439 167.396  53.300  1.00  0.00            
ATOM   4348  NH3 POPE  720      45.557 147.656  75.616  1.00  0.00            
ATOM   4349  PO4 POPE  720      49.561 147.232  73.379  1.00  0.00            
ATOM   4350  GL1 POPE  720      49.713 149.832  69.843  1.00  0.00            
ATOM   4351  GL2 POPE  720      51.720 152.857  70.652  1.00  0.00            
ATOM   4352  C1A POPE  720      51.034 149.541  65.390  1.00  0.00            
ATOM   4353  D2A POPE  720      53.222 151.958  61.899  1.00  0.00            
ATOM   4354  C3A POPE  720      55.529 149.143  59.004  1.00  0.00            
ATOM   4355  C4A POPE  720      54.621 146.212  55.167  1.00  0.00            
ATOM   4356  C1B POPE  720      53.953 152.879  66.652  1.00  0.00            
ATOM   4357  C2B POPE  720      57.562 151.769  64.919  1.00  0.00            
ATOM   4358  C3B POPE  720      59.983 149.026  61.903  1.00  0.00            
ATOM   4359  C4B POPE  720      59.442 144.283  60.113  1.00  0.00            
ATOM   4360  NH3 POPE  721     116.123 244.589  70.913  1.00  0.00            
ATOM   4361  PO4 POPE  721     119.723 245.527  68.833  1.00  0.00            
ATOM   4362  GL1 POPE  721     117.113 243.829  65.052  1.00  0.00            
ATOM   4363  GL2 POPE  721     116.532 246.993  64.369  1.00  0.00            
ATOM   4364  C1A POPE  721     115.546 242.613  61.377  1.00  0.00            
ATOM   4365  D2A POPE  721     115.722 242.359  57.256  1.00  0.00            
ATOM   4366  C3A POPE  721     115.165 239.460  54.083  1.00  0.00            
ATOM   4367  C4A POPE  721     116.371 237.442  49.756  1.00  0.00            
ATOM   4368  C1B POPE  721     115.076 247.003  60.197  1.00  0.00            
ATOM   4369  C2B POPE  721     113.566 246.577  56.853  1.00  0.00            
ATOM   4370  C3B POPE  721     112.219 243.826  53.970  1.00  0.00            
ATOM   4371  C4B POPE  721     109.864 243.686  50.189  1.00  0.00            
ATOM   4372  NH3 POPE  722     279.798 145.220  67.405  1.00  0.00            
ATOM   4373  PO4 POPE  722     282.228 140.820  67.310  1.00  0.00            
ATOM   4374  GL1 POPE  722     280.424 141.275  63.633  1.00  0.00            
ATOM   4375  GL2 POPE  722     279.697 144.407  62.349  1.00  0.00            
ATOM   4376  C1A POPE  722     279.006 140.185  59.324  1.00  0.00            
ATOM   4377  D2A POPE  722     278.912 140.554  55.524  1.00  0.00            
ATOM   4378  C3A POPE  722     281.221 143.285  52.053  1.00  0.00            
ATOM   4379  C4A POPE  722     283.515 146.498  51.055  1.00  0.00            
ATOM   4380  C1B POPE  722     280.206 144.945  58.298  1.00  0.00            
ATOM   4381  C2B POPE  722     283.410 146.165  56.253  1.00  0.00            
ATOM   4382  C3B POPE  722     287.991 144.645  53.930  1.00  0.00            
ATOM   4383  C4B POPE  722       1.614 143.399  51.792  1.00  0.00            
ATOM   4384  NH3 POPE  723     180.137 166.410  67.076  1.00  0.00            
ATOM   4385  PO4 POPE  723     179.408 169.347  70.982  1.00  0.00            
ATOM   4386  GL1 POPE  723     180.537 171.758  67.900  1.00  0.00            
ATOM   4387  GL2 POPE  723     178.375 171.174  65.876  1.00  0.00            
ATOM   4388  C1A POPE  723     183.285 173.819  64.958  1.00  0.00            
ATOM   4389  D2A POPE  723     185.423 174.888  60.168  1.00  0.00            
ATOM   4390  C3A POPE  723     183.895 178.448  56.612  1.00  0.00            
ATOM   4391  C4A POPE  723     184.466 178.931  52.046  1.00  0.00            
ATOM   4392  C1B POPE  723     179.685 170.038  62.157  1.00  0.00            
ATOM   4393  C2B POPE  723     177.210 171.299  58.062  1.00  0.00            
ATOM   4394  C3B POPE  723     177.368 172.488  53.924  1.00  0.00            
ATOM   4395  C4B POPE  723     175.607 177.227  51.174  1.00  0.00            
ATOM   4396  NH3 POPE  724      84.483 103.399  72.168  1.00  0.00            
ATOM   4397  PO4 POPE  724      80.855 100.861  72.065  1.00  0.00            
ATOM   4398  GL1 POPE  724      81.510 100.546  67.667  1.00  0.00            
ATOM   4399  GL2 POPE  724      80.352 103.936  68.002  1.00  0.00            
ATOM   4400  C1A POPE  724      82.217  97.945  63.922  1.00  0.00            
ATOM   4401  D2A POPE  724      83.077  97.038  59.500  1.00  0.00            
ATOM   4402  C3A POPE  724      79.758  96.925  56.697  1.00  0.00            
ATOM   4403  C4A POPE  724      77.323  94.651  54.264  1.00  0.00            
ATOM   4404  C1B POPE  724      76.834 104.064  65.463  1.00  0.00            
ATOM   4405  C2B POPE  724      73.722 106.684  63.048  1.00  0.00            
ATOM   4406  C3B POPE  724      72.464 108.952  59.841  1.00  0.00            
ATOM   4407  C4B POPE  724      72.844 113.884  59.628  1.00  0.00            
ATOM   4408  NH3 POPE  725     213.036 279.306  65.779  1.00  0.00            
ATOM   4409  PO4 POPE  725     213.296 281.622  63.297  1.00  0.00            
ATOM   4410  GL1 POPE  725     209.739 282.729  60.940  1.00  0.00            
ATOM   4411  GL2 POPE  725     212.148 285.958  60.253  1.00  0.00            
ATOM   4412  C1A POPE  725     209.770 282.343  56.948  1.00  0.00            
ATOM   4413  D2A POPE  725     210.657 281.185  52.709  1.00  0.00            
ATOM   4414  C3A POPE  725     207.471 278.735  51.792  1.00  0.00            
ATOM   4415  C4A POPE  725     202.869 278.531  51.276  1.00  0.00            
ATOM   4416  C1B POPE  725     213.738 286.512  55.851  1.00  0.00            
ATOM   4417  C2B POPE  725     214.169 288.538  52.748  1.00  0.00            
ATOM   4418  C3B POPE  725     213.111   1.546  47.983  1.00  0.00            
ATOM   4419  C4B POPE  725     212.009   1.348  43.644  1.00  0.00            
ATOM   4420  NH3 POPE  726      10.714 209.683  77.079  1.00  0.00            
ATOM   4421  PO4 POPE  726       7.376 208.706  77.938  1.00  0.00            
ATOM   4422  GL1 POPE  726       7.583 209.405  73.389  1.00  0.00            
ATOM   4423  GL2 POPE  726       5.883 211.620  73.274  1.00  0.00            
ATOM   4424  C1A POPE  726       8.524 208.654  68.163  1.00  0.00            
ATOM   4425  D2A POPE  726       8.679 211.095  65.482  1.00  0.00            
ATOM   4426  C3A POPE  726       5.903 210.750  61.371  1.00  0.00            
ATOM   4427  C4A POPE  726       3.223 211.572  57.055  1.00  0.00            
ATOM   4428  C1B POPE  726       6.097 213.011  69.458  1.00  0.00            
ATOM   4429  C2B POPE  726       4.255 214.180  65.370  1.00  0.00            
ATOM   4430  C3B POPE  726       3.103 215.139  60.348  1.00  0.00            
ATOM   4431  C4B POPE  726       2.753 216.897  56.635  1.00  0.00            
ATOM   4432  NH3 POPE  727      24.626 128.174  71.513  1.00  0.00            
ATOM   4433  PO4 POPE  727      28.948 126.594  73.701  1.00  0.00            
ATOM   4434  GL1 POPE  727      28.751 126.555  68.528  1.00  0.00            
ATOM   4435  GL2 POPE  727      26.846 124.377  66.680  1.00  0.00            
ATOM   4436  C1A POPE  727      31.891 125.347  66.230  1.00  0.00            
ATOM   4437  D2A POPE  727      30.477 123.540  61.818  1.00  0.00            
ATOM   4438  C3A POPE  727      28.047 120.139  62.511  1.00  0.00            
ATOM   4439  C4A POPE  727      28.079 115.955  62.122  1.00  0.00            
ATOM   4440  C1B POPE  727      25.397 124.423  62.389  1.00  0.00            
ATOM   4441  C2B POPE  727      27.300 124.207  58.148  1.00  0.00            
ATOM   4442  C3B POPE  727      28.488 125.746  54.209  1.00  0.00            
ATOM   4443  C4B POPE  727      28.914 129.438  53.302  1.00  0.00            
ATOM   4444  NH3 POPE  728      14.504 152.001  72.748  1.00  0.00            
ATOM   4445  PO4 POPE  728      10.714 150.382  72.804  1.00  0.00            
ATOM   4446  GL1 POPE  728      12.172 152.842  68.214  1.00  0.00            
ATOM   4447  GL2 POPE  728      12.305 150.974  66.411  1.00  0.00            
ATOM   4448  C1A POPE  728      14.174 154.856  64.366  1.00  0.00            
ATOM   4449  D2A POPE  728      14.669 154.401  59.914  1.00  0.00            
ATOM   4450  C3A POPE  728      15.896 155.828  55.803  1.00  0.00            
ATOM   4451  C4A POPE  728      18.398 155.521  53.063  1.00  0.00            
ATOM   4452  C1B POPE  728      15.681 150.213  63.489  1.00  0.00            
ATOM   4453  C2B POPE  728      17.725 150.173  59.343  1.00  0.00            
ATOM   4454  C3B POPE  728      18.230 151.027  55.431  1.00  0.00            
ATOM   4455  C4B POPE  728      16.731 150.746  51.424  1.00  0.00            
ATOM   4456  NH3 POPE  729     116.280 288.562  62.323  1.00  0.00            
ATOM   4457  PO4 POPE  729     112.957 289.672  64.533  1.00  0.00            
ATOM   4458  GL1 POPE  729     112.881   1.504  60.799  1.00  0.00            
ATOM   4459  GL2 POPE  729     111.830   4.220  60.123  1.00  0.00            
ATOM   4460  C1A POPE  729     110.188   0.197  57.374  1.00  0.00            
ATOM   4461  D2A POPE  729     111.170 289.508  53.276  1.00  0.00            
ATOM   4462  C3A POPE  729     109.815 284.956  52.490  1.00  0.00            
ATOM   4463  C4A POPE  729     111.418 284.024  48.726  1.00  0.00            
ATOM   4464  C1B POPE  729     111.434   4.455  55.294  1.00  0.00            
ATOM   4465  C2B POPE  729     110.412   4.122  51.164  1.00  0.00            
ATOM   4466  C3B POPE  729     110.608   8.233  49.604  1.00  0.00            
ATOM   4467  C4B POPE  729     110.335  11.019  46.408  1.00  0.00            
ATOM   4468  NH3 POPE  730      98.945 141.821  77.063  1.00  0.00            
ATOM   4469  PO4 POPE  730      98.033 146.546  76.645  1.00  0.00            
ATOM   4470  GL1 POPE  730      96.915 145.945  72.156  1.00  0.00            
ATOM   4471  GL2 POPE  730      98.235 147.316  69.833  1.00  0.00            
ATOM   4472  C1A POPE  730      94.301 145.571  67.194  1.00  0.00            
ATOM   4473  D2A POPE  730      89.990 147.141  66.136  1.00  0.00            
ATOM   4474  C3A POPE  730      87.477 145.990  63.081  1.00  0.00            
ATOM   4475  C4A POPE  730      85.058 146.898  60.187  1.00  0.00            
ATOM   4476  C1B POPE  730      98.384 149.437  65.533  1.00  0.00            
ATOM   4477  C2B POPE  730      97.851 150.824  61.858  1.00  0.00            
ATOM   4478  C3B POPE  730      95.425 150.738  57.987  1.00  0.00            
ATOM   4479  C4B POPE  730      93.492 149.828  53.424  1.00  0.00            
ATOM   4480  NH3 POPE  731     205.075 279.629  68.529  1.00  0.00            
ATOM   4481  PO4 POPE  731     200.826 280.468  67.551  1.00  0.00            
ATOM   4482  GL1 POPE  731     200.054 278.920  64.271  1.00  0.00            
ATOM   4483  GL2 POPE  731     199.172 275.388  63.561  1.00  0.00            
ATOM   4484  C1A POPE  731     199.320 279.985  60.423  1.00  0.00            
ATOM   4485  D2A POPE  731     200.390 283.142  58.419  1.00  0.00            
ATOM   4486  C3A POPE  731     200.796 282.949  53.751  1.00  0.00            
ATOM   4487  C4A POPE  731     199.744 282.455  50.080  1.00  0.00            
ATOM   4488  C1B POPE  731     200.656 272.002  61.395  1.00  0.00            
ATOM   4489  C2B POPE  731     199.836 269.759  58.990  1.00  0.00            
ATOM   4490  C3B POPE  731     201.276 269.470  54.654  1.00  0.00            
ATOM   4491  C4B POPE  731     202.934 270.821  49.970  1.00  0.00            
ATOM   4492  NH3 POPE  732      41.689  99.894  69.639  1.00  0.00            
ATOM   4493  PO4 POPE  732      42.142  95.812  67.646  1.00  0.00            
ATOM   4494  GL1 POPE  732      44.490  93.733  65.093  1.00  0.00            
ATOM   4495  GL2 POPE  732      47.373  91.406  65.091  1.00  0.00            
ATOM   4496  C1A POPE  732      42.486  92.236  61.318  1.00  0.00            
ATOM   4497  D2A POPE  732      42.488  91.262  56.514  1.00  0.00            
ATOM   4498  C3A POPE  732      46.367  90.066  53.791  1.00  0.00            
ATOM   4499  C4A POPE  732      50.783  89.000  53.450  1.00  0.00            
ATOM   4500  C1B POPE  732      50.381  90.237  62.130  1.00  0.00            
ATOM   4501  C2B POPE  732      50.629  88.954  58.091  1.00  0.00            
ATOM   4502  C3B POPE  732      54.828  88.889  56.406  1.00  0.00            
ATOM   4503  C4B POPE  732      56.208  90.016  53.521  1.00  0.00            
ATOM   4504  NH3 POPE  733      31.606 104.883  67.785  1.00  0.00            
ATOM   4505  PO4 POPE  733      27.426 106.492  68.933  1.00  0.00            
ATOM   4506  GL1 POPE  733      26.283 104.930  64.565  1.00  0.00            
ATOM   4507  GL2 POPE  733      29.251 105.256  63.186  1.00  0.00            
ATOM   4508  C1A POPE  733      23.462 102.968  61.636  1.00  0.00            
ATOM   4509  D2A POPE  733      23.192 102.768  57.573  1.00  0.00            
ATOM   4510  C3A POPE  733      25.897 102.268  54.873  1.00  0.00            
ATOM   4511  C4A POPE  733      27.218 102.739  49.902  1.00  0.00            
ATOM   4512  C1B POPE  733      28.296 103.921  58.264  1.00  0.00            
ATOM   4513  C2B POPE  733      30.450 103.948  53.793  1.00  0.00            
ATOM   4514  C3B POPE  733      31.626 107.096  51.739  1.00  0.00            
ATOM   4515  C4B POPE  733      33.120 107.848  46.967  1.00  0.00            
ATOM   4516  NH3 POPE  734     258.856  90.340  67.743  1.00  0.00            
ATOM   4517  PO4 POPE  734     262.810  92.520  66.575  1.00  0.00            
ATOM   4518  GL1 POPE  734     261.805  91.389  62.554  1.00  0.00            
ATOM   4519  GL2 POPE  734     263.471  87.728  60.793  1.00  0.00            
ATOM   4520  C1A POPE  734     259.654  90.655  58.155  1.00  0.00            
ATOM   4521  D2A POPE  734     256.815  91.278  54.444  1.00  0.00            
ATOM   4522  C3A POPE  734     259.269  92.148  51.145  1.00  0.00            
ATOM   4523  C4A POPE  734     257.872  93.856  47.106  1.00  0.00            
ATOM   4524  C1B POPE  734     263.392  84.801  56.801  1.00  0.00            
ATOM   4525  C2B POPE  734     265.129  82.796  53.955  1.00  0.00            
ATOM   4526  C3B POPE  734     265.044  80.444  49.236  1.00  0.00            
ATOM   4527  C4B POPE  734     264.794  78.860  46.021  1.00  0.00            
ATOM   4528  NH3 POPE  735     192.053 107.262  61.231  1.00  0.00            
ATOM   4529  PO4 POPE  735     196.095 107.572  63.599  1.00  0.00            
ATOM   4530  GL1 POPE  735     196.786 107.100  59.715  1.00  0.00            
ATOM   4531  GL2 POPE  735     194.865 107.943  56.827  1.00  0.00            
ATOM   4532  C1A POPE  735     199.430 106.610  56.491  1.00  0.00            
ATOM   4533  D2A POPE  735     199.669 104.734  51.773  1.00  0.00            
ATOM   4534  C3A POPE  735     197.126 102.083  52.687  1.00  0.00            
ATOM   4535  C4A POPE  735     193.879 100.750  50.363  1.00  0.00            
ATOM   4536  C1B POPE  735     195.872 108.238  52.959  1.00  0.00            
ATOM   4537  C2B POPE  735     198.921 109.107  50.270  1.00  0.00            
ATOM   4538  C3B POPE  735     201.249 107.503  47.693  1.00  0.00            
ATOM   4539  C4B POPE  735     201.942 106.651  42.658  1.00  0.00            
ATOM   4540  NH3 POPE  736      32.678  61.272  67.561  1.00  0.00            
ATOM   4541  PO4 POPE  736      36.866  61.741  66.349  1.00  0.00            
ATOM   4542  GL1 POPE  736      37.749  60.849  62.282  1.00  0.00            
ATOM   4543  GL2 POPE  736      40.645  59.367  61.975  1.00  0.00            
ATOM   4544  C1A POPE  736      37.553  60.630  58.229  1.00  0.00            
ATOM   4545  D2A POPE  736      39.511  60.363  55.055  1.00  0.00            
ATOM   4546  C3A POPE  736      39.180  62.411  51.035  1.00  0.00            
ATOM   4547  C4A POPE  736      35.579  64.880  48.182  1.00  0.00            
ATOM   4548  C1B POPE  736      43.467  61.227  57.810  1.00  0.00            
ATOM   4549  C2B POPE  736      44.045  62.860  53.412  1.00  0.00            
ATOM   4550  C3B POPE  736      47.219  64.639  49.999  1.00  0.00            
ATOM   4551  C4B POPE  736      48.817  66.693  45.283  1.00  0.00            
ATOM   4552  NH3 POPE  737      33.616  89.886  68.598  1.00  0.00            
ATOM   4553  PO4 POPE  737      33.589  94.121  67.623  1.00  0.00            
ATOM   4554  GL1 POPE  737      33.706  94.510  63.761  1.00  0.00            
ATOM   4555  GL2 POPE  737      29.944  95.449  62.070  1.00  0.00            
ATOM   4556  C1A POPE  737      34.952  96.838  59.706  1.00  0.00            
ATOM   4557  D2A POPE  737      34.332  95.786  55.311  1.00  0.00            
ATOM   4558  C3A POPE  737      35.219  97.896  50.702  1.00  0.00            
ATOM   4559  C4A POPE  737      33.768  97.306  45.994  1.00  0.00            
ATOM   4560  C1B POPE  737      31.367  93.708  58.399  1.00  0.00            
ATOM   4561  C2B POPE  737      30.710  92.590  54.044  1.00  0.00            
ATOM   4562  C3B POPE  737      34.514  92.718  50.128  1.00  0.00            
ATOM   4563  C4B POPE  737      38.837  90.554  48.806  1.00  0.00            
ATOM   4564  NH3 POPE  738      54.199 258.239  70.170  1.00  0.00            
ATOM   4565  PO4 POPE  738      50.761 258.456  72.593  1.00  0.00            
ATOM   4566  GL1 POPE  738      48.709 258.717  68.773  1.00  0.00            
ATOM   4567  GL2 POPE  738      46.021 260.913  69.319  1.00  0.00            
ATOM   4568  C1A POPE  738      49.853 260.177  64.500  1.00  0.00            
ATOM   4569  D2A POPE  738      48.671 259.770  60.125  1.00  0.00            
ATOM   4570  C3A POPE  738      51.791 257.488  57.247  1.00  0.00            
ATOM   4571  C4A POPE  738      53.407 258.918  53.998  1.00  0.00            
ATOM   4572  C1B POPE  738      44.553 261.561  64.809  1.00  0.00            
ATOM   4573  C2B POPE  738      43.449 262.761  60.389  1.00  0.00            
ATOM   4574  C3B POPE  738      46.295 264.013  57.640  1.00  0.00            
ATOM   4575  C4B POPE  738      49.967 262.396  56.317  1.00  0.00            
ATOM   4576  NH3 POPE  739     135.248 165.820  76.358  1.00  0.00            
ATOM   4577  PO4 POPE  739     131.343 167.455  77.147  1.00  0.00            
ATOM   4578  GL1 POPE  739     130.436 167.842  73.297  1.00  0.00            
ATOM   4579  GL2 POPE  739     128.887 171.188  73.062  1.00  0.00            
ATOM   4580  C1A POPE  739     129.827 168.710  68.760  1.00  0.00            
ATOM   4581  D2A POPE  739     127.052 167.970  65.246  1.00  0.00            
ATOM   4582  C3A POPE  739     128.364 169.663  61.511  1.00  0.00            
ATOM   4583  C4A POPE  739     130.419 171.415  57.900  1.00  0.00            
ATOM   4584  C1B POPE  739     133.068 172.079  69.595  1.00  0.00            
ATOM   4585  C2B POPE  739     134.516 175.828  67.794  1.00  0.00            
ATOM   4586  C3B POPE  739     136.076 179.178  66.351  1.00  0.00            
ATOM   4587  C4B POPE  739     135.711 183.339  66.917  1.00  0.00            
ATOM   4588  NH3 POPE  740     142.115  64.593  63.691  1.00  0.00            
ATOM   4589  PO4 POPE  740     145.737  64.730  61.416  1.00  0.00            
ATOM   4590  GL1 POPE  740     142.839  64.828  58.168  1.00  0.00            
ATOM   4591  GL2 POPE  740     138.965  64.133  59.227  1.00  0.00            
ATOM   4592  C1A POPE  740     142.811  66.443  53.404  1.00  0.00            
ATOM   4593  D2A POPE  740     145.770  66.031  51.017  1.00  0.00            
ATOM   4594  C3A POPE  740     145.319  63.048  48.078  1.00  0.00            
ATOM   4595  C4A POPE  740     145.286  60.709  45.227  1.00  0.00            
ATOM   4596  C1B POPE  740     137.635  59.998  57.054  1.00  0.00            
ATOM   4597  C2B POPE  740     138.091  60.028  53.025  1.00  0.00            
ATOM   4598  C3B POPE  740     135.113  61.450  49.127  1.00  0.00            
ATOM   4599  C4B POPE  740     131.574  60.605  47.592  1.00  0.00            
ATOM   4600  NH3 POPE  741     260.303  63.762  67.758  1.00  0.00            
ATOM   4601  PO4 POPE  741     259.101  61.168  65.324  1.00  0.00            
ATOM   4602  GL1 POPE  741     260.465  62.877  61.506  1.00  0.00            
ATOM   4603  GL2 POPE  741     259.461  60.092  60.396  1.00  0.00            
ATOM   4604  C1A POPE  741     262.803  64.817  57.556  1.00  0.00            
ATOM   4605  D2A POPE  741     262.342  65.781  54.545  1.00  0.00            
ATOM   4606  C3A POPE  741     258.241  66.894  54.092  1.00  0.00            
ATOM   4607  C4A POPE  741     255.413  68.470  50.554  1.00  0.00            
ATOM   4608  C1B POPE  741     257.713  57.905  56.771  1.00  0.00            
ATOM   4609  C2B POPE  741     253.886  57.998  54.868  1.00  0.00            
ATOM   4610  C3B POPE  741     251.510  55.479  51.990  1.00  0.00            
ATOM   4611  C4B POPE  741     251.558  54.932  46.685  1.00  0.00            
ATOM   4612  NH3 POPE  742     251.429 227.318  74.986  1.00  0.00            
ATOM   4613  PO4 POPE  742     248.969 224.168  75.264  1.00  0.00            
ATOM   4614  GL1 POPE  742     249.623 223.603  71.605  1.00  0.00            
ATOM   4615  GL2 POPE  742     252.448 224.798  71.022  1.00  0.00            
ATOM   4616  C1A POPE  742     247.578 225.274  68.021  1.00  0.00            
ATOM   4617  D2A POPE  742     246.517 223.398  65.219  1.00  0.00            
ATOM   4618  C3A POPE  742     245.450 225.143  61.002  1.00  0.00            
ATOM   4619  C4A POPE  742     245.153 224.613  57.643  1.00  0.00            
ATOM   4620  C1B POPE  742     253.654 221.529  68.408  1.00  0.00            
ATOM   4621  C2B POPE  742     251.200 221.691  65.651  1.00  0.00            
ATOM   4622  C3B POPE  742     250.308 221.567  62.438  1.00  0.00            
ATOM   4623  C4B POPE  742     250.300 223.757  58.101  1.00  0.00            
ATOM   4624  NH3 POPE  743      98.126  94.670  69.687  1.00  0.00            
ATOM   4625  PO4 POPE  743      96.244  98.943  70.286  1.00  0.00            
ATOM   4626  GL1 POPE  743      95.514 100.033  66.898  1.00  0.00            
ATOM   4627  GL2 POPE  743      93.174  99.756  64.595  1.00  0.00            
ATOM   4628  C1A POPE  743      97.349  97.763  62.760  1.00  0.00            
ATOM   4629  D2A POPE  743      99.029 100.623  60.676  1.00  0.00            
ATOM   4630  C3A POPE  743      96.048 102.431  57.364  1.00  0.00            
ATOM   4631  C4A POPE  743      95.580 105.351  54.165  1.00  0.00            
ATOM   4632  C1B POPE  743      92.543  99.021  60.626  1.00  0.00            
ATOM   4633  C2B POPE  743      91.340  97.027  56.618  1.00  0.00            
ATOM   4634  C3B POPE  743      91.126  92.469  55.428  1.00  0.00            
ATOM   4635  C4B POPE  743      91.423  89.810  51.252  1.00  0.00            
ATOM   4636  NH3 POPE  744      58.275 105.095  72.455  1.00  0.00            
ATOM   4637  PO4 POPE  744      59.252 107.133  69.199  1.00  0.00            
ATOM   4638  GL1 POPE  744      58.643 106.720  65.466  1.00  0.00            
ATOM   4639  GL2 POPE  744      59.687 110.088  63.944  1.00  0.00            
ATOM   4640  C1A POPE  744      58.480 106.551  60.326  1.00  0.00            
ATOM   4641  D2A POPE  744      56.344 107.056  55.876  1.00  0.00            
ATOM   4642  C3A POPE  744      58.408 105.549  52.113  1.00  0.00            
ATOM   4643  C4A POPE  744      57.789 106.247  48.242  1.00  0.00            
ATOM   4644  C1B POPE  744      63.055 108.815  60.759  1.00  0.00            
ATOM   4645  C2B POPE  744      66.579 106.716  58.771  1.00  0.00            
ATOM   4646  C3B POPE  744      69.550 106.453  55.531  1.00  0.00            
ATOM   4647  C4B POPE  744      72.867 109.248  55.064  1.00  0.00            
ATOM   4648  NH3 POPE  745      66.605 249.862  72.977  1.00  0.00            
ATOM   4649  PO4 POPE  745      69.757 249.941  70.247  1.00  0.00            
ATOM   4650  GL1 POPE  745      69.916 247.841  67.198  1.00  0.00            
ATOM   4651  GL2 POPE  745      73.252 247.070  64.661  1.00  0.00            
ATOM   4652  C1A POPE  745      68.197 247.117  62.340  1.00  0.00            
ATOM   4653  D2A POPE  745      68.794 249.498  59.372  1.00  0.00            
ATOM   4654  C3A POPE  745      65.754 249.856  56.749  1.00  0.00            
ATOM   4655  C4A POPE  745      63.075 250.843  54.526  1.00  0.00            
ATOM   4656  C1B POPE  745      74.807 247.201  60.700  1.00  0.00            
ATOM   4657  C2B POPE  745      72.827 246.516  57.644  1.00  0.00            
ATOM   4658  C3B POPE  745      68.756 245.971  55.498  1.00  0.00            
ATOM   4659  C4B POPE  745      66.414 246.906  51.904  1.00  0.00            
ATOM   4660  NH3 POPE  746     219.641 233.977  71.552  1.00  0.00            
ATOM   4661  PO4 POPE  746     225.000 234.601  71.434  1.00  0.00            
ATOM   4662  GL1 POPE  746     223.250 236.116  67.884  1.00  0.00            
ATOM   4663  GL2 POPE  746     221.258 233.155  66.846  1.00  0.00            
ATOM   4664  C1A POPE  746     225.056 234.195  63.770  1.00  0.00            
ATOM   4665  D2A POPE  746     225.451 231.871  60.609  1.00  0.00            
ATOM   4666  C3A POPE  746     228.640 232.101  57.354  1.00  0.00            
ATOM   4667  C4A POPE  746     231.241 229.747  54.219  1.00  0.00            
ATOM   4668  C1B POPE  746     220.561 232.749  62.196  1.00  0.00            
ATOM   4669  C2B POPE  746     220.065 233.799  57.899  1.00  0.00            
ATOM   4670  C3B POPE  746     219.565 234.886  53.347  1.00  0.00            
ATOM   4671  C4B POPE  746     216.690 231.916  50.868  1.00  0.00            
ATOM   4672  NH3 POPE  747     201.830   1.734  69.090  1.00  0.00            
ATOM   4673  PO4 POPE  747     200.398   1.679  63.521  1.00  0.00            
ATOM   4674  GL1 POPE  747     198.982 287.723  60.714  1.00  0.00            
ATOM   4675  GL2 POPE  747     202.160 287.622  60.201  1.00  0.00            
ATOM   4676  C1A POPE  747     197.398 287.016  57.504  1.00  0.00            
ATOM   4677  D2A POPE  747     198.965 287.130  53.324  1.00  0.00            
ATOM   4678  C3A POPE  747     197.225 286.677  49.215  1.00  0.00            
ATOM   4679  C4A POPE  747     199.105 283.963  45.263  1.00  0.00            
ATOM   4680  C1B POPE  747     202.881 287.226  56.583  1.00  0.00            
ATOM   4681  C2B POPE  747     205.385 289.804  53.104  1.00  0.00            
ATOM   4682  C3B POPE  747     205.639   2.807  50.189  1.00  0.00            
ATOM   4683  C4B POPE  747     206.847   1.955  46.033  1.00  0.00            
ATOM   4684  NH3 POPE  748     148.885 249.236  67.290  1.00  0.00            
ATOM   4685  PO4 POPE  748     152.104 246.598  66.065  1.00  0.00            
ATOM   4686  GL1 POPE  748     150.020 245.506  62.669  1.00  0.00            
ATOM   4687  GL2 POPE  748     149.524 248.414  61.884  1.00  0.00            
ATOM   4688  C1A POPE  748     147.130 242.813  59.931  1.00  0.00            
ATOM   4689  D2A POPE  748     148.253 240.371  56.535  1.00  0.00            
ATOM   4690  C3A POPE  748     147.826 237.674  53.199  1.00  0.00            
ATOM   4691  C4A POPE  748     146.373 233.802  53.432  1.00  0.00            
ATOM   4692  C1B POPE  748     152.139 252.679  59.709  1.00  0.00            
ATOM   4693  C2B POPE  748     155.606 255.958  59.815  1.00  0.00            
ATOM   4694  C3B POPE  748     158.976 257.380  56.718  1.00  0.00            
ATOM   4695  C4B POPE  748     163.104 257.703  56.367  1.00  0.00            
ATOM   4696  NH3 POPE  749     203.806 229.892  70.908  1.00  0.00            
ATOM   4697  PO4 POPE  749     205.092 225.939  68.795  1.00  0.00            
ATOM   4698  GL1 POPE  749     209.714 225.577  66.646  1.00  0.00            
ATOM   4699  GL2 POPE  749     212.840 224.196  66.703  1.00  0.00            
ATOM   4700  C1A POPE  749     212.708 227.929  63.436  1.00  0.00            
ATOM   4701  D2A POPE  749     211.539 231.645  61.018  1.00  0.00            
ATOM   4702  C3A POPE  749     209.936 232.834  56.595  1.00  0.00            
ATOM   4703  C4A POPE  749     212.454 236.571  54.120  1.00  0.00            
ATOM   4704  C1B POPE  749     217.438 224.933  65.418  1.00  0.00            
ATOM   4705  C2B POPE  749     217.644 227.968  62.019  1.00  0.00            
ATOM   4706  C3B POPE  749     217.104 229.469  58.781  1.00  0.00            
ATOM   4707  C4B POPE  749     215.844 233.044  56.192  1.00  0.00            
ATOM   4708  NH3 POPE  750     121.923   2.531  65.448  1.00  0.00            
ATOM   4709  PO4 POPE  750     120.079   6.364  66.510  1.00  0.00            
ATOM   4710  GL1 POPE  750     117.600   4.175  63.530  1.00  0.00            
ATOM   4711  GL2 POPE  750     116.615   5.995  61.561  1.00  0.00            
ATOM   4712  C1A POPE  750     119.231   2.601  59.010  1.00  0.00            
ATOM   4713  D2A POPE  750     120.021   3.731  54.234  1.00  0.00            
ATOM   4714  C3A POPE  750     119.370   2.765  49.866  1.00  0.00            
ATOM   4715  C4A POPE  750     117.037   1.895  45.618  1.00  0.00            
ATOM   4716  C1B POPE  750     115.964   5.958  56.482  1.00  0.00            
ATOM   4717  C2B POPE  750     115.374   4.885  51.991  1.00  0.00            
ATOM   4718  C3B POPE  750     114.193   5.668  47.783  1.00  0.00            
ATOM   4719  C4B POPE  750     112.375   6.837  44.347  1.00  0.00            
ATOM   4720  NH3 POPE  751     161.740  15.476  60.239  1.00  0.00            
ATOM   4721  PO4 POPE  751     165.123  14.585  61.455  1.00  0.00            
ATOM   4722  GL1 POPE  751     166.128  12.900  57.787  1.00  0.00            
ATOM   4723  GL2 POPE  751     162.940  12.239  55.390  1.00  0.00            
ATOM   4724  C1A POPE  751     166.787  16.146  54.362  1.00  0.00            
ATOM   4725  D2A POPE  751     166.972  16.542  50.132  1.00  0.00            
ATOM   4726  C3A POPE  751     165.395  18.461  46.645  1.00  0.00            
ATOM   4727  C4A POPE  751     165.166  19.595  42.906  1.00  0.00            
ATOM   4728  C1B POPE  751     166.347  11.662  52.514  1.00  0.00            
ATOM   4729  C2B POPE  751     168.729  12.088  48.690  1.00  0.00            
ATOM   4730  C3B POPE  751     169.192  13.810  45.072  1.00  0.00            
ATOM   4731  C4B POPE  751     170.090  18.037  43.743  1.00  0.00            
ATOM   4732  NH3 POPE  752     231.023  64.066  57.849  1.00  0.00            
ATOM   4733  PO4 POPE  752     228.682  67.661  58.275  1.00  0.00            
ATOM   4734  GL1 POPE  752     226.874  66.487  55.154  1.00  0.00            
ATOM   4735  GL2 POPE  752     225.354  63.632  55.312  1.00  0.00            
ATOM   4736  C1A POPE  752     227.257  66.453  50.571  1.00  0.00            
ATOM   4737  D2A POPE  752     227.086  64.854  47.100  1.00  0.00            
ATOM   4738  C3A POPE  752     226.690  67.535  43.404  1.00  0.00            
ATOM   4739  C4A POPE  752     226.516  69.259  39.173  1.00  0.00            
ATOM   4740  C1B POPE  752     224.062  62.950  51.664  1.00  0.00            
ATOM   4741  C2B POPE  752     223.151  62.337  45.882  1.00  0.00            
ATOM   4742  C3B POPE  752     222.105  59.810  42.650  1.00  0.00            
ATOM   4743  C4B POPE  752     220.823  60.047  38.524  1.00  0.00            
ATOM   4744  NH3 POPE  753     191.897 115.697  61.966  1.00  0.00            
ATOM   4745  PO4 POPE  753     189.650 112.177  60.043  1.00  0.00            
ATOM   4746  GL1 POPE  753     192.506 112.052  56.885  1.00  0.00            
ATOM   4747  GL2 POPE  753     194.529 113.591  57.122  1.00  0.00            
ATOM   4748  C1A POPE  753     191.733 111.995  52.986  1.00  0.00            
ATOM   4749  D2A POPE  753     193.558 110.231  48.923  1.00  0.00            
ATOM   4750  C3A POPE  753     192.519 112.370  44.973  1.00  0.00            
ATOM   4751  C4A POPE  753     194.627 112.035  40.673  1.00  0.00            
ATOM   4752  C1B POPE  753     196.481 113.096  53.268  1.00  0.00            
ATOM   4753  C2B POPE  753     197.414 113.290  48.122  1.00  0.00            
ATOM   4754  C3B POPE  753     196.698 115.594  43.727  1.00  0.00            
ATOM   4755  C4B POPE  753     194.054 118.355  41.040  1.00  0.00            
ATOM   4756  NH3 POPE  754     150.325  92.810  64.031  1.00  0.00            
ATOM   4757  PO4 POPE  754     153.704  91.987  62.176  1.00  0.00            
ATOM   4758  GL1 POPE  754     151.111  91.485  58.921  1.00  0.00            
ATOM   4759  GL2 POPE  754     149.226  93.659  58.501  1.00  0.00            
ATOM   4760  C1A POPE  754     148.834  89.618  54.552  1.00  0.00            
ATOM   4761  D2A POPE  754     146.649  91.551  50.148  1.00  0.00            
ATOM   4762  C3A POPE  754     149.322  94.217  47.149  1.00  0.00            
ATOM   4763  C4A POPE  754     150.804  96.306  44.101  1.00  0.00            
ATOM   4764  C1B POPE  754     151.810  93.497  54.494  1.00  0.00            
ATOM   4765  C2B POPE  754     153.529  96.011  52.070  1.00  0.00            
ATOM   4766  C3B POPE  754     155.308  94.799  47.979  1.00  0.00            
ATOM   4767  C4B POPE  754     158.261  92.028  45.468  1.00  0.00            
ATOM   4768  NH3 POPE  755     209.411  49.891  59.715  1.00  0.00            
ATOM   4769  PO4 POPE  755     213.320  48.054  60.425  1.00  0.00            
ATOM   4770  GL1 POPE  755     213.295  51.481  57.005  1.00  0.00            
ATOM   4771  GL2 POPE  755     214.695  53.555  57.979  1.00  0.00            
ATOM   4772  C1A POPE  755     213.025  52.971  53.173  1.00  0.00            
ATOM   4773  D2A POPE  755     212.793  50.972  49.039  1.00  0.00            
ATOM   4774  C3A POPE  755     212.077  48.530  45.152  1.00  0.00            
ATOM   4775  C4A POPE  755     213.070  49.030  40.813  1.00  0.00            
ATOM   4776  C1B POPE  755     218.107  54.546  55.605  1.00  0.00            
ATOM   4777  C2B POPE  755     218.894  55.589  51.842  1.00  0.00            
ATOM   4778  C3B POPE  755     216.147  54.875  48.306  1.00  0.00            
ATOM   4779  C4B POPE  755     213.771  57.745  45.909  1.00  0.00            
ATOM   4780  NH3 POPE  756     273.277  99.651  70.547  1.00  0.00            
ATOM   4781  PO4 POPE  756     270.149 100.171  67.678  1.00  0.00            
ATOM   4782  GL1 POPE  756     269.362  99.185  63.463  1.00  0.00            
ATOM   4783  GL2 POPE  756     266.952  97.836  62.979  1.00  0.00            
ATOM   4784  C1A POPE  756     272.938  98.964  60.852  1.00  0.00            
ATOM   4785  D2A POPE  756     276.613  98.519  59.797  1.00  0.00            
ATOM   4786  C3A POPE  756     277.473  99.430  55.623  1.00  0.00            
ATOM   4787  C4A POPE  756     274.898  99.403  51.841  1.00  0.00            
ATOM   4788  C1B POPE  756     265.311  94.539  60.690  1.00  0.00            
ATOM   4789  C2B POPE  756     266.962  91.446  59.346  1.00  0.00            
ATOM   4790  C3B POPE  756     265.779  89.385  56.965  1.00  0.00            
ATOM   4791  C4B POPE  756     264.822  89.532  53.482  1.00  0.00            
ATOM   4792  NH3 POPE  757      10.654 110.910  71.278  1.00  0.00            
ATOM   4793  PO4 POPE  757       6.980 112.290  70.126  1.00  0.00            
ATOM   4794  GL1 POPE  757       8.155 109.862  66.938  1.00  0.00            
ATOM   4795  GL2 POPE  757       5.758 107.469  68.068  1.00  0.00            
ATOM   4796  C1A POPE  757      10.881 110.570  62.964  1.00  0.00            
ATOM   4797  D2A POPE  757      13.225 110.620  58.118  1.00  0.00            
ATOM   4798  C3A POPE  757      16.974 112.691  57.485  1.00  0.00            
ATOM   4799  C4A POPE  757      20.009 115.178  54.978  1.00  0.00            
ATOM   4800  C1B POPE  757       5.393 105.013  64.239  1.00  0.00            
ATOM   4801  C2B POPE  757       4.656 105.042  59.471  1.00  0.00            
ATOM   4802  C3B POPE  757       3.893 102.844  55.563  1.00  0.00            
ATOM   4803  C4B POPE  757       1.481 103.254  52.268  1.00  0.00            
ATOM   4804  NH3 POPE  758     212.984  79.911  58.630  1.00  0.00            
ATOM   4805  PO4 POPE  758     210.092  82.913  59.431  1.00  0.00            
ATOM   4806  GL1 POPE  758     211.581  83.569  55.419  1.00  0.00            
ATOM   4807  GL2 POPE  758     214.958  85.326  54.356  1.00  0.00            
ATOM   4808  C1A POPE  758     210.828  82.587  51.409  1.00  0.00            
ATOM   4809  D2A POPE  758     212.011  83.808  47.414  1.00  0.00            
ATOM   4810  C3A POPE  758     212.567  87.561  47.556  1.00  0.00            
ATOM   4811  C4A POPE  758     213.777  88.776  43.660  1.00  0.00            
ATOM   4812  C1B POPE  758     216.292  85.006  49.707  1.00  0.00            
ATOM   4813  C2B POPE  758     215.997  84.368  44.755  1.00  0.00            
ATOM   4814  C3B POPE  758     218.270  86.857  42.596  1.00  0.00            
ATOM   4815  C4B POPE  758     220.178  89.007  39.501  1.00  0.00            
ATOM   4816  NH3 POPE  759      89.864 187.625  75.029  1.00  0.00            
ATOM   4817  PO4 POPE  759      84.900 187.021  75.604  1.00  0.00            
ATOM   4818  GL1 POPE  759      86.036 185.673  72.078  1.00  0.00            
ATOM   4819  GL2 POPE  759      83.337 184.091  71.365  1.00  0.00            
ATOM   4820  C1A POPE  759      88.389 185.611  67.926  1.00  0.00            
ATOM   4821  D2A POPE  759      88.386 184.469  63.624  1.00  0.00            
ATOM   4822  C3A POPE  759      91.195 185.890  62.367  1.00  0.00            
ATOM   4823  C4A POPE  759      94.097 187.882  60.336  1.00  0.00            
ATOM   4824  C1B POPE  759      83.762 182.326  67.458  1.00  0.00            
ATOM   4825  C2B POPE  759      83.606 182.992  63.023  1.00  0.00            
ATOM   4826  C3B POPE  759      85.293 182.030  58.994  1.00  0.00            
ATOM   4827  C4B POPE  759      88.113 184.139  55.720  1.00  0.00            
ATOM   4828  NH3 POPE  760     219.635  33.076  58.353  1.00  0.00            
ATOM   4829  PO4 POPE  760     217.150  29.456  59.124  1.00  0.00            
ATOM   4830  GL1 POPE  760     219.869  27.732  56.559  1.00  0.00            
ATOM   4831  GL2 POPE  760     221.022  24.007  54.516  1.00  0.00            
ATOM   4832  C1A POPE  760     219.072  28.433  51.844  1.00  0.00            
ATOM   4833  D2A POPE  760     216.515  29.369  47.679  1.00  0.00            
ATOM   4834  C3A POPE  760     217.122  32.540  46.193  1.00  0.00            
ATOM   4835  C4A POPE  760     217.346  33.049  40.875  1.00  0.00            
ATOM   4836  C1B POPE  760     222.134  23.813  49.362  1.00  0.00            
ATOM   4837  C2B POPE  760     223.540  21.417  45.523  1.00  0.00            
ATOM   4838  C3B POPE  760     225.987  19.028  41.991  1.00  0.00            
ATOM   4839  C4B POPE  760     227.873  20.191  38.261  1.00  0.00            
ATOM   4840  NH3 POPE  761     272.474 259.431  76.976  1.00  0.00            
ATOM   4841  PO4 POPE  761     269.739 259.042  73.169  1.00  0.00            
ATOM   4842  GL1 POPE  761     271.070 260.425  69.515  1.00  0.00            
ATOM   4843  GL2 POPE  761     268.136 259.878  67.538  1.00  0.00            
ATOM   4844  C1A POPE  761     273.534 259.514  66.967  1.00  0.00            
ATOM   4845  D2A POPE  761     277.965 259.465  64.263  1.00  0.00            
ATOM   4846  C3A POPE  761     278.125 256.482  60.405  1.00  0.00            
ATOM   4847  C4A POPE  761     272.628 253.902  61.649  1.00  0.00            
ATOM   4848  C1B POPE  761     269.482 258.115  63.500  1.00  0.00            
ATOM   4849  C2B POPE  761     268.918 257.467  58.996  1.00  0.00            
ATOM   4850  C3B POPE  761     267.918 259.349  54.348  1.00  0.00            
ATOM   4851  C4B POPE  761     269.293 261.696  50.133  1.00  0.00            
ATOM   4852  NH3 POPE  762     207.592  19.438  58.417  1.00  0.00            
ATOM   4853  PO4 POPE  762     202.748  19.361  59.380  1.00  0.00            
ATOM   4854  GL1 POPE  762     202.951  22.404  56.800  1.00  0.00            
ATOM   4855  GL2 POPE  762     202.857  25.388  57.184  1.00  0.00            
ATOM   4856  C1A POPE  762     204.678  22.440  52.538  1.00  0.00            
ATOM   4857  D2A POPE  762     204.167  24.073  48.573  1.00  0.00            
ATOM   4858  C3A POPE  762     200.162  24.248  46.775  1.00  0.00            
ATOM   4859  C4A POPE  762     198.206  20.948  46.728  1.00  0.00            
ATOM   4860  C1B POPE  762     201.253  25.808  53.043  1.00  0.00            
ATOM   4861  C2B POPE  762     199.131  28.085  49.604  1.00  0.00            
ATOM   4862  C3B POPE  762     198.762  28.762  45.390  1.00  0.00            
ATOM   4863  C4B POPE  762     196.806  26.531  42.414  1.00  0.00            
ATOM   4864  NH3 POPE  763      47.556  39.073  67.018  1.00  0.00            
ATOM   4865  PO4 POPE  763      44.672  35.837  66.540  1.00  0.00            
ATOM   4866  GL1 POPE  763      42.341  35.726  62.159  1.00  0.00            
ATOM   4867  GL2 POPE  763      42.581  33.626  62.526  1.00  0.00            
ATOM   4868  C1A POPE  763      45.912  34.069  58.865  1.00  0.00            
ATOM   4869  D2A POPE  763      46.703  34.434  53.854  1.00  0.00            
ATOM   4870  C3A POPE  763      48.387  31.364  51.151  1.00  0.00            
ATOM   4871  C4A POPE  763      51.254  29.119  49.416  1.00  0.00            
ATOM   4872  C1B POPE  763      39.972  32.105  58.449  1.00  0.00            
ATOM   4873  C2B POPE  763      41.813  32.742  52.580  1.00  0.00            
ATOM   4874  C3B POPE  763      43.412  31.645  48.900  1.00  0.00            
ATOM   4875  C4B POPE  763      46.427  33.184  47.329  1.00  0.00            
ATOM   4876  NH3 POPE  764     139.006 187.660  75.666  1.00  0.00            
ATOM   4877  PO4 POPE  764     142.035 191.701  76.571  1.00  0.00            
ATOM   4878  GL1 POPE  764     141.819 191.782  72.995  1.00  0.00            
ATOM   4879  GL2 POPE  764     143.439 194.543  71.110  1.00  0.00            
ATOM   4880  C1A POPE  764     140.731 190.331  68.642  1.00  0.00            
ATOM   4881  D2A POPE  764     140.309 189.409  64.298  1.00  0.00            
ATOM   4882  C3A POPE  764     138.962 185.272  62.799  1.00  0.00            
ATOM   4883  C4A POPE  764     138.084 185.218  58.878  1.00  0.00            
ATOM   4884  C1B POPE  764     145.626 196.502  67.913  1.00  0.00            
ATOM   4885  C2B POPE  764     143.492 197.149  64.740  1.00  0.00            
ATOM   4886  C3B POPE  764     140.550 198.444  61.093  1.00  0.00            
ATOM   4887  C4B POPE  764     137.572 200.560  58.546  1.00  0.00            
ATOM   4888  NH3 POPE  765     135.256 101.580  64.994  1.00  0.00            
ATOM   4889  PO4 POPE  765     131.137 103.337  65.437  1.00  0.00            
ATOM   4890  GL1 POPE  765     132.145 104.461  61.767  1.00  0.00            
ATOM   4891  GL2 POPE  765     133.713 102.908  59.699  1.00  0.00            
ATOM   4892  C1A POPE  765     132.955 107.480  58.679  1.00  0.00            
ATOM   4893  D2A POPE  765     134.019 108.710  54.672  1.00  0.00            
ATOM   4894  C3A POPE  765     132.844 106.198  51.069  1.00  0.00            
ATOM   4895  C4A POPE  765     135.671 105.352  47.907  1.00  0.00            
ATOM   4896  C1B POPE  765     134.194 103.182  55.323  1.00  0.00            
ATOM   4897  C2B POPE  765     132.421 102.069  53.059  1.00  0.00            
ATOM   4898  C3B POPE  765     130.063  99.583  49.687  1.00  0.00            
ATOM   4899  C4B POPE  765     127.533  96.462  51.820  1.00  0.00            
ATOM   4900  NH3 POPE  766     223.319 260.649  70.201  1.00  0.00            
ATOM   4901  PO4 POPE  766     223.604 256.760  72.612  1.00  0.00            
ATOM   4902  GL1 POPE  766     223.107 256.293  67.180  1.00  0.00            
ATOM   4903  GL2 POPE  766     220.654 257.681  66.406  1.00  0.00            
ATOM   4904  C1A POPE  766     223.612 255.068  63.187  1.00  0.00            
ATOM   4905  D2A POPE  766     221.797 254.594  60.070  1.00  0.00            
ATOM   4906  C3A POPE  766     224.284 255.219  56.482  1.00  0.00            
ATOM   4907  C4A POPE  766     224.192 253.754  51.906  1.00  0.00            
ATOM   4908  C1B POPE  766     221.200 260.444  62.441  1.00  0.00            
ATOM   4909  C2B POPE  766     224.162 259.149  60.385  1.00  0.00            
ATOM   4910  C3B POPE  766     225.986 259.832  57.092  1.00  0.00            
ATOM   4911  C4B POPE  766     228.946 261.258  54.280  1.00  0.00            
ATOM   4912  NH3 POPE  767      34.319  85.088  69.174  1.00  0.00            
ATOM   4913  PO4 POPE  767      30.858  83.615  68.152  1.00  0.00            
ATOM   4914  GL1 POPE  767      31.365  85.054  63.879  1.00  0.00            
ATOM   4915  GL2 POPE  767      30.012  82.014  62.999  1.00  0.00            
ATOM   4916  C1A POPE  767      33.277  85.175  60.169  1.00  0.00            
ATOM   4917  D2A POPE  767      32.933  85.083  56.392  1.00  0.00            
ATOM   4918  C3A POPE  767      33.598  83.072  52.421  1.00  0.00            
ATOM   4919  C4A POPE  767      30.414  80.103  51.872  1.00  0.00            
ATOM   4920  C1B POPE  767      31.811  80.176  58.755  1.00  0.00            
ATOM   4921  C2B POPE  767      33.360  78.862  55.633  1.00  0.00            
ATOM   4922  C3B POPE  767      35.541  78.689  51.813  1.00  0.00            
ATOM   4923  C4B POPE  767      37.261  78.182  47.584  1.00  0.00            
ATOM   4924  NH3 POPE  768     258.826 196.559  74.370  1.00  0.00            
ATOM   4925  PO4 POPE  768     256.184 193.731  71.516  1.00  0.00            
ATOM   4926  GL1 POPE  768     257.077 193.198  67.172  1.00  0.00            
ATOM   4927  GL2 POPE  768     260.603 191.323  65.959  1.00  0.00            
ATOM   4928  C1A POPE  768     257.159 193.015  62.415  1.00  0.00            
ATOM   4929  D2A POPE  768     260.093 191.674  60.107  1.00  0.00            
ATOM   4930  C3A POPE  768     258.172 190.327  55.888  1.00  0.00            
ATOM   4931  C4A POPE  768     258.097 188.497  51.587  1.00  0.00            
ATOM   4932  C1B POPE  768     261.882 194.974  64.259  1.00  0.00            
ATOM   4933  C2B POPE  768     260.828 196.862  60.575  1.00  0.00            
ATOM   4934  C3B POPE  768     261.142 199.336  57.060  1.00  0.00            
ATOM   4935  C4B POPE  768     262.156 200.596  52.804  1.00  0.00            
ATOM   4936  NH3 POPE  769     287.077 280.822  70.224  1.00  0.00            
ATOM   4937  PO4 POPE  769     283.502 279.359  68.722  1.00  0.00            
ATOM   4938  GL1 POPE  769     283.920 278.681  64.973  1.00  0.00            
ATOM   4939  GL2 POPE  769     285.981 281.334  64.564  1.00  0.00            
ATOM   4940  C1A POPE  769     281.892 279.529  60.783  1.00  0.00            
ATOM   4941  D2A POPE  769     283.090 278.799  56.767  1.00  0.00            
ATOM   4942  C3A POPE  769     285.707 282.810  55.404  1.00  0.00            
ATOM   4943  C4A POPE  769     289.258 283.453  54.716  1.00  0.00            
ATOM   4944  C1B POPE  769     286.196 281.712  60.396  1.00  0.00            
ATOM   4945  C2B POPE  769     288.577 279.015  57.112  1.00  0.00            
ATOM   4946  C3B POPE  769       0.296 275.510  53.911  1.00  0.00            
ATOM   4947  C4B POPE  769     289.308 274.447  50.459  1.00  0.00            
ATOM   4948  NH3 POPE  770     141.638  30.498  60.259  1.00  0.00            
ATOM   4949  PO4 POPE  770     139.140  28.149  62.921  1.00  0.00            
ATOM   4950  GL1 POPE  770     136.748  30.031  59.597  1.00  0.00            
ATOM   4951  GL2 POPE  770     134.400  31.651  58.865  1.00  0.00            
ATOM   4952  C1A POPE  770     136.421  28.702  54.738  1.00  0.00            
ATOM   4953  D2A POPE  770     136.391  26.722  50.867  1.00  0.00            
ATOM   4954  C3A POPE  770     139.632  26.317  48.094  1.00  0.00            
ATOM   4955  C4A POPE  770     139.465  22.171  45.314  1.00  0.00            
ATOM   4956  C1B POPE  770     136.119  36.220  56.061  1.00  0.00            
ATOM   4957  C2B POPE  770     138.018  37.680  52.848  1.00  0.00            
ATOM   4958  C3B POPE  770     138.621  40.311  49.393  1.00  0.00            
ATOM   4959  C4B POPE  770     141.479  42.682  46.612  1.00  0.00            
ATOM   4960  NH3 POPE  771      53.945 223.490  79.004  1.00  0.00            
ATOM   4961  PO4 POPE  771      53.186 219.743  77.762  1.00  0.00            
ATOM   4962  GL1 POPE  771      51.967 217.867  73.500  1.00  0.00            
ATOM   4963  GL2 POPE  771      52.309 219.161  70.308  1.00  0.00            
ATOM   4964  C1A POPE  771      49.420 215.614  70.346  1.00  0.00            
ATOM   4965  D2A POPE  771      49.262 216.225  66.257  1.00  0.00            
ATOM   4966  C3A POPE  771      48.188 214.196  62.516  1.00  0.00            
ATOM   4967  C4A POPE  771      46.350 214.406  58.323  1.00  0.00            
ATOM   4968  C1B POPE  771      53.536 219.215  66.773  1.00  0.00            
ATOM   4969  C2B POPE  771      55.387 217.846  63.949  1.00  0.00            
ATOM   4970  C3B POPE  771      57.282 216.874  60.471  1.00  0.00            
ATOM   4971  C4B POPE  771      59.878 214.580  58.475  1.00  0.00            
ATOM   4972  NH3 POPE  772      10.205  17.277  71.825  1.00  0.00            
ATOM   4973  PO4 POPE  772      13.449  15.822  70.272  1.00  0.00            
ATOM   4974  GL1 POPE  772      10.257  14.656  67.666  1.00  0.00            
ATOM   4975  GL2 POPE  772       7.326  14.889  67.947  1.00  0.00            
ATOM   4976  C1A POPE  772      11.056  14.700  63.787  1.00  0.00            
ATOM   4977  D2A POPE  772       7.865  16.025  60.078  1.00  0.00            
ATOM   4978  C3A POPE  772       6.772  13.989  57.067  1.00  0.00            
ATOM   4979  C4A POPE  772       3.732  15.442  53.618  1.00  0.00            
ATOM   4980  C1B POPE  772       6.568  11.809  64.380  1.00  0.00            
ATOM   4981  C2B POPE  772       8.323  10.662  60.084  1.00  0.00            
ATOM   4982  C3B POPE  772       9.112  10.001  55.567  1.00  0.00            
ATOM   4983  C4B POPE  772       5.283   9.267  52.367  1.00  0.00            
ATOM   4984  NH3 POPE  773     208.902 189.400  70.230  1.00  0.00            
ATOM   4985  PO4 POPE  773     204.783 188.194  70.508  1.00  0.00            
ATOM   4986  GL1 POPE  773     204.618 186.481  66.919  1.00  0.00            
ATOM   4987  GL2 POPE  773     208.266 187.091  65.351  1.00  0.00            
ATOM   4988  C1A POPE  773     203.827 184.750  62.868  1.00  0.00            
ATOM   4989  D2A POPE  773     203.727 185.998  57.887  1.00  0.00            
ATOM   4990  C3A POPE  773     203.122 184.438  53.841  1.00  0.00            
ATOM   4991  C4A POPE  773     203.619 184.264  48.826  1.00  0.00            
ATOM   4992  C1B POPE  773     207.823 187.306  60.633  1.00  0.00            
ATOM   4993  C2B POPE  773     208.178 188.766  55.908  1.00  0.00            
ATOM   4994  C3B POPE  773     206.830 188.412  52.138  1.00  0.00            
ATOM   4995  C4B POPE  773     201.499 188.011  50.376  1.00  0.00            
ATOM   4996  NH3 POPE  774     140.252 178.648  75.324  1.00  0.00            
ATOM   4997  PO4 POPE  774     140.987 183.533  74.422  1.00  0.00            
ATOM   4998  GL1 POPE  774     140.466 185.644  70.861  1.00  0.00            
ATOM   4999  GL2 POPE  774     138.432 186.731  70.895  1.00  0.00            
ATOM   5000  C1A POPE  774     142.063 185.361  67.074  1.00  0.00            
ATOM   5001  D2A POPE  774     144.346 186.095  65.014  1.00  0.00            
ATOM   5002  C3A POPE  774     143.695 186.591  61.845  1.00  0.00            
ATOM   5003  C4A POPE  774     142.117 187.898  58.380  1.00  0.00            
ATOM   5004  C1B POPE  774     135.822 188.563  68.546  1.00  0.00            
ATOM   5005  C2B POPE  774     134.412 189.224  64.936  1.00  0.00            
ATOM   5006  C3B POPE  774     134.931 189.249  61.055  1.00  0.00            
ATOM   5007  C4B POPE  774     134.674 189.672  56.635  1.00  0.00            
ATOM   5008  NH3 POPE  775      51.689 280.721  75.459  1.00  0.00            
ATOM   5009  PO4 POPE  775      54.904 279.446  71.516  1.00  0.00            
ATOM   5010  GL1 POPE  775      54.622 278.388  67.233  1.00  0.00            
ATOM   5011  GL2 POPE  775      56.906 279.510  64.670  1.00  0.00            
ATOM   5012  C1A POPE  775      53.243 275.844  64.755  1.00  0.00            
ATOM   5013  D2A POPE  775      52.068 274.718  60.412  1.00  0.00            
ATOM   5014  C3A POPE  775      48.267 274.429  58.726  1.00  0.00            
ATOM   5015  C4A POPE  775      46.915 275.834  54.823  1.00  0.00            
ATOM   5016  C1B POPE  775      53.106 280.327  62.456  1.00  0.00            
ATOM   5017  C2B POPE  775      49.039 278.402  61.874  1.00  0.00            
ATOM   5018  C3B POPE  775      45.996 275.347  64.362  1.00  0.00            
ATOM   5019  C4B POPE  775      44.975 274.167  68.270  1.00  0.00            
ATOM   5020  NH3 POPE  776     101.618 148.073  73.408  1.00  0.00            
ATOM   5021  PO4 POPE  776     101.509 143.475  72.833  1.00  0.00            
ATOM   5022  GL1 POPE  776     102.166 144.222  69.495  1.00  0.00            
ATOM   5023  GL2 POPE  776     104.045 146.341  68.028  1.00  0.00            
ATOM   5024  C1A POPE  776      99.398 144.400  66.440  1.00  0.00            
ATOM   5025  D2A POPE  776      97.069 145.526  62.515  1.00  0.00            
ATOM   5026  C3A POPE  776      93.912 147.868  62.542  1.00  0.00            
ATOM   5027  C4A POPE  776      93.875 152.337  63.841  1.00  0.00            
ATOM   5028  C1B POPE  776     103.695 146.590  64.516  1.00  0.00            
ATOM   5029  C2B POPE  776     101.629 146.967  60.537  1.00  0.00            
ATOM   5030  C3B POPE  776      98.107 146.110  57.695  1.00  0.00            
ATOM   5031  C4B POPE  776      95.390 142.827  58.033  1.00  0.00            
ATOM   5032  NH3 POPE  777     190.277 120.419  62.537  1.00  0.00            
ATOM   5033  PO4 POPE  777     194.166 122.988  62.844  1.00  0.00            
ATOM   5034  GL1 POPE  777     191.403 124.777  59.350  1.00  0.00            
ATOM   5035  GL2 POPE  777     189.982 128.341  60.005  1.00  0.00            
ATOM   5036  C1A POPE  777     189.982 125.544  54.161  1.00  0.00            
ATOM   5037  D2A POPE  777     187.592 123.261  51.325  1.00  0.00            
ATOM   5038  C3A POPE  777     186.130 120.115  52.764  1.00  0.00            
ATOM   5039  C4A POPE  777     185.854 115.957  51.317  1.00  0.00            
ATOM   5040  C1B POPE  777     189.169 130.467  56.648  1.00  0.00            
ATOM   5041  C2B POPE  777     191.118 131.855  53.134  1.00  0.00            
ATOM   5042  C3B POPE  777     192.428 134.833  50.393  1.00  0.00            
ATOM   5043  C4B POPE  777     191.189 137.668  47.329  1.00  0.00            
ATOM   5044  NH3 POPE  778     119.855  51.788  67.908  1.00  0.00            
ATOM   5045  PO4 POPE  778     121.812  55.943  67.393  1.00  0.00            
ATOM   5046  GL1 POPE  778     120.365  56.265  63.154  1.00  0.00            
ATOM   5047  GL2 POPE  778     121.465  58.280  61.756  1.00  0.00            
ATOM   5048  C1A POPE  778     119.929  54.546  58.923  1.00  0.00            
ATOM   5049  D2A POPE  778     118.880  54.257  53.645  1.00  0.00            
ATOM   5050  C3A POPE  778     120.815  52.893  49.789  1.00  0.00            
ATOM   5051  C4A POPE  778     124.354  54.746  46.843  1.00  0.00            
ATOM   5052  C1B POPE  778     122.858  57.731  57.477  1.00  0.00            
ATOM   5053  C2B POPE  778     120.220  58.842  54.860  1.00  0.00            
ATOM   5054  C3B POPE  778     119.164  62.367  53.040  1.00  0.00            
ATOM   5055  C4B POPE  778     116.703  64.300  50.072  1.00  0.00            
ATOM   5056  NH3 POPE  779     253.048 164.049  68.904  1.00  0.00            
ATOM   5057  PO4 POPE  779     251.794 159.810  69.141  1.00  0.00            
ATOM   5058  GL1 POPE  779     250.889 160.751  65.052  1.00  0.00            
ATOM   5059  GL2 POPE  779     248.662 159.017  63.160  1.00  0.00            
ATOM   5060  C1A POPE  779     250.556 163.689  61.588  1.00  0.00
[truncated: 5,355,343 more chars]
