# Supplementary material for: Membrane transporter dimerization driven by differential lipid solvation energetics of dissociated and associated states
Source: eLife. 2021 Apr 7;10:e63288. doi: 10.7554/eLife.63288 (PMC8116059; doi:10.7554/eLife.63288)
Supplement: Figure 6—source data 1. — This folder contains initial/final configurations (PDB files) for GROMACS coarse-grained simulations of CLC-ec1 monomers and dimers in mixtures of 2:1 DLPE/DLPG and 2:1 POPE/POPG, alongside the corresponding parameter files (MDP/TPR format). [file elife-63288-fig6-data1.zip › Figure6-source-data/protein-membrane-systems/monomer-90PO_10DL/frame_0.pdb]

REMARK    GENERATED BY TRJCONV
TITLE     Martini system t=   0.00000 step= 0
REMARK    THIS IS A SIMULATION BOX
CRYST1  289.888  289.888   95.446  90.00  90.00  90.00 P 1           1
MODEL        1
ATOM      1  BB  THR     1     130.647 135.749  33.803  1.00  0.00            
ATOM      2  SC1 THR     1     132.141 136.079  35.012  1.00  0.00            
ATOM      3  BB  PRO     2     131.117 132.513  31.977  1.00  0.00            
ATOM      4  SC1 PRO     2     131.225 132.590  30.082  1.00  0.00            
ATOM      5  BB  LEU     3     132.739 130.423  34.643  1.00  0.00            
ATOM      6  SC1 LEU     3     130.786 129.601  36.235  1.00  0.00            
ATOM      7  BB  ALA     4     136.219 130.679  33.406  1.00  0.00            
ATOM      8  BB  ILE     5     136.656 134.093  34.967  1.00  0.00            
ATOM      9  SC1 ILE     5     137.267 136.004  35.132  1.00  0.00            
ATOM     10  BB  LEU     6     135.309 133.025  38.369  1.00  0.00            
ATOM     11  SC1 LEU     6     132.806 133.314  39.189  1.00  0.00            
ATOM     12  BB  PHE     7     137.875 130.208  38.341  1.00  0.00            
ATOM     13  SC1 PHE     7     136.636 127.425  36.789  1.00  0.00            
ATOM     14  SC2 PHE     7     135.266 128.082  38.647  1.00  0.00            
ATOM     15  SC3 PHE     7     134.734 126.098  37.405  1.00  0.00            
ATOM     16  BB  MET     8     140.949 132.310  37.266  1.00  0.00            
ATOM     17  SC1 MET     8     141.951 132.690  34.746  1.00  0.00            
ATOM     18  BB  ALA     9     139.545 134.710  39.829  1.00  0.00            
ATOM     19  BB  ALA    10     140.562 132.064  42.318  1.00  0.00            
ATOM     20  BB  VAL    11     144.030 131.589  40.838  1.00  0.00            
ATOM     21  SC1 VAL    11     145.282 130.977  39.403  1.00  0.00            
ATOM     22  BB  VAL    12     144.485 135.320  41.203  1.00  0.00            
ATOM     23  SC1 VAL    12     143.750 136.525  39.786  1.00  0.00            
ATOM     24  BB  GLY    13     143.047 135.289  44.729  1.00  0.00            
ATOM     25  BB  THR    14     145.579 132.703  45.878  1.00  0.00            
ATOM     26  SC1 THR    14     145.022 131.750  47.485  1.00  0.00            
ATOM     27  BB  LEU    15     148.702 134.088  44.191  1.00  0.00            
ATOM     28  SC1 LEU    15     150.051 132.592  42.469  1.00  0.00            
ATOM     29  BB  VAL    16     148.048 137.455  45.644  1.00  0.00            
ATOM     30  SC1 VAL    16     149.359 138.960  45.513  1.00  0.00            
ATOM     31  BB  GLY    17     148.096 136.157  49.152  1.00  0.00            
ATOM     32  BB  LEU    18     150.829 133.642  48.359  1.00  0.00            
ATOM     33  SC1 LEU    18     151.275 131.210  47.406  1.00  0.00            
ATOM     34  BB  ALA    19     152.883 136.716  47.983  1.00  0.00            
ATOM     35  BB  ALA    20     151.078 139.121  50.260  1.00  0.00            
ATOM     36  BB  VAL    21     152.227 136.679  52.980  1.00  0.00            
ATOM     37  SC1 VAL    21     151.228 134.947  52.950  1.00  0.00            
ATOM     38  BB  ALA    22     156.016 136.375  52.826  1.00  0.00            
ATOM     39  BB  PHE    23     156.546 139.864  51.385  1.00  0.00            
ATOM     40  SC1 PHE    23     157.722 138.495  48.492  1.00  0.00            
ATOM     41  SC2 PHE    23     159.021 140.189  49.589  1.00  0.00            
ATOM     42  SC3 PHE    23     159.705 139.352  47.446  1.00  0.00            
ATOM     43  BB  ASP    24     154.677 140.782  54.483  1.00  0.00            
ATOM     44  SC1 ASP    24     152.646 140.471  55.993  1.00  0.00            
ATOM     45  BB  LYS    25     157.288 138.465  55.944  1.00  0.00            
ATOM     46  SC1 LYS    25     156.913 138.467  58.227  1.00  0.00            
ATOM     47  SC2 LYS    25     155.018 139.169  60.496  1.00  0.00            
ATOM     48  BB  GLY    26     160.129 140.375  54.228  1.00  0.00            
ATOM     49  BB  VAL    27     159.614 144.063  54.944  1.00  0.00            
ATOM     50  SC1 VAL    27     158.165 144.368  53.600  1.00  0.00            
ATOM     51  BB  ALA    28     158.911 143.036  58.544  1.00  0.00            
ATOM     52  BB  TRP    29     162.137 140.990  58.017  1.00  0.00            
ATOM     53  SC1 TRP    29     162.033 139.728  60.280  1.00  0.00            
ATOM     54  SC2 TRP    29     162.811 137.797  60.991  1.00  0.00            
ATOM     55  SC3 TRP    29     159.950 139.722  61.751  1.00  0.00            
ATOM     56  SC4 TRP    29     160.886 137.181  62.462  1.00  0.00            
ATOM     57  BB  LEU    30     163.964 144.088  56.912  1.00  0.00            
ATOM     58  SC1 LEU    30     165.792 144.431  55.025  1.00  0.00            
ATOM     59  BB  GLN    31     162.273 146.288  59.568  1.00  0.00            
ATOM     60  SC1 GLN    31     160.101 147.999  60.100  1.00  0.00            
ATOM     61  BB  ASN    32     163.858 143.937  62.044  1.00  0.00            
ATOM     62  SC1 ASN    32     163.263 142.937  64.257  1.00  0.00            
ATOM     63  BB  GLN    33     166.730 143.134  59.746  1.00  0.00            
ATOM     64  SC1 GLN    33     166.905 140.537  59.867  1.00  0.00            
ATOM     65  BB  ARG    34     167.867 146.605  60.596  1.00  0.00            
ATOM     66  SC1 ARG    34     166.556 148.287  59.101  1.00  0.00            
ATOM     67  SC2 ARG    34     165.261 150.840  60.857  1.00  0.00            
ATOM     68  BB  MET    35     166.527 146.958  64.103  1.00  0.00            
ATOM     69  SC1 MET    35     163.258 148.079  64.267  1.00  0.00            
ATOM     70  BB  GLY    36     169.126 144.272  64.627  1.00  0.00            
ATOM     71  BB  ALA    37     171.487 146.525  62.832  1.00  0.00            
ATOM     72  BB  LEU    38     171.117 149.490  65.178  1.00  0.00            
ATOM     73  SC1 LEU    38     170.035 151.833  64.578  1.00  0.00            
ATOM     74  BB  VAL    39     171.806 147.493  68.360  1.00  0.00            
ATOM     75  SC1 VAL    39     170.086 146.593  68.841  1.00  0.00            
ATOM     76  BB  HIS    40     174.832 145.915  66.742  1.00  0.00            
ATOM     77  SC1 HIS    40     174.288 144.138  66.149  1.00  0.00            
ATOM     78  SC2 HIS    40     173.899 142.353  65.527  1.00  0.00            
ATOM     79  SC3 HIS    40     172.545 141.988  67.170  1.00  0.00            
ATOM     80  BB  THR    41     175.949 149.573  66.905  1.00  0.00            
ATOM     81  SC1 THR    41     177.761 150.055  66.371  1.00  0.00            
ATOM     82  BB  ALA    42     173.892 150.097  70.128  1.00  0.00            
ATOM     83  BB  ASP    43     175.247 153.088  71.985  1.00  0.00            
ATOM     84  SC1 ASP    43     176.531 151.986  73.893  1.00  0.00            
ATOM     85  BB  ASN    44     177.752 154.279  69.372  1.00  0.00            
ATOM     86  SC1 ASN    44     179.987 153.278  69.873  1.00  0.00            
ATOM     87  BB  TYR    45     176.332 157.543  68.008  1.00  0.00            
ATOM     88  SC1 TYR    45     174.096 159.532  69.651  1.00  0.00            
ATOM     89  SC2 TYR    45     175.280 160.654  67.891  1.00  0.00            
ATOM     90  SC3 TYR    45     175.713 161.976  70.661  1.00  0.00            
ATOM     91  BB  PRO    46     178.229 158.018  64.709  1.00  0.00            
ATOM     92  SC1 PRO    46     178.546 159.586  63.685  1.00  0.00            
ATOM     93  BB  LEU    47     178.842 154.319  63.885  1.00  0.00            
ATOM     94  SC1 LEU    47     179.370 152.954  61.675  1.00  0.00            
ATOM     95  BB  LEU    48     175.189 154.314  65.025  1.00  0.00            
ATOM     96  SC1 LEU    48     173.686 153.902  67.168  1.00  0.00            
ATOM     97  BB  LEU    49     173.089 156.755  62.958  1.00  0.00            
ATOM     98  SC1 LEU    49     173.669 159.329  63.201  1.00  0.00            
ATOM     99  BB  THR    50     175.272 156.282  59.913  1.00  0.00            
ATOM    100  SC1 THR    50     177.045 156.937  59.430  1.00  0.00            
ATOM    101  BB  VAL    51     174.240 152.669  60.150  1.00  0.00            
ATOM    102  SC1 VAL    51     174.528 151.201  61.478  1.00  0.00            
ATOM    103  BB  ALA    52     170.588 153.654  60.189  1.00  0.00            
ATOM    104  BB  PHE    53     171.094 156.218  57.424  1.00  0.00            
ATOM    105  SC1 PHE    53     171.852 159.359  57.851  1.00  0.00            
ATOM    106  SC2 PHE    53     172.850 158.651  55.786  1.00  0.00            
ATOM    107  SC3 PHE    53     171.908 160.851  55.972  1.00  0.00            
ATOM    108  BB  LEU    54     172.893 153.622  55.315  1.00  0.00            
ATOM    109  SC1 LEU    54     174.583 154.375  53.419  1.00  0.00            
ATOM    110  BB  CYS    55     171.200 150.256  55.988  1.00  0.00            
ATOM    111  SC1 CYS    55     171.886 149.050  57.946  1.00  0.00            
ATOM    112  BB  SER    56     168.193 152.503  55.390  1.00  0.00            
ATOM    113  SC1 SER    56     167.226 152.613  57.079  1.00  0.00            
ATOM    114  BB  ALA    57     168.923 154.157  52.064  1.00  0.00            
ATOM    115  BB  VAL    58     170.827 151.300  50.451  1.00  0.00            
ATOM    116  SC1 VAL    58     172.572 150.600  51.134  1.00  0.00            
ATOM    117  BB  LEU    59     167.690 149.296  50.292  1.00  0.00            
ATOM    118  SC1 LEU    59     167.573 148.392  52.781  1.00  0.00            
ATOM    119  BB  ALA    60     165.967 152.683  49.507  1.00  0.00            
ATOM    120  BB  MET    61     167.977 153.280  46.447  1.00  0.00            
ATOM    121  SC1 MET    61     171.122 153.328  46.107  1.00  0.00            
ATOM    122  BB  PHE    62     167.786 149.577  46.181  1.00  0.00            
ATOM    123  SC1 PHE    62     167.169 146.370  46.184  1.00  0.00            
ATOM    124  SC2 PHE    62     169.502 146.886  46.411  1.00  0.00            
ATOM    125  SC3 PHE    62     168.818 144.682  45.748  1.00  0.00            
ATOM    126  BB  GLY    63     164.156 150.297  45.485  1.00  0.00            
ATOM    127  BB  TYR    64     164.519 153.178  43.017  1.00  0.00            
ATOM    128  SC1 TYR    64     163.136 155.202  44.446  1.00  0.00            
ATOM    129  SC2 TYR    64     161.775 155.021  42.477  1.00  0.00            
ATOM    130  SC3 TYR    64     162.651 157.936  43.067  1.00  0.00            
ATOM    131  BB  PHE    65     167.653 151.772  41.647  1.00  0.00            
ATOM    132  SC1 PHE    65     170.597 151.017  39.792  1.00  0.00            
ATOM    133  SC2 PHE    65     170.762 150.353  42.092  1.00  0.00            
ATOM    134  SC3 PHE    65     172.743 150.928  40.865  1.00  0.00            
ATOM    135  BB  LEU    66     165.772 148.806  40.222  1.00  0.00            
ATOM    136  SC1 LEU    66     166.832 146.796  41.586  1.00  0.00            
ATOM    137  BB  VAL    67     162.845 151.160  39.690  1.00  0.00            
ATOM    138  SC1 VAL    67     161.166 150.289  40.340  1.00  0.00            
ATOM    139  BB  ARG    68     165.153 152.809  37.121  1.00  0.00            
ATOM    140  SC1 ARG    68     164.745 153.783  35.158  1.00  0.00            
ATOM    141  SC2 ARG    68     163.274 155.290  32.303  1.00  0.00            
ATOM    142  BB  LYS    69     167.176 149.574  36.560  1.00  0.00            
ATOM    143  SC1 LYS    69     169.204 149.770  35.346  1.00  0.00            
ATOM    144  SC2 LYS    69     172.162 150.304  35.283  1.00  0.00            
ATOM    145  BB  TYR    70     164.085 147.862  35.330  1.00  0.00            
ATOM    146  SC1 TYR    70     165.891 145.159  35.557  1.00  0.00            
ATOM    147  SC2 TYR    70     165.927 146.058  33.332  1.00  0.00            
ATOM    148  SC3 TYR    70     167.590 143.456  33.602  1.00  0.00            
ATOM    149  BB  ALA    71     160.668 149.487  35.702  1.00  0.00            
ATOM    150  BB  PRO    72     160.145 153.282  35.819  1.00  0.00            
ATOM    151  SC1 PRO    72     160.174 154.539  37.244  1.00  0.00            
ATOM    152  BB  GLU    73     156.498 152.095  35.828  1.00  0.00            
ATOM    153  SC1 GLU    73     155.471 151.004  33.654  1.00  0.00            
ATOM    154  BB  ALA    74     156.755 150.245  39.183  1.00  0.00            
ATOM    155  BB  GLY    75     156.930 153.631  40.947  1.00  0.00            
ATOM    156  BB  GLY    76     154.134 154.895  43.141  1.00  0.00            
ATOM    157  BB  SER    77     151.279 153.405  44.956  1.00  0.00            
ATOM    158  SC1 SER    77     149.876 154.499  45.752  1.00  0.00            
ATOM    159  BB  GLY    78     150.224 151.247  42.018  1.00  0.00            
ATOM    160  BB  ILE    79     146.684 152.386  42.351  1.00  0.00            
ATOM    161  SC1 ILE    79     145.975 152.238  44.406  1.00  0.00            
ATOM    162  BB  PRO    80     147.682 155.369  40.158  1.00  0.00            
ATOM    163  SC1 PRO    80     148.621 156.402  41.447  1.00  0.00            
ATOM    164  BB  GLU    81     149.417 152.730  38.181  1.00  0.00            
ATOM    165  SC1 GLU    81     151.882 152.821  37.707  1.00  0.00            
ATOM    166  BB  ILE    82     146.792 149.964  38.230  1.00  0.00            
ATOM    167  SC1 ILE    82     146.591 148.078  39.058  1.00  0.00            
ATOM    168  BB  GLU    83     144.200 152.704  37.689  1.00  0.00            
ATOM    169  SC1 GLU    83     142.940 154.658  38.267  1.00  0.00            
ATOM    170  BB  GLY    84     145.542 153.419  34.204  1.00  0.00            
ATOM    171  BB  ALA    85     145.605 149.683  33.641  1.00  0.00            
ATOM    172  BB  LEU    86     141.904 150.206  34.170  1.00  0.00            
ATOM    173  SC1 LEU    86     141.583 148.544  36.209  1.00  0.00            
ATOM    174  BB  GLU    87     141.747 151.943  30.775  1.00  0.00            
ATOM    175  SC1 GLU    87     139.799 154.328  29.683  1.00  0.00            
ATOM    176  BB  ASP    88     145.174 150.894  29.389  1.00  0.00            
ATOM    177  SC1 ASP    88     146.576 150.497  27.296  1.00  0.00            
ATOM    178  BB  GLN    89     146.586 154.308  30.442  1.00  0.00            
ATOM    179  SC1 GLN    89     145.462 157.064  31.038  1.00  0.00            
ATOM    180  BB  ARG    90     149.335 151.962  31.653  1.00  0.00            
ATOM    181  SC1 ARG    90     150.680 153.343  33.000  1.00  0.00            
ATOM    182  SC2 ARG    90     153.187 155.065  33.451  1.00  0.00            
ATOM    183  BB  PRO    91     151.436 148.905  30.764  1.00  0.00            
ATOM    184  SC1 PRO    91     150.588 148.110  29.260  1.00  0.00            
ATOM    185  BB  VAL    92     151.516 146.673  33.789  1.00  0.00            
ATOM    186  SC1 VAL    92     149.836 146.458  34.852  1.00  0.00            
ATOM    187  BB  ARG    93     154.478 144.602  32.454  1.00  0.00            
ATOM    188  SC1 ARG    93     156.304 146.368  32.181  1.00  0.00            
ATOM    189  SC2 ARG    93     156.307 148.307  29.103  1.00  0.00            
ATOM    190  BB  TRP    94     154.114 141.217  34.133  1.00  0.00            
ATOM    191  SC1 TRP    94     153.715 139.700  32.089  1.00  0.00            
ATOM    192  SC2 TRP    94     153.524 137.548  31.674  1.00  0.00            
ATOM    193  SC3 TRP    94     154.852 140.292  29.885  1.00  0.00            
ATOM    194  SC4 TRP    94     154.630 137.538  29.432  1.00  0.00            
ATOM    195  BB  TRP    95     157.862 140.360  33.851  1.00  0.00            
ATOM    196  SC1 TRP    95     158.247 138.450  32.089  1.00  0.00            
ATOM    197  SC2 TRP    95     159.358 138.227  30.204  1.00  0.00            
ATOM    198  SC3 TRP    95     157.803 135.962  32.429  1.00  0.00            
ATOM    199  SC4 TRP    95     159.219 135.738  30.023  1.00  0.00            
ATOM    200  BB  ARG    96     159.243 143.683  35.226  1.00  0.00            
ATOM    201  SC1 ARG    96     160.692 144.512  33.630  1.00  0.00            
ATOM    202  SC2 ARG    96     161.512 146.853  31.408  1.00  0.00            
ATOM    203  BB  VAL    97     156.864 144.992  37.895  1.00  0.00            
ATOM    204  SC1 VAL    97     155.689 146.317  36.964  1.00  0.00            
ATOM    205  BB  LEU    98     156.531 141.591  39.533  1.00  0.00            
ATOM    206  SC1 LEU    98     155.804 139.047  39.384  1.00  0.00            
ATOM    207  BB  PRO    99     160.136 141.487  40.920  1.00  0.00            
ATOM    208  SC1 PRO    99     160.483 140.472  42.488  1.00  0.00            
ATOM    209  BB  VAL   100     161.021 145.063  40.715  1.00  0.00            
ATOM    210  SC1 VAL   100     162.067 145.394  39.043  1.00  0.00            
ATOM    211  BB  LYS   101     157.892 146.138  42.621  1.00  0.00            
ATOM    212  SC1 LYS   101     155.788 146.975  42.479  1.00  0.00            
ATOM    213  SC2 LYS   101     154.381 149.254  42.849  1.00  0.00            
ATOM    214  BB  PHE   102     158.415 143.657  45.422  1.00  0.00            
ATOM    215  SC1 PHE   102     156.163 142.579  47.311  1.00  0.00            
ATOM    216  SC2 PHE   102     156.195 141.355  45.247  1.00  0.00            
ATOM    217  SC3 PHE   102     154.191 141.433  46.565  1.00  0.00            
ATOM    218  BB  PHE   103     162.127 143.680  46.187  1.00  0.00            
ATOM    219  SC1 PHE   103     165.016 142.181  44.583  1.00  0.00            
ATOM    220  SC2 PHE   103     164.362 141.831  46.865  1.00  0.00            
ATOM    221  SC3 PHE   103     166.607 141.342  46.172  1.00  0.00            
ATOM    222  BB  GLY   104     161.802 147.234  44.844  1.00  0.00            
ATOM    223  BB  GLY   105     159.504 147.823  47.689  1.00  0.00            
ATOM    224  BB  LEU   106     161.355 145.422  49.831  1.00  0.00            
ATOM    225  SC1 LEU   106     162.529 143.355  51.002  1.00  0.00            
ATOM    226  BB  GLY   107     163.818 148.245  49.775  1.00  0.00            
ATOM    227  BB  THR   108     161.830 151.356  50.485  1.00  0.00            
ATOM    228  SC1 THR   108     161.098 152.602  49.176  1.00  0.00            
ATOM    229  BB  LEU   109     159.327 149.683  52.797  1.00  0.00            
ATOM    230  SC1 LEU   109     157.069 150.070  51.466  1.00  0.00            
ATOM    231  BB  GLY   110     161.683 147.292  54.376  1.00  0.00            
ATOM    232  BB  GLY   111     163.618 150.531  54.880  1.00  0.00            
ATOM    233  BB  GLY   112     162.022 152.499  57.619  1.00  0.00            
ATOM    234  BB  MET   113     160.010 154.365  55.077  1.00  0.00            
ATOM    235  SC1 MET   113     161.383 154.735  53.454  1.00  0.00            
ATOM    236  BB  VAL   114     156.624 155.938  55.410  1.00  0.00            
ATOM    237  SC1 VAL   114     157.212 157.712  54.699  1.00  0.00            
ATOM    238  BB  LEU   115     154.997 154.010  52.513  1.00  0.00            
ATOM    239  SC1 LEU   115     156.800 154.645  50.677  1.00  0.00            
ATOM    240  BB  GLY   116     152.479 151.290  53.174  1.00  0.00            
ATOM    241  BB  ARG   117     152.505 147.681  52.025  1.00  0.00            
ATOM    242  SC1 ARG   117     153.122 145.799  53.644  1.00  0.00            
ATOM    243  SC2 ARG   117     150.599 144.642  55.614  1.00  0.00            
ATOM    244  BB  GLU   118     149.072 148.299  50.280  1.00  0.00            
ATOM    245  SC1 GLU   118     147.874 149.684  51.751  1.00  0.00            
ATOM    246  BB  GLY   119     150.902 149.850  47.447  1.00  0.00            
ATOM    247  BB  PRO   120     153.192 146.889  46.639  1.00  0.00            
ATOM    248  SC1 PRO   120     154.977 147.004  47.280  1.00  0.00            
ATOM    249  BB  THR   121     150.364 144.474  47.511  1.00  0.00            
ATOM    250  SC1 THR   121     150.617 143.938  49.369  1.00  0.00            
ATOM    251  BB  VAL   122     148.115 146.174  44.986  1.00  0.00            
ATOM    252  SC1 VAL   122     146.581 147.266  45.661  1.00  0.00            
ATOM    253  BB  GLN   123     150.615 146.437  42.266  1.00  0.00            
ATOM    254  SC1 GLN   123     151.365 147.851  39.194  1.00  0.00            
ATOM    255  BB  ILE   124     151.466 142.830  42.793  1.00  0.00            
ATOM    256  SC1 ILE   124     152.551 141.169  42.253  1.00  0.00            
ATOM    257  BB  GLY   125     147.800 142.294  43.028  1.00  0.00            
ATOM    258  BB  GLY   126     147.443 143.634  39.538  1.00  0.00            
ATOM    259  BB  ASN   127     150.226 141.941  37.684  1.00  0.00            
ATOM    260  SC1 ASN   127     152.356 143.225  37.935  1.00  0.00            
ATOM    261  BB  ILE   128     149.029 138.865  39.443  1.00  0.00            
ATOM    262  SC1 ILE   128     149.788 137.125  40.077  1.00  0.00            
ATOM    263  BB  GLY   129     145.905 139.888  37.535  1.00  0.00            
ATOM    264  BB  ARG   130     147.708 140.365  34.291  1.00  0.00            
ATOM    265  SC1 ARG   130     148.980 141.794  32.703  1.00  0.00            
ATOM    266  SC2 ARG   130     150.518 142.993  29.854  1.00  0.00            
ATOM    267  BB  MET   131     150.008 137.496  34.984  1.00  0.00            
ATOM    268  SC1 MET   131     152.414 136.211  36.104  1.00  0.00            
ATOM    269  BB  VAL   132     147.404 134.882  34.573  1.00  0.00            
ATOM    270  SC1 VAL   132     146.109 134.459  36.037  1.00  0.00            
ATOM    271  BB  LEU   133     146.040 136.942  31.689  1.00  0.00            
ATOM    272  SC1 LEU   133     144.583 139.032  30.959  1.00  0.00            
ATOM    273  BB  ASP   134     148.797 137.294  29.168  1.00  0.00            
ATOM    274  SC1 ASP   134     150.067 138.691  27.454  1.00  0.00            
ATOM    275  BB  ILE   135     149.606 133.677  29.626  1.00  0.00            
ATOM    276  SC1 ILE   135     149.807 132.530  31.472  1.00  0.00            
ATOM    277  BB  PHE   136     146.310 132.813  27.898  1.00  0.00            
ATOM    278  SC1 PHE   136     144.837 130.218  29.205  1.00  0.00            
ATOM    279  SC2 PHE   136     144.531 131.980  30.805  1.00  0.00            
ATOM    280  SC3 PHE   136     143.423 129.873  31.113  1.00  0.00            
ATOM    281  BB  ARG   137     145.618 136.342  26.711  1.00  0.00            
ATOM    282  SC1 ARG   137     145.580 137.205  24.386  1.00  0.00            
ATOM    283  SC2 ARG   137     143.915 136.374  21.479  1.00  0.00            
ATOM    284  BB  LEU   138     142.167 135.946  28.330  1.00  0.00            
ATOM    285  SC1 LEU   138     140.714 135.588  30.517  1.00  0.00            
ATOM    286  BB  LYS   139     140.450 138.705  26.323  1.00  0.00            
ATOM    287  SC1 LYS   139     140.663 140.240  24.237  1.00  0.00            
ATOM    288  SC2 LYS   139     141.837 142.803  23.226  1.00  0.00            
ATOM    289  BB  GLY   140     136.693 139.339  26.871  1.00  0.00            
ATOM    290  BB  ASP   141     136.659 142.907  28.210  1.00  0.00            
ATOM    291  SC1 ASP   141     138.069 144.255  26.568  1.00  0.00            
ATOM    292  BB  GLU   142     135.429 141.869  31.694  1.00  0.00            
ATOM    293  SC1 GLU   142     133.627 139.424  30.661  1.00  0.00            
ATOM    294  BB  ALA   143     138.506 139.595  31.985  1.00  0.00            
ATOM    295  BB  ARG   144     141.113 142.155  31.000  1.00  0.00            
ATOM    296  SC1 ARG   144     142.018 143.555  29.467  1.00  0.00            
ATOM    297  SC2 ARG   144     141.526 146.817  29.114  1.00  0.00            
ATOM    298  BB  HIS   145     139.744 144.528  33.687  1.00  0.00            
ATOM    299  SC1 HIS   145     138.531 145.966  33.173  1.00  0.00            
ATOM    300  SC2 HIS   145     137.505 147.524  32.676  1.00  0.00            
ATOM    301  SC3 HIS   145     136.850 146.604  30.835  1.00  0.00            
ATOM    302  BB  THR   146     138.194 141.757  35.643  1.00  0.00            
ATOM    303  SC1 THR   146     137.001 140.964  36.965  1.00  0.00            
ATOM    304  BB  LEU   147     141.577 140.074  35.904  1.00  0.00            
ATOM    305  SC1 LEU   147     142.061 137.565  35.202  1.00  0.00            
ATOM    306  BB  LEU   148     143.572 143.261  36.742  1.00  0.00            
ATOM    307  SC1 LEU   148     145.114 144.633  35.080  1.00  0.00            
ATOM    308  BB  ALA   149     140.806 144.661  38.905  1.00  0.00            
ATOM    309  BB  THR   150     140.703 141.491  40.975  1.00  0.00            
ATOM    310  SC1 THR   150     140.245 139.729  40.275  1.00  0.00            
ATOM    311  BB  GLY   151     144.435 141.032  41.555  1.00  0.00            
ATOM    312  BB  ALA   152     144.158 144.622  42.657  1.00  0.00            
ATOM    313  BB  ALA   153     141.214 144.147  44.947  1.00  0.00            
ATOM    314  BB  ALA   154     142.878 140.996  46.142  1.00  0.00            
ATOM    315  BB  GLY   155     145.919 142.887  47.278  1.00  0.00            
ATOM    316  BB  LEU   156     144.313 145.459  49.389  1.00  0.00            
ATOM    317  SC1 LEU   156     142.933 146.726  51.263  1.00  0.00            
ATOM    318  BB  ALA   157     142.583 142.282  50.625  1.00  0.00            
ATOM    319  BB  ALA   158     145.710 140.558  51.866  1.00  0.00            
ATOM    320  BB  ALA   159     147.233 143.868  52.256  1.00  0.00            
ATOM    321  BB  PHE   160     145.240 144.520  55.487  1.00  0.00            
ATOM    322  SC1 PHE   160     144.135 147.829  56.149  1.00  0.00            
ATOM    323  SC2 PHE   160     146.476 147.522  55.717  1.00  0.00            
ATOM    324  SC3 PHE   160     145.632 149.701  56.267  1.00  0.00            
ATOM    325  BB  ASN   161     142.823 141.919  56.847  1.00  0.00            
ATOM    326  SC1 ASN   161     142.214 142.804  59.104  1.00  0.00            
ATOM    327  BB  ALA   162     140.315 143.798  54.680  1.00  0.00            
ATOM    328  BB  PRO   163     138.245 141.662  52.221  1.00  0.00            
ATOM    329  SC1 PRO   163     137.322 140.004  52.306  1.00  0.00            
ATOM    330  BB  LEU   164     135.778 144.523  52.270  1.00  0.00            
ATOM    331  SC1 LEU   164     133.414 143.450  51.737  1.00  0.00            
ATOM    332  BB  ALA   165     138.406 147.246  51.788  1.00  0.00            
ATOM    333  BB  GLY   166     139.219 145.127  48.804  1.00  0.00            
ATOM    334  BB  ILE   167     136.177 145.365  46.592  1.00  0.00            
ATOM    335  SC1 ILE   167     134.066 144.217  46.884  1.00  0.00            
ATOM    336  BB  LEU   168     135.093 148.794  47.892  1.00  0.00            
ATOM    337  SC1 LEU   168     133.001 148.276  49.435  1.00  0.00            
ATOM    338  BB  PHE   169     138.492 149.707  46.515  1.00  0.00            
ATOM    339  SC1 PHE   169     141.402 148.731  46.534  1.00  0.00            
ATOM    340  SC2 PHE   169     141.442 151.115  46.803  1.00  0.00            
ATOM    341  SC3 PHE   169     143.026 149.748  47.979  1.00  0.00            
ATOM    342  BB  ILE   170     137.289 148.633  43.097  1.00  0.00            
ATOM    343  SC1 ILE   170     138.285 147.203  41.940  1.00  0.00            
ATOM    344  BB  ILE   171     133.446 149.268  42.873  1.00  0.00            
ATOM    345  SC1 ILE   171     132.378 147.851  44.185  1.00  0.00            
ATOM    346  BB  GLU   172     133.963 152.874  44.083  1.00  0.00            
ATOM    347  SC1 GLU   172     134.216 153.588  46.856  1.00  0.00            
ATOM    348  BB  GLU   173     137.196 154.229  42.776  1.00  0.00            
ATOM    349  SC1 GLU   173     137.355 156.825  44.135  1.00  0.00            
ATOM    350  BB  MET   174     140.006 151.828  41.974  1.00  0.00            
ATOM    351  SC1 MET   174     142.214 149.945  41.724  1.00  0.00            
ATOM    352  BB  ARG   175     138.039 151.757  38.636  1.00  0.00            
ATOM    353  SC1 ARG   175     135.813 150.942  39.208  1.00  0.00            
ATOM    354  SC2 ARG   175     132.605 152.583  38.756  1.00  0.00            
ATOM    355  BB  PRO   176     137.681 153.076  35.066  1.00  0.00            
ATOM    356  SC1 PRO   176     137.221 152.314  33.388  1.00  0.00            
ATOM    357  BB  GLN   177     135.048 155.753  35.667  1.00  0.00            
ATOM    358  SC1 GLN   177     132.021 155.743  34.900  1.00  0.00            
ATOM    359  BB  PHE   178     136.072 157.095  32.248  1.00  0.00            
ATOM    360  SC1 PHE   178     134.953 159.472  30.318  1.00  0.00            
ATOM    361  SC2 PHE   178     133.898 159.622  32.468  1.00  0.00            
ATOM    362  SC3 PHE   178     133.013 160.854  30.609  1.00  0.00            
ATOM    363  BB  ARG   179     134.557 154.392  29.968  1.00  0.00            
ATOM    364  SC1 ARG   179     132.222 155.129  30.047  1.00  0.00            
ATOM    365  SC2 ARG   179     129.261 153.388  31.137  1.00  0.00            
ATOM    366  BB  TYR   180     133.709 150.730  29.258  1.00  0.00            
ATOM    367  SC1 TYR   180     136.781 150.526  28.512  1.00  0.00            
ATOM    368  SC2 TYR   180     135.649 149.293  26.791  1.00  0.00            
ATOM    369  SC3 TYR   180     138.709 149.467  26.327  1.00  0.00            
ATOM    370  BB  THR   181     132.963 149.393  32.784  1.00  0.00            
ATOM    371  SC1 THR   181     132.913 150.890  34.032  1.00  0.00            
ATOM    372  BB  LEU   182     132.451 145.597  33.200  1.00  0.00            
ATOM    373  SC1 LEU   182     129.905 145.728  32.478  1.00  0.00            
ATOM    374  BB  ILE   183     134.237 144.943  36.502  1.00  0.00            
ATOM    375  SC1 ILE   183     135.896 146.329  37.228  1.00  0.00            
ATOM    376  BB  SER   184     132.304 141.756  37.136  1.00  0.00            
ATOM    377  SC1 SER   184     132.426 140.701  35.501  1.00  0.00            
ATOM    378  BB  ILE   185     131.996 141.878  40.939  1.00  0.00            
ATOM    379  SC1 ILE   185     131.520 142.738  42.813  1.00  0.00            
ATOM    380  BB  LYS   186     131.453 138.102  41.176  1.00  0.00            
ATOM    381  SC1 LYS   186     129.834 138.006  39.078  1.00  0.00            
ATOM    382  SC2 LYS   186     127.832 139.706  37.576  1.00  0.00            
ATOM    383  BB  ALA   187     135.022 137.995  39.971  1.00  0.00            
ATOM    384  BB  VAL   188     136.251 140.629  42.438  1.00  0.00            
ATOM    385  SC1 VAL   188     136.440 142.595  42.124  1.00  0.00            
ATOM    386  BB  PHE   189     134.668 138.511  45.105  1.00  0.00            
ATOM    387  SC1 PHE   189     134.520 139.059  48.677  1.00  0.00            
ATOM    388  SC2 PHE   189     132.428 139.549  47.608  1.00  0.00            
ATOM    389  SC3 PHE   189     132.468 138.270  49.638  1.00  0.00            
ATOM    390  BB  ILE   190     136.502 135.199  44.827  1.00  0.00            
ATOM    391  SC1 ILE   190     135.570 133.578  43.559  1.00  0.00            
ATOM    392  BB  GLY   191     139.915 136.722  44.134  1.00  0.00            
ATOM    393  BB  VAL   192     139.295 138.855  47.102  1.00  0.00            
ATOM    394  SC1 VAL   192     138.427 140.591  46.620  1.00  0.00            
ATOM    395  BB  ILE   193     138.118 136.107  49.356  1.00  0.00            
ATOM    396  SC1 ILE   193     137.157 135.184  51.111  1.00  0.00            
ATOM    397  BB  MET   194     140.779 133.715  48.162  1.00  0.00            
ATOM    398  SC1 MET   194     139.098 131.469  47.052  1.00  0.00            
ATOM    399  BB  SER   195     143.731 135.745  49.532  1.00  0.00            
ATOM    400  SC1 SER   195     143.817 137.544  48.783  1.00  0.00            
ATOM    401  BB  THR   196     141.907 136.452  52.836  1.00  0.00            
ATOM    402  SC1 THR   196     141.675 138.137  53.790  1.00  0.00            
ATOM    403  BB  ILE   197     142.317 132.750  52.873  1.00  0.00            
ATOM    404  SC1 ILE   197     140.269 131.909  53.148  1.00  0.00            
ATOM    405  BB  MET   198     145.955 133.016  52.416  1.00  0.00            
ATOM    406  SC1 MET   198     147.745 130.641  51.196  1.00  0.00            
ATOM    407  BB  TYR   199     146.256 135.820  54.856  1.00  0.00            
ATOM    408  SC1 TYR   199     146.205 138.234  56.625  1.00  0.00            
ATOM    409  SC2 TYR   199     147.998 138.261  55.029  1.00  0.00            
ATOM    410  SC3 TYR   199     147.912 140.817  56.780  1.00  0.00            
ATOM    411  BB  ARG   200     145.034 133.801  57.816  1.00  0.00            
ATOM    412  SC1 ARG   200     142.862 132.684  57.841  1.00  0.00            
ATOM    413  SC2 ARG   200     141.021 132.577  61.033  1.00  0.00            
ATOM    414  BB  ILE   201     147.705 131.373  56.383  1.00  0.00            
ATOM    415  SC1 ILE   201     147.389 129.169  56.938  1.00  0.00            
ATOM    416  BB  PHE   202     149.959 133.995  57.825  1.00  0.00            
ATOM    417  SC1 PHE   202     152.836 132.878  57.272  1.00  0.00            
ATOM    418  SC2 PHE   202     153.083 135.224  57.713  1.00  0.00            
ATOM    419  SC3 PHE   202     154.975 133.932  57.002  1.00  0.00            
ATOM    420  BB  ASN   203     148.671 136.109  60.601  1.00  0.00            
ATOM    421  SC1 ASN   203     150.020 138.148  61.124  1.00  0.00            
ATOM    422  BB  HIS   204     145.596 134.469  62.197  1.00  0.00            
ATOM    423  SC1 HIS   204     145.720 132.541  62.466  1.00  0.00            
ATOM    424  SC2 HIS   204     145.635 130.628  62.705  1.00  0.00            
ATOM    425  SC3 HIS   204     147.484 130.330  61.628  1.00  0.00            
ATOM    426  BB  GLU   205     143.361 137.012  63.964  1.00  0.00            
ATOM    427  SC1 GLU   205     141.322 136.187  64.741  1.00  0.00            
ATOM    428  BB  VAL   206     145.677 140.059  63.423  1.00  0.00            
ATOM    429  SC1 VAL   206     145.444 140.226  61.444  1.00  0.00            
ATOM    430  BB  ALA   207     145.797 143.111  65.654  1.00  0.00            
ATOM    431  BB  LEU   208     146.944 145.053  62.701  1.00  0.00            
ATOM    432  SC1 LEU   208     146.226 145.667  60.225  1.00  0.00            
ATOM    433  BB  ILE   209     145.731 147.883  65.025  1.00  0.00            
ATOM    434  SC1 ILE   209     147.321 149.393  64.871  1.00  0.00            
ATOM    435  BB  ASP   210     143.830 146.481  68.082  1.00  0.00            
ATOM    436  SC1 ASP   210     143.094 144.373  69.314  1.00  0.00            
ATOM    437  BB  VAL   211     142.397 149.895  68.900  1.00  0.00            
ATOM    438  SC1 VAL   211     143.391 151.184  67.737  1.00  0.00            
ATOM    439  BB  GLY   212     140.100 148.695  71.664  1.00  0.00            
ATOM    440  BB  LYS   213     136.433 149.633  71.438  1.00  0.00            
ATOM    441  SC1 LYS   213     134.633 148.746  73.114  1.00  0.00            
ATOM    442  SC2 LYS   213     132.975 150.910  74.652  1.00  0.00            
ATOM    443  BB  LEU   214     136.818 153.407  71.499  1.00  0.00            
ATOM    444  SC1 LEU   214     138.925 153.995  70.003  1.00  0.00            
ATOM    445  BB  SER   215     134.612 155.696  73.551  1.00  0.00            
ATOM    446  SC1 SER   215     135.193 157.347  74.411  1.00  0.00            
ATOM    447  BB  ASP   216     131.349 155.518  71.556  1.00  0.00            
ATOM    448  SC1 ASP   216     131.842 153.309  70.381  1.00  0.00            
ATOM    449  BB  ALA   217     128.879 158.031  70.199  1.00  0.00            
ATOM    450  BB  PRO   218     126.321 160.236  72.001  1.00  0.00            
ATOM    451  SC1 PRO   218     125.767 160.374  73.813  1.00  0.00            
ATOM    452  BB  LEU   219     124.158 161.730  69.311  1.00  0.00            
ATOM    453  SC1 LEU   219     124.685 160.312  67.135  1.00  0.00            
ATOM    454  BB  ASN   220     124.547 165.175  70.869  1.00  0.00            
ATOM    455  SC1 ASN   220     123.471 164.784  73.092  1.00  0.00            
ATOM    456  BB  THR   221     128.227 164.564  70.063  1.00  0.00            
ATOM    457  SC1 THR   221     129.527 163.669  71.208  1.00  0.00            
ATOM    458  BB  LEU   222     127.444 164.201  66.277  1.00  0.00            
ATOM    459  SC1 LEU   222     127.053 164.254  63.657  1.00  0.00            
ATOM    460  BB  TRP   223     127.780 167.949  66.170  1.00  0.00            
ATOM    461  SC1 TRP   223     125.255 168.629  66.372  1.00  0.00            
ATOM    462  SC2 TRP   223     123.793 168.848  68.002  1.00  0.00            
ATOM    463  SC3 TRP   223     123.571 168.928  64.480  1.00  0.00            
ATOM    464  SC4 TRP   223     121.808 169.427  66.597  1.00  0.00            
ATOM    465  BB  LEU   224     131.452 168.541  65.756  1.00  0.00            
ATOM    466  SC1 LEU   224     133.396 170.012  66.796  1.00  0.00            
ATOM    467  BB  TYR   225     132.228 165.362  63.777  1.00  0.00            
ATOM    468  SC1 TYR   225     132.185 163.971  66.670  1.00  0.00            
ATOM    469  SC2 TYR   225     133.121 162.427  65.089  1.00  0.00            
ATOM    470  SC3 TYR   225     132.288 161.066  67.747  1.00  0.00            
ATOM    471  BB  LEU   226     130.985 167.622  61.000  1.00  0.00            
ATOM    472  SC1 LEU   226     128.496 168.493  61.262  1.00  0.00            
ATOM    473  BB  ILE   227     133.506 170.342  61.975  1.00  0.00            
ATOM    474  SC1 ILE   227     133.895 172.368  61.977  1.00  0.00            
ATOM    475  BB  LEU   228     136.123 167.637  61.775  1.00  0.00            
ATOM    476  SC1 LEU   228     138.694 167.021  61.960  1.00  0.00            
ATOM    477  BB  GLY   229     134.507 166.991  58.445  1.00  0.00            
ATOM    478  BB  ILE   230     134.923 170.391  56.869  1.00  0.00            
ATOM    479  SC1 ILE   230     134.290 172.523  56.812  1.00  0.00            
ATOM    480  BB  ILE   231     138.423 170.355  58.213  1.00  0.00            
ATOM    481  SC1 ILE   231     138.688 171.592  59.801  1.00  0.00            
ATOM    482  BB  PHE   232     139.691 167.283  56.436  1.00  0.00            
ATOM    483  SC1 PHE   232     142.551 167.665  58.016  1.00  0.00            
ATOM    484  SC2 PHE   232     141.767 165.444  58.480  1.00  0.00            
ATOM    485  SC3 PHE   232     144.107 165.840  58.117  1.00  0.00            
ATOM    486  BB  GLY   233     137.566 168.212  53.383  1.00  0.00            
ATOM    487  BB  ILE   234     139.457 171.522  53.148  1.00  0.00            
ATOM    488  SC1 ILE   234     138.683 173.419  54.086  1.00  0.00            
ATOM    489  BB  PHE   235     142.864 169.931  53.861  1.00  0.00            
ATOM    490  SC1 PHE   235     145.476 170.679  55.688  1.00  0.00            
ATOM    491  SC2 PHE   235     145.700 168.569  54.566  1.00  0.00            
ATOM    492  SC3 PHE   235     147.640 169.920  54.980  1.00  0.00            
ATOM    493  BB  GLY   236     142.444 167.185  51.319  1.00  0.00            
ATOM    494  BB  PRO   237     142.672 169.849  48.513  1.00  0.00            
ATOM    495  SC1 PRO   237     142.133 171.590  47.975  1.00  0.00            
ATOM    496  BB  ILE   238     145.930 170.964  50.171  1.00  0.00            
ATOM    497  SC1 ILE   238     146.401 172.909  50.456  1.00  0.00            
ATOM    498  BB  PHE   239     147.158 167.390  49.954  1.00  0.00            
ATOM    499  SC1 PHE   239     147.923 165.073  52.089  1.00  0.00            
ATOM    500  SC2 PHE   239     147.422 163.876  50.070  1.00  0.00            
ATOM    501  SC3 PHE   239     149.378 163.316  51.344  1.00  0.00            
ATOM    502  BB  ASN   240     146.542 167.668  46.216  1.00  0.00            
ATOM    503  SC1 ASN   240     145.656 167.090  43.951  1.00  0.00            
ATOM    504  BB  LYS   241     148.412 170.939  46.135  1.00  0.00            
ATOM    505  SC1 LYS   241     147.560 173.267  46.069  1.00  0.00            
ATOM    506  SC2 LYS   241     147.070 175.351  44.038  1.00  0.00            
ATOM    507  BB  TRP   242     151.708 169.552  47.312  1.00  0.00            
ATOM    508  SC1 TRP   242     151.725 170.609  49.743  1.00  0.00            
ATOM    509  SC2 TRP   242     150.909 170.059  51.710  1.00  0.00            
ATOM    510  SC3 TRP   242     151.736 173.125  50.157  1.00  0.00            
ATOM    511  SC4 TRP   242     150.706 172.368  52.648  1.00  0.00            
ATOM    512  BB  VAL   243     152.220 166.082  45.947  1.00  0.00            
ATOM    513  SC1 VAL   243     150.744 164.795  46.355  1.00  0.00            
ATOM    514  BB  LEU   244     152.162 167.462  42.375  1.00  0.00            
ATOM    515  SC1 LEU   244     149.642 166.982  41.707  1.00  0.00            
ATOM    516  BB  GLY   245     154.177 170.390  43.662  1.00  0.00            
ATOM    517  BB  MET   246     156.401 167.714  45.217  1.00  0.00            
ATOM    518  SC1 MET   246     157.041 167.475  47.203  1.00  0.00            
ATOM    519  BB  GLN   247     157.098 166.096  41.851  1.00  0.00            
ATOM    520  SC1 GLN   247     158.349 163.647  41.157  1.00  0.00            
ATOM    521  BB  ASP   248     158.904 169.319  40.924  1.00  0.00            
ATOM    522  SC1 ASP   248     158.619 169.703  38.420  1.00  0.00            
ATOM    523  BB  LEU   249     160.841 170.405  43.975  1.00  0.00            
ATOM    524  SC1 LEU   249     160.433 171.109  46.497  1.00  0.00            
ATOM    525  BB  LEU   250     161.852 166.737  43.605  1.00  0.00            
ATOM    526  SC1 LEU   250     162.526 166.192  46.109  1.00  0.00            
ATOM    527  BB  HIS   251     162.475 167.011  39.869  1.00  0.00            
ATOM    528  SC1 HIS   251     162.049 165.452  38.777  1.00  0.00            
ATOM    529  SC2 HIS   251     161.665 163.886  37.717  1.00  0.00            
ATOM    530  SC3 HIS   251     161.103 165.080  36.007  1.00  0.00            
ATOM    531  BB  ARG   252     164.939 169.857  40.143  1.00  0.00            
ATOM    532  SC1 ARG   252     163.816 172.069  39.939  1.00  0.00            
ATOM    533  SC2 ARG   252     161.404 173.917  39.683  1.00  0.00            
ATOM    534  BB  VAL   253     167.193 167.896  42.394  1.00  0.00            
ATOM    535  SC1 VAL   253     167.268 167.380  44.325  1.00  0.00            
ATOM    536  BB  HIS   254     166.878 164.517  40.623  1.00  0.00            
ATOM    537  SC1 HIS   254     165.512 163.609  41.678  1.00  0.00            
ATOM    538  SC2 HIS   254     164.426 162.793  43.049  1.00  0.00            
ATOM    539  SC3 HIS   254     162.950 162.148  41.609  1.00  0.00            
ATOM    540  BB  GLY   255     166.395 166.341  37.351  1.00  0.00            
ATOM    541  BB  GLY   256     166.047 163.240  35.302  1.00  0.00            
ATOM    542  BB  ASN   257     169.313 161.696  36.544  1.00  0.00            
ATOM    543  SC1 ASN   257     171.554 162.588  35.888  1.00  0.00            
ATOM    544  BB  ILE   258     169.574 158.029  37.656  1.00  0.00            
ATOM    545  SC1 ILE   258     169.663 156.215  37.084  1.00  0.00            
ATOM    546  BB  THR   259     172.374 159.468  39.758  1.00  0.00            
ATOM    547  SC1 THR   259     173.968 158.591  40.459  1.00  0.00            
ATOM    548  BB  LYS   260     170.606 161.909  42.101  1.00  0.00            
ATOM    549  SC1 LYS   260     171.456 163.880  41.366  1.00  0.00            
ATOM    550  SC2 LYS   260     171.330 166.031  39.215  1.00  0.00            
ATOM    551  BB  TRP   261     167.628 159.703  41.564  1.00  0.00            
ATOM    552  SC1 TRP   261     165.599 159.240  40.021  1.00  0.00            
ATOM    553  SC2 TRP   261     164.661 160.057  38.207  1.00  0.00            
ATOM    554  SC3 TRP   261     164.681 156.876  39.750  1.00  0.00            
ATOM    555  SC4 TRP   261     163.541 157.960  37.434  1.00  0.00            
ATOM    556  BB  VAL   262     168.630 156.619  43.513  1.00  0.00            
ATOM    557  SC1 VAL   262     169.950 155.605  42.406  1.00  0.00            
ATOM    558  BB  LEU   263     170.402 159.194  45.794  1.00  0.00            
ATOM    559  SC1 LEU   263     172.893 158.435  45.308  1.00  0.00            
ATOM    560  BB  MET   264     167.487 161.478  46.684  1.00  0.00            
ATOM    561  SC1 MET   264     166.730 163.769  47.542  1.00  0.00            
ATOM    562  BB  GLY   265     165.592 158.263  47.612  1.00  0.00            
ATOM    563  BB  GLY   266     168.762 156.902  49.066  1.00  0.00            
ATOM    564  BB  ALA   267     168.599 160.000  51.158  1.00  0.00            
ATOM    565  BB  ILE   268     164.840 160.370  51.518  1.00  0.00            
ATOM    566  SC1 ILE   268     163.700 162.013  50.720  1.00  0.00            
ATOM    567  BB  GLY   269     165.505 156.773  52.329  1.00  0.00            
ATOM    568  BB  GLY   270     168.064 157.342  55.040  1.00  0.00            
ATOM    569  BB  LEU   271     166.561 160.697  56.019  1.00  0.00            
ATOM    570  SC1 LEU   271     167.088 162.955  57.301  1.00  0.00            
ATOM    571  BB  CYS   272     163.748 158.400  56.882  1.00  0.00            
ATOM    572  SC1 CYS   272     162.083 159.324  55.420  1.00  0.00            
ATOM    573  BB  GLY   273     165.471 156.095  59.296  1.00  0.00            
ATOM    574  BB  LEU   274     167.354 159.234  60.290  1.00  0.00            
ATOM    575  SC1 LEU   274     168.906 159.884  62.338  1.00  0.00            
ATOM    576  BB  LEU   275     164.103 160.177  62.060  1.00  0.00            
ATOM    577  SC1 LEU   275     162.627 161.656  60.430  1.00  0.00            
ATOM    578  BB  GLY   276     163.688 156.522  62.798  1.00  0.00            
ATOM    579  BB  PHE   277     165.381 157.063  66.154  1.00  0.00            
ATOM    580  SC1 PHE   277     167.891 157.107  67.803  1.00  0.00            
ATOM    581  SC2 PHE   277     168.220 156.342  65.552  1.00  0.00            
ATOM    582  SC3 PHE   277     170.063 157.250  66.792  1.00  0.00            
ATOM    583  BB  VAL   278     165.209 160.861  66.060  1.00  0.00            
ATOM    584  SC1 VAL   278     166.420 162.440  65.869  1.00  0.00            
ATOM    585  BB  ALA   279     161.478 160.195  66.130  1.00  0.00            
ATOM    586  BB  PRO   280     159.924 156.848  65.215  1.00  0.00            
ATOM    587  SC1 PRO   280     160.854 155.614  66.322  1.00  0.00            
ATOM    588  BB  ALA   281     156.552 158.819  65.433  1.00  0.00            
ATOM    589  BB  THR   282     157.169 160.808  62.190  1.00  0.00            
ATOM    590  SC1 THR   282     158.322 162.247  62.823  1.00  0.00            
ATOM    591  BB  SER   283     158.172 157.714  60.180  1.00  0.00            
ATOM    592  SC1 SER   283     160.115 157.878  60.158  1.00  0.00            
ATOM    593  BB  GLY   284     157.514 154.115  59.137  1.00  0.00            
ATOM    594  BB  GLY   285     154.014 152.947  58.226  1.00  0.00            
ATOM    595  BB  GLY   286     151.893 154.747  60.744  1.00  0.00            
ATOM    596  BB  PHE   287     150.730 151.170  61.902  1.00  0.00            
ATOM    597  SC1 PHE   287     149.574 150.310  59.016  1.00  0.00            
ATOM    598  SC2 PHE   287     151.145 148.593  59.601  1.00  0.00            
ATOM    599  SC3 PHE   287     150.620 149.003  57.295  1.00  0.00            
ATOM    600  BB  ASN   288     151.963 151.594  65.522  1.00  0.00            
ATOM    601  SC1 ASN   288     153.419 150.472  67.217  1.00  0.00            
ATOM    602  BB  LEU   289     151.235 155.187  65.285  1.00  0.00            
ATOM    603  SC1 LEU   289     151.502 157.796  64.905  1.00  0.00            
ATOM    604  BB  ILE   290     147.525 154.646  65.117  1.00  0.00            
ATOM    605  SC1 ILE   290     146.342 153.977  63.137  1.00  0.00            
ATOM    606  BB  PRO   291     148.111 152.600  68.451  1.00  0.00            
ATOM    607  SC1 PRO   291     147.690 150.999  69.384  1.00  0.00            
ATOM    608  BB  ILE   292     149.237 155.793  70.270  1.00  0.00            
ATOM    609  SC1 ILE   292     151.474 156.226  70.041  1.00  0.00            
ATOM    610  BB  ALA   293     147.616 158.676  68.469  1.00  0.00            
ATOM    611  BB  THR   294     144.409 156.745  68.628  1.00  0.00            
ATOM    612  SC1 THR   294     143.129 155.817  67.487  1.00  0.00            
ATOM    613  BB  ALA   295     145.455 156.556  72.337  1.00  0.00            
ATOM    614  BB  GLY   296     146.444 160.256  72.451  1.00  0.00            
ATOM    615  BB  ASN   297     149.677 159.781  74.421  1.00  0.00            
ATOM    616  SC1 ASN   297     150.078 157.372  74.956  1.00  0.00            
ATOM    617  BB  PHE   298     150.553 162.839  72.272  1.00  0.00            
ATOM    618  SC1 PHE   298     151.636 161.358  69.312  1.00  0.00            
ATOM    619  SC2 PHE   298     153.275 161.412  71.065  1.00  0.00            
ATOM    620  SC3 PHE   298     153.709 160.175  69.055  1.00  0.00            
ATOM    621  BB  SER   299     151.087 166.520  73.071  1.00  0.00            
ATOM    622  SC1 SER   299     152.399 167.237  74.323  1.00  0.00            
ATOM    623  BB  MET   300     149.163 169.107  71.117  1.00  0.00            
ATOM    624  SC1 MET   300     146.679 169.956  70.214  1.00  0.00            
ATOM    625  BB  GLY   301     152.531 170.592  70.339  1.00  0.00            
ATOM    626  BB  MET   302     153.649 167.127  69.488  1.00  0.00            
ATOM    627  SC1 MET   302     155.353 165.949  69.895  1.00  0.00            
ATOM    628  BB  LEU   303     150.574 166.304  67.342  1.00  0.00            
ATOM    629  SC1 LEU   303     148.782 164.916  68.715  1.00  0.00            
ATOM    630  BB  VAL   304     151.361 169.229  65.165  1.00  0.00            
ATOM    631  SC1 VAL   304     150.186 170.846  65.224  1.00  0.00            
ATOM    632  BB  PHE   305     154.957 168.276  65.113  1.00  0.00            
ATOM    633  SC1 PHE   305     157.096 169.614  67.016  1.00  0.00            
ATOM    634  SC2 PHE   305     158.186 167.976  65.642  1.00  0.00            
ATOM    635  SC3 PHE   305     159.429 169.145  67.329  1.00  0.00            
ATOM    636  BB  ILE   306     153.892 164.641  64.359  1.00  0.00            
ATOM    637  SC1 ILE   306     153.838 162.689  65.083  1.00  0.00            
ATOM    638  BB  PHE   307     151.211 165.946  62.142  1.00  0.00            
ATOM    639  SC1 PHE   307     148.642 168.111  61.539  1.00  0.00            
ATOM    640  SC2 PHE   307     148.759 166.188  60.107  1.00  0.00            
ATOM    641  SC3 PHE   307     147.815 168.238  59.289  1.00  0.00            
ATOM    642  BB  VAL   308     153.366 168.427  60.057  1.00  0.00            
ATOM    643  SC1 VAL   308     153.280 170.221  60.936  1.00  0.00            
ATOM    644  BB  ALA   309     156.234 165.969  60.592  1.00  0.00            
ATOM    645  BB  ARG   310     153.887 163.466  58.968  1.00  0.00            
ATOM    646  SC1 ARG   310     152.484 161.649  59.992  1.00  0.00            
ATOM    647  SC2 ARG   310     153.767 158.626  59.329  1.00  0.00            
ATOM    648  BB  VAL   311     152.905 166.000  56.384  1.00  0.00            
ATOM    649  SC1 VAL   311     151.260 166.580  55.405  1.00  0.00            
ATOM    650  BB  ILE   312     156.535 165.942  55.323  1.00  0.00            
ATOM    651  SC1 ILE   312     157.654 167.619  55.701  1.00  0.00            
ATOM    652  BB  THR   313     157.427 162.250  55.930  1.00  0.00            
ATOM    653  SC1 THR   313     158.772 162.102  57.333  1.00  0.00            
ATOM    654  BB  THR   314     154.299 161.573  53.854  1.00  0.00            
ATOM    655  SC1 THR   314     152.569 161.485  54.750  1.00  0.00            
ATOM    656  BB  LEU   315     155.205 163.959  50.951  1.00  0.00            
ATOM    657  SC1 LEU   315     153.531 166.011  50.854  1.00  0.00            
ATOM    658  BB  LEU   316     158.906 163.168  50.729  1.00  0.00            
ATOM    659  SC1 LEU   316     160.310 165.409  50.563  1.00  0.00            
ATOM    660  BB  CYS   317     158.656 159.425  50.551  1.00  0.00            
ATOM    661  SC1 CYS   317     160.564 158.110  49.927  1.00  0.00            
ATOM    662  BB  PHE   318     155.647 159.679  48.309  1.00  0.00            
ATOM    663  SC1 PHE   318     152.944 158.504  46.722  1.00  0.00            
ATOM    664  SC2 PHE   318     152.140 160.638  47.472  1.00  0.00            
ATOM    665  SC3 PHE   318     150.640 159.097  46.407  1.00  0.00            
ATOM    666  BB  SER   319     156.122 162.587  45.937  1.00  0.00            
ATOM    667  SC1 SER   319     155.123 162.355  44.279  1.00  0.00            
ATOM    668  BB  SER   320     159.530 161.168  45.298  1.00  0.00            
ATOM    669  SC1 SER   320     161.030 161.514  46.495  1.00  0.00            
ATOM    670  BB  GLY   321     157.826 158.538  43.286  1.00  0.00            
ATOM    671  BB  ALA   322     158.600 155.741  45.754  1.00  0.00            
ATOM    672  BB  PRO   323     157.533 152.228  44.818  1.00  0.00            
ATOM    673  SC1 PRO   323     159.110 151.192  44.587  1.00  0.00            
ATOM    674  BB  GLY   324     154.771 152.450  47.424  1.00  0.00            
ATOM    675  BB  GLY   325     151.908 153.070  49.719  1.00  0.00            
ATOM    676  BB  ILE   326     150.483 156.362  50.848  1.00  0.00            
ATOM    677  SC1 ILE   326     151.552 157.974  51.385  1.00  0.00            
ATOM    678  BB  PHE   327     147.222 154.489  51.463  1.00  0.00            
ATOM    679  SC1 PHE   327     145.048 154.345  48.756  1.00  0.00            
ATOM    680  SC2 PHE   327     144.356 153.163  50.727  1.00  0.00            
ATOM    681  SC3 PHE   327     142.718 154.209  49.319  1.00  0.00            
ATOM    682  BB  ALA   328     148.452 153.321  54.880  1.00  0.00            
ATOM    683  BB  PRO   329     149.965 156.560  56.114  1.00  0.00            
ATOM    684  SC1 PRO   329     151.763 156.358  55.532  1.00  0.00            
ATOM    685  BB  MET   330     146.791 158.625  55.327  1.00  0.00            
ATOM    686  SC1 MET   330     146.785 159.405  52.317  1.00  0.00            
ATOM    687  BB  LEU   331     145.374 156.532  58.097  1.00  0.00            
ATOM    688  SC1 LEU   331     144.076 154.257  57.694  1.00  0.00            
ATOM    689  BB  ALA   332     148.311 157.736  60.144  1.00  0.00            
ATOM    690  BB  LEU   333     147.591 161.301  58.798  1.00  0.00            
ATOM    691  SC1 LEU   333     148.099 162.962  56.796  1.00  0.00            
ATOM    692  BB  GLY   334     143.899 160.826  59.453  1.00  0.00            
ATOM    693  BB  THR   335     144.723 159.996  63.133  1.00  0.00            
ATOM    694  SC1 THR   335     145.635 158.706  64.276  1.00  0.00            
ATOM    695  BB  VAL   336     147.287 162.677  63.780  1.00  0.00            
ATOM    696  SC1 VAL   336     149.155 162.043  64.108  1.00  0.00            
ATOM    697  BB  LEU   337     144.629 165.224  62.952  1.00  0.00            
ATOM    698  SC1 LEU   337     143.967 167.766  62.602  1.00  0.00            
ATOM    699  BB  GLY   338     141.482 163.399  64.001  1.00  0.00            
ATOM    700  BB  THR   339     143.245 163.401  67.295  1.00  0.00            
ATOM    701  SC1 THR   339     144.048 162.244  68.644  1.00  0.00            
ATOM    702  BB  ALA   340     144.243 167.126  67.303  1.00  0.00            
ATOM    703  BB  PHE   341     140.602 167.339  66.243  1.00  0.00            
ATOM    704  SC1 PHE   341     138.206 169.539  65.830  1.00  0.00            
ATOM    705  SC2 PHE   341     140.217 170.131  64.660  1.00  0.00            
ATOM    706  SC3 PHE   341     138.508 171.778  65.019  1.00  0.00            
ATOM    707  BB  GLY   342     140.218 165.361  69.423  1.00  0.00            
ATOM    708  BB  MET   343     142.588 167.202  71.579  1.00  0.00            
ATOM    709  SC1 MET   343     144.599 165.727  71.927  1.00  0.00            
ATOM    710  BB  VAL   344     141.066 170.510  70.749  1.00  0.00            
ATOM    711  SC1 VAL   344     141.249 171.785  69.219  1.00  0.00            
ATOM    712  BB  ALA   345     137.902 168.401  70.632  1.00  0.00            
ATOM    713  BB  VAL   346     138.356 168.396  74.443  1.00  0.00            
ATOM    714  SC1 VAL   346     137.980 166.484  74.893  1.00  0.00            
ATOM    715  BB  GLU   347     137.690 172.109  75.347  1.00  0.00            
ATOM    716  SC1 GLU   347     137.932 172.795  77.187  1.00  0.00            
ATOM    717  BB  LEU   348     135.181 172.803  72.587  1.00  0.00            
ATOM    718  SC1 LEU   348     135.673 172.458  70.006  1.00  0.00            
ATOM    719  BB  PHE   349     133.157 170.158  74.310  1.00  0.00            
ATOM    720  SC1 PHE   349     133.493 167.356  72.870  1.00  0.00            
ATOM    721  SC2 PHE   349     132.344 168.822  71.357  1.00  0.00            
ATOM    722  SC3 PHE   349     133.382 166.821  70.533  1.00  0.00            
ATOM    723  BB  PRO   350     133.945 168.445  77.557  1.00  0.00            
ATOM    724  SC1 PRO   350     135.258 169.074  78.778  1.00  0.00            
ATOM    725  BB  GLN   351     130.219 168.058  78.153  1.00  0.00            
ATOM    726  SC1 GLN   351     128.937 169.902  78.062  1.00  0.00            
ATOM    727  BB  TYR   352     130.322 164.824  76.119  1.00  0.00            
ATOM    728  SC1 TYR   352     128.016 162.968  77.189  1.00  0.00            
ATOM    729  SC2 TYR   352     127.288 164.986  76.111  1.00  0.00            
ATOM    730  SC3 TYR   352     125.024 163.593  77.706  1.00  0.00            
ATOM    731  BB  HIS   353     133.792 164.083  77.488  1.00  0.00            
ATOM    732  SC1 HIS   353     133.799 162.575  78.724  1.00  0.00            
ATOM    733  SC2 HIS   353     133.731 161.103  79.970  1.00  0.00            
ATOM    734  SC3 HIS   353     133.462 159.664  78.382  1.00  0.00            
ATOM    735  BB  LEU   354     134.858 162.994  74.061  1.00  0.00            
ATOM    736  SC1 LEU   354     134.106 161.960  71.740  1.00  0.00            
ATOM    737  BB  GLU   355     138.190 161.322  74.492  1.00  0.00            
ATOM    738  SC1 GLU   355     138.247 160.456  77.489  1.00  0.00            
ATOM    739  BB  ALA   356     139.883 162.450  71.294  1.00  0.00            
ATOM    740  BB  GLY   357     140.365 158.811  70.216  1.00  0.00            
ATOM    741  BB  THR   358     136.956 158.514  68.527  1.00  0.00            
ATOM    742  SC1 THR   358     135.487 157.555  69.378  1.00  0.00            
ATOM    743  BB  PHE   359     137.670 161.579  66.411  1.00  0.00            
ATOM    744  SC1 PHE   359     136.246 163.751  67.774  1.00  0.00            
ATOM    745  SC2 PHE   359     136.842 164.085  65.473  1.00  0.00            
ATOM    746  SC3 PHE   359     135.877 165.884  66.736  1.00  0.00            
ATOM    747  BB  ALA   360     141.108 160.076  65.534  1.00  0.00            
ATOM    748  BB  ILE   361     138.909 157.026  65.029  1.00  0.00            
ATOM    749  SC1 ILE   361     137.765 155.454  64.316  1.00  0.00            
ATOM    750  BB  ALA   362     136.873 159.684  63.111  1.00  0.00            
ATOM    751  BB  GLY   363     139.619 161.157  60.985  1.00  0.00            
ATOM    752  BB  MET   364     141.607 157.991  60.693  1.00  0.00            
ATOM    753  SC1 MET   364     142.282 155.609  61.888  1.00  0.00            
ATOM    754  BB  GLY   365     139.827 157.839  57.353  1.00  0.00            
ATOM    755  BB  ALA   366     138.332 161.252  56.629  1.00  0.00            
ATOM    756  BB  LEU   367     141.717 162.052  55.094  1.00  0.00            
ATOM    757  SC1 LEU   367     143.811 163.278  54.028  1.00  0.00            
ATOM    758  BB  LEU   368     141.653 159.107  52.710  1.00  0.00            
ATOM    759  SC1 LEU   368     142.480 156.686  53.402  1.00  0.00            
ATOM    760  BB  ALA   369     138.279 160.482  51.704  1.00  0.00            
ATOM    761  BB  ALA   370     139.568 164.024  51.327  1.00  0.00            
ATOM    762  BB  SER   371     142.307 163.797  48.622  1.00  0.00            
ATOM    763  SC1 SER   371     142.219 165.096  47.171  1.00  0.00            
ATOM    764  BB  ILE   372     142.197 160.125  47.681  1.00  0.00            
ATOM    765  SC1 ILE   372     143.891 159.421  48.641  1.00  0.00            
ATOM    766  BB  ARG   373     138.355 160.319  47.790  1.00  0.00            
ATOM    767  SC1 ARG   373     137.081 161.945  46.306  1.00  0.00            
ATOM    768  SC2 ARG   373     135.138 161.301  43.309  1.00  0.00            
ATOM    769  BB  ALA   374     137.667 156.792  49.057  1.00  0.00            
ATOM    770  BB  PRO   375     134.598 157.607  51.324  1.00  0.00            
ATOM    771  SC1 PRO   375     133.075 158.707  51.608  1.00  0.00            
ATOM    772  BB  LEU   376     133.313 153.997  51.983  1.00  0.00            
ATOM    773  SC1 LEU   376     130.758 153.413  51.592  1.00  0.00            
ATOM    774  BB  THR   377     136.775 152.512  51.452  1.00  0.00            
ATOM    775  SC1 THR   377     138.488 152.134  50.601  1.00  0.00            
ATOM    776  BB  GLY   378     137.715 154.843  54.364  1.00  0.00            
ATOM    777  BB  ILE   379     134.261 154.160  56.045  1.00  0.00            
ATOM    778  SC1 ILE   379     132.637 153.850  57.359  1.00  0.00            
ATOM    779  BB  ILE   380     135.533 150.487  56.239  1.00  0.00            
ATOM    780  SC1 ILE   380     134.541 149.607  54.366  1.00  0.00            
ATOM    781  BB  LEU   381     139.310 150.090  56.080  1.00  0.00            
ATOM    782  SC1 LEU   381     140.947 151.688  54.743  1.00  0.00            
ATOM    783  BB  VAL   382     139.317 152.078  59.349  1.00  0.00            
ATOM    784  SC1 VAL   382     138.409 153.856  59.234  1.00  0.00            
ATOM    785  BB  LEU   383     136.335 149.885  60.454  1.00  0.00            
ATOM    786  SC1 LEU   383     134.994 151.656  61.899  1.00  0.00            
ATOM    787  BB  GLU   384     138.167 146.729  59.154  1.00  0.00            
ATOM    788  SC1 GLU   384     136.825 144.577  57.880  1.00  0.00            
ATOM    789  BB  MET   385     141.214 148.209  60.889  1.00  0.00            
ATOM    790  SC1 MET   385     143.993 150.092  60.896  1.00  0.00            
ATOM    791  BB  THR   386     139.619 149.632  63.962  1.00  0.00            
ATOM    792  SC1 THR   386     140.167 151.392  64.599  1.00  0.00            
ATOM    793  BB  ASP   387     136.455 147.387  63.820  1.00  0.00            
ATOM    794  SC1 ASP   387     136.040 144.961  63.154  1.00  0.00            
ATOM    795  BB  ASN   388     134.690 149.951  66.041  1.00  0.00            
ATOM    796  SC1 ASN   388     135.507 152.196  66.779  1.00  0.00            
ATOM    797  BB  TYR   389     131.309 149.651  64.298  1.00  0.00            
ATOM    798  SC1 TYR   389     131.986 147.023  63.163  1.00  0.00            
ATOM    799  SC2 TYR   389     130.245 147.925  61.779  1.00  0.00            
ATOM    800  SC3 TYR   389     132.536 146.636  60.136  1.00  0.00            
ATOM    801  BB  GLN   390     129.173 151.911  66.400  1.00  0.00            
ATOM    802  SC1 GLN   390     127.944 151.715  68.203  1.00  0.00            
ATOM    803  BB  LEU   391     131.326 154.747  65.043  1.00  0.00            
ATOM    804  SC1 LEU   391     133.029 156.777  64.988  1.00  0.00            
ATOM    805  BB  ILE   392     130.033 154.142  61.460  1.00  0.00            
ATOM    806  SC1 ILE   392     129.017 152.520  60.626  1.00  0.00            
ATOM    807  BB  LEU   393     127.723 157.119  61.207  1.00  0.00            
ATOM    808  SC1 LEU   393     126.696 156.274  58.915  1.00  0.00            
ATOM    809  BB  PRO   394     129.973 159.870  62.623  1.00  0.00            
ATOM    810  SC1 PRO   394     129.080 160.004  64.294  1.00  0.00            
ATOM    811  BB  MET   395     132.686 158.089  60.588  1.00  0.00            
ATOM    812  SC1 MET   395     135.072 157.781  59.195  1.00  0.00            
ATOM    813  BB  ILE   396     130.679 159.281  57.601  1.00  0.00            
ATOM    814  SC1 ILE   396     130.098 158.012  56.030  1.00  0.00            
ATOM    815  BB  ILE   397     129.917 162.470  59.372  1.00  0.00            
ATOM    816  SC1 ILE   397     127.783 162.366  59.421  1.00  0.00            
ATOM    817  BB  THR   398     133.620 163.277  59.041  1.00  0.00            
ATOM    818  SC1 THR   398     135.121 162.810  60.194  1.00  0.00            
ATOM    819  BB  GLY   399     134.227 161.245  55.850  1.00  0.00            
ATOM    820  BB  LEU   400     131.155 163.051  54.346  1.00  0.00            
ATOM    821  SC1 LEU   400     128.589 162.412  54.177  1.00  0.00            
ATOM    822  BB  GLY   401     132.304 166.389  55.725  1.00  0.00            
ATOM    823  BB  ALA   402     135.473 165.396  53.896  1.00  0.00            
ATOM    824  BB  THR   403     134.645 164.634  50.279  1.00  0.00            
ATOM    825  SC1 THR   403     133.760 162.969  49.783  1.00  0.00            
ATOM    826  BB  LEU   404     132.004 167.443  50.425  1.00  0.00            
ATOM    827  SC1 LEU   404     129.887 166.061  51.221  1.00  0.00            
ATOM    828  BB  LEU   405     134.424 170.293  51.068  1.00  0.00            
ATOM    829  SC1 LEU   405     133.625 172.791  51.450  1.00  0.00            
ATOM    830  BB  ALA   406     137.350 168.627  49.238  1.00  0.00            
ATOM    831  BB  GLN   407     134.778 168.248  46.472  1.00  0.00            
ATOM    832  SC1 GLN   407     135.221 166.854  44.503  1.00  0.00            
ATOM    833  BB  PHE   408     133.874 171.858  46.546  1.00  0.00            
ATOM    834  SC1 PHE   408     130.799 173.009  45.878  1.00  0.00            
ATOM    835  SC2 PHE   408     130.785 171.202  47.458  1.00  0.00            
ATOM    836  SC3 PHE   408     128.771 171.795  46.295  1.00  0.00            
ATOM    837  BB  THR   409     137.581 172.576  47.159  1.00  0.00            
ATOM    838  SC1 THR   409     137.990 173.507  48.823  1.00  0.00            
ATOM    839  BB  GLY   410     138.149 171.430  43.652  1.00  0.00            
ATOM    840  BB  GLY   411     140.224 168.607  44.817  1.00  0.00            
ATOM    841  BB  LYS   412     140.297 165.630  42.414  1.00  0.00            
ATOM    842  SC1 LYS   412     141.129 165.908  40.148  1.00  0.00            
ATOM    843  SC2 LYS   412     140.756 164.854  37.541  1.00  0.00            
ATOM    844  BB  PRO   413     140.888 161.967  43.457  1.00  0.00            
ATOM    845  SC1 PRO   413     140.157 160.223  43.277  1.00  0.00            
ATOM    846  BB  LEU   414     144.558 162.118  43.805  1.00  0.00            
ATOM    847  SC1 LEU   414     146.706 161.863  45.337  1.00  0.00            
ATOM    848  BB  TYR   415     144.845 158.737  42.076  1.00  0.00            
ATOM    849  SC1 TYR   415     144.407 156.898  44.548  1.00  0.00            
ATOM    850  SC2 TYR   415     143.003 156.193  42.733  1.00  0.00            
ATOM    851  SC3 TYR   415     141.752 155.621  45.511  1.00  0.00            
ATOM    852  BB  SER   416     143.430 160.785  39.263  1.00  0.00            
ATOM    853  SC1 SER   416     142.658 159.619  37.904  1.00  0.00            
ATOM    854  BB  ALA   417     145.850 163.707  39.355  1.00  0.00            
ATOM    855  BB  ILE   418     148.748 161.340  40.256  1.00  0.00            
ATOM    856  SC1 ILE   418     150.346 161.241  41.850  1.00  0.00            
ATOM    857  BB  LEU   419     147.745 159.348  37.150  1.00  0.00            
ATOM    858  SC1 LEU   419     147.716 157.454  35.296  1.00  0.00            
ATOM    859  BB  ALA   420     148.471 162.648  35.386  1.00  0.00            
ATOM    860  BB  ARG   421     151.826 162.470  37.193  1.00  0.00            
ATOM    861  SC1 ARG   421     153.385 163.334  38.670  1.00  0.00            
ATOM    862  SC2 ARG   421     155.303 165.653  37.506  1.00  0.00            
ATOM    863  BB  THR   422     152.832 158.931  36.427  1.00  0.00            
ATOM    864  SC1 THR   422     152.566 157.643  37.866  1.00  0.00            
ATOM    865  BB  LEU   423     151.644 159.928  32.917  1.00  0.00            
ATOM    866  SC1 LEU   423     149.440 160.139  31.461  1.00  0.00            
ATOM    867  BB  ALA   424     153.875 163.015  32.937  1.00  0.00            
ATOM    868  BB  LYS   425     156.930 161.835  34.866  1.00  0.00            
ATOM    869  SC1 LYS   425     157.439 160.535  36.837  1.00  0.00            
ATOM    870  SC2 LYS   425     159.067 159.228  38.742  1.00  0.00            
ATOM    871  BB  GLN   426     156.678 158.926  32.306  1.00  0.00            
ATOM    872  SC1 GLN   426     157.917 156.865  33.688  1.00  0.00            
ATOM    873  BB  GLU   427     156.918 161.278  29.447  1.00  0.00            
ATOM    874  SC1 GLU   427     156.986 160.853  26.855  1.00  0.00            
ATOM    875  BB  ALA   428     159.471 163.626  30.924  1.00  0.00            
ATOM    876  BB  GLU   429     162.534 161.493  31.447  1.00  0.00            
ATOM    877  SC1 GLU   429     161.616 160.123  33.265  1.00  0.00            
ATOM    878  BB  GLN   430     162.326 160.440  27.798  1.00  0.00            
ATOM    879  SC1 GLN   430     163.648 158.251  27.392  1.00  0.00            
ATOM    880  NH3 POPE  431     218.000 141.061  72.934  1.00  0.00            
ATOM    881  PO4 POPE  431     218.445 146.582  72.194  1.00  0.00            
ATOM    882  GL1 POPE  431     219.695 148.388  68.178  1.00  0.00            
ATOM    883  GL2 POPE  431     217.055 151.564  68.242  1.00  0.00            
ATOM    884  C1A POPE  431     218.298 149.639  63.659  1.00  0.00            
ATOM    885  D2A POPE  431     214.164 151.694  63.462  1.00  0.00            
ATOM    886  C3A POPE  431     212.942 155.372  65.867  1.00  0.00            
ATOM    887  C4A POPE  431     214.174 159.760  65.451  1.00  0.00            
ATOM    888  C1B POPE  431     213.316 148.970  67.792  1.00  0.00            
ATOM    889  C2B POPE  431     209.486 149.100  65.088  1.00  0.00            
ATOM    890  C3B POPE  431     206.268 146.638  62.302  1.00  0.00            
ATOM    891  C4B POPE  431     204.546 143.656  59.765  1.00  0.00            
ATOM    892  NH3 POPE  432     288.182 197.884  71.409  1.00  0.00            
ATOM    893  PO4 POPE  432     289.112 202.627  72.009  1.00  0.00            
ATOM    894  GL1 POPE  432       0.928 200.521  67.475  1.00  0.00            
ATOM    895  GL2 POPE  432       1.042 198.107  66.732  1.00  0.00            
ATOM    896  C1A POPE  432       2.148 203.258  64.621  1.00  0.00            
ATOM    897  D2A POPE  432       1.007 202.252  59.875  1.00  0.00            
ATOM    898  C3A POPE  432     286.380 203.038  61.100  1.00  0.00            
ATOM    899  C4A POPE  432     286.185 200.639  64.956  1.00  0.00            
ATOM    900  C1B POPE  432       1.374 198.465  62.913  1.00  0.00            
ATOM    901  C2B POPE  432       1.380 196.728  58.861  1.00  0.00            
ATOM    902  C3B POPE  432       1.568 196.840  54.354  1.00  0.00            
ATOM    903  C4B POPE  432       3.729 196.344  50.972  1.00  0.00            
ATOM    904  NH3 POPE  433     208.134  61.550  68.877  1.00  0.00            
ATOM    905  PO4 POPE  433     212.520  62.833  67.363  1.00  0.00            
ATOM    906  GL1 POPE  433     212.901  63.158  62.483  1.00  0.00            
ATOM    907  GL2 POPE  433     216.124  63.702  60.924  1.00  0.00            
ATOM    908  C1A POPE  433     213.351  62.470  57.106  1.00  0.00            
ATOM    909  D2A POPE  433     211.883  59.612  54.825  1.00  0.00            
ATOM    910  C3A POPE  433     212.486  59.373  50.944  1.00  0.00            
ATOM    911  C4A POPE  433     212.466  58.836  46.507  1.00  0.00            
ATOM    912  C1B POPE  433     218.144  61.377  57.510  1.00  0.00            
ATOM    913  C2B POPE  433     216.742  58.837  54.267  1.00  0.00            
ATOM    914  C3B POPE  433     217.185  57.758  50.098  1.00  0.00            
ATOM    915  C4B POPE  433     218.441  54.960  47.615  1.00  0.00            
ATOM    916  NH3 POPE  434     101.230 221.375  73.899  1.00  0.00            
ATOM    917  PO4 POPE  434      99.221 222.739  69.931  1.00  0.00            
ATOM    918  GL1 POPE  434     100.499 223.423  66.123  1.00  0.00            
ATOM    919  GL2 POPE  434      97.549 222.564  63.620  1.00  0.00            
ATOM    920  C1A POPE  434     102.746 225.340  61.684  1.00  0.00            
ATOM    921  D2A POPE  434     101.287 225.414  56.742  1.00  0.00            
ATOM    922  C3A POPE  434     104.661 227.033  54.530  1.00  0.00            
ATOM    923  C4A POPE  434     106.081 227.743  51.278  1.00  0.00            
ATOM    924  C1B POPE  434      98.489 219.485  60.216  1.00  0.00            
ATOM    925  C2B POPE  434     100.365 220.314  55.916  1.00  0.00            
ATOM    926  C3B POPE  434     102.870 222.203  52.924  1.00  0.00            
ATOM    927  C4B POPE  434     106.796 222.940  51.208  1.00  0.00            
ATOM    928  NH3 POPE  435     155.197 114.465  67.997  1.00  0.00            
ATOM    929  PO4 POPE  435     155.126 118.005  65.966  1.00  0.00            
ATOM    930  GL1 POPE  435     151.891 117.091  61.974  1.00  0.00            
ATOM    931  GL2 POPE  435     150.404 119.771  61.933  1.00  0.00            
ATOM    932  C1A POPE  435     151.578 113.599  60.165  1.00  0.00            
ATOM    933  D2A POPE  435     148.829 111.474  56.514  1.00  0.00            
ATOM    934  C3A POPE  435     149.763 111.695  52.898  1.00  0.00            
ATOM    935  C4A POPE  435     148.412 109.608  48.621  1.00  0.00            
ATOM    936  C1B POPE  435     151.993 120.109  58.025  1.00  0.00            
ATOM    937  C2B POPE  435     152.507 120.605  53.968  1.00  0.00            
ATOM    938  C3B POPE  435     150.370 120.056  49.812  1.00  0.00            
ATOM    939  C4B POPE  435     150.042 115.390  47.930  1.00  0.00            
ATOM    940  NH3 POPE  436     189.947 269.164  72.556  1.00  0.00            
ATOM    941  PO4 POPE  436     187.544 267.838  68.646  1.00  0.00            
ATOM    942  GL1 POPE  436     185.667 267.181  65.174  1.00  0.00            
ATOM    943  GL2 POPE  436     187.318 263.818  62.582  1.00  0.00            
ATOM    944  C1A POPE  436     184.308 267.002  60.487  1.00  0.00            
ATOM    945  D2A POPE  436     183.847 270.778  58.371  1.00  0.00            
ATOM    946  C3A POPE  436     180.872 270.677  54.400  1.00  0.00            
ATOM    947  C4A POPE  436     179.564 272.252  50.823  1.00  0.00            
ATOM    948  C1B POPE  436     186.796 263.211  58.268  1.00  0.00            
ATOM    949  C2B POPE  436     187.003 262.451  53.946  1.00  0.00            
ATOM    950  C3B POPE  436     184.035 260.811  51.673  1.00  0.00            
ATOM    951  C4B POPE  436     179.514 261.014  50.756  1.00  0.00            
ATOM    952  NH3 POPE  437     236.714 254.412  73.499  1.00  0.00            
ATOM    953  PO4 POPE  437     238.404 253.863  69.281  1.00  0.00            
ATOM    954  GL1 POPE  437     236.712 251.226  66.441  1.00  0.00            
ATOM    955  GL2 POPE  437     235.134 252.927  63.607  1.00  0.00            
ATOM    956  C1A POPE  437     235.263 247.184  65.242  1.00  0.00            
ATOM    957  D2A POPE  437     235.000 242.883  64.535  1.00  0.00            
ATOM    958  C3A POPE  437     233.677 242.152  60.116  1.00  0.00            
ATOM    959  C4A POPE  437     235.237 241.663  55.834  1.00  0.00            
ATOM    960  C1B POPE  437     234.757 250.869  59.887  1.00  0.00            
ATOM    961  C2B POPE  437     233.778 251.142  56.155  1.00  0.00            
ATOM    962  C3B POPE  437     230.804 252.040  53.035  1.00  0.00            
ATOM    963  C4B POPE  437     227.279 250.198  50.665  1.00  0.00            
ATOM    964  NH3 POPE  438     178.250  21.232  68.694  1.00  0.00            
ATOM    965  PO4 POPE  438     176.559  17.395  67.988  1.00  0.00            
ATOM    966  GL1 POPE  438     176.034  14.721  64.051  1.00  0.00            
ATOM    967  GL2 POPE  438     172.990  12.443  64.362  1.00  0.00            
ATOM    968  C1A POPE  438     177.438  14.693  59.065  1.00  0.00            
ATOM    969  D2A POPE  438     178.328  14.807  54.875  1.00  0.00            
ATOM    970  C3A POPE  438     183.406  14.329  54.522  1.00  0.00            
ATOM    971  C4A POPE  438     187.139  14.990  53.665  1.00  0.00            
ATOM    972  C1B POPE  438     172.812  10.554  59.789  1.00  0.00            
ATOM    973  C2B POPE  438     175.175  10.615  55.780  1.00  0.00            
ATOM    974  C3B POPE  438     178.669  10.311  52.548  1.00  0.00            
ATOM    975  C4B POPE  438     183.066   9.815  50.538  1.00  0.00            
ATOM    976  NH3 POPE  439     280.514 181.720  70.209  1.00  0.00            
ATOM    977  PO4 POPE  439     283.647 185.540  70.294  1.00  0.00            
ATOM    978  GL1 POPE  439     285.364 186.344  66.538  1.00  0.00            
ATOM    979  GL2 POPE  439     287.954 188.115  65.440  1.00  0.00            
ATOM    980  C1A POPE  439     286.491 184.098  62.929  1.00  0.00            
ATOM    981  D2A POPE  439     288.606 182.721  59.144  1.00  0.00            
ATOM    982  C3A POPE  439     289.011 183.912  54.170  1.00  0.00            
ATOM    983  C4A POPE  439     288.704 180.914  50.127  1.00  0.00            
ATOM    984  C1B POPE  439     284.489 191.892  64.608  1.00  0.00            
ATOM    985  C2B POPE  439     282.238 195.217  62.374  1.00  0.00            
ATOM    986  C3B POPE  439     283.449 198.082  59.822  1.00  0.00            
ATOM    987  C4B POPE  439     287.073 198.818  57.567  1.00  0.00            
ATOM    988  NH3 POPE  440     222.135  19.642  65.122  1.00  0.00            
ATOM    989  PO4 POPE  440     218.110  19.961  66.719  1.00  0.00            
ATOM    990  GL1 POPE  440     217.873  18.865  62.430  1.00  0.00            
ATOM    991  GL2 POPE  440     220.342  21.542  60.497  1.00  0.00            
ATOM    992  C1A POPE  440     218.364  16.894  58.875  1.00  0.00            
ATOM    993  D2A POPE  440     218.115  17.281  54.230  1.00  0.00            
ATOM    994  C3A POPE  440     216.715  19.335  51.824  1.00  0.00            
ATOM    995  C4A POPE  440     215.790  20.281  48.460  1.00  0.00            
ATOM    996  C1B POPE  440     219.893  25.397  58.316  1.00  0.00            
ATOM    997  C2B POPE  440     221.251  26.863  53.763  1.00  0.00            
ATOM    998  C3B POPE  440     222.526  25.018  49.900  1.00  0.00            
ATOM    999  C4B POPE  440     223.076  26.203  45.233  1.00  0.00            
ATOM   1000  NH3 POPE  441     278.153 107.059  68.008  1.00  0.00            
ATOM   1001  PO4 POPE  441     276.141 103.610  67.769  1.00  0.00            
ATOM   1002  GL1 POPE  441     274.901 103.347  64.363  1.00  0.00            
ATOM   1003  GL2 POPE  441     276.300 105.410  63.084  1.00  0.00            
ATOM   1004  C1A POPE  441     273.680 102.650  59.609  1.00  0.00            
ATOM   1005  D2A POPE  441     271.893 102.207  54.962  1.00  0.00            
ATOM   1006  C3A POPE  441     268.672 103.405  51.702  1.00  0.00            
ATOM   1007  C4A POPE  441     267.609 105.075  48.629  1.00  0.00            
ATOM   1008  C1B POPE  441     277.893 106.176  59.219  1.00  0.00            
ATOM   1009  C2B POPE  441     280.025 105.425  55.241  1.00  0.00            
ATOM   1010  C3B POPE  441     280.981 106.944  51.395  1.00  0.00            
ATOM   1011  C4B POPE  441     283.176 111.273  51.687  1.00  0.00            
ATOM   1012  NH3 POPE  442      49.580  47.606  67.884  1.00  0.00            
ATOM   1013  PO4 POPE  442      51.376  51.217  69.990  1.00  0.00            
ATOM   1014  GL1 POPE  442      49.847  52.108  65.799  1.00  0.00            
ATOM   1015  GL2 POPE  442      47.409  50.105  64.358  1.00  0.00            
ATOM   1016  C1A POPE  442      51.427  51.486  62.238  1.00  0.00            
ATOM   1017  D2A POPE  442      53.521  52.167  58.945  1.00  0.00            
ATOM   1018  C3A POPE  442      55.196  51.056  54.641  1.00  0.00            
ATOM   1019  C4A POPE  442      54.288  52.511  49.339  1.00  0.00            
ATOM   1020  C1B POPE  442      45.574  51.297  61.268  1.00  0.00            
ATOM   1021  C2B POPE  442      45.186  49.919  57.067  1.00  0.00            
ATOM   1022  C3B POPE  442      48.418  46.243  54.320  1.00  0.00            
ATOM   1023  C4B POPE  442      48.885  43.735  50.732  1.00  0.00            
ATOM   1024  NH3 POPE  443     115.254 112.573  71.977  1.00  0.00            
ATOM   1025  PO4 POPE  443     112.099 115.409  72.575  1.00  0.00            
ATOM   1026  GL1 POPE  443     111.990 115.088  68.842  1.00  0.00            
ATOM   1027  GL2 POPE  443     107.885 114.416  69.257  1.00  0.00            
ATOM   1028  C1A POPE  443     113.097 118.519  65.589  1.00  0.00            
ATOM   1029  D2A POPE  443     116.332 121.416  65.085  1.00  0.00            
ATOM   1030  C3A POPE  443     119.847 120.426  63.273  1.00  0.00            
ATOM   1031  C4A POPE  443     124.200 120.549  62.903  1.00  0.00            
ATOM   1032  C1B POPE  443     107.318 116.153  65.461  1.00  0.00            
ATOM   1033  C2B POPE  443     105.322 116.253  61.609  1.00  0.00            
ATOM   1034  C3B POPE  443     104.171 113.246  59.469  1.00  0.00            
ATOM   1035  C4B POPE  443     101.487 111.012  55.856  1.00  0.00            
ATOM   1036  NH3 POPE  444     268.601  59.641  63.598  1.00  0.00            
ATOM   1037  PO4 POPE  444     272.577  59.798  65.841  1.00  0.00            
ATOM   1038  GL1 POPE  444     273.456  59.529  61.108  1.00  0.00            
ATOM   1039  GL2 POPE  444     270.673  59.153  59.349  1.00  0.00            
ATOM   1040  C1A POPE  444     274.431  60.450  57.018  1.00  0.00            
ATOM   1041  D2A POPE  444     272.700  61.452  52.285  1.00  0.00            
ATOM   1042  C3A POPE  444     274.883  61.744  48.362  1.00  0.00            
ATOM   1043  C4A POPE  444     278.856  62.991  46.204  1.00  0.00            
ATOM   1044  C1B POPE  444     269.811  58.948  55.359  1.00  0.00            
ATOM   1045  C2B POPE  444     269.238  57.784  51.368  1.00  0.00            
ATOM   1046  C3B POPE  444     265.823  57.802  48.078  1.00  0.00            
ATOM   1047  C4B POPE  444     261.167  58.737  46.563  1.00  0.00            
ATOM   1048  NH3 POPE  445     123.227 109.516  70.374  1.00  0.00            
ATOM   1049  PO4 POPE  445     119.489 109.755  70.431  1.00  0.00            
ATOM   1050  GL1 POPE  445     120.375 109.029  65.781  1.00  0.00            
ATOM   1051  GL2 POPE  445     118.268 110.173  64.026  1.00  0.00            
ATOM   1052  C1A POPE  445     122.689 110.623  61.225  1.00  0.00            
ATOM   1053  D2A POPE  445     125.568 114.958  61.170  1.00  0.00            
ATOM   1054  C3A POPE  445     127.839 115.352  56.446  1.00  0.00            
ATOM   1055  C4A POPE  445     127.974 111.784  53.288  1.00  0.00            
ATOM   1056  C1B POPE  445     117.429 109.784  59.998  1.00  0.00            
ATOM   1057  C2B POPE  445     119.417 106.458  57.520  1.00  0.00            
ATOM   1058  C3B POPE  445     121.994 102.855  57.391  1.00  0.00            
ATOM   1059  C4B POPE  445     124.292 100.056  56.156  1.00  0.00            
ATOM   1060  NH3 POPE  446     227.315  27.803  63.671  1.00  0.00            
ATOM   1061  PO4 POPE  446     229.572  24.306  63.356  1.00  0.00            
ATOM   1062  GL1 POPE  446     230.795  25.319  59.676  1.00  0.00            
ATOM   1063  GL2 POPE  446     229.393  28.609  59.547  1.00  0.00            
ATOM   1064  C1A POPE  446     229.983  22.181  56.682  1.00  0.00            
ATOM   1065  D2A POPE  446     227.267  21.565  52.421  1.00  0.00            
ATOM   1066  C3A POPE  446     229.539  21.539  47.930  1.00  0.00            
ATOM   1067  C4A POPE  446     233.269  24.509  45.026  1.00  0.00            
ATOM   1068  C1B POPE  446     231.533  29.187  56.317  1.00  0.00            
ATOM   1069  C2B POPE  446     230.894  30.048  52.525  1.00  0.00            
ATOM   1070  C3B POPE  446     228.445  31.302  48.997  1.00  0.00            
ATOM   1071  C4B POPE  446     227.605  30.880  45.548  1.00  0.00            
ATOM   1072  NH3 POPE  447      89.207 280.363  68.087  1.00  0.00            
ATOM   1073  PO4 POPE  447      88.024 281.988  64.987  1.00  0.00            
ATOM   1074  GL1 POPE  447      88.680 278.979  60.968  1.00  0.00            
ATOM   1075  GL2 POPE  447      91.378 275.853  60.827  1.00  0.00            
ATOM   1076  C1A POPE  447      89.718 277.990  56.100  1.00  0.00            
ATOM   1077  D2A POPE  447      91.278 274.946  53.231  1.00  0.00            
ATOM   1078  C3A POPE  447      92.150 277.838  50.242  1.00  0.00            
ATOM   1079  C4A POPE  447      96.200 278.910  47.041  1.00  0.00            
ATOM   1080  C1B POPE  447      93.850 276.188  57.830  1.00  0.00            
ATOM   1081  C2B POPE  447      96.545 276.157  53.108  1.00  0.00            
ATOM   1082  C3B POPE  447      95.539 273.699  50.498  1.00  0.00            
ATOM   1083  C4B POPE  447      99.274 271.415  49.126  1.00  0.00            
ATOM   1084  NH3 POPE  448      99.981 190.518  73.029  1.00  0.00            
ATOM   1085  PO4 POPE  448      97.166 192.479  70.566  1.00  0.00            
ATOM   1086  GL1 POPE  448      98.991 191.630  66.436  1.00  0.00            
ATOM   1087  GL2 POPE  448      96.028 191.382  64.586  1.00  0.00            
ATOM   1088  C1A POPE  448     100.613 191.110  62.654  1.00  0.00            
ATOM   1089  D2A POPE  448     104.043 189.327  58.969  1.00  0.00            
ATOM   1090  C3A POPE  448     106.991 190.629  56.161  1.00  0.00            
ATOM   1091  C4A POPE  448     108.789 192.065  53.196  1.00  0.00            
ATOM   1092  C1B POPE  448      96.465 191.846  60.006  1.00  0.00            
ATOM   1093  C2B POPE  448      99.397 191.586  57.090  1.00  0.00            
ATOM   1094  C3B POPE  448     100.824 188.581  53.923  1.00  0.00            
ATOM   1095  C4B POPE  448     103.503 186.115  52.033  1.00  0.00            
ATOM   1096  NH3 POPE  449      18.913  70.919  66.205  1.00  0.00            
ATOM   1097  PO4 POPE  449      17.409  66.795  65.889  1.00  0.00            
ATOM   1098  GL1 POPE  449      19.662  65.898  61.828  1.00  0.00            
ATOM   1099  GL2 POPE  449      20.209  68.280  62.059  1.00  0.00            
ATOM   1100  C1A POPE  449      20.538  64.139  57.623  1.00  0.00            
ATOM   1101  D2A POPE  449      21.143  63.059  53.446  1.00  0.00            
ATOM   1102  C3A POPE  449      25.480  63.462  52.367  1.00  0.00            
ATOM   1103  C4A POPE  449      28.638  64.842  55.277  1.00  0.00            
ATOM   1104  C1B POPE  449      20.259  69.150  57.352  1.00  0.00            
ATOM   1105  C2B POPE  449      20.206  69.852  53.058  1.00  0.00            
ATOM   1106  C3B POPE  449      21.699  66.883  50.010  1.00  0.00            
ATOM   1107  C4B POPE  449      25.206  64.520  47.473  1.00  0.00            
ATOM   1108  NH3 POPE  450      87.779 263.138  64.255  1.00  0.00            
ATOM   1109  PO4 POPE  450      91.052 266.778  64.824  1.00  0.00            
ATOM   1110  GL1 POPE  450      87.896 267.054  60.876  1.00  0.00            
ATOM   1111  GL2 POPE  450      87.264 264.506  58.646  1.00  0.00            
ATOM   1112  C1A POPE  450      87.446 269.341  56.918  1.00  0.00            
ATOM   1113  D2A POPE  450      85.935 270.702  52.799  1.00  0.00            
ATOM   1114  C3A POPE  450      86.967 267.890  49.415  1.00  0.00            
ATOM   1115  C4A POPE  450      90.003 266.004  49.681  1.00  0.00            
ATOM   1116  C1B POPE  450      86.838 261.258  57.285  1.00  0.00            
ATOM   1117  C2B POPE  450      84.218 258.659  53.729  1.00  0.00            
ATOM   1118  C3B POPE  450      80.551 257.409  51.239  1.00  0.00            
ATOM   1119  C4B POPE  450      81.675 255.616  47.829  1.00  0.00            
ATOM   1120  NH3 POPE  451      67.206 225.899  64.798  1.00  0.00            
ATOM   1121  PO4 POPE  451      69.241 229.049  63.421  1.00  0.00            
ATOM   1122  GL1 POPE  451      69.248 229.744  60.542  1.00  0.00            
ATOM   1123  GL2 POPE  451      66.007 228.307  59.472  1.00  0.00            
ATOM   1124  C1A POPE  451      69.846 228.080  56.718  1.00  0.00            
ATOM   1125  D2A POPE  451      71.047 225.458  52.546  1.00  0.00            
ATOM   1126  C3A POPE  451      73.744 224.881  49.776  1.00  0.00            
ATOM   1127  C4A POPE  451      76.805 227.696  48.130  1.00  0.00            
ATOM   1128  C1B POPE  451      65.202 229.541  55.869  1.00  0.00            
ATOM   1129  C2B POPE  451      66.440 227.986  51.906  1.00  0.00            
ATOM   1130  C3B POPE  451      68.004 224.760  48.772  1.00  0.00            
ATOM   1131  C4B POPE  451      70.304 221.986  48.085  1.00  0.00            
ATOM   1132  NH3 POPE  452      21.373 184.991  69.578  1.00  0.00            
ATOM   1133  PO4 POPE  452      24.224 181.793  70.279  1.00  0.00            
ATOM   1134  GL1 POPE  452      21.998 181.488  65.953  1.00  0.00            
ATOM   1135  GL2 POPE  452      21.302 179.002  65.154  1.00  0.00            
ATOM   1136  C1A POPE  452      20.121 181.837  61.699  1.00  0.00            
ATOM   1137  D2A POPE  452      20.681 182.922  57.628  1.00  0.00            
ATOM   1138  C3A POPE  452      17.379 181.513  54.281  1.00  0.00            
ATOM   1139  C4A POPE  452      15.423 180.768  51.138  1.00  0.00            
ATOM   1140  C1B POPE  452      20.555 176.359  61.278  1.00  0.00            
ATOM   1141  C2B POPE  452      18.964 176.983  57.985  1.00  0.00            
ATOM   1142  C3B POPE  452      21.252 177.222  53.206  1.00  0.00            
ATOM   1143  C4B POPE  452      18.866 176.637  49.643  1.00  0.00            
ATOM   1144  NH3 POPE  453      57.057 201.786  68.268  1.00  0.00            
ATOM   1145  PO4 POPE  453      60.213 199.056  66.983  1.00  0.00            
ATOM   1146  GL1 POPE  453      62.381 196.914  62.720  1.00  0.00            
ATOM   1147  GL2 POPE  453      65.526 195.444  63.041  1.00  0.00            
ATOM   1148  C1A POPE  453      61.919 196.384  59.062  1.00  0.00            
ATOM   1149  D2A POPE  453      61.615 197.562  54.246  1.00  0.00            
ATOM   1150  C3A POPE  453      61.068 199.161  49.672  1.00  0.00            
ATOM   1151  C4A POPE  453      57.492 198.563  47.180  1.00  0.00            
ATOM   1152  C1B POPE  453      67.123 197.093  59.801  1.00  0.00            
ATOM   1153  C2B POPE  453      66.076 199.002  56.604  1.00  0.00            
ATOM   1154  C3B POPE  453      65.257 200.936  53.876  1.00  0.00            
ATOM   1155  C4B POPE  453      65.597 202.491  49.875  1.00  0.00            
ATOM   1156  NH3 POPE  454     224.631 231.897  72.185  1.00  0.00            
ATOM   1157  PO4 POPE  454     227.896 228.491  72.305  1.00  0.00            
ATOM   1158  GL1 POPE  454     227.891 230.493  68.672  1.00  0.00            
ATOM   1159  GL2 POPE  454     229.985 232.940  69.133  1.00  0.00            
ATOM   1160  C1A POPE  454     225.480 229.829  65.484  1.00  0.00            
ATOM   1161  D2A POPE  454     226.356 229.615  60.769  1.00  0.00            
ATOM   1162  C3A POPE  454     228.352 230.116  57.449  1.00  0.00            
ATOM   1163  C4A POPE  454     228.640 229.186  53.555  1.00  0.00            
ATOM   1164  C1B POPE  454     230.193 232.575  64.508  1.00  0.00            
ATOM   1165  C2B POPE  454     230.455 234.099  60.412  1.00  0.00            
ATOM   1166  C3B POPE  454     232.881 232.350  56.675  1.00  0.00            
ATOM   1167  C4B POPE  454     233.436 229.056  54.503  1.00  0.00            
ATOM   1168  NH3 POPE  455      71.391 110.686  66.931  1.00  0.00            
ATOM   1169  PO4 POPE  455      75.246 112.630  68.136  1.00  0.00            
ATOM   1170  GL1 POPE  455      75.582 110.941  64.123  1.00  0.00            
ATOM   1171  GL2 POPE  455      77.285 113.726  62.691  1.00  0.00            
ATOM   1172  C1A POPE  455      73.917 112.585  59.483  1.00  0.00            
ATOM   1173  D2A POPE  455      74.780 113.681  55.773  1.00  0.00            
ATOM   1174  C3A POPE  455      77.676 111.557  52.793  1.00  0.00            
ATOM   1175  C4A POPE  455      78.518 108.252  49.865  1.00  0.00            
ATOM   1176  C1B POPE  455      79.383 113.854  59.423  1.00  0.00            
ATOM   1177  C2B POPE  455      80.063 115.115  55.582  1.00  0.00            
ATOM   1178  C3B POPE  455      81.328 114.471  51.354  1.00  0.00            
ATOM   1179  C4B POPE  455      80.192 112.028  47.876  1.00  0.00            
ATOM   1180  NH3 POPE  456     123.413  78.773  67.477  1.00  0.00            
ATOM   1181  PO4 POPE  456     128.036  79.924  65.874  1.00  0.00            
ATOM   1182  GL1 POPE  456     125.464  80.566  63.177  1.00  0.00            
ATOM   1183  GL2 POPE  456     121.913  80.344  62.756  1.00  0.00            
ATOM   1184  C1A POPE  456     124.451  81.678  58.835  1.00  0.00            
ATOM   1185  D2A POPE  456     123.144  85.550  56.314  1.00  0.00            
ATOM   1186  C3A POPE  456     122.395  84.439  51.236  1.00  0.00            
ATOM   1187  C4A POPE  456     123.093  85.308  47.487  1.00  0.00            
ATOM   1188  C1B POPE  456     119.616  82.462  59.026  1.00  0.00            
ATOM   1189  C2B POPE  456     118.243  84.404  55.020  1.00  0.00            
ATOM   1190  C3B POPE  456     117.543  87.195  51.178  1.00  0.00            
ATOM   1191  C4B POPE  456     118.928  90.112  47.865  1.00  0.00            
ATOM   1192  NH3 POPE  457      82.212   8.513  68.276  1.00  0.00            
ATOM   1193  PO4 POPE  457      82.509   6.187  64.080  1.00  0.00            
ATOM   1194  GL1 POPE  457      81.468   4.786  59.795  1.00  0.00            
ATOM   1195  GL2 POPE  457      79.969   1.443  58.794  1.00  0.00            
ATOM   1196  C1A POPE  457      82.126   7.014  56.354  1.00  0.00            
ATOM   1197  D2A POPE  457      81.493   5.287  52.218  1.00  0.00            
ATOM   1198  C3A POPE  457      85.197   3.962  49.155  1.00  0.00            
ATOM   1199  C4A POPE  457      87.494   1.064  48.024  1.00  0.00            
ATOM   1200  C1B POPE  457      81.007   1.479  55.220  1.00  0.00            
ATOM   1201  C2B POPE  457      81.590 289.744  50.994  1.00  0.00            
ATOM   1202  C3B POPE  457      83.312 288.166  47.708  1.00  0.00            
ATOM   1203  C4B POPE  457      84.858 289.136  43.800  1.00  0.00            
ATOM   1204  NH3 POPE  458      48.010 200.322  68.317  1.00  0.00            
ATOM   1205  PO4 POPE  458      51.979 202.336  69.558  1.00  0.00            
ATOM   1206  GL1 POPE  458      52.403 205.695  66.152  1.00  0.00            
ATOM   1207  GL2 POPE  458      54.469 204.527  65.017  1.00  0.00            
ATOM   1208  C1A POPE  458      50.624 206.919  62.123  1.00  0.00            
ATOM   1209  D2A POPE  458      47.928 207.479  59.799  1.00  0.00            
ATOM   1210  C3A POPE  458      49.110 203.665  57.190  1.00  0.00            
ATOM   1211  C4A POPE  458      50.181 200.890  53.837  1.00  0.00            
ATOM   1212  C1B POPE  458      54.166 204.964  59.619  1.00  0.00            
ATOM   1213  C2B POPE  458      54.917 203.540  55.714  1.00  0.00            
ATOM   1214  C3B POPE  458      55.687 207.219  53.292  1.00  0.00            
ATOM   1215  C4B POPE  458      53.678 209.378  50.670  1.00  0.00            
ATOM   1216  NH3 POPE  459     219.413  98.133  69.348  1.00  0.00            
ATOM   1217  PO4 POPE  459     219.059 101.490  69.917  1.00  0.00            
ATOM   1218  GL1 POPE  459     220.265 102.904  65.862  1.00  0.00            
ATOM   1219  GL2 POPE  459     219.542 105.971  64.987  1.00  0.00            
ATOM   1220  C1A POPE  459     222.173 101.600  62.595  1.00  0.00            
ATOM   1221  D2A POPE  459     223.512 100.244  59.554  1.00  0.00            
ATOM   1222  C3A POPE  459     224.090 103.379  56.522  1.00  0.00            
ATOM   1223  C4A POPE  459     223.833 104.565  53.128  1.00  0.00            
ATOM   1224  C1B POPE  459     221.341 106.609  60.396  1.00  0.00            
ATOM   1225  C2B POPE  459     222.461 108.371  55.784  1.00  0.00            
ATOM   1226  C3B POPE  459     224.573 109.880  52.160  1.00  0.00            
ATOM   1227  C4B POPE  459     225.031 112.303  49.376  1.00  0.00            
ATOM   1228  NH3 POPE  460      47.061   6.303  64.168  1.00  0.00            
ATOM   1229  PO4 POPE  460      43.301   3.980  64.078  1.00  0.00            
ATOM   1230  GL1 POPE  460      42.111   1.649  60.819  1.00  0.00            
ATOM   1231  GL2 POPE  460      39.655   3.443  60.287  1.00  0.00            
ATOM   1232  C1A POPE  460      41.230 288.275  58.314  1.00  0.00            
ATOM   1233  D2A POPE  460      43.074 288.302  54.182  1.00  0.00            
ATOM   1234  C3A POPE  460      42.530 284.853  51.395  1.00  0.00            
ATOM   1235  C4A POPE  460      39.292 285.343  48.181  1.00  0.00            
ATOM   1236  C1B POPE  460      41.445   4.306  56.138  1.00  0.00            
ATOM   1237  C2B POPE  460      43.500   4.436  52.545  1.00  0.00            
ATOM   1238  C3B POPE  460      42.634   3.979  47.835  1.00  0.00            
ATOM   1239  C4B POPE  460      41.535   5.139  43.454  1.00  0.00            
ATOM   1240  NH3 POPE  461      73.978 243.492  67.241  1.00  0.00            
ATOM   1241  PO4 POPE  461      75.748 239.053  69.310  1.00  0.00            
ATOM   1242  GL1 POPE  461      78.685 240.501  66.272  1.00  0.00            
ATOM   1243  GL2 POPE  461      81.695 240.058  66.022  1.00  0.00            
ATOM   1244  C1A POPE  461      79.389 241.315  60.945  1.00  0.00            
ATOM   1245  D2A POPE  461      76.980 243.157  57.475  1.00  0.00            
ATOM   1246  C3A POPE  461      76.353 241.241  53.053  1.00  0.00            
ATOM   1247  C4A POPE  461      75.869 238.607  50.108  1.00  0.00            
ATOM   1248  C1B POPE  461      84.592 240.250  62.264  1.00  0.00            
ATOM   1249  C2B POPE  461      84.460 241.616  58.420  1.00  0.00            
ATOM   1250  C3B POPE  461      87.780 244.072  55.521  1.00  0.00            
ATOM   1251  C4B POPE  461      90.116 247.245  54.584  1.00  0.00            
ATOM   1252  NH3 POPE  462     155.341 272.026  72.193  1.00  0.00            
ATOM   1253  PO4 POPE  462     159.675 270.242  71.878  1.00  0.00            
ATOM   1254  GL1 POPE  462     161.284 269.577  68.073  1.00  0.00            
ATOM   1255  GL2 POPE  462     158.256 269.595  66.413  1.00  0.00            
ATOM   1256  C1A POPE  462     163.180 270.342  63.575  1.00  0.00            
ATOM   1257  D2A POPE  462     161.125 267.819  60.051  1.00  0.00            
ATOM   1258  C3A POPE  462     160.732 269.538  56.649  1.00  0.00            
ATOM   1259  C4A POPE  462     157.892 271.062  55.197  1.00  0.00            
ATOM   1260  C1B POPE  462     160.025 265.127  64.080  1.00  0.00            
ATOM   1261  C2B POPE  462     161.054 262.999  60.375  1.00  0.00            
ATOM   1262  C3B POPE  462     161.303 263.667  56.212  1.00  0.00            
ATOM   1263  C4B POPE  462     160.197 262.711  52.287  1.00  0.00            
ATOM   1264  NH3 POPE  463     200.161 259.756  68.999  1.00  0.00            
ATOM   1265  PO4 POPE  463     200.351 255.618  68.253  1.00  0.00            
ATOM   1266  GL1 POPE  463     199.521 257.057  64.582  1.00  0.00            
ATOM   1267  GL2 POPE  463     196.211 256.036  64.428  1.00  0.00            
ATOM   1268  C1A POPE  463     199.524 256.304  60.369  1.00  0.00            
ATOM   1269  D2A POPE  463     198.251 254.788  56.753  1.00  0.00            
ATOM   1270  C3A POPE  463     196.990 251.227  56.241  1.00  0.00            
ATOM   1271  C4A POPE  463     193.249 248.333  54.196  1.00  0.00            
ATOM   1272  C1B POPE  463     193.631 254.817  60.873  1.00  0.00            
ATOM   1273  C2B POPE  463     192.653 253.001  57.428  1.00  0.00            
ATOM   1274  C3B POPE  463     190.669 253.156  52.744  1.00  0.00            
ATOM   1275  C4B POPE  463     186.242 252.235  50.352  1.00  0.00            
ATOM   1276  NH3 POPE  464      73.473  97.707  66.329  1.00  0.00            
ATOM   1277  PO4 POPE  464      69.007  97.227  66.379  1.00  0.00            
ATOM   1278  GL1 POPE  464      70.632  99.875  62.797  1.00  0.00            
ATOM   1279  GL2 POPE  464      70.691 103.447  64.029  1.00  0.00            
ATOM   1280  C1A POPE  464      72.830  99.018  59.256  1.00  0.00            
ATOM   1281  D2A POPE  464      74.755  99.688  55.358  1.00  0.00            
ATOM   1282  C3A POPE  464      72.093 101.101  52.455  1.00  0.00            
ATOM   1283  C4A POPE  464      71.816  98.091  48.765  1.00  0.00            
ATOM   1284  C1B POPE  464      69.349 104.543  59.250  1.00  0.00            
ATOM   1285  C2B POPE  464      68.480 104.735  55.317  1.00  0.00            
ATOM   1286  C3B POPE  464      68.558 105.864  51.525  1.00  0.00            
ATOM   1287  C4B POPE  464      69.317 107.640  48.295  1.00  0.00            
ATOM   1288  NH3 POPE  465     160.342 127.065  65.962  1.00  0.00            
ATOM   1289  PO4 POPE  465     156.306 125.497  64.756  1.00  0.00            
ATOM   1290  GL1 POPE  465     159.045 126.863  60.988  1.00  0.00            
ATOM   1291  GL2 POPE  465     161.030 124.345  61.426  1.00  0.00            
ATOM   1292  C1A POPE  465     160.333 126.560  56.452  1.00  0.00            
ATOM   1293  D2A POPE  465     159.793 127.161  53.161  1.00  0.00            
ATOM   1294  C3A POPE  465     158.618 124.519  49.430  1.00  0.00            
ATOM   1295  C4A POPE  465     159.407 124.437  45.448  1.00  0.00            
ATOM   1296  C1B POPE  465     160.712 121.661  57.350  1.00  0.00            
ATOM   1297  C2B POPE  465     159.377 121.174  52.821  1.00  0.00            
ATOM   1298  C3B POPE  465     161.450 119.413  48.375  1.00  0.00            
ATOM   1299  C4B POPE  465     163.237 118.547  45.025  1.00  0.00            
ATOM   1300  NH3 POPE  466      40.617 247.491  62.429  1.00  0.00            
ATOM   1301  PO4 POPE  466      38.043 243.886  62.488  1.00  0.00            
ATOM   1302  GL1 POPE  466      39.624 244.911  58.339  1.00  0.00            
ATOM   1303  GL2 POPE  466      41.971 243.424  58.889  1.00  0.00            
ATOM   1304  C1A POPE  466      39.583 246.796  54.636  1.00  0.00            
ATOM   1305  D2A POPE  466      39.763 247.446  50.297  1.00  0.00            
ATOM   1306  C3A POPE  466      37.164 250.003  48.291  1.00  0.00            
ATOM   1307  C4A POPE  466      37.711 253.498  47.267  1.00  0.00            
ATOM   1308  C1B POPE  466      44.117 245.729  55.806  1.00  0.00            
ATOM   1309  C2B POPE  466      43.848 248.571  52.644  1.00  0.00            
ATOM   1310  C3B POPE  466      46.727 252.222  51.694  1.00  0.00            
ATOM   1311  C4B POPE  466      48.914 255.765  51.200  1.00  0.00            
ATOM   1312  NH3 POPE  467      24.032   8.377  65.811  1.00  0.00            
ATOM   1313  PO4 POPE  467      28.034   9.695  64.960  1.00  0.00            
ATOM   1314  GL1 POPE  467      27.742  11.046  61.582  1.00  0.00            
ATOM   1315  GL2 POPE  467      30.401  13.890  60.923  1.00  0.00            
ATOM   1316  C1A POPE  467      27.026   9.751  56.724  1.00  0.00            
ATOM   1317  D2A POPE  467      28.145   8.182  51.701  1.00  0.00            
ATOM   1318  C3A POPE  467      26.553   5.445  48.465  1.00  0.00            
ATOM   1319  C4A POPE  467      24.740   6.796  45.159  1.00  0.00            
ATOM   1320  C1B POPE  467      30.247  13.714  57.382  1.00  0.00            
ATOM   1321  C2B POPE  467      29.067  12.892  52.622  1.00  0.00            
ATOM   1322  C3B POPE  467      28.965  14.441  47.695  1.00  0.00            
ATOM   1323  C4B POPE  467      31.343  16.560  45.119  1.00  0.00            
ATOM   1324  NH3 POPE  468      87.601 233.150  73.836  1.00  0.00            
ATOM   1325  PO4 POPE  468      85.660 230.200  71.105  1.00  0.00            
ATOM   1326  GL1 POPE  468      85.312 231.685  67.488  1.00  0.00            
ATOM   1327  GL2 POPE  468      83.720 229.363  65.659  1.00  0.00            
ATOM   1328  C1A POPE  468      88.407 232.101  64.607  1.00  0.00            
ATOM   1329  D2A POPE  468      88.685 232.642  59.840  1.00  0.00            
ATOM   1330  C3A POPE  468      91.232 235.193  56.005  1.00  0.00            
ATOM   1331  C4A POPE  468      95.341 237.593  54.800  1.00  0.00            
ATOM   1332  C1B POPE  468      86.362 226.693  63.855  1.00  0.00            
ATOM   1333  C2B POPE  468      89.262 227.585  59.631  1.00  0.00            
ATOM   1334  C3B POPE  468      91.228 225.966  56.611  1.00  0.00            
ATOM   1335  C4B POPE  468      91.277 222.945  55.126  1.00  0.00            
ATOM   1336  NH3 POPE  469     271.219 180.938  70.258  1.00  0.00            
ATOM   1337  PO4 POPE  469     275.456 180.674  70.229  1.00  0.00            
ATOM   1338  GL1 POPE  469     277.204 180.249  66.408  1.00  0.00            
ATOM   1339  GL2 POPE  469     280.294 177.926  65.823  1.00  0.00            
ATOM   1340  C1A POPE  469     278.640 181.880  61.877  1.00  0.00            
ATOM   1341  D2A POPE  469     278.331 182.195  56.955  1.00  0.00            
ATOM   1342  C3A POPE  469     281.721 180.916  54.045  1.00  0.00            
ATOM   1343  C4A POPE  469     283.694 179.113  49.925  1.00  0.00            
ATOM   1344  C1B POPE  469     279.216 177.498  60.892  1.00  0.00            
ATOM   1345  C2B POPE  469     277.521 176.269  56.283  1.00  0.00            
ATOM   1346  C3B POPE  469     277.807 178.551  51.540  1.00  0.00            
ATOM   1347  C4B POPE  469     276.983 178.621  45.910  1.00  0.00            
ATOM   1348  NH3 POPE  470     114.209  40.490  62.917  1.00  0.00            
ATOM   1349  PO4 POPE  470     109.748  40.302  64.757  1.00  0.00            
ATOM   1350  GL1 POPE  470     108.538  42.205  60.441  1.00  0.00            
ATOM   1351  GL2 POPE  470     106.205  41.786  58.435  1.00  0.00            
ATOM   1352  C1A POPE  470     108.775  45.412  56.770  1.00  0.00            
ATOM   1353  D2A POPE  470     108.885  46.244  52.321  1.00  0.00            
ATOM   1354  C3A POPE  470     112.193  48.846  50.885  1.00  0.00            
ATOM   1355  C4A POPE  470     115.818  46.786  47.794  1.00  0.00            
ATOM   1356  C1B POPE  470     106.652  41.018  54.580  1.00  0.00            
ATOM   1357  C2B POPE  470     105.340  41.109  50.752  1.00  0.00            
ATOM   1358  C3B POPE  470     106.968  42.960  47.899  1.00  0.00            
ATOM   1359  C4B POPE  470     110.288  45.838  47.372  1.00  0.00            
ATOM   1360  NH3 POPE  471     253.508 103.440  69.372  1.00  0.00            
ATOM   1361  PO4 POPE  471     253.244  99.063  69.331  1.00  0.00            
ATOM   1362  GL1 POPE  471     254.646  99.794  65.471  1.00  0.00            
ATOM   1363  GL2 POPE  471     254.788 102.875  64.793  1.00  0.00            
ATOM   1364  C1A POPE  471     252.138  99.042  62.257  1.00  0.00            
ATOM   1365  D2A POPE  471     252.238  96.571  58.447  1.00  0.00            
ATOM   1366  C3A POPE  471     255.278  96.898  54.806  1.00  0.00            
ATOM   1367  C4A POPE  471     256.437  97.304  50.004  1.00  0.00            
ATOM   1368  C1B POPE  471     256.568  99.457  60.234  1.00  0.00            
ATOM   1369  C2B POPE  471     255.859 101.125  56.939  1.00  0.00            
ATOM   1370  C3B POPE  471     254.853 102.107  53.118  1.00  0.00            
ATOM   1371  C4B POPE  471     252.617 100.734  49.945  1.00  0.00            
ATOM   1372  NH3 POPE  472     164.677 267.735  71.512  1.00  0.00            
ATOM   1373  PO4 POPE  472     163.590 263.562  72.860  1.00  0.00            
ATOM   1374  GL1 POPE  472     164.448 262.898  69.080  1.00  0.00            
ATOM   1375  GL2 POPE  472     162.357 262.065  67.003  1.00  0.00            
ATOM   1376  C1A POPE  472     165.315 265.494  65.478  1.00  0.00            
ATOM   1377  D2A POPE  472     165.382 265.178  60.697  1.00  0.00            
ATOM   1378  C3A POPE  472     166.561 263.767  56.689  1.00  0.00            
ATOM   1379  C4A POPE  472     165.165 263.683  52.714  1.00  0.00            
ATOM   1380  C1B POPE  472     163.476 260.708  64.159  1.00  0.00            
ATOM   1381  C2B POPE  472     164.801 260.100  59.540  1.00  0.00            
ATOM   1382  C3B POPE  472     164.284 259.519  55.507  1.00  0.00            
ATOM   1383  C4B POPE  472     164.341 258.271  51.353  1.00  0.00            
ATOM   1384  NH3 POPE  473     214.812  45.685  66.927  1.00  0.00            
ATOM   1385  PO4 POPE  473     219.199  46.720  66.644  1.00  0.00            
ATOM   1386  GL1 POPE  473     220.723  49.853  63.219  1.00  0.00            
ATOM   1387  GL2 POPE  473     224.208  49.016  61.357  1.00  0.00            
ATOM   1388  C1A POPE  473     220.544  51.964  59.325  1.00  0.00            
ATOM   1389  D2A POPE  473     221.469  53.685  55.182  1.00  0.00            
ATOM   1390  C3A POPE  473     221.104  58.386  55.616  1.00  0.00            
ATOM   1391  C4A POPE  473     220.704  61.744  51.420  1.00  0.00            
ATOM   1392  C1B POPE  473     224.219  48.440  57.128  1.00  0.00            
ATOM   1393  C2B POPE  473     223.567  49.734  53.285  1.00  0.00            
ATOM   1394  C3B POPE  473     222.007  52.149  49.451  1.00  0.00            
ATOM   1395  C4B POPE  473     222.738  52.506  45.187  1.00  0.00            
ATOM   1396  NH3 POPE  474      21.163 231.037  64.425  1.00  0.00            
ATOM   1397  PO4 POPE  474      21.350 235.344  64.580  1.00  0.00            
ATOM   1398  GL1 POPE  474      20.814 235.188  60.160  1.00  0.00            
ATOM   1399  GL2 POPE  474      19.734 232.760  57.718  1.00  0.00            
ATOM   1400  C1A POPE  474      24.666 233.792  56.429  1.00  0.00            
ATOM   1401  D2A POPE  474      24.504 233.600  52.018  1.00  0.00            
ATOM   1402  C3A POPE  474      27.039 233.229  47.910  1.00  0.00            
ATOM   1403  C4A POPE  474      31.575 233.897  47.384  1.00  0.00            
ATOM   1404  C1B POPE  474      19.951 231.237  53.242  1.00  0.00            
ATOM   1405  C2B POPE  474      20.047 233.732  49.994  1.00  0.00            
ATOM   1406  C3B POPE  474      20.591 233.110  45.176  1.00  0.00            
ATOM   1407  C4B POPE  474      21.990 235.817  41.669  1.00  0.00            
ATOM   1408  NH3 POPE  475     270.929 168.148  67.628  1.00  0.00            
ATOM   1409  PO4 POPE  475     274.381 169.154  66.639  1.00  0.00            
ATOM   1410  GL1 POPE  475     272.456 172.799  64.399  1.00  0.00            
ATOM   1411  GL2 POPE  475     270.182 174.906  64.762  1.00  0.00            
ATOM   1412  C1A POPE  475     274.211 177.075  62.488  1.00  0.00            
ATOM   1413  D2A POPE  475     274.844 179.679  59.592  1.00  0.00            
ATOM   1414  C3A POPE  475     273.910 181.547  54.257  1.00  0.00            
ATOM   1415  C4A POPE  475     274.099 181.656  49.759  1.00  0.00            
ATOM   1416  C1B POPE  475     269.764 176.054  60.399  1.00  0.00            
ATOM   1417  C2B POPE  475     272.379 175.925  56.269  1.00  0.00            
ATOM   1418  C3B POPE  475     271.840 177.390  52.824  1.00  0.00            
ATOM   1419  C4B POPE  475     272.936 176.356  48.329  1.00  0.00            
ATOM   1420  NH3 POPE  476      96.206 151.535  76.805  1.00  0.00            
ATOM   1421  PO4 POPE  476     100.804 152.135  75.442  1.00  0.00            
ATOM   1422  GL1 POPE  476      99.151 151.066  71.266  1.00  0.00            
ATOM   1423  GL2 POPE  476     102.355 153.163  71.215  1.00  0.00            
ATOM   1424  C1A POPE  476      98.272 153.898  67.602  1.00  0.00            
ATOM   1425  D2A POPE  476      96.342 158.235  67.659  1.00  0.00            
ATOM   1426  C3A POPE  476      94.639 159.462  63.735  1.00  0.00            
ATOM   1427  C4A POPE  476      91.506 162.154  60.912  1.00  0.00            
ATOM   1428  C1B POPE  476     102.543 150.838  66.543  1.00  0.00            
ATOM   1429  C2B POPE  476     101.366 152.302  63.026  1.00  0.00            
ATOM   1430  C3B POPE  476      98.990 152.319  59.470  1.00  0.00            
ATOM   1431  C4B POPE  476      94.731 151.250  58.050  1.00  0.00            
ATOM   1432  NH3 POPE  477      66.544 289.059  63.205  1.00  0.00            
ATOM   1433  PO4 POPE  477      68.616   3.190  62.059  1.00  0.00            
ATOM   1434  GL1 POPE  477      71.290   3.153  58.370  1.00  0.00            
ATOM   1435  GL2 POPE  477      74.568   2.411  58.764  1.00  0.00            
ATOM   1436  C1A POPE  477      70.799   1.964  54.946  1.00  0.00            
ATOM   1437  D2A POPE  477      72.165 289.017  51.328  1.00  0.00            
ATOM   1438  C3A POPE  477      69.840 289.269  47.787  1.00  0.00            
ATOM   1439  C4A POPE  477      69.034   0.773  42.391  1.00  0.00            
ATOM   1440  C1B POPE  477      74.790 288.942  56.273  1.00  0.00            
ATOM   1441  C2B POPE  477      77.299 287.619  52.719  1.00  0.00            
ATOM   1442  C3B POPE  477      78.592 287.068  48.563  1.00  0.00            
ATOM   1443  C4B POPE  477      79.504 287.053  43.752  1.00  0.00            
ATOM   1444  NH3 POPE  478      11.801 243.087  63.337  1.00  0.00            
ATOM   1445  PO4 POPE  478      14.408 245.581  62.104  1.00  0.00            
ATOM   1446  GL1 POPE  478      15.998 246.418  57.804  1.00  0.00            
ATOM   1447  GL2 POPE  478      14.787 248.707  56.060  1.00  0.00            
ATOM   1448  C1A POPE  478      16.887 245.763  52.776  1.00  0.00            
ATOM   1449  D2A POPE  478      20.542 242.824  51.435  1.00  0.00            
ATOM   1450  C3A POPE  478      23.446 242.889  48.243  1.00  0.00            
ATOM   1451  C4A POPE  478      22.893 244.375  44.708  1.00  0.00            
ATOM   1452  C1B POPE  478      13.593 248.987  51.645  1.00  0.00            
ATOM   1453  C2B POPE  478      12.550 246.269  48.533  1.00  0.00            
ATOM   1454  C3B POPE  478       8.671 246.950  47.352  1.00  0.00            
ATOM   1455  C4B POPE  478       4.770 245.887  46.585  1.00  0.00            
ATOM   1456  NH3 POPE  479     230.752 197.799  73.161  1.00  0.00            
ATOM   1457  PO4 POPE  479     226.138 198.515  71.709  1.00  0.00            
ATOM   1458  GL1 POPE  479     223.963 196.110  67.616  1.00  0.00            
ATOM   1459  GL2 POPE  479     220.118 197.037  67.610  1.00  0.00            
ATOM   1460  C1A POPE  479     223.139 196.282  63.479  1.00  0.00            
ATOM   1461  D2A POPE  479     224.448 198.693  59.146  1.00  0.00            
ATOM   1462  C3A POPE  479     222.667 202.153  56.225  1.00  0.00            
ATOM   1463  C4A POPE  479     223.996 206.439  53.629  1.00  0.00            
ATOM   1464  C1B POPE  479     218.129 196.871  64.269  1.00  0.00            
ATOM   1465  C2B POPE  479     216.210 196.170  60.606  1.00  0.00            
ATOM   1466  C3B POPE  479     214.408 197.029  57.165  1.00  0.00            
ATOM   1467  C4B POPE  479     213.344 198.909  53.053  1.00  0.00            
ATOM   1468  NH3 POPE  480     213.625   2.471  65.385  1.00  0.00            
ATOM   1469  PO4 POPE  480     217.365   6.253  65.434  1.00  0.00            
ATOM   1470  GL1 POPE  480     218.554   4.173  62.059  1.00  0.00            
ATOM   1471  GL2 POPE  480     220.024   7.239  61.253  1.00  0.00            
ATOM   1472  C1A POPE  480     218.628   3.919  58.143  1.00  0.00            
ATOM   1473  D2A POPE  480     217.763   5.412  54.678  1.00  0.00            
ATOM   1474  C3A POPE  480     219.832   3.759  50.750  1.00  0.00            
ATOM   1475  C4A POPE  480     219.699   5.290  45.904  1.00  0.00            
ATOM   1476  C1B POPE  480     216.346   8.376  58.150  1.00  0.00            
ATOM   1477  C2B POPE  480     212.761   8.180  56.443  1.00  0.00            
ATOM   1478  C3B POPE  480     214.411   9.091  52.646  1.00  0.00            
ATOM   1479  C4B POPE  480     216.771   7.320  49.354  1.00  0.00            
ATOM   1480  NH3 POPE  481      10.793  96.213  66.420  1.00  0.00            
ATOM   1481  PO4 POPE  481       8.308  99.502  66.109  1.00  0.00            
ATOM   1482  GL1 POPE  481       9.601  99.741  62.084  1.00  0.00            
ATOM   1483  GL2 POPE  481      11.262 102.952  61.170  1.00  0.00            
ATOM   1484  C1A POPE  481       9.134 100.108  57.966  1.00  0.00            
ATOM   1485  D2A POPE  481       4.910  99.816  54.612  1.00  0.00            
ATOM   1486  C3A POPE  481       5.131 100.430  50.067  1.00  0.00            
ATOM   1487  C4A POPE  481       2.671 102.648  46.444  1.00  0.00            
ATOM   1488  C1B POPE  481      15.255 101.775  60.525  1.00  0.00            
ATOM   1489  C2B POPE  481      17.173 101.064  55.969  1.00  0.00            
ATOM   1490  C3B POPE  481      19.527 101.082  52.444  1.00  0.00            
ATOM   1491  C4B POPE  481      21.916 103.518  49.169  1.00  0.00            
ATOM   1492  NH3 POPE  482      79.176 221.894  69.762  1.00  0.00            
ATOM   1493  PO4 POPE  482      79.907 226.325  71.418  1.00  0.00            
ATOM   1494  GL1 POPE  482      79.406 227.146  67.373  1.00  0.00            
ATOM   1495  GL2 POPE  482      77.281 224.146  65.632  1.00  0.00            
ATOM   1496  C1A POPE  482      80.567 226.367  62.729  1.00  0.00            
ATOM   1497  D2A POPE  482      83.972 227.157  59.614  1.00  0.00            
ATOM   1498  C3A POPE  482      82.354 226.523  55.642  1.00  0.00            
ATOM   1499  C4A POPE  482      86.082 225.261  52.212  1.00  0.00            
ATOM   1500  C1B POPE  482      78.803 222.157  60.857  1.00  0.00            
ATOM   1501  C2B POPE  482      80.608 221.484  56.279  1.00  0.00            
ATOM   1502  C3B POPE  482      82.041 221.124  52.189  1.00  0.00            
ATOM   1503  C4B POPE  482      83.245 219.893  48.651  1.00  0.00            
ATOM   1504  NH3 POPE  483     135.077  52.139  64.789  1.00  0.00            
ATOM   1505  PO4 POPE  483     131.594  51.330  63.450  1.00  0.00            
ATOM   1506  GL1 POPE  483     128.989  50.096  60.190  1.00  0.00            
ATOM   1507  GL2 POPE  483     127.600  47.324  58.134  1.00  0.00            
ATOM   1508  C1A POPE  483     130.406  50.241  55.748  1.00  0.00            
ATOM   1509  D2A POPE  483     131.428  50.959  51.617  1.00  0.00            
ATOM   1510  C3A POPE  483     131.947  54.592  51.570  1.00  0.00            
ATOM   1511  C4A POPE  483     134.664  55.594  47.991  1.00  0.00            
ATOM   1512  C1B POPE  483     126.123  47.905  53.796  1.00  0.00            
ATOM   1513  C2B POPE  483     126.578  51.701  50.645  1.00  0.00            
ATOM   1514  C3B POPE  483     130.039  52.308  47.121  1.00  0.00            
ATOM   1515  C4B POPE  483     130.305  56.700  44.794  1.00  0.00            
ATOM   1516  NH3 POPE  484      46.772 239.610  64.602  1.00  0.00            
ATOM   1517  PO4 POPE  484      51.787 239.315  67.263  1.00  0.00            
ATOM   1518  GL1 POPE  484      51.357 237.504  63.067  1.00  0.00            
ATOM   1519  GL2 POPE  484      47.892 235.467  62.668  1.00  0.00            
ATOM   1520  C1A POPE  484      52.899 235.044  60.008  1.00  0.00            
ATOM   1521  D2A POPE  484      52.646 232.072  57.030  1.00  0.00            
ATOM   1522  C3A POPE  484      52.991 232.947  52.335  1.00  0.00            
ATOM   1523  C4A POPE  484      52.385 234.210  48.031  1.00  0.00            
ATOM   1524  C1B POPE  484      48.243 232.565  59.736  1.00  0.00            
ATOM   1525  C2B POPE  484      48.560 234.572  55.896  1.00  0.00            
ATOM   1526  C3B POPE  484      49.651 236.620  51.762  1.00  0.00            
ATOM   1527  C4B POPE  484      51.044 239.545  50.233  1.00  0.00            
ATOM   1528  NH3 POPE  485     257.394 240.548  71.029  1.00  0.00            
ATOM   1529  PO4 POPE  485     254.517 237.105  73.184  1.00  0.00            
ATOM   1530  GL1 POPE  485     253.927 236.811  68.741  1.00  0.00            
ATOM   1531  GL2 POPE  485     256.555 237.887  66.256  1.00  0.00            
ATOM   1532  C1A POPE  485     249.917 236.785  65.369  1.00  0.00            
ATOM   1533  D2A POPE  485     248.699 237.589  61.202  1.00  0.00            
ATOM   1534  C3A POPE  485     243.970 236.086  59.212  1.00  0.00            
ATOM   1535  C4A POPE  485     242.645 232.509  56.811  1.00  0.00            
ATOM   1536  C1B POPE  485     253.975 239.733  63.930  1.00  0.00            
ATOM   1537  C2B POPE  485     252.567 240.754  59.876  1.00  0.00            
ATOM   1538  C3B POPE  485     250.492 240.136  56.363  1.00  0.00            
ATOM   1539  C4B POPE  485     248.481 242.323  53.047  1.00  0.00            
ATOM   1540  NH3 POPE  486     133.068 173.465  78.299  1.00  0.00            
ATOM   1541  PO4 POPE  486     131.503 178.237  78.586  1.00  0.00            
ATOM   1542  GL1 POPE  486     132.769 177.970  74.291  1.00  0.00            
ATOM   1543  GL2 POPE  486     134.948 177.245  74.745  1.00  0.00            
ATOM   1544  C1A POPE  486     133.930 177.346  69.679  1.00  0.00            
ATOM   1545  D2A POPE  486     133.655 175.306  66.261  1.00  0.00            
ATOM   1546  C3A POPE  486     134.126 178.492  63.880  1.00  0.00            
ATOM   1547  C4A POPE  486     137.659 181.493  62.540  1.00  0.00            
ATOM   1548  C1B POPE  486     138.515 177.083  71.981  1.00  0.00            
ATOM   1549  C2B POPE  486     139.556 180.861  68.729  1.00  0.00            
ATOM   1550  C3B POPE  486     139.612 184.761  66.203  1.00  0.00            
ATOM   1551  C4B POPE  486     139.205 187.092  61.950  1.00  0.00            
ATOM   1552  NH3 POPE  487      11.497 249.436  60.330  1.00  0.00            
ATOM   1553  PO4 POPE  487       7.596 251.820  60.197  1.00  0.00            
ATOM   1554  GL1 POPE  487       6.940 251.122  57.822  1.00  0.00            
ATOM   1555  GL2 POPE  487       9.449 249.550  56.145  1.00  0.00            
ATOM   1556  C1A POPE  487       4.333 250.282  53.848  1.00  0.00            
ATOM   1557  D2A POPE  487       1.852 253.791  51.465  1.00  0.00            
ATOM   1558  C3A POPE  487       2.905 257.779  52.033  1.00  0.00            
ATOM   1559  C4A POPE  487       6.473 259.905  51.895  1.00  0.00            
ATOM   1560  C1B POPE  487       8.940 250.219  51.232  1.00  0.00            
ATOM   1561  C2B POPE  487       8.606 251.616  47.159  1.00  0.00            
ATOM   1562  C3B POPE  487      10.298 254.084  43.684  1.00  0.00            
ATOM   1563  C4B POPE  487      12.796 256.661  43.857  1.00  0.00            
ATOM   1564  NH3 POPE  488     107.677  93.236  68.016  1.00  0.00            
ATOM   1565  PO4 POPE  488     106.767  97.166  67.169  1.00  0.00            
ATOM   1566  GL1 POPE  488     104.734  96.007  64.516  1.00  0.00            
ATOM   1567  GL2 POPE  488     103.870  92.625  63.133  1.00  0.00            
ATOM   1568  C1A POPE  488     103.816  97.722  60.784  1.00  0.00            
ATOM   1569  D2A POPE  488     104.557  98.940  56.905  1.00  0.00            
ATOM   1570  C3A POPE  488     102.160 101.656  54.590  1.00  0.00            
ATOM   1571  C4A POPE  488      97.856 102.725  53.871  1.00  0.00            
ATOM   1572  C1B POPE  488     102.358  90.950  59.017  1.00  0.00            
ATOM   1573  C2B POPE  488     102.299  90.587  54.975  1.00  0.00            
ATOM   1574  C3B POPE  488      99.093  91.034  52.417  1.00  0.00            
ATOM   1575  C4B POPE  488      94.956  91.147  50.749  1.00  0.00            
ATOM   1576  NH3 POPE  489      77.445  15.413  64.415  1.00  0.00            
ATOM   1577  PO4 POPE  489      79.816  11.334  64.732  1.00  0.00            
ATOM   1578  GL1 POPE  489      78.492   9.977  60.630  1.00  0.00            
ATOM   1579  GL2 POPE  489      76.768   7.404  60.138  1.00  0.00            
ATOM   1580  C1A POPE  489      78.658  10.289  56.619  1.00  0.00            
ATOM   1581  D2A POPE  489      78.567   9.615  52.887  1.00  0.00            
ATOM   1582  C3A POPE  489      78.688   7.669  49.197  1.00  0.00            
ATOM   1583  C4A POPE  489      80.154   3.141  47.260  1.00  0.00            
ATOM   1584  C1B POPE  489      77.584   5.495  56.108  1.00  0.00            
ATOM   1585  C2B POPE  489      76.378   2.510  52.924  1.00  0.00            
ATOM   1586  C3B POPE  489      74.279   3.177  49.964  1.00  0.00            
ATOM   1587  C4B POPE  489      74.805   0.474  47.361  1.00  0.00            
ATOM   1588  NH3 POPE  490     131.256   7.735  68.020  1.00  0.00            
ATOM   1589  PO4 POPE  490     135.212   5.348  69.028  1.00  0.00            
ATOM   1590  GL1 POPE  490     135.533   3.379  65.594  1.00  0.00            
ATOM   1591  GL2 POPE  490     136.093   6.320  62.928  1.00  0.00            
ATOM   1592  C1A POPE  490     135.700 289.448  64.103  1.00  0.00            
ATOM   1593  D2A POPE  490     137.855 286.168  62.258  1.00  0.00            
ATOM   1594  C3A POPE  490     138.573 286.286  57.964  1.00  0.00            
ATOM   1595  C4A POPE  490     138.750 282.776  56.131  1.00  0.00            
ATOM   1596  C1B POPE  490     137.367   6.508  58.657  1.00  0.00            
ATOM   1597  C2B POPE  490     137.216   4.911  55.106  1.00  0.00            
ATOM   1598  C3B POPE  490     137.371   4.669  50.922  1.00  0.00            
ATOM   1599  C4B POPE  490     136.379   9.285  48.550  1.00  0.00            
ATOM   1600  NH3 POPE  491       4.943 269.944  64.385  1.00  0.00            
ATOM   1601  PO4 POPE  491       5.085 273.877  64.361  1.00  0.00            
ATOM   1602  GL1 POPE  491       7.633 276.203  61.160  1.00  0.00            
ATOM   1603  GL2 POPE  491       7.763 272.885  60.356  1.00  0.00            
ATOM   1604  C1A POPE  491       8.584 276.816  57.045  1.00  0.00            
ATOM   1605  D2A POPE  491      10.469 278.022  53.431  1.00  0.00            
ATOM   1606  C3A POPE  491       9.424 277.078  48.885  1.00  0.00            
ATOM   1607  C4A POPE  491       6.790 275.188  45.063  1.00  0.00            
ATOM   1608  C1B POPE  491       9.446 271.721  57.587  1.00  0.00            
ATOM   1609  C2B POPE  491      11.080 272.961  53.162  1.00  0.00            
ATOM   1610  C3B POPE  491      12.483 272.915  49.460  1.00  0.00            
ATOM   1611  C4B POPE  491      10.323 271.761  45.663  1.00  0.00            
ATOM   1612  NH3 POPE  492     137.083 225.102  77.491  1.00  0.00            
ATOM   1613  PO4 POPE  492     139.409 221.062  78.323  1.00  0.00            
ATOM   1614  GL1 POPE  492     140.595 221.367  74.046  1.00  0.00            
ATOM   1615  GL2 POPE  492     144.042 222.250  73.411  1.00  0.00            
ATOM   1616  C1A POPE  492     140.744 219.628  69.861  1.00  0.00            
ATOM   1617  D2A POPE  492     144.152 219.123  67.122  1.00  0.00            
ATOM   1618  C3A POPE  492     145.206 214.759  65.043  1.00  0.00            
ATOM   1619  C4A POPE  492     145.389 213.746  59.849  1.00  0.00            
ATOM   1620  C1B POPE  492     143.623 224.264  69.028  1.00  0.00            
ATOM   1621  C2B POPE  492     144.256 224.013  65.348  1.00  0.00            
ATOM   1622  C3B POPE  492     143.530 225.237  61.321  1.00  0.00            
ATOM   1623  C4B POPE  492     144.357 226.238  57.254  1.00  0.00            
ATOM   1624  NH3 POPE  493     220.104 247.520  67.088  1.00  0.00            
ATOM   1625  PO4 POPE  493     220.546 242.374  68.408  1.00  0.00            
ATOM   1626  GL1 POPE  493     218.839 241.757  64.305  1.00  0.00            
ATOM   1627  GL2 POPE  493     217.266 243.827  64.943  1.00  0.00            
ATOM   1628  C1A POPE  493     217.942 240.027  60.457  1.00  0.00            
ATOM   1629  D2A POPE  493     216.568 241.072  56.863  1.00  0.00            
ATOM   1630  C3A POPE  493     217.580 240.537  52.656  1.00  0.00            
ATOM   1631  C4A POPE  493     218.168 240.031  47.657  1.00  0.00            
ATOM   1632  C1B POPE  493     215.773 244.355  60.447  1.00  0.00            
ATOM   1633  C2B POPE  493     214.343 245.931  56.980  1.00  0.00            
ATOM   1634  C3B POPE  493     213.788 244.931  52.871  1.00  0.00            
ATOM   1635  C4B POPE  493     215.168 243.311  48.749  1.00  0.00            
ATOM   1636  NH3 POPE  494      36.641  89.907  67.546  1.00  0.00            
ATOM   1637  PO4 POPE  494      38.911  92.837  67.329  1.00  0.00            
ATOM   1638  GL1 POPE  494      39.109  90.690  63.216  1.00  0.00            
ATOM   1639  GL2 POPE  494      36.167  88.658  62.796  1.00  0.00            
ATOM   1640  C1A POPE  494      40.249  90.748  58.199  1.00  0.00            
ATOM   1641  D2A POPE  494      40.816  91.380  53.917  1.00  0.00            
ATOM   1642  C3A POPE  494      36.155  91.624  52.139  1.00  0.00            
ATOM   1643  C4A POPE  494      31.683  90.445  51.608  1.00  0.00            
ATOM   1644  C1B POPE  494      35.761  91.196  59.419  1.00  0.00            
ATOM   1645  C2B POPE  494      34.409  94.334  55.974  1.00  0.00            
ATOM   1646  C3B POPE  494      34.627  98.143  53.102  1.00  0.00            
ATOM   1647  C4B POPE  494      34.354 102.477  52.609  1.00  0.00            
ATOM   1648  NH3 POPE  495     262.438  16.640  64.433  1.00  0.00            
ATOM   1649  PO4 POPE  495     259.047  18.721  63.877  1.00  0.00            
ATOM   1650  GL1 POPE  495     258.905  18.425  60.356  1.00  0.00            
ATOM   1651  GL2 POPE  495     258.304  21.168  58.136  1.00  0.00            
ATOM   1652  C1A POPE  495     256.908  16.752  56.439  1.00  0.00            
ATOM   1653  D2A POPE  495     257.542  16.808  51.506  1.00  0.00            
ATOM   1654  C3A POPE  495     259.698  15.375  49.128  1.00  0.00            
ATOM   1655  C4A POPE  495     262.536  12.666  46.622  1.00  0.00            
ATOM   1656  C1B POPE  495     258.191  20.788  53.709  1.00  0.00            
ATOM   1657  C2B POPE  495     260.692  20.691  49.707  1.00  0.00            
ATOM   1658  C3B POPE  495     263.059  22.204  46.042  1.00  0.00            
ATOM   1659  C4B POPE  495     265.377  26.002  43.513  1.00  0.00            
ATOM   1660  NH3 POPE  496      48.499  74.174  65.790  1.00  0.00            
ATOM   1661  PO4 POPE  496      46.051  70.705  67.125  1.00  0.00            
ATOM   1662  GL1 POPE  496      44.939  71.648  62.801  1.00  0.00            
ATOM   1663  GL2 POPE  496      43.348  69.297  61.663  1.00  0.00            
ATOM   1664  C1A POPE  496      47.213  72.515  59.364  1.00  0.00            
ATOM   1665  D2A POPE  496      47.678  71.060  55.338  1.00  0.00            
ATOM   1666  C3A POPE  496      48.183  67.220  53.709  1.00  0.00            
ATOM   1667  C4A POPE  496      46.037  63.910  54.359  1.00  0.00            
ATOM   1668  C1B POPE  496      43.971  68.320  57.099  1.00  0.00            
ATOM   1669  C2B POPE  496      43.350  68.652  52.706  1.00  0.00            
ATOM   1670  C3B POPE  496      45.697  68.893  49.140  1.00  0.00            
ATOM   1671  C4B POPE  496      46.464  69.743  44.843  1.00  0.00            
ATOM   1672  NH3 POPE  497     195.365 231.553  78.306  1.00  0.00            
ATOM   1673  PO4 POPE  497     194.996 231.342  73.732  1.00  0.00            
ATOM   1674  GL1 POPE  497     194.610 233.504  70.081  1.00  0.00            
ATOM   1675  GL2 POPE  497     197.108 234.068  69.590  1.00  0.00            
ATOM   1676  C1A POPE  497     194.388 236.612  65.718  1.00  0.00            
ATOM   1677  D2A POPE  497     192.181 237.312  62.343  1.00  0.00            
ATOM   1678  C3A POPE  497     190.835 234.819  58.852  1.00  0.00            
ATOM   1679  C4A POPE  497     188.649 233.036  55.837  1.00  0.00            
ATOM   1680  C1B POPE  497     196.991 232.239  65.893  1.00  0.00            
ATOM   1681  C2B POPE  497     198.576 228.779  63.420  1.00  0.00            
ATOM   1682  C3B POPE  497     199.955 226.085  59.883  1.00  0.00            
ATOM   1683  C4B POPE  497     199.826 224.351  55.742  1.00  0.00            
ATOM   1684  NH3 POPE  498     142.949 171.693  75.060  1.00  0.00            
ATOM   1685  PO4 POPE  498     147.903 170.507  75.429  1.00  0.00            
ATOM   1686  GL1 POPE  498     149.008 174.261  71.618  1.00  0.00            
ATOM   1687  GL2 POPE  498     151.237 176.378  71.310  1.00  0.00            
ATOM   1688  C1A POPE  498     147.038 174.349  67.756  1.00  0.00            
ATOM   1689  D2A POPE  498     145.017 171.562  65.580  1.00  0.00            
ATOM   1690  C3A POPE  498     142.450 174.632  64.855  1.00  0.00            
ATOM   1691  C4A POPE  498     138.959 175.872  67.501  1.00  0.00            
ATOM   1692  C1B POPE  498     150.669 177.796  66.563  1.00  0.00            
ATOM   1693  C2B POPE  498     151.760 176.787  61.684  1.00  0.00            
ATOM   1694  C3B POPE  498     149.569 177.897  58.906  1.00  0.00            
ATOM   1695  C4B POPE  498     147.692 175.299  55.198  1.00  0.00            
ATOM   1696  NH3 POPE  499     237.207 238.712  69.887  1.00  0.00            
ATOM   1697  PO4 POPE  499     241.595 240.043  71.639  1.00  0.00            
ATOM   1698  GL1 POPE  499     240.963 240.175  66.991  1.00  0.00            
ATOM   1699  GL2 POPE  499     242.314 243.102  65.936  1.00  0.00            
ATOM   1700  C1A POPE  499     239.216 240.745  63.140  1.00  0.00            
ATOM   1701  D2A POPE  499     238.614 240.891  59.834  1.00  0.00            
ATOM   1702  C3A POPE  499     240.716 238.798  56.640  1.00  0.00            
ATOM   1703  C4A POPE  499     237.860 235.877  54.219  1.00  0.00            
ATOM   1704  C1B POPE  499     239.277 245.632  63.698  1.00  0.00            
ATOM   1705  C2B POPE  499     236.712 246.087  60.717  1.00  0.00            
ATOM   1706  C3B POPE  499     234.082 246.275  57.361  1.00  0.00            
ATOM   1707  C4B POPE  499     231.463 246.337  53.526  1.00  0.00            
ATOM   1708  NH3 POPE  500     249.058  38.634  65.951  1.00  0.00            
ATOM   1709  PO4 POPE  500     252.528  36.095  67.009  1.00  0.00            
ATOM   1710  GL1 POPE  500     252.530  34.854  62.631  1.00  0.00            
ATOM   1711  GL2 POPE  500     250.389  37.779  61.162  1.00  0.00            
ATOM   1712  C1A POPE  500     253.775  34.339  58.190  1.00  0.00            
ATOM   1713  D2A POPE  500     256.924  33.927  53.431  1.00  0.00            
ATOM   1714  C3A POPE  500     255.623  34.078  50.041  1.00  0.00            
ATOM   1715  C4A POPE  500     254.133  32.953  45.891  1.00  0.00            
ATOM   1716  C1B POPE  500     247.892  35.110  58.670  1.00  0.00            
ATOM   1717  C2B POPE  500     246.680  34.032  53.406  1.00  0.00            
ATOM   1718  C3B POPE  500     246.453  30.669  50.189  1.00  0.00            
ATOM   1719  C4B POPE  500     244.360  30.548  45.572  1.00  0.00            
ATOM   1720  NH3 POPE  501      96.992 210.253  78.133  1.00  0.00            
ATOM   1721  PO4 POPE  501      98.143 213.492  74.800  1.00  0.00            
ATOM   1722  GL1 POPE  501      99.659 211.474  70.153  1.00  0.00            
ATOM   1723  GL2 POPE  501      99.523 214.595  68.109  1.00  0.00            
ATOM   1724  C1A POPE  501      98.526 211.015  65.321  1.00  0.00            
ATOM   1725  D2A POPE  501      98.158 210.187  60.711  1.00  0.00            
ATOM   1726  C3A POPE  501     101.636 209.739  57.872  1.00  0.00            
ATOM   1727  C4A POPE  501     103.528 208.754  55.403  1.00  0.00            
ATOM   1728  C1B POPE  501      99.309 216.819  64.115  1.00  0.00            
ATOM   1729  C2B POPE  501      99.240 215.000  58.900  1.00  0.00            
ATOM   1730  C3B POPE  501     100.923 215.347  55.921  1.00  0.00            
ATOM   1731  C4B POPE  501     103.656 213.923  52.600  1.00  0.00            
ATOM   1732  NH3 POPE  502       2.996 159.869  71.479  1.00  0.00            
ATOM   1733  PO4 POPE  502       4.644 156.112  68.117  1.00  0.00            
ATOM   1734  GL1 POPE  502       6.125 153.508  63.868  1.00  0.00            
ATOM   1735  GL2 POPE  502       9.272 155.003  63.510  1.00  0.00            
ATOM   1736  C1A POPE  502       7.227 151.301  58.974  1.00  0.00            
ATOM   1737  D2A POPE  502       8.472 149.151  54.841  1.00  0.00            
ATOM   1738  C3A POPE  502       7.405 150.108  50.699  1.00  0.00            
ATOM   1739  C4A POPE  502       6.424 148.270  46.877  1.00  0.00            
ATOM   1740  C1B POPE  502       8.772 156.003  59.568  1.00  0.00            
ATOM   1741  C2B POPE  502       7.992 157.494  55.879  1.00  0.00            
ATOM   1742  C3B POPE  502       8.414 159.853  52.834  1.00  0.00            
ATOM   1743  C4B POPE  502       7.971 164.073  51.268  1.00  0.00            
ATOM   1744  NH3 POPE  503     185.315  16.441  67.443  1.00  0.00            
ATOM   1745  PO4 POPE  503     181.300  15.145  68.369  1.00  0.00            
ATOM   1746  GL1 POPE  503     180.943  18.225  65.776  1.00  0.00            
ATOM   1747  GL2 POPE  503     183.252  17.649  63.481  1.00  0.00            
ATOM   1748  C1A POPE  503     180.149  21.323  62.545  1.00  0.00            
ATOM   1749  D2A POPE  503     179.200  24.864  59.186  1.00  0.00            
ATOM   1750  C3A POPE  503     179.189  24.187  53.590  1.00  0.00            
ATOM   1751  C4A POPE  503     181.025  24.061  49.401  1.00  0.00            
ATOM   1752  C1B POPE  503     181.533  13.242  62.245  1.00  0.00            
ATOM   1753  C2B POPE  503     183.020   9.802  61.758  1.00  0.00            
ATOM   1754  C3B POPE  503     184.313   6.588  59.807  1.00  0.00            
ATOM   1755  C4B POPE  503     184.077   2.788  57.681  1.00  0.00            
ATOM   1756  NH3 POPE  504     176.337 268.252  68.349  1.00  0.00            
ATOM   1757  PO4 POPE  504     178.664 272.074  68.370  1.00  0.00            
ATOM   1758  GL1 POPE  504     179.489 270.583  64.737  1.00  0.00            
ATOM   1759  GL2 POPE  504     183.055 270.837  63.527  1.00  0.00            
ATOM   1760  C1A POPE  504     179.618 266.174  63.035  1.00  0.00            
ATOM   1761  D2A POPE  504     182.055 262.928  63.673  1.00  0.00            
ATOM   1762  C3A POPE  504     179.250 258.954  65.092  1.00  0.00            
ATOM   1763  C4A POPE  504     177.337 255.100  65.362  1.00  0.00            
ATOM   1764  C1B POPE  504     182.165 274.623  61.497  1.00  0.00            
ATOM   1765  C2B POPE  504     180.356 276.155  57.367  1.00  0.00            
ATOM   1766  C3B POPE  504     181.975 275.670  53.821  1.00  0.00            
ATOM   1767  C4B POPE  504     183.172 275.528  49.219  1.00  0.00            
ATOM   1768  NH3 POPE  505     242.270 197.107  72.753  1.00  0.00            
ATOM   1769  PO4 POPE  505     245.205 193.002  72.976  1.00  0.00            
ATOM   1770  GL1 POPE  505     246.623 192.535  68.918  1.00  0.00            
ATOM   1771  GL2 POPE  505     248.613 191.594  68.361  1.00  0.00            
ATOM   1772  C1A POPE  505     244.979 192.476  65.191  1.00  0.00            
ATOM   1773  D2A POPE  505     245.099 190.913  61.894  1.00  0.00            
ATOM   1774  C3A POPE  505     243.563 192.319  58.012  1.00  0.00            
ATOM   1775  C4A POPE  505     241.224 192.825  55.359  1.00  0.00            
ATOM   1776  C1B POPE  505     249.467 190.052  63.951  1.00  0.00            
ATOM   1777  C2B POPE  505     249.327 189.883  59.310  1.00  0.00            
ATOM   1778  C3B POPE  505     246.806 187.766  55.600  1.00  0.00            
ATOM   1779  C4B POPE  505     244.363 186.406  52.855  1.00  0.00            
ATOM   1780  NH3 POPE  506     270.890 116.467  73.759  1.00  0.00            
ATOM   1781  PO4 POPE  506     274.926 117.204  73.390  1.00  0.00            
ATOM   1782  GL1 POPE  506     274.300 114.498  70.000  1.00  0.00            
ATOM   1783  GL2 POPE  506     275.431 116.470  66.815  1.00  0.00            
ATOM   1784  C1A POPE  506     272.772 112.799  66.255  1.00  0.00            
ATOM   1785  D2A POPE  506     275.362 111.038  63.883  1.00  0.00            
ATOM   1786  C3A POPE  506     273.877 108.720  60.159  1.00  0.00            
ATOM   1787  C4A POPE  506     273.168 106.668  56.780  1.00  0.00            
ATOM   1788  C1B POPE  506     273.196 117.796  63.883  1.00  0.00            
ATOM   1789  C2B POPE  506     270.273 118.127  60.831  1.00  0.00            
ATOM   1790  C3B POPE  506     269.830 116.030  55.258  1.00  0.00            
ATOM   1791  C4B POPE  506     271.554 116.169  50.372  1.00  0.00            
ATOM   1792  NH3 POPE  507     239.444 127.539  67.695  1.00  0.00            
ATOM   1793  PO4 POPE  507     236.406 129.026  68.889  1.00  0.00            
ATOM   1794  GL1 POPE  507     232.217 128.677  65.879  1.00  0.00            
ATOM   1795  GL2 POPE  507     229.838 128.375  66.999  1.00  0.00            
ATOM   1796  C1A POPE  507     231.677 128.328  61.331  1.00  0.00            
ATOM   1797  D2A POPE  507     231.933 128.223  56.730  1.00  0.00            
ATOM   1798  C3A POPE  507     233.154 128.281  52.660  1.00  0.00            
ATOM   1799  C4A POPE  507     233.177 125.300  49.484  1.00  0.00            
ATOM   1800  C1B POPE  507     227.014 129.200  63.417  1.00  0.00            
ATOM   1801  C2B POPE  507     227.379 128.976  58.835  1.00  0.00            
ATOM   1802  C3B POPE  507     227.587 129.707  54.322  1.00  0.00            
ATOM   1803  C4B POPE  507     228.189 127.488  50.465  1.00  0.00            
ATOM   1804  NH3 POPE  508       6.746 190.847  71.345  1.00  0.00            
ATOM   1805  PO4 POPE  508      10.321 189.329  70.544  1.00  0.00            
ATOM   1806  GL1 POPE  508       9.108 187.453  66.236  1.00  0.00            
ATOM   1807  GL2 POPE  508      11.938 188.024  64.571  1.00  0.00            
ATOM   1808  C1A POPE  508       8.151 183.270  63.212  1.00  0.00            
ATOM   1809  D2A POPE  508       4.596 182.352  59.839  1.00  0.00            
ATOM   1810  C3A POPE  508       4.326 185.158  55.786  1.00  0.00            
ATOM   1811  C4A POPE  508       6.716 187.592  53.762  1.00  0.00            
ATOM   1812  C1B POPE  508      12.792 187.873  59.682  1.00  0.00            
ATOM   1813  C2B POPE  508      11.794 188.457  55.564  1.00  0.00            
ATOM   1814  C3B POPE  508      11.390 190.901  52.203  1.00  0.00            
ATOM   1815  C4B POPE  508       6.966 191.991  51.465  1.00  0.00            
ATOM   1816  NH3 POPE  509      41.151 198.638  67.949  1.00  0.00            
ATOM   1817  PO4 POPE  509      38.881 202.021  70.732  1.00  0.00            
ATOM   1818  GL1 POPE  509      37.315 201.628  66.264  1.00  0.00            
ATOM   1819  GL2 POPE  509      36.539 203.734  66.259  1.00  0.00            
ATOM   1820  C1A POPE  509      35.567 200.969  62.313  1.00  0.00            
ATOM   1821  D2A POPE  509      36.260 202.653  57.599  1.00  0.00            
ATOM   1822  C3A POPE  509      35.857 199.622  54.362  1.00  0.00            
ATOM   1823  C4A POPE  509      33.120 200.150  50.898  1.00  0.00            
ATOM   1824  C1B POPE  509      39.175 204.922  61.781  1.00  0.00            
ATOM   1825  C2B POPE  509      40.333 205.350  57.513  1.00  0.00            
ATOM   1826  C3B POPE  509      40.054 201.980  54.441  1.00  0.00            
ATOM   1827  C4B POPE  509      42.317 199.088  50.500  1.00  0.00            
ATOM   1828  NH3 POPE  510     163.024 245.729  75.930  1.00  0.00            
ATOM   1829  PO4 POPE  510     160.088 248.313  72.675  1.00  0.00            
ATOM   1830  GL1 POPE  510     158.420 247.229  68.663  1.00  0.00            
ATOM   1831  GL2 POPE  510     156.075 248.326  68.364  1.00  0.00            
ATOM   1832  C1A POPE  510     157.079 245.580  64.305  1.00  0.00            
ATOM   1833  D2A POPE  510     158.173 247.704  61.380  1.00  0.00            
ATOM   1834  C3A POPE  510     159.227 245.610  57.593  1.00  0.00            
ATOM   1835  C4A POPE  510     160.623 243.569  53.074  1.00  0.00            
ATOM   1836  C1B POPE  510     157.203 250.824  64.756  1.00  0.00            
ATOM   1837  C2B POPE  510     157.740 252.430  59.749  1.00  0.00            
ATOM   1838  C3B POPE  510     157.893 253.402  55.627  1.00  0.00            
ATOM   1839  C4B POPE  510     157.848 252.151  50.869  1.00  0.00            
ATOM   1840  NH3 POPE  511      39.648 224.097  65.632  1.00  0.00            
ATOM   1841  PO4 POPE  511      38.797 220.077  66.722  1.00  0.00            
ATOM   1842  GL1 POPE  511      38.809 216.736  64.168  1.00  0.00            
ATOM   1843  GL2 POPE  511      36.280 215.147  63.953  1.00  0.00            
ATOM   1844  C1A POPE  511      42.551 215.534  62.101  1.00  0.00            
ATOM   1845  D2A POPE  511      42.417 214.103  57.991  1.00  0.00            
ATOM   1846  C3A POPE  511      44.255 213.647  54.340  1.00  0.00            
ATOM   1847  C4A POPE  511      45.764 210.575  51.503  1.00  0.00            
ATOM   1848  C1B POPE  511      37.796 216.989  59.488  1.00  0.00            
ATOM   1849  C2B POPE  511      38.263 214.887  55.407  1.00  0.00            
ATOM   1850  C3B POPE  511      39.319 215.861  51.676  1.00  0.00            
ATOM   1851  C4B POPE  511      36.911 215.855  47.382  1.00  0.00            
ATOM   1852  NH3 POPE  512     236.993 204.109  70.131  1.00  0.00            
ATOM   1853  PO4 POPE  512     233.979 201.785  71.841  1.00  0.00            
ATOM   1854  GL1 POPE  512     234.268 200.035  68.387  1.00  0.00            
ATOM   1855  GL2 POPE  512     231.489 199.644  68.122  1.00  0.00            
ATOM   1856  C1A POPE  512     234.523 199.903  63.679  1.00  0.00            
ATOM   1857  D2A POPE  512     232.695 198.033  60.807  1.00  0.00            
ATOM   1858  C3A POPE  512     229.725 200.798  59.233  1.00  0.00            
ATOM   1859  C4A POPE  512     228.199 201.075  55.488  1.00  0.00            
ATOM   1860  C1B POPE  512     230.850 203.111  66.049  1.00  0.00            
ATOM   1861  C2B POPE  512     230.046 205.201  62.510  1.00  0.00            
ATOM   1862  C3B POPE  512     230.162 206.900  59.308  1.00  0.00            
ATOM   1863  C4B POPE  512     227.037 205.543  57.437  1.00  0.00            
ATOM   1864  NH3 POPE  513      38.494 165.424  74.052  1.00  0.00            
ATOM   1865  PO4 POPE  513      40.181 164.828  69.107  1.00  0.00            
ATOM   1866  GL1 POPE  513      40.466 166.652  64.939  1.00  0.00            
ATOM   1867  GL2 POPE  513      39.023 169.850  64.481  1.00  0.00            
ATOM   1868  C1A POPE  513      41.026 166.249  60.598  1.00  0.00            
ATOM   1869  D2A POPE  513      40.750 167.801  56.532  1.00  0.00            
ATOM   1870  C3A POPE  513      38.858 171.436  56.013  1.00  0.00            
ATOM   1871  C4A POPE  513      36.514 173.830  58.028  1.00  0.00            
ATOM   1872  C1B POPE  513      36.963 169.222  60.124  1.00  0.00            
ATOM   1873  C2B POPE  513      33.837 168.692  55.653  1.00  0.00            
ATOM   1874  C3B POPE  513      32.845 164.669  51.417  1.00  0.00            
ATOM   1875  C4B POPE  513      31.608 160.037  49.826  1.00  0.00            
ATOM   1876  NH3 POPE  514      64.276 246.003  63.384  1.00  0.00            
ATOM   1877  PO4 POPE  514      64.441 250.844  63.475  1.00  0.00            
ATOM   1878  GL1 POPE  514      62.584 252.178  59.416  1.00  0.00            
ATOM   1879  GL2 POPE  514      60.681 254.414  58.984  1.00  0.00            
ATOM   1880  C1A POPE  514      64.223 252.292  55.517  1.00  0.00            
ATOM   1881  D2A POPE  514      64.960 253.632  51.271  1.00  0.00            
ATOM   1882  C3A POPE  514      66.151 257.430  49.675  1.00  0.00            
ATOM   1883  C4A POPE  514      66.586 260.952  47.829  1.00  0.00            
ATOM   1884  C1B POPE  514      59.891 255.702  55.586  1.00  0.00            
ATOM   1885  C2B POPE  514      61.048 256.980  51.365  1.00  0.00            
ATOM   1886  C3B POPE  514      61.868 255.189  47.323  1.00  0.00            
ATOM   1887  C4B POPE  514      63.156 254.402  43.370  1.00  0.00            
ATOM   1888  NH3 POPE  515     289.306  18.800  63.767  1.00  0.00            
ATOM   1889  PO4 POPE  515     285.362  19.779  61.589  1.00  0.00            
ATOM   1890  GL1 POPE  515     287.844  19.754  59.107  1.00  0.00            
ATOM   1891  GL2 POPE  515     288.466  21.766  56.765  1.00  0.00            
ATOM   1892  C1A POPE  515     289.326  17.222  55.631  1.00  0.00            
ATOM   1893  D2A POPE  515       1.313  16.796  51.935  1.00  0.00            
ATOM   1894  C3A POPE  515       2.860  14.488  48.652  1.00  0.00            
ATOM   1895  C4A POPE  515       3.821  11.047  45.176  1.00  0.00            
ATOM   1896  C1B POPE  515     286.675  21.218  52.802  1.00  0.00            
ATOM   1897  C2B POPE  515     285.991  20.357  49.222  1.00  0.00            
ATOM   1898  C3B POPE  515     287.961  22.747  45.589  1.00  0.00            
ATOM   1899  C4B POPE  515     289.532  24.170  41.326  1.00  0.00            
ATOM   1900  NH3 POPE  516     177.531 224.219  77.616  1.00  0.00            
ATOM   1901  PO4 POPE  516     182.245 225.772  78.846  1.00  0.00            
ATOM   1902  GL1 POPE  516     180.841 226.689  75.004  1.00  0.00            
ATOM   1903  GL2 POPE  516     183.476 225.010  73.904  1.00  0.00            
ATOM   1904  C1A POPE  516     178.723 228.090  70.678  1.00  0.00            
ATOM   1905  D2A POPE  516     176.075 228.285  68.351  1.00  0.00            
ATOM   1906  C3A POPE  516     175.706 225.986  63.980  1.00  0.00            
ATOM   1907  C4A POPE  516     174.189 223.540  60.158  1.00  0.00            
ATOM   1908  C1B POPE  516     186.432 225.213  72.218  1.00  0.00            
ATOM   1909  C2B POPE  516     188.339 222.526  68.508  1.00  0.00            
ATOM   1910  C3B POPE  516     187.462 222.351  64.454  1.00  0.00            
ATOM   1911  C4B POPE  516     184.016 223.250  61.574  1.00  0.00            
ATOM   1912  NH3 POPE  517      37.352 238.813  64.099  1.00  0.00            
ATOM   1913  PO4 POPE  517      33.102 237.857  64.479  1.00  0.00            
ATOM   1914  GL1 POPE  517      33.153 240.624  60.511  1.00  0.00            
ATOM   1915  GL2 POPE  517      36.664 240.405  59.683  1.00  0.00            
ATOM   1916  C1A POPE  517      33.612 238.925  56.378  1.00  0.00            
ATOM   1917  D2A POPE  517      32.055 236.517  53.100  1.00  0.00            
ATOM   1918  C3A POPE  517      35.820 235.279  49.557  1.00  0.00            
ATOM   1919  C4A POPE  517      38.354 238.305  45.946  1.00  0.00            
ATOM   1920  C1B POPE  517      38.242 241.021  55.696  1.00  0.00            
ATOM   1921  C2B POPE  517      41.661 242.099  53.379  1.00  0.00            
ATOM   1922  C3B POPE  517      43.294 244.030  50.084  1.00  0.00            
ATOM   1923  C4B POPE  517      46.750 246.097  47.343  1.00  0.00            
ATOM   1924  NH3 POPE  518      88.527 183.765  68.702  1.00  0.00            
ATOM   1925  PO4 POPE  518      91.265 186.733  70.308  1.00  0.00            
ATOM   1926  GL1 POPE  518      90.770 188.111  66.083  1.00  0.00            
ATOM   1927  GL2 POPE  518      89.704 191.687  65.027  1.00  0.00            
ATOM   1928  C1A POPE  518      87.988 186.907  62.957  1.00  0.00            
ATOM   1929  D2A POPE  518      86.441 186.670  58.938  1.00  0.00            
ATOM   1930  C3A POPE  518      87.925 189.075  56.024  1.00  0.00            
ATOM   1931  C4A POPE  518      89.511 191.655  53.195  1.00  0.00            
ATOM   1932  C1B POPE  518      91.660 190.262  61.303  1.00  0.00            
ATOM   1933  C2B POPE  518      92.041 190.928  57.430  1.00  0.00            
ATOM   1934  C3B POPE  518      95.515 191.561  53.959  1.00  0.00            
ATOM   1935  C4B POPE  518      98.955 193.073  51.704  1.00  0.00            
ATOM   1936  NH3 POPE  519     236.276  66.890  66.504  1.00  0.00            
ATOM   1937  PO4 POPE  519     238.100  63.732  64.157  1.00  0.00            
ATOM   1938  GL1 POPE  519     236.152  64.421  60.920  1.00  0.00            
ATOM   1939  GL2 POPE  519     237.686  67.637  61.268  1.00  0.00            
ATOM   1940  C1A POPE  519     234.866  65.142  57.058  1.00  0.00            
ATOM   1941  D2A POPE  519     233.618  65.278  53.272  1.00  0.00            
ATOM   1942  C3A POPE  519     234.620  65.823  48.774  1.00  0.00            
ATOM   1943  C4A POPE  519     236.116  69.231  46.395  1.00  0.00            
ATOM   1944  C1B POPE  519     239.673  66.637  56.662  1.00  0.00            
ATOM   1945  C2B POPE  519     239.308  66.542  52.327  1.00  0.00            
ATOM   1946  C3B POPE  519     239.590  69.520  50.011  1.00  0.00            
ATOM   1947  C4B POPE  519     239.391  72.756  49.128  1.00  0.00            
ATOM   1948  NH3 POPE  520     121.495  14.116  64.679  1.00  0.00            
ATOM   1949  PO4 POPE  520     116.578  10.929  64.238  1.00  0.00            
ATOM   1950  GL1 POPE  520     116.133  10.319  60.724  1.00  0.00            
ATOM   1951  GL2 POPE  520     112.663   9.519  59.422  1.00  0.00            
ATOM   1952  C1A POPE  520     116.895   6.257  57.719  1.00  0.00            
ATOM   1953  D2A POPE  520     116.262   2.128  55.386  1.00  0.00            
ATOM   1954  C3A POPE  520     113.642   0.836  52.313  1.00  0.00            
ATOM   1955  C4A POPE  520     110.864   0.665  48.008  1.00  0.00            
ATOM   1956  C1B POPE  520     113.811  12.036  56.631  1.00  0.00            
ATOM   1957  C2B POPE  520     114.952  12.880  52.437  1.00  0.00            
ATOM   1958  C3B POPE  520     113.060  13.177  48.126  1.00  0.00            
ATOM   1959  C4B POPE  520     110.874  10.420  45.542  1.00  0.00            
ATOM   1960  NH3 POPE  521     280.821 124.267  67.923  1.00  0.00            
ATOM   1961  PO4 POPE  521     278.461 120.464  68.767  1.00  0.00            
ATOM   1962  GL1 POPE  521     276.711 121.788  64.739  1.00  0.00            
ATOM   1963  GL2 POPE  521     278.358 124.029  63.469  1.00  0.00            
ATOM   1964  C1A POPE  521     272.211 122.600  63.033  1.00  0.00            
ATOM   1965  D2A POPE  521     270.173 124.398  59.360  1.00  0.00            
ATOM   1966  C3A POPE  521     272.097 125.210  54.765  1.00  0.00            
ATOM   1967  C4A POPE  521     272.439 125.627  50.476  1.00  0.00            
ATOM   1968  C1B POPE  521     275.848 121.183  59.933  1.00  0.00            
ATOM   1969  C2B POPE  521     272.561 120.424  56.836  1.00  0.00            
ATOM   1970  C3B POPE  521     269.761 120.886  53.024  1.00  0.00            
ATOM   1971  C4B POPE  521     266.839 123.985  50.284  1.00  0.00            
ATOM   1972  NH3 POPE  522      69.786 117.152  69.234  1.00  0.00            
ATOM   1973  PO4 POPE  522      69.523 115.086  65.913  1.00  0.00            
ATOM   1974  GL1 POPE  522      70.308 113.467  62.679  1.00  0.00            
ATOM   1975  GL2 POPE  522      68.718 114.474  60.468  1.00  0.00            
ATOM   1976  C1A POPE  522      70.392 109.101  60.158  1.00  0.00            
ATOM   1977  D2A POPE  522      71.690 109.175  55.759  1.00  0.00            
ATOM   1978  C3A POPE  522      70.795 110.588  51.790  1.00  0.00            
ATOM   1979  C4A POPE  522      67.584 112.690  50.552  1.00  0.00            
ATOM   1980  C1B POPE  522      71.878 116.846  58.592  1.00  0.00            
ATOM   1981  C2B POPE  522      74.054 119.590  56.355  1.00  0.00            
ATOM   1982  C3B POPE  522      75.618 122.688  53.751  1.00  0.00            
ATOM   1983  C4B POPE  522      79.629 124.994  52.706  1.00  0.00            
ATOM   1984  NH3 POPE  523     120.926  86.618  68.295  1.00  0.00            
ATOM   1985  PO4 POPE  523     116.720  87.917  67.908  1.00  0.00            
ATOM   1986  GL1 POPE  523     116.545  89.581  63.620  1.00  0.00            
ATOM   1987  GL2 POPE  523     116.990  93.125  62.999  1.00  0.00            
ATOM   1988  C1A POPE  523     116.313  87.676  59.237  1.00  0.00            
ATOM   1989  D2A POPE  523     115.340  89.224  54.791  1.00  0.00            
ATOM   1990  C3A POPE  523     112.629  87.025  50.770  1.00  0.00            
ATOM   1991  C4A POPE  523     111.698  85.663  46.460  1.00  0.00            
ATOM   1992  C1B POPE  523     117.093  92.698  58.188  1.00  0.00            
ATOM   1993  C2B POPE  523     117.466  93.643  54.823  1.00  0.00            
ATOM   1994  C3B POPE  523     119.402  93.504  52.211  1.00  0.00            
ATOM   1995  C4B POPE  523     122.509  95.184  49.056  1.00  0.00            
ATOM   1996  NH3 POPE  524     176.182 132.054  68.954  1.00  0.00            
ATOM   1997  PO4 POPE  524     172.801 136.953  68.612  1.00  0.00            
ATOM   1998  GL1 POPE  524     175.613 137.391  65.328  1.00  0.00            
ATOM   1999  GL2 POPE  524     176.581 135.536  65.380  1.00  0.00            
ATOM   2000  C1A POPE  524     176.186 139.713  62.235  1.00  0.00            
ATOM   2001  D2A POPE  524     176.964 142.225  59.417  1.00  0.00            
ATOM   2002  C3A POPE  524     176.108 141.959  55.626  1.00  0.00            
ATOM   2003  C4A POPE  524     176.741 142.458  50.988  1.00  0.00            
ATOM   2004  C1B POPE  524     178.955 135.672  61.961  1.00  0.00            
ATOM   2005  C2B POPE  524     177.804 137.621  58.124  1.00  0.00            
ATOM   2006  C3B POPE  524     173.146 138.475  57.848  1.00  0.00            
ATOM   2007  C4B POPE  524     169.973 140.923  55.681  1.00  0.00            
ATOM   2008  NH3 POPE  525     235.322 279.160  62.966  1.00  0.00            
ATOM   2009  PO4 POPE  525     232.073 276.624  64.733  1.00  0.00            
ATOM   2010  GL1 POPE  525     230.002 278.771  62.286  1.00  0.00            
ATOM   2011  GL2 POPE  525     230.328 281.165  61.175  1.00  0.00            
ATOM   2012  C1A POPE  525     228.393 277.560  57.575  1.00  0.00            
ATOM   2013  D2A POPE  525     228.309 277.754  53.479  1.00  0.00            
ATOM   2014  C3A POPE  525     226.674 281.564  51.991  1.00  0.00            
ATOM   2015  C4A POPE  525     226.447 283.921  48.609  1.00  0.00            
ATOM   2016  C1B POPE  525     230.516 283.259  57.649  1.00  0.00            
ATOM   2017  C2B POPE  525     229.921 285.090  53.728  1.00  0.00            
ATOM   2018  C3B POPE  525     226.757 287.295  52.410  1.00  0.00            
ATOM   2019  C4B POPE  525     222.620 288.454  50.335  1.00  0.00            
ATOM   2020  NH3 POPE  526      81.926 165.321  69.605  1.00  0.00            
ATOM   2021  PO4 POPE  526      86.449 164.024  70.454  1.00  0.00            
ATOM   2022  GL1 POPE  526      86.361 162.854  67.050  1.00  0.00            
ATOM   2023  GL2 POPE  526      83.037 161.767  65.809  1.00  0.00            
ATOM   2024  C1A POPE  526      87.631 159.590  63.758  1.00  0.00            
ATOM   2025  D2A POPE  526      90.426 157.357  61.183  1.00  0.00            
ATOM   2026  C3A POPE  526      90.018 153.210  59.794  1.00  0.00            
ATOM   2027  C4A POPE  526      92.406 148.692  61.809  1.00  0.00            
ATOM   2028  C1B POPE  526      84.321 161.856  61.046  1.00  0.00            
ATOM   2029  C2B POPE  526      85.441 160.617  57.196  1.00  0.00            
ATOM   2030  C3B POPE  526      82.853 158.766  53.970  1.00  0.00            
ATOM   2031  C4B POPE  526      79.205 154.647  53.800  1.00  0.00            
ATOM   2032  NH3 POPE  527     156.746 239.564  74.483  1.00  0.00            
ATOM   2033  PO4 POPE  527     153.790 236.908  76.508  1.00  0.00            
ATOM   2034  GL1 POPE  527     154.593 235.211  72.558  1.00  0.00            
ATOM   2035  GL2 POPE  527     156.095 232.561  72.620  1.00  0.00            
ATOM   2036  C1A POPE  527     152.677 236.248  68.995  1.00  0.00            
ATOM   2037  D2A POPE  527     153.358 235.572  64.118  1.00  0.00            
ATOM   2038  C3A POPE  527     152.396 231.864  62.088  1.00  0.00            
ATOM   2039  C4A POPE  527     152.966 227.385  61.472  1.00  0.00            
ATOM   2040  C1B POPE  527     156.458 231.526  68.753  1.00  0.00            
ATOM   2041  C2B POPE  527     157.256 231.731  64.759  1.00  0.00            
ATOM   2042  C3B POPE  527     158.176 231.192  60.432  1.00  0.00            
ATOM   2043  C4B POPE  527     154.466 232.135  57.584  1.00  0.00            
ATOM   2044  NH3 POPE  528      12.198 152.397  75.685  1.00  0.00            
ATOM   2045  PO4 POPE  528      12.855 152.666  70.967  1.00  0.00            
ATOM   2046  GL1 POPE  528      14.113 152.316  66.237  1.00  0.00            
ATOM   2047  GL2 POPE  528      16.663 152.624  65.357  1.00  0.00            
ATOM   2048  C1A POPE  528      13.554 152.798  61.399  1.00  0.00            
ATOM   2049  D2A POPE  528      12.168 154.136  56.415  1.00  0.00            
ATOM   2050  C3A POPE  528      12.671 157.678  55.623  1.00  0.00            
ATOM   2051  C4A POPE  528      11.377 160.343  58.713  1.00  0.00            
ATOM   2052  C1B POPE  528      19.588 154.399  62.513  1.00  0.00            
ATOM   2053  C2B POPE  528      20.848 155.577  58.495  1.00  0.00            
ATOM   2054  C3B POPE  528      20.178 159.306  57.400  1.00  0.00            
ATOM   2055  C4B POPE  528      16.608 160.671  55.812  1.00  0.00            
ATOM   2056  NH3 POPE  529     145.690  36.858  70.976  1.00  0.00            
ATOM   2057  PO4 POPE  529     148.840  35.426  66.994  1.00  0.00            
ATOM   2058  GL1 POPE  529     147.488  36.021  62.956  1.00  0.00            
ATOM   2059  GL2 POPE  529     144.591  34.954  60.779  1.00  0.00            
ATOM   2060  C1A POPE  529     149.783  38.129  59.761  1.00  0.00            
ATOM   2061  D2A POPE  529     151.037  42.369  57.587  1.00  0.00            
ATOM   2062  C3A POPE  529     152.863  42.011  53.966  1.00  0.00            
ATOM   2063  C4A POPE  529     155.464  41.425  52.411  1.00  0.00            
ATOM   2064  C1B POPE  529     147.614  33.374  56.901  1.00  0.00            
ATOM   2065  C2B POPE  529     148.866  32.757  52.898  1.00  0.00            
ATOM   2066  C3B POPE  529     147.120  31.698  48.965  1.00  0.00            
ATOM   2067  C4B POPE  529     145.296  33.345  45.034  1.00  0.00            
ATOM   2068  NH3 POPE  530      59.780  15.009  65.974  1.00  0.00            
ATOM   2069  PO4 POPE  530      55.307  16.446  64.288  1.00  0.00            
ATOM   2070  GL1 POPE  530      58.273  16.497  60.535  1.00  0.00            
ATOM   2071  GL2 POPE  530      60.906  17.423  61.468  1.00  0.00            
ATOM   2072  C1A POPE  530      58.000  18.514  55.968  1.00  0.00            
ATOM   2073  D2A POPE  530      60.374  20.470  53.289  1.00  0.00            
ATOM   2074  C3A POPE  530      59.528  21.441  48.483  1.00  0.00            
ATOM   2075  C4A POPE  530      60.791  19.830  43.895  1.00  0.00            
ATOM   2076  C1B POPE  530      63.035  19.975  57.688  1.00  0.00            
ATOM   2077  C2B POPE  530      63.826  23.821  54.147  1.00  0.00            
ATOM   2078  C3B POPE  530      63.735  26.356  50.194  1.00  0.00            
ATOM   2079  C4B POPE  530      61.705  25.764  47.768  1.00  0.00            
ATOM   2080  NH3 POPE  531     113.182  75.834  63.389  1.00  0.00            
ATOM   2081  PO4 POPE  531     110.814  75.929  66.533  1.00  0.00            
ATOM   2082  GL1 POPE  531     108.134  77.782  62.880  1.00  0.00            
ATOM   2083  GL2 POPE  531     110.164  78.168  60.160  1.00  0.00            
ATOM   2084  C1A POPE  531     105.014  76.358  58.978  1.00  0.00            
ATOM   2085  D2A POPE  531     101.939  79.906  57.012  1.00  0.00            
ATOM   2086  C3A POPE  531     103.309  81.173  53.593  1.00  0.00            
ATOM   2087  C4A POPE  531     101.938  80.592  50.297  1.00  0.00            
ATOM   2088  C1B POPE  531     112.618  76.906  56.908  1.00  0.00            
ATOM   2089  C2B POPE  531     112.803  76.917  52.386  1.00  0.00            
ATOM   2090  C3B POPE  531     116.791  76.467  48.576  1.00  0.00            
ATOM   2091  C4B POPE  531     118.338  76.466  44.599  1.00  0.00            
ATOM   2092  NH3 POPE  532     122.554 229.573  74.614  1.00  0.00            
ATOM   2093  PO4 POPE  532     119.147 227.276  75.658  1.00  0.00            
ATOM   2094  GL1 POPE  532     118.117 228.636  71.482  1.00  0.00            
ATOM   2095  GL2 POPE  532     114.111 228.079  71.252  1.00  0.00            
ATOM   2096  C1A POPE  532     120.271 227.758  67.779  1.00  0.00            
ATOM   2097  D2A POPE  532     122.221 226.927  63.976  1.00  0.00            
ATOM   2098  C3A POPE  532     125.374 228.378  62.704  1.00  0.00            
ATOM   2099  C4A POPE  532     129.457 228.566  60.924  1.00  0.00            
ATOM   2100  C1B POPE  532     113.211 228.049  66.605  1.00  0.00            
ATOM   2101  C2B POPE  532     113.173 227.462  62.702  1.00  0.00            
ATOM   2102  C3B POPE  532     111.257 226.076  59.016  1.00  0.00            
ATOM   2103  C4B POPE  532     108.970 225.398  56.364  1.00  0.00            
ATOM   2104  NH3 POPE  533     159.564  67.377  63.800  1.00  0.00            
ATOM   2105  PO4 POPE  533     161.330  63.956  65.138  1.00  0.00            
ATOM   2106  GL1 POPE  533     161.431  63.496  60.686  1.00  0.00            
ATOM   2107  GL2 POPE  533     161.334  66.682  59.196  1.00  0.00            
ATOM   2108  C1A POPE  533     163.805  61.275  57.761  1.00  0.00            
ATOM   2109  D2A POPE  533     164.719  62.099  52.795  1.00  0.00            
ATOM   2110  C3A POPE  533     167.396  61.395  50.853  1.00  0.00            
ATOM   2111  C4A POPE  533     167.516  60.131  46.893  1.00  0.00            
ATOM   2112  C1B POPE  533     163.183  66.203  55.939  1.00  0.00            
ATOM   2113  C2B POPE  533     165.709  66.701  51.674  1.00  0.00            
ATOM   2114  C3B POPE  533     166.806  67.063  47.415  1.00  0.00            
ATOM   2115  C4B POPE  533     169.944  69.274  44.943  1.00  0.00            
ATOM   2116  NH3 POPE  534     213.923  79.077  66.272  1.00  0.00            
ATOM   2117  PO4 POPE  534     216.979  76.886  65.085  1.00  0.00            
ATOM   2118  GL1 POPE  534     216.328  79.884  61.842  1.00  0.00            
ATOM   2119  GL2 POPE  534     218.210  82.399  62.227  1.00  0.00            
ATOM   2120  C1A POPE  534     215.697  78.978  58.363  1.00  0.00            
ATOM   2121  D2A POPE  534     215.471  80.438  53.803  1.00  0.00            
ATOM   2122  C3A POPE  534     212.998  80.663  50.234  1.00  0.00            
ATOM   2123  C4A POPE  534     210.332  78.701  47.771  1.00  0.00            
ATOM   2124  C1B POPE  534     222.014  85.601  60.289  1.00  0.00            
ATOM   2125  C2B POPE  534     223.746  85.152  55.806  1.00  0.00            
ATOM   2126  C3B POPE  534     224.860  83.007  53.127  1.00  0.00            
ATOM   2127  C4B POPE  534     227.841  82.065  48.691  1.00  0.00            
ATOM   2128  NH3 POPE  535      47.308 228.053  67.843  1.00  0.00            
ATOM   2129  PO4 POPE  535      43.772 226.370  68.577  1.00  0.00            
ATOM   2130  GL1 POPE  535      44.841 224.197  64.797  1.00  0.00            
ATOM   2131  GL2 POPE  535      48.625 223.427  64.770  1.00  0.00            
ATOM   2132  C1A POPE  535      45.275 224.440  60.894  1.00  0.00            
ATOM   2133  D2A POPE  535      46.408 222.029  57.514  1.00  0.00            
ATOM   2134  C3A POPE  535      47.267 224.731  53.845  1.00  0.00            
ATOM   2135  C4A POPE  535      48.503 225.600  48.626  1.00  0.00            
ATOM   2136  C1B POPE  535      50.239 223.702  61.005  1.00  0.00            
ATOM   2137  C2B POPE  535      51.267 222.614  56.574  1.00  0.00            
ATOM   2138  C3B POPE  535      52.532 224.484  51.737  1.00  0.00            
ATOM   2139  C4B POPE  535      52.837 228.094  48.860  1.00  0.00            
ATOM   2140  NH3 POPE  536     275.347  45.013  62.953  1.00  0.00            
ATOM   2141  PO4 POPE  536     277.842  48.650  64.932  1.00  0.00            
ATOM   2142  GL1 POPE  536     274.971  49.631  61.270  1.00  0.00            
ATOM   2143  GL2 POPE  536     277.754  49.974  59.855  1.00  0.00            
ATOM   2144  C1A POPE  536     272.338  50.884  57.510  1.00  0.00            
ATOM   2145  D2A POPE  536     269.937  49.072  54.102  1.00  0.00            
ATOM   2146  C3A POPE  536     269.041  51.380  49.938  1.00  0.00            
ATOM   2147  C4A POPE  536     270.106  54.610  47.549  1.00  0.00            
ATOM   2148  C1B POPE  536     277.862  50.773  55.394  1.00  0.00            
ATOM   2149  C2B POPE  536     274.887  48.878  53.444  1.00  0.00            
ATOM   2150  C3B POPE  536     272.464  47.470  49.835  1.00  0.00            
ATOM   2151  C4B POPE  536     270.409  48.401  46.061  1.00  0.00            
ATOM   2152  NH3 POPE  537     112.713 228.720  75.952  1.00  0.00            
ATOM   2153  PO4 POPE  537     108.884 228.788  73.869  1.00  0.00            
ATOM   2154  GL1 POPE  537     108.541 226.686  69.831  1.00  0.00            
ATOM   2155  GL2 POPE  537     105.438 227.984  69.291  1.00  0.00            
ATOM   2156  C1A POPE  537     110.575 223.952  66.985  1.00  0.00            
ATOM   2157  D2A POPE  537     111.279 222.409  62.359  1.00  0.00            
ATOM   2158  C3A POPE  537     107.760 222.978  60.899  1.00  0.00            
ATOM   2159  C4A POPE  537     105.125 222.933  57.394  1.00  0.00            
ATOM   2160  C1B POPE  537     102.851 227.721  65.539  1.00  0.00            
ATOM   2161  C2B POPE  537     101.952 230.640  62.343  1.00  0.00            
ATOM   2162  C3B POPE  537     103.099 233.913  60.239  1.00  0.00            
ATOM   2163  C4B POPE  537     103.998 238.033  60.456  1.00  0.00            
ATOM   2164  NH3 POPE  538     232.643 216.164  72.376  1.00  0.00            
ATOM   2165  PO4 POPE  538     233.981 212.931  69.741  1.00  0.00            
ATOM   2166  GL1 POPE  538     233.939 210.756  65.435  1.00  0.00            
ATOM   2167  GL2 POPE  538     235.716 207.683  65.375  1.00  0.00            
ATOM   2168  C1A POPE  538     234.888 209.477  60.974  1.00  0.00            
ATOM   2169  D2A POPE  538     234.946 208.178  56.951  1.00  0.00            
ATOM   2170  C3A POPE  538     231.603 204.902  55.344  1.00  0.00            
ATOM   2171  C4A POPE  538     230.464 203.030  51.109  1.00  0.00            
ATOM   2172  C1B POPE  538     235.609 204.762  63.605  1.00  0.00            
ATOM   2173  C2B POPE  538     234.286 203.675  59.813  1.00  0.00            
ATOM   2174  C3B POPE  538     233.647 200.136  56.489  1.00  0.00            
ATOM   2175  C4B POPE  538     232.177 198.110  53.441  1.00  0.00            
ATOM   2176  NH3 POPE  539     106.997 196.318  73.458  1.00  0.00            
ATOM   2177  PO4 POPE  539     103.205 198.383  71.406  1.00  0.00            
ATOM   2178  GL1 POPE  539     105.445 196.666  68.300  1.00  0.00            
ATOM   2179  GL2 POPE  539     108.967 193.868  68.724  1.00  0.00            
ATOM   2180  C1A POPE  539     107.978 197.475  64.931  1.00  0.00            
ATOM   2181  D2A POPE  539     109.347 197.591  60.806  1.00  0.00            
ATOM   2182  C3A POPE  539     112.850 199.744  59.378  1.00  0.00            
ATOM   2183  C4A POPE  539     112.565 202.596  56.544  1.00  0.00            
ATOM   2184  C1B POPE  539     110.631 193.551  64.642  1.00  0.00            
ATOM   2185  C2B POPE  539     113.807 194.896  60.689  1.00  0.00            
ATOM   2186  C3B POPE  539     117.853 193.662  58.349  1.00  0.00            
ATOM   2187  C4B POPE  539     121.164 193.928  58.816  1.00  0.00            
ATOM   2188  NH3 POPE  540      11.461 118.765  67.961  1.00  0.00            
ATOM   2189  PO4 POPE  540      14.184 115.238  67.924  1.00  0.00            
ATOM   2190  GL1 POPE  540      13.293 113.035  63.674  1.00  0.00            
ATOM   2191  GL2 POPE  540      16.532 111.582  63.855  1.00  0.00            
ATOM   2192  C1A POPE  540      15.970 112.687  58.452  1.00  0.00            
ATOM   2193  D2A POPE  540      16.714 111.566  53.766  1.00  0.00            
ATOM   2194  C3A POPE  540      14.717 109.370  51.081  1.00  0.00            
ATOM   2195  C4A POPE  540      17.077 105.830  49.836  1.00  0.00            
ATOM   2196  C1B POPE  540      19.008 108.102  64.679  1.00  0.00            
ATOM   2197  C2B POPE  540      18.942 103.691  63.473  1.00  0.00            
ATOM   2198  C3B POPE  540      20.645 102.306  60.151  1.00  0.00            
ATOM   2199  C4B POPE  540      22.142  99.282  57.992  1.00  0.00            
ATOM   2200  NH3 POPE  541     191.976  69.409  68.484  1.00  0.00            
ATOM   2201  PO4 POPE  541     187.177  68.530  66.262  1.00  0.00            
ATOM   2202  GL1 POPE  541     187.498  66.728  62.462  1.00  0.00            
ATOM   2203  GL2 POPE  541     185.134  65.712  61.749  1.00  0.00            
ATOM   2204  C1A POPE  541     190.884  67.053  58.879  1.00  0.00            
ATOM   2205  D2A POPE  541     192.378  67.882  55.941  1.00  0.00            
ATOM   2206  C3A POPE  541     191.489  69.531  52.705  1.00  0.00            
ATOM   2207  C4A POPE  541     191.243  71.506  48.646  1.00  0.00            
ATOM   2208  C1B POPE  541     184.871  67.475  57.985  1.00  0.00            
ATOM   2209  C2B POPE  541     183.574  71.181  55.107  1.00  0.00            
ATOM   2210  C3B POPE  541     183.175  72.264  51.015  1.00  0.00            
ATOM   2211  C4B POPE  541     185.323  71.404  46.326  1.00  0.00            
ATOM   2212  NH3 POPE  542      99.470 257.856  67.830  1.00  0.00            
ATOM   2213  PO4 POPE  542     102.952 259.160  70.012  1.00  0.00            
ATOM   2214  GL1 POPE  542     104.359 260.329  66.151  1.00  0.00            
ATOM   2215  GL2 POPE  542     103.538 258.400  64.263  1.00  0.00            
ATOM   2216  C1A POPE  542     102.590 262.881  62.221  1.00  0.00            
ATOM   2217  D2A POPE  542     102.841 263.462  58.673  1.00  0.00            
ATOM   2218  C3A POPE  542     106.997 266.036  57.549  1.00  0.00            
ATOM   2219  C4A POPE  542     109.216 265.088  53.128  1.00  0.00            
ATOM   2220  C1B POPE  542     102.443 258.027  59.751  1.00  0.00            
ATOM   2221  C2B POPE  542     101.566 259.293  55.989  1.00  0.00            
ATOM   2222  C3B POPE  542     101.469 260.158  51.067  1.00  0.00            
ATOM   2223  C4B POPE  542     103.885 262.536  48.562  1.00  0.00            
ATOM   2224  NH3 POPE  543     235.013 109.934  70.614  1.00  0.00            
ATOM   2225  PO4 POPE  543     238.654 112.033  72.796  1.00  0.00            
ATOM   2226  GL1 POPE  543     240.386 111.788  68.223  1.00  0.00            
ATOM   2227  GL2 POPE  543     237.292 112.964  67.345  1.00  0.00            
ATOM   2228  C1A POPE  543     241.005 107.642  65.831  1.00  0.00            
ATOM   2229  D2A POPE  543     242.445 108.021  62.492  1.00  0.00            
ATOM   2230  C3A POPE  543     241.410 105.050  60.825  1.00  0.00            
ATOM   2231  C4A POPE  543     242.050 104.334  55.553  1.00  0.00            
ATOM   2232  C1B POPE  543     238.479 111.224  63.392  1.00  0.00            
ATOM   2233  C2B POPE  543     239.549 110.469  59.178  1.00  0.00            
ATOM   2234  C3B POPE  543     244.195 109.000  56.124  1.00  0.00            
ATOM   2235  C4B POPE  543     246.337 109.536  52.569  1.00  0.00            
ATOM   2236  NH3 POPE  544     207.004   9.246  66.588  1.00  0.00            
ATOM   2237  PO4 POPE  544     202.613   8.446  67.084  1.00  0.00            
ATOM   2238  GL1 POPE  544     200.985  11.280  64.272  1.00  0.00            
ATOM   2239  GL2 POPE  544     200.883  15.011  63.234  1.00  0.00            
ATOM   2240  C1A POPE  544     199.399  11.566  59.888  1.00  0.00            
ATOM   2241  D2A POPE  544     195.648  11.020  57.814  1.00  0.00            
ATOM   2242  C3A POPE  544     192.774   7.892  58.803  1.00  0.00            
ATOM   2243  C4A POPE  544     191.724   5.946  62.542  1.00  0.00            
ATOM   2244  C1B POPE  544     202.313  16.417  59.061  1.00  0.00            
ATOM   2245  C2B POPE  544     199.460  13.908  55.551  1.00  0.00            
ATOM   2246  C3B POPE  544     196.316  13.061  51.747  1.00  0.00            
ATOM   2247  C4B POPE  544     194.007  11.465  48.025  1.00  0.00            
ATOM   2248  NH3 POPE  545     215.872 214.552  71.321  1.00  0.00            
ATOM   2249  PO4 POPE  545     215.047 210.529  72.230  1.00  0.00            
ATOM   2250  GL1 POPE  545     215.810 209.641  68.468  1.00  0.00            
ATOM   2251  GL2 POPE  545     218.790 211.556  67.924  1.00  0.00            
ATOM   2252  C1A POPE  545     215.241 211.363  64.387  1.00  0.00            
ATOM   2253  D2A POPE  545     213.235 209.749  60.162  1.00  0.00            
ATOM   2254  C3A POPE  545     209.182 211.859  58.141  1.00  0.00            
ATOM   2255  C4A POPE  545     208.090 214.520  54.435  1.00  0.00            
ATOM   2256  C1B POPE  545     220.286 213.288  65.494  1.00  0.00            
ATOM   2257  C2B POPE  545     222.847 211.335  63.011  1.00  0.00            
ATOM   2258  C3B POPE  545     225.371 207.609  61.950  1.00  0.00            
ATOM   2259  C4B POPE  545     225.980 202.782  62.406  1.00  0.00            
ATOM   2260  NH3 POPE  546      43.430  50.234  68.198  1.00  0.00            
ATOM   2261  PO4 POPE  546      45.276  53.729  69.180  1.00  0.00            
ATOM   2262  GL1 POPE  546      45.673  55.225  64.404  1.00  0.00            
ATOM   2263  GL2 POPE  546      48.883  56.578  63.678  1.00  0.00            
ATOM   2264  C1A POPE  546      43.799  56.412  60.554  1.00  0.00            
ATOM   2265  D2A POPE  546      41.850  57.823  56.988  1.00  0.00            
ATOM   2266  C3A POPE  546      42.476  58.559  53.001  1.00  0.00            
ATOM   2267  C4A POPE  546      41.934  55.888  49.440  1.00  0.00            
ATOM   2268  C1B POPE  546      49.279  55.369  59.001  1.00  0.00            
ATOM   2269  C2B POPE  546      46.788  54.431  55.355  1.00  0.00            
ATOM   2270  C3B POPE  546      45.695  53.500  51.591  1.00  0.00            
ATOM   2271  C4B POPE  546      45.501  52.799  47.656  1.00  0.00            
ATOM   2272  NH3 POPE  547     274.747 159.419  68.922  1.00  0.00            
ATOM   2273  PO4 POPE  547     272.916 156.187  68.100  1.00  0.00            
ATOM   2274  GL1 POPE  547     274.917 157.437  64.079  1.00  0.00            
ATOM   2275  GL2 POPE  547     277.241 160.207  64.701  1.00  0.00            
ATOM   2276  C1A POPE  547     273.991 158.553  59.645  1.00  0.00            
ATOM   2277  D2A POPE  547     273.952 162.861  57.011  1.00  0.00            
ATOM   2278  C3A POPE  547     272.200 167.311  58.000  1.00  0.00            
ATOM   2279  C4A POPE  547     271.680 171.931  59.532  1.00  0.00            
ATOM   2280  C1B POPE  547     277.887 162.406  61.023  1.00  0.00            
ATOM   2281  C2B POPE  547     278.539 161.670  57.051  1.00  0.00            
ATOM   2282  C3B POPE  547     276.821 160.677  52.774  1.00  0.00            
ATOM   2283  C4B POPE  547     278.868 160.474  48.491  1.00  0.00            
ATOM   2284  NH3 POPE  548      57.864  77.087  66.156  1.00  0.00            
ATOM   2285  PO4 POPE  548      59.712  72.825  66.558  1.00  0.00            
ATOM   2286  GL1 POPE  548      57.973  72.572  63.312  1.00  0.00            
ATOM   2287  GL2 POPE  548      56.448  69.528  63.666  1.00  0.00            
ATOM   2288  C1A POPE  548      57.131  72.766  58.952  1.00  0.00            
ATOM   2289  D2A POPE  548      56.294  71.644  54.866  1.00  0.00            
ATOM   2290  C3A POPE  548      53.979  74.452  51.115  1.00  0.00            
ATOM   2291  C4A POPE  548      50.249  76.660  48.581  1.00  0.00            
ATOM   2292  C1B POPE  548      56.794  67.415  59.488  1.00  0.00            
ATOM   2293  C2B POPE  548      56.446  65.957  55.916  1.00  0.00            
ATOM   2294  C3B POPE  548      57.484  65.137  52.044  1.00  0.00            
ATOM   2295  C4B POPE  548      59.532  67.024  48.456  1.00  0.00            
ATOM   2296  NH3 POPE  549      32.850 251.461  68.356  1.00  0.00            
ATOM   2297  PO4 POPE  549      36.461 248.775  65.583  1.00  0.00            
ATOM   2298  GL1 POPE  549      36.100 248.874  60.889  1.00  0.00            
ATOM   2299  GL2 POPE  549      33.962 245.928  59.785  1.00  0.00            
ATOM   2300  C1A POPE  549      36.202 250.368  56.502  1.00  0.00            
ATOM   2301  D2A POPE  549      36.195 251.199  53.057  1.00  0.00            
ATOM   2302  C3A POPE  549      33.014 253.053  51.077  1.00  0.00            
ATOM   2303  C4A POPE  549      32.057 253.446  45.643  1.00  0.00            
ATOM   2304  C1B POPE  549      35.308 244.914  55.679  1.00  0.00            
ATOM   2305  C2B POPE  549      35.250 246.166  51.711  1.00  0.00            
ATOM   2306  C3B POPE  549      33.221 244.396  48.084  1.00  0.00            
ATOM   2307  C4B POPE  549      31.694 243.391  43.469  1.00  0.00            
ATOM   2308  NH3 POPE  550     215.554  66.957  65.622  1.00  0.00            
ATOM   2309  PO4 POPE  550     217.545  62.333  65.616  1.00  0.00            
ATOM   2310  GL1 POPE  550     216.872  59.047  62.243  1.00  0.00            
ATOM   2311  GL2 POPE  550     219.050  56.768  60.591  1.00  0.00            
ATOM   2312  C1A POPE  550     213.746  57.412  60.095  1.00  0.00            
ATOM   2313  D2A POPE  550     210.568  55.837  58.154  1.00  0.00            
ATOM   2314  C3A POPE  550     210.291  54.988  53.283  1.00  0.00            
ATOM   2315  C4A POPE  550     208.827  55.388  48.429  1.00  0.00            
ATOM   2316  C1B POPE  550     216.572  54.554  56.865  1.00  0.00            
ATOM   2317  C2B POPE  550     217.259  53.341  52.359  1.00  0.00            
ATOM   2318  C3B POPE  550     214.039  54.092  49.754  1.00  0.00            
ATOM   2319  C4B POPE  550     214.041  54.433  45.664  1.00  0.00            
ATOM   2320  NH3 POPE  551     120.225 152.645  71.792  1.00  0.00            
ATOM   2321  PO4 POPE  551     123.811 150.042  71.255  1.00  0.00            
ATOM   2322  GL1 POPE  551     120.295 147.775  68.687  1.00  0.00            
ATOM   2323  GL2 POPE  551     120.420 147.425  66.069  1.00  0.00            
ATOM   2324  C1A POPE  551     117.729 143.574  67.145  1.00  0.00            
ATOM   2325  D2A POPE  551     116.409 142.597  63.781  1.00  0.00            
ATOM   2326  C3A POPE  551     113.012 143.453  60.834  1.00  0.00            
ATOM   2327  C4A POPE  551     111.115 141.921  57.913  1.00  0.00            
ATOM   2328  C1B POPE  551     116.206 147.877  65.244  1.00  0.00            
ATOM   2329  C2B POPE  551     115.905 147.183  60.465  1.00  0.00            
ATOM   2330  C3B POPE  551     112.640 148.096  57.670  1.00  0.00            
ATOM   2331  C4B POPE  551     107.915 147.922  57.695  1.00  0.00            
ATOM   2332  NH3 POPE  552     164.960  85.416  68.152  1.00  0.00            
ATOM   2333  PO4 POPE  552     167.890  82.223  65.500  1.00  0.00            
ATOM   2334  GL1 POPE  552     170.607  81.079  62.186  1.00  0.00            
ATOM   2335  GL2 POPE  552     173.129  82.021  63.632  1.00  0.00            
ATOM   2336  C1A POPE  552     172.878  79.841  58.288  1.00  0.00            
ATOM   2337  D2A POPE  552     174.363  78.402  54.019  1.00  0.00            
ATOM   2338  C3A POPE  552     173.383  73.869  53.465  1.00  0.00            
ATOM   2339  C4A POPE  552     173.854  69.392  55.257  1.00  0.00            
ATOM   2340  C1B POPE  552     172.677  84.631  58.935  1.00  0.00            
ATOM   2341  C2B POPE  552     171.108  84.237  55.216  1.00  0.00            
ATOM   2342  C3B POPE  552     170.801  84.531  50.664  1.00  0.00            
ATOM   2343  C4B POPE  552     171.388  86.734  46.720  1.00  0.00            
ATOM   2344  NH3 POPE  553      88.030 206.491  72.656  1.00  0.00            
ATOM   2345  PO4 POPE  553      89.891 209.961  72.418  1.00  0.00            
ATOM   2346  GL1 POPE  553      89.822 208.751  67.566  1.00  0.00            
ATOM   2347  GL2 POPE  553      90.784 205.813  68.278  1.00  0.00            
ATOM   2348  C1A POPE  553      87.979 209.992  63.826  1.00  0.00            
ATOM   2349  D2A POPE  553      87.493 209.363  59.762  1.00  0.00            
ATOM   2350  C3A POPE  553      90.131 209.661  55.307  1.00  0.00            
ATOM   2351  C4A POPE  553      93.198 210.021  53.230  1.00  0.00            
ATOM   2352  C1B POPE  553      90.227 204.738  63.797  1.00  0.00            
ATOM   2353  C2B POPE  553      90.854 205.761  60.134  1.00  0.00            
ATOM   2354  C3B POPE  553      91.973 205.359  56.625  1.00  0.00            
ATOM   2355  C4B POPE  553      94.752 205.138  53.453  1.00  0.00            
ATOM   2356  NH3 POPE  554     128.912 136.410  71.449  1.00  0.00            
ATOM   2357  PO4 POPE  554     129.377 140.096  72.715  1.00  0.00            
ATOM   2358  GL1 POPE  554     126.468 141.286  69.593  1.00  0.00            
ATOM   2359  GL2 POPE  554     126.860 141.497  65.887  1.00  0.00            
ATOM   2360  C1A POPE  554     121.973 141.399  68.442  1.00  0.00            
ATOM   2361  D2A POPE  554     120.708 140.077  64.624  1.00  0.00            
ATOM   2362  C3A POPE  554     121.760 138.012  60.423  1.00  0.00            
ATOM   2363  C4A POPE  554     121.252 137.944  56.386  1.00  0.00            
ATOM   2364  C1B POPE  554     125.202 139.222  63.772  1.00  0.00            
ATOM   2365  C2B POPE  554     127.576 138.260  60.257  1.00  0.00            
ATOM   2366  C3B POPE  554     128.835 137.448  56.616  1.00  0.00            
ATOM   2367  C4B POPE  554     126.937 133.293  54.214  1.00  0.00            
ATOM   2368  NH3 POPE  555     272.860  94.354  66.712  1.00  0.00            
ATOM   2369  PO4 POPE  555     273.587  90.266  67.526  1.00  0.00            
ATOM   2370  GL1 POPE  555     274.404  90.153  63.157  1.00  0.00            
ATOM   2371  GL2 POPE  555     274.849  87.517  61.002  1.00  0.00            
ATOM   2372  C1A POPE  555     274.914  92.100  59.060  1.00  0.00            
ATOM   2373  D2A POPE  555     277.968  91.574  56.395  1.00  0.00            
ATOM   2374  C3A POPE  555     279.770  92.036  53.479  1.00  0.00            
ATOM   2375  C4A POPE  555     282.067  93.910  49.791  1.00  0.00            
ATOM   2376  C1B POPE  555     276.773  87.064  58.025  1.00  0.00            
ATOM   2377  C2B POPE  555     280.314  87.091  55.758  1.00  0.00            
ATOM   2378  C3B POPE  555     284.204  88.380  52.776  1.00  0.00            
ATOM   2379  C4B POPE  555     286.037  89.953  48.915  1.00  0.00            
ATOM   2380  NH3 POPE  556     238.040  54.548  63.308  1.00  0.00            
ATOM   2381  PO4 POPE  556     237.148  49.313  63.372  1.00  0.00            
ATOM   2382  GL1 POPE  556     236.775  50.806  59.397  1.00  0.00            
ATOM   2383  GL2 POPE  556     234.488  48.267  58.529  1.00  0.00            
ATOM   2384  C1A POPE  556     235.767  51.668  55.210  1.00  0.00            
ATOM   2385  D2A POPE  556     236.099  47.980  51.872  1.00  0.00            
ATOM   2386  C3A POPE  556     236.200  48.818  47.423  1.00  0.00            
ATOM   2387  C4A POPE  556     236.116  50.482  43.931  1.00  0.00            
ATOM   2388  C1B POPE  556     232.284  45.194  55.712  1.00  0.00            
ATOM   2389  C2B POPE  556     231.729  44.611  51.530  1.00  0.00            
ATOM   2390  C3B POPE  556     230.048  45.279  47.677  1.00  0.00            
ATOM   2391  C4B POPE  556     231.177  48.350  44.317  1.00  0.00            
ATOM   2392  NH3 POPE  557     261.470  42.135  63.292  1.00  0.00            
ATOM   2393  PO4 POPE  557     262.019  37.235  63.745  1.00  0.00            
ATOM   2394  GL1 POPE  557     263.955  36.230  59.881  1.00  0.00            
ATOM   2395  GL2 POPE  557     264.205  32.796  59.121  1.00  0.00            
ATOM   2396  C1A POPE  557     265.772  36.207  56.455  1.00  0.00            
ATOM   2397  D2A POPE  557     264.698  32.215  53.529  1.00  0.00            
ATOM   2398  C3A POPE  557     265.517  31.033  49.828  1.00  0.00            
ATOM   2399  C4A POPE  557     266.188  32.087  45.382  1.00  0.00            
ATOM   2400  C1B POPE  557     267.790  31.691  58.034  1.00  0.00            
ATOM   2401  C2B POPE  557     271.243  31.361  54.687  1.00  0.00            
ATOM   2402  C3B POPE  557     273.973  32.979  52.249  1.00  0.00            
ATOM   2403  C4B POPE  557     274.793  34.410  48.754  1.00  0.00            
ATOM   2404  NH3 POPE  558      72.124 196.036  69.407  1.00  0.00            
ATOM   2405  PO4 POPE  558      68.311 193.738  68.567  1.00  0.00            
ATOM   2406  GL1 POPE  558      69.086 191.658  64.245  1.00  0.00            
ATOM   2407  GL2 POPE  558      65.389 190.399  64.684  1.00  0.00            
ATOM   2408  C1A POPE  558      70.522 193.496  60.088  1.00  0.00            
ATOM   2409  D2A POPE  558      69.754 194.643  56.127  1.00  0.00            
ATOM   2410  C3A POPE  558      70.626 192.400  52.559  1.00  0.00            
ATOM   2411  C4A POPE  558      70.688 193.333  48.623  1.00  0.00            
ATOM   2412  C1B POPE  558      65.886 191.100  60.205  1.00  0.00            
ATOM   2413  C2B POPE  558      64.964 193.020  55.793  1.00  0.00            
ATOM   2414  C3B POPE  558      65.578 193.998  52.136  1.00  0.00            
ATOM   2415  C4B POPE  558      66.055 197.226  49.977  1.00  0.00            
ATOM   2416  NH3 POPE  559     289.689 126.279  69.076  1.00  0.00            
ATOM   2417  PO4 POPE  559     289.528 122.752  66.248  1.00  0.00            
ATOM   2418  GL1 POPE  559     289.350 120.241  63.452  1.00  0.00            
ATOM   2419  GL2 POPE  559     288.230 117.400  62.883  1.00  0.00            
ATOM   2420  C1A POPE  559       1.419 119.448  59.292  1.00  0.00            
ATOM   2421  D2A POPE  559       3.936 123.138  58.669  1.00  0.00            
ATOM   2422  C3A POPE  559       3.864 125.401  55.189  1.00  0.00            
ATOM   2423  C4A POPE  559       1.230 122.718  52.456  1.00  0.00            
ATOM   2424  C1B POPE  559     287.924 115.600  58.663  1.00  0.00            
ATOM   2425  C2B POPE  559     289.538 118.875  54.657  1.00  0.00            
ATOM   2426  C3B POPE  559     286.596 120.865  51.496  1.00  0.00            
ATOM   2427  C4B POPE  559     288.319 125.797  49.462  1.00  0.00            
ATOM   2428  NH3 POPE  560     216.331  89.190  69.597  1.00  0.00            
ATOM   2429  PO4 POPE  560     217.054  94.209  70.370  1.00  0.00            
ATOM   2430  GL1 POPE  560     216.833  94.487  65.337  1.00  0.00            
ATOM   2431  GL2 POPE  560     217.291  91.208  63.978  1.00  0.00            
ATOM   2432  C1A POPE  560     215.354  95.164  61.127  1.00  0.00            
ATOM   2433  D2A POPE  560     215.357  93.399  56.837  1.00  0.00            
ATOM   2434  C3A POPE  560     218.838  94.576  54.634  1.00  0.00            
ATOM   2435  C4A POPE  560     221.411  96.855  51.149  1.00  0.00            
ATOM   2436  C1B POPE  560     214.880  89.919  60.445  1.00  0.00            
ATOM   2437  C2B POPE  560     215.045  87.939  55.456  1.00  0.00            
ATOM   2438  C3B POPE  560     216.669  90.187  52.325  1.00  0.00            
ATOM   2439  C4B POPE  560     218.376  92.979  49.569  1.00  0.00            
ATOM   2440  NH3 POPE  561      11.605  26.207  66.752  1.00  0.00            
ATOM   2441  PO4 POPE  561      13.858  23.099  65.369  1.00  0.00            
ATOM   2442  GL1 POPE  561      12.786  20.432  62.503  1.00  0.00            
ATOM   2443  GL2 POPE  561      13.787  16.756  62.590  1.00  0.00            
ATOM   2444  C1A POPE  561      12.441  20.177  58.129  1.00  0.00            
ATOM   2445  D2A POPE  561      10.158  17.638  53.684  1.00  0.00            
ATOM   2446  C3A POPE  561      12.906  15.688  50.741  1.00  0.00            
ATOM   2447  C4A POPE  561      16.711  15.405  50.003  1.00  0.00            
ATOM   2448  C1B POPE  561      14.851  15.397  58.791  1.00  0.00            
ATOM   2449  C2B POPE  561      15.255  17.855  54.639  1.00  0.00            
ATOM   2450  C3B POPE  561      14.214  21.596  52.013  1.00  0.00            
ATOM   2451  C4B POPE  561      13.150  23.659  48.170  1.00  0.00            
ATOM   2452  NH3 POPE  562      95.316   3.552  67.291  1.00  0.00            
ATOM   2453  PO4 POPE  562      97.387   7.348  67.272  1.00  0.00            
ATOM   2454  GL1 POPE  562      97.837   7.872  62.771  1.00  0.00            
ATOM   2455  GL2 POPE  562     100.295   8.733  61.983  1.00  0.00            
ATOM   2456  C1A POPE  562      95.271   6.073  58.086  1.00  0.00            
ATOM   2457  D2A POPE  562      92.847   7.872  55.273  1.00  0.00            
ATOM   2458  C3A POPE  562      94.005   4.774  52.077  1.00  0.00            
ATOM   2459  C4A POPE  562      93.160   2.610  48.012  1.00  0.00            
ATOM   2460  C1B POPE  562      99.539  10.761  58.038  1.00  0.00            
ATOM   2461  C2B POPE  562     101.909  10.962  54.815  1.00  0.00            
ATOM   2462  C3B POPE  562     101.595  12.325  51.331  1.00  0.00            
ATOM   2463  C4B POPE  562     102.261  15.911  49.865  1.00  0.00            
ATOM   2464  NH3 POPE  563     180.602 154.833  74.408  1.00  0.00            
ATOM   2465  PO4 POPE  563     177.572 158.075  73.369  1.00  0.00            
ATOM   2466  GL1 POPE  563     180.653 158.966  70.316  1.00  0.00            
ATOM   2467  GL2 POPE  563     180.620 161.713  69.108  1.00  0.00            
ATOM   2468  C1A POPE  563     182.978 156.727  67.012  1.00  0.00            
ATOM   2469  D2A POPE  563     184.000 155.982  63.632  1.00  0.00            
ATOM   2470  C3A POPE  563     182.496 155.995  59.406  1.00  0.00            
ATOM   2471  C4A POPE  563     182.990 154.453  55.857  1.00  0.00            
ATOM   2472  C1B POPE  563     181.910 162.652  64.995  1.00  0.00            
ATOM   2473  C2B POPE  563     183.228 161.130  60.877  1.00  0.00            
ATOM   2474  C3B POPE  563     180.896 160.915  57.330  1.00  0.00            
ATOM   2475  C4B POPE  563     181.115 162.506  51.742  1.00  0.00            
ATOM   2476  NH3 POPE  564     272.181  77.980  69.046  1.00  0.00            
ATOM   2477  PO4 POPE  564     269.952  81.112  67.420  1.00  0.00            
ATOM   2478  GL1 POPE  564     271.940  81.235  63.337  1.00  0.00            
ATOM   2479  GL2 POPE  564     270.274  79.488  62.706  1.00  0.00            
ATOM   2480  C1A POPE  564     271.254  83.901  59.021  1.00  0.00            
ATOM   2481  D2A POPE  564     269.164  83.544  54.355  1.00  0.00            
ATOM   2482  C3A POPE  564     266.347  86.904  53.106  1.00  0.00            
ATOM   2483  C4A POPE  564     264.430  88.002  48.497  1.00  0.00            
ATOM   2484  C1B POPE  564     268.566  80.010  58.635  1.00  0.00            
ATOM   2485  C2B POPE  564     269.163  78.430  54.461  1.00  0.00            
ATOM   2486  C3B POPE  564     268.269  79.023  49.682  1.00  0.00            
ATOM   2487  C4B POPE  564     270.624  79.149  45.385  1.00  0.00            
ATOM   2488  NH3 POPE  565     233.189  27.782  63.274  1.00  0.00            
ATOM   2489  PO4 POPE  565     234.930  24.341  64.168  1.00  0.00            
ATOM   2490  GL1 POPE  565     237.397  27.336  60.888  1.00  0.00            
ATOM   2491  GL2 POPE  565     236.368  26.267  57.636  1.00  0.00            
ATOM   2492  C1A POPE  565     239.717  29.874  57.184  1.00  0.00            
ATOM   2493  D2A POPE  565     240.805  33.159  54.878  1.00  0.00            
ATOM   2494  C3A POPE  565     241.744  36.158  51.799  1.00  0.00            
ATOM   2495  C4A POPE  565     243.454  34.216  48.639  1.00  0.00            
ATOM   2496  C1B POPE  565     234.111  24.479  54.478  1.00  0.00            
ATOM   2497  C2B POPE  565     232.745  24.864  50.736  1.00  0.00            
ATOM   2498  C3B POPE  565     232.456  28.426  47.995  1.00  0.00            
ATOM   2499  C4B POPE  565     234.481  32.208  46.950  1.00  0.00            
ATOM   2500  NH3 POPE  566      88.387 129.189  71.790  1.00  0.00            
ATOM   2501  PO4 POPE  566      90.109 125.295  70.733  1.00  0.00            
ATOM   2502  GL1 POPE  566      90.536 125.212  66.486  1.00  0.00            
ATOM   2503  GL2 POPE  566      92.544 122.760  65.289  1.00  0.00            
ATOM   2504  C1A POPE  566      91.989 126.479  61.976  1.00  0.00            
ATOM   2505  D2A POPE  566      91.111 126.612  57.312  1.00  0.00            
ATOM   2506  C3A POPE  566      91.367 130.288  54.951  1.00  0.00            
ATOM   2507  C4A POPE  566      94.526 131.932  52.665  1.00  0.00            
ATOM   2508  C1B POPE  566      94.664 120.229  62.683  1.00  0.00            
ATOM   2509  C2B POPE  566      95.391 118.174  59.255  1.00  0.00            
ATOM   2510  C3B POPE  566      95.606 119.843  55.296  1.00  0.00            
ATOM   2511  C4B POPE  566      95.094 122.129  52.164  1.00  0.00            
ATOM   2512  NH3 POPE  567     189.017  37.399  63.952  1.00  0.00            
ATOM   2513  PO4 POPE  567     186.090  39.784  64.120  1.00  0.00            
ATOM   2514  GL1 POPE  567     183.539  38.377  60.946  1.00  0.00            
ATOM   2515  GL2 POPE  567     186.498  36.073  60.062  1.00  0.00            
ATOM   2516  C1A POPE  567     181.769  34.267  57.808  1.00  0.00            
ATOM   2517  D2A POPE  567     179.913  33.335  53.257  1.00  0.00            
ATOM   2518  C3A POPE  567     181.890  32.556  49.401  1.00  0.00            
ATOM   2519  C4A POPE  567     186.142  32.438  47.196  1.00  0.00            
ATOM   2520  C1B POPE  567     186.053  35.929  55.200  1.00  0.00            
ATOM   2521  C2B POPE  567     188.412  35.218  52.050  1.00  0.00            
ATOM   2522  C3B POPE  567     189.241  37.864  48.974  1.00  0.00            
ATOM   2523  C4B POPE  567     187.781  37.999  44.472  1.00  0.00            
ATOM   2524  NH3 POPE  568     211.530  38.118  68.519  1.00  0.00            
ATOM   2525  PO4 POPE  568     213.077  41.248  65.371  1.00  0.00            
ATOM   2526  GL1 POPE  568     212.985  40.482  61.804  1.00  0.00            
ATOM   2527  GL2 POPE  568     216.282  40.195  60.981  1.00  0.00            
ATOM   2528  C1A POPE  568     209.466  41.270  58.889  1.00  0.00            
ATOM   2529  D2A POPE  568     206.788  37.754  56.838  1.00  0.00            
ATOM   2530  C3A POPE  568     203.981  38.612  52.771  1.00  0.00            
ATOM   2531  C4A POPE  568     203.305  40.655  48.986  1.00  0.00            
ATOM   2532  C1B POPE  568     214.513  43.912  58.452  1.00  0.00            
ATOM   2533  C2B POPE  568     210.909  46.922  58.039  1.00  0.00            
ATOM   2534  C3B POPE  568     205.969  45.840  58.519  1.00  0.00            
ATOM   2535  C4B POPE  568     204.010  42.852  59.826  1.00  0.00            
ATOM   2536  NH3 POPE  569     274.757   5.298  64.562  1.00  0.00            
ATOM   2537  PO4 POPE  569     271.587   7.739  62.893  1.00  0.00            
ATOM   2538  GL1 POPE  569     269.779   6.603  59.553  1.00  0.00            
ATOM   2539  GL2 POPE  569     271.228   8.271  57.496  1.00  0.00            
ATOM   2540  C1A POPE  569     267.104   4.719  57.131  1.00  0.00            
ATOM   2541  D2A POPE  569     263.611   2.616  54.187  1.00  0.00            
ATOM   2542  C3A POPE  569     265.110   1.668  50.377  1.00  0.00            
ATOM   2543  C4A POPE  569     265.217   3.242  45.859  1.00  0.00            
ATOM   2544  C1B POPE  569     271.922   9.099  52.098  1.00  0.00            
ATOM   2545  C2B POPE  569     269.711   7.967  48.923  1.00  0.00            
ATOM   2546  C3B POPE  569     265.300   7.999  48.135  1.00  0.00            
ATOM   2547  C4B POPE  569     262.651  11.543  51.221  1.00  0.00            
ATOM   2548  NH3 POPE  570     201.308 242.051  73.124  1.00  0.00            
ATOM   2549  PO4 POPE  570     199.684 238.151  71.380  1.00  0.00            
ATOM   2550  GL1 POPE  570     199.316 240.085  67.578  1.00  0.00            
ATOM   2551  GL2 POPE  570     197.640 242.969  67.152  1.00  0.00            
ATOM   2552  C1A POPE  570     199.591 238.048  63.755  1.00  0.00            
ATOM   2553  D2A POPE  570     199.941 239.431  60.141  1.00  0.00            
ATOM   2554  C3A POPE  570     204.011 240.470  59.858  1.00  0.00            
ATOM   2555  C4A POPE  570     206.918 242.961  59.135  1.00  0.00            
ATOM   2556  C1B POPE  570     194.309 241.547  67.732  1.00  0.00            
ATOM   2557  C2B POPE  570     190.720 241.848  64.836  1.00  0.00            
ATOM   2558  C3B POPE  570     188.300 240.651  61.409  1.00  0.00            
ATOM   2559  C4B POPE  570     189.912 239.305  56.291  1.00  0.00            
ATOM   2560  NH3 POPE  571     166.569 182.863  79.576  1.00  0.00            
ATOM   2561  PO4 POPE  571     163.262 179.116  80.246  1.00  0.00            
ATOM   2562  GL1 POPE  571     163.186 179.508  75.940  1.00  0.00            
ATOM   2563  GL2 POPE  571     166.833 179.704  75.374  1.00  0.00            
ATOM   2564  C1A POPE  571     162.576 180.918  72.741  1.00  0.00            
ATOM   2565  D2A POPE  571     160.682 184.123  69.948  1.00  0.00            
ATOM   2566  C3A POPE  571     156.934 185.880  69.937  1.00  0.00            
ATOM   2567  C4A POPE  571     154.187 189.496  71.351  1.00  0.00            
ATOM   2568  C1B POPE  571     167.212 180.984  71.091  1.00  0.00            
ATOM   2569  C2B POPE  571     164.529 181.959  66.899  1.00  0.00            
ATOM   2570  C3B POPE  571     163.369 182.852  62.202  1.00  0.00            
ATOM   2571  C4B POPE  571     159.499 185.446  59.952  1.00  0.00            
ATOM   2572  NH3 POPE  572     129.361  71.650  65.936  1.00  0.00            
ATOM   2573  PO4 POPE  572     124.956  73.649  67.829  1.00  0.00            
ATOM   2574  GL1 POPE  572     124.987  74.526  63.372  1.00  0.00            
ATOM   2575  GL2 POPE  572     127.933  75.286  62.987  1.00  0.00            
ATOM   2576  C1A POPE  572     122.549  75.616  60.275  1.00  0.00            
ATOM   2577  D2A POPE  572     121.172  78.148  57.110  1.00  0.00            
ATOM   2578  C3A POPE  572     122.094  81.011  54.281  1.00  0.00            
ATOM   2579  C4A POPE  572     121.159  80.242  49.719  1.00  0.00            
ATOM   2580  C1B POPE  572     126.987  76.558  58.597  1.00  0.00            
ATOM   2581  C2B POPE  572     125.694  77.582  54.742  1.00  0.00            
ATOM   2582  C3B POPE  572     125.758  77.912  49.823  1.00  0.00            
ATOM   2583  C4B POPE  572     127.235  80.875  47.420  1.00  0.00            
ATOM   2584  NH3 POPE  573     229.362  65.915  71.090  1.00  0.00            
ATOM   2585  PO4 POPE  573     231.668  65.284  68.188  1.00  0.00            
ATOM   2586  GL1 POPE  573     230.136  65.376  64.170  1.00  0.00            
ATOM   2587  GL2 POPE  573     231.913  68.739  63.822  1.00  0.00            
ATOM   2588  C1A POPE  573     231.349  63.699  59.682  1.00  0.00            
ATOM   2589  D2A POPE  573     229.272  62.703  54.955  1.00  0.00            
ATOM   2590  C3A POPE  573     227.069  58.630  54.310  1.00  0.00            
ATOM   2591  C4A POPE  573     223.087  57.461  51.126  1.00  0.00            
ATOM   2592  C1B POPE  573     232.512  68.557  58.857  1.00  0.00            
ATOM   2593  C2B POPE  573     230.232  68.205  55.506  1.00  0.00            
ATOM   2594  C3B POPE  573     228.495  68.160  51.535  1.00  0.00            
ATOM   2595  C4B POPE  573     228.831  63.669  49.373  1.00  0.00            
ATOM   2596  NH3 POPE  574      86.979  62.730  63.864  1.00  0.00            
ATOM   2597  PO4 POPE  574      85.126  58.701  64.607  1.00  0.00            
ATOM   2598  GL1 POPE  574      84.609  58.599  60.738  1.00  0.00            
ATOM   2599  GL2 POPE  574      87.742  59.600  59.068  1.00  0.00            
ATOM   2600  C1A POPE  574      82.779  58.566  56.492  1.00  0.00            
ATOM   2601  D2A POPE  574      82.966  56.660  52.474  1.00  0.00            
ATOM   2602  C3A POPE  574      85.384  53.689  50.525  1.00  0.00            
ATOM   2603  C4A POPE  574      86.789  50.684  47.358  1.00  0.00            
ATOM   2604  C1B POPE  574      87.065  61.429  56.208  1.00  0.00            
ATOM   2605  C2B POPE  574      84.384  60.961  52.340  1.00  0.00            
ATOM   2606  C3B POPE  574      85.060  58.863  48.665  1.00  0.00            
ATOM   2607  C4B POPE  574      87.766  55.412  46.364  1.00  0.00            
ATOM   2608  NH3 POPE  575     241.043  42.266  65.303  1.00  0.00            
ATOM   2609  PO4 POPE  575     237.791  44.726  65.887  1.00  0.00            
ATOM   2610  GL1 POPE  575     238.021  45.232  60.728  1.00  0.00            
ATOM   2611  GL2 POPE  575     240.508  46.463  59.170  1.00  0.00            
ATOM   2612  C1A POPE  575     236.652  44.310  56.827  1.00  0.00            
ATOM   2613  D2A POPE  575     236.543  43.183  53.255  1.00  0.00            
ATOM   2614  C3A POPE  575     235.476  43.642  48.679  1.00  0.00            
ATOM   2615  C4A POPE  575     234.429  44.298  45.092  1.00  0.00            
ATOM   2616  C1B POPE  575     240.126  48.388  55.968  1.00  0.00            
ATOM   2617  C2B POPE  575     240.513  46.123  52.376  1.00  0.00            
ATOM   2618  C3B POPE  575     240.231  45.508  48.415  1.00  0.00            
ATOM   2619  C4B POPE  575     239.124  46.250  44.087  1.00  0.00            
ATOM   2620  NH3 POPE  576     129.758  41.982  64.891  1.00  0.00            
ATOM   2621  PO4 POPE  576     134.269  40.124  63.196  1.00  0.00            
ATOM   2622  GL1 POPE  576     136.459  39.667  59.035  1.00  0.00            
ATOM   2623  GL2 POPE  576     137.182  42.900  57.974  1.00  0.00            
ATOM   2624  C1A POPE  576     138.870  39.376  55.212  1.00  0.00            
ATOM   2625  D2A POPE  576     141.915  39.439  51.815  1.00  0.00            
ATOM   2626  C3A POPE  576     145.368  37.990  50.775  1.00  0.00            
ATOM   2627  C4A POPE  576     148.197  36.497  48.297  1.00  0.00            
ATOM   2628  C1B POPE  576     137.026  44.657  53.607  1.00  0.00            
ATOM   2629  C2B POPE  576     136.752  45.907  48.523  1.00  0.00            
ATOM   2630  C3B POPE  576     133.950  48.642  46.726  1.00  0.00            
ATOM   2631  C4B POPE  576     134.949  51.625  44.130  1.00  0.00            
ATOM   2632  NH3 POPE  577     209.029 289.865  68.885  1.00  0.00            
ATOM   2633  PO4 POPE  577     208.765 285.885  69.357  1.00  0.00            
ATOM   2634  GL1 POPE  577     209.953 287.231  64.221  1.00  0.00            
ATOM   2635  GL2 POPE  577     207.620   0.454  64.121  1.00  0.00            
ATOM   2636  C1A POPE  577     208.747 288.867  59.414  1.00  0.00            
ATOM   2637  D2A POPE  577     208.589 288.452  55.617  1.00  0.00            
ATOM   2638  C3A POPE  577     205.453   0.249  53.644  1.00  0.00            
ATOM   2639  C4A POPE  577     201.417   1.877  53.632  1.00  0.00            
ATOM   2640  C1B POPE  577     205.135   1.613  61.629  1.00  0.00            
ATOM   2641  C2B POPE  577     203.577   3.824  57.764  1.00  0.00            
ATOM   2642  C3B POPE  577     204.420   5.488  53.196  1.00  0.00            
ATOM   2643  C4B POPE  577     207.045   4.416  50.721  1.00  0.00            
ATOM   2644  NH3 POPE  578     189.426 153.909  71.973  1.00  0.00            
ATOM   2645  PO4 POPE  578     192.987 152.006  73.967  1.00  0.00            
ATOM   2646  GL1 POPE  578     194.178 152.193  69.068  1.00  0.00            
ATOM   2647  GL2 POPE  578     194.479 154.990  68.449  1.00  0.00            
ATOM   2648  C1A POPE  578     194.662 149.100  66.954  1.00  0.00            
ATOM   2649  D2A POPE  578     196.871 146.564  64.300  1.00  0.00            
ATOM   2650  C3A POPE  578     197.530 141.659  63.189  1.00  0.00            
ATOM   2651  C4A POPE  578     201.232 140.375  61.504  1.00  0.00            
ATOM   2652  C1B POPE  578     193.166 156.903  65.507  1.00  0.00            
ATOM   2653  C2B POPE  578     191.951 156.616  61.933  1.00  0.00            
ATOM   2654  C3B POPE  578     190.291 155.802  57.617  1.00  0.00            
ATOM   2655  C4B POPE  578     191.492 154.180  54.567  1.00  0.00            
ATOM   2656  NH3 POPE  579     159.191 281.596  69.737  1.00  0.00            
ATOM   2657  PO4 POPE  579     161.635 284.687  69.660  1.00  0.00            
ATOM   2658  GL1 POPE  579     159.490 285.175  65.527  1.00  0.00            
ATOM   2659  GL2 POPE  579     160.091 288.831  64.829  1.00  0.00            
ATOM   2660  C1A POPE  579     159.538 283.550  61.488  1.00  0.00            
ATOM   2661  D2A POPE  579     156.963 282.979  58.261  1.00  0.00            
ATOM   2662  C3A POPE  579     156.249 286.618  54.600  1.00  0.00            
ATOM   2663  C4A POPE  579     155.862 286.790  50.287  1.00  0.00            
ATOM   2664  C1B POPE  579     161.914 289.269  60.175  1.00  0.00            
ATOM   2665  C2B POPE  579     161.856   0.321  55.765  1.00  0.00            
ATOM   2666  C3B POPE  579     160.374   0.332  51.726  1.00  0.00            
ATOM   2667  C4B POPE  579     158.402 289.117  47.104  1.00  0.00            
ATOM   2668  NH3 POPE  580     230.696 180.688  72.536  1.00  0.00            
ATOM   2669  PO4 POPE  580     230.578 185.923  72.420  1.00  0.00            
ATOM   2670  GL1 POPE  580     230.329 189.242  69.748  1.00  0.00            
ATOM   2671  GL2 POPE  580     228.046 188.089  67.396  1.00  0.00            
ATOM   2672  C1A POPE  580     232.121 190.142  65.733  1.00  0.00            
ATOM   2673  D2A POPE  580     231.705 186.955  61.948  1.00  0.00            
ATOM   2674  C3A POPE  580     233.803 188.630  57.622  1.00  0.00            
ATOM   2675  C4A POPE  580     232.184 188.907  53.068  1.00  0.00            
ATOM   2676  C1B POPE  580     226.681 187.845  63.573  1.00  0.00            
ATOM   2677  C2B POPE  580     226.681 187.342  59.030  1.00  0.00            
ATOM   2678  C3B POPE  580     224.386 187.609  55.375  1.00  0.00            
ATOM   2679  C4B POPE  580     220.438 189.520  53.498  1.00  0.00            
ATOM   2680  NH3 POPE  581      45.634  13.175  67.776  1.00  0.00            
ATOM   2681  PO4 POPE  581      47.233  11.866  64.641  1.00  0.00            
ATOM   2682  GL1 POPE  581      46.490  12.705  61.081  1.00  0.00            
ATOM   2683  GL2 POPE  581      44.336  15.664  59.341  1.00  0.00            
ATOM   2684  C1A POPE  581      47.323  12.123  56.917  1.00  0.00            
ATOM   2685  D2A POPE  581      48.720  14.602  53.892  1.00  0.00            
ATOM   2686  C3A POPE  581      46.628  15.080  50.593  1.00  0.00            
ATOM   2687  C4A POPE  581      45.408  15.588  46.857  1.00  0.00            
ATOM   2688  C1B POPE  581      41.220  15.589  55.918  1.00  0.00            
ATOM   2689  C2B POPE  581      41.771  15.737  50.415  1.00  0.00            
ATOM   2690  C3B POPE  581      39.001  14.585  46.960  1.00  0.00            
ATOM   2691  C4B POPE  581      35.474  13.831  44.004  1.00  0.00            
ATOM   2692  NH3 POPE  582     241.418 258.323  68.193  1.00  0.00            
ATOM   2693  PO4 POPE  582     244.218 255.058  69.002  1.00  0.00            
ATOM   2694  GL1 POPE  582     244.933 252.672  64.897  1.00  0.00            
ATOM   2695  GL2 POPE  582     241.562 252.176  65.456  1.00  0.00            
ATOM   2696  C1A POPE  582     245.840 250.336  61.028  1.00  0.00            
ATOM   2697  D2A POPE  582     244.282 248.643  56.731  1.00  0.00            
ATOM   2698  C3A POPE  582     246.080 249.777  53.066  1.00  0.00            
ATOM   2699  C4A POPE  582     245.760 251.568  49.394  1.00  0.00            
ATOM   2700  C1B POPE  582     239.200 250.246  61.802  1.00  0.00            
ATOM   2701  C2B POPE  582     239.320 248.826  57.302  1.00  0.00            
ATOM   2702  C3B POPE  582     240.943 249.954  52.711  1.00  0.00            
ATOM   2703  C4B POPE  582     241.452 248.898  48.152  1.00  0.00            
ATOM   2704  NH3 POPE  583      17.134 237.333  62.755  1.00  0.00            
ATOM   2705  PO4 POPE  583      16.640 233.512  62.000  1.00  0.00            
ATOM   2706  GL1 POPE  583      13.557 231.577  58.763  1.00  0.00            
ATOM   2707  GL2 POPE  583      14.855 230.925  54.801  1.00  0.00            
ATOM   2708  C1A POPE  583      10.147 232.356  56.215  1.00  0.00            
ATOM   2709  D2A POPE  583       5.733 230.706  55.696  1.00  0.00            
ATOM   2710  C3A POPE  583       3.818 228.805  53.478  1.00  0.00            
ATOM   2711  C4A POPE  583       3.234 226.569  50.277  1.00  0.00            
ATOM   2712  C1B POPE  583      10.948 230.400  51.803  1.00  0.00            
ATOM   2713  C2B POPE  583       7.792 230.442  49.508  1.00  0.00            
ATOM   2714  C3B POPE  583       6.021 234.036  46.900  1.00  0.00            
ATOM   2715  C4B POPE  583       6.209 235.258  43.178  1.00  0.00            
ATOM   2716  NH3 POPE  584     197.554 175.119  75.374  1.00  0.00            
ATOM   2717  PO4 POPE  584     202.182 175.015  74.850  1.00  0.00            
ATOM   2718  GL1 POPE  584     200.320 176.444  71.314  1.00  0.00            
ATOM   2719  GL2 POPE  584     197.519 178.119  70.421  1.00  0.00            
ATOM   2720  C1A POPE  584     199.013 174.391  66.639  1.00  0.00            
ATOM   2721  D2A POPE  584     198.121 174.571  63.288  1.00  0.00            
ATOM   2722  C3A POPE  584     198.994 178.052  61.118  1.00  0.00            
ATOM   2723  C4A POPE  584     198.645 179.976  57.701  1.00  0.00            
ATOM   2724  C1B POPE  584     197.011 179.241  65.842  1.00  0.00            
ATOM   2725  C2B POPE  584     195.798 181.876  61.963  1.00  0.00            
ATOM   2726  C3B POPE  584     194.031 182.176  58.350  1.00  0.00            
ATOM   2727  C4B POPE  584     196.030 183.163  54.014  1.00  0.00            
ATOM   2728  NH3 POPE  585      21.488  58.728  66.220  1.00  0.00            
ATOM   2729  PO4 POPE  585      24.874  60.282  69.408  1.00  0.00            
ATOM   2730  GL1 POPE  585      26.414  59.446  64.924  1.00  0.00            
ATOM   2731  GL2 POPE  585      28.691  61.739  62.724  1.00  0.00            
ATOM   2732  C1A POPE  585      28.385  56.647  62.126  1.00  0.00            
ATOM   2733  D2A POPE  585      32.639  55.690  59.520  1.00  0.00            
ATOM   2734  C3A POPE  585      33.256  56.919  54.363  1.00  0.00            
ATOM   2735  C4A POPE  585      33.222  57.317  50.165  1.00  0.00            
ATOM   2736  C1B POPE  585      28.842  62.403  59.247  1.00  0.00            
ATOM   2737  C2B POPE  585      29.152  59.467  55.421  1.00  0.00            
ATOM   2738  C3B POPE  585      28.442  55.892  51.644  1.00  0.00            
ATOM   2739  C4B POPE  585      28.969  56.783  47.420  1.00  0.00            
ATOM   2740  NH3 POPE  586     278.597 265.401  65.392  1.00  0.00            
ATOM   2741  PO4 POPE  586     276.959 269.418  64.106  1.00  0.00            
ATOM   2742  GL1 POPE  586     275.251 271.047  59.352  1.00  0.00            
ATOM   2743  GL2 POPE  586     271.975 273.263  58.060  1.00  0.00            
ATOM   2744  C1A POPE  586     275.608 270.924  54.699  1.00  0.00            
ATOM   2745  D2A POPE  586     273.353 271.055  50.530  1.00  0.00            
ATOM   2746  C3A POPE  586     276.604 267.456  48.063  1.00  0.00            
ATOM   2747  C4A POPE  586     279.659 265.621  44.912  1.00  0.00            
ATOM   2748  C1B POPE  586     270.298 268.640  55.776  1.00  0.00            
ATOM   2749  C2B POPE  586     269.533 264.708  53.390  1.00  0.00            
ATOM   2750  C3B POPE  586     268.532 263.163  48.820  1.00  0.00            
ATOM   2751  C4B POPE  586     265.958 260.601  46.278  1.00  0.00            
ATOM   2752  NH3 POPE  587     262.679 113.793  72.589  1.00  0.00            
ATOM   2753  PO4 POPE  587     260.384 110.213  73.304  1.00  0.00            
ATOM   2754  GL1 POPE  587     260.141 110.435  69.367  1.00  0.00            
ATOM   2755  GL2 POPE  587     261.615 108.996  67.735  1.00  0.00            
ATOM   2756  C1A POPE  587     258.529 113.170  65.252  1.00  0.00            
ATOM   2757  D2A POPE  587     258.593 115.254  61.614  1.00  0.00            
ATOM   2758  C3A POPE  587     255.282 114.154  59.945  1.00  0.00            
ATOM   2759  C4A POPE  587     252.334 114.572  56.121  1.00  0.00            
ATOM   2760  C1B POPE  587     260.669 107.895  63.669  1.00  0.00            
ATOM   2761  C2B POPE  587     257.787 109.907  59.977  1.00  0.00            
ATOM   2762  C3B POPE  587     255.449 110.854  55.400  1.00  0.00            
ATOM   2763  C4B POPE  587     257.562 111.090  51.000  1.00  0.00            
ATOM   2764  NH3 POPE  588     229.216 124.579  70.720  1.00  0.00            
ATOM   2765  PO4 POPE  588     227.999 121.018  72.587  1.00  0.00            
ATOM   2766  GL1 POPE  588     228.021 119.868  68.403  1.00  0.00            
ATOM   2767  GL2 POPE  588     230.023 121.590  66.349  1.00  0.00            
ATOM   2768  C1A POPE  588     226.386 118.244  65.161  1.00  0.00            
ATOM   2769  D2A POPE  588     227.559 119.341  60.446  1.00  0.00            
ATOM   2770  C3A POPE  588     227.474 118.046  56.366  1.00  0.00            
ATOM   2771  C4A POPE  588     224.345 116.910  52.719  1.00  0.00            
ATOM   2772  C1B POPE  588     231.013 122.317  62.520  1.00  0.00            
ATOM   2773  C2B POPE  588     231.907 123.444  58.039  1.00  0.00            
ATOM   2774  C3B POPE  588     231.247 122.319  53.966  1.00  0.00            
ATOM   2775  C4B POPE  588     230.320 121.384  49.802  1.00  0.00            
ATOM   2776  NH3 POPE  589     221.421 110.339  69.558  1.00  0.00            
ATOM   2777  PO4 POPE  589     217.149 109.797  67.858  1.00  0.00            
ATOM   2778  GL1 POPE  589     214.792 107.911  64.356  1.00  0.00            
ATOM   2779  GL2 POPE  589     210.984 106.069  64.156  1.00  0.00            
ATOM   2780  C1A POPE  589     213.973 106.675  59.824  1.00  0.00            
ATOM   2781  D2A POPE  589     211.227 106.849  56.886  1.00  0.00            
ATOM   2782  C3A POPE  589     212.411 105.569  52.969  1.00  0.00            
ATOM   2783  C4A POPE  589     214.755 103.901  48.806  1.00  0.00            
ATOM   2784  C1B POPE  589     210.979 109.900  62.240  1.00  0.00            
ATOM   2785  C2B POPE  589     214.022 111.756  60.283  1.00  0.00            
ATOM   2786  C3B POPE  589     215.705 113.239  56.077  1.00  0.00            
ATOM   2787  C4B POPE  589     216.837 113.720  52.063  1.00  0.00            
ATOM   2788  NH3 POPE  590      70.539  58.923  66.726  1.00  0.00            
ATOM   2789  PO4 POPE  590      72.072  56.148  64.265  1.00  0.00            
ATOM   2790  GL1 POPE  590      70.807  55.492  60.781  1.00  0.00            
ATOM   2791  GL2 POPE  590      71.453  52.499  59.216  1.00  0.00            
ATOM   2792  C1A POPE  590      68.577  58.013  57.061  1.00  0.00            
ATOM   2793  D2A POPE  590      65.572  58.930  53.471  1.00  0.00            
ATOM   2794  C3A POPE  590      64.727  59.258  49.126  1.00  0.00            
ATOM   2795  C4A POPE  590      60.752  57.086  46.539  1.00  0.00            
ATOM   2796  C1B POPE  590      70.978  53.567  54.740  1.00  0.00            
ATOM   2797  C2B POPE  590      69.270  55.893  51.093  1.00  0.00            
ATOM   2798  C3B POPE  590      69.507  58.570  46.933  1.00  0.00            
ATOM   2799  C4B POPE  590      69.409  61.274  44.327  1.00  0.00            
ATOM   2800  NH3 POPE  591      12.372 261.487  63.491  1.00  0.00            
ATOM   2801  PO4 POPE  591       8.817 262.835  61.666  1.00  0.00            
ATOM   2802  GL1 POPE  591       7.784 263.922  58.247  1.00  0.00            
ATOM   2803  GL2 POPE  591       8.441 262.391  55.114  1.00  0.00            
ATOM   2804  C1A POPE  591       5.571 266.240  54.640  1.00  0.00            
ATOM   2805  D2A POPE  591       6.778 270.124  53.130  1.00  0.00            
ATOM   2806  C3A POPE  591       5.990 271.480  48.719  1.00  0.00            
ATOM   2807  C4A POPE  591       4.845 269.597  44.625  1.00  0.00            
ATOM   2808  C1B POPE  591      12.121 263.504  53.201  1.00  0.00            
ATOM   2809  C2B POPE  591      15.159 266.752  53.967  1.00  0.00            
ATOM   2810  C3B POPE  591      18.624 268.091  52.388  1.00  0.00            
ATOM   2811  C4B POPE  591      19.411 269.517  48.772  1.00  0.00            
ATOM   2812  NH3 POPE  592     229.858 223.867  72.210  1.00  0.00            
ATOM   2813  PO4 POPE  592     229.592 219.901  73.021  1.00  0.00            
ATOM   2814  GL1 POPE  592     230.506 219.693  68.576  1.00  0.00            
ATOM   2815  GL2 POPE  592     228.262 221.154  66.961  1.00  0.00            
ATOM   2816  C1A POPE  592     231.789 219.291  64.118  1.00  0.00            
ATOM   2817  D2A POPE  592     231.454 217.839  60.426  1.00  0.00            
ATOM   2818  C3A POPE  592     228.486 215.996  57.361  1.00  0.00            
ATOM   2819  C4A POPE  592     225.957 213.636  53.889  1.00  0.00            
ATOM   2820  C1B POPE  592     226.630 219.915  62.642  1.00  0.00            
ATOM   2821  C2B POPE  592     227.419 220.775  58.410  1.00  0.00            
ATOM   2822  C3B POPE  592     227.236 219.255  54.022  1.00  0.00            
ATOM   2823  C4B POPE  592     229.246 217.833  50.598  1.00  0.00            
ATOM   2824  NH3 POPE  593      14.261  97.768  72.899  1.00  0.00            
ATOM   2825  PO4 POPE  593      15.777  98.709  68.617  1.00  0.00            
ATOM   2826  GL1 POPE  593      17.895  98.817  65.210  1.00  0.00            
ATOM   2827  GL2 POPE  593      15.573  95.807  64.107  1.00  0.00            
ATOM   2828  C1A POPE  593      18.545  98.031  61.512  1.00  0.00            
ATOM   2829  D2A POPE  593      18.445  94.932  58.992  1.00  0.00            
ATOM   2830  C3A POPE  593      20.189  95.816  54.403  1.00  0.00            
ATOM   2831  C4A POPE  593      24.970  94.427  52.177  1.00  0.00            
ATOM   2832  C1B POPE  593      13.953  96.908  60.293  1.00  0.00            
ATOM   2833  C2B POPE  593      14.633  96.376  55.652  1.00  0.00            
ATOM   2834  C3B POPE  593      14.780  99.129  51.522  1.00  0.00            
ATOM   2835  C4B POPE  593      12.686 102.076  49.436  1.00  0.00            
ATOM   2836  NH3 POPE  594     117.235 122.382  69.433  1.00  0.00            
ATOM   2837  PO4 POPE  594     113.689 124.577  72.257  1.00  0.00            
ATOM   2838  GL1 POPE  594     112.864 125.411  67.482  1.00  0.00            
ATOM   2839  GL2 POPE  594     110.897 123.777  66.196  1.00  0.00            
ATOM   2840  C1A POPE  594     110.674 128.576  64.945  1.00  0.00            
ATOM   2841  D2A POPE  594     110.260 128.930  60.916  1.00  0.00            
ATOM   2842  C3A POPE  594     113.609 128.734  57.821  1.00  0.00            
ATOM   2843  C4A POPE  594     112.510 126.591  54.111  1.00  0.00            
ATOM   2844  C1B POPE  594     113.375 124.955  62.553  1.00  0.00            
ATOM   2845  C2B POPE  594     116.193 124.391  61.036  1.00  0.00            
ATOM   2846  C3B POPE  594     119.066 121.910  58.405  1.00  0.00            
ATOM   2847  C4B POPE  594     118.049 118.279  55.873  1.00  0.00            
ATOM   2848  NH3 POPE  595     267.644  42.843  66.633  1.00  0.00            
ATOM   2849  PO4 POPE  595     266.186  45.532  64.084  1.00  0.00            
ATOM   2850  GL1 POPE  595     266.307  43.616  59.204  1.00  0.00            
ATOM   2851  GL2 POPE  595     264.160  40.822  57.310  1.00  0.00            
ATOM   2852  C1A POPE  595     267.308  44.821  55.263  1.00  0.00            
ATOM   2853  D2A POPE  595     265.248  45.740  51.773  1.00  0.00            
ATOM   2854  C3A POPE  595     264.842  48.772  48.678  1.00  0.00            
ATOM   2855  C4A POPE  595     265.960  51.774  45.635  1.00  0.00            
ATOM   2856  C1B POPE  595     263.222  41.550  53.390  1.00  0.00            
ATOM   2857  C2B POPE  595     262.611  41.084  49.088  1.00  0.00            
ATOM   2858  C3B POPE  595     263.961  43.080  46.005  1.00  0.00            
ATOM   2859  C4B POPE  595     265.855  45.705  43.909  1.00  0.00            
ATOM   2860  NH3 POPE  596     240.449 138.385  70.487  1.00  0.00            
ATOM   2861  PO4 POPE  596     236.192 136.328  70.322  1.00  0.00            
ATOM   2862  GL1 POPE  596     237.718 136.868  66.478  1.00  0.00            
ATOM   2863  GL2 POPE  596     236.390 133.177  65.877  1.00  0.00            
ATOM   2864  C1A POPE  596     238.950 135.659  61.731  1.00  0.00            
ATOM   2865  D2A POPE  596     241.309 137.577  58.962  1.00  0.00            
ATOM   2866  C3A POPE  596     242.033 136.087  55.018  1.00  0.00            
ATOM   2867  C4A POPE  596     244.784 137.839  51.162  1.00  0.00            
ATOM   2868  C1B POPE  596     236.017 130.934  62.971  1.00  0.00            
ATOM   2869  C2B POPE  596     234.831 131.422  59.028  1.00  0.00            
ATOM   2870  C3B POPE  596     236.643 130.955  53.923  1.00  0.00            
ATOM   2871  C4B POPE  596     239.709 133.070  51.153  1.00  0.00            
ATOM   2872  NH3 POPE  597     132.739 110.518  74.147  1.00  0.00            
ATOM   2873  PO4 POPE  597     133.243 109.452  69.515  1.00  0.00            
ATOM   2874  GL1 POPE  597     135.984 108.729  66.189  1.00  0.00            
ATOM   2875  GL2 POPE  597     133.163 111.158  64.069  1.00  0.00            
ATOM   2876  C1A POPE  597     135.766 104.752  63.197  1.00  0.00            
ATOM   2877  D2A POPE  597     133.144 102.935  59.397  1.00  0.00            
ATOM   2878  C3A POPE  597     135.111 102.334  55.162  1.00  0.00            
ATOM   2879  C4A POPE  597     137.690 101.893  52.238  1.00  0.00            
ATOM   2880  C1B POPE  597     135.614 110.002  61.508  1.00  0.00            
ATOM   2881  C2B POPE  597     135.621 107.462  57.726  1.00  0.00            
ATOM   2882  C3B POPE  597     137.944 106.925  53.700  1.00  0.00            
ATOM   2883  C4B POPE  597     141.241 106.319  51.689  1.00  0.00            
ATOM   2884  NH3 POPE  598     236.072  12.315  65.079  1.00  0.00            
ATOM   2885  PO4 POPE  598     238.066   7.750  65.865  1.00  0.00            
ATOM   2886  GL1 POPE  598     235.574   7.802  60.918  1.00  0.00            
ATOM   2887  GL2 POPE  598     235.192  10.104  59.597  1.00  0.00            
ATOM   2888  C1A POPE  598     236.150   5.244  57.502  1.00  0.00            
ATOM   2889  D2A POPE  598     233.899   3.730  53.352  1.00  0.00            
ATOM   2890  C3A POPE  598     231.509 289.704  51.789  1.00  0.00            
ATOM   2891  C4A POPE  598     230.075 286.900  48.415  1.00  0.00            
ATOM   2892  C1B POPE  598     235.671  10.159  55.661  1.00  0.00            
ATOM   2893  C2B POPE  598     233.892   8.698  51.577  1.00  0.00            
ATOM   2894  C3B POPE  598     234.527   5.586  48.375  1.00  0.00            
ATOM   2895  C4B POPE  598     232.016   1.719  46.857  1.00  0.00            
ATOM   2896  NH3 POPE  599     244.362 271.049  67.574  1.00  0.00            
ATOM   2897  PO4 POPE  599     247.191 273.587  65.267  1.00  0.00            
ATOM   2898  GL1 POPE  599     246.273 275.108  61.121  1.00  0.00            
ATOM   2899  GL2 POPE  599     249.226 276.701  61.044  1.00  0.00            
ATOM   2900  C1A POPE  599     246.142 274.639  57.533  1.00  0.00            
ATOM   2901  D2A POPE  599     245.119 272.526  53.328  1.00  0.00            
ATOM   2902  C3A POPE  599     242.461 273.305  48.917  1.00  0.00            
ATOM   2903  C4A POPE  599     242.863 274.830  44.408  1.00  0.00            
ATOM   2904  C1B POPE  599     251.653 277.138  57.211  1.00  0.00            
ATOM   2905  C2B POPE  599     254.253 276.947  54.396  1.00  0.00            
ATOM   2906  C3B POPE  599     254.865 275.680  49.939  1.00  0.00            
ATOM   2907  C4B POPE  599     256.411 275.794  45.970  1.00  0.00            
ATOM   2908  NH3 POPE  600     188.219 127.878  68.658  1.00  0.00            
ATOM   2909  PO4 POPE  600     189.387 124.049  70.758  1.00  0.00            
ATOM   2910  GL1 POPE  600     191.435 123.786  66.778  1.00  0.00            
ATOM   2911  GL2 POPE  600     194.701 123.471  65.271  1.00  0.00            
ATOM   2912  C1A POPE  600     190.738 118.985  63.708  1.00  0.00            
ATOM   2913  D2A POPE  600     191.702 118.021  59.361  1.00  0.00            
ATOM   2914  C3A POPE  600     191.450 119.248  55.807  1.00  0.00            
ATOM   2915  C4A POPE  600     192.123 121.252  52.265  1.00  0.00            
ATOM   2916  C1B POPE  600     192.268 123.688  62.055  1.00  0.00            
ATOM   2917  C2B POPE  600     192.888 123.465  57.519  1.00  0.00            
ATOM   2918  C3B POPE  600     193.410 126.080  53.781  1.00  0.00            
ATOM   2919  C4B POPE  600     194.831 130.062  52.962  1.00  0.00            
ATOM   2920  NH3 POPE  601     145.775  71.289  67.643  1.00  0.00            
ATOM   2921  PO4 POPE  601     146.797  67.138  66.305  1.00  0.00            
ATOM   2922  GL1 POPE  601     147.897  69.589  62.156  1.00  0.00            
ATOM   2923  GL2 POPE  601     145.603  71.945  61.435  1.00  0.00            
ATOM   2924  C1A POPE  601     147.594  69.542  57.667  1.00  0.00            
ATOM   2925  D2A POPE  601     149.946  70.560  53.830  1.00  0.00            
ATOM   2926  C3A POPE  601     153.510  70.017  52.762  1.00  0.00            
ATOM   2927  C4A POPE  601     156.350  69.972  50.655  1.00  0.00            
ATOM   2928  C1B POPE  601     145.272  73.985  56.816  1.00  0.00            
ATOM   2929  C2B POPE  601     144.053  73.240  52.603  1.00  0.00            
ATOM   2930  C3B POPE  601     145.984  68.964  51.139  1.00  0.00            
ATOM   2931  C4B POPE  601     146.430  66.875  47.031  1.00  0.00            
ATOM   2932  NH3 POPE  602     150.263 204.907  84.212  1.00  0.00            
ATOM   2933  PO4 POPE  602     151.491 210.085  83.908  1.00  0.00            
ATOM   2934  GL1 POPE  602     150.973 208.665  79.839  1.00  0.00            
ATOM   2935  GL2 POPE  602     154.370 208.710  77.533  1.00  0.00            
ATOM   2936  C1A POPE  602     151.144 206.970  74.534  1.00  0.00            
ATOM   2937  D2A POPE  602     153.190 204.277  71.861  1.00  0.00            
ATOM   2938  C3A POPE  602     156.274 200.613  72.967  1.00  0.00            
ATOM   2939  C4A POPE  602     157.541 198.581  76.563  1.00  0.00            
ATOM   2940  C1B POPE  602     153.754 210.873  73.876  1.00  0.00            
ATOM   2941  C2B POPE  602     152.829 209.409  69.826  1.00  0.00            
ATOM   2942  C3B POPE  602     153.162 207.505  65.732  1.00  0.00            
ATOM   2943  C4B POPE  602     155.245 209.085  62.568  1.00  0.00            
ATOM   2944  NH3 POPE  603      54.626 166.935  68.059  1.00  0.00            
ATOM   2945  PO4 POPE  603      50.428 164.558  67.331  1.00  0.00            
ATOM   2946  GL1 POPE  603      48.624 164.097  63.317  1.00  0.00            
ATOM   2947  GL2 POPE  603      46.072 166.123  62.961  1.00  0.00            
ATOM   2948  C1A POPE  603      47.615 163.116  59.617  1.00  0.00            
ATOM   2949  D2A POPE  603      48.296 161.296  54.598  1.00  0.00            
ATOM   2950  C3A POPE  603      52.215 160.479  56.226  1.00  0.00            
ATOM   2951  C4A POPE  603      55.940 159.633  59.152  1.00  0.00            
ATOM   2952  C1B POPE  603      45.627 167.833  58.663  1.00  0.00            
ATOM   2953  C2B POPE  603      47.859 169.475  54.343  1.00  0.00            
ATOM   2954  C3B POPE  603      49.412 169.531  50.059  1.00  0.00            
ATOM   2955  C4B POPE  603      51.415 167.226  46.201  1.00  0.00            
ATOM   2956  NH3 POPE  604     112.556 175.970  73.683  1.00  0.00            
ATOM   2957  PO4 POPE  604     108.412 176.707  74.620  1.00  0.00            
ATOM   2958  GL1 POPE  604     106.715 176.683  70.348  1.00  0.00            
ATOM   2959  GL2 POPE  604     109.653 177.040  69.104  1.00  0.00            
ATOM   2960  C1A POPE  604     105.301 176.925  66.440  1.00  0.00            
ATOM   2961  D2A POPE  604     101.761 174.345  64.258  1.00  0.00            
ATOM   2962  C3A POPE  604     101.513 170.577  64.568  1.00  0.00            
ATOM   2963  C4A POPE  604      99.888 166.163  65.014  1.00  0.00            
ATOM   2964  C1B POPE  604     110.559 179.016  65.059  1.00  0.00            
ATOM   2965  C2B POPE  604     110.073 182.962  61.389  1.00  0.00            
ATOM   2966  C3B POPE  604     110.049 183.042  57.300  1.00  0.00            
ATOM   2967  C4B POPE  604     107.764 183.020  52.846  1.00  0.00            
ATOM   2968  NH3 POPE  605     103.075 284.423  67.490  1.00  0.00            
ATOM   2969  PO4 POPE  605     100.760 284.345  63.916  1.00  0.00            
ATOM   2970  GL1 POPE  605     100.215 285.418  61.264  1.00  0.00            
ATOM   2971  GL2 POPE  605      98.607 288.155  61.355  1.00  0.00            
ATOM   2972  C1A POPE  605      96.619 284.265  58.766  1.00  0.00            
ATOM   2973  D2A POPE  605      95.768 286.177  54.097  1.00  0.00            
ATOM   2974  C3A POPE  605     100.190 286.591  52.904  1.00  0.00            
ATOM   2975  C4A POPE  605     102.706   0.547  53.091  1.00  0.00            
ATOM   2976  C1B POPE  605      99.816 288.480  57.283  1.00  0.00            
ATOM   2977  C2B POPE  605     103.401   1.100  58.059  1.00  0.00            
ATOM   2978  C3B POPE  605     106.486   2.515  56.523  1.00  0.00            
ATOM   2979  C4B POPE  605     108.523   4.056  52.176  1.00  0.00            
ATOM   2980  NH3 POPE  606     115.633 101.989  74.041  1.00  0.00            
ATOM   2981  PO4 POPE  606     115.526  97.494  71.496  1.00  0.00            
ATOM   2982  GL1 POPE  606     117.494  98.739  68.396  1.00  0.00            
ATOM   2983  GL2 POPE  606     120.051  96.853  65.979  1.00  0.00            
ATOM   2984  C1A POPE  606     117.200 100.529  64.359  1.00  0.00            
ATOM   2985  D2A POPE  606     117.316 102.025  59.150  1.00  0.00            
ATOM   2986  C3A POPE  606     114.414 105.453  57.726  1.00  0.00            
ATOM   2987  C4A POPE  606     115.319 108.178  55.094  1.00  0.00            
ATOM   2988  C1B POPE  606     119.543  97.226  60.911  1.00  0.00            
ATOM   2989  C2B POPE  606     119.567  97.902  56.724  1.00  0.00            
ATOM   2990  C3B POPE  606     120.199  99.041  52.317  1.00  0.00            
ATOM   2991  C4B POPE  606     125.205  98.916  50.680  1.00  0.00            
ATOM   2992  NH3 POPE  607     109.979 219.053  72.993  1.00  0.00            
ATOM   2993  PO4 POPE  607     105.099 218.431  72.621  1.00  0.00            
ATOM   2994  GL1 POPE  607     103.438 216.685  69.555  1.00  0.00            
ATOM   2995  GL2 POPE  607     101.877 219.328  67.719  1.00  0.00            
ATOM   2996  C1A POPE  607     104.253 212.812  67.057  1.00  0.00            
ATOM   2997  D2A POPE  607     103.224 208.038  67.660  1.00  0.00            
ATOM   2998  C3A POPE  607     106.622 205.763  67.361  1.00  0.00            
ATOM   2999  C4A POPE  607     109.566 202.074  66.551  1.00  0.00            
ATOM   3000  C1B POPE  607     102.998 220.092  63.653  1.00  0.00            
ATOM   3001  C2B POPE  607     103.627 218.150  59.395  1.00  0.00            
ATOM   3002  C3B POPE  607     106.919 214.816  57.774  1.00  0.00            
ATOM   3003  C4B POPE  607     108.123 212.322  54.301  1.00  0.00            
ATOM   3004  NH3 POPE  608     199.772  42.714  66.528  1.00  0.00            
ATOM   3005  PO4 POPE  608     196.188  43.326  65.997  1.00  0.00            
ATOM   3006  GL1 POPE  608     196.626  41.590  62.321  1.00  0.00            
ATOM   3007  GL2 POPE  608     194.391  38.984  62.821  1.00  0.00            
ATOM   3008  C1A POPE  608     193.949  41.499  58.116  1.00  0.00            
ATOM   3009  D2A POPE  608     193.062  42.557  53.907  1.00  0.00            
ATOM   3010  C3A POPE  608     192.524  46.676  51.742  1.00  0.00            
ATOM   3011  C4A POPE  608     193.663  51.271  51.870  1.00  0.00            
ATOM   3012  C1B POPE  608     193.948  36.360  59.529  1.00  0.00            
ATOM   3013  C2B POPE  608     192.871  36.784  55.276  1.00  0.00            
ATOM   3014  C3B POPE  608     194.424  38.892  50.868  1.00  0.00            
ATOM   3015  C4B POPE  608     197.092  36.159  47.571  1.00  0.00            
ATOM   3016  NH3 POPE  609     169.161 121.865  64.899  1.00  0.00            
ATOM   3017  PO4 POPE  609     167.318 119.866  68.033  1.00  0.00            
ATOM   3018  GL1 POPE  609     168.535 117.001  64.016  1.00  0.00            
ATOM   3019  GL2 POPE  609     170.738 114.205  62.460  1.00  0.00            
ATOM   3020  C1A POPE  609     169.686 118.670  59.462  1.00  0.00            
ATOM   3021  D2A POPE  609     169.975 120.412  54.835  1.00  0.00            
ATOM   3022  C3A POPE  609     167.852 123.094  52.885  1.00  0.00            
ATOM   3023  C4A POPE  609     163.523 123.825  52.621  1.00  0.00            
ATOM   3024  C1B POPE  609     168.742 113.976  59.078  1.00  0.00            
ATOM   3025  C2B POPE  609     168.079 115.391  55.458  1.00  0.00            
ATOM   3026  C3B POPE  609     169.436 116.645  52.205  1.00  0.00            
ATOM   3027  C4B POPE  609     171.285 119.650  49.712  1.00  0.00            
ATOM   3028  NH3 POPE  610     278.369 166.969  67.019  1.00  0.00            
ATOM   3029  PO4 POPE  610     275.781 164.466  66.959  1.00  0.00            
ATOM   3030  GL1 POPE  610     274.038 164.908  63.412  1.00  0.00            
ATOM   3031  GL2 POPE  610     270.081 167.163  63.000  1.00  0.00            
ATOM   3032  C1A POPE  610     270.605 162.083  61.017  1.00  0.00            
ATOM   3033  D2A POPE  610     268.967 160.530  57.600  1.00  0.00            
ATOM   3034  C3A POPE  610     268.998 164.257  55.508  1.00  0.00            
ATOM   3035  C4A POPE  610     268.538 167.150  52.573  1.00  0.00            
ATOM   3036  C1B POPE  610     266.998 167.780  59.837  1.00  0.00            
ATOM   3037  C2B POPE  610     264.755 167.581  55.920  1.00  0.00            
ATOM   3038  C3B POPE  610     263.522 166.757  51.297  1.00  0.00            
ATOM   3039  C4B POPE  610     261.927 163.799  48.606  1.00  0.00            
ATOM   3040  NH3 POPE  611     266.476  39.747  62.575  1.00  0.00            
ATOM   3041  PO4 POPE  611     268.251  35.931  62.766  1.00  0.00            
ATOM   3042  GL1 POPE  611     269.916  37.345  59.429  1.00  0.00            
ATOM   3043  GL2 POPE  611     272.440  36.247  57.879  1.00  0.00            
ATOM   3044  C1A POPE  611     269.212  40.571  56.045  1.00  0.00            
ATOM   3045  D2A POPE  611     267.426  40.057  51.391  1.00  0.00            
ATOM   3046  C3A POPE  611     267.971  41.545  49.615  1.00  0.00            
ATOM   3047  C4A POPE  611     270.373  43.470  47.048  1.00  0.00            
ATOM   3048  C1B POPE  611     271.236  36.607  54.325  1.00  0.00            
ATOM   3049  C2B POPE  611     268.295  35.009  50.962  1.00  0.00            
ATOM   3050  C3B POPE  611     266.413  36.509  47.739  1.00  0.00            
ATOM   3051  C4B POPE  611     267.743  39.387  44.830  1.00  0.00            
ATOM   3052  NH3 POPE  612       9.359  42.986  63.534  1.00  0.00            
ATOM   3053  PO4 POPE  612       8.095  38.931  63.705  1.00  0.00            
ATOM   3054  GL1 POPE  612       9.115  38.715  59.418  1.00  0.00            
ATOM   3055  GL2 POPE  612      11.064  40.522  59.455  1.00  0.00            
ATOM   3056  C1A POPE  612       8.990  39.702  55.289  1.00  0.00            
ATOM   3057  D2A POPE  612       8.233  43.091  53.150  1.00  0.00            
ATOM   3058  C3A POPE  612       8.487  42.338  48.483  1.00  0.00            
ATOM   3059  C4A POPE  612       9.431  43.692  44.894  1.00  0.00            
ATOM   3060  C1B POPE  612      12.858  42.283  56.055  1.00  0.00            
ATOM   3061  C2B POPE  612      13.015  42.279  51.746  1.00  0.00            
ATOM   3062  C3B POPE  612      13.333  40.567  47.115  1.00  0.00            
ATOM   3063  C4B POPE  612      15.175  36.382  46.975  1.00  0.00            
ATOM   3064  NH3 POPE  613     213.947 231.166  73.320  1.00  0.00            
ATOM   3065  PO4 POPE  613     212.466 236.244  71.907  1.00  0.00            
ATOM   3066  GL1 POPE  613     211.139 236.854  68.410  1.00  0.00            
ATOM   3067  GL2 POPE  613     212.741 232.970  66.387  1.00  0.00            
ATOM   3068  C1A POPE  613     208.781 238.071  65.888  1.00  0.00            
ATOM   3069  D2A POPE  613     208.538 237.123  61.974  1.00  0.00            
ATOM   3070  C3A POPE  613     207.899 236.136  57.423  1.00  0.00            
ATOM   3071  C4A POPE  613     208.931 236.169  53.567  1.00  0.00            
ATOM   3072  C1B POPE  613     212.300 233.516  62.123  1.00  0.00            
ATOM   3073  C2B POPE  613     212.464 232.344  57.863  1.00  0.00            
ATOM   3074  C3B POPE  613     210.561 231.448  53.814  1.00  0.00            
ATOM   3075  C4B POPE  613     213.026 229.296  50.492  1.00  0.00            
ATOM   3076  NH3 POPE  614      59.900  58.752  70.915  1.00  0.00            
ATOM   3077  PO4 POPE  614      59.226  55.371  67.818  1.00  0.00            
ATOM   3078  GL1 POPE  614      58.871  56.976  63.164  1.00  0.00            
ATOM   3079  GL2 POPE  614      61.661  60.107  63.281  1.00  0.00            
ATOM   3080  C1A POPE  614      57.443  55.801  58.970  1.00  0.00            
ATOM   3081  D2A POPE  614      54.674  55.690  55.691  1.00  0.00            
ATOM   3082  C3A POPE  614      57.368  54.514  52.219  1.00  0.00            
ATOM   3083  C4A POPE  614      55.920  57.052  49.054  1.00  0.00            
ATOM   3084  C1B POPE  614      62.812  63.907  61.811  1.00  0.00            
ATOM   3085  C2B POPE  614      61.033  64.189  57.760  1.00  0.00            
ATOM   3086  C3B POPE  614      60.983  62.675  54.176  1.00  0.00            
ATOM   3087  C4B POPE  614      62.924  63.643  51.234  1.00  0.00            
ATOM   3088  NH3 POPE  615     194.279  18.301  68.957  1.00  0.00            
ATOM   3089  PO4 POPE  615     190.244  21.192  66.356  1.00  0.00            
ATOM   3090  GL1 POPE  615     191.127  22.230  62.216  1.00  0.00            
ATOM   3091  GL2 POPE  615     193.832  23.970  62.415  1.00  0.00            
ATOM   3092  C1A POPE  615     193.133  20.065  59.429  1.00  0.00            
ATOM   3093  D2A POPE  615     195.467  20.321  55.190  1.00  0.00            
ATOM   3094  C3A POPE  615     200.445  20.362  55.882  1.00  0.00            
ATOM   3095  C4A POPE  615     203.182  17.681  53.875  1.00  0.00            
ATOM   3096  C1B POPE  615     193.492  24.898  57.563  1.00  0.00            
ATOM   3097  C2B POPE  615     193.548  24.677  52.798  1.00  0.00            
ATOM   3098  C3B POPE  615     193.987  22.167  49.682  1.00  0.00            
ATOM   3099  C4B POPE  615     193.075  22.768  45.099  1.00  0.00            
ATOM   3100  NH3 POPE  616     252.144 221.171  69.679  1.00  0.00            
ATOM   3101  PO4 POPE  616     248.625 219.709  70.401  1.00  0.00            
ATOM   3102  GL1 POPE  616     247.746 222.621  66.632  1.00  0.00            
ATOM   3103  GL2 POPE  616     249.676 224.868  67.495  1.00  0.00            
ATOM   3104  C1A POPE  616     245.260 221.957  63.691  1.00  0.00            
ATOM   3105  D2A POPE  616     243.907 223.610  58.692  1.00  0.00            
ATOM   3106  C3A POPE  616     242.293 220.941  55.872  1.00  0.00            
ATOM   3107  C4A POPE  616     238.911 222.179  53.160  1.00  0.00            
ATOM   3108  C1B POPE  616     252.260 225.530  63.425  1.00  0.00            
ATOM   3109  C2B POPE  616     253.653 225.724  59.636  1.00  0.00            
ATOM   3110  C3B POPE  616     254.595 229.481  58.258  1.00  0.00            
ATOM   3111  C4B POPE  616     251.391 230.282  54.821  1.00  0.00            
ATOM   3112  NH3 POPE  617     242.556 230.907  68.416  1.00  0.00            
ATOM   3113  PO4 POPE  617     240.542 234.901  68.794  1.00  0.00            
ATOM   3114  GL1 POPE  617     237.098 234.212  66.405  1.00  0.00            
ATOM   3115  GL2 POPE  617     235.165 232.107  66.885  1.00  0.00            
ATOM   3116  C1A POPE  617     235.749 236.779  62.268  1.00  0.00            
ATOM   3117  D2A POPE  617     233.945 237.082  58.015  1.00  0.00            
ATOM   3118  C3A POPE  617     229.381 235.682  55.572  1.00  0.00            
ATOM   3119  C4A POPE  617     224.967 233.889  56.861  1.00  0.00            
ATOM   3120  C1B POPE  617     234.143 230.137  63.126  1.00  0.00            
ATOM   3121  C2B POPE  617     232.453 227.935  59.798  1.00  0.00            
ATOM   3122  C3B POPE  617     230.293 225.250  56.842  1.00  0.00            
ATOM   3123  C4B POPE  617     231.381 220.869  55.633  1.00  0.00            
ATOM   3124  NH3 POPE  618       6.166 227.247  67.441  1.00  0.00            
ATOM   3125  PO4 POPE  618       9.913 229.610  67.089  1.00  0.00            
ATOM   3126  GL1 POPE  618      10.153 227.810  63.447  1.00  0.00            
ATOM   3127  GL2 POPE  618       9.057 229.348  60.192  1.00  0.00            
ATOM   3128  C1A POPE  618      10.520 223.801  59.555  1.00  0.00            
ATOM   3129  D2A POPE  618       9.986 221.635  56.226  1.00  0.00            
ATOM   3130  C3A POPE  618      11.017 221.148  51.915  1.00  0.00            
ATOM   3131  C4A POPE  618      11.482 219.778  47.277  1.00  0.00            
ATOM   3132  C1B POPE  618       9.134 227.196  56.715  1.00  0.00            
ATOM   3133  C2B POPE  618       7.959 226.573  52.948  1.00  0.00            
ATOM   3134  C3B POPE  618       8.914 225.390  48.725  1.00  0.00            
ATOM   3135  C4B POPE  618      11.887 224.842  45.378  1.00  0.00            
ATOM   3136  NH3 POPE  619     197.755  48.723  67.885  1.00  0.00            
ATOM   3137  PO4 POPE  619     201.901  47.713  66.790  1.00  0.00            
ATOM   3138  GL1 POPE  619     199.928  46.747  62.992  1.00  0.00            
ATOM   3139  GL2 POPE  619     196.479  47.173  62.506  1.00  0.00            
ATOM   3140  C1A POPE  619     198.403  44.557  58.664  1.00  0.00            
ATOM   3141  D2A POPE  619     201.137  41.432  56.165  1.00  0.00            
ATOM   3142  C3A POPE  619     199.896  42.630  52.130  1.00  0.00            
ATOM   3143  C4A POPE  619     195.582  43.569  49.482  1.00  0.00            
ATOM   3144  C1B POPE  619     197.172  49.583  59.089  1.00  0.00            
ATOM   3145  C2B POPE  619     199.428  50.932  55.154  1.00  0.00            
ATOM   3146  C3B POPE  619     203.473  49.066  51.957  1.00  0.00            
ATOM   3147  C4B POPE  619     204.260  45.164  50.186  1.00  0.00            
ATOM   3148  NH3 POPE  620     128.006 237.707  69.846  1.00  0.00            
ATOM   3149  PO4 POPE  620     125.506 234.239  71.754  1.00  0.00            
ATOM   3150  GL1 POPE  620     125.198 232.623  67.874  1.00  0.00            
ATOM   3151  GL2 POPE  620     127.196 234.553  65.227  1.00  0.00            
ATOM   3152  C1A POPE  620     122.428 231.818  64.881  1.00  0.00            
ATOM   3153  D2A POPE  620     121.076 230.979  60.185  1.00  0.00            
ATOM   3154  C3A POPE  620     120.210 229.776  56.148  1.00  0.00            
ATOM   3155  C4A POPE  620     119.272 226.042  53.926  1.00  0.00            
ATOM   3156  C1B POPE  620     126.270 232.909  60.891  1.00  0.00            
ATOM   3157  C2B POPE  620     125.732 229.467  57.852  1.00  0.00            
ATOM   3158  C3B POPE  620     128.753 226.883  56.102  1.00  0.00            
ATOM   3159  C4B POPE  620     131.108 223.906  54.927  1.00  0.00            
ATOM   3160  NH3 POPE  621     147.535   2.756  72.035  1.00  0.00            
ATOM   3161  PO4 POPE  621     150.922   4.392  72.550  1.00  0.00            
ATOM   3162  GL1 POPE  621     150.912   6.953  69.155  1.00  0.00            
ATOM   3163  GL2 POPE  621     148.786   8.098  66.943  1.00  0.00            
ATOM   3164  C1A POPE  621     153.624   7.735  65.754  1.00  0.00            
ATOM   3165  D2A POPE  621     154.491  11.324  61.896  1.00  0.00            
ATOM   3166  C3A POPE  621     154.487  10.236  58.355  1.00  0.00            
ATOM   3167  C4A POPE  621     154.078  10.107  54.214  1.00  0.00            
ATOM   3168  C1B POPE  621     149.122  11.318  62.874  1.00  0.00            
ATOM   3169  C2B POPE  621     149.191  10.652  58.802  1.00  0.00            
ATOM   3170  C3B POPE  621     148.688  10.843  54.471  1.00  0.00            
ATOM   3171  C4B POPE  621     145.852   7.661  51.125  1.00  0.00            
ATOM   3172  NH3 POPE  622     207.732 258.382  74.422  1.00  0.00            
ATOM   3173  PO4 POPE  622     209.856 258.550  70.498  1.00  0.00            
ATOM   3174  GL1 POPE  622     209.373 257.650  67.183  1.00  0.00            
ATOM   3175  GL2 POPE  622     207.966 259.906  64.959  1.00  0.00            
ATOM   3176  C1A POPE  622     209.666 254.183  63.191  1.00  0.00            
ATOM   3177  D2A POPE  622     208.452 253.888  58.473  1.00  0.00            
ATOM   3178  C3A POPE  622     209.012 256.130  54.522  1.00  0.00            
ATOM   3179  C4A POPE  622     210.136 253.984  50.893  1.00  0.00            
ATOM   3180  C1B POPE  622     208.502 258.514  61.334  1.00  0.00            
ATOM   3181  C2B POPE  622     205.803 258.081  58.020  1.00  0.00            
ATOM   3182  C3B POPE  622     204.171 255.820  53.493  1.00  0.00            
ATOM   3183  C4B POPE  622     201.961 252.037  53.099  1.00  0.00            
ATOM   3184  NH3 POPE  623     279.345 279.225  62.682  1.00  0.00            
ATOM   3185  PO4 POPE  623     284.032 278.708  64.329  1.00  0.00            
ATOM   3186  GL1 POPE  623     283.910 276.587  60.807  1.00  0.00            
ATOM   3187  GL2 POPE  623     281.367 274.765  60.517  1.00  0.00            
ATOM   3188  C1A POPE  623     283.807 279.206  57.123  1.00  0.00            
ATOM   3189  D2A POPE  623     283.703 276.736  52.745  1.00  0.00            
ATOM   3190  C3A POPE  623     280.679 276.499  48.810  1.00  0.00            
ATOM   3191  C4A POPE  623     277.042 276.293  47.032  1.00  0.00            
ATOM   3192  C1B POPE  623     280.949 274.350  56.558  1.00  0.00            
ATOM   3193  C2B POPE  623     277.731 275.533  54.176  1.00  0.00            
ATOM   3194  C3B POPE  623     274.147 275.611  52.780  1.00  0.00            
ATOM   3195  C4B POPE  623     269.783 276.789  54.460  1.00  0.00            
ATOM   3196  NH3 POPE  624     211.088 226.589  72.106  1.00  0.00            
ATOM   3197  PO4 POPE  624     211.972 222.416  75.227  1.00  0.00            
ATOM   3198  GL1 POPE  624     213.592 222.189  70.965  1.00  0.00            
ATOM   3199  GL2 POPE  624     217.140 223.445  68.752  1.00  0.00            
ATOM   3200  C1A POPE  624     214.249 219.582  67.247  1.00  0.00            
ATOM   3201  D2A POPE  624     213.681 216.174  66.159  1.00  0.00            
ATOM   3202  C3A POPE  624     210.340 214.663  63.578  1.00  0.00            
ATOM   3203  C4A POPE  624     209.797 216.872  59.413  1.00  0.00            
ATOM   3204  C1B POPE  624     217.654 223.485  64.764  1.00  0.00            
ATOM   3205  C2B POPE  624     215.710 224.218  60.428  1.00  0.00            
ATOM   3206  C3B POPE  624     217.964 224.903  56.981  1.00  0.00            
ATOM   3207  C4B POPE  624     219.229 228.129  54.149  1.00  0.00            
ATOM   3208  NH3 POPE  625     142.649 246.297  74.874  1.00  0.00            
ATOM   3209  PO4 POPE  625     140.567 247.111  72.126  1.00  0.00            
ATOM   3210  GL1 POPE  625     140.201 248.393  67.554  1.00  0.00            
ATOM   3211  GL2 POPE  625     141.258 250.025  65.571  1.00  0.00            
ATOM   3212  C1A POPE  625     136.766 248.204  64.077  1.00  0.00            
ATOM   3213  D2A POPE  625     132.887 246.419  61.987  1.00  0.00            
ATOM   3214  C3A POPE  625     133.316 244.613  58.009  1.00  0.00            
ATOM   3215  C4A POPE  625     134.465 240.296  55.528  1.00  0.00            
ATOM   3216  C1B POPE  625     140.419 249.085  60.534  1.00  0.00            
ATOM   3217  C2B POPE  625     137.429 248.052  57.405  1.00  0.00            
ATOM   3218  C3B POPE  625     137.515 246.218  53.474  1.00  0.00            
ATOM   3219  C4B POPE  625     135.524 243.986  50.510  1.00  0.00            
ATOM   3220  NH3 POPE  626      96.178 112.204  70.134  1.00  0.00            
ATOM   3221  PO4 POPE  626      93.939 115.080  73.132  1.00  0.00            
ATOM   3222  GL1 POPE  626      96.034 116.834  68.531  1.00  0.00            
ATOM   3223  GL2 POPE  626      93.623 116.320  67.675  1.00  0.00            
ATOM   3224  C1A POPE  626      97.877 116.840  64.347  1.00  0.00            
ATOM   3225  D2A POPE  626     100.290 116.011  61.162  1.00  0.00            
ATOM   3226  C3A POPE  626      99.659 116.122  56.411  1.00  0.00            
ATOM   3227  C4A POPE  626     100.611 119.501  53.698  1.00  0.00            
ATOM   3228  C1B POPE  626      93.231 115.240  63.100  1.00  0.00            
ATOM   3229  C2B POPE  626      94.585 113.372  59.482  1.00  0.00            
ATOM   3230  C3B POPE  626      97.819 112.120  59.122  1.00  0.00            
ATOM   3231  C4B POPE  626     100.787 109.502  60.431  1.00  0.00            
ATOM   3232  NH3 POPE  627     214.940 125.281  69.298  1.00  0.00            
ATOM   3233  PO4 POPE  627     214.237 129.861  69.974  1.00  0.00            
ATOM   3234  GL1 POPE  627     213.583 129.408  65.609  1.00  0.00            
ATOM   3235  GL2 POPE  627     211.805 126.893  64.176  1.00  0.00            
ATOM   3236  C1A POPE  627     213.194 130.625  61.168  1.00  0.00            
ATOM   3237  D2A POPE  627     214.138 129.805  57.765  1.00  0.00            
ATOM   3238  C3A POPE  627     214.056 132.027  54.310  1.00  0.00            
ATOM   3239  C4A POPE  627     213.088 131.292  49.659  1.00  0.00            
ATOM   3240  C1B POPE  627     212.324 124.789  59.364  1.00  0.00            
ATOM   3241  C2B POPE  627     212.983 125.981  54.602  1.00  0.00            
ATOM   3242  C3B POPE  627     215.526 126.677  51.206  1.00  0.00            
ATOM   3243  C4B POPE  627     217.749 128.699  48.241  1.00  0.00            
ATOM   3244  NH3 POPE  628     244.295  89.107  70.432  1.00  0.00            
ATOM   3245  PO4 POPE  628     241.119  92.417  72.070  1.00  0.00            
ATOM   3246  GL1 POPE  628     240.089  91.815  67.935  1.00  0.00            
ATOM   3247  GL2 POPE  628     243.872  92.935  66.167  1.00  0.00            
ATOM   3248  C1A POPE  628     240.682  90.658  63.531  1.00  0.00            
ATOM   3249  D2A POPE  628     239.226  89.755  60.208  1.00  0.00            
ATOM   3250  C3A POPE  628     239.528  92.003  56.094  1.00  0.00            
ATOM   3251  C4A POPE  628     236.786  96.091  56.742  1.00  0.00            
ATOM   3252  C1B POPE  628     244.418  94.080  61.992  1.00  0.00            
ATOM   3253  C2B POPE  628     244.185  91.468  58.365  1.00  0.00            
ATOM   3254  C3B POPE  628     244.461  91.554  54.321  1.00  0.00            
ATOM   3255  C4B POPE  628     243.394  92.270  49.548  1.00  0.00            
ATOM   3256  NH3 POPE  629      79.411 184.770  67.926  1.00  0.00            
ATOM   3257  PO4 POPE  629      83.595 184.367  69.102  1.00  0.00            
ATOM   3258  GL1 POPE  629      84.059 182.641  65.602  1.00  0.00            
ATOM   3259  GL2 POPE  629      83.824 180.948  64.527  1.00  0.00            
ATOM   3260  C1A POPE  629      88.825 182.229  62.444  1.00  0.00            
ATOM   3261  D2A POPE  629      90.051 179.943  58.913  1.00  0.00            
ATOM   3262  C3A POPE  629      86.620 177.098  56.548  1.00  0.00            
ATOM   3263  C4A POPE  629      83.632 176.307  53.642  1.00  0.00            
ATOM   3264  C1B POPE  629      84.100 182.522  60.364  1.00  0.00            
ATOM   3265  C2B POPE  629      85.793 182.326  56.202  1.00  0.00            
ATOM   3266  C3B POPE  629      86.348 184.875  52.800  1.00  0.00            
ATOM   3267  C4B POPE  629      88.100 187.364  49.728  1.00  0.00            
ATOM   3268  NH3 POPE  630     249.295 256.340  68.870  1.00  0.00            
ATOM   3269  PO4 POPE  630     251.510 258.919  65.608  1.00  0.00            
ATOM   3270  GL1 POPE  630     253.467 257.893  62.567  1.00  0.00            
ATOM   3271  GL2 POPE  630     257.060 259.079  62.913  1.00  0.00            
ATOM   3272  C1A POPE  630     255.575 254.409  61.270  1.00  0.00            
ATOM   3273  D2A POPE  630     255.594 252.857  56.667  1.00  0.00            
ATOM   3274  C3A POPE  630     252.205 253.483  53.562  1.00  0.00            
ATOM   3275  C4A POPE  630     249.507 255.110  51.084  1.00  0.00            
ATOM   3276  C1B POPE  630     257.941 257.691  58.378  1.00  0.00            
ATOM   3277  C2B POPE  630     257.667 256.522  54.398  1.00  0.00            
ATOM   3278  C3B POPE  630     257.557 254.039  51.102  1.00  0.00            
ATOM   3279  C4B POPE  630     253.747 250.482  49.864  1.00  0.00            
ATOM   3280  NH3 POPE  631     185.297 120.780  70.815  1.00  0.00            
ATOM   3281  PO4 POPE  631     181.045 119.343  69.788  1.00  0.00            
ATOM   3282  GL1 POPE  631     181.745 120.475  66.241  1.00  0.00            
ATOM   3283  GL2 POPE  631     180.550 122.421  64.171  1.00  0.00            
ATOM   3284  C1A POPE  631     185.807 122.835  64.455  1.00  0.00            
ATOM   3285  D2A POPE  631     187.951 126.214  63.860  1.00  0.00            
ATOM   3286  C3A POPE  631     188.935 126.425  59.473  1.00  0.00            
ATOM   3287  C4A POPE  631     188.127 123.904  55.049  1.00  0.00            
ATOM   3288  C1B POPE  631     183.160 125.134  60.980  1.00  0.00            
ATOM   3289  C2B POPE  631     183.564 124.406  56.703  1.00  0.00            
ATOM   3290  C3B POPE  631     184.054 121.181  54.667  1.00  0.00            
ATOM   3291  C4B POPE  631     187.339 119.132  52.524  1.00  0.00            
ATOM   3292  NH3 POPE  632     212.526  19.634  65.984  1.00  0.00            
ATOM   3293  PO4 POPE  632     213.775  23.905  67.779  1.00  0.00            
ATOM   3294  GL1 POPE  632     215.679  23.266  63.679  1.00  0.00            
ATOM   3295  GL2 POPE  632     215.692  26.364  61.437  1.00  0.00            
ATOM   3296  C1A POPE  632     215.112  22.206  59.901  1.00  0.00            
ATOM   3297  D2A POPE  632     216.441  21.716  56.627  1.00  0.00            
ATOM   3298  C3A POPE  632     216.659  23.977  53.924  1.00  0.00            
ATOM   3299  C4A POPE  632     217.863  24.700  49.978  1.00  0.00            
ATOM   3300  C1B POPE  632     212.714  26.004  57.952  1.00  0.00            
ATOM   3301  C2B POPE  632     212.386  26.434  53.008  1.00  0.00            
ATOM   3302  C3B POPE  632     214.780  28.551  50.043  1.00  0.00            
ATOM   3303  C4B POPE  632     218.766  28.603  46.704  1.00  0.00            
ATOM   3304  NH3 POPE  633     243.645 144.516  74.933  1.00  0.00            
ATOM   3305  PO4 POPE  633     239.985 143.266  71.538  1.00  0.00            
ATOM   3306  GL1 POPE  633     237.397 142.148  68.486  1.00  0.00            
ATOM   3307  GL2 POPE  633     234.355 142.163  69.179  1.00  0.00            
ATOM   3308  C1A POPE  633     237.712 141.469  64.105  1.00  0.00            
ATOM   3309  D2A POPE  633     236.186 140.674  60.351  1.00  0.00            
ATOM   3310  C3A POPE  633     235.661 140.717  55.489  1.00  0.00            
ATOM   3311  C4A POPE  633     239.512 140.361  51.374  1.00  0.00            
ATOM   3312  C1B POPE  633     233.389 139.571  65.226  1.00  0.00            
ATOM   3313  C2B POPE  633     233.678 136.454  62.006  1.00  0.00            
ATOM   3314  C3B POPE  633     231.308 137.359  58.177  1.00  0.00            
ATOM   3315  C4B POPE  633     231.379 137.809  53.672  1.00  0.00            
ATOM   3316  NH3 POPE  634      87.038 141.856  73.528  1.00  0.00            
ATOM   3317  PO4 POPE  634      90.374 143.821  71.852  1.00  0.00            
ATOM   3318  GL1 POPE  634      89.588 145.933  67.330  1.00  0.00            
ATOM   3319  GL2 POPE  634      88.073 148.695  66.370  1.00  0.00            
ATOM   3320  C1A POPE  634      88.545 144.080  63.006  1.00  0.00            
ATOM   3321  D2A POPE  634      88.913 146.414  59.427  1.00  0.00            
ATOM   3322  C3A POPE  634      93.270 146.122  56.903  1.00  0.00            
ATOM   3323  C4A POPE  634      93.068 146.720  52.928  1.00  0.00            
ATOM   3324  C1B POPE  634      86.702 149.781  62.732  1.00  0.00            
ATOM   3325  C2B POPE  634      84.143 150.768  59.397  1.00  0.00            
ATOM   3326  C3B POPE  634      83.735 150.615  55.059  1.00  0.00            
ATOM   3327  C4B POPE  634      79.883 149.004  54.310  1.00  0.00            
ATOM   3328  NH3 POPE  635      42.331  13.997  64.434  1.00  0.00            
ATOM   3329  PO4 POPE  635      38.452  11.651  65.497  1.00  0.00            
ATOM   3330  GL1 POPE  635      37.247  10.607  61.341  1.00  0.00            
ATOM   3331  GL2 POPE  635      35.207  13.766  59.467  1.00  0.00            
ATOM   3332  C1A POPE  635      38.525   8.050  58.238  1.00  0.00            
ATOM   3333  D2A POPE  635      37.305   7.715  54.580  1.00  0.00            
ATOM   3334  C3A POPE  635      37.686   5.647  51.100  1.00  0.00            
ATOM   3335  C4A POPE  635      36.932   6.203  47.418  1.00  0.00            
ATOM   3336  C1B POPE  635      37.067  12.918  56.381  1.00  0.00            
ATOM   3337  C2B POPE  635      37.708  12.091  51.491  1.00  0.00            
ATOM   3338  C3B POPE  635      34.171   8.915  50.039  1.00  0.00            
ATOM   3339  C4B POPE  635      30.746   9.227  47.531  1.00  0.00            
ATOM   3340  NH3 POPE  636       2.927 170.685  69.252  1.00  0.00            
ATOM   3341  PO4 POPE  636     287.681 172.121  69.002  1.00  0.00            
ATOM   3342  GL1 POPE  636     288.590 169.211  66.239  1.00  0.00            
ATOM   3343  GL2 POPE  636       0.339 166.941  66.919  1.00  0.00            
ATOM   3344  C1A POPE  636     286.377 166.632  62.860  1.00  0.00            
ATOM   3345  D2A POPE  636     284.632 169.316  59.295  1.00  0.00            
ATOM   3346  C3A POPE  636     281.428 170.444  57.006  1.00  0.00            
ATOM   3347  C4A POPE  636     279.123 170.630  52.765  1.00  0.00            
ATOM   3348  C1B POPE  636       1.478 166.176  62.419  1.00  0.00            
ATOM   3349  C2B POPE  636       4.120 167.620  59.369  1.00  0.00            
ATOM   3350  C3B POPE  636       4.604 168.243  55.022  1.00  0.00            
ATOM   3351  C4B POPE  636       6.507 169.888  51.568  1.00  0.00            
ATOM   3352  NH3 POPE  637     121.136  71.003  65.393  1.00  0.00            
ATOM   3353  PO4 POPE  637     124.214  68.254  66.149  1.00  0.00            
ATOM   3354  GL1 POPE  637     125.681  69.245  62.623  1.00  0.00            
ATOM   3355  GL2 POPE  637     128.589  69.210  62.011  1.00  0.00            
ATOM   3356  C1A POPE  637     125.009  71.573  59.080  1.00  0.00            
ATOM   3357  D2A POPE  637     126.792  72.918  54.558  1.00  0.00            
ATOM   3358  C3A POPE  637     125.729  72.762  49.884  1.00  0.00            
ATOM   3359  C4A POPE  637     121.983  74.501  47.320  1.00  0.00            
ATOM   3360  C1B POPE  637     129.167  69.245  57.378  1.00  0.00            
ATOM   3361  C2B POPE  637     127.690  68.421  52.858  1.00  0.00            
ATOM   3362  C3B POPE  637     127.863  68.729  48.276  1.00  0.00            
ATOM   3363  C4B POPE  637     125.403  71.213  45.292  1.00  0.00            
ATOM   3364  NH3 POPE  638     226.918 259.329  67.761  1.00  0.00            
ATOM   3365  PO4 POPE  638     222.489 260.233  68.749  1.00  0.00            
ATOM   3366  GL1 POPE  638     224.097 260.186  64.035  1.00  0.00            
ATOM   3367  GL2 POPE  638     223.644 256.349  64.445  1.00  0.00            
ATOM   3368  C1A POPE  638     223.680 258.772  59.982  1.00  0.00            
ATOM   3369  D2A POPE  638     222.770 257.643  56.557  1.00  0.00            
ATOM   3370  C3A POPE  638     223.776 259.190  52.725  1.00  0.00            
ATOM   3371  C4A POPE  638     226.359 261.344  49.030  1.00  0.00            
ATOM   3372  C1B POPE  638     220.669 254.708  60.806  1.00  0.00            
ATOM   3373  C2B POPE  638     218.906 253.722  57.334  1.00  0.00            
ATOM   3374  C3B POPE  638     219.652 253.715  52.931  1.00  0.00            
ATOM   3375  C4B POPE  638     218.888 255.575  48.907  1.00  0.00            
ATOM   3376  NH3 POPE  639     156.012 244.551  72.810  1.00  0.00            
ATOM   3377  PO4 POPE  639     160.187 243.252  72.363  1.00  0.00            
ATOM   3378  GL1 POPE  639     158.918 242.042  68.839  1.00  0.00            
ATOM   3379  GL2 POPE  639     156.001 241.817  68.529  1.00  0.00            
ATOM   3380  C1A POPE  639     159.568 241.112  64.743  1.00  0.00            
ATOM   3381  D2A POPE  639     157.856 241.768  60.638  1.00  0.00            
ATOM   3382  C3A POPE  639     159.459 240.454  57.081  1.00  0.00            
ATOM   3383  C4A POPE  639     163.054 238.454  55.511  1.00  0.00            
ATOM   3384  C1B POPE  639     153.620 241.033  64.657  1.00  0.00            
ATOM   3385  C2B POPE  639     150.720 239.866  61.680  1.00  0.00            
ATOM   3386  C3B POPE  639     150.893 236.374  59.829  1.00  0.00            
ATOM   3387  C4B POPE  639     149.042 232.360  57.811  1.00  0.00            
ATOM   3388  NH3 POPE  640      93.667 105.317  78.250  1.00  0.00            
ATOM   3389  PO4 POPE  640      91.617 104.612  73.928  1.00  0.00            
ATOM   3390  GL1 POPE  640      93.251 105.251  69.519  1.00  0.00            
ATOM   3391  GL2 POPE  640      91.490 106.325  66.880  1.00  0.00            
ATOM   3392  C1A POPE  640      96.258 107.404  66.227  1.00  0.00            
ATOM   3393  D2A POPE  640      97.219 111.294  64.380  1.00  0.00            
ATOM   3394  C3A POPE  640     101.970 112.968  65.299  1.00  0.00            
ATOM   3395  C4A POPE  640     105.510 110.584  67.289  1.00  0.00            
ATOM   3396  C1B POPE  640      91.523 106.511  62.910  1.00  0.00            
ATOM   3397  C2B POPE  640      92.684 108.355  59.107  1.00  0.00            
ATOM   3398  C3B POPE  640      93.052 110.825  55.475  1.00  0.00            
ATOM   3399  C4B POPE  640      96.262 112.978  54.038  1.00  0.00            
ATOM   3400  NH3 POPE  641      93.636 195.755  71.722  1.00  0.00            
ATOM   3401  PO4 POPE  641      98.085 196.937  73.325  1.00  0.00            
ATOM   3402  GL1 POPE  641      98.728 196.922  69.201  1.00  0.00            
ATOM   3403  GL2 POPE  641      95.466 195.974  66.692  1.00  0.00            
ATOM   3404  C1A POPE  641     100.506 197.898  65.898  1.00  0.00            
ATOM   3405  D2A POPE  641     103.568 200.660  66.558  1.00  0.00            
ATOM   3406  C3A POPE  641     104.461 203.162  64.164  1.00  0.00            
ATOM   3407  C4A POPE  641     108.030 202.335  60.781  1.00  0.00            
ATOM   3408  C1B POPE  641      96.366 196.432  63.061  1.00  0.00            
ATOM   3409  C2B POPE  641     100.161 196.147  60.345  1.00  0.00            
ATOM   3410  C3B POPE  641     103.960 194.806  57.830  1.00  0.00            
ATOM   3411  C4B POPE  641     107.883 195.842  56.660  1.00  0.00            
ATOM   3412  NH3 POPE  642     177.017 139.926  69.016  1.00  0.00            
ATOM   3413  PO4 POPE  642     179.493 135.798  69.695  1.00  0.00            
ATOM   3414  GL1 POPE  642     181.179 133.463  66.657  1.00  0.00            
ATOM   3415  GL2 POPE  642     182.709 130.640  66.856  1.00  0.00            
ATOM   3416  C1A POPE  642     183.460 133.958  62.646  1.00  0.00            
ATOM   3417  D2A POPE  642     185.251 135.105  59.482  1.00  0.00            
ATOM   3418  C3A POPE  642     186.715 137.516  57.814  1.00  0.00            
ATOM   3419  C4A POPE  642     190.994 140.127  58.469  1.00  0.00            
ATOM   3420  C1B POPE  642     183.565 129.405  63.718  1.00  0.00            
ATOM   3421  C2B POPE  642     184.366 129.655  59.490  1.00  0.00            
ATOM   3422  C3B POPE  642     183.844 130.874  55.202  1.00  0.00            
ATOM   3423  C4B POPE  642     185.766 131.848  52.114  1.00  0.00            
ATOM   3424  NH3 POPE  643     237.943 243.684  70.550  1.00  0.00            
ATOM   3425  PO4 POPE  643     233.475 242.121  71.589  1.00  0.00            
ATOM   3426  GL1 POPE  643     232.452 240.780  67.823  1.00  0.00            
ATOM   3427  GL2 POPE  643     232.806 236.747  67.180  1.00  0.00            
ATOM   3428  C1A POPE  643     230.189 242.651  63.939  1.00  0.00            
ATOM   3429  D2A POPE  643     230.975 246.752  62.071  1.00  0.00            
ATOM   3430  C3A POPE  643     229.332 249.911  59.034  1.00  0.00            
ATOM   3431  C4A POPE  643     227.751 248.894  55.699  1.00  0.00            
ATOM   3432  C1B POPE  643     230.755 237.539  63.942  1.00  0.00            
ATOM   3433  C2B POPE  643     228.457 239.642  59.658  1.00  0.00            
ATOM   3434  C3B POPE  643     225.711 239.253  55.730  1.00  0.00            
ATOM   3435  C4B POPE  643     223.939 237.012  53.044  1.00  0.00            
ATOM   3436  NH3 POPE  644      13.828  54.953  70.141  1.00  0.00            
ATOM   3437  PO4 POPE  644      10.777  53.972  66.791  1.00  0.00            
ATOM   3438  GL1 POPE  644      11.211  53.052  62.361  1.00  0.00            
ATOM   3439  GL2 POPE  644      14.420  53.935  61.719  1.00  0.00            
ATOM   3440  C1A POPE  644       8.276  54.223  59.154  1.00  0.00            
ATOM   3441  D2A POPE  644       6.367  57.454  56.867  1.00  0.00            
ATOM   3442  C3A POPE  644       7.564  57.759  52.434  1.00  0.00            
ATOM   3443  C4A POPE  644       8.045  56.835  47.044  1.00  0.00            
ATOM   3444  C1B POPE  644      14.146  56.796  59.612  1.00  0.00            
ATOM   3445  C2B POPE  644      15.826  56.459  55.744  1.00  0.00            
ATOM   3446  C3B POPE  644      16.965  54.276  52.673  1.00  0.00            
ATOM   3447  C4B POPE  644      18.514  54.002  48.980  1.00  0.00            
ATOM   3448  NH3 POPE  645     185.474 106.053  67.102  1.00  0.00            
ATOM   3449  PO4 POPE  645     180.368 106.189  68.109  1.00  0.00            
ATOM   3450  GL1 POPE  645     179.368 110.068  65.270  1.00  0.00            
ATOM   3451  GL2 POPE  645     181.736 108.350  64.074  1.00  0.00            
ATOM   3452  C1A POPE  645     180.159 111.468  60.955  1.00  0.00            
ATOM   3453  D2A POPE  645     181.662 109.460  57.265  1.00  0.00            
ATOM   3454  C3A POPE  645     181.416 111.458  53.074  1.00  0.00            
ATOM   3455  C4A POPE  645     180.194 115.279  51.879  1.00  0.00            
ATOM   3456  C1B POPE  645     180.848 105.935  59.996  1.00  0.00            
ATOM   3457  C2B POPE  645     180.127 104.681  55.711  1.00  0.00            
ATOM   3458  C3B POPE  645     178.646 107.619  52.788  1.00  0.00            
ATOM   3459  C4B POPE  645     178.883 108.035  48.402  1.00  0.00            
ATOM   3460  NH3 POPE  646     285.274  24.722  59.328  1.00  0.00            
ATOM   3461  PO4 POPE  646     284.831  29.056  60.044  1.00  0.00            
ATOM   3462  GL1 POPE  646     282.536  27.259  55.919  1.00  0.00            
ATOM   3463  GL2 POPE  646     285.489  26.533  54.651  1.00  0.00            
ATOM   3464  C1A POPE  646     279.778  26.764  52.428  1.00  0.00            
ATOM   3465  D2A POPE  646     279.128  27.137  48.270  1.00  0.00            
ATOM   3466  C3A POPE  646     277.231  23.241  45.430  1.00  0.00            
ATOM   3467  C4A POPE  646     277.175  19.577  47.638  1.00  0.00            
ATOM   3468  C1B POPE  646     284.433  25.320  50.794  1.00  0.00            
ATOM   3469  C2B POPE  646     284.866  27.057  47.607  1.00  0.00            
ATOM   3470  C3B POPE  646     282.841  28.488  43.937  1.00  0.00            
ATOM   3471  C4B POPE  646     282.062  32.920  42.724  1.00  0.00            
ATOM   3472  NH3 POPE  647     167.657 134.801  67.560  1.00  0.00            
ATOM   3473  PO4 POPE  647     164.599 138.482  65.586  1.00  0.00            
ATOM   3474  GL1 POPE  647     168.634 139.006  64.322  1.00  0.00            
ATOM   3475  GL2 POPE  647     170.317 137.388  64.400  1.00  0.00            
ATOM   3476  C1A POPE  647     171.106 141.346  61.369  1.00  0.00            
ATOM   3477  D2A POPE  647     172.247 144.186  58.156  1.00  0.00            
ATOM   3478  C3A POPE  647     171.770 145.261  53.495  1.00  0.00            
ATOM   3479  C4A POPE  647     172.537 145.917  49.755  1.00  0.00            
ATOM   3480  C1B POPE  647     168.968 135.788  59.345  1.00  0.00            
ATOM   3481  C2B POPE  647     169.971 136.269  54.377  1.00  0.00            
ATOM   3482  C3B POPE  647     169.842 134.609  50.548  1.00  0.00            
ATOM   3483  C4B POPE  647     168.909 136.830  47.647  1.00  0.00            
ATOM   3484  NH3 POPE  648     194.601 124.293  70.864  1.00  0.00            
ATOM   3485  PO4 POPE  648     192.595 128.228  70.625  1.00  0.00            
ATOM   3486  GL1 POPE  648     192.353 130.252  66.875  1.00  0.00            
ATOM   3487  GL2 POPE  648     194.693 132.479  65.937  1.00  0.00            
ATOM   3488  C1A POPE  648     192.622 129.107  62.435  1.00  0.00            
ATOM   3489  D2A POPE  648     193.767 130.034  57.835  1.00  0.00            
ATOM   3490  C3A POPE  648     198.496 128.944  55.783  1.00  0.00            
ATOM   3491  C4A POPE  648     200.041 127.585  52.632  1.00  0.00            
ATOM   3492  C1B POPE  648     196.109 132.385  61.582  1.00  0.00            
ATOM   3493  C2B POPE  648     197.765 133.127  57.997  1.00  0.00            
ATOM   3494  C3B POPE  648     198.825 133.783  54.065  1.00  0.00            
ATOM   3495  C4B POPE  648     198.398 132.070  50.264  1.00  0.00            
ATOM   3496  NH3 POPE  649     244.931  77.476  66.093  1.00  0.00            
ATOM   3497  PO4 POPE  649     240.891  77.691  64.697  1.00  0.00            
ATOM   3498  GL1 POPE  649     241.711  74.058  63.242  1.00  0.00            
ATOM   3499  GL2 POPE  649     243.529  75.328  61.350  1.00  0.00            
ATOM   3500  C1A POPE  649     241.617  71.155  59.914  1.00  0.00            
ATOM   3501  D2A POPE  649     240.324  71.848  55.285  1.00  0.00            
ATOM   3502  C3A POPE  649     237.569  73.630  53.586  1.00  0.00            
ATOM   3503  C4A POPE  649     233.995  74.529  50.330  1.00  0.00            
ATOM   3504  C1B POPE  649     245.157  74.239  57.404  1.00  0.00            
ATOM   3505  C2B POPE  649     244.989  72.674  54.109  1.00  0.00            
ATOM   3506  C3B POPE  649     243.995  72.109  49.607  1.00  0.00            
ATOM   3507  C4B POPE  649     243.661  68.524  47.301  1.00  0.00            
ATOM   3508  NH3 POPE  650     279.433   6.494  62.308  1.00  0.00            
ATOM   3509  PO4 POPE  650     276.351   9.551  62.310  1.00  0.00            
ATOM   3510  GL1 POPE  650     277.956  10.881  58.469  1.00  0.00            
ATOM   3511  GL2 POPE  650     279.330  13.979  59.214  1.00  0.00            
ATOM   3512  C1A POPE  650     280.308   9.775  55.276  1.00  0.00            
ATOM   3513  D2A POPE  650     280.560   6.722  51.715  1.00  0.00            
ATOM   3514  C3A POPE  650     280.049   8.561  47.417  1.00  0.00            
ATOM   3515  C4A POPE  650     279.604  10.293  43.109  1.00  0.00            
ATOM   3516  C1B POPE  650     277.030  14.897  55.098  1.00  0.00            
ATOM   3517  C2B POPE  650     273.551  14.042  51.727  1.00  0.00            
ATOM   3518  C3B POPE  650     272.524  12.755  48.868  1.00  0.00            
ATOM   3519  C4B POPE  650     275.100   9.681  45.903  1.00  0.00            
ATOM   3520  NH3 POPE  651     116.077 127.798  75.880  1.00  0.00            
ATOM   3521  PO4 POPE  651     115.459 132.221  73.646  1.00  0.00            
ATOM   3522  GL1 POPE  651     116.550 133.359  69.496  1.00  0.00            
ATOM   3523  GL2 POPE  651     113.700 132.120  67.817  1.00  0.00            
ATOM   3524  C1A POPE  651     118.538 130.850  66.177  1.00  0.00            
ATOM   3525  D2A POPE  651     122.502 129.762  63.344  1.00  0.00            
ATOM   3526  C3A POPE  651     125.274 129.343  59.890  1.00  0.00            
ATOM   3527  C4A POPE  651     125.055 128.294  55.319  1.00  0.00            
ATOM   3528  C1B POPE  651     114.063 132.670  63.292  1.00  0.00            
ATOM   3529  C2B POPE  651     114.213 133.229  59.676  1.00  0.00            
ATOM   3530  C3B POPE  651     111.040 133.224  57.592  1.00  0.00            
ATOM   3531  C4B POPE  651     109.660 134.879  53.178  1.00  0.00            
ATOM   3532  NH3 POPE  652     228.120 142.007  70.598  1.00  0.00            
ATOM   3533  PO4 POPE  652     230.376 145.058  71.254  1.00  0.00            
ATOM   3534  GL1 POPE  652     230.766 145.874  67.396  1.00  0.00            
ATOM   3535  GL2 POPE  652     228.074 143.888  65.779  1.00  0.00            
ATOM   3536  C1A POPE  652     230.130 148.414  62.948  1.00  0.00            
ATOM   3537  D2A POPE  652     231.593 148.645  59.211  1.00  0.00            
ATOM   3538  C3A POPE  652     228.421 147.725  57.113  1.00  0.00            
ATOM   3539  C4A POPE  652     226.173 145.246  54.126  1.00  0.00            
ATOM   3540  C1B POPE  652     226.718 144.794  61.360  1.00  0.00            
ATOM   3541  C2B POPE  652     226.358 141.674  58.531  1.00  0.00            
ATOM   3542  C3B POPE  652     227.121 139.526  54.517  1.00  0.00            
ATOM   3543  C4B POPE  652     227.223 139.995  50.024  1.00  0.00            
ATOM   3544  NH3 POPE  653     198.553  26.318  68.143  1.00  0.00            
ATOM   3545  PO4 POPE  653     195.929  30.020  68.865  1.00  0.00            
ATOM   3546  GL1 POPE  653     195.978  28.501  64.354  1.00  0.00            
ATOM   3547  GL2 POPE  653     193.571  28.881  62.515  1.00  0.00            
ATOM   3548  C1A POPE  653     198.063  27.949  59.481  1.00  0.00            
ATOM   3549  D2A POPE  653     200.909  29.002  55.986  1.00  0.00            
ATOM   3550  C3A POPE  653     199.987  28.543  51.583  1.00  0.00            
ATOM   3551  C4A POPE  653     200.210  26.252  47.705  1.00  0.00            
ATOM   3552  C1B POPE  653     193.595  30.208  58.302  1.00  0.00            
ATOM   3553  C2B POPE  653     195.518  28.961  54.360  1.00  0.00            
ATOM   3554  C3B POPE  653     194.791  29.040  50.026  1.00  0.00            
ATOM   3555  C4B POPE  653     195.740  26.507  45.973  1.00  0.00            
ATOM   3556  NH3 POPE  654     286.195 165.977  69.344  1.00  0.00            
ATOM   3557  PO4 POPE  654     288.856 163.311  70.686  1.00  0.00            
ATOM   3558  GL1 POPE  654       0.430 161.339  67.170  1.00  0.00            
ATOM   3559  GL2 POPE  654     288.968 161.736  63.930  1.00  0.00            
ATOM   3560  C1A POPE  654       3.740 161.939  65.565  1.00  0.00            
ATOM   3561  D2A POPE  654       7.931 164.162  63.842  1.00  0.00            
ATOM   3562  C3A POPE  654       8.584 165.490  60.362  1.00  0.00            
ATOM   3563  C4A POPE  654       7.355 163.896  56.840  1.00  0.00            
ATOM   3564  C1B POPE  654     287.861 162.668  59.733  1.00  0.00            
ATOM   3565  C2B POPE  654     288.334 161.174  56.113  1.00  0.00            
ATOM   3566  C3B POPE  654     284.969 161.989  54.250  1.00  0.00            
ATOM   3567  C4B POPE  654     281.776 160.028  53.340  1.00  0.00            
ATOM   3568  NH3 POPE  655      18.466 224.778  65.541  1.00  0.00            
ATOM   3569  PO4 POPE  655      14.988 220.957  67.325  1.00  0.00            
ATOM   3570  GL1 POPE  655      15.888 220.590  64.106  1.00  0.00            
ATOM   3571  GL2 POPE  655      14.848 222.354  61.934  1.00  0.00            
ATOM   3572  C1A POPE  655      17.341 218.043  60.382  1.00  0.00            
ATOM   3573  D2A POPE  655      19.401 213.642  59.344  1.00  0.00            
ATOM   3574  C3A POPE  655      22.604 211.323  61.057  1.00  0.00            
ATOM   3575  C4A POPE  655      26.666 211.957  62.480  1.00  0.00            
ATOM   3576  C1B POPE  655      18.053 223.589  59.126  1.00  0.00            
ATOM   3577  C2B POPE  655      19.416 222.250  55.073  1.00  0.00            
ATOM   3578  C3B POPE  655      22.174 220.855  52.388  1.00  0.00            
ATOM   3579  C4B POPE  655      25.704 219.452  49.843  1.00  0.00            
ATOM   3580  NH3 POPE  656       4.877  83.606  68.987  1.00  0.00            
ATOM   3581  PO4 POPE  656       1.489  86.274  66.621  1.00  0.00            
ATOM   3582  GL1 POPE  656       2.909  87.321  63.004  1.00  0.00            
ATOM   3583  GL2 POPE  656       1.403  85.203  60.606  1.00  0.00            
ATOM   3584  C1A POPE  656       6.371  86.343  60.369  1.00  0.00            
ATOM   3585  D2A POPE  656       7.478  84.687  57.538  1.00  0.00            
ATOM   3586  C3A POPE  656       8.736  84.597  53.997  1.00  0.00            
ATOM   3587  C4A POPE  656      10.863  83.267  50.014  1.00  0.00            
ATOM   3588  C1B POPE  656       2.215  85.597  57.150  1.00  0.00            
ATOM   3589  C2B POPE  656       4.255  86.731  54.730  1.00  0.00            
ATOM   3590  C3B POPE  656       4.857  85.280  50.153  1.00  0.00            
ATOM   3591  C4B POPE  656       7.683  85.101  47.072  1.00  0.00            
ATOM   3592  NH3 POPE  657     254.921  52.337  69.631  1.00  0.00            
ATOM   3593  PO4 POPE  657     253.983  49.768  65.607  1.00  0.00            
ATOM   3594  GL1 POPE  657     254.461  49.023  62.079  1.00  0.00            
ATOM   3595  GL2 POPE  657     255.163  51.913  60.061  1.00  0.00            
ATOM   3596  C1A POPE  657     253.111  46.717  58.671  1.00  0.00            
ATOM   3597  D2A POPE  657     249.040  45.629  57.327  1.00  0.00            
ATOM   3598  C3A POPE  657     249.279  42.540  54.456  1.00  0.00            
ATOM   3599  C4A POPE  657     249.408  41.999  50.665  1.00  0.00            
ATOM   3600  C1B POPE  657     254.984  51.826  55.248  1.00  0.00            
ATOM   3601  C2B POPE  657     255.537  53.994  50.694  1.00  0.00            
ATOM   3602  C3B POPE  657     257.264  54.541  47.296  1.00  0.00            
ATOM   3603  C4B POPE  657     260.832  54.217  43.815  1.00  0.00            
ATOM   3604  NH3 POPE  658      36.118 193.036  70.607  1.00  0.00            
ATOM   3605  PO4 POPE  658      36.539 196.770  67.586  1.00  0.00            
ATOM   3606  GL1 POPE  658      37.337 195.618  63.936  1.00  0.00            
ATOM   3607  GL2 POPE  658      40.060 196.538  63.233  1.00  0.00            
ATOM   3608  C1A POPE  658      37.657 192.261  60.854  1.00  0.00            
ATOM   3609  D2A POPE  658      38.799 191.369  57.426  1.00  0.00            
ATOM   3610  C3A POPE  658      41.222 190.484  54.107  1.00  0.00            
ATOM   3611  C4A POPE  658      39.149 191.121  49.852  1.00  0.00            
ATOM   3612  C1B POPE  658      42.178 195.927  59.925  1.00  0.00            
ATOM   3613  C2B POPE  658      42.030 195.575  55.182  1.00  0.00            
ATOM   3614  C3B POPE  658      38.773 195.542  52.707  1.00  0.00            
ATOM   3615  C4B POPE  658      37.436 198.079  49.054  1.00  0.00            
ATOM   3616  NH3 POPE  659      18.083  94.703  68.004  1.00  0.00            
ATOM   3617  PO4 POPE  659      21.564  90.994  69.836  1.00  0.00            
ATOM   3618  GL1 POPE  659      22.643  91.471  65.177  1.00  0.00            
ATOM   3619  GL2 POPE  659      19.483  92.127  64.312  1.00  0.00            
ATOM   3620  C1A POPE  659      24.831  89.480  61.952  1.00  0.00            
ATOM   3621  D2A POPE  659      27.642  88.054  57.653  1.00  0.00            
ATOM   3622  C3A POPE  659      27.710  90.685  53.606  1.00  0.00            
ATOM   3623  C4A POPE  659      25.567  89.815  50.109  1.00  0.00            
ATOM   3624  C1B POPE  659      20.239  90.154  61.003  1.00  0.00            
ATOM   3625  C2B POPE  659      22.650  89.068  57.106  1.00  0.00            
ATOM   3626  C3B POPE  659      22.338  90.094  53.522  1.00  0.00            
ATOM   3627  C4B POPE  659      21.343  91.398  50.181  1.00  0.00            
ATOM   3628  NH3 POPE  660      42.150 127.043  67.117  1.00  0.00            
ATOM   3629  PO4 POPE  660      43.843 122.814  68.252  1.00  0.00            
ATOM   3630  GL1 POPE  660      42.197 122.161  64.672  1.00  0.00            
ATOM   3631  GL2 POPE  660      43.408 123.978  62.455  1.00  0.00            
ATOM   3632  C1A POPE  660      38.716 121.474  62.027  1.00  0.00            
ATOM   3633  D2A POPE  660      36.969 121.633  58.889  1.00  0.00            
ATOM   3634  C3A POPE  660      38.533 122.190  54.732  1.00  0.00            
ATOM   3635  C4A POPE  660      36.947 121.250  50.797  1.00  0.00            
ATOM   3636  C1B POPE  660      43.866 121.325  59.389  1.00  0.00            
ATOM   3637  C2B POPE  660      45.224 120.828  55.424  1.00  0.00            
ATOM   3638  C3B POPE  660      42.311 119.990  51.213  1.00  0.00            
ATOM   3639  C4B POPE  660      41.359 120.451  46.573  1.00  0.00            
ATOM   3640  NH3 POPE  661      34.800 272.593  70.273  1.00  0.00            
ATOM   3641  PO4 POPE  661      31.581 271.746  67.605  1.00  0.00            
ATOM   3642  GL1 POPE  661      32.105 271.522  63.847  1.00  0.00            
ATOM   3643  GL2 POPE  661      31.708 268.685  62.507  1.00  0.00            
ATOM   3644  C1A POPE  661      33.554 274.689  61.548  1.00  0.00            
ATOM   3645  D2A POPE  661      33.808 277.980  58.653  1.00  0.00            
ATOM   3646  C3A POPE  661      36.983 278.470  55.186  1.00  0.00            
ATOM   3647  C4A POPE  661      38.360 280.685  51.531  1.00  0.00            
ATOM   3648  C1B POPE  661      33.004 269.683  58.438  1.00  0.00            
ATOM   3649  C2B POPE  661      33.540 273.298  56.770  1.00  0.00            
ATOM   3650  C3B POPE  661      32.872 275.650  54.202  1.00  0.00            
ATOM   3651  C4B POPE  661      34.416 277.752  49.805  1.00  0.00            
ATOM   3652  NH3 POPE  662     260.285 132.216  69.956  1.00  0.00            
ATOM   3653  PO4 POPE  662     264.415 131.195  70.581  1.00  0.00            
ATOM   3654  GL1 POPE  662     265.065 133.905  66.713  1.00  0.00            
ATOM   3655  GL2 POPE  662     268.529 135.011  65.532  1.00  0.00            
ATOM   3656  C1A POPE  662     265.216 133.084  62.675  1.00  0.00            
ATOM   3657  D2A POPE  662     266.786 132.085  59.132  1.00  0.00            
ATOM   3658  C3A POPE  662     263.745 131.140  57.003  1.00  0.00            
ATOM   3659  C4A POPE  662     260.332 131.327  54.667  1.00  0.00            
ATOM   3660  C1B POPE  662     271.380 136.325  63.544  1.00  0.00            
ATOM   3661  C2B POPE  662     273.002 138.919  60.044  1.00  0.00            
ATOM   3662  C3B POPE  662     274.794 137.082  55.677  1.00  0.00            
ATOM   3663  C4B POPE  662     275.182 136.668  51.053  1.00  0.00            
ATOM   3664  NH3 POPE  663     265.771 166.208  70.178  1.00  0.00            
ATOM   3665  PO4 POPE  663     262.619 170.286  69.658  1.00  0.00            
ATOM   3666  GL1 POPE  663     262.642 173.087  65.288  1.00  0.00            
ATOM   3667  GL2 POPE  663     264.794 176.735  65.786  1.00  0.00            
ATOM   3668  C1A POPE  663     261.354 175.140  61.904  1.00  0.00            
ATOM   3669  D2A POPE  663     260.465 178.929  59.839  1.00  0.00            
ATOM   3670  C3A POPE  663     260.228 179.156  55.136  1.00  0.00            
ATOM   3671  C4A POPE  663     264.539 180.293  53.674  1.00  0.00            
ATOM   3672  C1B POPE  663     265.010 178.525  61.514  1.00  0.00            
ATOM   3673  C2B POPE  663     266.610 176.986  56.904  1.00  0.00            
ATOM   3674  C3B POPE  663     267.400 175.929  53.903  1.00  0.00            
ATOM   3675  C4B POPE  663     267.351 176.428  49.390  1.00  0.00            
ATOM   3676  NH3 POPE  664     219.568  14.859  65.188  1.00  0.00            
ATOM   3677  PO4 POPE  664     214.820  15.801  65.005  1.00  0.00            
ATOM   3678  GL1 POPE  664     212.819  16.845  60.956  1.00  0.00            
ATOM   3679  GL2 POPE  664     210.224  19.129  60.448  1.00  0.00            
ATOM   3680  C1A POPE  664     213.489  18.044  56.307  1.00  0.00            
ATOM   3681  D2A POPE  664     213.515  14.505  52.727  1.00  0.00            
ATOM   3682  C3A POPE  664     212.688  16.331  48.698  1.00  0.00            
ATOM   3683  C4A POPE  664     209.916  15.429  45.181  1.00  0.00            
ATOM   3684  C1B POPE  664     210.148  22.035  56.497  1.00  0.00            
ATOM   3685  C2B POPE  664     212.156  21.541  52.986  1.00  0.00            
ATOM   3686  C3B POPE  664     211.861  23.592  49.473  1.00  0.00            
ATOM   3687  C4B POPE  664     210.273  24.164  45.860  1.00  0.00            
ATOM   3688  NH3 POPE  665     148.875  58.398  67.354  1.00  0.00            
ATOM   3689  PO4 POPE  665     145.233  55.383  68.095  1.00  0.00            
ATOM   3690  GL1 POPE  665     147.766  54.086  63.878  1.00  0.00            
ATOM   3691  GL2 POPE  665     147.014  56.410  62.061  1.00  0.00            
ATOM   3692  C1A POPE  665     149.383  52.084  59.554  1.00  0.00            
ATOM   3693  D2A POPE  665     149.671  50.021  55.883  1.00  0.00            
ATOM   3694  C3A POPE  665     150.926  51.379  52.401  1.00  0.00            
ATOM   3695  C4A POPE  665     150.130  51.866  47.878  1.00  0.00            
ATOM   3696  C1B POPE  665     149.889  56.899  58.686  1.00  0.00            
ATOM   3697  C2B POPE  665     149.853  55.986  54.887  1.00  0.00            
ATOM   3698  C3B POPE  665     149.130  55.729  50.603  1.00  0.00            
ATOM   3699  C4B POPE  665     146.374  57.920  46.603  1.00  0.00            
ATOM   3700  NH3 POPE  666      47.438 251.356  66.334  1.00  0.00            
ATOM   3701  PO4 POPE  666      46.257 248.676  63.582  1.00  0.00            
ATOM   3702  GL1 POPE  666      46.329 245.884  60.947  1.00  0.00            
ATOM   3703  GL2 POPE  666      47.359 242.445  60.448  1.00  0.00            
ATOM   3704  C1A POPE  666      48.661 246.652  57.064  1.00  0.00            
ATOM   3705  D2A POPE  666      47.703 245.683  52.271  1.00  0.00            
ATOM   3706  C3A POPE  666      51.454 244.620  49.463  1.00  0.00            
ATOM   3707  C4A POPE  666      52.881 242.190  46.333  1.00  0.00            
ATOM   3708  C1B POPE  666      48.079 242.156  56.085  1.00  0.00            
ATOM   3709  C2B POPE  666      46.214 240.034  51.941  1.00  0.00            
ATOM   3710  C3B POPE  666      46.999 240.730  46.989  1.00  0.00            
ATOM   3711  C4B POPE  666      47.627 240.263  42.802  1.00  0.00            
ATOM   3712  NH3 POPE  667     162.580 237.225  76.950  1.00  0.00            
ATOM   3713  PO4 POPE  667     158.571 235.449  76.155  1.00  0.00            
ATOM   3714  GL1 POPE  667     160.019 236.439  71.560  1.00  0.00            
ATOM   3715  GL2 POPE  667     161.025 234.324  69.220  1.00  0.00            
ATOM   3716  C1A POPE  667     157.268 237.018  67.691  1.00  0.00            
ATOM   3717  D2A POPE  667     158.816 236.312  63.777  1.00  0.00            
ATOM   3718  C3A POPE  667     156.361 236.535  60.229  1.00  0.00            
ATOM   3719  C4A POPE  667     154.647 239.336  57.435  1.00  0.00            
ATOM   3720  C1B POPE  667     164.449 233.102  66.595  1.00  0.00            
ATOM   3721  C2B POPE  667     163.273 233.629  62.924  1.00  0.00            
ATOM   3722  C3B POPE  667     161.337 234.474  58.835  1.00  0.00            
ATOM   3723  C4B POPE  667     158.722 235.042  55.993  1.00  0.00            
ATOM   3724  NH3 POPE  668     176.778 257.443  77.176  1.00  0.00            
ATOM   3725  PO4 POPE  668     177.095 253.415  74.858  1.00  0.00            
ATOM   3726  GL1 POPE  668     177.633 253.205  69.837  1.00  0.00            
ATOM   3727  GL2 POPE  668     176.231 250.520  68.624  1.00  0.00            
ATOM   3728  C1A POPE  668     180.084 250.691  65.855  1.00  0.00            
ATOM   3729  D2A POPE  668     178.259 246.681  63.832  1.00  0.00            
ATOM   3730  C3A POPE  668     174.624 245.785  65.869  1.00  0.00            
ATOM   3731  C4A POPE  668     171.841 245.868  70.422  1.00  0.00            
ATOM   3732  C1B POPE  668     175.194 250.559  64.672  1.00  0.00            
ATOM   3733  C2B POPE  668     175.708 251.176  60.411  1.00  0.00            
ATOM   3734  C3B POPE  668     175.041 254.263  56.205  1.00  0.00            
ATOM   3735  C4B POPE  668     178.412 255.156  53.415  1.00  0.00            
ATOM   3736  NH3 POPE  669     222.094 131.903  70.819  1.00  0.00            
ATOM   3737  PO4 POPE  669     222.567 134.813  68.598  1.00  0.00            
ATOM   3738  GL1 POPE  669     222.767 132.572  65.022  1.00  0.00            
ATOM   3739  GL2 POPE  669     219.712 131.623  62.162  1.00  0.00            
ATOM   3740  C1A POPE  669     225.165 134.107  62.403  1.00  0.00            
ATOM   3741  D2A POPE  669     223.710 134.814  58.667  1.00  0.00            
ATOM   3742  C3A POPE  669     227.139 134.385  55.758  1.00  0.00            
ATOM   3743  C4A POPE  669     228.502 134.596  51.453  1.00  0.00            
ATOM   3744  C1B POPE  669     222.723 129.873  59.085  1.00  0.00            
ATOM   3745  C2B POPE  669     222.673 131.257  55.282  1.00  0.00            
ATOM   3746  C3B POPE  669     223.578 130.095  50.974  1.00  0.00            
ATOM   3747  C4B POPE  669     223.931 131.500  46.831  1.00  0.00            
ATOM   3748  NH3 POPE  670      42.697 236.288  64.473  1.00  0.00            
ATOM   3749  PO4 POPE  670      41.892 240.155  62.762  1.00  0.00            
ATOM   3750  GL1 POPE  670      42.533 238.009  58.810  1.00  0.00            
ATOM   3751  GL2 POPE  670      45.811 237.853  58.357  1.00  0.00            
ATOM   3752  C1A POPE  670      42.507 237.500  54.346  1.00  0.00            
ATOM   3753  D2A POPE  670      45.064 234.301  51.127  1.00  0.00            
ATOM   3754  C3A POPE  670      46.537 235.672  47.310  1.00  0.00            
ATOM   3755  C4A POPE  670      51.206 237.767  45.526  1.00  0.00            
ATOM   3756  C1B POPE  670      49.953 238.576  58.336  1.00  0.00            
ATOM   3757  C2B POPE  670      52.826 237.235  55.718  1.00  0.00            
ATOM   3758  C3B POPE  670      56.349 236.501  51.145  1.00  0.00            
ATOM   3759  C4B POPE  670      60.048 238.146  48.373  1.00  0.00            
ATOM   3760  NH3 POPE  671      48.916  56.963  68.914  1.00  0.00            
ATOM   3761  PO4 POPE  671      45.992  60.684  67.668  1.00  0.00            
ATOM   3762  GL1 POPE  671      44.433  59.822  63.873  1.00  0.00            
ATOM   3763  GL2 POPE  671      41.177  58.265  64.070  1.00  0.00            
ATOM   3764  C1A POPE  671      42.688  61.626  60.260  1.00  0.00            
ATOM   3765  D2A POPE  671      42.138  64.150  57.861  1.00  0.00            
ATOM   3766  C3A POPE  671      40.590  63.463  53.729  1.00  0.00            
ATOM   3767  C4A POPE  671      43.028  64.143  50.173  1.00  0.00            
ATOM   3768  C1B POPE  671      38.043  56.486  60.922  1.00  0.00            
ATOM   3769  C2B POPE  671      37.463  55.368  56.538  1.00  0.00            
ATOM   3770  C3B POPE  671      38.289  55.785  52.906  1.00  0.00            
ATOM   3771  C4B POPE  671      37.237  55.126  48.687  1.00  0.00            
ATOM   3772  NH3 POPE  672      52.788 103.107  65.439  1.00  0.00            
ATOM   3773  PO4 POPE  672      49.441 101.383  68.378  1.00  0.00            
ATOM   3774  GL1 POPE  672      47.265 101.154  64.394  1.00  0.00            
ATOM   3775  GL2 POPE  672      48.615 103.278  62.970  1.00  0.00            
ATOM   3776  C1A POPE  672      46.596  99.003  60.215  1.00  0.00            
ATOM   3777  D2A POPE  672      46.326  98.360  56.365  1.00  0.00            
ATOM   3778  C3A POPE  672      48.884 101.134  53.859  1.00  0.00            
ATOM   3779  C4A POPE  672      53.013 101.206  50.302  1.00  0.00            
ATOM   3780  C1B POPE  672      45.853 103.915  59.825  1.00  0.00            
ATOM   3781  C2B POPE  672      44.007 105.039  55.704  1.00  0.00            
ATOM   3782  C3B POPE  672      43.749 107.784  51.005  1.00  0.00            
ATOM   3783  C4B POPE  672      41.889 111.236  47.509  1.00  0.00            
ATOM   3784  NH3 POPE  673      42.523 203.815  74.556  1.00  0.00            
ATOM   3785  PO4 POPE  673      43.506 203.864  69.397  1.00  0.00            
ATOM   3786  GL1 POPE  673      44.632 204.534  64.813  1.00  0.00            
ATOM   3787  GL2 POPE  673      48.101 203.435  64.160  1.00  0.00            
ATOM   3788  C1A POPE  673      44.534 203.567  60.091  1.00  0.00            
ATOM   3789  D2A POPE  673      44.650 201.613  55.957  1.00  0.00            
ATOM   3790  C3A POPE  673      45.251 203.356  51.176  1.00  0.00            
ATOM   3791  C4A POPE  673      45.892 206.767  47.743  1.00  0.00            
ATOM   3792  C1B POPE  673      51.140 200.787  60.722  1.00  0.00            
ATOM   3793  C2B POPE  673      51.501 197.218  57.381  1.00  0.00            
ATOM   3794  C3B POPE  673      52.542 196.097  53.361  1.00  0.00            
ATOM   3795  C4B POPE  673      53.354 198.164  49.342  1.00  0.00            
ATOM   3796  NH3 POPE  674     164.498  54.003  71.791  1.00  0.00            
ATOM   3797  PO4 POPE  674     162.663  56.181  68.785  1.00  0.00            
ATOM   3798  GL1 POPE  674     162.498  53.295  64.973  1.00  0.00            
ATOM   3799  GL2 POPE  674     159.146  52.139  64.494  1.00  0.00            
ATOM   3800  C1A POPE  674     162.703  50.748  61.753  1.00  0.00            
ATOM   3801  D2A POPE  674     163.849  50.992  57.252  1.00  0.00            
ATOM   3802  C3A POPE  674     164.147  54.760  55.648  1.00  0.00            
ATOM   3803  C4A POPE  674     163.723  57.591  52.192  1.00  0.00            
ATOM   3804  C1B POPE  674     158.821  54.137  61.122  1.00  0.00            
ATOM   3805  C2B POPE  674     159.115  54.583  55.907  1.00  0.00            
ATOM   3806  C3B POPE  674     159.751  54.988  51.326  1.00  0.00            
ATOM   3807  C4B POPE  674     162.438  54.243  48.005  1.00  0.00            
ATOM   3808  NH3 POPE  675      82.849 175.847  71.576  1.00  0.00            
ATOM   3809  PO4 POPE  675      85.189 179.499  69.952  1.00  0.00            
ATOM   3810  GL1 POPE  675      87.743 177.231  68.153  1.00  0.00            
ATOM   3811  GL2 POPE  675      90.732 179.265  67.673  1.00  0.00            
ATOM   3812  C1A POPE  675      86.862 174.940  64.087  1.00  0.00            
ATOM   3813  D2A POPE  675      89.066 175.140  60.724  1.00  0.00            
ATOM   3814  C3A POPE  675      92.659 172.441  60.917  1.00  0.00            
ATOM   3815  C4A POPE  675      92.737 168.601  60.514  1.00  0.00            
ATOM   3816  C1B POPE  675      92.610 178.466  63.472  1.00  0.00            
ATOM   3817  C2B POPE  675      94.560 177.359  59.707  1.00  0.00            
ATOM   3818  C3B POPE  675      97.718 174.591  56.392  1.00  0.00            
ATOM   3819  C4B POPE  675      98.979 171.326  53.758  1.00  0.00            
ATOM   3820  NH3 POPE  676     202.257 126.623  66.987  1.00  0.00            
ATOM   3821  PO4 POPE  676     205.606 128.818  67.863  1.00  0.00            
ATOM   3822  GL1 POPE  676     206.350 128.724  63.500  1.00  0.00            
ATOM   3823  GL2 POPE  676     207.059 126.284  60.999  1.00  0.00            
ATOM   3824  C1A POPE  676     207.926 131.994  61.032  1.00  0.00            
ATOM   3825  D2A POPE  676     209.285 132.909  56.788  1.00  0.00            
ATOM   3826  C3A POPE  676     207.098 135.549  54.225  1.00  0.00            
ATOM   3827  C4A POPE  676     206.260 135.505  49.745  1.00  0.00            
ATOM   3828  C1B POPE  676     208.005 127.887  57.703  1.00  0.00            
ATOM   3829  C2B POPE  676     208.801 128.832  53.871  1.00  0.00            
ATOM   3830  C3B POPE  676     207.780 130.889  50.190  1.00  0.00            
ATOM   3831  C4B POPE  676     207.390 132.150  46.026  1.00  0.00            
ATOM   3832  NH3 POPE  677      96.672 239.619  72.994  1.00  0.00            
ATOM   3833  PO4 POPE  677     100.401 237.491  71.818  1.00  0.00            
ATOM   3834  GL1 POPE  677      99.491 238.564  68.068  1.00  0.00            
ATOM   3835  GL2 POPE  677      98.175 240.152  68.430  1.00  0.00            
ATOM   3836  C1A POPE  677     100.079 238.648  63.573  1.00  0.00            
ATOM   3837  D2A POPE  677      99.147 238.446  59.519  1.00  0.00            
ATOM   3838  C3A POPE  677      95.419 237.198  60.278  1.00  0.00            
ATOM   3839  C4A POPE  677      93.112 235.004  60.993  1.00  0.00            
ATOM   3840  C1B POPE  677      95.358 240.115  64.949  1.00  0.00            
ATOM   3841  C2B POPE  677      92.383 240.847  61.993  1.00  0.00            
ATOM   3842  C3B POPE  677      90.983 239.918  57.609  1.00  0.00            
ATOM   3843  C4B POPE  677      91.401 238.508  52.451  1.00  0.00            
ATOM   3844  NH3 POPE  678     127.067  84.770  73.076  1.00  0.00            
ATOM   3845  PO4 POPE  678     123.896  83.135  70.500  1.00  0.00            
ATOM   3846  GL1 POPE  678     125.484  84.850  65.559  1.00  0.00            
ATOM   3847  GL2 POPE  678     127.736  85.054  63.673  1.00  0.00            
ATOM   3848  C1A POPE  678     123.156  85.390  61.590  1.00  0.00            
ATOM   3849  D2A POPE  678     120.974  88.759  59.784  1.00  0.00            
ATOM   3850  C3A POPE  678     120.101  89.648  55.789  1.00  0.00            
ATOM   3851  C4A POPE  678     122.494  89.501  53.152  1.00  0.00            
ATOM   3852  C1B POPE  678     128.082  85.219  58.845  1.00  0.00            
ATOM   3853  C2B POPE  678     128.204  86.404  54.512  1.00  0.00            
ATOM   3854  C3B POPE  678     126.325  87.094  50.625  1.00  0.00            
ATOM   3855  C4B POPE  678     125.898  90.094  47.708  1.00  0.00            
ATOM   3856  NH3 POPE  679     210.413  74.511  66.421  1.00  0.00            
ATOM   3857  PO4 POPE  679     208.806  79.160  67.392  1.00  0.00            
ATOM   3858  GL1 POPE  679     207.085  77.122  63.337  1.00  0.00            
ATOM   3859  GL2 POPE  679     206.212  74.048  63.646  1.00  0.00            
ATOM   3860  C1A POPE  679     207.023  76.215  58.507  1.00  0.00            
ATOM   3861  D2A POPE  679     205.016  76.880  53.914  1.00  0.00            
ATOM   3862  C3A POPE  679     204.383  74.063  50.775  1.00  0.00            
ATOM   3863  C4A POPE  679     202.057  73.123  47.185  1.00  0.00            
ATOM   3864  C1B POPE  679     208.893  72.193  60.666  1.00  0.00            
ATOM   3865  C2B POPE  679     209.022  68.457  58.064  1.00  0.00            
ATOM   3866  C3B POPE  679     209.248  64.282  59.542  1.00  0.00            
ATOM   3867  C4B POPE  679     208.699  60.106  59.444  1.00  0.00            
ATOM   3868  NH3 POPE  680      36.171 135.070  68.596  1.00  0.00            
ATOM   3869  PO4 POPE  680      33.285 136.270  65.770  1.00  0.00            
ATOM   3870  GL1 POPE  680      32.850 138.120  61.779  1.00  0.00            
ATOM   3871  GL2 POPE  680      34.943 141.183  61.452  1.00  0.00            
ATOM   3872  C1A POPE  680      30.466 137.627  57.940  1.00  0.00            
ATOM   3873  D2A POPE  680      28.366 133.115  56.860  1.00  0.00            
ATOM   3874  C3A POPE  680      28.694 132.429  52.896  1.00  0.00            
ATOM   3875  C4A POPE  680      29.841 128.046  49.964  1.00  0.00            
ATOM   3876  C1B POPE  680      35.264 140.190  57.819  1.00  0.00            
ATOM   3877  C2B POPE  680      35.565 140.891  54.037  1.00  0.00            
ATOM   3878  C3B POPE  680      33.819 139.583  49.907  1.00  0.00            
ATOM   3879  C4B POPE  680      30.702 138.890  46.735  1.00  0.00            
ATOM   3880  NH3 POPE  681     150.414 284.647  71.988  1.00  0.00            
ATOM   3881  PO4 POPE  681     146.521 286.974  73.195  1.00  0.00            
ATOM   3882  GL1 POPE  681     146.986 287.297  68.781  1.00  0.00            
ATOM   3883  GL2 POPE  681     144.396 288.949  67.427  1.00  0.00            
ATOM   3884  C1A POPE  681     150.003 288.991  65.424  1.00  0.00            
ATOM   3885  D2A POPE  681     151.404 289.842  61.584  1.00  0.00            
ATOM   3886  C3A POPE  681     148.636   2.363  58.603  1.00  0.00            
ATOM   3887  C4A POPE  681     147.847   1.890  54.842  1.00  0.00            
ATOM   3888  C1B POPE  681     141.983 285.245  65.926  1.00  0.00            
ATOM   3889  C2B POPE  681     141.728 281.630  64.161  1.00  0.00            
ATOM   3890  C3B POPE  681     139.044 281.005  60.891  1.00  0.00            
ATOM   3891  C4B POPE  681     137.829 277.356  57.937  1.00  0.00            
ATOM   3892  NH3 POPE  682      92.085  20.628  61.942  1.00  0.00            
ATOM   3893  PO4 POPE  682      95.710  21.397  61.993  1.00  0.00            
ATOM   3894  GL1 POPE  682      95.767  21.250  57.365  1.00  0.00            
ATOM   3895  GL2 POPE  682      96.169  18.434  54.918  1.00  0.00            
ATOM   3896  C1A POPE  682      93.000  21.603  53.417  1.00  0.00            
ATOM   3897  D2A POPE  682      90.359  22.457  50.506  1.00  0.00            
ATOM   3898  C3A POPE  682      91.420  23.313  47.629  1.00  0.00            
ATOM   3899  C4A POPE  682      94.615  25.501  45.023  1.00  0.00            
ATOM   3900  C1B POPE  682      97.288  18.751  51.477  1.00  0.00            
ATOM   3901  C2B POPE  682      97.324  16.939  47.367  1.00  0.00            
ATOM   3902  C3B POPE  682      98.894  15.077  44.013  1.00  0.00            
ATOM   3903  C4B POPE  682      97.342  15.497  40.287  1.00  0.00            
ATOM   3904  NH3 POPE  683      65.209 114.034  63.880  1.00  0.00            
ATOM   3905  PO4 POPE  683      60.567 114.376  64.854  1.00  0.00            
ATOM   3906  GL1 POPE  683      61.434 112.322  60.860  1.00  0.00            
ATOM   3907  GL2 POPE  683      59.968 109.042  59.636  1.00  0.00            
ATOM   3908  C1A POPE  683      63.772 114.111  57.363  1.00  0.00            
ATOM   3909  D2A POPE  683      62.955 114.217  52.972  1.00  0.00            
ATOM   3910  C3A POPE  683      63.884 109.845  50.660  1.00  0.00            
ATOM   3911  C4A POPE  683      64.335 106.711  47.784  1.00  0.00            
ATOM   3912  C1B POPE  683      60.762 109.660  55.852  1.00  0.00            
ATOM   3913  C2B POPE  683      59.217 110.955  52.306  1.00  0.00            
ATOM   3914  C3B POPE  683      58.437 110.079  47.706  1.00  0.00            
ATOM   3915  C4B POPE  683      58.026 110.749  43.528  1.00  0.00            
ATOM   3916  NH3 POPE  684      19.925 166.164  68.182  1.00  0.00            
ATOM   3917  PO4 POPE  684      18.191 170.177  66.018  1.00  0.00            
ATOM   3918  GL1 POPE  684      20.098 171.651  62.496  1.00  0.00            
ATOM   3919  GL2 POPE  684      22.204 169.886  61.926  1.00  0.00            
ATOM   3920  C1A POPE  684      19.086 171.694  58.689  1.00  0.00            
ATOM   3921  D2A POPE  684      20.170 172.102  54.239  1.00  0.00            
ATOM   3922  C3A POPE  684      21.723 167.860  52.078  1.00  0.00            
ATOM   3923  C4A POPE  684      22.234 164.777  48.777  1.00  0.00            
ATOM   3924  C1B POPE  684      23.268 168.268  57.257  1.00  0.00            
ATOM   3925  C2B POPE  684      24.811 164.650  54.168  1.00  0.00            
ATOM   3926  C3B POPE  684      26.646 166.499  50.680  1.00  0.00            
ATOM   3927  C4B POPE  684      30.175 168.262  47.882  1.00  0.00            
ATOM   3928  NH3 POPE  685     152.614  24.917  66.307  1.00  0.00            
ATOM   3929  PO4 POPE  685     155.811  24.901  69.729  1.00  0.00            
ATOM   3930  GL1 POPE  685     157.163  24.305  66.021  1.00  0.00            
ATOM   3931  GL2 POPE  685     159.531  25.473  64.143  1.00  0.00            
ATOM   3932  C1A POPE  685     156.068  22.820  61.744  1.00  0.00            
ATOM   3933  D2A POPE  685     157.767  19.157  59.686  1.00  0.00            
ATOM   3934  C3A POPE  685     155.140  17.794  56.165  1.00  0.00            
ATOM   3935  C4A POPE  685     152.842  14.361  55.915  1.00  0.00            
ATOM   3936  C1B POPE  685     160.056  24.192  60.088  1.00  0.00            
ATOM   3937  C2B POPE  685     158.103  22.806  56.430  1.00  0.00            
ATOM   3938  C3B POPE  685     158.060  20.053  52.774  1.00  0.00            
ATOM   3939  C4B POPE  685     157.971  17.755  49.317  1.00  0.00            
ATOM   3940  NH3 POPE  686      42.699 135.850  62.480  1.00  0.00            
ATOM   3941  PO4 POPE  686      41.149 139.229  64.211  1.00  0.00            
ATOM   3942  GL1 POPE  686      40.161 139.958  59.955  1.00  0.00            
ATOM   3943  GL2 POPE  686      40.790 143.080  59.989  1.00  0.00            
ATOM   3944  C1A POPE  686      39.307 137.700  56.686  1.00  0.00            
ATOM   3945  D2A POPE  686      39.830 138.012  52.067  1.00  0.00            
ATOM   3946  C3A POPE  686      38.586 140.123  48.878  1.00  0.00            
ATOM   3947  C4A POPE  686      36.268 143.136  47.428  1.00  0.00            
ATOM   3948  C1B POPE  686      39.464 143.910  56.038  1.00  0.00            
ATOM   3949  C2B POPE  686      41.176 142.322  52.875  1.00  0.00            
ATOM   3950  C3B POPE  686      43.879 140.974  49.307  1.00  0.00            
ATOM   3951  C4B POPE  686      48.768 139.622  48.214  1.00  0.00            
ATOM   3952  NH3 POPE  687      20.193  27.987  66.136  1.00  0.00            
ATOM   3953  PO4 POPE  687      18.469  24.432  64.153  1.00  0.00            
ATOM   3954  GL1 POPE  687      16.544  23.311  60.420  1.00  0.00            
ATOM   3955  GL2 POPE  687      17.317  19.743  59.175  1.00  0.00            
ATOM   3956  C1A POPE  687      14.942  24.045  56.105  1.00  0.00            
ATOM   3957  D2A POPE  687      13.456  26.541  53.167  1.00  0.00            
ATOM   3958  C3A POPE  687      15.187  28.043  48.815  1.00  0.00            
ATOM   3959  C4A POPE  687      15.626  29.419  44.613  1.00  0.00            
ATOM   3960  C1B POPE  687      19.401  20.937  55.528  1.00  0.00            
ATOM   3961  C2B POPE  687      22.376  24.371  54.587  1.00  0.00            
ATOM   3962  C3B POPE  687      25.126  25.727  50.924  1.00  0.00            
ATOM   3963  C4B POPE  687      25.273  28.336  47.883  1.00  0.00            
ATOM   3964  NH3 POPE  688     187.578  24.801  69.537  1.00  0.00            
ATOM   3965  PO4 POPE  688     183.383  25.595  68.101  1.00  0.00            
ATOM   3966  GL1 POPE  688     185.197  27.302  65.053  1.00  0.00            
ATOM   3967  GL2 POPE  688     188.309  27.086  63.598  1.00  0.00            
ATOM   3968  C1A POPE  688     183.977  26.137  61.171  1.00  0.00            
ATOM   3969  D2A POPE  688     183.398  26.145  57.061  1.00  0.00            
ATOM   3970  C3A POPE  688     184.200  23.297  54.494  1.00  0.00            
ATOM   3971  C4A POPE  688     185.382  19.753  53.903  1.00  0.00            
ATOM   3972  C1B POPE  688     189.578  27.158  59.929  1.00  0.00            
ATOM   3973  C2B POPE  688     188.401  25.946  55.347  1.00  0.00            
ATOM   3974  C3B POPE  688     187.246  24.129  50.790  1.00  0.00            
ATOM   3975  C4B POPE  688     188.410  22.675  46.472  1.00  0.00            
ATOM   3976  NH3 POPE  689     201.266 139.310  68.550  1.00  0.00            
ATOM   3977  PO4 POPE  689     204.119 138.624  71.916  1.00  0.00            
ATOM   3978  GL1 POPE  689     206.444 137.784  67.495  1.00  0.00            
ATOM   3979  GL2 POPE  689     209.762 136.229  67.371  1.00  0.00            
ATOM   3980  C1A POPE  689     205.516 138.266  63.007  1.00  0.00            
ATOM   3981  D2A POPE  689     206.163 136.736  59.141  1.00  0.00            
ATOM   3982  C3A POPE  689     205.624 139.742  56.125  1.00  0.00            
ATOM   3983  C4A POPE  689     204.674 140.796  51.950  1.00  0.00            
ATOM   3984  C1B POPE  689     210.915 136.177  62.991  1.00  0.00            
ATOM   3985  C2B POPE  689     211.629 136.924  58.622  1.00  0.00            
ATOM   3986  C3B POPE  689     214.765 137.419  55.638  1.00  0.00            
ATOM   3987  C4B POPE  689     216.025 135.165  51.138  1.00  0.00            
ATOM   3988  NH3 POPE  690      78.703 203.855  73.000  1.00  0.00            
ATOM   3989  PO4 POPE  690      80.841 208.684  72.687  1.00  0.00            
ATOM   3990  GL1 POPE  690      84.300 208.850  69.723  1.00  0.00            
ATOM   3991  GL2 POPE  690      86.184 211.799  70.101  1.00  0.00            
ATOM   3992  C1A POPE  690      83.086 209.122  65.728  1.00  0.00            
ATOM   3993  D2A POPE  690      80.754 207.503  62.472  1.00  0.00            
ATOM   3994  C3A POPE  690      83.184 206.929  57.987  1.00  0.00            
ATOM   3995  C4A POPE  690      84.520 206.241  53.731  1.00  0.00            
ATOM   3996  C1B POPE  690      85.252 213.516  65.937  1.00  0.00            
ATOM   3997  C2B POPE  690      84.045 212.365  61.383  1.00  0.00            
ATOM   3998  C3B POPE  690      83.556 212.098  57.378  1.00  0.00            
ATOM   3999  C4B POPE  690      85.345 211.170  54.631  1.00  0.00            
ATOM   4000  NH3 POPE  691      95.171 124.648  69.535  1.00  0.00            
ATOM   4001  PO4 POPE  691      98.008 121.040  70.206  1.00  0.00            
ATOM   4002  GL1 POPE  691      98.762 121.478  66.007  1.00  0.00            
ATOM   4003  GL2 POPE  691     100.116 124.406  65.906  1.00  0.00            
ATOM   4004  C1A POPE  691      99.476 120.587  61.553  1.00  0.00            
ATOM   4005  D2A POPE  691     100.163 121.328  58.214  1.00  0.00            
ATOM   4006  C3A POPE  691      99.651 125.870  57.322  1.00  0.00            
ATOM   4007  C4A POPE  691      96.965 129.045  59.237  1.00  0.00            
ATOM   4008  C1B POPE  691     101.872 124.731  61.562  1.00  0.00            
ATOM   4009  C2B POPE  691     105.446 126.674  58.990  1.00  0.00            
ATOM   4010  C3B POPE  691     108.472 128.517  56.146  1.00  0.00            
ATOM   4011  C4B POPE  691     108.552 129.901  51.682  1.00  0.00            
ATOM   4012  NH3 POPE  692     283.510  63.801  66.336  1.00  0.00            
ATOM   4013  PO4 POPE  692     280.024  61.116  64.682  1.00  0.00            
ATOM   4014  GL1 POPE  692     279.451  62.780  59.766  1.00  0.00            
ATOM   4015  GL2 POPE  692     277.315  64.860  59.394  1.00  0.00            
ATOM   4016  C1A POPE  692     279.503  61.846  55.512  1.00  0.00            
ATOM   4017  D2A POPE  692     278.697  62.236  51.478  1.00  0.00            
ATOM   4018  C3A POPE  692     279.092  58.341  48.341  1.00  0.00            
ATOM   4019  C4A POPE  692     282.376  57.457  44.482  1.00  0.00            
ATOM   4020  C1B POPE  692     274.544  65.596  55.589  1.00  0.00            
ATOM   4021  C2B POPE  692     275.093  65.764  51.302  1.00  0.00            
ATOM   4022  C3B POPE  692     274.557  66.728  47.009  1.00  0.00            
ATOM   4023  C4B POPE  692     274.543  67.534  43.593  1.00  0.00            
ATOM   4024  NH3 POPE  693     191.755 175.423  74.741  1.00  0.00            
ATOM   4025  PO4 POPE  693     194.191 179.519  74.851  1.00  0.00            
ATOM   4026  GL1 POPE  693     192.162 178.948  70.747  1.00  0.00            
ATOM   4027  GL2 POPE  693     189.675 179.540  71.146  1.00  0.00            
ATOM   4028  C1A POPE  693     193.705 175.910  67.797  1.00  0.00            
ATOM   4029  D2A POPE  693     193.343 176.457  62.960  1.00  0.00            
ATOM   4030  C3A POPE  693     195.151 176.891  58.883  1.00  0.00            
ATOM   4031  C4A POPE  693     193.878 178.002  54.321  1.00  0.00            
ATOM   4032  C1B POPE  693     187.626 180.765  67.322  1.00  0.00            
ATOM   4033  C2B POPE  693     187.262 184.371  65.844  1.00  0.00            
ATOM   4034  C3B POPE  693     186.914 185.906  61.034  1.00  0.00            
ATOM   4035  C4B POPE  693     185.313 185.699  58.021  1.00  0.00            
ATOM   4036  NH3 POPE  694      20.849 160.052  71.004  1.00  0.00            
ATOM   4037  PO4 POPE  694      25.300 158.266  69.676  1.00  0.00            
ATOM   4038  GL1 POPE  694      23.906 157.145  65.653  1.00  0.00            
ATOM   4039  GL2 POPE  694      20.586 156.960  66.498  1.00  0.00            
ATOM   4040  C1A POPE  694      24.898 157.569  61.513  1.00  0.00            
ATOM   4041  D2A POPE  694      26.098 159.207  57.041  1.00  0.00            
ATOM   4042  C3A POPE  694      23.852 159.891  54.118  1.00  0.00            
ATOM   4043  C4A POPE  694      20.289 162.857  52.694  1.00  0.00            
ATOM   4044  C1B POPE  694      21.053 160.296  62.827  1.00  0.00            
ATOM   4045  C2B POPE  694      18.720 162.865  60.278  1.00  0.00            
ATOM   4046  C3B POPE  694      19.327 165.726  56.686  1.00  0.00            
ATOM   4047  C4B POPE  694      15.922 166.321  53.555  1.00  0.00            
ATOM   4048  NH3 POPE  695     193.335 157.490  73.792  1.00  0.00            
ATOM   4049  PO4 POPE  695     197.434 158.430  71.976  1.00  0.00            
ATOM   4050  GL1 POPE  695     196.431 160.265  67.568  1.00  0.00            
ATOM   4051  GL2 POPE  695     199.500 162.217  66.144  1.00  0.00            
ATOM   4052  C1A POPE  695     195.629 160.638  63.317  1.00  0.00            
ATOM   4053  D2A POPE  695     196.218 163.338  60.428  1.00  0.00            
ATOM   4054  C3A POPE  695     197.787 162.704  57.558  1.00  0.00            
ATOM   4055  C4A POPE  695     199.506 164.290  54.858  1.00  0.00            
ATOM   4056  C1B POPE  695     201.027 160.846  62.126  1.00  0.00            
ATOM   4057  C2B POPE  695     202.819 162.031  58.303  1.00  0.00            
ATOM   4058  C3B POPE  695     204.579 159.998  55.088  1.00  0.00            
ATOM   4059  C4B POPE  695     202.808 157.185  52.320  1.00  0.00            
ATOM   4060  NH3 POPE  696     137.951 123.878  61.394  1.00  0.00            
ATOM   4061  PO4 POPE  696     142.771 122.803  61.786  1.00  0.00            
ATOM   4062  GL1 POPE  696     141.475 124.632  58.156  1.00  0.00            
ATOM   4063  GL2 POPE  696     143.704 127.323  59.427  1.00  0.00            
ATOM   4064  C1A POPE  696     143.350 127.793  54.565  1.00  0.00            
ATOM   4065  D2A POPE  696     142.255 127.827  49.981  1.00  0.00            
ATOM   4066  C3A POPE  696     140.034 123.994  47.738  1.00  0.00            
ATOM   4067  C4A POPE  696     138.557 123.267  43.796  1.00  0.00            
ATOM   4068  C1B POPE  696     146.334 124.287  57.166  1.00  0.00            
ATOM   4069  C2B POPE  696     147.948 121.176  54.083  1.00  0.00            
ATOM   4070  C3B POPE  696     145.609 118.743  51.325  1.00  0.00            
ATOM   4071  C4B POPE  696     144.506 115.754  49.209  1.00  0.00            
ATOM   4072  NH3 POPE  697      76.259 108.098  70.708  1.00  0.00            
ATOM   4073  PO4 POPE  697      72.777 106.935  69.617  1.00  0.00            
ATOM   4074  GL1 POPE  697      74.422 105.779  65.222  1.00  0.00            
ATOM   4075  GL2 POPE  697      77.194 106.666  64.627  1.00  0.00            
ATOM   4076  C1A POPE  697      74.449 105.948  60.573  1.00  0.00            
ATOM   4077  D2A POPE  697      73.427 104.437  56.280  1.00  0.00            
ATOM   4078  C3A POPE  697      73.874 106.566  52.372  1.00  0.00            
ATOM   4079  C4A POPE  697      74.614 105.012  48.485  1.00  0.00            
ATOM   4080  C1B POPE  697      78.499 109.208  60.760  1.00  0.00            
ATOM   4081  C2B POPE  697      76.619 108.544  56.414  1.00  0.00            
ATOM   4082  C3B POPE  697      77.935 105.818  54.088  1.00  0.00            
ATOM   4083  C4B POPE  697      77.771 101.758  51.699  1.00  0.00            
ATOM   4084  NH3 POPE  698     118.924 281.261  68.117  1.00  0.00            
ATOM   4085  PO4 POPE  698     123.003 284.131  70.726  1.00  0.00            
ATOM   4086  GL1 POPE  698     123.268 284.687  65.771  1.00  0.00            
ATOM   4087  GL2 POPE  698     127.032 284.938  64.217  1.00  0.00            
ATOM   4088  C1A POPE  698     123.287 283.287  61.299  1.00  0.00            
ATOM   4089  D2A POPE  698     123.099 284.211  57.401  1.00  0.00            
ATOM   4090  C3A POPE  698     125.816 285.519  54.570  1.00  0.00            
ATOM   4091  C4A POPE  698     124.776 286.802  50.722  1.00  0.00            
ATOM   4092  C1B POPE  698     129.252 287.649  61.640  1.00  0.00            
ATOM   4093  C2B POPE  698     128.999 289.007  57.251  1.00  0.00            
ATOM   4094  C3B POPE  698     130.344 288.409  52.561  1.00  0.00            
ATOM   4095  C4B POPE  698     132.182 285.808  49.703  1.00  0.00            
ATOM   4096  NH3 POPE  699      96.813  26.561  63.491  1.00  0.00            
ATOM   4097  PO4 POPE  699      94.199  30.113  63.577  1.00  0.00            
ATOM   4098  GL1 POPE  699      93.895  29.328  59.775  1.00  0.00            
ATOM   4099  GL2 POPE  699      96.017  26.874  58.464  1.00  0.00            
ATOM   4100  C1A POPE  699      92.848  30.447  55.069  1.00  0.00            
ATOM   4101  D2A POPE  699      91.098  27.044  51.754  1.00  0.00            
ATOM   4102  C3A POPE  699      88.307  27.177  48.093  1.00  0.00            
ATOM   4103  C4A POPE  699      83.455  26.270  47.417  1.00  0.00            
ATOM   4104  C1B POPE  699      94.691  25.791  54.931  1.00  0.00            
ATOM   4105  C2B POPE  699      95.895  24.216  50.485  1.00  0.00            
ATOM   4106  C3B POPE  699      97.039  21.997  47.126  1.00  0.00            
ATOM   4107  C4B POPE  699      96.137  19.596  43.286  1.00  0.00            
ATOM   4108  NH3 POPE  700      66.613 216.606  66.537  1.00  0.00            
ATOM   4109  PO4 POPE  700      69.432 211.972  66.525  1.00  0.00            
ATOM   4110  GL1 POPE  700      68.942 213.419  62.650  1.00  0.00            
ATOM   4111  GL2 POPE  700      67.045 209.798  61.784  1.00  0.00            
ATOM   4112  C1A POPE  700      69.062 213.798  57.674  1.00  0.00            
ATOM   4113  D2A POPE  700      67.615 214.530  53.800  1.00  0.00            
ATOM   4114  C3A POPE  700      65.207 212.135  50.996  1.00  0.00            
ATOM   4115  C4A POPE  700      67.245 207.892  50.560  1.00  0.00            
ATOM   4116  C1B POPE  700      68.138 209.001  57.629  1.00  0.00            
ATOM   4117  C2B POPE  700      69.675 205.660  54.541  1.00  0.00            
ATOM   4118  C3B POPE  700      69.865 202.143  53.970  1.00  0.00            
ATOM   4119  C4B POPE  700      69.886 197.837  52.740  1.00  0.00            
ATOM   4120  NH3 POPE  701      29.409  74.009  70.507  1.00  0.00            
ATOM   4121  PO4 POPE  701      32.742  71.945  68.129  1.00  0.00            
ATOM   4122  GL1 POPE  701      33.587  73.707  64.528  1.00  0.00            
ATOM   4123  GL2 POPE  701      33.374  71.151  61.847  1.00  0.00            
ATOM   4124  C1A POPE  701      33.875  76.363  60.910  1.00  0.00            
ATOM   4125  D2A POPE  701      30.378  79.182  58.804  1.00  0.00            
ATOM   4126  C3A POPE  701      29.601  80.235  53.857  1.00  0.00            
ATOM   4127  C4A POPE  701      29.209  80.263  49.759  1.00  0.00            
ATOM   4128  C1B POPE  701      34.078  70.016  57.521  1.00  0.00            
ATOM   4129  C2B POPE  701      32.737  68.193  55.307  1.00  0.00            
ATOM   4130  C3B POPE  701      31.406  65.667  51.361  1.00  0.00            
ATOM   4131  C4B POPE  701      29.334  61.093  50.675  1.00  0.00            
ATOM   4132  NH3 POPE  702      60.395 229.668  65.399  1.00  0.00            
ATOM   4133  PO4 POPE  702      62.105 226.668  66.902  1.00  0.00            
ATOM   4134  GL1 POPE  702      62.467 225.628  62.821  1.00  0.00            
ATOM   4135  GL2 POPE  702      64.829 223.375  61.100  1.00  0.00            
ATOM   4136  C1A POPE  702      61.399 226.503  58.608  1.00  0.00            
ATOM   4137  D2A POPE  702      61.431 226.294  54.130  1.00  0.00            
ATOM   4138  C3A POPE  702      61.798 229.554  50.761  1.00  0.00            
ATOM   4139  C4A POPE  702      59.347 228.840  46.994  1.00  0.00            
ATOM   4140  C1B POPE  702      65.876 224.394  56.232  1.00  0.00            
ATOM   4141  C2B POPE  702      64.623 223.329  52.185  1.00  0.00            
ATOM   4142  C3B POPE  702      62.309 224.833  49.155  1.00  0.00            
ATOM   4143  C4B POPE  702      58.747 222.045  47.619  1.00  0.00            
ATOM   4144  NH3 POPE  703     265.544 109.784  71.050  1.00  0.00            
ATOM   4145  PO4 POPE  703     266.761 106.287  68.741  1.00  0.00            
ATOM   4146  GL1 POPE  703     267.521 108.838  66.178  1.00  0.00            
ATOM   4147  GL2 POPE  703     270.755 107.715  64.754  1.00  0.00            
ATOM   4148  C1A POPE  703     268.859 112.085  62.720  1.00  0.00            
ATOM   4149  D2A POPE  703     271.895 112.858  58.790  1.00  0.00            
ATOM   4150  C3A POPE  703     271.445 111.186  55.371  1.00  0.00            
ATOM   4151  C4A POPE  703     272.740 110.607  52.135  1.00  0.00            
ATOM   4152  C1B POPE  703     269.154 107.609  60.190  1.00  0.00            
ATOM   4153  C2B POPE  703     268.128 107.056  55.335  1.00  0.00            
ATOM   4154  C3B POPE  703     267.403 110.779  52.806  1.00  0.00            
ATOM   4155  C4B POPE  703     266.393 113.862  49.888  1.00  0.00            
ATOM   4156  NH3 POPE  704     216.507  27.537  66.544  1.00  0.00            
ATOM   4157  PO4 POPE  704     221.372  28.507  67.350  1.00  0.00            
ATOM   4158  GL1 POPE  704     222.647  28.344  62.302  1.00  0.00            
ATOM   4159  GL2 POPE  704     221.528  30.321  60.531  1.00  0.00            
ATOM   4160  C1A POPE  704     224.592  27.694  57.757  1.00  0.00            
ATOM   4161  D2A POPE  704     227.043  26.201  55.693  1.00  0.00            
ATOM   4162  C3A POPE  704     227.982  26.079  51.506  1.00  0.00            
ATOM   4163  C4A POPE  704     227.622  25.885  46.643  1.00  0.00            
ATOM   4164  C1B POPE  704     221.135  31.639  56.439  1.00  0.00            
ATOM   4165  C2B POPE  704     221.349  34.762  53.215  1.00  0.00            
ATOM   4166  C3B POPE  704     219.311  38.686  54.161  1.00  0.00            
ATOM   4167  C4B POPE  704     219.070  41.769  57.186  1.00  0.00            
ATOM   4168  NH3 POPE  705      15.825  76.447  72.272  1.00  0.00            
ATOM   4169  PO4 POPE  705      17.203  76.146  67.444  1.00  0.00            
ATOM   4170  GL1 POPE  705      16.408  76.135  63.155  1.00  0.00            
ATOM   4171  GL2 POPE  705      14.728  74.686  61.241  1.00  0.00            
ATOM   4172  C1A POPE  705      13.495  79.087  59.875  1.00  0.00            
ATOM   4173  D2A POPE  705       9.511  80.500  58.571  1.00  0.00            
ATOM   4174  C3A POPE  705       9.112  78.644  53.764  1.00  0.00            
ATOM   4175  C4A POPE  705      11.146  77.997  49.773  1.00  0.00            
ATOM   4176  C1B POPE  705      15.763  71.038  58.968  1.00  0.00            
ATOM   4177  C2B POPE  705      16.435  71.642  55.312  1.00  0.00            
ATOM   4178  C3B POPE  705      15.582  71.260  51.950  1.00  0.00            
ATOM   4179  C4B POPE  705      17.486  70.909  47.649  1.00  0.00            
ATOM   4180  NH3 POPE  706     280.959 151.793  67.708  1.00  0.00            
ATOM   4181  PO4 POPE  706     277.497 153.927  70.242  1.00  0.00            
ATOM   4182  GL1 POPE  706     276.629 153.903  66.180  1.00  0.00            
ATOM   4183  GL2 POPE  706     276.867 150.414  65.652  1.00  0.00            
ATOM   4184  C1A POPE  706     277.497 155.439  60.970  1.00  0.00            
ATOM   4185  D2A POPE  706     278.481 157.147  56.454  1.00  0.00            
ATOM   4186  C3A POPE  706     277.061 155.430  52.787  1.00  0.00            
ATOM   4187  C4A POPE  706     272.591 154.488  50.838  1.00  0.00            
ATOM   4188  C1B POPE  706     278.480 150.306  61.646  1.00  0.00            
ATOM   4189  C2B POPE  706     278.671 151.173  57.217  1.00  0.00            
ATOM   4190  C3B POPE  706     281.283 153.124  53.588  1.00  0.00            
ATOM   4191  C4B POPE  706     284.172 151.287  50.882  1.00  0.00            
ATOM   4192  NH3 POPE  707      91.150 214.602  71.067  1.00  0.00            
ATOM   4193  PO4 POPE  707      94.878 214.871  70.544  1.00  0.00            
ATOM   4194  GL1 POPE  707      93.673 212.076  67.241  1.00  0.00            
ATOM   4195  GL2 POPE  707      90.724 213.503  66.148  1.00  0.00            
ATOM   4196  C1A POPE  707      93.394 209.527  63.368  1.00  0.00            
ATOM   4197  D2A POPE  707      94.274 210.691  58.671  1.00  0.00            
ATOM   4198  C3A POPE  707      95.069 214.071  55.926  1.00  0.00            
ATOM   4199  C4A POPE  707      96.509 218.135  54.567  1.00  0.00            
ATOM   4200  C1B POPE  707      90.112 213.659  61.623  1.00  0.00            
ATOM   4201  C2B POPE  707      89.870 214.040  57.670  1.00  0.00            
ATOM   4202  C3B POPE  707      90.942 217.404  53.926  1.00  0.00            
ATOM   4203  C4B POPE  707      92.433 219.105  50.630  1.00  0.00            
ATOM   4204  NH3 POPE  708     251.138 147.044  70.541  1.00  0.00            
ATOM   4205  PO4 POPE  708     247.954 144.743  72.220  1.00  0.00            
ATOM   4206  GL1 POPE  708     247.496 144.508  67.827  1.00  0.00            
ATOM   4207  GL2 POPE  708     248.825 146.816  66.058  1.00  0.00            
ATOM   4208  C1A POPE  708     246.651 142.142  63.860  1.00  0.00            
ATOM   4209  D2A POPE  708     244.103 144.662  61.366  1.00  0.00            
ATOM   4210  C3A POPE  708     244.710 145.792  57.255  1.00  0.00            
ATOM   4211  C4A POPE  708     245.483 148.360  53.547  1.00  0.00            
ATOM   4212  C1B POPE  708     248.577 146.737  61.303  1.00  0.00            
ATOM   4213  C2B POPE  708     249.417 147.875  56.803  1.00  0.00            
ATOM   4214  C3B POPE  708     251.417 148.761  53.330  1.00  0.00            
ATOM   4215  C4B POPE  708     250.417 149.081  49.686  1.00  0.00            
ATOM   4216  NH3 POPE  709      52.768   0.435  63.092  1.00  0.00            
ATOM   4217  PO4 POPE  709      48.946   2.389  66.035  1.00  0.00            
ATOM   4218  GL1 POPE  709      47.124   2.291  61.323  1.00  0.00            
ATOM   4219  GL2 POPE  709      50.408   3.314  59.598  1.00  0.00            
ATOM   4220  C1A POPE  709      46.303   2.266  57.323  1.00  0.00            
ATOM   4221  D2A POPE  709      47.379   1.743  53.795  1.00  0.00            
ATOM   4222  C3A POPE  709      47.661   2.181  48.858  1.00  0.00            
ATOM   4223  C4A POPE  709      47.017   4.506  44.864  1.00  0.00            
ATOM   4224  C1B POPE  709      50.368   5.121  56.145  1.00  0.00            
ATOM   4225  C2B POPE  709      51.052   5.015  51.167  1.00  0.00            
ATOM   4226  C3B POPE  709      51.439   6.134  46.141  1.00  0.00            
ATOM   4227  C4B POPE  709      49.772   8.110  42.311  1.00  0.00            
ATOM   4228  NH3 POPE  710     269.215 153.881  70.145  1.00  0.00            
ATOM   4229  PO4 POPE  710     265.348 151.837  72.478  1.00  0.00            
ATOM   4230  GL1 POPE  710     264.550 152.386  68.085  1.00  0.00            
ATOM   4231  GL2 POPE  710     264.675 149.542  65.675  1.00  0.00            
ATOM   4232  C1A POPE  710     265.090 154.959  64.657  1.00  0.00            
ATOM   4233  D2A POPE  710     264.130 158.933  62.108  1.00  0.00            
ATOM   4234  C3A POPE  710     264.891 158.184  57.854  1.00  0.00            
ATOM   4235  C4A POPE  710     263.130 155.643  54.370  1.00  0.00            
ATOM   4236  C1B POPE  710     263.196 150.111  62.456  1.00  0.00            
ATOM   4237  C2B POPE  710     262.827 148.805  58.715  1.00  0.00            
ATOM   4238  C3B POPE  710     265.728 150.075  54.910  1.00  0.00            
ATOM   4239  C4B POPE  710     267.304 151.850  51.511  1.00  0.00            
ATOM   4240  NH3 POPE  711      14.931  27.857  63.749  1.00  0.00            
ATOM   4241  PO4 POPE  711      15.797  30.968  65.466  1.00  0.00            
ATOM   4242  GL1 POPE  711      17.011  33.000  61.833  1.00  0.00            
ATOM   4243  GL2 POPE  711      14.937  31.712  59.627  1.00  0.00            
ATOM   4244  C1A POPE  711      19.307  33.318  57.116  1.00  0.00            
ATOM   4245  D2A POPE  711      20.664  32.776  53.012  1.00  0.00            
ATOM   4246  C3A POPE  711      20.873  28.083  52.040  1.00  0.00            
ATOM   4247  C4A POPE  711      17.634  25.210  52.257  1.00  0.00            
ATOM   4248  C1B POPE  711      11.903  29.562  57.241  1.00  0.00            
ATOM   4249  C2B POPE  711       7.999  30.123  54.324  1.00  0.00            
ATOM   4250  C3B POPE  711       4.199  29.234  51.163  1.00  0.00            
ATOM   4251  C4B POPE  711       3.130  26.842  47.060  1.00  0.00            
ATOM   4252  NH3 POPE  712      60.886 172.305  67.839  1.00  0.00            
ATOM   4253  PO4 POPE  712      61.665 177.586  67.903  1.00  0.00            
ATOM   4254  GL1 POPE  712      60.836 177.032  64.424  1.00  0.00            
ATOM   4255  GL2 POPE  712      60.816 173.819  62.771  1.00  0.00            
ATOM   4256  C1A POPE  712      62.165 177.742  59.420  1.00  0.00            
ATOM   4257  D2A POPE  712      60.481 179.331  55.709  1.00  0.00            
ATOM   4258  C3A POPE  712      59.895 177.975  51.657  1.00  0.00            
ATOM   4259  C4A POPE  712      60.132 179.361  47.914  1.00  0.00            
ATOM   4260  C1B POPE  712      58.486 175.095  58.436  1.00  0.00            
ATOM   4261  C2B POPE  712      57.692 173.830  54.284  1.00  0.00            
ATOM   4262  C3B POPE  712      59.711 170.903  51.315  1.00  0.00            
ATOM   4263  C4B POPE  712      61.351 168.911  48.109  1.00  0.00            
ATOM   4264  NH3 POPE  713     249.406  23.222  62.656  1.00  0.00            
ATOM   4265  PO4 POPE  713     244.961  23.712  63.638  1.00  0.00            
ATOM   4266  GL1 POPE  713     242.743  22.627  60.151  1.00  0.00            
ATOM   4267  GL2 POPE  713     241.870  25.843  59.669  1.00  0.00            
ATOM   4268  C1A POPE  713     243.478  21.347  55.528  1.00  0.00            
ATOM   4269  D2A POPE  713     246.322  19.479  52.757  1.00  0.00            
ATOM   4270  C3A POPE  713     245.427  21.947  48.863  1.00  0.00            
ATOM   4271  C4A POPE  713     242.331  25.861  47.362  1.00  0.00            
ATOM   4272  C1B POPE  713     240.919  25.756  54.418  1.00  0.00            
ATOM   4273  C2B POPE  713     241.700  23.513  51.444  1.00  0.00            
ATOM   4274  C3B POPE  713     241.359  19.688  50.452  1.00  0.00            
ATOM   4275  C4B POPE  713     242.307  17.337  46.749  1.00  0.00            
ATOM   4276  NH3 POPE  714     278.571 225.017  67.328  1.00  0.00            
ATOM   4277  PO4 POPE  714     282.838 223.875  66.821  1.00  0.00            
ATOM   4278  GL1 POPE  714     281.023 223.157  63.134  1.00  0.00            
ATOM   4279  GL2 POPE  714     280.697 226.505  61.815  1.00  0.00            
ATOM   4280  C1A POPE  714     282.066 220.879  60.113  1.00  0.00            
ATOM   4281  D2A POPE  714     282.773 218.043  55.979  1.00  0.00            
ATOM   4282  C3A POPE  714     282.146 218.209  51.968  1.00  0.00            
ATOM   4283  C4A POPE  714     282.851 219.874  48.146  1.00  0.00            
ATOM   4284  C1B POPE  714     282.277 225.907  58.860  1.00  0.00            
ATOM   4285  C2B POPE  714     283.794 227.825  54.431  1.00  0.00            
ATOM   4286  C3B POPE  714     287.315 228.380  50.747  1.00  0.00            
ATOM   4287  C4B POPE  714     288.166 228.904  46.490  1.00  0.00            
ATOM   4288  NH3 POPE  715      99.597 230.831  74.533  1.00  0.00            
ATOM   4289  PO4 POPE  715      97.037 233.615  73.580  1.00  0.00            
ATOM   4290  GL1 POPE  715      94.659 235.370  70.417  1.00  0.00            
ATOM   4291  GL2 POPE  715      93.636 237.572  69.830  1.00  0.00            
ATOM   4292  C1A POPE  715      96.462 235.649  65.573  1.00  0.00            
ATOM   4293  D2A POPE  715      97.625 233.185  62.727  1.00  0.00            
ATOM   4294  C3A POPE  715      97.643 233.831  58.130  1.00  0.00            
ATOM   4295  C4A POPE  715      97.033 232.881  54.024  1.00  0.00            
ATOM   4296  C1B POPE  715      91.584 237.098  65.873  1.00  0.00            
ATOM   4297  C2B POPE  715      88.657 236.900  62.031  1.00  0.00            
ATOM   4298  C3B POPE  715      86.314 236.615  57.655  1.00  0.00            
ATOM   4299  C4B POPE  715      86.275 239.900  53.642  1.00  0.00            
ATOM   4300  NH3 POPE  716       5.113 199.773  70.822  1.00  0.00            
ATOM   4301  PO4 POPE  716       7.706 201.790  68.784  1.00  0.00            
ATOM   4302  GL1 POPE  716       7.003 201.022  65.135  1.00  0.00            
ATOM   4303  GL2 POPE  716       8.654 199.072  64.376  1.00  0.00            
ATOM   4304  C1A POPE  716       6.031 200.873  60.913  1.00  0.00            
ATOM   4305  D2A POPE  716       4.674 199.610  57.292  1.00  0.00            
ATOM   4306  C3A POPE  716       1.929 202.188  54.430  1.00  0.00            
ATOM   4307  C4A POPE  716     288.823 205.320  54.810  1.00  0.00            
ATOM   4308  C1B POPE  716      11.836 196.892  62.454  1.00  0.00            
ATOM   4309  C2B POPE  716      11.647 194.460  59.151  1.00  0.00            
ATOM   4310  C3B POPE  716      11.989 195.123  54.719  1.00  0.00            
ATOM   4311  C4B POPE  716      12.467 197.140  50.600  1.00  0.00            
ATOM   4312  NH3 POPE  717      63.925 165.452  71.571  1.00  0.00            
ATOM   4313  PO4 POPE  717      62.789 162.210  67.923  1.00  0.00            
ATOM   4314  GL1 POPE  717      64.380 160.323  64.858  1.00  0.00            
ATOM   4315  GL2 POPE  717      64.862 156.822  65.490  1.00  0.00            
ATOM   4316  C1A POPE  717      65.853 160.083  61.371  1.00  0.00            
ATOM   4317  D2A POPE  717      66.454 157.178  57.739  1.00  0.00            
ATOM   4318  C3A POPE  717      65.237 158.482  53.477  1.00  0.00            
ATOM   4319  C4A POPE  717      64.563 159.766  49.079  1.00  0.00            
ATOM   4320  C1B POPE  717      64.493 155.180  62.289  1.00  0.00            
ATOM   4321  C2B POPE  717      62.010 154.094  58.125  1.00  0.00            
ATOM   4322  C3B POPE  717      59.967 153.792  53.981  1.00  0.00            
ATOM   4323  C4B POPE  717      60.018 156.307  50.490  1.00  0.00            
ATOM   4324  NH3 POPE  718     272.380  85.956  65.447  1.00  0.00            
ATOM   4325  PO4 POPE  718     268.109  86.761  66.783  1.00  0.00            
ATOM   4326  GL1 POPE  718     268.455  84.828  62.636  1.00  0.00            
ATOM   4327  GL2 POPE  718     269.482  87.738  61.414  1.00  0.00            
ATOM   4328  C1A POPE  718     266.038  85.486  57.912  1.00  0.00            
ATOM   4329  D2A POPE  718     262.935  86.524  56.340  1.00  0.00            
ATOM   4330  C3A POPE  718     261.125  85.450  53.087  1.00  0.00            
ATOM   4331  C4A POPE  718     259.358  86.636  48.590  1.00  0.00            
ATOM   4332  C1B POPE  718     270.353  88.782  58.169  1.00  0.00            
ATOM   4333  C2B POPE  718     273.258  88.076  54.808  1.00  0.00            
ATOM   4334  C3B POPE  718     276.587  87.877  52.345  1.00  0.00            
ATOM   4335  C4B POPE  718     276.563  85.834  48.791  1.00  0.00            
ATOM   4336  NH3 POPE  719     199.598 121.712  71.811  1.00  0.00            
ATOM   4337  PO4 POPE  719     198.679 123.301  68.281  1.00  0.00            
ATOM   4338  GL1 POPE  719     199.220 123.103  63.350  1.00  0.00            
ATOM   4339  GL2 POPE  719     201.160 125.214  61.642  1.00  0.00            
ATOM   4340  C1A POPE  719     201.636 119.114  62.226  1.00  0.00            
ATOM   4341  D2A POPE  719     199.441 116.258  59.233  1.00  0.00            
ATOM   4342  C3A POPE  719     199.455 114.032  55.636  1.00  0.00            
ATOM   4343  C4A POPE  719     200.978 110.731  52.623  1.00  0.00            
ATOM   4344  C1B POPE  719     203.187 125.911  56.900  1.00  0.00            
ATOM   4345  C2B POPE  719     204.495 126.100  52.387  1.00  0.00            
ATOM   4346  C3B POPE  719     204.719 127.599  48.588  1.00  0.00            
ATOM   4347  C4B POPE  719     204.131 129.339  44.420  1.00  0.00            
ATOM   4348  NH3 POPE  720     281.983  40.239  60.633  1.00  0.00            
ATOM   4349  PO4 POPE  720     280.516  43.990  62.492  1.00  0.00            
ATOM   4350  GL1 POPE  720     280.754  46.093  58.974  1.00  0.00            
ATOM   4351  GL2 POPE  720     277.359  45.949  57.766  1.00  0.00            
ATOM   4352  C1A POPE  720     281.292  46.821  54.910  1.00  0.00            
ATOM   4353  D2A POPE  720     279.341  49.203  50.825  1.00  0.00            
ATOM   4354  C3A POPE  720     278.587  48.675  46.113  1.00  0.00            
ATOM   4355  C4A POPE  720     278.700  48.121  41.802  1.00  0.00            
ATOM   4356  C1B POPE  720     276.140  43.904  52.669  1.00  0.00            
ATOM   4357  C2B POPE  720     275.613  44.556  47.645  1.00  0.00            
ATOM   4358  C3B POPE  720     274.815  45.623  43.953  1.00  0.00            
ATOM   4359  C4B POPE  720     276.215  43.592  40.681  1.00  0.00            
ATOM   4360  NH3 POPE  721      97.002  44.295  64.100  1.00  0.00            
ATOM   4361  PO4 POPE  721     100.996  44.701  63.558  1.00  0.00            
ATOM   4362  GL1 POPE  721     103.448  45.786  59.991  1.00  0.00            
ATOM   4363  GL2 POPE  721     105.988  48.185  59.897  1.00  0.00            
ATOM   4364  C1A POPE  721     102.792  47.240  56.030  1.00  0.00            
ATOM   4365  D2A POPE  721     103.846  45.852  52.430  1.00  0.00            
ATOM   4366  C3A POPE  721     104.924  47.937  48.776  1.00  0.00            
ATOM   4367  C4A POPE  721     101.294  44.868  46.948  1.00  0.00            
ATOM   4368  C1B POPE  721     106.514  50.250  55.060  1.00  0.00            
ATOM   4369  C2B POPE  721     107.730  51.443  51.099  1.00  0.00            
ATOM   4370  C3B POPE  721     109.389  50.968  47.307  1.00  0.00            
ATOM   4371  C4B POPE  721     109.294  50.189  43.368  1.00  0.00            
ATOM   4372  NH3 POPE  722     248.390 116.186  72.578  1.00  0.00            
ATOM   4373  PO4 POPE  722     248.928 116.930  67.599  1.00  0.00            
ATOM   4374  GL1 POPE  722     246.078 116.330  64.654  1.00  0.00            
ATOM   4375  GL2 POPE  722     243.708 113.035  64.577  1.00  0.00            
ATOM   4376  C1A POPE  722     243.435 117.819  61.682  1.00  0.00            
ATOM   4377  D2A POPE  722     240.901 115.769  59.552  1.00  0.00            
ATOM   4378  C3A POPE  722     241.788 113.742  55.443  1.00  0.00            
ATOM   4379  C4A POPE  722     243.998 114.787  52.315  1.00  0.00            
ATOM   4380  C1B POPE  722     244.894 112.719  60.692  1.00  0.00            
ATOM   4381  C2B POPE  722     247.299 114.953  56.528  1.00  0.00            
ATOM   4382  C3B POPE  722     247.543 118.169  53.974  1.00  0.00            
ATOM   4383  C4B POPE  722     248.248 122.716  52.547  1.00  0.00            
ATOM   4384  NH3 POPE  723     276.387 124.758  73.466  1.00  0.00            
ATOM   4385  PO4 POPE  723     272.141 125.775  71.622  1.00  0.00            
ATOM   4386  GL1 POPE  723     270.074 123.927  67.736  1.00  0.00            
ATOM   4387  GL2 POPE  723     268.929 120.497  67.232  1.00  0.00            
ATOM   4388  C1A POPE  723     267.537 125.715  63.991  1.00  0.00            
ATOM   4389  D2A POPE  723     266.195 127.473  61.081  1.00  0.00            
ATOM   4390  C3A POPE  723     266.656 126.779  56.607  1.00  0.00            
ATOM   4391  C4A POPE  723     263.555 127.385  52.386  1.00  0.00            
ATOM   4392  C1B POPE  723     267.399 116.985  65.834  1.00  0.00            
ATOM   4393  C2B POPE  723     265.461 116.365  62.536  1.00  0.00            
ATOM   4394  C3B POPE  723     266.689 115.171  59.655  1.00  0.00            
ATOM   4395  C4B POPE  723     266.966 111.924  57.389  1.00  0.00            
ATOM   4396  NH3 POPE  724     166.918 107.270  66.906  1.00  0.00            
ATOM   4397  PO4 POPE  724     171.533 105.840  66.783  1.00  0.00            
ATOM   4398  GL1 POPE  724     174.259 104.032  62.942  1.00  0.00            
ATOM   4399  GL2 POPE  724     176.707 106.167  63.344  1.00  0.00            
ATOM   4400  C1A POPE  724     175.760 102.756  58.685  1.00  0.00            
ATOM   4401  D2A POPE  724     174.401 102.668  54.322  1.00  0.00            
ATOM   4402  C3A POPE  724     177.726 103.206  51.460  1.00  0.00            
ATOM   4403  C4A POPE  724     179.202 103.417  46.788  1.00  0.00            
ATOM   4404  C1B POPE  724     176.358 107.675  59.224  1.00  0.00            
ATOM   4405  C2B POPE  724     174.304 107.715  55.610  1.00  0.00            
ATOM   4406  C3B POPE  724     173.866 107.041  51.431  1.00  0.00            
ATOM   4407  C4B POPE  724     174.058 109.060  47.165  1.00  0.00            
ATOM   4408  NH3 POPE  725     165.258 125.109  67.748  1.00  0.00            
ATOM   4409  PO4 POPE  725     164.084 122.467  64.872  1.00  0.00            
ATOM   4410  GL1 POPE  725     165.757 122.629  61.397  1.00  0.00            
ATOM   4411  GL2 POPE  725     164.646 119.437  60.957  1.00  0.00            
ATOM   4412  C1A POPE  725     166.413 123.697  57.624  1.00  0.00            
ATOM   4413  D2A POPE  725     166.004 127.616  54.984  1.00  0.00            
ATOM   4414  C3A POPE  725     167.661 127.748  50.779  1.00  0.00            
ATOM   4415  C4A POPE  725     172.067 128.051  47.815  1.00  0.00            
ATOM   4416  C1B POPE  725     165.091 119.127  56.405  1.00  0.00            
ATOM   4417  C2B POPE  725     163.686 118.678  52.535  1.00  0.00            
ATOM   4418  C3B POPE  725     166.549 118.356  48.779  1.00  0.00            
ATOM   4419  C4B POPE  725     169.233 114.981  47.776  1.00  0.00            
ATOM   4420  NH3 POPE  726      40.910 281.724  64.440  1.00  0.00            
ATOM   4421  PO4 POPE  726      36.458 280.058  65.929  1.00  0.00            
ATOM   4422  GL1 POPE  726      37.520 278.092  62.249  1.00  0.00            
ATOM   4423  GL2 POPE  726      39.748 275.350  62.364  1.00  0.00            
ATOM   4424  C1A POPE  726      40.523 279.015  58.471  1.00  0.00            
ATOM   4425  D2A POPE  726      42.670 279.709  54.543  1.00  0.00            
ATOM   4426  C3A POPE  726      45.160 278.537  50.572  1.00  0.00            
ATOM   4427  C4A POPE  726      44.942 276.766  46.923  1.00  0.00            
ATOM   4428  C1B POPE  726      38.042 272.987  58.808  1.00  0.00            
ATOM   4429  C2B POPE  726      38.202 273.962  54.178  1.00  0.00            
ATOM   4430  C3B POPE  726      39.553 275.699  51.291  1.00  0.00            
ATOM   4431  C4B POPE  726      39.403 276.290  47.549  1.00  0.00            
ATOM   4432  NH3 POPE  727      12.187 128.308  65.468  1.00  0.00            
ATOM   4433  PO4 POPE  727      13.110 122.823  65.634  1.00  0.00            
ATOM   4434  GL1 POPE  727      12.365 120.826  62.474  1.00  0.00            
ATOM   4435  GL2 POPE  727      14.202 118.070  63.928  1.00  0.00            
ATOM   4436  C1A POPE  727      13.957 118.781  58.882  1.00  0.00            
ATOM   4437  D2A POPE  727      14.643 119.518  54.811  1.00  0.00            
ATOM   4438  C3A POPE  727      14.834 116.134  51.691  1.00  0.00            
ATOM   4439  C4A POPE  727      15.658 113.273  47.596  1.00  0.00            
ATOM   4440  C1B POPE  727      17.271 116.094  61.959  1.00  0.00            
ATOM   4441  C2B POPE  727      20.709 114.837  58.893  1.00  0.00            
ATOM   4442  C3B POPE  727      19.483 115.287  54.765  1.00  0.00            
ATOM   4443  C4B POPE  727      19.911 113.150  50.160  1.00  0.00            
ATOM   4444  NH3 POPE  728     277.500 214.853  70.836  1.00  0.00            
ATOM   4445  PO4 POPE  728     278.917 210.868  69.902  1.00  0.00            
ATOM   4446  GL1 POPE  728     278.381 213.250  65.961  1.00  0.00            
ATOM   4447  GL2 POPE  728     275.347 215.795  66.318  1.00  0.00            
ATOM   4448  C1A POPE  728     277.142 214.510  62.028  1.00  0.00            
ATOM   4449  D2A POPE  728     277.961 218.038  58.630  1.00  0.00            
ATOM   4450  C3A POPE  728     277.334 217.904  54.913  1.00  0.00            
ATOM   4451  C4A POPE  728     275.102 218.085  51.886  1.00  0.00            
ATOM   4452  C1B POPE  728     273.966 218.113  61.802  1.00  0.00            
ATOM   4453  C2B POPE  728     273.081 219.958  57.907  1.00  0.00            
ATOM   4454  C3B POPE  728     275.042 222.178  55.201  1.00  0.00            
ATOM   4455  C4B POPE  728     274.620 225.258  52.153  1.00  0.00            
ATOM   4456  NH3 POPE  729     171.507 282.337  72.349  1.00  0.00            
ATOM   4457  PO4 POPE  729     170.574 284.600  69.625  1.00  0.00            
ATOM   4458  GL1 POPE  729     170.080 283.602  65.534  1.00  0.00            
ATOM   4459  GL2 POPE  729     172.943 282.551  63.963  1.00  0.00            
ATOM   4460  C1A POPE  729     166.697 282.268  61.838  1.00  0.00            
ATOM   4461  D2A POPE  729     167.331 280.928  56.714  1.00  0.00            
ATOM   4462  C3A POPE  729     164.187 282.520  53.673  1.00  0.00            
ATOM   4463  C4A POPE  729     160.711 284.161  51.264  1.00  0.00            
ATOM   4464  C1B POPE  729     175.913 279.795  61.342  1.00  0.00            
ATOM   4465  C2B POPE  729     174.298 276.574  57.224  1.00  0.00            
ATOM   4466  C3B POPE  729     176.202 271.963  56.560  1.00  0.00            
ATOM   4467  C4B POPE  729     175.271 268.823  55.183  1.00  0.00            
ATOM   4468  NH3 POPE  730     146.986  40.101  66.526  1.00  0.00            
ATOM   4469  PO4 POPE  730     142.118  40.398  67.281  1.00  0.00            
ATOM   4470  GL1 POPE  730     143.929  39.771  62.657  1.00  0.00            
ATOM   4471  GL2 POPE  730     141.148  40.721  60.841  1.00  0.00            
ATOM   4472  C1A POPE  730     146.393  41.808  60.118  1.00  0.00            
ATOM   4473  D2A POPE  730     150.503  41.872  62.534  1.00  0.00            
ATOM   4474  C3A POPE  730     154.294  39.884  60.548  1.00  0.00            
ATOM   4475  C4A POPE  730     155.101  37.859  56.516  1.00  0.00            
ATOM   4476  C1B POPE  730     143.419  38.359  57.220  1.00  0.00            
ATOM   4477  C2B POPE  730     148.200  38.369  55.283  1.00  0.00            
ATOM   4478  C3B POPE  730     151.337  37.209  52.119  1.00  0.00            
ATOM   4479  C4B POPE  730     153.384  33.408  49.564  1.00  0.00            
ATOM   4480  NH3 POPE  731     191.348 183.217  74.313  1.00  0.00            
ATOM   4481  PO4 POPE  731     189.145 186.588  73.856  1.00  0.00            
ATOM   4482  GL1 POPE  731     191.472 186.497  70.845  1.00  0.00            
ATOM   4483  GL2 POPE  731     191.701 184.218  69.422  1.00  0.00            
ATOM   4484  C1A POPE  731     191.854 188.813  66.992  1.00  0.00            
ATOM   4485  D2A POPE  731     191.536 190.868  62.917  1.00  0.00            
ATOM   4486  C3A POPE  731     194.471 194.527  62.157  1.00  0.00            
ATOM   4487  C4A POPE  731     197.175 197.900  61.531  1.00  0.00            
ATOM   4488  C1B POPE  731     192.233 181.579  66.261  1.00  0.00            
ATOM   4489  C2B POPE  731     189.792 180.591  63.134  1.00  0.00            
ATOM   4490  C3B POPE  731     187.540 180.655  59.606  1.00  0.00            
ATOM   4491  C4B POPE  731     189.876 182.692  56.144  1.00  0.00            
ATOM   4492  NH3 POPE  732     162.079 134.706  66.730  1.00  0.00            
ATOM   4493  PO4 POPE  732     164.541 130.080  65.785  1.00  0.00            
ATOM   4494  GL1 POPE  732     165.043 127.520  62.742  1.00  0.00            
ATOM   4495  GL2 POPE  732     163.954 128.404  60.039  1.00  0.00            
ATOM   4496  C1A POPE  732     168.892 127.037  59.980  1.00  0.00            
ATOM   4497  D2A POPE  732     172.271 123.241  58.649  1.00  0.00            
ATOM   4498  C3A POPE  732     174.959 123.838  55.816  1.00  0.00            
ATOM   4499  C4A POPE  732     177.925 124.829  53.327  1.00  0.00            
ATOM   4500  C1B POPE  732     165.119 131.425  58.377  1.00  0.00            
ATOM   4501  C2B POPE  732     166.077 132.668  53.473  1.00  0.00            
ATOM   4502  C3B POPE  732     166.180 132.053  48.806  1.00  0.00            
ATOM   4503  C4B POPE  732     166.579 127.834  45.417  1.00  0.00            
ATOM   4504  NH3 POPE  733     222.929 104.830  69.615  1.00  0.00            
ATOM   4505  PO4 POPE  733     225.941 101.264  69.357  1.00  0.00            
ATOM   4506  GL1 POPE  733     225.829 100.279  65.199  1.00  0.00            
ATOM   4507  GL2 POPE  733     226.234  96.930  64.315  1.00  0.00            
ATOM   4508  C1A POPE  733     228.804  99.638  61.017  1.00  0.00            
ATOM   4509  D2A POPE  733     228.818 101.987  57.537  1.00  0.00            
ATOM   4510  C3A POPE  733     229.257 102.720  53.102  1.00  0.00            
ATOM   4511  C4A POPE  733     226.792 103.323  48.967  1.00  0.00            
ATOM   4512  C1B POPE  733     224.846  95.799  60.424  1.00  0.00            
ATOM   4513  C2B POPE  733     226.168  97.025  55.290  1.00  0.00            
ATOM   4514  C3B POPE  733     225.283  99.190  52.355  1.00  0.00            
ATOM   4515  C4B POPE  733     221.538 101.238  49.955  1.00  0.00            
ATOM   4516  NH3 POPE  734     139.115  37.607  64.230  1.00  0.00            
ATOM   4517  PO4 POPE  734     135.769  34.282  66.120  1.00  0.00            
ATOM   4518  GL1 POPE  734     136.386  33.563  61.157  1.00  0.00            
ATOM   4519  GL2 POPE  734     139.000  34.418  59.268  1.00  0.00            
ATOM   4520  C1A POPE  734     134.320  34.560  56.785  1.00  0.00            
ATOM   4521  D2A POPE  734     134.751  32.422  53.280  1.00  0.00            
ATOM   4522  C3A POPE  734     137.348  35.310  50.675  1.00  0.00            
ATOM   4523  C4A POPE  734     137.567  38.509  48.502  1.00  0.00            
ATOM   4524  C1B POPE  734     139.354  33.680  54.965  1.00  0.00            
ATOM   4525  C2B POPE  734     139.055  30.889  51.640  1.00  0.00            
ATOM   4526  C3B POPE  734     139.682  29.514  47.533  1.00  0.00            
ATOM   4527  C4B POPE  734     143.851  28.032  46.020  1.00  0.00            
ATOM   4528  NH3 POPE  735     127.893  54.601  62.226  1.00  0.00            
ATOM   4529  PO4 POPE  735     123.785  52.025  61.880  1.00  0.00            
ATOM   4530  GL1 POPE  735     120.025  50.845  59.714  1.00  0.00            
ATOM   4531  GL2 POPE  735     116.930  50.745  59.957  1.00  0.00            
ATOM   4532  C1A POPE  735     120.217  50.455  55.742  1.00  0.00            
ATOM   4533  D2A POPE  735     121.959  51.461  51.719  1.00  0.00            
ATOM   4534  C3A POPE  735     120.417  55.313  48.313  1.00  0.00            
ATOM   4535  C4A POPE  735     122.384  57.767  44.841  1.00  0.00            
ATOM   4536  C1B POPE  735     115.976  52.856  56.420  1.00  0.00            
ATOM   4537  C2B POPE  735     117.555  54.636  53.407  1.00  0.00            
ATOM   4538  C3B POPE  735     119.201  58.315  51.666  1.00  0.00            
ATOM   4539  C4B POPE  735     118.166  60.129  49.571  1.00  0.00            
ATOM   4540  NH3 POPE  736     143.306 273.339  71.644  1.00  0.00            
ATOM   4541  PO4 POPE  736     146.531 275.776  70.492  1.00  0.00            
ATOM   4542  GL1 POPE  736     144.900 275.912  66.977  1.00  0.00            
ATOM   4543  GL2 POPE  736     142.973 272.834  66.434  1.00  0.00            
ATOM   4544  C1A POPE  736     145.456 278.411  64.166  1.00  0.00            
ATOM   4545  D2A POPE  736     147.019 281.096  60.961  1.00  0.00            
ATOM   4546  C3A POPE  736     147.265 282.022  56.380  1.00  0.00            
ATOM   4547  C4A POPE  736     147.562 279.291  53.376  1.00  0.00            
ATOM   4548  C1B POPE  736     144.804 273.629  62.356  1.00  0.00            
ATOM   4549  C2B POPE  736     149.267 275.492  61.279  1.00  0.00            
ATOM   4550  C3B POPE  736     154.115 274.618  58.666  1.00  0.00            
ATOM   4551  C4B POPE  736     156.697 271.950  60.081  1.00  0.00            
ATOM   4552  NH3 POPE  737      75.421  59.820  65.589  1.00  0.00            
ATOM   4553  PO4 POPE  737      77.613  56.289  65.145  1.00  0.00            
ATOM   4554  GL1 POPE  737      76.150  57.380  60.961  1.00  0.00            
ATOM   4555  GL2 POPE  737      74.835  56.009  58.035  1.00  0.00            
ATOM   4556  C1A POPE  737      78.095  59.722  58.506  1.00  0.00            
ATOM   4557  D2A POPE  737      76.340  64.315  55.854  1.00  0.00            
ATOM   4558  C3A POPE  737      77.936  65.511  52.640  1.00  0.00            
ATOM   4559  C4A POPE  737      76.658  66.321  48.100  1.00  0.00            
ATOM   4560  C1B POPE  737      74.764  57.743  53.739  1.00  0.00            
ATOM   4561  C2B POPE  737      73.665  57.776  49.461  1.00  0.00            
ATOM   4562  C3B POPE  737      72.501  53.486  46.380  1.00  0.00            
ATOM   4563  C4B POPE  737      70.003  50.011  44.957  1.00  0.00            
ATOM   4564  NH3 POPE  738     196.118  85.325  70.182  1.00  0.00            
ATOM   4565  PO4 POPE  738     192.365  85.753  70.315  1.00  0.00            
ATOM   4566  GL1 POPE  738     192.338  84.310  65.783  1.00  0.00            
ATOM   4567  GL2 POPE  738     190.964  87.897  64.479  1.00  0.00            
ATOM   4568  C1A POPE  738     191.972  83.395  61.556  1.00  0.00            
ATOM   4569  D2A POPE  738     194.412  82.637  57.922  1.00  0.00            
ATOM   4570  C3A POPE  738     192.607  80.666  54.977  1.00  0.00            
ATOM   4571  C4A POPE  738     190.632  79.978  52.039  1.00  0.00            
ATOM   4572  C1B POPE  738     193.562  87.769  60.329  1.00  0.00            
ATOM   4573  C2B POPE  738     192.880  87.132  55.547  1.00  0.00            
ATOM   4574  C3B POPE  738     195.692  84.379  53.259  1.00  0.00            
ATOM   4575  C4B POPE  738     196.446  82.407  49.358  1.00  0.00            
ATOM   4576  NH3 POPE  739     143.044  78.623  65.435  1.00  0.00            
ATOM   4577  PO4 POPE  739     146.070  75.784  65.176  1.00  0.00            
ATOM   4578  GL1 POPE  739     146.135  77.457  60.632  1.00  0.00            
ATOM   4579  GL2 POPE  739     143.564  76.630  60.501  1.00  0.00            
ATOM   4580  C1A POPE  739     145.532  78.651  56.473  1.00  0.00            
ATOM   4581  D2A POPE  739     146.303  78.068  52.753  1.00  0.00            
ATOM   4582  C3A POPE  739     148.803  74.494  50.620  1.00  0.00            
ATOM   4583  C4A POPE  739     149.786  70.562  48.983  1.00  0.00            
ATOM   4584  C1B POPE  739     140.689  76.232  57.468  1.00  0.00            
ATOM   4585  C2B POPE  739     141.487  77.519  53.170  1.00  0.00            
ATOM   4586  C3B POPE  739     139.306  79.179  49.147  1.00  0.00            
ATOM   4587  C4B POPE  739     137.962  82.603  47.948  1.00  0.00            
ATOM   4588  NH3 POPE  740      40.283  38.059  68.562  1.00  0.00            
ATOM   4589  PO4 POPE  740      43.427  35.745  66.855  1.00  0.00            
ATOM   4590  GL1 POPE  740      42.825  35.458  63.248  1.00  0.00            
ATOM   4591  GL2 POPE  740      42.775  33.250  60.288  1.00  0.00            
ATOM   4592  C1A POPE  740      43.385  38.221  59.950  1.00  0.00            
ATOM   4593  D2A POPE  740      41.982  40.599  56.361  1.00  0.00            
ATOM   4594  C3A POPE  740      42.929  38.575  52.333  1.00  0.00            
ATOM   4595  C4A POPE  740      45.949  39.415  48.876  1.00  0.00            
ATOM   4596  C1B POPE  740      39.915  33.057  56.166  1.00  0.00            
ATOM   4597  C2B POPE  740      39.517  34.191  52.055  1.00  0.00            
ATOM   4598  C3B POPE  740      41.696  35.441  48.227  1.00  0.00            
ATOM   4599  C4B POPE  740      43.419  38.181  44.042  1.00  0.00            
ATOM   4600  NH3 POPE  741     112.377  71.037  66.095  1.00  0.00            
ATOM   4601  PO4 POPE  741     114.865  68.126  63.029  1.00  0.00            
ATOM   4602  GL1 POPE  741     112.841  70.408  59.949  1.00  0.00            
ATOM   4603  GL2 POPE  741     110.740  72.590  60.691  1.00  0.00            
ATOM   4604  C1A POPE  741     113.001  71.827  54.981  1.00  0.00            
ATOM   4605  D2A POPE  741     113.171  71.883  50.138  1.00  0.00            
ATOM   4606  C3A POPE  741     110.173  72.578  47.329  1.00  0.00            
ATOM   4607  C4A POPE  741     109.406  76.104  44.822  1.00  0.00            
ATOM   4608  C1B POPE  741     108.720  73.542  56.747  1.00  0.00            
ATOM   4609  C2B POPE  741     108.947  73.783  52.490  1.00  0.00            
ATOM   4610  C3B POPE  741     106.920  76.564  49.084  1.00  0.00            
ATOM   4611  C4B POPE  741     104.911  79.533  46.611  1.00  0.00            
ATOM   4612  NH3 POPE  742     260.793 246.799  70.104  1.00  0.00            
ATOM   4613  PO4 POPE  742     262.175 243.311  67.851  1.00  0.00            
ATOM   4614  GL1 POPE  742     264.761 243.045  63.431  1.00  0.00            
ATOM   4615  GL2 POPE  742     268.176 245.136  62.403  1.00  0.00            
ATOM   4616  C1A POPE  742     262.381 244.514  59.329  1.00  0.00            
ATOM   4617  D2A POPE  742     258.968 244.356  56.618  1.00  0.00            
ATOM   4618  C3A POPE  742     261.028 243.304  52.946  1.00  0.00            
ATOM   4619  C4A POPE  742     258.338 241.358  50.487  1.00  0.00            
ATOM   4620  C1B POPE  742     267.211 242.689  59.182  1.00  0.00            
ATOM   4621  C2B POPE  742     265.619 241.517  55.178  1.00  0.00            
ATOM   4622  C3B POPE  742     264.904 240.535  51.886  1.00  0.00            
ATOM   4623  C4B POPE  742     265.026 238.825  47.376  1.00  0.00            
ATOM   4624  NH3 POPE  743     243.189  82.242  66.570  1.00  0.00            
ATOM   4625  PO4 POPE  743     248.127  81.326  65.325  1.00  0.00            
ATOM   4626  GL1 POPE  743     246.317  82.622  62.233  1.00  0.00            
ATOM   4627  GL2 POPE  743     243.797  80.505  61.489  1.00  0.00            
ATOM   4628  C1A POPE  743     247.570  83.296  57.257  1.00  0.00            
ATOM   4629  D2A POPE  743     244.886  84.192  53.133  1.00  0.00            
ATOM   4630  C3A POPE  743     243.115  87.076  51.681  1.00  0.00            
ATOM   4631  C4A POPE  743     239.254  89.044  51.473  1.00  0.00            
ATOM   4632  C1B POPE  743     242.709  81.295  57.650  1.00  0.00            
ATOM   4633  C2B POPE  743     239.964  81.572  53.113  1.00  0.00            
ATOM   4634  C3B POPE  743     237.250  83.930  51.037  1.00  0.00            
ATOM   4635  C4B POPE  743     232.368  84.842  52.272  1.00  0.00            
ATOM   4636  NH3 POPE  744     266.978 139.052  69.237  1.00  0.00            
ATOM   4637  PO4 POPE  744     263.496 142.156  71.167  1.00  0.00            
ATOM   4638  GL1 POPE  744     263.175 140.786  66.228  1.00  0.00            
ATOM   4639  GL2 POPE  744     260.817 137.857  65.955  1.00  0.00            
ATOM   4640  C1A POPE  744     265.457 138.058  62.809  1.00  0.00            
ATOM   4641  D2A POPE  744     267.977 137.108  59.918  1.00  0.00            
ATOM   4642  C3A POPE  744     267.168 139.923  57.554  1.00  0.00            
ATOM   4643  C4A POPE  744     266.450 140.341  53.058  1.00  0.00            
ATOM   4644  C1B POPE  744     260.614 136.590  61.763  1.00  0.00            
ATOM   4645  C2B POPE  744     263.284 136.295  58.281  1.00  0.00            
ATOM   4646  C3B POPE  744     265.481 135.467  55.195  1.00  0.00            
ATOM   4647  C4B POPE  744     264.238 132.776  51.125  1.00  0.00            
ATOM   4648  NH3 POPE  745     169.429  21.454  75.083  1.00  0.00            
ATOM   4649  PO4 POPE  745     169.154  20.259  70.689  1.00  0.00            
ATOM   4650  GL1 POPE  745     169.107  20.280  66.239  1.00  0.00            
ATOM   4651  GL2 POPE  745     170.892  17.186  65.273  1.00  0.00            
ATOM   4652  C1A POPE  745     169.227  20.636  61.578  1.00  0.00            
ATOM   4653  D2A POPE  745     170.898  21.649  58.166  1.00  0.00            
ATOM   4654  C3A POPE  745     173.023  19.027  55.989  1.00  0.00            
ATOM   4655  C4A POPE  745     174.435  18.919  52.389  1.00  0.00            
ATOM   4656  C1B POPE  745     172.158  15.462  60.373  1.00  0.00            
ATOM   4657  C2B POPE  745     171.278  14.191  56.844  1.00  0.00            
ATOM   4658  C3B POPE  745     173.018  13.861  52.927  1.00  0.00            
ATOM   4659  C4B POPE  745     172.800  14.667  49.062  1.00  0.00            
ATOM   4660  NH3 POPE  746       4.052  98.068  70.612  1.00  0.00            
ATOM   4661  PO4 POPE  746       5.719  95.637  68.281  1.00  0.00            
ATOM   4662  GL1 POPE  746       5.743  95.611  63.497  1.00  0.00            
ATOM   4663  GL2 POPE  746       5.337  92.559  62.775  1.00  0.00            
ATOM   4664  C1A POPE  746       5.968  96.516  59.603  1.00  0.00            
ATOM   4665  D2A POPE  746       4.145  95.346  56.224  1.00  0.00            
ATOM   4666  C3A POPE  746       6.081  95.221  50.694  1.00  0.00            
ATOM   4667  C4A POPE  746       9.586  97.360  48.777  1.00  0.00            
ATOM   4668  C1B POPE  746       5.258  91.113  59.449  1.00  0.00            
ATOM   4669  C2B POPE  746       7.543  91.909  55.648  1.00  0.00            
ATOM   4670  C3B POPE  746       8.301  88.461  51.377  1.00  0.00            
ATOM   4671  C4B POPE  746      10.460  89.967  47.515  1.00  0.00            
ATOM   4672  NH3 POPE  747     288.919  39.589  60.963  1.00  0.00            
ATOM   4673  PO4 POPE  747     285.148  37.628  63.082  1.00  0.00            
ATOM   4674  GL1 POPE  747     286.327  36.086  58.703  1.00  0.00            
ATOM   4675  GL2 POPE  747     285.167  38.447  57.658  1.00  0.00            
ATOM   4676  C1A POPE  747     288.779  35.623  55.298  1.00  0.00            
ATOM   4677  D2A POPE  747     286.972  34.434  52.008  1.00  0.00            
ATOM   4678  C3A POPE  747     288.351  35.744  48.685  1.00  0.00            
ATOM   4679  C4A POPE  747     286.077  36.972  44.681  1.00  0.00            
ATOM   4680  C1B POPE  747     283.876  39.054  53.510  1.00  0.00            
ATOM   4681  C2B POPE  747     284.753  40.240  49.160  1.00  0.00            
ATOM   4682  C3B POPE  747     285.982  42.822  45.221  1.00  0.00            
ATOM   4683  C4B POPE  747     284.029  46.038  43.033  1.00  0.00            
ATOM   4684  NH3 POPE  748     168.257  96.481  66.349  1.00  0.00            
ATOM   4685  PO4 POPE  748     168.992  93.123  64.488  1.00  0.00            
ATOM   4686  GL1 POPE  748     166.955  92.708  61.082  1.00  0.00            
ATOM   4687  GL2 POPE  748     163.609  91.919  61.164  1.00  0.00            
ATOM   4688  C1A POPE  748     165.643  91.647  57.045  1.00  0.00            
ATOM   4689  D2A POPE  748     163.301  90.344  53.015  1.00  0.00            
ATOM   4690  C3A POPE  748     165.720  93.167  50.562  1.00  0.00            
ATOM   4691  C4A POPE  748     167.791  92.265  46.282  1.00  0.00            
ATOM   4692  C1B POPE  748     161.999  89.141  59.473  1.00  0.00            
ATOM   4693  C2B POPE  748     162.515  86.563  56.860  1.00  0.00            
ATOM   4694  C3B POPE  748     160.651  85.883  52.438  1.00  0.00            
ATOM   4695  C4B POPE  748     160.084  86.252  47.749  1.00  0.00            
ATOM   4696  NH3 POPE  749     191.737 103.066  67.641  1.00  0.00            
ATOM   4697  PO4 POPE  749     190.120 106.493  66.289  1.00  0.00            
ATOM   4698  GL1 POPE  749     191.538 106.771  63.524  1.00  0.00            
ATOM   4699  GL2 POPE  749     193.278 109.367  63.563  1.00  0.00            
ATOM   4700  C1A POPE  749     190.823 105.324  59.545  1.00  0.00            
ATOM   4701  D2A POPE  749     189.549 104.735  54.679  1.00  0.00            
ATOM   4702  C3A POPE  749     185.987 106.822  53.329  1.00  0.00            
ATOM   4703  C4A POPE  749     182.368 105.065  51.107  1.00  0.00            
ATOM   4704  C1B POPE  749     192.775 109.833  59.663  1.00  0.00            
ATOM   4705  C2B POPE  749     190.867 109.505  56.234  1.00  0.00            
ATOM   4706  C3B POPE  749     191.361 109.161  51.490  1.00  0.00            
ATOM   4707  C4B POPE  749     191.056 111.348  46.582  1.00  0.00            
ATOM   4708  NH3 POPE  750     261.032 160.462  73.516  1.00  0.00            
ATOM   4709  PO4 POPE  750     265.702 161.160  72.618  1.00  0.00            
ATOM   4710  GL1 POPE  750     264.264 162.072  68.025  1.00  0.00            
ATOM   4711  GL2 POPE  750     261.701 163.031  68.903  1.00  0.00            
ATOM   4712  C1A POPE  750     260.868 158.635  66.100  1.00  0.00            
ATOM   4713  D2A POPE  750     259.201 153.387  64.900  1.00  0.00            
ATOM   4714  C3A POPE  750     257.810 151.268  60.400  1.00  0.00            
ATOM   4715  C4A POPE  750     258.907 150.693  56.295  1.00  0.00            
ATOM   4716  C1B POPE  750     261.933 163.140  63.673  1.00  0.00            
ATOM   4717  C2B POPE  750     260.300 161.056  58.467  1.00  0.00            
ATOM   4718  C3B POPE  750     259.644 159.579  55.040  1.00  0.00            
ATOM   4719  C4B POPE  750     260.589 159.815  51.836  1.00  0.00            
ATOM   4720  NH3 POPE  751     121.874 255.619  74.556  1.00  0.00            
ATOM   4721  PO4 POPE  751     124.725 258.679  74.454  1.00  0.00            
ATOM   4722  GL1 POPE  751     125.484 259.877  70.513  1.00  0.00            
ATOM   4723  GL2 POPE  751     127.969 258.810  68.173  1.00  0.00            
ATOM   4724  C1A POPE  751     123.611 261.071  66.690  1.00  0.00            
ATOM   4725  D2A POPE  751     119.710 261.675  63.997  1.00  0.00            
ATOM   4726  C3A POPE  751     115.553 264.331  64.289  1.00  0.00            
ATOM   4727  C4A POPE  751     111.680 264.982  62.315  1.00  0.00            
ATOM   4728  C1B POPE  751     129.216 259.834  64.238  1.00  0.00            
ATOM   4729  C2B POPE  751     130.256 260.388  59.559  1.00  0.00            
ATOM   4730  C3B POPE  751     130.676 263.992  55.878  1.00  0.00            
ATOM   4731  C4B POPE  751     133.711 265.341  53.159  1.00  0.00            
ATOM   4732  NH3 POPE  752      13.429 225.903  66.087  1.00  0.00            
ATOM   4733  PO4 POPE  752      16.733 229.608  65.788  1.00  0.00            
ATOM   4734  GL1 POPE  752      15.645 227.968  62.149  1.00  0.00            
ATOM   4735  GL2 POPE  752      18.534 228.561  60.679  1.00  0.00            
ATOM   4736  C1A POPE  752      13.957 227.166  58.104  1.00  0.00            
ATOM   4737  D2A POPE  752      13.813 225.078  53.973  1.00  0.00            
ATOM   4738  C3A POPE  752      15.014 227.346  50.456  1.00  0.00            
ATOM   4739  C4A POPE  752      17.324 228.377  48.640  1.00  0.00            
ATOM   4740  C1B POPE  752      18.427 227.235  55.867  1.00  0.00            
ATOM   4741  C2B POPE  752      20.339 226.222  51.625  1.00  0.00            
ATOM   4742  C3B POPE  752      19.989 224.147  48.796  1.00  0.00            
ATOM   4743  C4B POPE  752      19.609 223.303  43.779  1.00  0.00            
ATOM   4744  NH3 POPE  753     122.860   4.649  67.832  1.00  0.00            
ATOM   4745  PO4 POPE  753     126.537   4.662  66.883  1.00  0.00            
ATOM   4746  GL1 POPE  753     126.008   5.137  62.719  1.00  0.00            
ATOM   4747  GL2 POPE  753     123.539   3.576  62.176  1.00  0.00            
ATOM   4748  C1A POPE  753     127.743   3.529  58.508  1.00  0.00            
ATOM   4749  D2A POPE  753     128.926   3.481  53.098  1.00  0.00            
ATOM   4750  C3A POPE  753     132.800   2.190  49.797  1.00  0.00            
ATOM   4751  C4A POPE  753     135.939 289.207  50.154  1.00  0.00            
ATOM   4752  C1B POPE  753     121.549   3.375  58.822  1.00  0.00            
ATOM   4753  C2B POPE  753     120.648   2.988  54.580  1.00  0.00            
ATOM   4754  C3B POPE  753     119.394   1.407  51.128  1.00  0.00            
ATOM   4755  C4B POPE  753     119.877   5.509  48.718  1.00  0.00            
ATOM   4756  NH3 POPE  754      47.913  35.291  65.409  1.00  0.00            
ATOM   4757  PO4 POPE  754      46.342  31.592  63.624  1.00  0.00            
ATOM   4758  GL1 POPE  754      49.041  29.652  59.818  1.00  0.00            
ATOM   4759  GL2 POPE  754      45.988  29.958  56.832  1.00  0.00            
ATOM   4760  C1A POPE  754      50.585  28.142  55.511  1.00  0.00            
ATOM   4761  D2A POPE  754      50.078  30.245  51.398  1.00  0.00            
ATOM   4762  C3A POPE  754      52.913  33.643  48.619  1.00  0.00            
ATOM   4763  C4A POPE  754      54.946  36.292  46.154  1.00  0.00            
ATOM   4764  C1B POPE  754      43.745  31.145  53.647  1.00  0.00            
ATOM   4765  C2B POPE  754      44.621  30.272  50.104  1.00  0.00            
ATOM   4766  C3B POPE  754      47.989  29.187  46.896  1.00  0.00            
ATOM   4767  C4B POPE  754      49.773  27.633  44.561  1.00  0.00            
ATOM   4768  NH3 POPE  755     285.683  81.705  67.051  1.00  0.00            
ATOM   4769  PO4 POPE  755     282.503  83.494  64.914  1.00  0.00            
ATOM   4770  GL1 POPE  755     282.016  83.590  61.009  1.00  0.00            
ATOM   4771  GL2 POPE  755     283.193  87.149  60.418  1.00  0.00            
ATOM   4772  C1A POPE  755     283.189  82.848  56.794  1.00  0.00            
ATOM   4773  D2A POPE  755     281.603  79.701  54.196  1.00  0.00            
ATOM   4774  C3A POPE  755     283.386  80.747  49.469  1.00  0.00            
ATOM   4775  C4A POPE  755     285.190  84.710  47.066  1.00  0.00            
ATOM   4776  C1B POPE  755     285.999  87.468  56.626  1.00  0.00            
ATOM   4777  C2B POPE  755     289.230  86.359  52.638  1.00  0.00            
ATOM   4778  C3B POPE  755       0.405  87.969  48.749  1.00  0.00            
ATOM   4779  C4B POPE  755     288.783  88.158  44.362  1.00  0.00            
ATOM   4780  NH3 POPE  756     163.189   9.662  72.449  1.00  0.00            
ATOM   4781  PO4 POPE  756     163.769  11.993  69.169  1.00  0.00            
ATOM   4782  GL1 POPE  756     163.884  13.824  64.903  1.00  0.00            
ATOM   4783  GL2 POPE  756     165.259  16.407  63.815  1.00  0.00            
ATOM   4784  C1A POPE  756     163.397  14.016  60.230  1.00  0.00            
ATOM   4785  D2A POPE  756     163.757  13.523  56.143  1.00  0.00            
ATOM   4786  C3A POPE  756     165.797  12.670  53.362  1.00  0.00            
ATOM   4787  C4A POPE  756     168.275  11.834  50.182  1.00  0.00            
ATOM   4788  C1B POPE  756     167.329  16.434  59.438  1.00  0.00            
ATOM   4789  C2B POPE  756     167.522  17.539  54.832  1.00  0.00            
ATOM   4790  C3B POPE  756     169.191  17.428  51.639  1.00  0.00            
ATOM   4791  C4B POPE  756     166.692  16.127  48.814  1.00  0.00            
ATOM   4792  NH3 POPE  757     273.449 229.958  67.913  1.00  0.00            
ATOM   4793  PO4 POPE  757     270.006 231.265  68.189  1.00  0.00            
ATOM   4794  GL1 POPE  757     270.123 231.509  64.102  1.00  0.00            
ATOM   4795  GL2 POPE  757     274.135 232.041  63.131  1.00  0.00            
ATOM   4796  C1A POPE  757     269.756 233.763  59.051  1.00  0.00            
ATOM   4797  D2A POPE  757     269.952 233.081  54.775  1.00  0.00            
ATOM   4798  C3A POPE  757     268.994 229.575  53.513  1.00  0.00            
ATOM   4799  C4A POPE  757     269.987 226.057  50.414  1.00  0.00            
ATOM   4800  C1B POPE  757     274.964 232.977  58.717  1.00  0.00            
ATOM   4801  C2B POPE  757     274.613 235.392  55.127  1.00  0.00            
ATOM   4802  C3B POPE  757     272.312 235.797  50.921  1.00  0.00            
ATOM   4803  C4B POPE  757     275.038 237.162  46.737  1.00  0.00            
ATOM   4804  NH3 POPE  758      63.592 186.842  68.091  1.00  0.00            
ATOM   4805  PO4 POPE  758      60.584 190.085  69.012  1.00  0.00            
ATOM   4806  GL1 POPE  758      60.218 189.612  65.101  1.00  0.00            
ATOM   4807  GL2 POPE  758      59.538 191.981  63.125  1.00  0.00            
ATOM   4808  C1A POPE  758      62.708 187.281  61.948  1.00  0.00            
ATOM   4809  D2A POPE  758      61.892 187.284  57.584  1.00  0.00            
ATOM   4810  C3A POPE  758      64.209 185.972  53.850  1.00  0.00            
ATOM   4811  C4A POPE  758      66.298 188.398  50.734  1.00  0.00            
ATOM   4812  C1B POPE  758      60.292 191.192  58.506  1.00  0.00            
ATOM   4813  C2B POPE  758      59.274 189.565  54.319  1.00  0.00            
ATOM   4814  C3B POPE  758      59.960 187.698  50.862  1.00  0.00            
ATOM   4815  C4B POPE  758      60.173 184.560  46.997  1.00  0.00            
ATOM   4816  NH3 POPE  759     250.385 211.171  73.354  1.00  0.00            
ATOM   4817  PO4 POPE  759     246.310 211.378  72.849  1.00  0.00            
ATOM   4818  GL1 POPE  759     246.500 211.523  68.536  1.00  0.00            
ATOM   4819  GL2 POPE  759     248.048 214.194  68.566  1.00  0.00            
ATOM   4820  C1A POPE  759     243.929 211.126  64.818  1.00  0.00            
ATOM   4821  D2A POPE  759     243.491 208.697  60.799  1.00  0.00            
ATOM   4822  C3A POPE  759     242.284 209.222  58.239  1.00  0.00            
ATOM   4823  C4A POPE  759     240.073 207.969  54.035  1.00  0.00            
ATOM   4824  C1B POPE  759     245.292 216.670  63.783  1.00  0.00            
ATOM   4825  C2B POPE  759     245.266 218.565  59.680  1.00  0.00            
ATOM   4826  C3B POPE  759     244.588 216.495  56.078  1.00  0.00            
ATOM   4827  C4B POPE  759     242.057 212.645  54.640  1.00  0.00            
ATOM   4828  NH3 POPE  760     260.264  84.187  66.005  1.00  0.00            
ATOM   4829  PO4 POPE  760     255.961  84.410  66.513  1.00  0.00            
ATOM   4830  GL1 POPE  760     256.443  82.444  62.935  1.00  0.00            
ATOM   4831  GL2 POPE  760     259.502  81.351  62.237  1.00  0.00            
ATOM   4832  C1A POPE  760     255.525  81.940  58.659  1.00  0.00            
ATOM   4833  D2A POPE  760     256.753  83.104  54.269  1.00  0.00            
ATOM   4834  C3A POPE  760     254.009  83.385  50.733  1.00  0.00            
ATOM   4835  C4A POPE  760     252.389  87.517  48.976  1.00  0.00            
ATOM   4836  C1B POPE  760     259.388  85.161  59.326  1.00  0.00            
ATOM   4837  C2B POPE  760     256.998  87.694  57.014  1.00  0.00            
ATOM   4838  C3B POPE  760     256.271  87.999  52.312  1.00  0.00            
ATOM   4839  C4B POPE  760     255.191  91.763  49.548  1.00  0.00            
ATOM   4840  NH3 POPE  761     153.197 172.379  74.801  1.00  0.00            
ATOM   4841  PO4 POPE  761     156.471 169.558  73.178  1.00  0.00            
ATOM   4842  GL1 POPE  761     157.334 172.716  70.800  1.00  0.00            
ATOM   4843  GL2 POPE  761     155.885 174.370  70.515  1.00  0.00            
ATOM   4844  C1A POPE  761     159.368 175.019  67.175  1.00  0.00            
ATOM   4845  D2A POPE  761     161.393 174.031  64.212  1.00  0.00            
ATOM   4846  C3A POPE  761     160.868 175.470  60.311  1.00  0.00            
ATOM   4847  C4A POPE  761     158.544 179.408  58.340  1.00  0.00            
ATOM   4848  C1B POPE  761     154.143 173.977  66.200  1.00  0.00            
ATOM   4849  C2B POPE  761     156.239 173.149  62.908  1.00  0.00            
ATOM   4850  C3B POPE  761     159.101 170.336  60.107  1.00  0.00            
ATOM   4851  C4B POPE  761     161.274 166.730  59.459  1.00  0.00            
ATOM   4852  NH3 POPE  762       0.937  11.299  68.776  1.00  0.00            
ATOM   4853  PO4 POPE  762       4.743  13.171  67.972  1.00  0.00            
ATOM   4854  GL1 POPE  762       5.989  13.323  63.019  1.00  0.00            
ATOM   4855  GL2 POPE  762       8.300  16.502  61.708  1.00  0.00            
ATOM   4856  C1A POPE  762       6.702  11.671  58.531  1.00  0.00            
ATOM   4857  D2A POPE  762       8.378   8.073  55.053  1.00  0.00            
ATOM   4858  C3A POPE  762      10.807  10.626  51.330  1.00  0.00            
ATOM   4859  C4A POPE  762      14.403  10.598  49.794  1.00  0.00            
ATOM   4860  C1B POPE  762       9.509  15.756  57.810  1.00  0.00            
ATOM   4861  C2B POPE  762      11.152  12.896  55.518  1.00  0.00            
ATOM   4862  C3B POPE  762      13.495   8.921  55.532  1.00  0.00            
ATOM   4863  C4B POPE  762      12.081   5.159  53.981  1.00  0.00            
ATOM   4864  NH3 POPE  763     203.584  19.141  68.009  1.00  0.00            
ATOM   4865  PO4 POPE  763     203.033  24.108  67.731  1.00  0.00            
ATOM   4866  GL1 POPE  763     204.003  23.075  64.171  1.00  0.00            
ATOM   4867  GL2 POPE  763     202.032  20.643  62.078  1.00  0.00            
ATOM   4868  C1A POPE  763     206.624  23.279  60.566  1.00  0.00            
ATOM   4869  D2A POPE  763     205.108  20.514  57.410  1.00  0.00            
ATOM   4870  C3A POPE  763     206.607  21.526  52.808  1.00  0.00            
ATOM   4871  C4A POPE  763     208.254  19.921  48.936  1.00  0.00            
ATOM   4872  C1B POPE  763     202.441  24.351  57.769  1.00  0.00            
ATOM   4873  C2B POPE  763     203.495  24.998  53.818  1.00  0.00            
ATOM   4874  C3B POPE  763     203.963  24.069  49.013  1.00  0.00            
ATOM   4875  C4B POPE  763     204.929  24.590  45.297  1.00  0.00            
ATOM   4876  NH3 POPE  764      10.613 178.351  75.721  1.00  0.00            
ATOM   4877  PO4 POPE  764      12.830 180.076  71.137  1.00  0.00            
ATOM   4878  GL1 POPE  764      13.274 179.153  66.643  1.00  0.00            
ATOM   4879  GL2 POPE  764      16.400 179.080  67.204  1.00  0.00            
ATOM   4880  C1A POPE  764      11.650 178.515  63.606  1.00  0.00            
ATOM   4881  D2A POPE  764      10.089 179.840  60.068  1.00  0.00            
ATOM   4882  C3A POPE  764      10.854 183.100  58.763  1.00  0.00            
ATOM   4883  C4A POPE  764       8.246 186.589  58.869  1.00  0.00            
ATOM   4884  C1B POPE  764      16.743 179.204  63.393  1.00  0.00            
ATOM   4885  C2B POPE  764      15.578 181.134  59.054  1.00  0.00            
ATOM   4886  C3B POPE  764      12.757 180.053  55.566  1.00  0.00            
ATOM   4887  C4B POPE  764      10.980 178.186  53.067  1.00  0.00            
ATOM   4888  NH3 POPE  765     289.286 184.719  69.438  1.00  0.00            
ATOM   4889  PO4 POPE  765     287.237 181.322  69.410  1.00  0.00            
ATOM   4890  GL1 POPE  765     289.094 179.646  65.172  1.00  0.00            
ATOM   4891  GL2 POPE  765     288.165 179.459  62.171  1.00  0.00            
ATOM   4892  C1A POPE  765       4.196 179.020  63.904  1.00  0.00            
ATOM   4893  D2A POPE  765       5.873 177.174  60.073  1.00  0.00            
ATOM   4894  C3A POPE  765       7.363 180.246  56.047  1.00  0.00            
ATOM   4895  C4A POPE  765       9.060 183.314  54.524  1.00  0.00            
ATOM   4896  C1B POPE  765     287.148 178.444  58.775  1.00  0.00            
ATOM   4897  C2B POPE  765     286.327 179.283  54.919  1.00  0.00            
ATOM   4898  C3B POPE  765     288.213 176.358  52.245  1.00  0.00            
ATOM   4899  C4B POPE  765       1.899 176.215  49.546  1.00  0.00            
ATOM   4900  NH3 POPE  766     254.742  16.544  64.334  1.00  0.00            
ATOM   4901  PO4 POPE  766     251.016  18.743  62.050  1.00  0.00            
ATOM   4902  GL1 POPE  766     252.616  16.996  58.652  1.00  0.00            
ATOM   4903  GL2 POPE  766     252.599  20.151  57.182  1.00  0.00            
ATOM   4904  C1A POPE  766     252.299  14.105  55.142  1.00  0.00            
ATOM   4905  D2A POPE  766     253.482  13.681  50.928  1.00  0.00            
ATOM   4906  C3A POPE  766     251.083  12.326  47.899  1.00  0.00            
ATOM   4907  C4A POPE  766     249.757  12.277  43.958  1.00  0.00            
ATOM   4908  C1B POPE  766     252.345  18.760  53.081  1.00  0.00            
ATOM   4909  C2B POPE  766     254.535  20.412  48.875  1.00  0.00            
ATOM   4910  C3B POPE  766     257.195  21.519  46.081  1.00  0.00            
ATOM   4911  C4B POPE  766     257.727  20.557  41.173  1.00  0.00            
ATOM   4912  NH3 POPE  767      72.091 274.931  63.450  1.00  0.00            
ATOM   4913  PO4 POPE  767      71.091 272.635  66.118  1.00  0.00            
ATOM   4914  GL1 POPE  767      69.580 271.088  61.462  1.00  0.00            
ATOM   4915  GL2 POPE  767      70.878 268.266  60.958  1.00  0.00            
ATOM   4916  C1A POPE  767      70.207 270.996  56.551  1.00  0.00            
ATOM   4917  D2A POPE  767      68.471 268.960  52.287  1.00  0.00            
ATOM   4918  C3A POPE  767      70.696 270.782  48.343  1.00  0.00            
ATOM   4919  C4A POPE  767      72.814 273.279  45.000  1.00  0.00            
ATOM   4920  C1B POPE  767      69.306 264.628  57.982  1.00  0.00            
ATOM   4921  C2B POPE  767      69.363 263.681  54.411  1.00  0.00            
ATOM   4922  C3B POPE  767      70.039 264.248  49.760  1.00  0.00            
ATOM   4923  C4B POPE  767      68.199 266.171  46.393  1.00  0.00            
ATOM   4924  NH3 POPE  768      91.275 255.627  66.314  1.00  0.00            
ATOM   4925  PO4 POPE  768      94.931 253.796  68.962  1.00  0.00            
ATOM   4926  GL1 POPE  768      96.108 254.795  64.923  1.00  0.00            
ATOM   4927  GL2 POPE  768      94.615 257.123  62.889  1.00  0.00            
ATOM   4928  C1A POPE  768      98.872 254.673  60.884  1.00  0.00            
ATOM   4929  D2A POPE  768      98.578 254.845  56.166  1.00  0.00            
ATOM   4930  C3A POPE  768      98.751 255.641  51.130  1.00  0.00            
ATOM   4931  C4A POPE  768      96.428 257.364  47.337  1.00  0.00            
ATOM   4932  C1B POPE  768      94.187 255.584  58.445  1.00  0.00            
ATOM   4933  C2B POPE  768      91.974 253.187  54.970  1.00  0.00            
ATOM   4934  C3B POPE  768      90.687 251.377  51.905  1.00  0.00            
ATOM   4935  C4B POPE  768      92.615 247.623  50.838  1.00  0.00            
ATOM   4936  NH3 POPE  769      96.714 131.581  72.461  1.00  0.00            
ATOM   4937  PO4 POPE  769      92.620 129.923  69.394  1.00  0.00            
ATOM   4938  GL1 POPE  769      94.669 128.361  65.603  1.00  0.00            
ATOM   4939  GL2 POPE  769      97.276 128.193  67.195  1.00  0.00            
ATOM   4940  C1A POPE  769      96.873 125.124  62.353  1.00  0.00            
ATOM   4941  D2A POPE  769      95.558 123.288  59.026  1.00  0.00            
ATOM   4942  C3A POPE  769      95.406 126.347  54.800  1.00  0.00            
ATOM   4943  C4A POPE  769      91.741 125.957  52.254  1.00  0.00            
ATOM   4944  C1B POPE  769      99.866 129.207  63.678  1.00  0.00            
ATOM   4945  C2B POPE  769     101.669 130.107  59.991  1.00  0.00            
ATOM   4946  C3B POPE  769     101.235 130.646  56.007  1.00  0.00            
ATOM   4947  C4B POPE  769      99.360 129.302  52.604  1.00  0.00            
ATOM   4948  NH3 POPE  770      52.051 266.654  65.775  1.00  0.00            
ATOM   4949  PO4 POPE  770      49.545 263.122  65.335  1.00  0.00            
ATOM   4950  GL1 POPE  770      48.499 267.124  62.050  1.00  0.00            
ATOM   4951  GL2 POPE  770      52.156 267.755  59.773  1.00  0.00            
ATOM   4952  C1A POPE  770      46.532 267.065  58.051  1.00  0.00            
ATOM   4953  D2A POPE  770      45.792 269.103  53.761  1.00  0.00            
ATOM   4954  C3A POPE  770      41.970 268.294  51.413  1.00  0.00            
ATOM   4955  C4A POPE  770      38.473 266.568  48.544  1.00  0.00            
ATOM   4956  C1B POPE  770      50.923 267.263  55.636  1.00  0.00            
ATOM   4957  C2B POPE  770      48.613 265.430  53.469  1.00  0.00            
ATOM   4958  C3B POPE  770      46.739 266.836  49.284  1.00  0.00            
ATOM   4959  C4B POPE  770      46.861 266.903  45.236  1.00  0.00            
ATOM   4960  NH3 POPE  771      48.265 169.444  66.505  1.00  0.00            
ATOM   4961  PO4 POPE  771      44.244 170.704  64.943  1.00  0.00            
ATOM   4962  GL1 POPE  771      43.165 172.075  61.629  1.00  0.00            
ATOM   4963  GL2 POPE  771      43.136 175.201  61.405  1.00  0.00            
ATOM   4964  C1A POPE  771      44.920 172.941  57.911  1.00  0.00            
ATOM   4965  D2A POPE  771      43.520 173.831  53.347  1.00  0.00            
ATOM   4966  C3A POPE  771      44.613 170.768  49.797  1.00  0.00            
ATOM   4967  C4A POPE  771      43.108 169.863  46.961  1.00  0.00            
ATOM   4968  C1B POPE  771      41.068 176.266  57.059  1.00  0.00            
ATOM   4969  C2B POPE  771      39.311 175.961  52.651  1.00  0.00            
ATOM   4970  C3B POPE  771      35.516 177.360  50.462  1.00  0.00            
ATOM   4971  C4B POPE  771      35.289 177.016  46.362  1.00  0.00            
ATOM   4972  NH3 POPE  772     257.110  36.690  64.436  1.00  0.00            
ATOM   4973  PO4 POPE  772     254.086  40.276  63.363  1.00  0.00            
ATOM   4974  GL1 POPE  772     255.593  38.119  59.876  1.00  0.00            
ATOM   4975  GL2 POPE  772     258.951  39.245  59.190  1.00  0.00            
ATOM   4976  C1A POPE  772     255.228  38.237  55.270  1.00  0.00            
ATOM   4977  D2A POPE  772     258.663  38.718  52.082  1.00  0.00            
ATOM   4978  C3A POPE  772     259.629  36.336  48.975  1.00  0.00            
ATOM   4979  C4A POPE  772     260.859  32.230  46.598  1.00  0.00            
ATOM   4980  C1B POPE  772     258.987  42.526  55.983  1.00  0.00            
ATOM   4981  C2B POPE  772     258.397  43.735  51.744  1.00  0.00            
ATOM   4982  C3B POPE  772     256.455  41.622  47.726  1.00  0.00            
ATOM   4983  C4B POPE  772     255.903  37.721  45.891  1.00  0.00            
ATOM   4984  NH3 POPE  773      36.650 149.289  64.414  1.00  0.00            
ATOM   4985  PO4 POPE  773      40.122 152.129  65.596  1.00  0.00            
ATOM   4986  GL1 POPE  773      37.022 154.056  63.716  1.00  0.00            
ATOM   4987  GL2 POPE  773      37.569 152.180  60.757  1.00  0.00            
ATOM   4988  C1A POPE  773      34.003 154.854  58.918  1.00  0.00            
ATOM   4989  D2A POPE  773      31.897 156.724  55.808  1.00  0.00            
ATOM   4990  C3A POPE  773      28.826 156.841  52.785  1.00  0.00            
ATOM   4991  C4A POPE  773      26.473 156.122  49.843  1.00  0.00            
ATOM   4992  C1B POPE  773      39.301 154.161  57.528  1.00  0.00            
ATOM   4993  C2B POPE  773      36.279 155.888  54.224  1.00  0.00            
ATOM   4994  C3B POPE  773      32.707 154.518  51.210  1.00  0.00            
ATOM   4995  C4B POPE  773      30.894 154.010  48.104  1.00  0.00            
ATOM   4996  NH3 POPE  774      29.295 145.130  68.063  1.00  0.00            
ATOM   4997  PO4 POPE  774      34.017 145.364  66.410  1.00  0.00            
ATOM   4998  GL1 POPE  774      33.652 146.072  61.579  1.00  0.00            
ATOM   4999  GL2 POPE  774      36.755 145.925  59.964  1.00  0.00            
ATOM   5000  C1A POPE  774      31.473 142.859  58.819  1.00  0.00            
ATOM   5001  D2A POPE  774      30.747 141.346  54.441  1.00  0.00            
ATOM   5002  C3A POPE  774      32.239 144.501  51.130  1.00  0.00            
ATOM   5003  C4A POPE  774      31.632 148.904  49.922  1.00  0.00            
ATOM   5004  C1B POPE  774      34.842 145.602  55.093  1.00  0.00            
ATOM   5005  C2B POPE  774      37.054 144.856  51.969  1.00  0.00            
ATOM   5006  C3B POPE  774      36.187 147.242  49.697  1.00  0.00            
ATOM   5007  C4B POPE  774      39.958 149.827  47.799  1.00  0.00            
ATOM   5008  NH3 POPE  775      71.128 101.497  68.290  1.00  0.00            
ATOM   5009  PO4 POPE  775      67.114 101.745  67.504  1.00  0.00            
ATOM   5010  GL1 POPE  775      65.868 101.168  64.613  1.00  0.00            
ATOM   5011  GL2 POPE  775      64.381  98.748  64.295  1.00  0.00            
ATOM   5012  C1A POPE  775      66.765 100.420  59.987  1.00  0.00            
ATOM   5013  D2A POPE  775      68.868  99.694  56.074  1.00  0.00            
ATOM   5014  C3A POPE  775      67.597 100.123  51.440  1.00  0.00            
ATOM   5015  C4A POPE  775      63.772 101.855  48.684  1.00  0.00            
ATOM   5016  C1B POPE  775      64.360  95.542  60.679  1.00  0.00            
ATOM   5017  C2B POPE  775      63.958  96.723  55.727  1.00  0.00            
ATOM   5018  C3B POPE  775      63.925  96.139  52.135  1.00  0.00            
ATOM   5019  C4B POPE  775      60.174  94.188  50.456  1.00  0.00            
ATOM   5020  NH3 POPE  776     244.737 179.381  71.885  1.00  0.00            
ATOM   5021  PO4 POPE  776     242.165 174.980  72.300  1.00  0.00            
ATOM   5022  GL1 POPE  776     242.927 174.698  68.547  1.00  0.00            
ATOM   5023  GL2 POPE  776     246.059 176.768  67.526  1.00  0.00            
ATOM   5024  C1A POPE  776     242.512 172.255  65.278  1.00  0.00            
ATOM   5025  D2A POPE  776     240.957 173.173  61.032  1.00  0.00            
ATOM   5026  C3A POPE  776     242.562 172.527  56.564  1.00  0.00            
ATOM   5027  C4A POPE  776     245.787 170.251  55.326  1.00  0.00            
ATOM   5028  C1B POPE  776     248.170 177.614  63.380  1.00  0.00            
ATOM   5029  C2B POPE  776     247.964 179.066  58.959  1.00  0.00            
ATOM   5030  C3B POPE  776     249.823 179.756  54.858  1.00  0.00            
ATOM   5031  C4B POPE  776     250.125 180.597  50.892  1.00  0.00            
ATOM   5032  NH3 POPE  777      74.435 279.470  63.372  1.00  0.00            
ATOM   5033  PO4 POPE  777      70.336 279.834  63.975  1.00  0.00            
ATOM   5034  GL1 POPE  777      70.113 279.436  60.083  1.00  0.00            
ATOM   5035  GL2 POPE  777      68.731 276.655  60.128  1.00  0.00            
ATOM   5036  C1A POPE  777      71.003 281.302  55.228  1.00  0.00            
ATOM   5037  D2A POPE  777      73.437 284.059  53.047  1.00  0.00            
ATOM   5038  C3A POPE  777      74.126 285.628  48.794  1.00  0.00            
ATOM   5039  C4A POPE  777      73.455 286.735  44.203  1.00  0.00            
ATOM   5040  C1B POPE  777      66.481 274.295  57.528  1.00  0.00            
ATOM   5041  C2B POPE  777      65.742 272.674  54.614  1.00  0.00            
ATOM   5042  C3B POPE  777      62.977 271.040  51.986  1.00  0.00            
ATOM   5043  C4B POPE  777      65.328 270.724  47.805  1.00  0.00            
ATOM   5044  NH3 POPE  778     212.733  93.344  67.771  1.00  0.00            
ATOM   5045  PO4 POPE  778     211.496  89.287  68.329  1.00  0.00            
ATOM   5046  GL1 POPE  778     210.640  88.282  64.307  1.00  0.00            
ATOM   5047  GL2 POPE  778     207.635  88.063  64.193  1.00  0.00            
ATOM   5048  C1A POPE  778     210.000  85.930  60.553  1.00  0.00            
ATOM   5049  D2A POPE  778     208.990  84.900  56.933  1.00  0.00            
ATOM   5050  C3A POPE  778     211.741  84.659  54.061  1.00  0.00            
ATOM   5051  C4A POPE  778     214.407  85.364  51.014  1.00  0.00            
ATOM   5052  C1B POPE  778     206.205  89.926  60.272  1.00  0.00            
ATOM   5053  C2B POPE  778     205.494  89.996  56.229  1.00  0.00            
ATOM   5054  C3B POPE  778     205.982  92.923  53.517  1.00  0.00            
ATOM   5055  C4B POPE  778     203.889  95.330  50.415  1.00  0.00            
ATOM   5056  NH3 POPE  779     136.125 248.707  70.751  1.00  0.00            
ATOM   5057  PO4 POPE  779     134.677 252.587  70.718  1.00  0.00            
ATOM   5058  GL1 POPE  779     132.059 255.272  68.387  1.00  0.00            
ATOM   5059  GL2 POPE  779     128.909 253.718  67.169  1.00  0.00            
ATOM   5060  C1A POPE  779     132.529 255.161  64.393  1.00  0.00
[truncated: 5,355,343 more chars]
