# Supplementary material for: Membrane transporter dimerization driven by differential lipid solvation energetics of dissociated and associated states
Source: eLife. 2021 Apr 7;10:e63288. doi: 10.7554/eLife.63288 (PMC8116059; doi:10.7554/eLife.63288)
Supplement: Figure 6—source data 1. — This folder contains initial/final configurations (PDB files) for GROMACS coarse-grained simulations of CLC-ec1 monomers and dimers in mixtures of 2:1 DLPE/DLPG and 2:1 POPE/POPG, alongside the corresponding parameter files (MDP/TPR format). [file elife-63288-fig6-data1.zip › Figure6-source-data/protein-membrane-systems/monomer-99PO_01DL/md0_last_frame.pdb]

REMARK    GENERATED BY TRJCONV
TITLE     Martini system t= 20000000.00000 step= 1000000000
REMARK    THIS IS A SIMULATION BOX
CRYST1  298.510  298.510   87.670  90.00  90.00  90.00 P 1           1
MODEL        1
ATOM      1  BB  THR     1     140.207 121.511  15.794  1.00  0.00            
ATOM      2  SC1 THR     1     138.459 120.857  15.230  1.00  0.00            
ATOM      3  BB  PRO     2     142.693 118.595  15.572  1.00  0.00            
ATOM      4  SC1 PRO     2     142.646 117.600  13.954  1.00  0.00            
ATOM      5  BB  LEU     3     144.099 117.264  18.872  1.00  0.00            
ATOM      6  SC1 LEU     3     143.314 116.853  21.369  1.00  0.00            
ATOM      7  BB  ALA     4     147.685 118.313  18.351  1.00  0.00            
ATOM      8  BB  ILE     5     145.782 121.635  18.214  1.00  0.00            
ATOM      9  SC1 ILE     5     145.139 123.532  17.134  1.00  0.00            
ATOM     10  BB  LEU     6     144.124 121.437  21.611  1.00  0.00            
ATOM     11  SC1 LEU     6     142.330 121.467  23.561  1.00  0.00            
ATOM     12  BB  PHE     7     147.164 119.621  22.888  1.00  0.00            
ATOM     13  SC1 PHE     7     147.679 117.339  24.977  1.00  0.00            
ATOM     14  SC2 PHE     7     149.554 118.807  25.277  1.00  0.00            
ATOM     15  SC3 PHE     7     149.611 116.587  26.187  1.00  0.00            
ATOM     16  BB  MET     8     149.538 122.367  21.676  1.00  0.00            
ATOM     17  SC1 MET     8     151.286 121.334  19.956  1.00  0.00            
ATOM     18  BB  ALA     9     146.933 124.590  23.298  1.00  0.00            
ATOM     19  BB  ALA    10     148.577 123.219  26.482  1.00  0.00            
ATOM     20  BB  VAL    11     152.221 122.940  25.615  1.00  0.00            
ATOM     21  SC1 VAL    11     153.869 123.087  26.739  1.00  0.00            
ATOM     22  BB  VAL    12     151.545 126.376  23.979  1.00  0.00            
ATOM     23  SC1 VAL    12     153.437 126.899  23.597  1.00  0.00            
ATOM     24  BB  GLY    13     149.811 127.818  27.041  1.00  0.00            
ATOM     25  BB  THR    14     152.243 126.619  29.767  1.00  0.00            
ATOM     26  SC1 THR    14     152.768 125.443  31.231  1.00  0.00            
ATOM     27  BB  LEU    15     155.217 127.964  27.816  1.00  0.00            
ATOM     28  SC1 LEU    15     157.213 126.295  28.317  1.00  0.00            
ATOM     29  BB  VAL    16     153.591 131.312  27.973  1.00  0.00            
ATOM     30  SC1 VAL    16     154.635 133.007  27.776  1.00  0.00            
ATOM     31  BB  GLY    17     153.686 130.758  31.645  1.00  0.00            
ATOM     32  BB  LEU    18     157.216 129.543  31.571  1.00  0.00            
ATOM     33  SC1 LEU    18     157.017 127.422  33.147  1.00  0.00            
ATOM     34  BB  ALA    19     158.748 132.585  29.836  1.00  0.00            
ATOM     35  BB  ALA    20     156.502 134.874  31.836  1.00  0.00            
ATOM     36  BB  VAL    21     157.773 133.063  34.933  1.00  0.00            
ATOM     37  SC1 VAL    21     157.235 131.581  36.164  1.00  0.00            
ATOM     38  BB  ALA    22     161.351 133.760  33.947  1.00  0.00            
ATOM     39  BB  PHE    23     161.067 137.433  33.016  1.00  0.00            
ATOM     40  SC1 PHE    23     161.468 137.273  30.060  1.00  0.00            
ATOM     41  SC2 PHE    23     159.971 139.132  30.305  1.00  0.00            
ATOM     42  SC3 PHE    23     159.656 137.566  28.514  1.00  0.00            
ATOM     43  BB  ASP    24     158.769 137.801  36.046  1.00  0.00            
ATOM     44  SC1 ASP    24     157.434 138.481  38.109  1.00  0.00            
ATOM     45  BB  LYS    25     161.924 136.925  38.085  1.00  0.00            
ATOM     46  SC1 LYS    25     163.192 136.803  40.185  1.00  0.00            
ATOM     47  SC2 LYS    25     162.656 137.914  42.739  1.00  0.00            
ATOM     48  BB  GLY    26     164.327 138.654  35.737  1.00  0.00            
ATOM     49  BB  VAL    27     162.584 141.957  35.321  1.00  0.00            
ATOM     50  SC1 VAL    27     160.727 141.868  34.584  1.00  0.00            
ATOM     51  BB  ALA    28     162.266 141.511  39.104  1.00  0.00            
ATOM     52  BB  TRP    29     165.941 140.862  38.623  1.00  0.00            
ATOM     53  SC1 TRP    29     167.362 139.995  40.651  1.00  0.00            
ATOM     54  SC2 TRP    29     168.975 140.769  41.932  1.00  0.00            
ATOM     55  SC3 TRP    29     167.590 137.571  41.411  1.00  0.00            
ATOM     56  SC4 TRP    29     169.831 138.570  42.760  1.00  0.00            
ATOM     57  BB  LEU    30     166.501 144.445  37.583  1.00  0.00            
ATOM     58  SC1 LEU    30     168.540 144.756  35.920  1.00  0.00            
ATOM     59  BB  GLN    31     164.003 146.589  39.521  1.00  0.00            
ATOM     60  SC1 GLN    31     161.226 146.663  38.298  1.00  0.00            
ATOM     61  BB  ASN    32     165.483 144.564  42.355  1.00  0.00            
ATOM     62  SC1 ASN    32     163.807 143.478  43.859  1.00  0.00            
ATOM     63  BB  GLN    33     169.045 145.692  41.653  1.00  0.00            
ATOM     64  SC1 GLN    33     171.620 145.459  41.947  1.00  0.00            
ATOM     65  BB  ARG    34     167.716 149.127  40.638  1.00  0.00            
ATOM     66  SC1 ARG    34     166.764 150.788  39.035  1.00  0.00            
ATOM     67  SC2 ARG    34     164.080 152.657  40.384  1.00  0.00            
ATOM     68  BB  MET    35     166.474 150.103  44.106  1.00  0.00            
ATOM     69  SC1 MET    35     164.157 149.116  43.824  1.00  0.00            
ATOM     70  BB  GLY    36     169.400 148.243  45.521  1.00  0.00            
ATOM     71  BB  ALA    37     172.660 149.955  44.666  1.00  0.00            
ATOM     72  BB  LEU    38     170.749 153.191  45.172  1.00  0.00            
ATOM     73  SC1 LEU    38     169.905 153.300  42.663  1.00  0.00            
ATOM     74  BB  VAL    39     170.368 152.874  48.971  1.00  0.00            
ATOM     75  SC1 VAL    39     169.393 151.680  50.245  1.00  0.00            
ATOM     76  BB  HIS    40     174.125 152.367  48.863  1.00  0.00            
ATOM     77  SC1 HIS    40     174.952 150.637  49.186  1.00  0.00            
ATOM     78  SC2 HIS    40     175.738 148.911  49.580  1.00  0.00            
ATOM     79  SC3 HIS    40     174.880 148.883  51.562  1.00  0.00            
ATOM     80  BB  THR    41     174.567 155.459  46.671  1.00  0.00            
ATOM     81  SC1 THR    41     175.404 155.162  44.935  1.00  0.00            
ATOM     82  BB  ALA    42     172.128 156.644  49.361  1.00  0.00            
ATOM     83  BB  ASP    43     174.276 159.578  50.340  1.00  0.00            
ATOM     84  SC1 ASP    43     174.391 160.172  52.817  1.00  0.00            
ATOM     85  BB  ASN    44     175.912 160.556  47.026  1.00  0.00            
ATOM     86  SC1 ASN    44     178.229 161.016  47.844  1.00  0.00            
ATOM     87  BB  TYR    45     173.305 163.047  45.735  1.00  0.00            
ATOM     88  SC1 TYR    45     173.043 166.239  46.288  1.00  0.00            
ATOM     89  SC2 TYR    45     171.631 165.615  44.451  1.00  0.00            
ATOM     90  SC3 TYR    45     171.327 168.598  45.239  1.00  0.00            
ATOM     91  BB  PRO    46     175.027 162.845  42.346  1.00  0.00            
ATOM     92  SC1 PRO    46     175.311 164.436  41.347  1.00  0.00            
ATOM     93  BB  LEU    47     176.310 159.285  42.540  1.00  0.00            
ATOM     94  SC1 LEU    47     178.945 159.234  42.812  1.00  0.00            
ATOM     95  BB  LEU    48     172.638 158.421  42.945  1.00  0.00            
ATOM     96  SC1 LEU    48     170.682 158.525  44.729  1.00  0.00            
ATOM     97  BB  LEU    49     170.861 160.598  40.357  1.00  0.00            
ATOM     98  SC1 LEU    49     170.571 163.203  39.966  1.00  0.00            
ATOM     99  BB  THR    50     173.766 159.210  38.361  1.00  0.00            
ATOM    100  SC1 THR    50     174.906 160.296  37.211  1.00  0.00            
ATOM    101  BB  VAL    51     172.724 155.556  38.612  1.00  0.00            
ATOM    102  SC1 VAL    51     173.827 154.311  39.722  1.00  0.00            
ATOM    103  BB  ALA    52     169.022 156.108  38.607  1.00  0.00            
ATOM    104  BB  PHE    53     169.539 157.456  35.028  1.00  0.00            
ATOM    105  SC1 PHE    53     170.119 160.618  35.581  1.00  0.00            
ATOM    106  SC2 PHE    53     170.541 160.233  33.250  1.00  0.00            
ATOM    107  SC3 PHE    53     169.944 162.428  34.015  1.00  0.00            
ATOM    108  BB  LEU    54     172.693 155.739  33.649  1.00  0.00            
ATOM    109  SC1 LEU    54     174.884 156.395  32.311  1.00  0.00            
ATOM    110  BB  CYS    55     171.588 152.347  34.978  1.00  0.00            
ATOM    111  SC1 CYS    55     171.444 151.018  36.971  1.00  0.00            
ATOM    112  BB  SER    56     168.093 152.230  33.352  1.00  0.00            
ATOM    113  SC1 SER    56     167.336 153.277  34.813  1.00  0.00            
ATOM    114  BB  ALA    57     169.222 154.392  30.442  1.00  0.00            
ATOM    115  BB  VAL    58     171.628 151.535  29.799  1.00  0.00            
ATOM    116  SC1 VAL    58     173.564 151.072  29.989  1.00  0.00            
ATOM    117  BB  LEU    59     168.819 149.056  30.459  1.00  0.00            
ATOM    118  SC1 LEU    59     170.220 147.570  32.148  1.00  0.00            
ATOM    119  BB  ALA    60     166.806 151.118  27.940  1.00  0.00            
ATOM    120  BB  MET    61     169.540 151.258  25.311  1.00  0.00            
ATOM    121  SC1 MET    61     172.553 151.829  24.992  1.00  0.00            
ATOM    122  BB  PHE    62     170.249 147.438  25.641  1.00  0.00            
ATOM    123  SC1 PHE    62     171.885 145.130  27.707  1.00  0.00            
ATOM    124  SC2 PHE    62     169.627 144.448  27.265  1.00  0.00            
ATOM    125  SC3 PHE    62     170.776 143.611  29.199  1.00  0.00            
ATOM    126  BB  GLY    63     166.404 147.309  25.008  1.00  0.00            
ATOM    127  BB  TYR    64     166.454 149.581  21.943  1.00  0.00            
ATOM    128  SC1 TYR    64     164.606 151.685  22.376  1.00  0.00            
ATOM    129  SC2 TYR    64     163.941 150.633  20.324  1.00  0.00            
ATOM    130  SC3 TYR    64     164.181 153.713  20.069  1.00  0.00            
ATOM    131  BB  PHE    65     169.668 148.487  20.289  1.00  0.00            
ATOM    132  SC1 PHE    65     173.049 148.217  21.189  1.00  0.00            
ATOM    133  SC2 PHE    65     172.703 148.637  18.851  1.00  0.00            
ATOM    134  SC3 PHE    65     174.932 148.472  19.724  1.00  0.00            
ATOM    135  BB  LEU    66     169.054 144.659  20.708  1.00  0.00            
ATOM    136  SC1 LEU    66     171.432 143.695  21.372  1.00  0.00            
ATOM    137  BB  VAL    67     165.963 145.907  18.885  1.00  0.00            
ATOM    138  SC1 VAL    67     164.526 145.071  19.996  1.00  0.00            
ATOM    139  BB  ARG    68     168.008 147.671  16.236  1.00  0.00            
ATOM    140  SC1 ARG    68     168.422 147.679  13.667  1.00  0.00            
ATOM    141  SC2 ARG    68     166.779 146.651  10.586  1.00  0.00            
ATOM    142  BB  LYS    69     170.670 144.994  16.676  1.00  0.00            
ATOM    143  SC1 LYS    69     173.184 144.487  16.260  1.00  0.00            
ATOM    144  SC2 LYS    69     175.302 145.902  14.908  1.00  0.00            
ATOM    145  BB  TYR    70     168.544 142.219  15.455  1.00  0.00            
ATOM    146  SC1 TYR    70     169.891 139.430  16.390  1.00  0.00            
ATOM    147  SC2 TYR    70     170.597 140.440  14.331  1.00  0.00            
ATOM    148  SC3 TYR    70     170.947 137.360  14.338  1.00  0.00            
ATOM    149  BB  ALA    71     164.829 143.231  15.117  1.00  0.00            
ATOM    150  BB  PRO    72     163.293 146.726  14.555  1.00  0.00            
ATOM    151  SC1 PRO    72     163.225 148.236  15.706  1.00  0.00            
ATOM    152  BB  GLU    73     159.742 145.287  14.697  1.00  0.00            
ATOM    153  SC1 GLU    73     158.480 147.787  14.587  1.00  0.00            
ATOM    154  BB  ALA    74     160.518 144.063  18.153  1.00  0.00            
ATOM    155  BB  GLY    75     159.294 147.423  19.323  1.00  0.00            
ATOM    156  BB  GLY    76     156.427 148.916  21.202  1.00  0.00            
ATOM    157  BB  SER    77     153.219 147.186  22.274  1.00  0.00            
ATOM    158  SC1 SER    77     151.605 148.192  21.845  1.00  0.00            
ATOM    159  BB  GLY    78     153.657 144.131  20.068  1.00  0.00            
ATOM    160  BB  ILE    79     150.047 143.354  20.511  1.00  0.00            
ATOM    161  SC1 ILE    79     148.063 142.089  20.468  1.00  0.00            
ATOM    162  BB  PRO    80     149.863 145.244  17.153  1.00  0.00            
ATOM    163  SC1 PRO    80     150.598 146.972  17.443  1.00  0.00            
ATOM    164  BB  GLU    81     152.431 143.214  15.378  1.00  0.00            
ATOM    165  SC1 GLU    81     154.905 143.145  15.635  1.00  0.00            
ATOM    166  BB  ILE    82     150.774 140.053  16.639  1.00  0.00            
ATOM    167  SC1 ILE    82     150.467 138.065  16.964  1.00  0.00            
ATOM    168  BB  GLU    83     147.473 141.380  15.287  1.00  0.00            
ATOM    169  SC1 GLU    83     145.122 142.987  14.470  1.00  0.00            
ATOM    170  BB  GLY    84     149.369 141.893  12.095  1.00  0.00            
ATOM    171  BB  ALA    85     151.178 138.532  12.110  1.00  0.00            
ATOM    172  BB  LEU    86     147.673 137.071  12.512  1.00  0.00            
ATOM    173  SC1 LEU    86     146.127 136.563  14.602  1.00  0.00            
ATOM    174  BB  GLU    87     146.604 139.032   9.367  1.00  0.00            
ATOM    175  SC1 GLU    87     144.848 141.265   7.942  1.00  0.00            
ATOM    176  BB  ASP    88     149.779 137.749   7.694  1.00  0.00            
ATOM    177  SC1 ASP    88     149.306 135.281   8.127  1.00  0.00            
ATOM    178  BB  GLN    89     150.760 141.327   7.118  1.00  0.00            
ATOM    179  SC1 GLN    89     149.696 143.578   7.127  1.00  0.00            
ATOM    180  BB  ARG    90     153.930 140.381   9.086  1.00  0.00            
ATOM    181  SC1 ARG    90     154.708 142.083  10.684  1.00  0.00            
ATOM    182  SC2 ARG    90     156.163 145.076  11.090  1.00  0.00            
ATOM    183  BB  PRO    91     156.638 137.938   9.454  1.00  0.00            
ATOM    184  SC1 PRO    91     158.170 137.661   8.365  1.00  0.00            
ATOM    185  BB  VAL    92     156.661 136.675  13.003  1.00  0.00            
ATOM    186  SC1 VAL    92     155.365 135.826  14.266  1.00  0.00            
ATOM    187  BB  ARG    93     160.359 136.204  14.023  1.00  0.00            
ATOM    188  SC1 ARG    93     161.514 135.594  11.826  1.00  0.00            
ATOM    189  SC2 ARG    93     162.333 135.485   8.901  1.00  0.00            
ATOM    190  BB  TRP    94     160.701 133.031  15.750  1.00  0.00            
ATOM    191  SC1 TRP    94     160.642 130.828  14.285  1.00  0.00            
ATOM    192  SC2 TRP    94     159.822 130.196  12.343  1.00  0.00            
ATOM    193  SC3 TRP    94     162.051 128.734  14.654  1.00  0.00            
ATOM    194  SC4 TRP    94     161.181 128.116  12.066  1.00  0.00            
ATOM    195  BB  TRP    95     164.388 132.571  16.716  1.00  0.00            
ATOM    196  SC1 TRP    95     165.826 130.375  16.457  1.00  0.00            
ATOM    197  SC2 TRP    95     166.856 129.198  14.909  1.00  0.00            
ATOM    198  SC3 TRP    95     167.240 129.534  18.406  1.00  0.00            
ATOM    199  SC4 TRP    95     168.605 128.174  16.374  1.00  0.00            
ATOM    200  BB  ARG    96     164.775 136.270  16.601  1.00  0.00            
ATOM    201  SC1 ARG    96     165.373 138.041  14.851  1.00  0.00            
ATOM    202  SC2 ARG    96     166.150 136.950  11.702  1.00  0.00            
ATOM    203  BB  VAL    97     162.122 138.340  18.369  1.00  0.00            
ATOM    204  SC1 VAL    97     161.521 139.949  17.344  1.00  0.00            
ATOM    205  BB  LEU    98     161.974 135.610  21.065  1.00  0.00            
ATOM    206  SC1 LEU    98     160.909 133.353  21.956  1.00  0.00            
ATOM    207  BB  PRO    99     165.585 136.575  21.936  1.00  0.00            
ATOM    208  SC1 PRO    99     167.061 135.693  21.127  1.00  0.00            
ATOM    209  BB  VAL   100     165.436 140.199  21.094  1.00  0.00            
ATOM    210  SC1 VAL   100     166.782 140.528  19.651  1.00  0.00            
ATOM    211  BB  LYS   101     162.120 140.743  22.920  1.00  0.00            
ATOM    212  SC1 LYS   101     159.833 140.794  22.140  1.00  0.00            
ATOM    213  SC2 LYS   101     157.895 143.275  22.174  1.00  0.00            
ATOM    214  BB  PHE   102     163.303 138.631  25.791  1.00  0.00            
ATOM    215  SC1 PHE   102     162.649 135.511  26.099  1.00  0.00            
ATOM    216  SC2 PHE   102     164.821 135.995  26.997  1.00  0.00            
ATOM    217  SC3 PHE   102     163.678 133.984  27.639  1.00  0.00            
ATOM    218  BB  PHE   103     166.457 140.511  26.696  1.00  0.00            
ATOM    219  SC1 PHE   103     168.975 140.509  24.651  1.00  0.00            
ATOM    220  SC2 PHE   103     168.341 138.295  25.328  1.00  0.00            
ATOM    221  SC3 PHE   103     169.946 138.600  23.569  1.00  0.00            
ATOM    222  BB  GLY   104     165.187 143.561  24.947  1.00  0.00            
ATOM    223  BB  GLY   105     162.274 143.820  27.284  1.00  0.00            
ATOM    224  BB  LEU   106     164.166 143.023  30.431  1.00  0.00            
ATOM    225  SC1 LEU   106     164.960 140.637  31.269  1.00  0.00            
ATOM    226  BB  GLY   107     166.262 146.185  30.029  1.00  0.00            
ATOM    227  BB  THR   108     163.136 148.113  29.060  1.00  0.00            
ATOM    228  SC1 THR   108     162.266 149.098  27.619  1.00  0.00            
ATOM    229  BB  LEU   109     160.713 146.918  31.879  1.00  0.00            
ATOM    230  SC1 LEU   109     159.134 145.382  30.406  1.00  0.00            
ATOM    231  BB  GLY   110     163.942 145.887  33.623  1.00  0.00            
ATOM    232  BB  GLY   111     164.589 149.562  33.299  1.00  0.00            
ATOM    233  BB  GLY   112     162.175 150.798  35.808  1.00  0.00            
ATOM    234  BB  MET   113     160.317 152.226  32.783  1.00  0.00            
ATOM    235  SC1 MET   113     161.060 152.281  31.101  1.00  0.00            
ATOM    236  BB  VAL   114     156.620 152.891  32.589  1.00  0.00            
ATOM    237  SC1 VAL   114     156.060 154.796  32.348  1.00  0.00            
ATOM    238  BB  LEU   115     156.161 149.822  30.486  1.00  0.00            
ATOM    239  SC1 LEU   115     157.121 150.957  28.292  1.00  0.00            
ATOM    240  BB  GLY   116     153.872 146.913  31.053  1.00  0.00            
ATOM    241  BB  ARG   117     154.748 143.212  31.012  1.00  0.00            
ATOM    242  SC1 ARG   117     156.104 141.998  32.393  1.00  0.00            
ATOM    243  SC2 ARG   117     154.084 141.242  35.255  1.00  0.00            
ATOM    244  BB  GLU   118     151.980 142.511  28.490  1.00  0.00            
ATOM    245  SC1 GLU   118     149.970 143.730  30.525  1.00  0.00            
ATOM    246  BB  GLY   119     153.707 144.058  25.598  1.00  0.00            
ATOM    247  BB  PRO   120     156.371 141.611  26.207  1.00  0.00            
ATOM    248  SC1 PRO   120     158.237 141.631  26.566  1.00  0.00            
ATOM    249  BB  THR   121     154.431 138.530  27.417  1.00  0.00            
ATOM    250  SC1 THR   121     154.109 138.149  29.302  1.00  0.00            
ATOM    251  BB  VAL   122     151.778 138.626  24.770  1.00  0.00            
ATOM    252  SC1 VAL   122     150.391 140.056  24.596  1.00  0.00            
ATOM    253  BB  GLN   123     154.232 139.486  21.854  1.00  0.00            
ATOM    254  SC1 GLN   123     153.992 139.335  19.904  1.00  0.00            
ATOM    255  BB  ILE   124     156.408 136.659  23.162  1.00  0.00            
ATOM    256  SC1 ILE   124     157.847 135.934  24.465  1.00  0.00            
ATOM    257  BB  GLY   125     153.352 134.522  23.584  1.00  0.00            
ATOM    258  BB  GLY   126     152.411 134.707  19.908  1.00  0.00            
ATOM    259  BB  ASN   127     155.916 133.659  18.767  1.00  0.00            
ATOM    260  SC1 ASN   127     157.374 135.685  18.621  1.00  0.00            
ATOM    261  BB  ILE   128     155.662 131.013  21.411  1.00  0.00            
ATOM    262  SC1 ILE   128     156.492 131.060  23.471  1.00  0.00            
ATOM    263  BB  GLY   129     152.738 129.703  19.396  1.00  0.00            
ATOM    264  BB  ARG   130     154.979 130.296  16.419  1.00  0.00            
ATOM    265  SC1 ARG   130     155.073 130.620  14.019  1.00  0.00            
ATOM    266  SC2 ARG   130     155.219 130.089  10.765  1.00  0.00            
ATOM    267  BB  MET   131     157.872 128.418  18.014  1.00  0.00            
ATOM    268  SC1 MET   131     159.702 129.537  19.223  1.00  0.00            
ATOM    269  BB  VAL   132     155.727 125.327  18.478  1.00  0.00            
ATOM    270  SC1 VAL   132     156.003 124.087  20.022  1.00  0.00            
ATOM    271  BB  LEU   133     153.978 124.693  15.191  1.00  0.00            
ATOM    272  SC1 LEU   133     151.732 126.002  14.676  1.00  0.00            
ATOM    273  BB  ASP   134     157.143 125.841  13.428  1.00  0.00            
ATOM    274  SC1 ASP   134     157.072 125.719  10.882  1.00  0.00            
ATOM    275  BB  ILE   135     159.403 123.356  15.297  1.00  0.00            
ATOM    276  SC1 ILE   135     160.355 124.187  17.075  1.00  0.00            
ATOM    277  BB  PHE   136     156.827 120.684  14.528  1.00  0.00            
ATOM    278  SC1 PHE   136     157.276 119.783  17.601  1.00  0.00            
ATOM    279  SC2 PHE   136     154.970 120.047  16.992  1.00  0.00            
ATOM    280  SC3 PHE   136     155.571 118.623  18.828  1.00  0.00            
ATOM    281  BB  ARG   137     154.803 121.522  11.384  1.00  0.00            
ATOM    282  SC1 ARG   137     154.378 121.221   9.047  1.00  0.00            
ATOM    283  SC2 ARG   137     154.294 118.585   6.693  1.00  0.00            
ATOM    284  BB  LEU   138     151.365 121.537  13.083  1.00  0.00            
ATOM    285  SC1 LEU   138     149.990 121.329  15.339  1.00  0.00            
ATOM    286  BB  LYS   139     149.234 121.562   9.882  1.00  0.00            
ATOM    287  SC1 LYS   139     149.436 119.364   8.898  1.00  0.00            
ATOM    288  SC2 LYS   139     149.189 116.394   8.042  1.00  0.00            
ATOM    289  BB  GLY   140     147.564 124.563   8.054  1.00  0.00            
ATOM    290  BB  ASP   141     145.961 128.072   8.631  1.00  0.00            
ATOM    291  SC1 ASP   141     145.976 130.143   7.143  1.00  0.00            
ATOM    292  BB  GLU   142     143.803 126.806  11.524  1.00  0.00            
ATOM    293  SC1 GLU   142     141.105 125.204  12.435  1.00  0.00            
ATOM    294  BB  ALA   143     147.155 125.943  13.113  1.00  0.00            
ATOM    295  BB  ARG   144     148.847 129.291  12.226  1.00  0.00            
ATOM    296  SC1 ARG   144     149.992 129.934  10.269  1.00  0.00            
ATOM    297  SC2 ARG   144     151.412 130.683   7.351  1.00  0.00            
ATOM    298  BB  HIS   145     146.245 131.504  13.746  1.00  0.00            
ATOM    299  SC1 HIS   145     144.862 131.683  12.382  1.00  0.00            
ATOM    300  SC2 HIS   145     143.360 131.720  11.170  1.00  0.00            
ATOM    301  SC3 HIS   145     143.616 133.831  10.788  1.00  0.00            
ATOM    302  BB  THR   146     145.025 129.302  16.628  1.00  0.00            
ATOM    303  SC1 THR   146     144.158 128.764  18.290  1.00  0.00            
ATOM    304  BB  LEU   147     148.582 128.658  17.863  1.00  0.00            
ATOM    305  SC1 LEU   147     149.166 126.472  19.242  1.00  0.00            
ATOM    306  BB  LEU   148     149.490 132.304  17.114  1.00  0.00            
ATOM    307  SC1 LEU   148     151.002 133.162  15.113  1.00  0.00            
ATOM    308  BB  ALA   149     146.473 133.575  18.955  1.00  0.00            
ATOM    309  BB  THR   150     146.743 131.216  21.899  1.00  0.00            
ATOM    310  SC1 THR   150     146.802 129.285  22.162  1.00  0.00            
ATOM    311  BB  GLY   151     150.222 132.522  22.562  1.00  0.00            
ATOM    312  BB  ALA   152     148.808 135.961  22.556  1.00  0.00            
ATOM    313  BB  ALA   153     145.738 135.059  24.731  1.00  0.00            
ATOM    314  BB  ALA   154     148.109 132.816  26.731  1.00  0.00            
ATOM    315  BB  GLY   155     150.516 135.736  26.957  1.00  0.00            
ATOM    316  BB  LEU   156     148.119 137.811  29.001  1.00  0.00            
ATOM    317  SC1 LEU   156     146.125 139.460  29.572  1.00  0.00            
ATOM    318  BB  ALA   157     146.743 134.956  31.109  1.00  0.00            
ATOM    319  BB  ALA   158     150.305 134.958  32.358  1.00  0.00            
ATOM    320  BB  ALA   159     150.699 138.740  32.947  1.00  0.00            
ATOM    321  BB  PHE   160     148.125 139.163  35.622  1.00  0.00            
ATOM    322  SC1 PHE   160     148.053 142.447  36.027  1.00  0.00            
ATOM    323  SC2 PHE   160     146.344 141.674  34.528  1.00  0.00            
ATOM    324  SC3 PHE   160     147.166 143.923  34.355  1.00  0.00            
ATOM    325  BB  ASN   161     146.049 136.437  37.186  1.00  0.00            
ATOM    326  SC1 ASN   161     146.300 135.541  39.507  1.00  0.00            
ATOM    327  BB  ALA   162     143.787 137.242  34.233  1.00  0.00            
ATOM    328  BB  PRO   163     142.911 134.319  31.875  1.00  0.00            
ATOM    329  SC1 PRO   163     142.427 132.765  32.854  1.00  0.00            
ATOM    330  BB  LEU   164     139.757 136.294  31.038  1.00  0.00            
ATOM    331  SC1 LEU   164     137.887 134.701  30.043  1.00  0.00            
ATOM    332  BB  ALA   165     141.336 139.265  29.309  1.00  0.00            
ATOM    333  BB  GLY   166     143.402 136.722  27.481  1.00  0.00            
ATOM    334  BB  ILE   167     140.671 135.169  25.272  1.00  0.00            
ATOM    335  SC1 ILE   167     138.924 133.969  24.623  1.00  0.00            
ATOM    336  BB  LEU   168     138.699 138.485  25.322  1.00  0.00            
ATOM    337  SC1 LEU   168     136.324 138.749  26.467  1.00  0.00            
ATOM    338  BB  PHE   169     141.395 140.258  23.347  1.00  0.00            
ATOM    339  SC1 PHE   169     144.220 141.947  23.377  1.00  0.00            
ATOM    340  SC2 PHE   169     144.750 139.634  23.739  1.00  0.00            
ATOM    341  SC3 PHE   169     145.892 141.336  24.988  1.00  0.00            
ATOM    342  BB  ILE   170     141.373 137.303  21.064  1.00  0.00            
ATOM    343  SC1 ILE   170     142.257 135.379  20.650  1.00  0.00            
ATOM    344  BB  ILE   171     137.606 137.949  21.077  1.00  0.00            
ATOM    345  SC1 ILE   171     135.854 136.480  21.239  1.00  0.00            
ATOM    346  BB  GLU   172     137.750 141.673  20.474  1.00  0.00            
ATOM    347  SC1 GLU   172     137.004 143.104  22.376  1.00  0.00            
ATOM    348  BB  GLU   173     140.980 142.601  18.759  1.00  0.00            
ATOM    349  SC1 GLU   173     140.379 143.562  16.105  1.00  0.00            
ATOM    350  BB  MET   174     143.600 139.827  18.604  1.00  0.00            
ATOM    351  SC1 MET   174     145.853 138.490  18.948  1.00  0.00            
ATOM    352  BB  ARG   175     141.598 138.440  15.671  1.00  0.00            
ATOM    353  SC1 ARG   175     139.494 138.569  16.536  1.00  0.00            
ATOM    354  SC2 ARG   175     136.154 139.605  15.781  1.00  0.00            
ATOM    355  BB  PRO   176     141.479 140.167  12.280  1.00  0.00            
ATOM    356  SC1 PRO   176     141.976 138.907  10.948  1.00  0.00            
ATOM    357  BB  GLN   177     138.015 141.842  11.886  1.00  0.00            
ATOM    358  SC1 GLN   177     135.132 142.704  11.819  1.00  0.00            
ATOM    359  BB  PHE   178     138.693 141.052   8.210  1.00  0.00            
ATOM    360  SC1 PHE   178     135.690 141.883   6.812  1.00  0.00            
ATOM    361  SC2 PHE   178     137.551 142.830   5.629  1.00  0.00            
ATOM    362  SC3 PHE   178     135.308 143.368   4.966  1.00  0.00            
ATOM    363  BB  ARG   179     139.427 137.327   7.591  1.00  0.00            
ATOM    364  SC1 ARG   179     141.598 136.990   6.625  1.00  0.00            
ATOM    365  SC2 ARG   179     144.380 135.164   6.223  1.00  0.00            
ATOM    366  BB  TYR   180     138.200 133.810   8.037  1.00  0.00            
ATOM    367  SC1 TYR   180     139.009 131.226   5.949  1.00  0.00            
ATOM    368  SC2 TYR   180     140.755 131.697   7.527  1.00  0.00            
ATOM    369  SC3 TYR   180     140.712 128.728   6.635  1.00  0.00            
ATOM    370  BB  THR   181     138.858 133.572  11.892  1.00  0.00            
ATOM    371  SC1 THR   181     139.177 135.325  12.683  1.00  0.00            
ATOM    372  BB  LEU   182     139.060 129.816  11.683  1.00  0.00            
ATOM    373  SC1 LEU   182     136.822 129.187  10.410  1.00  0.00            
ATOM    374  BB  ILE   183     140.782 130.296  15.215  1.00  0.00            
ATOM    375  SC1 ILE   183     141.556 132.348  16.112  1.00  0.00            
ATOM    376  BB  SER   184     139.367 127.565  17.461  1.00  0.00            
ATOM    377  SC1 SER   184     140.293 125.890  17.090  1.00  0.00            
ATOM    378  BB  ILE   185     137.979 129.467  20.476  1.00  0.00            
ATOM    379  SC1 ILE   185     136.517 131.105  21.168  1.00  0.00            
ATOM    380  BB  LYS   186     138.546 126.366  22.563  1.00  0.00            
ATOM    381  SC1 LYS   186     137.112 124.420  20.997  1.00  0.00            
ATOM    382  SC2 LYS   186     135.811 122.856  18.825  1.00  0.00            
ATOM    383  BB  ALA   187     142.340 126.026  22.148  1.00  0.00            
ATOM    384  BB  VAL   188     142.288 129.505  23.669  1.00  0.00            
ATOM    385  SC1 VAL   188     141.711 131.032  22.513  1.00  0.00            
ATOM    386  BB  PHE   189     140.182 128.691  26.677  1.00  0.00            
ATOM    387  SC1 PHE   189     137.077 129.845  25.910  1.00  0.00            
ATOM    388  SC2 PHE   189     137.707 130.635  28.086  1.00  0.00            
ATOM    389  SC3 PHE   189     135.534 129.676  27.740  1.00  0.00            
ATOM    390  BB  ILE   190     142.811 125.984  26.829  1.00  0.00            
ATOM    391  SC1 ILE   190     143.117 124.322  28.210  1.00  0.00            
ATOM    392  BB  GLY   191     146.185 127.820  26.765  1.00  0.00            
ATOM    393  BB  VAL   192     144.971 130.743  28.769  1.00  0.00            
ATOM    394  SC1 VAL   192     143.326 131.719  28.187  1.00  0.00            
ATOM    395  BB  ILE   193     144.269 128.114  31.467  1.00  0.00            
ATOM    396  SC1 ILE   193     142.197 127.892  32.008  1.00  0.00            
ATOM    397  BB  MET   194     147.447 126.052  31.520  1.00  0.00            
ATOM    398  SC1 MET   194     147.531 123.516  31.742  1.00  0.00            
ATOM    399  BB  SER   195     149.566 129.234  32.077  1.00  0.00            
ATOM    400  SC1 SER   195     149.118 130.600  30.759  1.00  0.00            
ATOM    401  BB  THR   196     147.001 130.276  34.806  1.00  0.00            
ATOM    402  SC1 THR   196     146.032 131.932  35.158  1.00  0.00            
ATOM    403  BB  ILE   197     148.538 127.432  36.792  1.00  0.00            
ATOM    404  SC1 ILE   197     148.467 125.165  36.667  1.00  0.00            
ATOM    405  BB  MET   198     152.192 128.042  35.855  1.00  0.00            
ATOM    406  SC1 MET   198     153.939 125.837  35.991  1.00  0.00            
ATOM    407  BB  TYR   199     151.658 131.734  36.446  1.00  0.00            
ATOM    408  SC1 TYR   199     150.506 134.613  37.164  1.00  0.00            
ATOM    409  SC2 TYR   199     152.877 134.434  36.832  1.00  0.00            
ATOM    410  SC3 TYR   199     152.013 137.238  37.833  1.00  0.00            
ATOM    411  BB  ARG   200     150.624 130.301  39.754  1.00  0.00            
ATOM    412  SC1 ARG   200     148.516 131.076  39.952  1.00  0.00            
ATOM    413  SC2 ARG   200     145.422 130.392  39.900  1.00  0.00            
ATOM    414  BB  ILE   201     154.001 128.707  40.363  1.00  0.00            
ATOM    415  SC1 ILE   201     155.722 127.608  41.007  1.00  0.00            
ATOM    416  BB  PHE   202     155.105 132.386  40.680  1.00  0.00            
ATOM    417  SC1 PHE   202     156.882 133.879  42.712  1.00  0.00            
ATOM    418  SC2 PHE   202     158.015 134.051  40.603  1.00  0.00            
ATOM    419  SC3 PHE   202     158.364 135.719  42.293  1.00  0.00            
ATOM    420  BB  ASN   203     152.071 134.047  42.285  1.00  0.00            
ATOM    421  SC1 ASN   203     150.249 135.759  42.285  1.00  0.00            
ATOM    422  BB  HIS   204     151.788 131.895  45.338  1.00  0.00            
ATOM    423  SC1 HIS   204     153.000 130.376  45.436  1.00  0.00            
ATOM    424  SC2 HIS   204     154.046 128.761  45.649  1.00  0.00            
ATOM    425  SC3 HIS   204     155.882 129.788  45.155  1.00  0.00            
ATOM    426  BB  GLU   205     149.856 133.758  48.099  1.00  0.00            
ATOM    427  SC1 GLU   205     149.516 133.771  50.664  1.00  0.00            
ATOM    428  BB  VAL   206     149.405 137.314  46.760  1.00  0.00            
ATOM    429  SC1 VAL   206     150.954 138.558  46.528  1.00  0.00            
ATOM    430  BB  ALA   207     146.415 138.953  45.161  1.00  0.00            
ATOM    431  BB  LEU   208     147.922 141.159  42.485  1.00  0.00            
ATOM    432  SC1 LEU   208     148.815 139.837  40.369  1.00  0.00            
ATOM    433  BB  ILE   209     145.821 144.187  43.408  1.00  0.00            
ATOM    434  SC1 ILE   209     147.275 145.660  43.688  1.00  0.00            
ATOM    435  BB  ASP   210     143.996 143.932  46.688  1.00  0.00            
ATOM    436  SC1 ASP   210     142.975 141.782  47.603  1.00  0.00            
ATOM    437  BB  VAL   211     142.184 147.237  47.073  1.00  0.00            
ATOM    438  SC1 VAL   211     141.744 149.108  47.627  1.00  0.00            
ATOM    439  BB  GLY   212     140.311 145.721  50.024  1.00  0.00            
ATOM    440  BB  LYS   213     136.623 145.957  49.065  1.00  0.00            
ATOM    441  SC1 LYS   213     136.050 143.390  48.417  1.00  0.00            
ATOM    442  SC2 LYS   213     138.201 141.270  47.580  1.00  0.00            
ATOM    443  BB  LEU   214     135.202 149.166  47.703  1.00  0.00            
ATOM    444  SC1 LEU   214     137.149 149.286  45.910  1.00  0.00            
ATOM    445  BB  SER   215     131.824 149.850  49.202  1.00  0.00            
ATOM    446  SC1 SER   215     131.438 149.789  51.112  1.00  0.00            
ATOM    447  BB  ASP   216     129.075 148.991  46.740  1.00  0.00            
ATOM    448  SC1 ASP   216     127.307 147.684  48.031  1.00  0.00            
ATOM    449  BB  ALA   217     126.945 150.778  44.164  1.00  0.00            
ATOM    450  BB  PRO   218     123.214 151.311  43.599  1.00  0.00            
ATOM    451  SC1 PRO   218     122.194 151.533  45.186  1.00  0.00            
ATOM    452  BB  LEU   219     122.173 151.966  40.046  1.00  0.00            
ATOM    453  SC1 LEU   219     121.567 150.828  37.731  1.00  0.00            
ATOM    454  BB  ASN   220     120.969 155.216  41.755  1.00  0.00            
ATOM    455  SC1 ASN   220     119.010 155.921  43.139  1.00  0.00            
ATOM    456  BB  THR   221     124.692 156.005  41.569  1.00  0.00            
ATOM    457  SC1 THR   221     125.733 155.765  43.200  1.00  0.00            
ATOM    458  BB  LEU   222     124.457 155.145  37.823  1.00  0.00            
ATOM    459  SC1 LEU   222     125.179 154.483  35.361  1.00  0.00            
ATOM    460  BB  TRP   223     124.365 158.867  37.693  1.00  0.00            
ATOM    461  SC1 TRP   223     122.840 160.318  39.324  1.00  0.00            
ATOM    462  SC2 TRP   223     123.233 161.805  40.897  1.00  0.00            
ATOM    463  SC3 TRP   223     120.338 160.116  39.773  1.00  0.00            
ATOM    464  SC4 TRP   223     120.876 162.099  41.677  1.00  0.00            
ATOM    465  BB  LEU   224     127.858 160.314  37.540  1.00  0.00            
ATOM    466  SC1 LEU   224     127.808 162.845  38.324  1.00  0.00            
ATOM    467  BB  TYR   225     129.241 157.027  36.173  1.00  0.00            
ATOM    468  SC1 TYR   225     130.921 155.121  38.342  1.00  0.00            
ATOM    469  SC2 TYR   225     129.015 156.120  39.405  1.00  0.00            
ATOM    470  SC3 TYR   225     130.488 154.099  41.237  1.00  0.00            
ATOM    471  BB  LEU   226     127.879 157.827  32.678  1.00  0.00            
ATOM    472  SC1 LEU   226     125.988 157.933  30.825  1.00  0.00            
ATOM    473  BB  ILE   227     129.516 161.264  33.230  1.00  0.00            
ATOM    474  SC1 ILE   227     128.469 162.900  33.262  1.00  0.00            
ATOM    475  BB  LEU   228     132.806 159.530  33.996  1.00  0.00            
ATOM    476  SC1 LEU   228     135.406 159.037  34.143  1.00  0.00            
ATOM    477  BB  GLY   229     132.086 157.627  30.829  1.00  0.00            
ATOM    478  BB  ILE   230     131.992 160.755  28.751  1.00  0.00            
ATOM    479  SC1 ILE   230     130.056 161.476  28.639  1.00  0.00            
ATOM    480  BB  ILE   231     135.133 162.162  30.402  1.00  0.00            
ATOM    481  SC1 ILE   231     135.519 163.579  32.069  1.00  0.00            
ATOM    482  BB  PHE   232     137.107 159.204  29.134  1.00  0.00            
ATOM    483  SC1 PHE   232     140.021 160.547  31.192  1.00  0.00            
ATOM    484  SC2 PHE   232     139.363 158.271  31.575  1.00  0.00            
ATOM    485  SC3 PHE   232     141.639 158.940  31.939  1.00  0.00            
ATOM    486  BB  GLY   233     135.306 159.526  25.818  1.00  0.00            
ATOM    487  BB  ILE   234     136.466 163.133  25.332  1.00  0.00            
ATOM    488  SC1 ILE   234     135.435 164.776  24.229  1.00  0.00            
ATOM    489  BB  PHE   235     140.013 162.269  26.475  1.00  0.00            
ATOM    490  SC1 PHE   235     142.931 162.363  28.421  1.00  0.00            
ATOM    491  SC2 PHE   235     142.260 164.389  27.324  1.00  0.00            
ATOM    492  SC3 PHE   235     144.246 164.355  28.672  1.00  0.00            
ATOM    493  BB  GLY   236     140.760 158.908  24.920  1.00  0.00            
ATOM    494  BB  PRO   237     140.936 160.577  21.480  1.00  0.00            
ATOM    495  SC1 PRO   237     139.505 161.709  20.949  1.00  0.00            
ATOM    496  BB  ILE   238     143.376 162.807  23.353  1.00  0.00            
ATOM    497  SC1 ILE   238     143.632 164.838  22.651  1.00  0.00            
ATOM    498  BB  PHE   239     145.472 159.919  24.541  1.00  0.00            
ATOM    499  SC1 PHE   239     145.855 156.920  25.091  1.00  0.00            
ATOM    500  SC2 PHE   239     147.765 158.112  25.923  1.00  0.00            
ATOM    501  SC3 PHE   239     147.978 155.813  25.269  1.00  0.00            
ATOM    502  BB  ASN   240     145.902 159.178  20.838  1.00  0.00            
ATOM    503  SC1 ASN   240     145.375 157.484  19.077  1.00  0.00            
ATOM    504  BB  LYS   241     146.479 162.136  18.451  1.00  0.00            
ATOM    505  SC1 LYS   241     144.115 162.290  17.651  1.00  0.00            
ATOM    506  SC2 LYS   241     143.220 160.954  15.253  1.00  0.00            
ATOM    507  BB  TRP   242     149.192 162.931  20.865  1.00  0.00            
ATOM    508  SC1 TRP   242     148.676 163.953  23.256  1.00  0.00            
ATOM    509  SC2 TRP   242     148.642 163.337  25.368  1.00  0.00            
ATOM    510  SC3 TRP   242     148.044 166.387  23.683  1.00  0.00            
ATOM    511  SC4 TRP   242     147.958 165.533  26.348  1.00  0.00            
ATOM    512  BB  VAL   243     150.935 159.552  20.763  1.00  0.00            
ATOM    513  SC1 VAL   243     150.384 158.011  21.912  1.00  0.00            
ATOM    514  BB  LEU   244     150.189 159.207  17.087  1.00  0.00            
ATOM    515  SC1 LEU   244     150.458 156.571  17.066  1.00  0.00            
ATOM    516  BB  GLY   245     151.856 162.550  16.840  1.00  0.00            
ATOM    517  BB  MET   246     154.436 161.707  19.523  1.00  0.00            
ATOM    518  SC1 MET   246     156.001 161.927  21.305  1.00  0.00            
ATOM    519  BB  GLN   247     156.083 159.039  17.343  1.00  0.00            
ATOM    520  SC1 GLN   247     158.260 157.081  16.994  1.00  0.00            
ATOM    521  BB  ASP   248     156.969 161.203  14.401  1.00  0.00            
ATOM    522  SC1 ASP   248     157.052 162.448  12.177  1.00  0.00            
ATOM    523  BB  LEU   249     157.567 163.921  16.889  1.00  0.00            
ATOM    524  SC1 LEU   249     157.097 165.996  18.469  1.00  0.00            
ATOM    525  BB  LEU   250     160.213 161.574  18.467  1.00  0.00            
ATOM    526  SC1 LEU   250     160.762 161.594  21.059  1.00  0.00            
ATOM    527  BB  HIS   251     160.943 160.854  14.793  1.00  0.00            
ATOM    528  SC1 HIS   251     161.053 159.557  13.333  1.00  0.00            
ATOM    529  SC2 HIS   251     161.082 158.321  11.856  1.00  0.00            
ATOM    530  SC3 HIS   251     162.278 156.902  12.962  1.00  0.00            
ATOM    531  BB  ARG   252     163.145 163.573  13.392  1.00  0.00            
ATOM    532  SC1 ARG   252     162.135 163.990  10.986  1.00  0.00            
ATOM    533  SC2 ARG   252     160.290 163.965   7.886  1.00  0.00            
ATOM    534  BB  VAL   253     164.907 163.415  16.777  1.00  0.00            
ATOM    535  SC1 VAL   253     165.306 163.281  18.733  1.00  0.00            
ATOM    536  BB  HIS   254     165.836 159.951  15.558  1.00  0.00            
ATOM    537  SC1 HIS   254     164.723 158.655  16.494  1.00  0.00            
ATOM    538  SC2 HIS   254     163.454 157.430  17.290  1.00  0.00            
ATOM    539  SC3 HIS   254     163.755 158.269  19.258  1.00  0.00            
ATOM    540  BB  GLY   255     165.806 160.729  11.865  1.00  0.00            
ATOM    541  BB  GLY   256     166.900 157.189  11.150  1.00  0.00            
ATOM    542  BB  ASN   257     170.134 156.763  13.100  1.00  0.00            
ATOM    543  SC1 ASN   257     171.911 158.498  12.816  1.00  0.00            
ATOM    544  BB  ILE   258     171.151 153.877  15.373  1.00  0.00            
ATOM    545  SC1 ILE   258     172.337 152.144  15.693  1.00  0.00            
ATOM    546  BB  THR   259     172.664 156.431  17.750  1.00  0.00            
ATOM    547  SC1 THR   259     174.460 157.045  17.303  1.00  0.00            
ATOM    548  BB  LYS   260     170.196 159.335  18.251  1.00  0.00            
ATOM    549  SC1 LYS   260     169.989 161.340  17.158  1.00  0.00            
ATOM    550  SC2 LYS   260     170.191 162.819  14.661  1.00  0.00            
ATOM    551  BB  TRP   261     168.078 156.281  18.850  1.00  0.00            
ATOM    552  SC1 TRP   261     166.952 154.633  17.060  1.00  0.00            
ATOM    553  SC2 TRP   261     166.136 154.519  15.020  1.00  0.00            
ATOM    554  SC3 TRP   261     167.124 152.113  17.413  1.00  0.00            
ATOM    555  SC4 TRP   261     166.212 152.033  14.767  1.00  0.00            
ATOM    556  BB  VAL   262     169.718 154.213  21.524  1.00  0.00            
ATOM    557  SC1 VAL   262     171.140 152.999  20.815  1.00  0.00            
ATOM    558  BB  LEU   263     170.982 157.481  22.996  1.00  0.00            
ATOM    559  SC1 LEU   263     173.460 158.300  23.456  1.00  0.00            
ATOM    560  BB  MET   264     167.463 158.795  22.763  1.00  0.00            
ATOM    561  SC1 MET   264     165.342 160.470  23.454  1.00  0.00            
ATOM    562  BB  GLY   265     165.741 155.938  24.432  1.00  0.00            
ATOM    563  BB  GLY   266     168.781 155.541  26.556  1.00  0.00            
ATOM    564  BB  ALA   267     167.729 158.914  27.800  1.00  0.00            
ATOM    565  BB  ILE   268     164.046 157.909  27.652  1.00  0.00            
ATOM    566  SC1 ILE   268     162.553 159.184  27.594  1.00  0.00            
ATOM    567  BB  GLY   269     164.926 155.067  29.968  1.00  0.00            
ATOM    568  BB  GLY   270     167.257 156.974  32.142  1.00  0.00            
ATOM    569  BB  LEU   271     164.722 159.751  32.414  1.00  0.00            
ATOM    570  SC1 LEU   271     165.636 161.990  31.332  1.00  0.00            
ATOM    571  BB  CYS   272     162.480 157.011  33.526  1.00  0.00            
ATOM    572  SC1 CYS   272     160.795 157.095  31.819  1.00  0.00            
ATOM    573  BB  GLY   273     164.192 156.125  36.791  1.00  0.00            
ATOM    574  BB  LEU   274     165.178 159.659  36.670  1.00  0.00            
ATOM    575  SC1 LEU   274     166.329 160.419  38.933  1.00  0.00            
ATOM    576  BB  LEU   275     161.558 160.244  37.583  1.00  0.00            
ATOM    577  SC1 LEU   275     160.319 161.344  35.515  1.00  0.00            
ATOM    578  BB  GLY   276     162.047 156.897  39.324  1.00  0.00            
ATOM    579  BB  PHE   277     163.462 158.633  42.325  1.00  0.00            
ATOM    580  SC1 PHE   277     164.262 155.946  44.038  1.00  0.00            
ATOM    581  SC2 PHE   277     166.160 157.043  43.061  1.00  0.00            
ATOM    582  SC3 PHE   277     166.365 155.965  45.195  1.00  0.00            
ATOM    583  BB  VAL   278     162.050 162.135  42.203  1.00  0.00            
ATOM    584  SC1 VAL   278     163.253 163.391  41.216  1.00  0.00            
ATOM    585  BB  ALA   279     158.481 161.013  41.526  1.00  0.00            
ATOM    586  BB  PRO   280     157.306 157.424  41.479  1.00  0.00            
ATOM    587  SC1 PRO   280     158.190 155.965  42.314  1.00  0.00            
ATOM    588  BB  ALA   281     153.644 157.715  40.810  1.00  0.00            
ATOM    589  BB  THR   282     154.977 159.293  37.585  1.00  0.00            
ATOM    590  SC1 THR   282     155.340 161.201  37.416  1.00  0.00            
ATOM    591  BB  SER   283     157.026 156.186  37.103  1.00  0.00            
ATOM    592  SC1 SER   283     158.724 156.592  36.233  1.00  0.00            
ATOM    593  BB  GLY   284     156.996 152.281  36.724  1.00  0.00            
ATOM    594  BB  GLY   285     154.239 150.240  35.240  1.00  0.00            
ATOM    595  BB  GLY   286     151.652 151.112  37.828  1.00  0.00            
ATOM    596  BB  PHE   287     150.066 147.849  39.086  1.00  0.00            
ATOM    597  SC1 PHE   287     147.333 147.691  37.132  1.00  0.00            
ATOM    598  SC2 PHE   287     147.566 145.976  38.795  1.00  0.00            
ATOM    599  SC3 PHE   287     145.477 146.259  37.648  1.00  0.00            
ATOM    600  BB  ASN   288     151.316 149.053  42.549  1.00  0.00            
ATOM    601  SC1 ASN   288     150.998 147.805  44.692  1.00  0.00            
ATOM    602  BB  LEU   289     149.783 152.442  41.874  1.00  0.00            
ATOM    603  SC1 LEU   289     149.566 155.077  42.052  1.00  0.00            
ATOM    604  BB  ILE   290     146.352 150.870  42.326  1.00  0.00            
ATOM    605  SC1 ILE   290     145.394 149.211  41.349  1.00  0.00            
ATOM    606  BB  PRO   291     146.558 150.405  46.058  1.00  0.00            
ATOM    607  SC1 PRO   291     146.836 149.015  47.323  1.00  0.00            
ATOM    608  BB  ILE   292     147.720 154.043  46.338  1.00  0.00            
ATOM    609  SC1 ILE   292     148.950 155.686  47.047  1.00  0.00            
ATOM    610  BB  ALA   293     145.072 155.564  44.169  1.00  0.00            
ATOM    611  BB  THR   294     142.082 153.357  44.871  1.00  0.00            
ATOM    612  SC1 THR   294     141.614 151.969  43.584  1.00  0.00            
ATOM    613  BB  ALA   295     142.969 154.258  48.463  1.00  0.00            
ATOM    614  BB  GLY   296     142.164 157.936  48.345  1.00  0.00            
ATOM    615  BB  ASN   297     145.701 158.406  49.571  1.00  0.00            
ATOM    616  SC1 ASN   297     147.421 157.619  51.205  1.00  0.00            
ATOM    617  BB  PHE   298     146.284 160.990  46.834  1.00  0.00            
ATOM    618  SC1 PHE   298     149.298 161.352  45.306  1.00  0.00            
ATOM    619  SC2 PHE   298     147.996 159.604  44.303  1.00  0.00            
ATOM    620  SC3 PHE   298     150.386 159.596  44.085  1.00  0.00            
ATOM    621  BB  SER   299     145.224 164.679  46.776  1.00  0.00            
ATOM    622  SC1 SER   299     145.599 165.928  48.226  1.00  0.00            
ATOM    623  BB  MET   300     143.040 165.854  44.035  1.00  0.00            
ATOM    624  SC1 MET   300     140.694 166.599  42.824  1.00  0.00            
ATOM    625  BB  GLY   301     145.530 168.340  42.707  1.00  0.00            
ATOM    626  BB  MET   302     147.946 165.531  43.478  1.00  0.00            
ATOM    627  SC1 MET   302     150.760 165.933  43.943  1.00  0.00            
ATOM    628  BB  LEU   303     145.979 163.206  41.257  1.00  0.00            
ATOM    629  SC1 LEU   303     144.384 161.424  42.398  1.00  0.00            
ATOM    630  BB  VAL   304     145.925 166.118  38.757  1.00  0.00            
ATOM    631  SC1 VAL   304     144.007 166.517  38.352  1.00  0.00            
ATOM    632  BB  PHE   305     149.635 166.389  39.263  1.00  0.00            
ATOM    633  SC1 PHE   305     152.179 167.170  37.105  1.00  0.00            
ATOM    634  SC2 PHE   305     153.380 166.997  39.176  1.00  0.00            
ATOM    635  SC3 PHE   305     154.411 166.288  37.128  1.00  0.00            
ATOM    636  BB  ILE   306     150.174 162.713  38.475  1.00  0.00            
ATOM    637  SC1 ILE   306     150.172 161.013  39.589  1.00  0.00            
ATOM    638  BB  PHE   307     147.748 161.776  35.695  1.00  0.00            
ATOM    639  SC1 PHE   307     145.389 161.353  33.753  1.00  0.00            
ATOM    640  SC2 PHE   307     144.599 163.100  35.197  1.00  0.00            
ATOM    641  SC3 PHE   307     144.137 163.188  32.843  1.00  0.00            
ATOM    642  BB  VAL   308     149.239 164.651  33.752  1.00  0.00            
ATOM    643  SC1 VAL   308     148.278 166.400  33.882  1.00  0.00            
ATOM    644  BB  ALA   309     152.769 163.403  33.873  1.00  0.00            
ATOM    645  BB  ARG   310     151.603 159.822  33.869  1.00  0.00            
ATOM    646  SC1 ARG   310     152.098 157.528  33.716  1.00  0.00            
ATOM    647  SC2 ARG   310     152.197 155.734  36.477  1.00  0.00            
ATOM    648  BB  VAL   311     150.449 160.780  30.336  1.00  0.00            
ATOM    649  SC1 VAL   311     148.556 161.404  30.170  1.00  0.00            
ATOM    650  BB  ILE   312     153.820 162.446  29.991  1.00  0.00            
ATOM    651  SC1 ILE   312     154.790 164.141  28.884  1.00  0.00            
ATOM    652  BB  THR   313     155.605 159.258  30.830  1.00  0.00            
ATOM    653  SC1 THR   313     156.622 159.564  32.466  1.00  0.00            
ATOM    654  BB  THR   314     153.729 156.672  28.782  1.00  0.00            
ATOM    655  SC1 THR   314     151.839 156.238  28.984  1.00  0.00            
ATOM    656  BB  LEU   315     153.682 158.682  25.577  1.00  0.00            
ATOM    657  SC1 LEU   315     152.703 161.144  25.526  1.00  0.00            
ATOM    658  BB  LEU   316     157.349 159.225  26.384  1.00  0.00            
ATOM    659  SC1 LEU   316     158.639 161.528  26.159  1.00  0.00            
ATOM    660  BB  CYS   317     158.158 155.655  26.964  1.00  0.00            
ATOM    661  SC1 CYS   317     160.302 154.595  26.764  1.00  0.00            
ATOM    662  BB  PHE   318     156.103 154.007  24.265  1.00  0.00            
ATOM    663  SC1 PHE   318     153.468 152.091  23.897  1.00  0.00            
ATOM    664  SC2 PHE   318     152.569 154.244  24.460  1.00  0.00            
ATOM    665  SC3 PHE   318     151.579 152.955  22.695  1.00  0.00            
ATOM    666  BB  SER   319     155.908 156.593  21.481  1.00  0.00            
ATOM    667  SC1 SER   319     154.536 155.978  20.239  1.00  0.00            
ATOM    668  BB  SER   320     159.767 156.303  21.688  1.00  0.00            
ATOM    669  SC1 SER   320     160.892 157.229  22.984  1.00  0.00            
ATOM    670  BB  GLY   321     159.158 152.826  20.104  1.00  0.00            
ATOM    671  BB  ALA   322     160.136 151.050  23.242  1.00  0.00            
ATOM    672  BB  PRO   323     159.702 147.287  23.792  1.00  0.00            
ATOM    673  SC1 PRO   323     161.188 146.159  23.433  1.00  0.00            
ATOM    674  BB  GLY   324     157.062 147.028  26.387  1.00  0.00            
ATOM    675  BB  GLY   325     153.450 147.542  26.723  1.00  0.00            
ATOM    676  BB  ILE   326     151.202 150.184  28.147  1.00  0.00            
ATOM    677  SC1 ILE   326     152.520 151.819  28.767  1.00  0.00            
ATOM    678  BB  PHE   327     148.113 148.139  28.471  1.00  0.00            
ATOM    679  SC1 PHE   327     146.566 145.892  26.768  1.00  0.00            
ATOM    680  SC2 PHE   327     148.730 146.099  25.751  1.00  0.00            
ATOM    681  SC3 PHE   327     146.773 145.897  24.377  1.00  0.00            
ATOM    682  BB  ALA   328     148.899 148.035  32.240  1.00  0.00            
ATOM    683  BB  PRO   329     149.642 151.751  32.620  1.00  0.00            
ATOM    684  SC1 PRO   329     150.668 153.306  32.992  1.00  0.00            
ATOM    685  BB  MET   330     146.231 152.344  30.958  1.00  0.00            
ATOM    686  SC1 MET   330     146.136 152.419  28.731  1.00  0.00            
ATOM    687  BB  LEU   331     144.919 150.691  34.081  1.00  0.00            
ATOM    688  SC1 LEU   331     144.156 148.274  33.307  1.00  0.00            
ATOM    689  BB  ALA   332     146.727 153.279  36.148  1.00  0.00            
ATOM    690  BB  LEU   333     145.516 156.333  34.269  1.00  0.00            
ATOM    691  SC1 LEU   333     147.117 156.950  32.249  1.00  0.00            
ATOM    692  BB  GLY   334     142.001 155.098  34.469  1.00  0.00            
ATOM    693  BB  THR   335     142.428 154.639  38.311  1.00  0.00            
ATOM    694  SC1 THR   335     143.422 153.420  39.463  1.00  0.00            
ATOM    695  BB  VAL   336     143.794 158.126  38.802  1.00  0.00            
ATOM    696  SC1 VAL   336     145.740 158.585  38.773  1.00  0.00            
ATOM    697  BB  LEU   337     141.090 160.031  36.780  1.00  0.00            
ATOM    698  SC1 LEU   337     139.312 161.765  35.854  1.00  0.00            
ATOM    699  BB  GLY   338     138.819 157.392  38.419  1.00  0.00            
ATOM    700  BB  THR   339     139.808 158.552  41.887  1.00  0.00            
ATOM    701  SC1 THR   339     140.896 157.903  43.369  1.00  0.00            
ATOM    702  BB  ALA   340     140.232 162.068  40.561  1.00  0.00            
ATOM    703  BB  PHE   341     136.384 162.222  40.189  1.00  0.00            
ATOM    704  SC1 PHE   341     133.906 164.302  38.814  1.00  0.00            
ATOM    705  SC2 PHE   341     134.701 162.855  37.072  1.00  0.00            
ATOM    706  SC3 PHE   341     132.468 163.730  36.979  1.00  0.00            
ATOM    707  BB  GLY   342     136.118 160.440  43.462  1.00  0.00            
ATOM    708  BB  MET   343     137.191 163.465  45.522  1.00  0.00            
ATOM    709  SC1 MET   343     139.641 162.277  46.167  1.00  0.00            
ATOM    710  BB  VAL   344     135.108 165.914  43.544  1.00  0.00            
ATOM    711  SC1 VAL   344     135.578 167.354  42.238  1.00  0.00            
ATOM    712  BB  ALA   345     132.953 162.805  43.342  1.00  0.00            
ATOM    713  BB  VAL   346     132.127 162.605  47.021  1.00  0.00            
ATOM    714  SC1 VAL   346     132.416 161.474  48.644  1.00  0.00            
ATOM    715  BB  GLU   347     131.304 166.298  46.710  1.00  0.00            
ATOM    716  SC1 GLU   347     132.170 168.448  48.261  1.00  0.00            
ATOM    717  BB  LEU   348     128.919 165.852  43.716  1.00  0.00            
ATOM    718  SC1 LEU   348     130.145 165.878  41.367  1.00  0.00            
ATOM    719  BB  PHE   349     126.970 163.307  45.791  1.00  0.00            
ATOM    720  SC1 PHE   349     126.981 161.465  43.026  1.00  0.00            
ATOM    721  SC2 PHE   349     128.601 160.746  44.643  1.00  0.00            
ATOM    722  SC3 PHE   349     128.431 159.618  42.532  1.00  0.00            
ATOM    723  BB  PRO   350     127.084 163.448  49.553  1.00  0.00            
ATOM    724  SC1 PRO   350     128.463 164.618  50.134  1.00  0.00            
ATOM    725  BB  GLN   351     124.081 161.215  50.221  1.00  0.00            
ATOM    726  SC1 GLN   351     123.901 160.151  52.776  1.00  0.00            
ATOM    727  BB  TYR   352     125.292 158.696  47.621  1.00  0.00            
ATOM    728  SC1 TYR   352     122.521 157.696  46.027  1.00  0.00            
ATOM    729  SC2 TYR   352     123.535 159.509  44.824  1.00  0.00            
ATOM    730  SC3 TYR   352     120.570 160.057  45.546  1.00  0.00            
ATOM    731  BB  HIS   353     127.942 158.366  50.366  1.00  0.00            
ATOM    732  SC1 HIS   353     128.872 159.198  51.868  1.00  0.00            
ATOM    733  SC2 HIS   353     129.736 160.182  53.286  1.00  0.00            
ATOM    734  SC3 HIS   353     131.287 158.692  53.486  1.00  0.00            
ATOM    735  BB  LEU   354     130.466 157.230  47.812  1.00  0.00            
ATOM    736  SC1 LEU   354     129.573 156.123  45.576  1.00  0.00            
ATOM    737  BB  GLU   355     134.042 156.577  48.830  1.00  0.00            
ATOM    738  SC1 GLU   355     133.935 154.143  49.849  1.00  0.00            
ATOM    739  BB  ALA   356     135.877 157.801  45.701  1.00  0.00            
ATOM    740  BB  GLY   357     137.907 154.533  45.368  1.00  0.00            
ATOM    741  BB  THR   358     134.925 152.926  43.582  1.00  0.00            
ATOM    742  SC1 THR   358     133.562 152.691  44.956  1.00  0.00            
ATOM    743  BB  PHE   359     134.993 155.567  40.840  1.00  0.00            
ATOM    744  SC1 PHE   359     132.839 157.995  41.022  1.00  0.00            
ATOM    745  SC2 PHE   359     133.945 158.122  38.896  1.00  0.00            
ATOM    746  SC3 PHE   359     132.221 159.698  39.448  1.00  0.00            
ATOM    747  BB  ALA   360     138.684 154.833  40.549  1.00  0.00            
ATOM    748  BB  ILE   361     137.687 151.129  40.164  1.00  0.00            
ATOM    749  SC1 ILE   361     137.560 149.001  40.258  1.00  0.00            
ATOM    750  BB  ALA   362     134.867 152.415  37.906  1.00  0.00            
ATOM    751  BB  GLY   363     137.618 153.903  35.921  1.00  0.00            
ATOM    752  BB  MET   364     140.162 151.096  36.297  1.00  0.00            
ATOM    753  SC1 MET   364     141.885 149.351  38.336  1.00  0.00            
ATOM    754  BB  GLY   365     139.302 150.341  32.664  1.00  0.00            
ATOM    755  BB  ALA   366     137.658 153.345  31.024  1.00  0.00            
ATOM    756  BB  LEU   367     140.795 154.508  29.187  1.00  0.00            
ATOM    757  SC1 LEU   367     142.928 155.989  28.654  1.00  0.00            
ATOM    758  BB  LEU   368     141.217 151.146  27.622  1.00  0.00            
ATOM    759  SC1 LEU   368     142.279 148.757  28.053  1.00  0.00            
ATOM    760  BB  ALA   369     137.865 151.459  26.096  1.00  0.00            
ATOM    761  BB  ALA   370     138.130 155.076  24.646  1.00  0.00            
ATOM    762  BB  SER   371     141.535 154.592  23.149  1.00  0.00            
ATOM    763  SC1 SER   371     141.752 155.587  21.487  1.00  0.00            
ATOM    764  BB  ILE   372     142.388 150.889  22.649  1.00  0.00            
ATOM    765  SC1 ILE   372     144.056 149.928  23.554  1.00  0.00            
ATOM    766  BB  ARG   373     138.606 150.467  22.017  1.00  0.00            
ATOM    767  SC1 ARG   373     137.508 149.343  20.318  1.00  0.00            
ATOM    768  SC2 ARG   373     138.173 146.902  19.014  1.00  0.00            
ATOM    769  BB  ALA   374     138.767 147.417  24.256  1.00  0.00            
ATOM    770  BB  PRO   375     135.641 147.352  26.532  1.00  0.00            
ATOM    771  SC1 PRO   375     134.039 148.302  26.156  1.00  0.00            
ATOM    772  BB  LEU   376     134.888 143.664  27.087  1.00  0.00            
ATOM    773  SC1 LEU   376     132.526 142.634  27.703  1.00  0.00            
ATOM    774  BB  THR   377     138.639 143.429  27.503  1.00  0.00            
ATOM    775  SC1 THR   377     140.423 143.688  26.758  1.00  0.00            
ATOM    776  BB  GLY   378     137.913 146.275  29.904  1.00  0.00            
ATOM    777  BB  ILE   379     135.330 145.133  32.263  1.00  0.00            
ATOM    778  SC1 ILE   379     133.230 144.615  32.322  1.00  0.00            
ATOM    779  BB  ILE   380     137.276 141.806  32.588  1.00  0.00            
ATOM    780  SC1 ILE   380     136.068 140.671  30.859  1.00  0.00            
ATOM    781  BB  LEU   381     140.725 142.910  33.451  1.00  0.00            
ATOM    782  SC1 LEU   381     142.618 144.205  32.124  1.00  0.00            
ATOM    783  BB  VAL   382     139.530 145.240  36.233  1.00  0.00            
ATOM    784  SC1 VAL   382     138.176 146.665  35.867  1.00  0.00            
ATOM    785  BB  LEU   383     137.221 142.745  37.966  1.00  0.00            
ATOM    786  SC1 LEU   383     134.863 143.007  36.786  1.00  0.00            
ATOM    787  BB  GLU   384     139.814 139.962  38.049  1.00  0.00            
ATOM    788  SC1 GLU   384     141.026 137.339  39.001  1.00  0.00            
ATOM    789  BB  MET   385     142.474 142.542  39.314  1.00  0.00            
ATOM    790  SC1 MET   385     144.611 141.231  39.144  1.00  0.00            
ATOM    791  BB  THR   386     140.370 143.941  41.920  1.00  0.00            
ATOM    792  SC1 THR   386     140.837 145.718  42.576  1.00  0.00            
ATOM    793  BB  ASP   387     137.528 141.474  42.360  1.00  0.00            
ATOM    794  SC1 ASP   387     137.098 139.038  42.981  1.00  0.00            
ATOM    795  BB  ASN   388     135.047 144.163  43.231  1.00  0.00            
ATOM    796  SC1 ASN   388     134.523 146.581  43.594  1.00  0.00            
ATOM    797  BB  TYR   389     132.132 142.376  41.811  1.00  0.00            
ATOM    798  SC1 TYR   389     132.125 139.288  41.338  1.00  0.00            
ATOM    799  SC2 TYR   389     131.739 140.319  39.205  1.00  0.00            
ATOM    800  SC3 TYR   389     134.017 138.218  39.128  1.00  0.00            
ATOM    801  BB  GLN   390     129.533 144.750  43.218  1.00  0.00            
ATOM    802  SC1 GLN   390     127.821 144.391  44.469  1.00  0.00            
ATOM    803  BB  LEU   391     129.960 147.655  40.928  1.00  0.00            
ATOM    804  SC1 LEU   391     131.949 149.395  40.719  1.00  0.00            
ATOM    805  BB  ILE   392     130.424 146.277  37.341  1.00  0.00            
ATOM    806  SC1 ILE   392     130.220 144.338  36.344  1.00  0.00            
ATOM    807  BB  LEU   393     127.089 147.713  36.330  1.00  0.00            
ATOM    808  SC1 LEU   393     125.416 147.718  34.275  1.00  0.00            
ATOM    809  BB  PRO   394     128.600 151.150  37.259  1.00  0.00            
ATOM    810  SC1 PRO   394     127.464 151.637  38.702  1.00  0.00            
ATOM    811  BB  MET   395     131.809 149.804  35.535  1.00  0.00            
ATOM    812  SC1 MET   395     134.380 149.725  34.258  1.00  0.00            
ATOM    813  BB  ILE   396     129.831 148.961  32.405  1.00  0.00            
ATOM    814  SC1 ILE   396     129.470 147.243  31.182  1.00  0.00            
ATOM    815  BB  ILE   397     128.447 152.461  32.012  1.00  0.00            
ATOM    816  SC1 ILE   397     126.836 153.134  30.821  1.00  0.00            
ATOM    817  BB  THR   398     131.914 154.066  32.343  1.00  0.00            
ATOM    818  SC1 THR   398     133.096 154.432  33.850  1.00  0.00            
ATOM    819  BB  GLY   399     133.266 151.652  29.707  1.00  0.00            
ATOM    820  BB  LEU   400     130.235 152.067  27.327  1.00  0.00            
ATOM    821  SC1 LEU   400     129.535 150.779  25.119  1.00  0.00            
ATOM    822  BB  GLY   401     130.422 155.766  27.864  1.00  0.00            
ATOM    823  BB  ALA   402     134.104 155.903  27.081  1.00  0.00            
ATOM    824  BB  THR   403     133.851 154.212  23.620  1.00  0.00            
ATOM    825  SC1 THR   403     133.968 152.366  23.001  1.00  0.00            
ATOM    826  BB  LEU   404     130.718 156.178  22.762  1.00  0.00            
ATOM    827  SC1 LEU   404     129.345 154.371  21.395  1.00  0.00            
ATOM    828  BB  LEU   405     132.420 159.469  22.892  1.00  0.00            
ATOM    829  SC1 LEU   405     131.112 161.588  23.798  1.00  0.00            
ATOM    830  BB  ALA   406     135.774 157.960  21.839  1.00  0.00            
ATOM    831  BB  GLN   407     133.840 157.540  18.532  1.00  0.00            
ATOM    832  SC1 GLN   407     132.388 154.776  18.066  1.00  0.00            
ATOM    833  BB  PHE   408     131.490 160.393  18.950  1.00  0.00            
ATOM    834  SC1 PHE   408     128.314 161.073  17.865  1.00  0.00            
ATOM    835  SC2 PHE   408     128.447 160.046  20.030  1.00  0.00            
ATOM    836  SC3 PHE   408     126.415 161.114  19.332  1.00  0.00            
ATOM    837  BB  THR   409     134.589 162.217  18.027  1.00  0.00            
ATOM    838  SC1 THR   409     135.649 163.774  18.531  1.00  0.00            
ATOM    839  BB  GLY   410     135.962 159.521  15.728  1.00  0.00            
ATOM    840  BB  GLY   411     138.962 158.556  17.769  1.00  0.00            
ATOM    841  BB  LYS   412     141.179 155.718  16.356  1.00  0.00            
ATOM    842  SC1 LYS   412     142.895 155.894  14.443  1.00  0.00            
ATOM    843  SC2 LYS   412     143.066 155.311  11.467  1.00  0.00            
ATOM    844  BB  PRO   413     141.844 152.217  17.854  1.00  0.00            
ATOM    845  SC1 PRO   413     140.474 150.943  17.519  1.00  0.00            
ATOM    846  BB  LEU   414     145.232 152.520  19.590  1.00  0.00            
ATOM    847  SC1 LEU   414     147.366 153.135  21.037  1.00  0.00            
ATOM    848  BB  TYR   415     145.994 148.860  18.684  1.00  0.00            
ATOM    849  SC1 TYR   415     142.925 147.294  19.307  1.00  0.00            
ATOM    850  SC2 TYR   415     144.953 146.399  20.226  1.00  0.00            
ATOM    851  SC3 TYR   415     142.462 145.739  21.949  1.00  0.00            
ATOM    852  BB  SER   416     144.716 148.911  15.163  1.00  0.00            
ATOM    853  SC1 SER   416     143.233 147.798  14.559  1.00  0.00            
ATOM    854  BB  ALA   417     146.086 152.418  14.671  1.00  0.00            
ATOM    855  BB  ILE   418     149.488 151.231  15.892  1.00  0.00            
ATOM    856  SC1 ILE   418     150.671 151.830  17.760  1.00  0.00            
ATOM    857  BB  LEU   419     148.851 148.666  13.061  1.00  0.00            
ATOM    858  SC1 LEU   419     150.200 146.569  12.163  1.00  0.00            
ATOM    859  BB  ALA   420     148.709 151.821  10.942  1.00  0.00            
ATOM    860  BB  ARG   421     151.960 153.053  12.323  1.00  0.00            
ATOM    861  SC1 ARG   421     153.334 155.199  12.377  1.00  0.00            
ATOM    862  SC2 ARG   421     156.453 157.267  11.665  1.00  0.00            
ATOM    863  BB  THR   422     154.098 149.792  12.983  1.00  0.00            
ATOM    864  SC1 THR   422     153.697 148.487  14.375  1.00  0.00            
ATOM    865  BB  LEU   423     153.632 149.154   9.341  1.00  0.00            
ATOM    866  SC1 LEU   423     151.234 148.800   8.269  1.00  0.00            
ATOM    867  BB  ALA   424     155.232 152.500   8.533  1.00  0.00            
ATOM    868  BB  LYS   425     157.051 151.767  11.775  1.00  0.00            
ATOM    869  SC1 LYS   425     159.174 152.471  13.358  1.00  0.00            
ATOM    870  SC2 LYS   425     160.936 152.525  15.680  1.00  0.00            
ATOM    871  BB  GLN   426     158.233 148.877   9.636  1.00  0.00            
ATOM    872  SC1 GLN   426     160.307 147.328  10.149  1.00  0.00            
ATOM    873  BB  GLU   427     159.900 150.873   6.935  1.00  0.00            
ATOM    874  SC1 GLU   427     161.745 150.411   5.262  1.00  0.00            
ATOM    875  BB  ALA   428     160.199 154.327   8.658  1.00  0.00            
ATOM    876  BB  GLU   429     163.535 153.371  10.337  1.00  0.00            
ATOM    877  SC1 GLU   429     163.807 150.605  10.375  1.00  0.00            
ATOM    878  BB  GLN   430     165.310 153.999   7.031  1.00  0.00            
ATOM    879  SC1 GLN   430     166.372 155.384   6.384  1.00  0.00            
ATOM    880  GL0 POPG  431     235.368 221.486  40.197  1.00  0.00            
ATOM    881  PO4 POPG  431     231.980 223.790  41.858  1.00  0.00            
ATOM    882  GL1 POPG  431     231.471 223.441  37.895  1.00  0.00            
ATOM    883  GL2 POPG  431     228.631 225.984  37.497  1.00  0.00            
ATOM    884  C1A POPG  431     231.126 225.043  33.016  1.00  0.00            
ATOM    885  D2A POPG  431     234.452 222.999  29.823  1.00  0.00            
ATOM    886  C3A POPG  431     235.411 225.658  25.586  1.00  0.00            
ATOM    887  C4A POPG  431     232.742 227.432  22.242  1.00  0.00            
ATOM    888  C1B POPG  431     225.566 226.646  34.668  1.00  0.00            
ATOM    889  C2B POPG  431     225.296 225.576  30.292  1.00  0.00            
ATOM    890  C3B POPG  431     222.890 224.733  26.658  1.00  0.00            
ATOM    891  C4B POPG  431     222.518 226.209  22.933  1.00  0.00            
ATOM    892  GL0 POPG  432     295.302 190.841  47.788  1.00  0.00            
ATOM    893  PO4 POPG  432     296.114 187.415  45.571  1.00  0.00            
ATOM    894  GL1 POPG  432     294.718 188.099  40.910  1.00  0.00            
ATOM    895  GL2 POPG  432     296.334 188.135  38.033  1.00  0.00            
ATOM    896  C1A POPG  432     291.693 187.796  38.182  1.00  0.00            
ATOM    897  D2A POPG  432     289.323 190.339  37.333  1.00  0.00            
ATOM    898  C3A POPG  432     288.092 189.998  33.308  1.00  0.00            
ATOM    899  C4A POPG  432     284.737 191.145  31.016  1.00  0.00            
ATOM    900  C1B POPG  432       0.585 186.506  36.449  1.00  0.00            
ATOM    901  C2B POPG  432       0.844 182.017  35.765  1.00  0.00            
ATOM    902  C3B POPG  432     297.957 178.387  35.456  1.00  0.00            
ATOM    903  C4B POPG  432     295.670 177.896  31.679  1.00  0.00            
ATOM    904  GL0 POPG  433     255.963  33.639  36.740  1.00  0.00            
ATOM    905  PO4 POPG  433     259.822  32.692  38.787  1.00  0.00            
ATOM    906  GL1 POPG  433     260.628  37.079  36.880  1.00  0.00            
ATOM    907  GL2 POPG  433     258.482  38.766  35.156  1.00  0.00            
ATOM    908  C1A POPG  433     263.620  38.593  34.047  1.00  0.00            
ATOM    909  D2A POPG  433     267.534  39.208  33.180  1.00  0.00            
ATOM    910  C3A POPG  433     270.022  40.663  29.495  1.00  0.00            
ATOM    911  C4A POPG  433     270.210  42.296  25.619  1.00  0.00            
ATOM    912  C1B POPG  433     258.346  35.906  32.413  1.00  0.00            
ATOM    913  C2B POPG  433     256.938  35.562  28.578  1.00  0.00            
ATOM    914  C3B POPG  433     257.494  35.494  23.303  1.00  0.00            
ATOM    915  C4B POPG  433     256.421  37.922  20.367  1.00  0.00            
ATOM    916  GL0 POPG  434     112.065 275.031  52.487  1.00  0.00            
ATOM    917  PO4 POPG  434     109.846 271.685  52.096  1.00  0.00            
ATOM    918  GL1 POPG  434     110.364 269.563  47.957  1.00  0.00            
ATOM    919  GL2 POPG  434     113.387 268.826  45.884  1.00  0.00            
ATOM    920  C1A POPG  434     109.502 269.126  43.599  1.00  0.00            
ATOM    921  D2A POPG  434     111.631 269.422  40.065  1.00  0.00            
ATOM    922  C3A POPG  434     109.286 266.587  37.583  1.00  0.00            
ATOM    923  C4A POPG  434     109.753 262.139  37.183  1.00  0.00            
ATOM    924  C1B POPG  434     116.495 271.274  44.202  1.00  0.00            
ATOM    925  C2B POPG  434     117.846 271.814  40.275  1.00  0.00            
ATOM    926  C3B POPG  434     119.405 268.955  36.354  1.00  0.00            
ATOM    927  C4B POPG  434     117.427 266.716  32.704  1.00  0.00            
ATOM    928  GL0 POPG  435     286.785 137.280  44.447  1.00  0.00            
ATOM    929  PO4 POPG  435     285.221 140.160  48.045  1.00  0.00            
ATOM    930  GL1 POPG  435     283.077 141.079  44.220  1.00  0.00            
ATOM    931  GL2 POPG  435     281.156 143.460  46.363  1.00  0.00            
ATOM    932  C1A POPG  435     282.168 143.160  40.161  1.00  0.00            
ATOM    933  D2A POPG  435     280.369 144.601  37.013  1.00  0.00            
ATOM    934  C3A POPG  435     280.926 148.258  33.856  1.00  0.00            
ATOM    935  C4A POPG  435     282.477 151.577  30.662  1.00  0.00            
ATOM    936  C1B POPG  435     279.920 146.949  42.925  1.00  0.00            
ATOM    937  C2B POPG  435     281.088 148.595  39.714  1.00  0.00            
ATOM    938  C3B POPG  435     282.101 152.620  36.949  1.00  0.00            
ATOM    939  C4B POPG  435     281.790 155.731  33.500  1.00  0.00            
ATOM    940  GL0 POPG  436     182.294  43.869  45.195  1.00  0.00            
ATOM    941  PO4 POPG  436     182.444  39.731  47.464  1.00  0.00            
ATOM    942  GL1 POPG  436     182.387  38.341  43.184  1.00  0.00            
ATOM    943  GL2 POPG  436     184.379  39.453  41.621  1.00  0.00            
ATOM    944  C1A POPG  436     179.701  37.118  40.077  1.00  0.00            
ATOM    945  D2A POPG  436     176.574  35.619  37.653  1.00  0.00            
ATOM    946  C3A POPG  436     176.317  32.787  34.878  1.00  0.00            
ATOM    947  C4A POPG  436     176.802  29.091  31.302  1.00  0.00            
ATOM    948  C1B POPG  436     182.948  40.932  37.329  1.00  0.00            
ATOM    949  C2B POPG  436     181.119  41.958  31.915  1.00  0.00            
ATOM    950  C3B POPG  436     182.885  42.329  28.398  1.00  0.00            
ATOM    951  C4B POPG  436     182.416  39.940  24.249  1.00  0.00            
ATOM    952  NH3 POPE  437     262.009  69.492  45.220  1.00  0.00            
ATOM    953  PO4 POPE  437     258.235  70.675  46.008  1.00  0.00            
ATOM    954  GL1 POPE  437     257.526  69.733  41.538  1.00  0.00            
ATOM    955  GL2 POPE  437     255.112  68.302  41.776  1.00  0.00            
ATOM    956  C1A POPE  437     260.949  68.711  38.760  1.00  0.00            
ATOM    957  D2A POPE  437     260.048  69.444  34.454  1.00  0.00            
ATOM    958  C3A POPE  437     258.008  66.440  30.719  1.00  0.00            
ATOM    959  C4A POPE  437     256.359  65.686  26.640  1.00  0.00            
ATOM    960  C1B POPE  437     254.996  67.563  37.286  1.00  0.00            
ATOM    961  C2B POPE  437     254.337  68.813  33.553  1.00  0.00            
ATOM    962  C3B POPE  437     253.621  69.649  30.151  1.00  0.00            
ATOM    963  C4B POPE  437     253.593  70.269  26.448  1.00  0.00            
ATOM    964  GL0 POPG  438     177.990 189.912  46.792  1.00  0.00            
ATOM    965  PO4 POPG  438     179.962 186.887  44.217  1.00  0.00            
ATOM    966  GL1 POPG  438     180.857 188.315  40.227  1.00  0.00            
ATOM    967  GL2 POPG  438     181.455 191.778  40.331  1.00  0.00            
ATOM    968  C1A POPG  438     182.734 188.406  36.715  1.00  0.00            
ATOM    969  D2A POPG  438     184.019 191.279  32.932  1.00  0.00            
ATOM    970  C3A POPG  438     184.322 194.576  31.038  1.00  0.00            
ATOM    971  C4A POPG  438     185.514 197.787  27.969  1.00  0.00            
ATOM    972  C1B POPG  438     181.080 193.316  35.989  1.00  0.00            
ATOM    973  C2B POPG  438     178.929 195.473  32.637  1.00  0.00            
ATOM    974  C3B POPG  438     177.188 196.455  28.223  1.00  0.00            
ATOM    975  C4B POPG  438     176.635 198.900  24.461  1.00  0.00            
ATOM    976  GL0 POPG  439      52.953  87.353  48.477  1.00  0.00            
ATOM    977  PO4 POPG  439      49.909  90.745  50.665  1.00  0.00            
ATOM    978  GL1 POPG  439      48.082  88.795  46.190  1.00  0.00            
ATOM    979  GL2 POPG  439      49.207  86.357  45.018  1.00  0.00            
ATOM    980  C1A POPG  439      45.871  89.451  42.191  1.00  0.00            
ATOM    981  D2A POPG  439      45.492  93.206  39.194  1.00  0.00            
ATOM    982  C3A POPG  439      43.683  93.171  35.226  1.00  0.00            
ATOM    983  C4A POPG  439      45.359  95.345  32.331  1.00  0.00            
ATOM    984  C1B POPG  439      50.083  84.867  41.237  1.00  0.00            
ATOM    985  C2B POPG  439      49.651  85.368  36.732  1.00  0.00            
ATOM    986  C3B POPG  439      50.224  83.763  32.408  1.00  0.00            
ATOM    987  C4B POPG  439      49.751  82.955  28.250  1.00  0.00            
ATOM    988  NH3 POPE  440     163.916  82.188  52.432  1.00  0.00            
ATOM    989  PO4 POPE  440     167.315  83.915  51.345  1.00  0.00            
ATOM    990  GL1 POPE  440     167.112  85.542  47.727  1.00  0.00            
ATOM    991  GL2 POPE  440     166.617  88.587  46.628  1.00  0.00            
ATOM    992  C1A POPE  440     165.436  84.341  43.896  1.00  0.00            
ATOM    993  D2A POPE  440     164.123  80.796  41.935  1.00  0.00            
ATOM    994  C3A POPE  440     167.371  78.781  40.145  1.00  0.00            
ATOM    995  C4A POPE  440     169.531  79.135  37.065  1.00  0.00            
ATOM    996  C1B POPE  440     165.933  88.698  41.950  1.00  0.00            
ATOM    997  C2B POPE  440     166.741  88.448  38.768  1.00  0.00            
ATOM    998  C3B POPE  440     165.769  89.607  34.049  1.00  0.00            
ATOM    999  C4B POPE  440     164.529  94.350  31.510  1.00  0.00            
ATOM   1000  GL0 POPG  441      92.468 132.312  55.665  1.00  0.00            
ATOM   1001  PO4 POPG  441      92.098 130.083  52.444  1.00  0.00            
ATOM   1002  GL1 POPG  441      92.858 126.772  49.358  1.00  0.00            
ATOM   1003  GL2 POPG  441      96.784 126.613  49.003  1.00  0.00            
ATOM   1004  C1A POPG  441      89.891 126.108  45.807  1.00  0.00            
ATOM   1005  D2A POPG  441      87.016 128.849  44.839  1.00  0.00            
ATOM   1006  C3A POPG  441      85.428 126.966  41.050  1.00  0.00            
ATOM   1007  C4A POPG  441      86.683 125.213  36.974  1.00  0.00            
ATOM   1008  C1B POPG  441      99.190 127.605  46.105  1.00  0.00            
ATOM   1009  C2B POPG  441      99.437 126.937  42.415  1.00  0.00            
ATOM   1010  C3B POPG  441     101.944 124.748  38.724  1.00  0.00            
ATOM   1011  C4B POPG  441     101.222 123.113  34.594  1.00  0.00            
ATOM   1012  NH3 DLPE  442     230.682 234.692  40.384  1.00  0.00            
ATOM   1013  PO4 DLPE  442     233.539 238.256  39.534  1.00  0.00            
ATOM   1014  GL1 DLPE  442     234.974 238.607  35.504  1.00  0.00            
ATOM   1015  GL2 DLPE  442     238.441 239.126  34.534  1.00  0.00            
ATOM   1016  C1A DLPE  442     235.973 236.694  31.416  1.00  0.00            
ATOM   1017  C2A DLPE  442     235.625 236.447  27.060  1.00  0.00            
ATOM   1018  C3A DLPE  442     237.788 235.315  23.343  1.00  0.00            
ATOM   1019  C1B DLPE  442     241.014 235.967  31.438  1.00  0.00            
ATOM   1020  C2B DLPE  442     241.547 235.712  27.168  1.00  0.00            
ATOM   1021  C3B DLPE  442     242.647 233.283  22.926  1.00  0.00            
ATOM   1022  NH3 POPE  443      70.996  82.059  48.954  1.00  0.00            
ATOM   1023  PO4 POPE  443      74.833  81.435  51.521  1.00  0.00            
ATOM   1024  GL1 POPE  443      75.528  84.978  48.519  1.00  0.00            
ATOM   1025  GL2 POPE  443      72.584  86.426  47.293  1.00  0.00            
ATOM   1026  C1A POPE  443      76.448  85.566  44.064  1.00  0.00            
ATOM   1027  D2A POPE  443      77.420  82.820  41.500  1.00  0.00            
ATOM   1028  C3A POPE  443      78.485  83.518  37.174  1.00  0.00            
ATOM   1029  C4A POPE  443      78.452  83.113  32.883  1.00  0.00            
ATOM   1030  C1B POPE  443      71.996  85.100  42.581  1.00  0.00            
ATOM   1031  C2B POPE  443      73.743  85.967  39.630  1.00  0.00            
ATOM   1032  C3B POPE  443      75.039  87.247  34.588  1.00  0.00            
ATOM   1033  C4B POPE  443      71.942  88.956  31.285  1.00  0.00            
ATOM   1034  NH3 POPE  444     264.963 234.729  39.526  1.00  0.00            
ATOM   1035  PO4 POPE  444     262.439 231.842  43.261  1.00  0.00            
ATOM   1036  GL1 POPE  444     261.551 230.601  39.172  1.00  0.00            
ATOM   1037  GL2 POPE  444     263.822 228.142  38.231  1.00  0.00            
ATOM   1038  C1A POPE  444     259.005 230.705  34.992  1.00  0.00            
ATOM   1039  D2A POPE  444     260.388 231.011  30.633  1.00  0.00            
ATOM   1040  C3A POPE  444     260.433 228.232  27.885  1.00  0.00            
ATOM   1041  C4A POPE  444     259.322 227.483  25.108  1.00  0.00            
ATOM   1042  C1B POPE  444     261.739 226.796  34.749  1.00  0.00            
ATOM   1043  C2B POPE  444     258.401 225.279  34.002  1.00  0.00            
ATOM   1044  C3B POPE  444     256.418 223.257  33.116  1.00  0.00            
ATOM   1045  C4B POPE  444     252.795 220.931  32.778  1.00  0.00            
ATOM   1046  NH3 POPE  445     169.689 171.096  51.918  1.00  0.00            
ATOM   1047  PO4 POPE  445     173.705 169.820  49.830  1.00  0.00            
ATOM   1048  GL1 POPE  445     175.847 170.522  45.783  1.00  0.00            
ATOM   1049  GL2 POPE  445     176.974 173.131  43.492  1.00  0.00            
ATOM   1050  C1A POPE  445     177.813 169.313  41.201  1.00  0.00            
ATOM   1051  D2A POPE  445     178.532 165.997  37.489  1.00  0.00            
ATOM   1052  C3A POPE  445     182.832 165.491  35.996  1.00  0.00            
ATOM   1053  C4A POPE  445     185.601 168.836  33.307  1.00  0.00            
ATOM   1054  C1B POPE  445     176.113 173.520  38.887  1.00  0.00            
ATOM   1055  C2B POPE  445     177.820 174.041  34.733  1.00  0.00            
ATOM   1056  C3B POPE  445     179.845 174.716  30.051  1.00  0.00            
ATOM   1057  C4B POPE  445     178.194 174.703  25.904  1.00  0.00            
ATOM   1058  GL0 POPG  446     220.465 215.753  47.043  1.00  0.00            
ATOM   1059  PO4 POPG  446     218.164 217.502  44.538  1.00  0.00            
ATOM   1060  GL1 POPG  446     217.872 218.504  39.765  1.00  0.00            
ATOM   1061  GL2 POPG  446     215.188 218.628  39.224  1.00  0.00            
ATOM   1062  C1A POPG  446     217.883 217.559  35.372  1.00  0.00            
ATOM   1063  D2A POPG  446     215.179 219.540  31.769  1.00  0.00            
ATOM   1064  C3A POPG  446     214.946 218.128  27.501  1.00  0.00            
ATOM   1065  C4A POPG  446     214.442 213.468  25.996  1.00  0.00            
ATOM   1066  C1B POPG  446     213.601 221.677  36.161  1.00  0.00            
ATOM   1067  C2B POPG  446     211.072 221.708  32.935  1.00  0.00            
ATOM   1068  C3B POPG  446     207.115 223.308  30.511  1.00  0.00            
ATOM   1069  C4B POPG  446     204.034 224.331  27.930  1.00  0.00            
ATOM   1070  NH3 POPE  447      50.746 226.567  42.022  1.00  0.00            
ATOM   1071  PO4 POPE  447      51.056 223.150  42.485  1.00  0.00            
ATOM   1072  GL1 POPE  447      53.756 224.136  38.079  1.00  0.00            
ATOM   1073  GL2 POPE  447      55.430 221.521  36.752  1.00  0.00            
ATOM   1074  C1A POPE  447      54.811 227.063  34.815  1.00  0.00            
ATOM   1075  D2A POPE  447      55.813 229.523  32.078  1.00  0.00            
ATOM   1076  C3A POPE  447      55.376 228.666  28.544  1.00  0.00            
ATOM   1077  C4A POPE  447      52.877 229.839  24.990  1.00  0.00            
ATOM   1078  C1B POPE  447      52.686 220.533  34.014  1.00  0.00            
ATOM   1079  C2B POPE  447      49.928 219.618  31.126  1.00  0.00            
ATOM   1080  C3B POPE  447      47.741 217.224  27.969  1.00  0.00            
ATOM   1081  C4B POPE  447      45.718 214.751  25.152  1.00  0.00            
ATOM   1082  NH3 POPE  448     216.371 254.084  37.936  1.00  0.00            
ATOM   1083  PO4 POPE  448     219.460 252.417  34.734  1.00  0.00            
ATOM   1084  GL1 POPE  448     222.077 252.218  32.120  1.00  0.00            
ATOM   1085  GL2 POPE  448     226.159 251.778  32.273  1.00  0.00            
ATOM   1086  C1A POPE  448     220.783 252.299  27.704  1.00  0.00            
ATOM   1087  D2A POPE  448     219.911 254.599  23.062  1.00  0.00            
ATOM   1088  C3A POPE  448     215.846 255.802  21.670  1.00  0.00            
ATOM   1089  C4A POPE  448     211.976 255.460  19.790  1.00  0.00            
ATOM   1090  C1B POPE  448     225.499 254.777  29.272  1.00  0.00            
ATOM   1091  C2B POPE  448     222.647 256.690  27.090  1.00  0.00            
ATOM   1092  C3B POPE  448     222.079 259.379  23.017  1.00  0.00            
ATOM   1093  C4B POPE  448     222.310 261.995  19.363  1.00  0.00            
ATOM   1094  GL0 DLPG  449      91.735 294.342  55.601  1.00  0.00            
ATOM   1095  PO4 DLPG  449      91.528 295.501  51.476  1.00  0.00            
ATOM   1096  GL1 DLPG  449      90.421 295.337  47.368  1.00  0.00            
ATOM   1097  GL2 DLPG  449      90.513 292.037  46.959  1.00  0.00            
ATOM   1098  C1A DLPG  449      92.760 296.726  43.432  1.00  0.00            
ATOM   1099  C2A DLPG  449      92.223 296.832  38.503  1.00  0.00            
ATOM   1100  C3A DLPG  449      92.945 292.983  35.789  1.00  0.00            
ATOM   1101  C1B DLPG  449      90.287 292.796  41.763  1.00  0.00            
ATOM   1102  C2B DLPG  449      87.730 294.882  39.013  1.00  0.00            
ATOM   1103  C3B DLPG  449      87.408 298.152  36.415  1.00  0.00            
ATOM   1104  NH3 POPE  450      23.440  32.461  48.132  1.00  0.00            
ATOM   1105  PO4 POPE  450      26.401  28.658  46.270  1.00  0.00            
ATOM   1106  GL1 POPE  450      28.487  29.131  42.893  1.00  0.00            
ATOM   1107  GL2 POPE  450      31.931  25.896  42.928  1.00  0.00            
ATOM   1108  C1A POPE  450      29.527  28.607  38.986  1.00  0.00            
ATOM   1109  D2A POPE  450      29.541  25.853  36.049  1.00  0.00            
ATOM   1110  C3A POPE  450      30.043  25.512  32.587  1.00  0.00            
ATOM   1111  C4A POPE  450      29.108  24.868  27.946  1.00  0.00            
ATOM   1112  C1B POPE  450      33.822  25.308  38.587  1.00  0.00            
ATOM   1113  C2B POPE  450      34.850  26.760  34.940  1.00  0.00            
ATOM   1114  C3B POPE  450      35.199  24.796  30.939  1.00  0.00            
ATOM   1115  C4B POPE  450      33.481  23.824  26.932  1.00  0.00            
ATOM   1116  GL0 POPG  451     150.224  27.456  55.379  1.00  0.00            
ATOM   1117  PO4 POPG  451     146.705  28.054  53.065  1.00  0.00            
ATOM   1118  GL1 POPG  451     145.324  25.357  48.015  1.00  0.00            
ATOM   1119  GL2 POPG  451     142.684  22.970  46.784  1.00  0.00            
ATOM   1120  C1A POPG  451     147.001  26.358  43.524  1.00  0.00            
ATOM   1121  D2A POPG  451     145.993  25.302  39.067  1.00  0.00            
ATOM   1122  C3A POPG  451     143.134  22.622  35.902  1.00  0.00            
ATOM   1123  C4A POPG  451     140.748  21.809  33.004  1.00  0.00            
ATOM   1124  C1B POPG  451     142.772  23.054  42.265  1.00  0.00            
ATOM   1125  C2B POPG  451     140.613  24.826  40.140  1.00  0.00            
ATOM   1126  C3B POPG  451     141.015  27.142  35.350  1.00  0.00            
ATOM   1127  C4B POPG  451     143.298  30.283  32.357  1.00  0.00            
ATOM   1128  NH3 POPE  452      24.765 266.586  42.312  1.00  0.00            
ATOM   1129  PO4 POPE  452      22.191 269.471  43.651  1.00  0.00            
ATOM   1130  GL1 POPE  452      20.338 270.724  39.443  1.00  0.00            
ATOM   1131  GL2 POPE  452      16.885 270.264  38.407  1.00  0.00            
ATOM   1132  C1A POPE  452      22.766 272.689  36.846  1.00  0.00            
ATOM   1133  D2A POPE  452      24.617 272.438  32.596  1.00  0.00            
ATOM   1134  C3A POPE  452      24.246 270.705  27.016  1.00  0.00            
ATOM   1135  C4A POPE  452      22.207 266.659  26.079  1.00  0.00            
ATOM   1136  C1B POPE  452      17.256 268.248  33.950  1.00  0.00            
ATOM   1137  C2B POPE  452      18.398 267.116  29.682  1.00  0.00            
ATOM   1138  C3B POPE  452      15.974 265.214  26.665  1.00  0.00            
ATOM   1139  C4B POPE  452      16.965 265.133  22.422  1.00  0.00            
ATOM   1140  NH3 POPE  453      22.140  98.840  50.755  1.00  0.00            
ATOM   1141  PO4 POPE  453      25.856  97.087  49.513  1.00  0.00            
ATOM   1142  GL1 POPE  453      22.803  95.301  47.220  1.00  0.00            
ATOM   1143  GL2 POPE  453      20.534  97.500  46.014  1.00  0.00            
ATOM   1144  C1A POPE  453      22.925  92.749  44.199  1.00  0.00            
ATOM   1145  D2A POPE  453      26.595  90.636  42.905  1.00  0.00            
ATOM   1146  C3A POPE  453      25.009  89.029  39.930  1.00  0.00            
ATOM   1147  C4A POPE  453      27.478  85.471  38.401  1.00  0.00            
ATOM   1148  C1B POPE  453      20.558  97.203  41.768  1.00  0.00            
ATOM   1149  C2B POPE  453      19.834  98.049  37.223  1.00  0.00            
ATOM   1150  C3B POPE  453      19.415  97.029  33.527  1.00  0.00            
ATOM   1151  C4B POPE  453      20.627  96.323  29.054  1.00  0.00            
ATOM   1152  GL0 POPG  454      90.556 194.868  49.177  1.00  0.00            
ATOM   1153  PO4 POPG  454      87.272 196.145  46.433  1.00  0.00            
ATOM   1154  GL1 POPG  454      86.136 194.138  42.097  1.00  0.00            
ATOM   1155  GL2 POPG  454      87.640 191.626  41.418  1.00  0.00            
ATOM   1156  C1A POPG  454      86.452 195.094  37.980  1.00  0.00            
ATOM   1157  D2A POPG  454      87.157 195.228  33.708  1.00  0.00            
ATOM   1158  C3A POPG  454      85.392 191.566  31.183  1.00  0.00            
ATOM   1159  C4A POPG  454      85.668 190.373  26.049  1.00  0.00            
ATOM   1160  C1B POPG  454      84.126 188.331  39.872  1.00  0.00            
ATOM   1161  C2B POPG  454      83.156 184.518  40.209  1.00  0.00            
ATOM   1162  C3B POPG  454      82.537 181.197  38.435  1.00  0.00            
ATOM   1163  C4B POPG  454      81.507 176.614  36.638  1.00  0.00            
ATOM   1164  NH3 POPE  455     241.481 183.909  48.037  1.00  0.00            
ATOM   1165  PO4 POPE  455     241.334 187.332  45.940  1.00  0.00            
ATOM   1166  GL1 POPE  455     240.906 183.348  43.274  1.00  0.00            
ATOM   1167  GL2 POPE  455     244.589 184.837  42.505  1.00  0.00            
ATOM   1168  C1A POPE  455     241.910 181.324  39.219  1.00  0.00            
ATOM   1169  D2A POPE  455     241.306 179.158  34.971  1.00  0.00            
ATOM   1170  C3A POPE  455     239.316 177.156  32.191  1.00  0.00            
ATOM   1171  C4A POPE  455     238.145 176.902  27.714  1.00  0.00            
ATOM   1172  C1B POPE  455     245.370 184.310  37.613  1.00  0.00            
ATOM   1173  C2B POPE  455     245.377 181.800  33.408  1.00  0.00            
ATOM   1174  C3B POPE  455     246.099 181.409  29.158  1.00  0.00            
ATOM   1175  C4B POPE  455     246.101 180.468  23.992  1.00  0.00            
ATOM   1176  NH3 POPE  456     106.055 170.145  45.798  1.00  0.00            
ATOM   1177  PO4 POPE  456     108.104 166.338  45.337  1.00  0.00            
ATOM   1178  GL1 POPE  456     108.164 167.141  41.439  1.00  0.00            
ATOM   1179  GL2 POPE  456     109.863 170.058  41.738  1.00  0.00            
ATOM   1180  C1A POPE  456     105.961 167.638  36.965  1.00  0.00            
ATOM   1181  D2A POPE  456     104.979 167.518  32.909  1.00  0.00            
ATOM   1182  C3A POPE  456     101.121 170.451  31.669  1.00  0.00            
ATOM   1183  C4A POPE  456      98.053 170.272  27.657  1.00  0.00            
ATOM   1184  C1B POPE  456     107.986 172.279  37.988  1.00  0.00            
ATOM   1185  C2B POPE  456     107.557 171.952  32.956  1.00  0.00            
ATOM   1186  C3B POPE  456     105.746 170.719  29.079  1.00  0.00            
ATOM   1187  C4B POPE  456     102.607 169.807  25.402  1.00  0.00            
ATOM   1188  NH3 POPE  457     118.602  92.838  54.109  1.00  0.00            
ATOM   1189  PO4 POPE  457     116.118  89.461  53.889  1.00  0.00            
ATOM   1190  GL1 POPE  457     115.641  89.583  49.600  1.00  0.00            
ATOM   1191  GL2 POPE  457     116.572  86.577  49.297  1.00  0.00            
ATOM   1192  C1A POPE  457     115.536  90.264  45.162  1.00  0.00            
ATOM   1193  D2A POPE  457     115.419  89.842  39.876  1.00  0.00            
ATOM   1194  C3A POPE  457     119.005  87.540  37.569  1.00  0.00            
ATOM   1195  C4A POPE  457     121.669  85.130  35.221  1.00  0.00            
ATOM   1196  C1B POPE  457     117.755  85.265  45.230  1.00  0.00            
ATOM   1197  C2B POPE  457     117.133  85.836  41.666  1.00  0.00            
ATOM   1198  C3B POPE  457     116.884  83.228  37.627  1.00  0.00            
ATOM   1199  C4B POPE  457     118.966  79.909  34.421  1.00  0.00            
ATOM   1200  GL0 POPG  458     262.468 185.777  52.010  1.00  0.00            
ATOM   1201  PO4 POPG  458     262.758 185.203  46.928  1.00  0.00            
ATOM   1202  GL1 POPG  458     263.491 186.861  43.157  1.00  0.00            
ATOM   1203  GL2 POPG  458     266.676 188.113  42.485  1.00  0.00            
ATOM   1204  C1A POPG  458     263.292 186.048  38.640  1.00  0.00            
ATOM   1205  D2A POPG  458     264.252 186.918  34.949  1.00  0.00            
ATOM   1206  C3A POPG  458     266.427 183.072  32.685  1.00  0.00            
ATOM   1207  C4A POPG  458     266.716 181.046  29.636  1.00  0.00            
ATOM   1208  C1B POPG  458     268.455 187.062  37.529  1.00  0.00            
ATOM   1209  C2B POPG  458     268.997 186.780  33.557  1.00  0.00            
ATOM   1210  C3B POPG  458     272.208 186.702  30.785  1.00  0.00            
ATOM   1211  C4B POPG  458     276.461 187.865  28.714  1.00  0.00            
ATOM   1212  NH3 POPE  459     272.195 127.412  51.982  1.00  0.00            
ATOM   1213  PO4 POPE  459     270.266 124.376  49.225  1.00  0.00            
ATOM   1214  GL1 POPE  459     272.735 124.507  45.376  1.00  0.00            
ATOM   1215  GL2 POPE  459     269.996 127.050  44.357  1.00  0.00            
ATOM   1216  C1A POPE  459     275.134 124.279  41.408  1.00  0.00            
ATOM   1217  D2A POPE  459     274.201 123.445  37.001  1.00  0.00            
ATOM   1218  C3A POPE  459     275.904 120.689  33.878  1.00  0.00            
ATOM   1219  C4A POPE  459     274.036 120.663  29.615  1.00  0.00            
ATOM   1220  C1B POPE  459     267.489 123.109  43.645  1.00  0.00            
ATOM   1221  C2B POPE  459     267.476 118.164  42.742  1.00  0.00            
ATOM   1222  C3B POPE  459     266.158 116.666  39.291  1.00  0.00            
ATOM   1223  C4B POPE  459     265.860 119.468  36.040  1.00  0.00            
ATOM   1224  NH3 POPE  460      75.033  77.291  54.844  1.00  0.00            
ATOM   1225  PO4 POPE  460      79.245  79.514  54.118  1.00  0.00            
ATOM   1226  GL1 POPE  460      80.387  80.199  49.879  1.00  0.00            
ATOM   1227  GL2 POPE  460      78.378  78.929  48.641  1.00  0.00            
ATOM   1228  C1A POPE  460      79.856  82.443  45.978  1.00  0.00            
ATOM   1229  D2A POPE  460      82.351  83.797  42.081  1.00  0.00            
ATOM   1230  C3A POPE  460      85.905  83.135  39.702  1.00  0.00            
ATOM   1231  C4A POPE  460      86.671  81.068  36.607  1.00  0.00            
ATOM   1232  C1B POPE  460      75.689  79.443  45.733  1.00  0.00            
ATOM   1233  C2B POPE  460      74.537  78.047  40.849  1.00  0.00            
ATOM   1234  C3B POPE  460      71.164  76.131  36.882  1.00  0.00            
ATOM   1235  C4B POPE  460      68.270  73.390  37.704  1.00  0.00            
ATOM   1236  NH3 POPE  461     219.978  26.757  37.563  1.00  0.00            
ATOM   1237  PO4 POPE  461     218.454  22.824  37.789  1.00  0.00            
ATOM   1238  GL1 POPE  461     218.754  22.903  33.972  1.00  0.00            
ATOM   1239  GL2 POPE  461     221.106  24.531  32.928  1.00  0.00            
ATOM   1240  C1A POPE  461     216.510  22.793  30.562  1.00  0.00            
ATOM   1241  D2A POPE  461     216.029  26.280  28.908  1.00  0.00            
ATOM   1242  C3A POPE  461     215.738  27.245  23.955  1.00  0.00            
ATOM   1243  C4A POPE  461     214.306  27.052  19.512  1.00  0.00            
ATOM   1244  C1B POPE  461     219.679  28.548  30.864  1.00  0.00            
ATOM   1245  C2B POPE  461     220.980  30.866  26.909  1.00  0.00            
ATOM   1246  C3B POPE  461     222.580  30.091  22.255  1.00  0.00            
ATOM   1247  C4B POPE  461     223.971  30.167  17.989  1.00  0.00            
ATOM   1248  GL0 POPG  462     235.427 150.065  56.087  1.00  0.00            
ATOM   1249  PO4 POPG  462     231.782 149.393  52.275  1.00  0.00            
ATOM   1250  GL1 POPG  462     230.800 148.706  47.797  1.00  0.00            
ATOM   1251  GL2 POPG  462     227.077 148.432  48.957  1.00  0.00            
ATOM   1252  C1A POPG  462     230.624 150.275  43.300  1.00  0.00            
ATOM   1253  D2A POPG  462     227.408 152.784  40.888  1.00  0.00            
ATOM   1254  C3A POPG  462     225.929 151.541  37.457  1.00  0.00            
ATOM   1255  C4A POPG  462     222.713 151.685  36.315  1.00  0.00            
ATOM   1256  C1B POPG  462     228.289 145.362  45.158  1.00  0.00            
ATOM   1257  C2B POPG  462     227.208 141.670  41.994  1.00  0.00            
ATOM   1258  C3B POPG  462     225.262 142.384  37.516  1.00  0.00            
ATOM   1259  C4B POPG  462     226.653 142.152  33.200  1.00  0.00            
ATOM   1260  NH3 POPE  463     192.938  38.179  43.151  1.00  0.00            
ATOM   1261  PO4 POPE  463     191.299  41.582  46.288  1.00  0.00            
ATOM   1262  GL1 POPE  463     188.549  41.677  42.745  1.00  0.00            
ATOM   1263  GL2 POPE  463     190.845  41.525  40.208  1.00  0.00            
ATOM   1264  C1A POPE  463     186.292  44.152  40.275  1.00  0.00            
ATOM   1265  D2A POPE  463     182.797  46.844  39.977  1.00  0.00            
ATOM   1266  C3A POPE  463     180.477  45.131  36.045  1.00  0.00            
ATOM   1267  C4A POPE  463     178.676  45.736  32.608  1.00  0.00            
ATOM   1268  C1B POPE  463     191.453  45.090  38.458  1.00  0.00            
ATOM   1269  C2B POPE  463     191.038  48.483  37.469  1.00  0.00            
ATOM   1270  C3B POPE  463     190.903  52.045  36.059  1.00  0.00            
ATOM   1271  C4B POPE  463     190.337  53.028  31.724  1.00  0.00            
ATOM   1272  NH3 POPE  464     266.197  10.447  39.179  1.00  0.00            
ATOM   1273  PO4 POPE  464     269.208  12.620  37.342  1.00  0.00            
ATOM   1274  GL1 POPE  464     270.188  15.442  33.474  1.00  0.00            
ATOM   1275  GL2 POPE  464     271.175  12.874  31.966  1.00  0.00            
ATOM   1276  C1A POPE  464     273.047  18.484  31.598  1.00  0.00            
ATOM   1277  D2A POPE  464     276.043  19.480  29.807  1.00  0.00            
ATOM   1278  C3A POPE  464     277.476  19.998  26.262  1.00  0.00            
ATOM   1279  C4A POPE  464     281.648  20.222  25.251  1.00  0.00            
ATOM   1280  C1B POPE  464     269.877  14.865  28.420  1.00  0.00            
ATOM   1281  C2B POPE  464     270.828  13.678  23.842  1.00  0.00            
ATOM   1282  C3B POPE  464     271.268  14.220  18.457  1.00  0.00            
ATOM   1283  C4B POPE  464     271.410  16.357  14.190  1.00  0.00            
ATOM   1284  GL0 POPG  465     216.044 286.156  38.435  1.00  0.00            
ATOM   1285  PO4 POPG  465     218.992 288.852  35.647  1.00  0.00            
ATOM   1286  GL1 POPG  465     216.738 287.889  31.734  1.00  0.00            
ATOM   1287  GL2 POPG  465     213.609 287.189  32.853  1.00  0.00            
ATOM   1288  C1A POPG  465     216.048 287.751  27.735  1.00  0.00            
ATOM   1289  D2A POPG  465     214.611 285.182  23.618  1.00  0.00            
ATOM   1290  C3A POPG  465     216.726 284.951  19.785  1.00  0.00            
ATOM   1291  C4A POPG  465     218.580 282.613  16.303  1.00  0.00            
ATOM   1292  C1B POPG  465     211.662 290.371  31.331  1.00  0.00            
ATOM   1293  C2B POPG  465     210.558 292.372  28.575  1.00  0.00            
ATOM   1294  C3B POPG  465     209.881 293.817  24.762  1.00  0.00            
ATOM   1295  C4B POPG  465     206.808 294.074  21.606  1.00  0.00            
ATOM   1296  NH3 POPE  466     195.762 173.378  47.778  1.00  0.00            
ATOM   1297  PO4 POPE  466     196.287 168.801  47.266  1.00  0.00            
ATOM   1298  GL1 POPE  466     199.119 168.663  44.264  1.00  0.00            
ATOM   1299  GL2 POPE  466     200.764 171.506  42.691  1.00  0.00            
ATOM   1300  C1A POPE  466     199.579 167.004  40.409  1.00  0.00            
ATOM   1301  D2A POPE  466     203.572 165.980  37.610  1.00  0.00            
ATOM   1302  C3A POPE  466     206.909 163.001  39.190  1.00  0.00            
ATOM   1303  C4A POPE  466     210.375 159.378  36.757  1.00  0.00            
ATOM   1304  C1B POPE  466     202.671 170.794  38.678  1.00  0.00            
ATOM   1305  C2B POPE  466     203.146 171.553  35.143  1.00  0.00            
ATOM   1306  C3B POPE  466     202.945 173.869  30.889  1.00  0.00            
ATOM   1307  C4B POPE  466     204.849 176.130  27.492  1.00  0.00            
ATOM   1308  GL0 POPG  467     169.920 129.100  44.823  1.00  0.00            
ATOM   1309  PO4 POPG  467     171.705 130.930  48.472  1.00  0.00            
ATOM   1310  GL1 POPG  467     174.969 130.286  45.362  1.00  0.00            
ATOM   1311  GL2 POPG  467     176.894 127.429  45.070  1.00  0.00            
ATOM   1312  C1A POPG  467     173.462 129.794  40.445  1.00  0.00            
ATOM   1313  D2A POPG  467     171.660 131.688  36.405  1.00  0.00            
ATOM   1314  C3A POPG  467     170.985 130.264  32.272  1.00  0.00            
ATOM   1315  C4A POPG  467     171.123 128.811  28.330  1.00  0.00            
ATOM   1316  C1B POPG  467     178.399 126.765  41.541  1.00  0.00            
ATOM   1317  C2B POPG  467     178.182 128.107  38.344  1.00  0.00            
ATOM   1318  C3B POPG  467     174.942 127.870  35.458  1.00  0.00            
ATOM   1319  C4B POPG  467     175.142 127.502  31.312  1.00  0.00            
ATOM   1320  NH3 POPE  468      28.407  20.363  53.164  1.00  0.00            
ATOM   1321  PO4 POPE  468      26.237  21.182  49.159  1.00  0.00            
ATOM   1322  GL1 POPE  468      24.909  22.171  43.954  1.00  0.00            
ATOM   1323  GL2 POPE  468      25.328  25.082  42.654  1.00  0.00            
ATOM   1324  C1A POPE  468      23.542  19.526  39.376  1.00  0.00            
ATOM   1325  D2A POPE  468      24.447  19.288  34.841  1.00  0.00            
ATOM   1326  C3A POPE  468      24.852  15.294  33.584  1.00  0.00            
ATOM   1327  C4A POPE  468      24.485  12.325  29.999  1.00  0.00            
ATOM   1328  C1B POPE  468      24.532  27.904  39.455  1.00  0.00            
ATOM   1329  C2B POPE  468      25.511  29.023  34.437  1.00  0.00            
ATOM   1330  C3B POPE  468      26.502  29.252  30.186  1.00  0.00            
ATOM   1331  C4B POPE  468      26.243  29.169  25.680  1.00  0.00            
ATOM   1332  NH3 POPE  469      15.966  82.645  50.604  1.00  0.00            
ATOM   1333  PO4 POPE  469      12.607  83.904  46.530  1.00  0.00            
ATOM   1334  GL1 POPE  469      13.071  81.361  44.078  1.00  0.00            
ATOM   1335  GL2 POPE  469      11.037  79.932  42.554  1.00  0.00            
ATOM   1336  C1A POPE  469      15.535  80.607  41.166  1.00  0.00            
ATOM   1337  D2A POPE  469      17.552  81.663  36.948  1.00  0.00            
ATOM   1338  C3A POPE  469      16.982  82.238  32.509  1.00  0.00            
ATOM   1339  C4A POPE  469      16.428  86.146  30.487  1.00  0.00            
ATOM   1340  C1B POPE  469       9.021  77.045  39.746  1.00  0.00            
ATOM   1341  C2B POPE  469       8.080  72.877  37.809  1.00  0.00            
ATOM   1342  C3B POPE  469       8.532  71.362  33.204  1.00  0.00            
ATOM   1343  C4B POPE  469       9.615  66.710  32.412  1.00  0.00            
ATOM   1344  NH3 POPE  470     259.871 153.950  50.225  1.00  0.00            
ATOM   1345  PO4 POPE  470     260.286 149.308  50.302  1.00  0.00            
ATOM   1346  GL1 POPE  470     258.446 150.001  46.478  1.00  0.00            
ATOM   1347  GL2 POPE  470     258.626 146.953  45.231  1.00  0.00            
ATOM   1348  C1A POPE  470     261.728 150.544  42.723  1.00  0.00            
ATOM   1349  D2A POPE  470     262.051 151.373  39.299  1.00  0.00            
ATOM   1350  C3A POPE  470     261.690 148.443  36.794  1.00  0.00            
ATOM   1351  C4A POPE  470     262.270 149.489  32.078  1.00  0.00            
ATOM   1352  C1B POPE  470     258.364 147.527  40.763  1.00  0.00            
ATOM   1353  C2B POPE  470     257.669 150.789  36.894  1.00  0.00            
ATOM   1354  C3B POPE  470     257.744 153.058  33.233  1.00  0.00            
ATOM   1355  C4B POPE  470     261.078 154.438  31.279  1.00  0.00            
ATOM   1356  NH3 POPE  471     226.327   5.769  35.212  1.00  0.00            
ATOM   1357  PO4 POPE  471     226.995   1.520  34.288  1.00  0.00            
ATOM   1358  GL1 POPE  471     227.551   3.948  29.945  1.00  0.00            
ATOM   1359  GL2 POPE  471     229.042   6.546  29.914  1.00  0.00            
ATOM   1360  C1A POPE  471     228.056   3.593  26.033  1.00  0.00            
ATOM   1361  D2A POPE  471     229.279   6.825  23.114  1.00  0.00            
ATOM   1362  C3A POPE  471     229.700   6.306  18.928  1.00  0.00            
ATOM   1363  C4A POPE  471     232.149   7.752  16.074  1.00  0.00            
ATOM   1364  C1B POPE  471     231.055   8.968  27.637  1.00  0.00            
ATOM   1365  C2B POPE  471     232.157  12.046  26.607  1.00  0.00            
ATOM   1366  C3B POPE  471     232.765  15.959  29.081  1.00  0.00            
ATOM   1367  C4B POPE  471     233.315  18.926  31.832  1.00  0.00            
ATOM   1368  NH3 POPE  472     217.039   3.871  36.461  1.00  0.00            
ATOM   1369  PO4 POPE  472     219.658   7.671  35.548  1.00  0.00            
ATOM   1370  GL1 POPE  472     218.928   7.817  31.677  1.00  0.00            
ATOM   1371  GL2 POPE  472     214.993   7.012  32.270  1.00  0.00            
ATOM   1372  C1A POPE  472     217.433   8.168  27.084  1.00  0.00            
ATOM   1373  D2A POPE  472     217.835  10.945  22.460  1.00  0.00            
ATOM   1374  C3A POPE  472     215.387  13.392  19.399  1.00  0.00            
ATOM   1375  C4A POPE  472     214.576  15.793  16.486  1.00  0.00            
ATOM   1376  C1B POPE  472     213.000   7.548  29.188  1.00  0.00            
ATOM   1377  C2B POPE  472     213.439   7.546  25.248  1.00  0.00            
ATOM   1378  C3B POPE  472     214.898   7.365  21.219  1.00  0.00            
ATOM   1379  C4B POPE  472     217.447   8.838  17.872  1.00  0.00            
ATOM   1380  NH3 POPE  473      43.975 178.591  52.277  1.00  0.00            
ATOM   1381  PO4 POPE  473      40.358 179.960  49.740  1.00  0.00            
ATOM   1382  GL1 POPE  473      39.748 178.716  45.121  1.00  0.00            
ATOM   1383  GL2 POPE  473      36.431 178.280  44.941  1.00  0.00            
ATOM   1384  C1A POPE  473      42.343 178.777  42.253  1.00  0.00            
ATOM   1385  D2A POPE  473      42.798 178.097  37.583  1.00  0.00            
ATOM   1386  C3A POPE  473      42.464 179.859  33.629  1.00  0.00            
ATOM   1387  C4A POPE  473      43.731 179.765  29.829  1.00  0.00            
ATOM   1388  C1B POPE  473      36.364 179.922  41.025  1.00  0.00            
ATOM   1389  C2B POPE  473      34.633 179.536  37.756  1.00  0.00            
ATOM   1390  C3B POPE  473      32.945 178.789  33.498  1.00  0.00            
ATOM   1391  C4B POPE  473      33.654 176.400  29.227  1.00  0.00            
ATOM   1392  GL0 POPG  474     242.401 273.908  39.011  1.00  0.00            
ATOM   1393  PO4 POPG  474     241.253 274.841  34.366  1.00  0.00            
ATOM   1394  GL1 POPG  474     242.671 272.400  31.664  1.00  0.00            
ATOM   1395  GL2 POPG  474     240.470 269.882  32.858  1.00  0.00            
ATOM   1396  C1A POPG  474     241.794 268.798  28.447  1.00  0.00            
ATOM   1397  D2A POPG  474     240.746 267.476  25.116  1.00  0.00            
ATOM   1398  C3A POPG  474     237.104 268.936  22.319  1.00  0.00            
ATOM   1399  C4A POPG  474     231.727 268.805  21.731  1.00  0.00            
ATOM   1400  C1B POPG  474     239.060 265.954  31.589  1.00  0.00            
ATOM   1401  C2B POPG  474     239.006 263.447  28.089  1.00  0.00            
ATOM   1402  C3B POPG  474     237.794 262.777  24.568  1.00  0.00            
ATOM   1403  C4B POPG  474     238.670 264.079  20.535  1.00  0.00            
ATOM   1404  GL0 POPG  475     166.298  70.028  50.533  1.00  0.00            
ATOM   1405  PO4 POPG  475     163.198  71.915  51.908  1.00  0.00            
ATOM   1406  GL1 POPG  475     162.683  69.902  47.071  1.00  0.00            
ATOM   1407  GL2 POPG  475     159.769  67.313  47.014  1.00  0.00            
ATOM   1408  C1A POPG  475     159.586  69.955  43.216  1.00  0.00            
ATOM   1409  D2A POPG  475     158.841  72.229  39.429  1.00  0.00            
ATOM   1410  C3A POPG  475     159.236  71.430  33.862  1.00  0.00            
ATOM   1411  C4A POPG  475     158.660  72.356  29.626  1.00  0.00            
ATOM   1412  C1B POPG  475     155.720  66.969  46.104  1.00  0.00            
ATOM   1413  C2B POPG  475     152.839  64.089  42.863  1.00  0.00            
ATOM   1414  C3B POPG  475     153.577  64.028  39.138  1.00  0.00            
ATOM   1415  C4B POPG  475     153.031  65.172  35.074  1.00  0.00            
ATOM   1416  NH3 POPE  476     112.855 135.191  51.513  1.00  0.00            
ATOM   1417  PO4 POPE  476     114.386 137.245  48.076  1.00  0.00            
ATOM   1418  GL1 POPE  476     115.714 138.193  43.882  1.00  0.00            
ATOM   1419  GL2 POPE  476     119.133 140.120  42.679  1.00  0.00            
ATOM   1420  C1A POPE  476     116.989 135.530  39.788  1.00  0.00            
ATOM   1421  D2A POPE  476     117.003 133.575  35.751  1.00  0.00            
ATOM   1422  C3A POPE  476     114.306 132.901  31.033  1.00  0.00            
ATOM   1423  C4A POPE  476     111.160 134.565  28.989  1.00  0.00            
ATOM   1424  C1B POPE  476     116.970 140.552  39.056  1.00  0.00            
ATOM   1425  C2B POPE  476     116.780 138.749  34.720  1.00  0.00            
ATOM   1426  C3B POPE  476     114.379 138.149  31.406  1.00  0.00            
ATOM   1427  C4B POPE  476     110.768 139.765  31.623  1.00  0.00            
ATOM   1428  NH3 POPE  477     155.703 202.982  46.022  1.00  0.00            
ATOM   1429  PO4 POPE  477     152.660 205.934  49.219  1.00  0.00            
ATOM   1430  GL1 POPE  477     151.433 205.326  43.844  1.00  0.00            
ATOM   1431  GL2 POPE  477     148.234 205.126  42.092  1.00  0.00            
ATOM   1432  C1A POPE  477     152.596 202.609  40.390  1.00  0.00            
ATOM   1433  D2A POPE  477     154.019 201.244  37.453  1.00  0.00            
ATOM   1434  C3A POPE  477     150.814 199.360  34.625  1.00  0.00            
ATOM   1435  C4A POPE  477     150.215 198.880  31.055  1.00  0.00            
ATOM   1436  C1B POPE  477     150.407 206.092  38.250  1.00  0.00            
ATOM   1437  C2B POPE  477     151.054 204.338  34.508  1.00  0.00            
ATOM   1438  C3B POPE  477     154.040 202.036  31.646  1.00  0.00            
ATOM   1439  C4B POPE  477     154.339 200.709  27.651  1.00  0.00            
ATOM   1440  NH3 POPE  478     110.767 204.308  47.098  1.00  0.00            
ATOM   1441  PO4 POPE  478     107.583 208.031  48.332  1.00  0.00            
ATOM   1442  GL1 POPE  478     106.591 208.501  44.001  1.00  0.00            
ATOM   1443  GL2 POPE  478     104.401 206.578  42.306  1.00  0.00            
ATOM   1444  C1A POPE  478     108.016 209.926  40.050  1.00  0.00            
ATOM   1445  D2A POPE  478     111.623 207.535  37.949  1.00  0.00            
ATOM   1446  C3A POPE  478     115.474 206.416  34.962  1.00  0.00            
ATOM   1447  C4A POPE  478     119.351 205.912  32.060  1.00  0.00            
ATOM   1448  C1B POPE  478     106.245 204.061  39.550  1.00  0.00            
ATOM   1449  C2B POPE  478     106.190 202.881  35.216  1.00  0.00            
ATOM   1450  C3B POPE  478     105.784 202.685  31.040  1.00  0.00            
ATOM   1451  C4B POPE  478     109.257 204.805  28.214  1.00  0.00            
ATOM   1452  NH3 POPE  479     283.083 153.936  48.340  1.00  0.00            
ATOM   1453  PO4 POPE  479     279.971 153.866  52.038  1.00  0.00            
ATOM   1454  GL1 POPE  479     276.097 154.540  48.627  1.00  0.00            
ATOM   1455  GL2 POPE  479     273.233 152.131  48.737  1.00  0.00            
ATOM   1456  C1A POPE  479     274.886 155.699  44.176  1.00  0.00            
ATOM   1457  D2A POPE  479     274.926 156.089  40.063  1.00  0.00            
ATOM   1458  C3A POPE  479     276.830 152.747  37.529  1.00  0.00            
ATOM   1459  C4A POPE  479     276.958 148.192  36.923  1.00  0.00            
ATOM   1460  C1B POPE  479     272.520 151.267  45.111  1.00  0.00            
ATOM   1461  C2B POPE  479     271.498 152.075  40.477  1.00  0.00            
ATOM   1462  C3B POPE  479     272.177 151.284  36.092  1.00  0.00            
ATOM   1463  C4B POPE  479     273.411 152.216  31.598  1.00  0.00            
ATOM   1464  GL0 POPG  480     142.485  39.909  59.776  1.00  0.00            
ATOM   1465  PO4 POPG  480     142.148  40.637  55.565  1.00  0.00            
ATOM   1466  GL1 POPG  480     141.550  43.004  51.846  1.00  0.00            
ATOM   1467  GL2 POPG  480     144.370  44.772  49.607  1.00  0.00            
ATOM   1468  C1A POPG  480     139.287  44.610  48.949  1.00  0.00            
ATOM   1469  D2A POPG  480     135.796  45.263  46.642  1.00  0.00            
ATOM   1470  C3A POPG  480     136.097  46.499  42.396  1.00  0.00            
ATOM   1471  C4A POPG  480     135.992  48.419  38.666  1.00  0.00            
ATOM   1472  C1B POPG  480     142.992  42.929  46.323  1.00  0.00            
ATOM   1473  C2B POPG  480     145.130  43.028  43.296  1.00  0.00            
ATOM   1474  C3B POPG  480     145.920  43.517  38.452  1.00  0.00            
ATOM   1475  C4B POPG  480     144.911  44.207  34.021  1.00  0.00            
ATOM   1476  NH3 POPE  481     232.226  56.760  42.007  1.00  0.00            
ATOM   1477  PO4 POPE  481     229.357  56.751  43.482  1.00  0.00            
ATOM   1478  GL1 POPE  481     228.570  58.978  39.137  1.00  0.00            
ATOM   1479  GL2 POPE  481     230.257  56.958  37.077  1.00  0.00            
ATOM   1480  C1A POPE  481     226.707  60.983  36.042  1.00  0.00            
ATOM   1481  D2A POPE  481     228.585  64.524  32.661  1.00  0.00            
ATOM   1482  C3A POPE  481     227.532  62.317  27.834  1.00  0.00            
ATOM   1483  C4A POPE  481     228.117  61.834  23.635  1.00  0.00            
ATOM   1484  C1B POPE  481     230.508  60.080  33.314  1.00  0.00            
ATOM   1485  C2B POPE  481     232.254  60.714  29.065  1.00  0.00            
ATOM   1486  C3B POPE  481     231.804  59.144  24.929  1.00  0.00            
ATOM   1487  C4B POPE  481     232.397  59.558  20.584  1.00  0.00            
ATOM   1488  GL0 POPG  482     123.655 141.247  43.983  1.00  0.00            
ATOM   1489  PO4 POPG  482     128.366 139.603  44.693  1.00  0.00            
ATOM   1490  GL1 POPG  482     126.181 136.773  42.495  1.00  0.00            
ATOM   1491  GL2 POPG  482     122.694 136.388  42.445  1.00  0.00            
ATOM   1492  C1A POPG  482     124.953 134.452  38.755  1.00  0.00            
ATOM   1493  D2A POPG  482     127.459 133.100  35.819  1.00  0.00            
ATOM   1494  C3A POPG  482     126.181 131.593  31.527  1.00  0.00            
ATOM   1495  C4A POPG  482     122.657 130.715  29.800  1.00  0.00            
ATOM   1496  C1B POPG  482     122.280 139.742  39.297  1.00  0.00            
ATOM   1497  C2B POPG  482     122.297 138.499  35.632  1.00  0.00            
ATOM   1498  C3B POPG  482     122.570 135.400  33.711  1.00  0.00            
ATOM   1499  C4B POPG  482     121.880 131.569  34.772  1.00  0.00            
ATOM   1500  NH3 POPE  483     106.519 105.844  55.735  1.00  0.00            
ATOM   1501  PO4 POPE  483     102.295 103.583  57.139  1.00  0.00            
ATOM   1502  GL1 POPE  483     101.518 105.702  52.481  1.00  0.00            
ATOM   1503  GL2 POPE  483      98.484 104.494  51.895  1.00  0.00            
ATOM   1504  C1A POPE  483      99.181 108.545  48.822  1.00  0.00            
ATOM   1505  D2A POPE  483      98.582 108.331  44.295  1.00  0.00            
ATOM   1506  C3A POPE  483     100.688 103.760  42.469  1.00  0.00            
ATOM   1507  C4A POPE  483      99.897  99.915  44.039  1.00  0.00            
ATOM   1508  C1B POPE  483      95.467 104.474  47.848  1.00  0.00            
ATOM   1509  C2B POPE  483      95.438 104.338  43.380  1.00  0.00            
ATOM   1510  C3B POPE  483      97.594 101.234  39.510  1.00  0.00            
ATOM   1511  C4B POPE  483     100.756  98.560  39.267  1.00  0.00            
ATOM   1512  NH3 POPE  484     277.700  92.040  49.448  1.00  0.00            
ATOM   1513  PO4 POPE  484     281.418  89.192  48.248  1.00  0.00            
ATOM   1514  GL1 POPE  484     280.807  90.835  44.092  1.00  0.00            
ATOM   1515  GL2 POPE  484     284.166  92.395  42.263  1.00  0.00            
ATOM   1516  C1A POPE  484     278.434  93.482  40.604  1.00  0.00            
ATOM   1517  D2A POPE  484     278.969  93.479  36.206  1.00  0.00            
ATOM   1518  C3A POPE  484     280.292  90.338  33.891  1.00  0.00            
ATOM   1519  C4A POPE  484     282.867  90.051  30.543  1.00  0.00            
ATOM   1520  C1B POPE  484     282.614  90.560  38.587  1.00  0.00            
ATOM   1521  C2B POPE  484     285.198  88.847  34.999  1.00  0.00            
ATOM   1522  C3B POPE  484     286.486  86.783  31.423  1.00  0.00            
ATOM   1523  C4B POPE  484     287.328  82.611  29.340  1.00  0.00            
ATOM   1524  NH3 POPE  485     279.977  79.208  48.070  1.00  0.00            
ATOM   1525  PO4 POPE  485     277.505  77.216  45.951  1.00  0.00            
ATOM   1526  GL1 POPE  485     278.108  75.543  41.537  1.00  0.00            
ATOM   1527  GL2 POPE  485     275.548  76.088  39.037  1.00  0.00            
ATOM   1528  C1A POPE  485     279.644  73.488  39.113  1.00  0.00            
ATOM   1529  D2A POPE  485     280.713  71.788  34.762  1.00  0.00            
ATOM   1530  C3A POPE  485     281.662  68.265  33.542  1.00  0.00            
ATOM   1531  C4A POPE  485     284.679  67.733  30.272  1.00  0.00            
ATOM   1532  C1B POPE  485     274.766  73.713  34.779  1.00  0.00            
ATOM   1533  C2B POPE  485     276.408  70.595  31.501  1.00  0.00            
ATOM   1534  C3B POPE  485     280.799  71.122  29.754  1.00  0.00            
ATOM   1535  C4B POPE  485     284.706  73.726  27.453  1.00  0.00            
ATOM   1536  GL0 POPG  486     143.598 255.003  49.743  1.00  0.00            
ATOM   1537  PO4 POPG  486     145.789 255.610  45.479  1.00  0.00            
ATOM   1538  GL1 POPG  486     142.912 257.127  42.397  1.00  0.00            
ATOM   1539  GL2 POPG  486     139.938 257.597  42.923  1.00  0.00            
ATOM   1540  C1A POPG  486     143.971 257.410  38.717  1.00  0.00            
ATOM   1541  D2A POPG  486     144.905 257.672  34.169  1.00  0.00            
ATOM   1542  C3A POPG  486     148.223 256.728  32.052  1.00  0.00            
ATOM   1543  C4A POPG  486     151.424 258.645  29.190  1.00  0.00            
ATOM   1544  C1B POPG  486     138.530 258.725  38.663  1.00  0.00            
ATOM   1545  C2B POPG  486     139.909 260.706  34.814  1.00  0.00            
ATOM   1546  C3B POPG  486     139.472 262.465  31.255  1.00  0.00            
ATOM   1547  C4B POPG  486     137.245 265.601  29.857  1.00  0.00            
ATOM   1548  NH3 POPE  487     200.431  81.647  46.471  1.00  0.00            
ATOM   1549  PO4 POPE  487     202.659  85.219  45.955  1.00  0.00            
ATOM   1550  GL1 POPE  487     200.594  84.862  41.821  1.00  0.00            
ATOM   1551  GL2 POPE  487     200.959  88.578  41.380  1.00  0.00            
ATOM   1552  C1A POPE  487     201.251  85.540  37.529  1.00  0.00            
ATOM   1553  D2A POPE  487     202.864  88.365  34.923  1.00  0.00            
ATOM   1554  C3A POPE  487     202.333  88.138  30.369  1.00  0.00            
ATOM   1555  C4A POPE  487     200.153  88.600  25.666  1.00  0.00            
ATOM   1556  C1B POPE  487     199.231  91.803  40.001  1.00  0.00            
ATOM   1557  C2B POPE  487     195.869  91.843  36.760  1.00  0.00            
ATOM   1558  C3B POPE  487     194.984  92.565  32.449  1.00  0.00            
ATOM   1559  C4B POPE  487     192.967  91.194  29.090  1.00  0.00            
ATOM   1560  NH3 POPE  488      60.500 266.164  47.810  1.00  0.00            
ATOM   1561  PO4 POPE  488      62.949 268.358  49.160  1.00  0.00            
ATOM   1562  GL1 POPE  488      64.245 267.969  44.423  1.00  0.00            
ATOM   1563  GL2 POPE  488      68.167 267.769  43.975  1.00  0.00            
ATOM   1564  C1A POPE  488      63.984 265.672  41.091  1.00  0.00            
ATOM   1565  D2A POPE  488      61.659 266.017  37.999  1.00  0.00            
ATOM   1566  C3A POPE  488      62.603 263.315  34.752  1.00  0.00            
ATOM   1567  C4A POPE  488      63.612 262.784  30.726  1.00  0.00            
ATOM   1568  C1B POPE  488      68.762 266.808  39.467  1.00  0.00            
ATOM   1569  C2B POPE  488      70.685 268.549  35.688  1.00  0.00            
ATOM   1570  C3B POPE  488      71.831 268.188  32.170  1.00  0.00            
ATOM   1571  C4B POPE  488      71.917 264.784  29.614  1.00  0.00            
ATOM   1572  NH3 POPE  489      82.814 170.297  50.288  1.00  0.00            
ATOM   1573  PO4 POPE  489      79.535 166.296  48.411  1.00  0.00            
ATOM   1574  GL1 POPE  489      80.478 168.109  44.583  1.00  0.00            
ATOM   1575  GL2 POPE  489      78.111 166.804  42.628  1.00  0.00            
ATOM   1576  C1A POPE  489      84.311 168.454  41.073  1.00  0.00            
ATOM   1577  D2A POPE  489      82.966 167.391  37.396  1.00  0.00            
ATOM   1578  C3A POPE  489      85.309 167.313  34.428  1.00  0.00            
ATOM   1579  C4A POPE  489      89.107 164.663  33.932  1.00  0.00            
ATOM   1580  C1B POPE  489      78.621 169.828  39.504  1.00  0.00            
ATOM   1581  C2B POPE  489      75.817 169.364  36.193  1.00  0.00            
ATOM   1582  C3B POPE  489      76.115 169.899  31.498  1.00  0.00            
ATOM   1583  C4B POPE  489      75.213 169.570  27.131  1.00  0.00            
ATOM   1584  NH3 POPE  490     222.738 141.944  58.519  1.00  0.00            
ATOM   1585  PO4 POPE  490     225.041 142.954  54.979  1.00  0.00            
ATOM   1586  GL1 POPE  490     225.380 140.663  50.442  1.00  0.00            
ATOM   1587  GL2 POPE  490     224.266 143.388  49.298  1.00  0.00            
ATOM   1588  C1A POPE  490     228.950 140.264  47.497  1.00  0.00            
ATOM   1589  D2A POPE  490     230.469 137.529  44.775  1.00  0.00            
ATOM   1590  C3A POPE  490     230.567 137.397  40.760  1.00  0.00            
ATOM   1591  C4A POPE  490     231.316 134.917  36.787  1.00  0.00            
ATOM   1592  C1B POPE  490     223.568 143.790  44.547  1.00  0.00            
ATOM   1593  C2B POPE  490     222.016 141.096  40.541  1.00  0.00            
ATOM   1594  C3B POPE  490     219.606 138.741  37.623  1.00  0.00            
ATOM   1595  C4B POPE  490     218.530 136.262  34.458  1.00  0.00            
ATOM   1596  NH3 POPE  491     179.888  85.669  49.518  1.00  0.00            
ATOM   1597  PO4 POPE  491     182.438  86.774  46.484  1.00  0.00            
ATOM   1598  GL1 POPE  491     182.478  87.891  42.462  1.00  0.00            
ATOM   1599  GL2 POPE  491     184.707  84.795  41.195  1.00  0.00            
ATOM   1600  C1A POPE  491     180.802  88.399  39.738  1.00  0.00            
ATOM   1601  D2A POPE  491     181.452  91.875  36.806  1.00  0.00            
ATOM   1602  C3A POPE  491     180.237  90.531  33.092  1.00  0.00            
ATOM   1603  C4A POPE  491     181.123  88.491  29.252  1.00  0.00            
ATOM   1604  C1B POPE  491     185.037  87.045  37.256  1.00  0.00            
ATOM   1605  C2B POPE  491     185.251  89.568  33.891  1.00  0.00            
ATOM   1606  C3B POPE  491     183.537  93.246  30.607  1.00  0.00            
ATOM   1607  C4B POPE  491     181.057  94.230  29.242  1.00  0.00            
ATOM   1608  NH3 POPE  492      75.922 156.085  48.883  1.00  0.00            
ATOM   1609  PO4 POPE  492      73.061 159.310  47.135  1.00  0.00            
ATOM   1610  GL1 POPE  492      74.750 159.174  43.325  1.00  0.00            
ATOM   1611  GL2 POPE  492      76.540 161.851  41.527  1.00  0.00            
ATOM   1612  C1A POPE  492      74.334 158.370  38.208  1.00  0.00            
ATOM   1613  D2A POPE  492      74.157 157.270  33.794  1.00  0.00            
ATOM   1614  C3A POPE  492      72.942 156.867  29.532  1.00  0.00            
ATOM   1615  C4A POPE  492      73.494 157.276  25.186  1.00  0.00            
ATOM   1616  C1B POPE  492      78.263 165.073  37.820  1.00  0.00            
ATOM   1617  C2B POPE  492      79.178 166.289  33.788  1.00  0.00            
ATOM   1618  C3B POPE  492      78.913 167.091  28.897  1.00  0.00            
ATOM   1619  C4B POPE  492      79.773 164.471  24.652  1.00  0.00            
ATOM   1620  NH3 POPE  493     126.593 228.673  48.215  1.00  0.00            
ATOM   1621  PO4 POPE  493     122.081 229.647  46.074  1.00  0.00            
ATOM   1622  GL1 POPE  493     119.875 230.677  41.663  1.00  0.00            
ATOM   1623  GL2 POPE  493     117.997 228.176  41.237  1.00  0.00            
ATOM   1624  C1A POPE  493     117.026 231.741  37.606  1.00  0.00            
ATOM   1625  D2A POPE  493     115.164 234.533  34.097  1.00  0.00            
ATOM   1626  C3A POPE  493     112.230 232.465  30.051  1.00  0.00            
ATOM   1627  C4A POPE  493     109.537 232.256  28.737  1.00  0.00            
ATOM   1628  C1B POPE  493     119.062 227.337  37.059  1.00  0.00            
ATOM   1629  C2B POPE  493     119.189 228.740  32.904  1.00  0.00            
ATOM   1630  C3B POPE  493     117.426 232.068  30.283  1.00  0.00            
ATOM   1631  C4B POPE  493     116.770 235.918  27.289  1.00  0.00            
ATOM   1632  GL0 POPG  494     224.072  61.943  46.198  1.00  0.00            
ATOM   1633  PO4 POPG  494     220.498  61.474  43.918  1.00  0.00            
ATOM   1634  GL1 POPG  494     218.241  64.531  40.207  1.00  0.00            
ATOM   1635  GL2 POPG  494     215.226  65.930  41.000  1.00  0.00            
ATOM   1636  C1A POPG  494     215.954  64.848  36.377  1.00  0.00            
ATOM   1637  D2A POPG  494     217.743  68.812  33.829  1.00  0.00            
ATOM   1638  C3A POPG  494     220.219  69.406  31.090  1.00  0.00            
ATOM   1639  C4A POPG  494     223.993  71.712  29.204  1.00  0.00            
ATOM   1640  C1B POPG  494     216.068  70.224  38.277  1.00  0.00            
ATOM   1641  C2B POPG  494     213.740  71.667  35.161  1.00  0.00            
ATOM   1642  C3B POPG  494     212.146  74.411  31.330  1.00  0.00            
ATOM   1643  C4B POPG  494     211.151  75.473  27.491  1.00  0.00            
ATOM   1644  GL0 POPG  495     118.218  99.914  54.620  1.00  0.00            
ATOM   1645  PO4 POPG  495     114.351  99.024  53.635  1.00  0.00            
ATOM   1646  GL1 POPG  495     115.444  96.265  50.820  1.00  0.00            
ATOM   1647  GL2 POPG  495     113.713  93.837  50.941  1.00  0.00            
ATOM   1648  C1A POPG  495     118.051  94.642  46.737  1.00  0.00            
ATOM   1649  D2A POPG  495     118.491  96.749  43.425  1.00  0.00            
ATOM   1650  C3A POPG  495     122.516  95.983  41.906  1.00  0.00            
ATOM   1651  C4A POPG  495     126.371  96.762  38.901  1.00  0.00            
ATOM   1652  C1B POPG  495     112.284  94.945  46.283  1.00  0.00            
ATOM   1653  C2B POPG  495     114.037  94.114  42.130  1.00  0.00            
ATOM   1654  C3B POPG  495     115.240  94.970  39.035  1.00  0.00            
ATOM   1655  C4B POPG  495     115.753  92.078  35.493  1.00  0.00            
ATOM   1656  NH3 POPE  496     161.576 103.358  53.355  1.00  0.00            
ATOM   1657  PO4 POPE  496     163.887 100.021  51.225  1.00  0.00            
ATOM   1658  GL1 POPE  496     163.142 100.946  46.989  1.00  0.00            
ATOM   1659  GL2 POPE  496     164.881  99.014  45.376  1.00  0.00            
ATOM   1660  C1A POPE  496     161.476 101.696  42.506  1.00  0.00            
ATOM   1661  D2A POPE  496     160.648 101.341  38.515  1.00  0.00            
ATOM   1662  C3A POPE  496     161.137 103.320  35.003  1.00  0.00            
ATOM   1663  C4A POPE  496     164.486 104.151  32.701  1.00  0.00            
ATOM   1664  C1B POPE  496     164.644  97.651  40.551  1.00  0.00            
ATOM   1665  C2B POPE  496     164.902  99.201  35.864  1.00  0.00            
ATOM   1666  C3B POPE  496     165.343  99.186  31.104  1.00  0.00            
ATOM   1667  C4B POPE  496     168.963  96.365  28.753  1.00  0.00            
ATOM   1668  GL0 POPG  497      13.464  94.453  52.699  1.00  0.00            
ATOM   1669  PO4 POPG  497      13.380  92.265  48.294  1.00  0.00            
ATOM   1670  GL1 POPG  497      14.150  91.839  44.078  1.00  0.00            
ATOM   1671  GL2 POPG  497      17.103  93.946  44.422  1.00  0.00            
ATOM   1672  C1A POPG  497      14.508  90.192  40.264  1.00  0.00            
ATOM   1673  D2A POPG  497      10.972  88.968  37.345  1.00  0.00            
ATOM   1674  C3A POPG  497      10.245  84.084  39.278  1.00  0.00            
ATOM   1675  C4A POPG  497      12.560  79.789  37.277  1.00  0.00            
ATOM   1676  C1B POPG  497      17.325  93.986  39.864  1.00  0.00            
ATOM   1677  C2B POPG  497      16.819  93.291  36.139  1.00  0.00            
ATOM   1678  C3B POPG  497      19.639  91.318  31.362  1.00  0.00            
ATOM   1679  C4B POPG  497      23.579  89.642  29.676  1.00  0.00            
ATOM   1680  GL0 POPG  498     155.162 168.329  50.254  1.00  0.00            
ATOM   1681  PO4 POPG  498     155.040 166.169  46.213  1.00  0.00            
ATOM   1682  GL1 POPG  498     157.503 166.501  42.625  1.00  0.00            
ATOM   1683  GL2 POPG  498     160.709 167.237  43.115  1.00  0.00            
ATOM   1684  C1A POPG  498     159.028 164.936  38.474  1.00  0.00            
ATOM   1685  D2A POPG  498     157.797 164.987  33.909  1.00  0.00            
ATOM   1686  C3A POPG  498     154.412 168.085  31.856  1.00  0.00            
ATOM   1687  C4A POPG  498     151.268 167.036  29.664  1.00  0.00            
ATOM   1688  C1B POPG  498     163.568 168.605  39.934  1.00  0.00            
ATOM   1689  C2B POPG  498     165.282 169.599  35.052  1.00  0.00            
ATOM   1690  C3B POPG  498     167.486 171.702  31.523  1.00  0.00            
ATOM   1691  C4B POPG  498     170.916 170.093  29.883  1.00  0.00            
ATOM   1692  NH3 POPE  499     157.718 225.121  43.987  1.00  0.00            
ATOM   1693  PO4 POPE  499     156.204 220.746  43.124  1.00  0.00            
ATOM   1694  GL1 POPE  499     155.660 219.833  38.530  1.00  0.00            
ATOM   1695  GL2 POPE  499     154.538 222.458  38.006  1.00  0.00            
ATOM   1696  C1A POPE  499     155.469 218.493  34.832  1.00  0.00            
ATOM   1697  D2A POPE  499     154.980 219.186  30.648  1.00  0.00            
ATOM   1698  C3A POPE  499     159.183 218.373  28.922  1.00  0.00            
ATOM   1699  C4A POPE  499     159.880 214.237  27.462  1.00  0.00            
ATOM   1700  C1B POPE  499     150.361 224.913  36.280  1.00  0.00            
ATOM   1701  C2B POPE  499     147.996 223.873  32.143  1.00  0.00            
ATOM   1702  C3B POPE  499     146.527 223.350  28.017  1.00  0.00            
ATOM   1703  C4B POPE  499     145.314 221.486  24.271  1.00  0.00            
ATOM   1704  NH3 POPE  500     269.871  93.936  50.483  1.00  0.00            
ATOM   1705  PO4 POPE  500     273.083  90.462  51.045  1.00  0.00            
ATOM   1706  GL1 POPE  500     273.108  89.691  46.490  1.00  0.00            
ATOM   1707  GL2 POPE  500     276.089  88.101  45.880  1.00  0.00            
ATOM   1708  C1A POPE  500     273.163  90.393  41.971  1.00  0.00            
ATOM   1709  D2A POPE  500     272.704  93.461  39.456  1.00  0.00            
ATOM   1710  C3A POPE  500     271.255  91.825  36.141  1.00  0.00            
ATOM   1711  C4A POPE  500     269.560  92.850  32.301  1.00  0.00            
ATOM   1712  C1B POPE  500     277.480  88.436  40.965  1.00  0.00            
ATOM   1713  C2B POPE  500     275.807  89.063  36.637  1.00  0.00            
ATOM   1714  C3B POPE  500     275.629  89.608  32.679  1.00  0.00            
ATOM   1715  C4B POPE  500     272.960  91.201  29.599  1.00  0.00            
ATOM   1716  GL0 POPG  501      43.886 293.052  51.966  1.00  0.00            
ATOM   1717  PO4 POPG  501      44.746 296.231  49.549  1.00  0.00            
ATOM   1718  GL1 POPG  501      43.754 296.035  44.712  1.00  0.00            
ATOM   1719  GL2 POPG  501      41.207 294.961  43.515  1.00  0.00            
ATOM   1720  C1A POPG  501      47.542 296.043  41.324  1.00  0.00            
ATOM   1721  D2A POPG  501      49.483 297.454  37.425  1.00  0.00            
ATOM   1722  C3A POPG  501      49.920 297.025  32.913  1.00  0.00            
ATOM   1723  C4A POPG  501      46.451 295.060  30.756  1.00  0.00            
ATOM   1724  C1B POPG  501      41.518 295.744  38.609  1.00  0.00            
ATOM   1725  C2B POPG  501      40.081 294.777  34.889  1.00  0.00            
ATOM   1726  C3B POPG  501      40.526 295.779  30.968  1.00  0.00            
ATOM   1727  C4B POPG  501      36.754 296.257  27.587  1.00  0.00            
ATOM   1728  NH3 POPE  502     133.104 119.908  54.740  1.00  0.00            
ATOM   1729  PO4 POPE  502     131.011 121.174  51.198  1.00  0.00            
ATOM   1730  GL1 POPE  502     127.578 119.216  48.386  1.00  0.00            
ATOM   1731  GL2 POPE  502     126.304 120.795  45.942  1.00  0.00            
ATOM   1732  C1A POPE  502     128.335 115.345  45.842  1.00  0.00            
ATOM   1733  D2A POPE  502     128.635 111.500  44.556  1.00  0.00            
ATOM   1734  C3A POPE  502     130.180 109.729  40.837  1.00  0.00            
ATOM   1735  C4A POPE  502     133.627 109.811  38.242  1.00  0.00            
ATOM   1736  C1B POPE  502     129.808 118.764  42.954  1.00  0.00            
ATOM   1737  C2B POPE  502     129.083 115.248  39.698  1.00  0.00            
ATOM   1738  C3B POPE  502     128.277 114.427  35.594  1.00  0.00            
ATOM   1739  C4B POPE  502     125.537 112.017  32.429  1.00  0.00            
ATOM   1740  GL0 POPG  503     143.131  47.595  53.770  1.00  0.00            
ATOM   1741  PO4 POPG  503     147.389  48.102  53.898  1.00  0.00            
ATOM   1742  GL1 POPG  503     146.242  50.492  50.118  1.00  0.00            
ATOM   1743  GL2 POPG  503     144.032  53.075  50.852  1.00  0.00            
ATOM   1744  C1A POPG  503     146.502  51.471  45.869  1.00  0.00            
ATOM   1745  D2A POPG  503     142.422  50.988  42.478  1.00  0.00            
ATOM   1746  C3A POPG  503     143.074  53.168  38.359  1.00  0.00            
ATOM   1747  C4A POPG  503     147.465  52.405  36.610  1.00  0.00            
ATOM   1748  C1B POPG  503     140.856  54.478  47.785  1.00  0.00            
ATOM   1749  C2B POPG  503     137.729  56.320  44.366  1.00  0.00            
ATOM   1750  C3B POPG  503     136.164  58.270  41.194  1.00  0.00            
ATOM   1751  C4B POPG  503     132.962  58.533  41.233  1.00  0.00            
ATOM   1752  GL0 POPG  504     207.676  11.385  41.929  1.00  0.00            
ATOM   1753  PO4 POPG  504     205.855   7.435  42.011  1.00  0.00            
ATOM   1754  GL1 POPG  504     205.588   8.014  37.873  1.00  0.00            
ATOM   1755  GL2 POPG  504     203.034   5.598  36.274  1.00  0.00            
ATOM   1756  C1A POPG  504     205.970   9.657  34.598  1.00  0.00            
ATOM   1757  D2A POPG  504     206.412   7.810  30.279  1.00  0.00            
ATOM   1758  C3A POPG  504     202.764   6.998  28.071  1.00  0.00            
ATOM   1759  C4A POPG  504     201.590   8.892  24.327  1.00  0.00            
ATOM   1760  C1B POPG  504     205.430   3.761  33.835  1.00  0.00            
ATOM   1761  C2B POPG  504     206.204   3.248  28.486  1.00  0.00            
ATOM   1762  C3B POPG  504     205.069   4.176  24.076  1.00  0.00            
ATOM   1763  C4B POPG  504     203.970   6.596  20.229  1.00  0.00            
ATOM   1764  NH3 POPE  505     289.579  80.537  45.930  1.00  0.00            
ATOM   1765  PO4 POPE  505     291.191  78.250  43.252  1.00  0.00            
ATOM   1766  GL1 POPE  505     290.187  80.963  39.922  1.00  0.00            
ATOM   1767  GL2 POPE  505     287.227  82.549  41.605  1.00  0.00            
ATOM   1768  C1A POPE  505     288.802  82.065  35.705  1.00  0.00            
ATOM   1769  D2A POPE  505     291.595  83.635  31.229  1.00  0.00            
ATOM   1770  C3A POPE  505     295.379  86.820  32.252  1.00  0.00            
ATOM   1771  C4A POPE  505     296.830  90.882  32.188  1.00  0.00            
ATOM   1772  C1B POPE  505     287.442  85.392  39.062  1.00  0.00            
ATOM   1773  C2B POPE  505     290.864  86.462  35.606  1.00  0.00            
ATOM   1774  C3B POPE  505     293.108  90.296  35.999  1.00  0.00            
ATOM   1775  C4B POPE  505     296.403  92.510  37.239  1.00  0.00            
ATOM   1776  GL0 POPG  506     291.316 255.321  45.133  1.00  0.00            
ATOM   1777  PO4 POPG  506     291.215 254.494  40.258  1.00  0.00            
ATOM   1778  GL1 POPG  506     294.348 251.467  37.980  1.00  0.00            
ATOM   1779  GL2 POPG  506     294.130 248.366  38.365  1.00  0.00            
ATOM   1780  C1A POPG  506     297.482 251.233  35.509  1.00  0.00            
ATOM   1781  D2A POPG  506       1.330 248.803  32.783  1.00  0.00            
ATOM   1782  C3A POPG  506     298.343 245.124  28.958  1.00  0.00            
ATOM   1783  C4A POPG  506       1.532 242.100  26.432  1.00  0.00            
ATOM   1784  C1B POPG  506     296.360 245.844  35.107  1.00  0.00            
ATOM   1785  C2B POPG  506       0.025 242.580  33.045  1.00  0.00            
ATOM   1786  C3B POPG  506       2.501 239.858  31.107  1.00  0.00            
ATOM   1787  C4B POPG  506       2.298 235.853  30.944  1.00  0.00            
ATOM   1788  NH3 POPE  507     239.473 192.237  46.600  1.00  0.00            
ATOM   1789  PO4 POPE  507     236.944 189.796  44.248  1.00  0.00            
ATOM   1790  GL1 POPE  507     235.264 191.064  40.507  1.00  0.00            
ATOM   1791  GL2 POPE  507     233.381 193.069  39.649  1.00  0.00            
ATOM   1792  C1A POPE  507     233.581 189.062  36.294  1.00  0.00            
ATOM   1793  D2A POPE  507     233.182 187.317  31.791  1.00  0.00            
ATOM   1794  C3A POPE  507     234.676 190.981  29.350  1.00  0.00            
ATOM   1795  C4A POPE  507     231.216 192.523  26.180  1.00  0.00            
ATOM   1796  C1B POPE  507     234.102 194.700  35.337  1.00  0.00            
ATOM   1797  C2B POPE  507     235.115 196.176  30.372  1.00  0.00            
ATOM   1798  C3B POPE  507     234.615 196.974  25.766  1.00  0.00            
ATOM   1799  C4B POPE  507     236.223 198.381  20.825  1.00  0.00            
ATOM   1800  NH3 POPE  508      87.776  18.497  56.076  1.00  0.00            
ATOM   1801  PO4 POPE  508      84.811  21.720  55.203  1.00  0.00            
ATOM   1802  GL1 POPE  508      85.389  22.676  51.051  1.00  0.00            
ATOM   1803  GL2 POPE  508      83.032  22.772  48.919  1.00  0.00            
ATOM   1804  C1A POPE  508      88.623  23.413  47.737  1.00  0.00            
ATOM   1805  D2A POPE  508      92.670  23.118  44.642  1.00  0.00            
ATOM   1806  C3A POPE  508      92.470  21.742  40.232  1.00  0.00            
ATOM   1807  C4A POPE  508      94.757  21.840  36.367  1.00  0.00            
ATOM   1808  C1B POPE  508      84.127  22.384  44.675  1.00  0.00            
ATOM   1809  C2B POPE  508      84.491  22.108  40.703  1.00  0.00            
ATOM   1810  C3B POPE  508      88.001  23.044  38.115  1.00  0.00            
ATOM   1811  C4B POPE  508      90.689  24.798  34.873  1.00  0.00            
ATOM   1812  GL0 POPG  509      99.279 220.068  46.082  1.00  0.00            
ATOM   1813  PO4 POPG  509      96.198 220.448  46.917  1.00  0.00            
ATOM   1814  GL1 POPG  509      96.340 222.028  42.482  1.00  0.00            
ATOM   1815  GL2 POPG  509      92.909 220.760  40.268  1.00  0.00            
ATOM   1816  C1A POPG  509      97.888 219.443  39.806  1.00  0.00            
ATOM   1817  D2A POPG  509      98.823 217.822  34.846  1.00  0.00            
ATOM   1818  C3A POPG  509      97.891 219.726  30.795  1.00  0.00            
ATOM   1819  C4A POPG  509      98.668 219.390  26.441  1.00  0.00            
ATOM   1820  C1B POPG  509      90.595 222.101  37.156  1.00  0.00            
ATOM   1821  C2B POPG  509      88.158 223.054  32.845  1.00  0.00            
ATOM   1822  C3B POPG  509      87.366 223.010  28.262  1.00  0.00            
ATOM   1823  C4B POPG  509      87.410 223.486  24.635  1.00  0.00            
ATOM   1824  GL0 POPG  510      91.087 262.740  56.109  1.00  0.00            
ATOM   1825  PO4 POPG  510      90.954 259.419  53.031  1.00  0.00            
ATOM   1826  GL1 POPG  510      89.147 263.081  49.480  1.00  0.00            
ATOM   1827  GL2 POPG  510      88.580 262.807  47.126  1.00  0.00            
ATOM   1828  C1A POPG  510      93.014 264.503  46.772  1.00  0.00            
ATOM   1829  D2A POPG  510      96.191 263.720  43.583  1.00  0.00            
ATOM   1830  C3A POPG  510      95.414 263.633  39.131  1.00  0.00            
ATOM   1831  C4A POPG  510      96.264 263.613  34.157  1.00  0.00            
ATOM   1832  C1B POPG  510      91.165 262.483  42.288  1.00  0.00            
ATOM   1833  C2B POPG  510      90.589 264.265  38.174  1.00  0.00            
ATOM   1834  C3B POPG  510      92.371 267.665  36.117  1.00  0.00            
ATOM   1835  C4B POPG  510      95.377 268.734  35.026  1.00  0.00            
ATOM   1836  NH3 POPE  511     218.423 175.506  46.162  1.00  0.00            
ATOM   1837  PO4 POPE  511     222.218 173.782  45.790  1.00  0.00            
ATOM   1838  GL1 POPE  511     224.159 171.323  42.663  1.00  0.00            
ATOM   1839  GL2 POPE  511     228.337 171.005  43.226  1.00  0.00            
ATOM   1840  C1A POPE  511     226.026 171.169  38.861  1.00  0.00            
ATOM   1841  D2A POPE  511     226.822 171.269  33.736  1.00  0.00            
ATOM   1842  C3A POPE  511     225.851 169.163  30.141  1.00  0.00            
ATOM   1843  C4A POPE  511     222.121 168.654  27.728  1.00  0.00            
ATOM   1844  C1B POPE  511     231.871 171.068  40.279  1.00  0.00            
ATOM   1845  C2B POPE  511     232.821 172.315  36.013  1.00  0.00            
ATOM   1846  C3B POPE  511     231.127 174.367  31.832  1.00  0.00            
ATOM   1847  C4B POPE  511     227.690 174.091  28.795  1.00  0.00            
ATOM   1848  NH3 POPE  512      19.369 142.035  52.658  1.00  0.00            
ATOM   1849  PO4 POPE  512      15.537 143.506  50.288  1.00  0.00            
ATOM   1850  GL1 POPE  512      13.104 142.301  46.735  1.00  0.00            
ATOM   1851  GL2 POPE  512       9.812 140.238  46.760  1.00  0.00            
ATOM   1852  C1A POPE  512      14.436 142.305  42.806  1.00  0.00            
ATOM   1853  D2A POPE  512      15.161 140.644  39.115  1.00  0.00            
ATOM   1854  C3A POPE  512      19.467 139.463  37.182  1.00  0.00            
ATOM   1855  C4A POPE  512      22.592 140.197  34.250  1.00  0.00            
ATOM   1856  C1B POPE  512       9.801 144.413  43.828  1.00  0.00            
ATOM   1857  C2B POPE  512      12.090 145.843  40.403  1.00  0.00            
ATOM   1858  C3B POPE  512      14.429 146.919  36.692  1.00  0.00            
ATOM   1859  C4B POPE  512      14.976 147.547  32.424  1.00  0.00            
ATOM   1860  GL0 POPG  513     269.772   1.860  40.597  1.00  0.00            
ATOM   1861  PO4 POPG  513     272.812   1.239  37.764  1.00  0.00            
ATOM   1862  GL1 POPG  513     272.120 298.309  33.252  1.00  0.00            
ATOM   1863  GL2 POPG  513     270.968 295.539  31.449  1.00  0.00            
ATOM   1864  C1A POPG  513     274.062   1.237  30.923  1.00  0.00            
ATOM   1865  D2A POPG  513     275.238   4.110  27.804  1.00  0.00            
ATOM   1866  C3A POPG  513     275.871   3.661  23.966  1.00  0.00            
ATOM   1867  C4A POPG  513     277.749   3.226  19.424  1.00  0.00            
ATOM   1868  C1B POPG  513     271.222 291.848  30.165  1.00  0.00            
ATOM   1869  C2B POPG  513     271.643 292.219  26.151  1.00  0.00            
ATOM   1870  C3B POPG  513     273.901 294.522  22.816  1.00  0.00            
ATOM   1871  C4B POPG  513     275.966 293.046  19.327  1.00  0.00            
ATOM   1872  NH3 POPE  514      46.543 211.847  48.553  1.00  0.00            
ATOM   1873  PO4 POPE  514      43.035 212.802  45.216  1.00  0.00            
ATOM   1874  GL1 POPE  514      40.767 215.115  40.669  1.00  0.00            
ATOM   1875  GL2 POPE  514      38.262 215.047  40.456  1.00  0.00            
ATOM   1876  C1A POPE  514      40.921 217.390  35.889  1.00  0.00            
ATOM   1877  D2A POPE  514      45.261 218.415  33.878  1.00  0.00            
ATOM   1878  C3A POPE  514      44.971 220.839  30.458  1.00  0.00            
ATOM   1879  C4A POPE  514      43.593 219.335  26.528  1.00  0.00            
ATOM   1880  C1B POPE  514      37.267 214.132  36.382  1.00  0.00            
ATOM   1881  C2B POPE  514      37.789 213.621  32.368  1.00  0.00            
ATOM   1882  C3B POPE  514      37.894 212.734  27.951  1.00  0.00            
ATOM   1883  C4B POPE  514      41.697 211.810  27.140  1.00  0.00            
ATOM   1884  GL0 POPG  515      75.341 185.508  50.241  1.00  0.00            
ATOM   1885  PO4 POPG  515      76.992 186.810  47.880  1.00  0.00            
ATOM   1886  GL1 POPG  515      74.852 185.317  44.607  1.00  0.00            
ATOM   1887  GL2 POPG  515      73.416 187.350  42.073  1.00  0.00            
ATOM   1888  C1A POPG  515      72.061 183.225  41.920  1.00  0.00            
ATOM   1889  D2A POPG  515      72.126 183.994  37.387  1.00  0.00            
ATOM   1890  C3A POPG  515      70.986 181.930  33.277  1.00  0.00            
ATOM   1891  C4A POPG  515      70.628 183.988  29.382  1.00  0.00            
ATOM   1892  C1B POPG  515      76.241 188.440  38.099  1.00  0.00            
ATOM   1893  C2B POPG  515      79.861 187.369  37.418  1.00  0.00            
ATOM   1894  C3B POPG  515      82.402 185.032  34.740  1.00  0.00            
ATOM   1895  C4B POPG  515      85.647 184.237  31.058  1.00  0.00            
ATOM   1896  NH3 POPE  516     268.250 197.283  45.636  1.00  0.00            
ATOM   1897  PO4 POPE  516     271.012 200.813  45.542  1.00  0.00            
ATOM   1898  GL1 POPE  516     269.643 201.214  40.884  1.00  0.00            
ATOM   1899  GL2 POPE  516     267.082 198.269  40.613  1.00  0.00            
ATOM   1900  C1A POPE  516     271.400 200.428  36.912  1.00  0.00            
ATOM   1901  D2A POPE  516     274.031 202.127  33.405  1.00  0.00            
ATOM   1902  C3A POPE  516     273.977 202.805  28.438  1.00  0.00            
ATOM   1903  C4A POPE  516     271.358 205.896  25.566  1.00  0.00            
ATOM   1904  C1B POPE  516     264.674 197.407  37.011  1.00  0.00            
ATOM   1905  C2B POPE  516     264.753 198.190  32.043  1.00  0.00            
ATOM   1906  C3B POPE  516     265.701 200.098  27.686  1.00  0.00            
ATOM   1907  C4B POPE  516     266.475 204.074  27.022  1.00  0.00            
ATOM   1908  NH3 POPE  517     196.955 198.907  44.969  1.00  0.00            
ATOM   1909  PO4 POPE  517     200.742 197.154  42.551  1.00  0.00            
ATOM   1910  GL1 POPE  517     200.637 197.939  38.335  1.00  0.00            
ATOM   1911  GL2 POPE  517     203.194 198.123  36.921  1.00  0.00            
ATOM   1912  C1A POPE  517     199.219 196.185  34.932  1.00  0.00            
ATOM   1913  D2A POPE  517     197.754 198.045  31.349  1.00  0.00            
ATOM   1914  C3A POPE  517     198.684 201.732  28.917  1.00  0.00            
ATOM   1915  C4A POPE  517     198.062 204.455  24.712  1.00  0.00            
ATOM   1916  C1B POPE  517     203.067 197.518  32.363  1.00  0.00            
ATOM   1917  C2B POPE  517     202.612 196.303  28.152  1.00  0.00            
ATOM   1918  C3B POPE  517     203.339 196.154  23.440  1.00  0.00            
ATOM   1919  C4B POPE  517     204.987 195.895  19.096  1.00  0.00            
ATOM   1920  NH3 POPE  518      16.805  64.982  45.678  1.00  0.00            
ATOM   1921  PO4 POPE  518      21.220  64.529  45.679  1.00  0.00            
ATOM   1922  GL1 POPE  518      21.442  62.810  41.437  1.00  0.00            
ATOM   1923  GL2 POPE  518      23.839  64.516  40.502  1.00  0.00            
ATOM   1924  C1A POPE  518      20.828  61.089  37.389  1.00  0.00            
ATOM   1925  D2A POPE  518      18.777  58.293  34.248  1.00  0.00            
ATOM   1926  C3A POPE  518      20.217  56.102  31.481  1.00  0.00            
ATOM   1927  C4A POPE  518      22.957  54.945  27.755  1.00  0.00            
ATOM   1928  C1B POPE  518      24.290  64.337  36.305  1.00  0.00            
ATOM   1929  C2B POPE  518      24.955  66.020  31.843  1.00  0.00            
ATOM   1930  C3B POPE  518      25.576  63.571  27.607  1.00  0.00            
ATOM   1931  C4B POPE  518      27.272  64.887  23.620  1.00  0.00            
ATOM   1932  GL0 POPG  519     278.952 225.375  43.016  1.00  0.00            
ATOM   1933  PO4 POPG  519     278.204 226.525  39.465  1.00  0.00            
ATOM   1934  GL1 POPG  519     275.650 226.469  36.362  1.00  0.00            
ATOM   1935  GL2 POPG  519     277.396 225.557  33.437  1.00  0.00            
ATOM   1936  C1A POPG  519     272.206 226.772  33.073  1.00  0.00            
ATOM   1937  D2A POPG  519     269.269 224.206  32.000  1.00  0.00            
ATOM   1938  C3A POPG  519     270.370 224.297  28.165  1.00  0.00            
ATOM   1939  C4A POPG  519     269.824 222.253  23.138  1.00  0.00            
ATOM   1940  C1B POPG  519     275.280 225.520  29.127  1.00  0.00            
ATOM   1941  C2B POPG  519     274.178 224.909  25.004  1.00  0.00            
ATOM   1942  C3B POPG  519     272.142 225.926  20.468  1.00  0.00            
ATOM   1943  C4B POPG  519     269.512 227.652  17.651  1.00  0.00            
ATOM   1944  GL0 POPG  520     221.465 269.140  38.995  1.00  0.00            
ATOM   1945  PO4 POPG  520     224.897 270.614  36.182  1.00  0.00            
ATOM   1946  GL1 POPG  520     226.207 272.858  32.371  1.00  0.00            
ATOM   1947  GL2 POPG  520     224.017 274.711  30.591  1.00  0.00            
ATOM   1948  C1A POPG  520     228.724 273.271  28.115  1.00  0.00            
ATOM   1949  D2A POPG  520     229.404 274.771  23.937  1.00  0.00            
ATOM   1950  C3A POPG  520     230.025 272.964  19.365  1.00  0.00            
ATOM   1951  C4A POPG  520     234.367 272.030  18.936  1.00  0.00            
ATOM   1952  C1B POPG  520     224.399 273.378  25.765  1.00  0.00            
ATOM   1953  C2B POPG  520     224.914 273.707  21.656  1.00  0.00            
ATOM   1954  C3B POPG  520     224.582 275.439  18.407  1.00  0.00            
ATOM   1955  C4B POPG  520     223.278 274.821  14.704  1.00  0.00            
ATOM   1956  GL0 POPG  521      59.671  47.164  53.122  1.00  0.00            
ATOM   1957  PO4 POPG  521      55.839  45.470  52.896  1.00  0.00            
ATOM   1958  GL1 POPG  521      56.930  44.510  48.778  1.00  0.00            
ATOM   1959  GL2 POPG  521      59.516  47.140  48.503  1.00  0.00            
ATOM   1960  C1A POPG  521      56.359  42.248  45.555  1.00  0.00            
ATOM   1961  D2A POPG  521      54.729  40.186  43.029  1.00  0.00            
ATOM   1962  C3A POPG  521      56.240  39.905  39.046  1.00  0.00            
ATOM   1963  C4A POPG  521      56.340  36.065  35.831  1.00  0.00            
ATOM   1964  C1B POPG  521      57.647  48.495  44.646  1.00  0.00            
ATOM   1965  C2B POPG  521      58.779  50.013  40.605  1.00  0.00            
ATOM   1966  C3B POPG  521      61.620  47.881  36.473  1.00  0.00            
ATOM   1967  C4B POPG  521      62.450  44.413  34.844  1.00  0.00            
ATOM   1968  GL0 POPG  522      31.114 173.917  50.998  1.00  0.00            
ATOM   1969  PO4 POPG  522      32.666 176.156  47.020  1.00  0.00            
ATOM   1970  GL1 POPG  522      31.936 175.743  42.868  1.00  0.00            
ATOM   1971  GL2 POPG  522      34.136 172.953  43.399  1.00  0.00            
ATOM   1972  C1A POPG  522      33.499 174.499  39.106  1.00  0.00            
ATOM   1973  D2A POPG  522      33.715 174.116  35.019  1.00  0.00            
ATOM   1974  C3A POPG  522      37.036 173.851  32.354  1.00  0.00            
ATOM   1975  C4A POPG  522      41.091 175.556  30.609  1.00  0.00            
ATOM   1976  C1B POPG  522      30.815 170.336  42.558  1.00  0.00            
ATOM   1977  C2B POPG  522      30.641 168.914  38.555  1.00  0.00            
ATOM   1978  C3B POPG  522      31.729 169.575  33.488  1.00  0.00            
ATOM   1979  C4B POPG  522      31.035 171.405  29.806  1.00  0.00            
ATOM   1980  NH3 POPE  523      21.475  28.066  45.077  1.00  0.00            
ATOM   1981  PO4 POPE  523      18.237  30.410  46.541  1.00  0.00            
ATOM   1982  GL1 POPE  523      17.780  30.791  42.081  1.00  0.00            
ATOM   1983  GL2 POPE  523      15.635  31.385  39.563  1.00  0.00            
ATOM   1984  C1A POPE  523      20.107  31.036  37.563  1.00  0.00            
ATOM   1985  D2A POPE  523      18.496  31.022  32.645  1.00  0.00            
ATOM   1986  C3A POPE  523      14.956  32.981  31.680  1.00  0.00            
ATOM   1987  C4A POPE  523      13.651  37.364  32.261  1.00  0.00            
ATOM   1988  C1B POPE  523      15.202  31.149  36.358  1.00  0.00            
ATOM   1989  C2B POPE  523      12.629  28.752  33.730  1.00  0.00            
ATOM   1990  C3B POPE  523      10.985  26.957  30.647  1.00  0.00            
ATOM   1991  C4B POPE  523       6.512  25.566  29.327  1.00  0.00            
ATOM   1992  GL0 POPG  524     283.009 113.819  52.157  1.00  0.00            
ATOM   1993  PO4 POPG  524     282.483 111.926  49.624  1.00  0.00            
ATOM   1994  GL1 POPG  524     280.731 110.651  45.355  1.00  0.00            
ATOM   1995  GL2 POPG  524     283.255 110.548  43.639  1.00  0.00            
ATOM   1996  C1A POPG  524     280.559 107.017  42.286  1.00  0.00            
ATOM   1997  D2A POPG  524     279.921 103.403  39.757  1.00  0.00            
ATOM   1998  C3A POPG  524     275.626 102.318  37.501  1.00  0.00            
ATOM   1999  C4A POPG  524     274.486 100.363  33.025  1.00  0.00            
ATOM   2000  C1B POPG  524     283.654 110.195  38.943  1.00  0.00            
ATOM   2001  C2B POPG  524     283.595 110.405  36.064  1.00  0.00            
ATOM   2002  C3B POPG  524     285.425 111.530  32.584  1.00  0.00            
ATOM   2003  C4B POPG  524     289.911 112.504  29.935  1.00  0.00            
ATOM   2004  NH3 POPE  525      18.165 275.903  51.565  1.00  0.00            
ATOM   2005  PO4 POPE  525      17.631 275.060  47.092  1.00  0.00            
ATOM   2006  GL1 POPE  525      18.986 276.960  43.547  1.00  0.00            
ATOM   2007  GL2 POPE  525      22.901 274.880  42.860  1.00  0.00            
ATOM   2008  C1A POPE  525      20.935 277.073  38.993  1.00  0.00            
ATOM   2009  D2A POPE  525      24.060 277.471  36.300  1.00  0.00            
ATOM   2010  C3A POPE  525      23.827 277.632  32.025  1.00  0.00            
ATOM   2011  C4A POPE  525      25.403 275.426  27.345  1.00  0.00            
ATOM   2012  C1B POPE  525      25.695 274.889  40.381  1.00  0.00            
ATOM   2013  C2B POPE  525      27.967 274.321  36.601  1.00  0.00            
ATOM   2014  C3B POPE  525      30.086 275.246  32.141  1.00  0.00            
ATOM   2015  C4B POPE  525      30.524 274.034  27.612  1.00  0.00            
ATOM   2016  GL0 POPG  526      50.997 125.207  47.914  1.00  0.00            
ATOM   2017  PO4 POPG  526      52.328 121.876  46.023  1.00  0.00            
ATOM   2018  GL1 POPG  526      50.047 123.109  42.906  1.00  0.00            
ATOM   2019  GL2 POPG  526      46.605 122.300  42.072  1.00  0.00            
ATOM   2020  C1A POPG  526      49.080 125.653  38.401  1.00  0.00            
ATOM   2021  D2A POPG  526      51.286 127.434  34.276  1.00  0.00            
ATOM   2022  C3A POPG  526      53.570 128.209  29.857  1.00  0.00            
ATOM   2023  C4A POPG  526      57.286 127.291  28.355  1.00  0.00            
ATOM   2024  C1B POPG  526      44.965 123.165  38.011  1.00  0.00            
ATOM   2025  C2B POPG  526      43.220 123.334  33.897  1.00  0.00            
ATOM   2026  C3B POPG  526      40.889 119.640  31.419  1.00  0.00            
ATOM   2027  C4B POPG  526      37.154 119.068  31.271  1.00  0.00            
ATOM   2028  NH3 POPE  527      83.954 157.208  48.068  1.00  0.00            
ATOM   2029  PO4 POPE  527      86.641 159.851  47.424  1.00  0.00            
ATOM   2030  GL1 POPE  527      88.374 158.049  43.959  1.00  0.00            
ATOM   2031  GL2 POPE  527      90.114 154.311  44.285  1.00  0.00            
ATOM   2032  C1A POPE  527      89.752 159.757  38.661  1.00  0.00            
ATOM   2033  D2A POPE  527      91.912 160.790  34.878  1.00  0.00            
ATOM   2034  C3A POPE  527      92.878 160.982  30.111  1.00  0.00            
ATOM   2035  C4A POPE  527      94.757 157.407  28.352  1.00  0.00            
ATOM   2036  C1B POPE  527      90.960 150.783  40.831  1.00  0.00            
ATOM   2037  C2B POPE  527      89.615 150.242  36.769  1.00  0.00            
ATOM   2038  C3B POPE  527      88.737 151.231  32.385  1.00  0.00            
ATOM   2039  C4B POPE  527      88.386 153.431  28.304  1.00  0.00            
ATOM   2040  NH3 POPE  528     177.879  18.457  43.330  1.00  0.00            
ATOM   2041  PO4 POPE  528     177.396  14.067  42.896  1.00  0.00            
ATOM   2042  GL1 POPE  528     176.565  12.198  39.583  1.00  0.00            
ATOM   2043  GL2 POPE  528     173.606  11.182  38.908  1.00  0.00            
ATOM   2044  C1A POPE  528     174.982  14.370  35.341  1.00  0.00            
ATOM   2045  D2A POPE  528     172.238  12.669  32.810  1.00  0.00            
ATOM   2046  C3A POPE  528     169.281  13.532  28.866  1.00  0.00            
ATOM   2047  C4A POPE  528     167.482  12.127  25.620  1.00  0.00            
ATOM   2048  C1B POPE  528     171.405   7.765  35.551  1.00  0.00            
ATOM   2049  C2B POPE  528     171.252   6.594  31.467  1.00  0.00            
ATOM   2050  C3B POPE  528     172.593   4.131  27.243  1.00  0.00            
ATOM   2051  C4B POPE  528     173.515   1.596  24.162  1.00  0.00            
ATOM   2052  NH3 POPE  529     260.135 181.644  49.171  1.00  0.00            
ATOM   2053  PO4 POPE  529     263.617 178.130  49.041  1.00  0.00            
ATOM   2054  GL1 POPE  529     267.223 176.659  47.098  1.00  0.00            
ATOM   2055  GL2 POPE  529     269.392 178.034  44.877  1.00  0.00            
ATOM   2056  C1A POPE  529     268.158 173.071  44.448  1.00  0.00            
ATOM   2057  D2A POPE  529     269.809 171.026  40.994  1.00  0.00            
ATOM   2058  C3A POPE  529     273.494 168.470  40.155  1.00  0.00            
ATOM   2059  C4A POPE  529     276.124 164.935  39.929  1.00  0.00            
ATOM   2060  C1B POPE  529     269.077 177.158  40.495  1.00  0.00            
ATOM   2061  C2B POPE  529     268.535 174.401  37.299  1.00  0.00            
ATOM   2062  C3B POPE  529     265.178 173.458  34.274  1.00  0.00            
ATOM   2063  C4B POPE  529     264.735 173.898  31.059  1.00  0.00            
ATOM   2064  GL0 POPG  530     262.185  23.614  41.926  1.00  0.00            
ATOM   2065  PO4 POPG  530     258.447  23.835  40.560  1.00  0.00            
ATOM   2066  GL1 POPG  530     257.270  24.449  36.459  1.00  0.00            
ATOM   2067  GL2 POPG  530     260.653  26.795  35.716  1.00  0.00            
ATOM   2068  C1A POPG  530     257.744  24.878  32.038  1.00  0.00            
ATOM   2069  D2A POPG  530     257.007  24.925  28.711  1.00  0.00            
ATOM   2070  C3A POPG  530     258.029  23.455  24.988  1.00  0.00            
ATOM   2071  C4A POPG  530     257.245  22.774  20.808  1.00  0.00            
ATOM   2072  C1B POPG  530     261.597  27.374  30.397  1.00  0.00            
ATOM   2073  C2B POPG  530     262.145  26.825  26.285  1.00  0.00            
ATOM   2074  C3B POPG  530     265.732  28.893  24.103  1.00  0.00            
ATOM   2075  C4B POPG  530     269.184  26.917  22.735  1.00  0.00            
ATOM   2076  NH3 POPE  531     100.621 241.164  50.978  1.00  0.00            
ATOM   2077  PO4 POPE  531     100.823 245.623  51.435  1.00  0.00            
ATOM   2078  GL1 POPE  531     101.812 244.664  47.125  1.00  0.00            
ATOM   2079  GL2 POPE  531     103.919 242.634  46.702  1.00  0.00            
ATOM   2080  C1A POPE  531     100.096 244.910  42.938  1.00  0.00            
ATOM   2081  D2A POPE  531     101.600 247.334  40.408  1.00  0.00            
ATOM   2082  C3A POPE  531     105.231 248.228  42.079  1.00  0.00            
ATOM   2083  C4A POPE  531     107.607 250.362  45.513  1.00  0.00            
ATOM   2084  C1B POPE  531     105.752 243.740  43.312  1.00  0.00            
ATOM   2085  C2B POPE  531     105.334 244.749  38.243  1.00  0.00            
ATOM   2086  C3B POPE  531     103.697 247.029  35.217  1.00  0.00            
ATOM   2087  C4B POPE  531     102.953 247.622  31.286  1.00  0.00            
ATOM   2088  NH3 POPE  532     242.172 116.263  50.697  1.00  0.00            
ATOM   2089  PO4 POPE  532     242.637 119.753  50.046  1.00  0.00            
ATOM   2090  GL1 POPE  532     243.922 118.133  45.404  1.00  0.00            
ATOM   2091  GL2 POPE  532     247.088 120.104  45.154  1.00  0.00            
ATOM   2092  C1A POPE  532     241.016 117.780  41.675  1.00  0.00            
ATOM   2093  D2A POPE  532     237.353 119.733  42.295  1.00  0.00            
ATOM   2094  C3A POPE  532     237.043 121.686  39.281  1.00  0.00            
ATOM   2095  C4A POPE  532     235.797 124.901  38.897  1.00  0.00            
ATOM   2096  C1B POPE  532     244.098 121.920  42.059  1.00  0.00            
ATOM   2097  C2B POPE  532     241.552 121.576  37.748  1.00  0.00            
ATOM   2098  C3B POPE  532     238.401 123.098  34.001  1.00  0.00            
ATOM   2099  C4B POPE  532     235.364 121.431  31.094  1.00  0.00            
ATOM   2100  GL0 POPG  533     172.603 285.756  42.691  1.00  0.00            
ATOM   2101  PO4 POPG  533     169.685 284.976  44.853  1.00  0.00            
ATOM   2102  GL1 POPG  533     167.900 283.130  42.428  1.00  0.00            
ATOM   2103  GL2 POPG  533     165.204 285.481  41.074  1.00  0.00            
ATOM   2104  C1A POPG  533     167.063 281.933  38.073  1.00  0.00            
ATOM   2105  D2A POPG  533     167.780 278.528  35.549  1.00  0.00            
ATOM   2106  C3A POPG  533     168.646 278.449  30.762  1.00  0.00            
ATOM   2107  C4A POPG  533     170.449 282.153  28.639  1.00  0.00            
ATOM   2108  C1B POPG  533     164.054 286.100  37.784  1.00  0.00            
ATOM   2109  C2B POPG  533     160.091 288.693  36.651  1.00  0.00            
ATOM   2110  C3B POPG  533     158.071 290.365  33.038  1.00  0.00            
ATOM   2111  C4B POPG  533     157.823 288.806  28.583  1.00  0.00            
ATOM   2112  NH3 POPE  534     154.903 293.026  45.806  1.00  0.00            
ATOM   2113  PO4 POPE  534     152.052 289.049  46.420  1.00  0.00            
ATOM   2114  GL1 POPE  534     152.456 290.761  42.172  1.00  0.00            
ATOM   2115  GL2 POPE  534     154.705 289.415  40.943  1.00  0.00            
ATOM   2116  C1A POPE  534     150.709 291.046  38.736  1.00  0.00            
ATOM   2117  D2A POPE  534     147.456 291.209  37.066  1.00  0.00            
ATOM   2118  C3A POPE  534     146.452 292.118  32.775  1.00  0.00            
ATOM   2119  C4A POPE  534     148.223 290.680  28.883  1.00  0.00            
ATOM   2120  C1B POPE  534     154.507 288.572  36.624  1.00  0.00            
ATOM   2121  C2B POPE  534     155.185 286.576  32.703  1.00  0.00            
ATOM   2122  C3B POPE  534     155.639 284.169  29.326  1.00  0.00            
ATOM   2123  C4B POPE  534     154.699 285.436  25.465  1.00  0.00            
ATOM   2124  GL0 POPG  535     129.373   3.096  49.402  1.00  0.00            
ATOM   2125  PO4 POPG  535     132.130 298.317  49.274  1.00  0.00            
ATOM   2126  GL1 POPG  535     131.485 298.210  45.019  1.00  0.00            
ATOM   2127  GL2 POPG  535     132.606 296.036  43.774  1.00  0.00            
ATOM   2128  C1A POPG  535     130.735   1.884  40.593  1.00  0.00            
ATOM   2129  D2A POPG  535     131.383   6.386  38.620  1.00  0.00            
ATOM   2130  C3A POPG  535     131.898   7.179  34.769  1.00  0.00            
ATOM   2131  C4A POPG  535     133.122   5.394  31.287  1.00  0.00            
ATOM   2132  C1B POPG  535     133.166 295.587  39.275  1.00  0.00            
ATOM   2133  C2B POPG  535     132.772 293.579  35.344  1.00  0.00            
ATOM   2134  C3B POPG  535     132.322 293.885  31.114  1.00  0.00            
ATOM   2135  C4B POPG  535     131.590 291.430  27.618  1.00  0.00            
ATOM   2136  NH3 POPE  536      73.967  43.757  54.114  1.00  0.00            
ATOM   2137  PO4 POPE  536      77.759  44.423  55.315  1.00  0.00            
ATOM   2138  GL1 POPE  536      77.548  45.751  50.684  1.00  0.00            
ATOM   2139  GL2 POPE  536      78.546  49.094  49.712  1.00  0.00            
ATOM   2140  C1A POPE  536      76.997  44.472  45.725  1.00  0.00            
ATOM   2141  D2A POPE  536      76.494  45.874  41.957  1.00  0.00            
ATOM   2142  C3A POPE  536      72.825  46.204  40.801  1.00  0.00            
ATOM   2143  C4A POPE  536      68.965  47.001  41.447  1.00  0.00            
ATOM   2144  C1B POPE  536      79.801  49.374  45.879  1.00  0.00            
ATOM   2145  C2B POPE  536      79.970  50.224  41.017  1.00  0.00            
ATOM   2146  C3B POPE  536      79.879  52.626  37.343  1.00  0.00            
ATOM   2147  C4B POPE  536      79.218  55.306  34.255  1.00  0.00            
ATOM   2148  NH3 POPE  537      25.047 282.883  47.078  1.00  0.00            
ATOM   2149  PO4 POPE  537      22.017 283.101  48.757  1.00  0.00            
ATOM   2150  GL1 POPE  537      21.068 281.983  44.014  1.00  0.00            
ATOM   2151  GL2 POPE  537      23.185 279.809  43.124  1.00  0.00            
ATOM   2152  C1A POPE  537      18.496 281.716  39.656  1.00  0.00            
ATOM   2153  D2A POPE  537      19.370 284.352  35.913  1.00  0.00            
ATOM   2154  C3A POPE  537      16.684 283.913  32.236  1.00  0.00            
ATOM   2155  C4A POPE  537      12.741 282.474  30.508  1.00  0.00            
ATOM   2156  C1B POPE  537      23.432 281.489  39.185  1.00  0.00            
ATOM   2157  C2B POPE  537      24.241 282.127  34.929  1.00  0.00            
ATOM   2158  C3B POPE  537      23.161 284.068  30.889  1.00  0.00            
ATOM   2159  C4B POPE  537      26.442 285.767  26.929  1.00  0.00            
ATOM   2160  NH3 POPE  538      69.939 201.515  46.032  1.00  0.00            
ATOM   2161  PO4 POPE  538      72.254 203.506  44.017  1.00  0.00            
ATOM   2162  GL1 POPE  538      72.834 201.945  40.599  1.00  0.00            
ATOM   2163  GL2 POPE  538      69.459 199.617  41.037  1.00  0.00            
ATOM   2164  C1A POPE  538      73.076 201.037  36.497  1.00  0.00            
ATOM   2165  D2A POPE  538      73.128 201.112  32.152  1.00  0.00            
ATOM   2166  C3A POPE  538      73.023 199.795  27.579  1.00  0.00            
ATOM   2167  C4A POPE  538      71.304 201.913  24.670  1.00  0.00            
ATOM   2168  C1B POPE  538      68.392 202.190  37.506  1.00  0.00            
ATOM   2169  C2B POPE  538      67.069 203.635  33.521  1.00  0.00            
ATOM   2170  C3B POPE  538      68.648 204.242  29.269  1.00  0.00            
ATOM   2171  C4B POPE  538      67.848 205.981  24.558  1.00  0.00            
ATOM   2172  NH3 POPE  539     105.410  61.401  59.623  1.00  0.00            
ATOM   2173  PO4 POPE  539     103.430  57.953  58.413  1.00  0.00            
ATOM   2174  GL1 POPE  539     103.090  57.439  54.071  1.00  0.00            
ATOM   2175  GL2 POPE  539     100.013  57.066  53.114  1.00  0.00            
ATOM   2176  C1A POPE  539     103.192  60.498  50.338  1.00  0.00            
ATOM   2177  D2A POPE  539     105.106  62.277  46.979  1.00  0.00            
ATOM   2178  C3A POPE  539     103.085  61.136  42.842  1.00  0.00            
ATOM   2179  C4A POPE  539     102.174  59.753  39.079  1.00  0.00            
ATOM   2180  C1B POPE  539      99.470  56.796  49.233  1.00  0.00            
ATOM   2181  C2B POPE  539     101.204  57.415  44.996  1.00  0.00            
ATOM   2182  C3B POPE  539     101.521  55.410  41.335  1.00  0.00            
ATOM   2183  C4B POPE  539      98.576  52.888  39.348  1.00  0.00            
ATOM   2184  NH3 POPE  540      44.902  73.127  48.423  1.00  0.00            
ATOM   2185  PO4 POPE  540      40.680  72.503  47.786  1.00  0.00            
ATOM   2186  GL1 POPE  540      41.515  73.347  43.887  1.00  0.00            
ATOM   2187  GL2 POPE  540      40.187  75.469  43.226  1.00  0.00            
ATOM   2188  C1A POPE  540      42.920  74.485  38.861  1.00  0.00            
ATOM   2189  D2A POPE  540      45.044  74.304  35.119  1.00  0.00            
ATOM   2190  C3A POPE  540      48.398  74.032  31.609  1.00  0.00            
ATOM   2191  C4A POPE  540      52.683  73.672  29.862  1.00  0.00            
ATOM   2192  C1B POPE  540      38.811  77.052  39.813  1.00  0.00            
ATOM   2193  C2B POPE  540      38.752  76.651  34.855  1.00  0.00            
ATOM   2194  C3B POPE  540      37.824  74.597  30.546  1.00  0.00            
ATOM   2195  C4B POPE  540      34.495  74.208  27.527  1.00  0.00            
ATOM   2196  NH3 POPE  541     216.316 268.547  39.394  1.00  0.00            
ATOM   2197  PO4 POPE  541     212.512 267.095  39.807  1.00  0.00            
ATOM   2198  GL1 POPE  541     210.057 264.704  36.534  1.00  0.00            
ATOM   2199  GL2 POPE  541     207.117 265.229  35.535  1.00  0.00            
ATOM   2200  C1A POPE  541     210.869 263.814  32.375  1.00  0.00            
ATOM   2201  D2A POPE  541     210.958 265.852  27.959  1.00  0.00            
ATOM   2202  C3A POPE  541     210.211 262.943  24.975  1.00  0.00            
ATOM   2203  C4A POPE  541     212.708 261.958  21.552  1.00  0.00            
ATOM   2204  C1B POPE  541     206.036 265.642  31.893  1.00  0.00            
ATOM   2205  C2B POPE  541     206.298 263.067  28.402  1.00  0.00            
ATOM   2206  C3B POPE  541     205.932 264.600  24.300  1.00  0.00            
ATOM   2207  C4B POPE  541     207.242 264.073  19.694  1.00  0.00            
ATOM   2208  NH3 POPE  542     222.700  12.718  36.094  1.00  0.00            
ATOM   2209  PO4 POPE  542     224.712  15.482  38.141  1.00  0.00            
ATOM   2210  GL1 POPE  542     224.712  17.403  34.861  1.00  0.00            
ATOM   2211  GL2 POPE  542     227.906  19.205  33.529  1.00  0.00            
ATOM   2212  C1A POPE  542     222.557  19.839  32.274  1.00  0.00            
ATOM   2213  D2A POPE  542     221.071  21.403  28.689  1.00  0.00            
ATOM   2214  C3A POPE  542     217.909  21.146  26.427  1.00  0.00            
ATOM   2215  C4A POPE  542     216.131  22.446  22.098  1.00  0.00            
ATOM   2216  C1B POPE  542     227.960  17.321  30.381  1.00  0.00            
ATOM   2217  C2B POPE  542     228.632  15.676  26.450  1.00  0.00            
ATOM   2218  C3B POPE  542     231.950  16.340  23.378  1.00  0.00            
ATOM   2219  C4B POPE  542     234.639  16.401  19.768  1.00  0.00            
ATOM   2220  NH3 POPE  543     196.370 287.520  42.304  1.00  0.00            
ATOM   2221  PO4 POPE  543     197.722 284.127  40.020  1.00  0.00            
ATOM   2222  GL1 POPE  543     195.981 287.040  37.297  1.00  0.00            
ATOM   2223  GL2 POPE  543     193.493 286.202  36.221  1.00  0.00            
ATOM   2224  C1A POPE  543     195.722 291.148  36.857  1.00  0.00            
ATOM   2225  D2A POPE  543     198.405 295.064  36.246  1.00  0.00            
ATOM   2226  C3A POPE  543     198.663 296.600  33.026  1.00  0.00            
ATOM   2227  C4A POPE  543     197.320 296.794  28.620  1.00  0.00            
ATOM   2228  C1B POPE  543     194.017 288.165  32.872  1.00  0.00            
ATOM   2229  C2B POPE  543     193.719 289.380  28.855  1.00  0.00            
ATOM   2230  C3B POPE  543     194.136 292.418  27.253  1.00  0.00            
ATOM   2231  C4B POPE  543     192.653 294.440  23.944  1.00  0.00            
ATOM   2232  NH3 POPE  544     197.721 187.225  45.481  1.00  0.00            
ATOM   2233  PO4 POPE  544     202.376 185.110  46.057  1.00  0.00            
ATOM   2234  GL1 POPE  544     203.372 183.293  43.386  1.00  0.00            
ATOM   2235  GL2 POPE  544     206.251 181.174  41.876  1.00  0.00            
ATOM   2236  C1A POPE  544     204.519 184.617  39.203  1.00  0.00            
ATOM   2237  D2A POPE  544     208.862 184.858  37.813  1.00  0.00            
ATOM   2238  C3A POPE  544     210.460 187.288  34.144  1.00  0.00            
ATOM   2239  C4A POPE  544     212.186 186.716  30.754  1.00  0.00            
ATOM   2240  C1B POPE  544     207.464 180.326  37.666  1.00  0.00            
ATOM   2241  C2B POPE  544     208.999 177.236  34.617  1.00  0.00            
ATOM   2242  C3B POPE  544     207.608 173.679  31.820  1.00  0.00            
ATOM   2243  C4B POPE  544     207.675 172.270  27.862  1.00  0.00            
ATOM   2244  GL0 POPG  545     208.320 186.090  50.768  1.00  0.00            
ATOM   2245  PO4 POPG  545     207.793 184.131  46.196  1.00  0.00            
ATOM   2246  GL1 POPG  545     209.319 186.044  42.497  1.00  0.00            
ATOM   2247  GL2 POPG  545     212.272 185.085  41.364  1.00  0.00            
ATOM   2248  C1A POPG  545     209.661 189.723  39.261  1.00  0.00            
ATOM   2249  D2A POPG  545     207.559 191.185  35.822  1.00  0.00            
ATOM   2250  C3A POPG  545     205.399 188.965  34.834  1.00  0.00            
ATOM   2251  C4A POPG  545     201.455 187.966  37.098  1.00  0.00            
ATOM   2252  C1B POPG  545     212.146 180.605  39.659  1.00  0.00            
ATOM   2253  C2B POPG  545     214.778 179.019  36.424  1.00  0.00            
ATOM   2254  C3B POPG  545     214.518 177.452  32.309  1.00  0.00            
ATOM   2255  C4B POPG  545     211.306 176.376  29.499  1.00  0.00            
ATOM   2256  NH3 POPE  546     205.516  37.537  38.652  1.00  0.00            
ATOM   2257  PO4 POPE  546     203.086  41.333  38.714  1.00  0.00            
ATOM   2258  GL1 POPE  546     206.951  43.299  36.709  1.00  0.00            
ATOM   2259  GL2 POPE  546     208.713  45.489  36.570  1.00  0.00            
ATOM   2260  C1A POPE  546     208.310  43.153  31.687  1.00  0.00            
ATOM   2261  D2A POPE  546     211.000  40.247  29.744  1.00  0.00            
ATOM   2262  C3A POPE  546     211.517  41.351  25.827  1.00  0.00            
ATOM   2263  C4A POPE  546     211.328  40.829  20.643  1.00  0.00            
ATOM   2264  C1B POPE  546     208.649  48.507  33.686  1.00  0.00            
ATOM   2265  C2B POPE  546     207.657  49.740  29.122  1.00  0.00            
ATOM   2266  C3B POPE  546     207.169  51.922  25.423  1.00  0.00            
ATOM   2267  C4B POPE  546     208.110  55.232  22.457  1.00  0.00            
ATOM   2268  NH3 POPE  547      38.328  36.875  48.983  1.00  0.00            
ATOM   2269  PO4 POPE  547      38.301  41.274  51.164  1.00  0.00            
ATOM   2270  GL1 POPE  547      39.994  41.164  46.339  1.00  0.00            
ATOM   2271  GL2 POPE  547      39.466  43.782  44.530  1.00  0.00            
ATOM   2272  C1A POPE  547      41.934  38.495  41.952  1.00  0.00            
ATOM   2273  D2A POPE  547      46.359  36.377  40.429  1.00  0.00            
ATOM   2274  C3A POPE  547      47.758  35.982  35.561  1.00  0.00            
ATOM   2275  C4A POPE  547      51.379  36.232  34.665  1.00  0.00            
ATOM   2276  C1B POPE  547      41.227  43.012  40.883  1.00  0.00            
ATOM   2277  C2B POPE  547      41.067  43.438  36.333  1.00  0.00            
ATOM   2278  C3B POPE  547      43.518  44.084  33.437  1.00  0.00            
ATOM   2279  C4B POPE  547      43.804  42.291  29.502  1.00  0.00            
ATOM   2280  NH3 POPE  548     172.829  94.700  49.266  1.00  0.00            
ATOM   2281  PO4 POPE  548     169.287  92.167  48.371  1.00  0.00            
ATOM   2282  GL1 POPE  548     171.764  91.197  44.727  1.00  0.00            
ATOM   2283  GL2 POPE  548     173.224  94.348  43.482  1.00  0.00            
ATOM   2284  C1A POPE  548     169.310  92.036  41.003  1.00  0.00            
ATOM   2285  D2A POPE  548     167.084  93.199  37.883  1.00  0.00            
ATOM   2286  C3A POPE  548     162.362  95.079  37.060  1.00  0.00            
ATOM   2287  C4A POPE  548     160.859  98.509  33.126  1.00  0.00            
ATOM   2288  C1B POPE  548     173.089  94.093  39.278  1.00  0.00            
ATOM   2289  C2B POPE  548     174.086  94.928  34.988  1.00  0.00            
ATOM   2290  C3B POPE  548     174.752  97.546  31.454  1.00  0.00            
ATOM   2291  C4B POPE  548     173.487  98.952  27.980  1.00  0.00            
ATOM   2292  GL0 POPG  549     204.812  97.926  51.664  1.00  0.00            
ATOM   2293  PO4 POPG  549     207.282  99.454  49.037  1.00  0.00            
ATOM   2294  GL1 POPG  549     206.239  99.888  44.918  1.00  0.00            
ATOM   2295  GL2 POPG  549     203.144 101.078  44.619  1.00  0.00            
ATOM   2296  C1A POPG  549     205.404 100.539  40.313  1.00  0.00            
ATOM   2297  D2A POPG  549     201.052 101.745  39.517  1.00  0.00            
ATOM   2298  C3A POPG  549     199.957 100.860  35.370  1.00  0.00            
ATOM   2299  C4A POPG  549     202.098  97.622  32.427  1.00  0.00            
ATOM   2300  C1B POPG  549     204.806 104.765  41.327  1.00  0.00            
ATOM   2301  C2B POPG  549     207.703 108.419  40.013  1.00  0.00            
ATOM   2302  C3B POPG  549     209.807 111.294  37.654  1.00  0.00            
ATOM   2303  C4B POPG  549     210.547 111.553  34.219  1.00  0.00            
ATOM   2304  NH3 POPE  550     133.236 188.713  46.286  1.00  0.00            
ATOM   2305  PO4 POPE  550     135.631 185.698  46.511  1.00  0.00            
ATOM   2306  GL1 POPE  550     135.074 185.375  42.832  1.00  0.00            
ATOM   2307  GL2 POPE  550     133.820 181.576  42.835  1.00  0.00            
ATOM   2308  C1A POPE  550     137.269 182.870  39.456  1.00  0.00            
ATOM   2309  D2A POPE  550     140.010 180.456  37.349  1.00  0.00            
ATOM   2310  C3A POPE  550     140.509 179.726  33.688  1.00  0.00            
ATOM   2311  C4A POPE  550     140.405 179.427  28.919  1.00  0.00            
ATOM   2312  C1B POPE  550     130.919 181.031  39.072  1.00  0.00            
ATOM   2313  C2B POPE  550     128.812 180.805  34.011  1.00  0.00            
ATOM   2314  C3B POPE  550     128.688 181.347  30.114  1.00  0.00            
ATOM   2315  C4B POPE  550     126.522 180.527  25.518  1.00  0.00            
ATOM   2316  GL0 POPG  551      86.385  64.099  59.664  1.00  0.00            
ATOM   2317  PO4 POPG  551      88.243  61.308  56.246  1.00  0.00            
ATOM   2318  GL1 POPG  551      87.876  61.306  52.424  1.00  0.00            
ATOM   2319  GL2 POPG  551      88.294  57.643  51.136  1.00  0.00            
ATOM   2320  C1A POPG  551      85.482  61.772  48.649  1.00  0.00            
ATOM   2321  D2A POPG  551      81.139  63.419  45.958  1.00  0.00            
ATOM   2322  C3A POPG  551      79.803  65.196  42.201  1.00  0.00            
ATOM   2323  C4A POPG  551      80.304  66.621  38.419  1.00  0.00            
ATOM   2324  C1B POPG  551      86.874  56.656  47.721  1.00  0.00            
ATOM   2325  C2B POPG  551      87.863  56.865  43.107  1.00  0.00            
ATOM   2326  C3B POPG  551      86.768  58.958  39.344  1.00  0.00            
ATOM   2327  C4B POPG  551      82.512  58.180  36.761  1.00  0.00            
ATOM   2328  NH3 POPE  552     165.518 220.886  48.519  1.00  0.00            
ATOM   2329  PO4 POPE  552     163.221 222.876  45.351  1.00  0.00            
ATOM   2330  GL1 POPE  552     161.070 222.385  41.411  1.00  0.00            
ATOM   2331  GL2 POPE  552     160.730 219.731  40.114  1.00  0.00            
ATOM   2332  C1A POPE  552     159.064 223.576  36.440  1.00  0.00            
ATOM   2333  D2A POPE  552     158.230 223.379  32.078  1.00  0.00            
ATOM   2334  C3A POPE  552     156.724 227.044  31.009  1.00  0.00            
ATOM   2335  C4A POPE  552     155.903 231.065  30.352  1.00  0.00            
ATOM   2336  C1B POPE  552     164.635 218.890  37.991  1.00  0.00            
ATOM   2337  C2B POPE  552     168.294 216.628  35.604  1.00  0.00            
ATOM   2338  C3B POPE  552     170.757 217.438  32.271  1.00  0.00            
ATOM   2339  C4B POPE  552     170.512 215.281  27.914  1.00  0.00            
ATOM   2340  NH3 POPE  553     132.533  39.987  58.257  1.00  0.00            
ATOM   2341  PO4 POPE  553     130.722  35.645  58.436  1.00  0.00            
ATOM   2342  GL1 POPE  553     129.885  34.720  55.083  1.00  0.00            
ATOM   2343  GL2 POPE  553     127.334  32.740  54.952  1.00  0.00            
ATOM   2344  C1A POPE  553     128.009  36.944  51.418  1.00  0.00            
ATOM   2345  D2A POPE  553     123.619  36.326  50.068  1.00  0.00            
ATOM   2346  C3A POPE  553     122.242  32.546  48.031  1.00  0.00            
ATOM   2347  C4A POPE  553     123.367  31.297  45.229  1.00  0.00            
ATOM   2348  C1B POPE  553     126.245  31.859  50.871  1.00  0.00            
ATOM   2349  C2B POPE  553     126.634  28.549  48.678  1.00  0.00            
ATOM   2350  C3B POPE  553     127.746  28.800  44.001  1.00  0.00            
ATOM   2351  C4B POPE  553     129.052  27.113  39.632  1.00  0.00            
ATOM   2352  NH3 POPE  554     154.189  67.476  54.290  1.00  0.00            
ATOM   2353  PO4 POPE  554     157.391  71.235  53.680  1.00  0.00            
ATOM   2354  GL1 POPE  554     155.835  69.778  50.243  1.00  0.00            
ATOM   2355  GL2 POPE  554     151.946  68.386  49.958  1.00  0.00            
ATOM   2356  C1A POPE  554     154.164  71.837  46.010  1.00  0.00            
ATOM   2357  D2A POPE  554     150.487  74.119  43.794  1.00  0.00            
ATOM   2358  C3A POPE  554     147.098  72.734  40.723  1.00  0.00            
ATOM   2359  C4A POPE  554     143.769  71.280  41.086  1.00  0.00            
ATOM   2360  C1B POPE  554     151.037  65.132  47.140  1.00  0.00            
ATOM   2361  C2B POPE  554     147.698  65.358  44.222  1.00  0.00            
ATOM   2362  C3B POPE  554     146.869  65.112  39.580  1.00  0.00            
ATOM   2363  C4B POPE  554     150.578  68.464  38.735  1.00  0.00            
ATOM   2364  GL0 POPG  555     218.200 232.073  44.794  1.00  0.00            
ATOM   2365  PO4 POPG  555     219.616 231.186  41.739  1.00  0.00            
ATOM   2366  GL1 POPG  555     218.176 229.602  37.927  1.00  0.00            
ATOM   2367  GL2 POPG  555     219.739 225.419  38.483  1.00  0.00            
ATOM   2368  C1A POPG  555     218.997 227.716  34.969  1.00  0.00            
ATOM   2369  D2A POPG  555     218.992 227.439  30.311  1.00  0.00            
ATOM   2370  C3A POPG  555     218.251 222.894  28.902  1.00  0.00            
ATOM   2371  C4A POPG  555     219.256 219.084  25.134  1.00  0.00            
ATOM   2372  C1B POPG  555     218.152 222.509  34.184  1.00  0.00            
ATOM   2373  C2B POPG  555     214.847 224.737  31.988  1.00  0.00            
ATOM   2374  C3B POPG  555     213.133 223.025  27.757  1.00  0.00            
ATOM   2375  C4B POPG  555     212.478 224.924  22.812  1.00  0.00            
ATOM   2376  GL0 POPG  556     257.509 289.373  36.697  1.00  0.00            
ATOM   2377  PO4 POPG  556     255.981 285.024  36.508  1.00  0.00            
ATOM   2378  GL1 POPG  556     258.364 283.145  32.923  1.00  0.00            
ATOM   2379  GL2 POPG  556     260.718 281.198  32.797  1.00  0.00            
ATOM   2380  C1A POPG  556     260.156 285.108  29.262  1.00  0.00            
ATOM   2381  D2A POPG  556     261.539 288.773  27.491  1.00  0.00            
ATOM   2382  C3A POPG  556     259.712 290.275  23.099  1.00  0.00            
ATOM   2383  C4A POPG  556     261.110 292.083  19.188  1.00  0.00            
ATOM   2384  C1B POPG  556     263.775 280.848  29.154  1.00  0.00            
ATOM   2385  C2B POPG  556     266.830 277.143  26.970  1.00  0.00            
ATOM   2386  C3B POPG  556     268.162 274.423  23.274  1.00  0.00            
ATOM   2387  C4B POPG  556     267.430 271.912  20.193  1.00  0.00            
ATOM   2388  NH3 POPE  557     237.028  75.169  43.556  1.00  0.00            
ATOM   2389  PO4 POPE  557     239.164  70.867  43.080  1.00  0.00            
ATOM   2390  GL1 POPE  557     238.558  69.155  38.827  1.00  0.00            
ATOM   2391  GL2 POPE  557     236.739  66.436  36.473  1.00  0.00            
ATOM   2392  C1A POPE  557     241.140  69.910  35.899  1.00  0.00            
ATOM   2393  D2A POPE  557     240.746  72.429  32.449  1.00  0.00            
ATOM   2394  C3A POPE  557     243.848  73.625  30.533  1.00  0.00            
ATOM   2395  C4A POPE  557     243.357  73.083  27.230  1.00  0.00            
ATOM   2396  C1B POPE  557     237.294  68.349  32.593  1.00  0.00            
ATOM   2397  C2B POPE  557     234.871  69.497  29.427  1.00  0.00            
ATOM   2398  C3B POPE  557     231.866  69.956  25.917  1.00  0.00            
ATOM   2399  C4B POPE  557     227.808  68.754  26.666  1.00  0.00            
ATOM   2400  NH3 POPE  558     144.810  83.605  52.442  1.00  0.00            
ATOM   2401  PO4 POPE  558     146.505  79.207  53.682  1.00  0.00            
ATOM   2402  GL1 POPE  558     145.243  79.907  48.882  1.00  0.00            
ATOM   2403  GL2 POPE  558     145.227  83.015  47.228  1.00  0.00            
ATOM   2404  C1A POPE  558     141.617  80.013  46.783  1.00  0.00            
ATOM   2405  D2A POPE  558     138.927  81.811  44.070  1.00  0.00            
ATOM   2406  C3A POPE  558     134.286  82.195  42.146  1.00  0.00            
ATOM   2407  C4A POPE  558     133.311  81.693  38.017  1.00  0.00            
ATOM   2408  C1B POPE  558     143.669  81.641  42.832  1.00  0.00            
ATOM   2409  C2B POPE  558     141.118  83.377  39.473  1.00  0.00            
ATOM   2410  C3B POPE  558     136.759  85.146  38.787  1.00  0.00            
ATOM   2411  C4B POPE  558     135.380  84.731  34.410  1.00  0.00            
ATOM   2412  NH3 POPE  559     229.310 231.998  44.395  1.00  0.00            
ATOM   2413  PO4 POPE  559     227.793 229.524  41.022  1.00  0.00            
ATOM   2414  GL1 POPE  559     229.108 230.927  37.427  1.00  0.00            
ATOM   2415  GL2 POPE  559     228.455 230.714  33.951  1.00  0.00            
ATOM   2416  C1A POPE  559     232.611 229.067  34.870  1.00  0.00            
ATOM   2417  D2A POPE  559     233.764 228.424  30.582  1.00  0.00            
ATOM   2418  C3A POPE  559     233.036 229.975  26.446  1.00  0.00            
ATOM   2419  C4A POPE  559     233.339 232.388  23.249  1.00  0.00            
ATOM   2420  C1B POPE  559     228.888 229.140  30.411  1.00  0.00            
ATOM   2421  C2B POPE  559     230.026 225.162  27.914  1.00  0.00            
ATOM   2422  C3B POPE  559     231.584 221.559  24.628  1.00  0.00            
ATOM   2423  C4B POPE  559     233.362 222.250  20.879  1.00  0.00            
ATOM   2424  NH3 POPE  560     154.544  84.507  55.053  1.00  0.00            
ATOM   2425  PO4 POPE  560     154.905  79.992  55.002  1.00  0.00            
ATOM   2426  GL1 POPE  560     155.343  81.638  50.414  1.00  0.00            
ATOM   2427  GL2 POPE  560     157.534  83.744  51.055  1.00  0.00            
ATOM   2428  C1A POPE  560     152.747  82.905  46.576  1.00  0.00            
ATOM   2429  D2A POPE  560     149.780  82.508  42.161  1.00  0.00            
ATOM   2430  C3A POPE  560     146.725  82.706  39.002  1.00  0.00            
ATOM   2431  C4A POPE  560     146.898  85.051  36.193  1.00  0.00            
ATOM   2432  C1B POPE  560     159.287  81.217  47.242  1.00  0.00            
ATOM   2433  C2B POPE  560     159.153  79.148  43.325  1.00  0.00            
ATOM   2434  C3B POPE  560     159.030  77.288  38.594  1.00  0.00            
ATOM   2435  C4B POPE  560     156.005  74.848  35.657  1.00  0.00            
ATOM   2436  GL0 POPG  561      99.316 212.014  49.256  1.00  0.00            
ATOM   2437  PO4 POPG  561      99.325 215.049  45.953  1.00  0.00            
ATOM   2438  GL1 POPG  561     102.140 214.935  42.770  1.00  0.00            
ATOM   2439  GL2 POPG  561     104.658 212.993  42.540  1.00  0.00            
ATOM   2440  C1A POPG  561     102.398 217.033  38.291  1.00  0.00            
ATOM   2441  D2A POPG  561     102.228 221.587  37.138  1.00  0.00            
ATOM   2442  C3A POPG  561     102.122 220.967  32.538  1.00  0.00            
ATOM   2443  C4A POPG  561     102.246 222.678  28.260  1.00  0.00            
ATOM   2444  C1B POPG  561     105.219 212.958  37.424  1.00  0.00            
ATOM   2445  C2B POPG  561     108.395 210.917  34.904  1.00  0.00            
ATOM   2446  C3B POPG  561     109.490 208.845  31.507  1.00  0.00            
ATOM   2447  C4B POPG  561     113.410 206.954  29.972  1.00  0.00            
ATOM   2448  GL0 POPG  562     277.268 288.539  41.547  1.00  0.00            
ATOM   2449  PO4 POPG  562     274.709 291.065  38.956  1.00  0.00            
ATOM   2450  GL1 POPG  562     277.001 291.405  35.078  1.00  0.00            
ATOM   2451  GL2 POPG  562     275.813 292.717  32.527  1.00  0.00            
ATOM   2452  C1A POPG  562     280.254 291.222  30.891  1.00  0.00            
ATOM   2453  D2A POPG  562     280.531 293.402  27.968  1.00  0.00            
ATOM   2454  C3A POPG  562     282.189 294.788  24.438  1.00  0.00            
ATOM   2455  C4A POPG  562     285.936 295.805  20.843  1.00  0.00            
ATOM   2456  C1B POPG  562     275.413 294.712  28.390  1.00  0.00            
ATOM   2457  C2B POPG  562     274.163 298.069  25.905  1.00  0.00            
ATOM   2458  C3B POPG  562     272.944   0.344  21.598  1.00  0.00            
ATOM   2459  C4B POPG  562     272.120   0.826  16.203  1.00  0.00            
ATOM   2460  NH3 POPE  563     174.534 186.156  45.227  1.00  0.00            
ATOM   2461  PO4 POPE  563     170.609 188.808  43.316  1.00  0.00            
ATOM   2462  GL1 POPE  563     170.652 186.912  40.029  1.00  0.00            
ATOM   2463  GL2 POPE  563     174.136 186.740  39.549  1.00  0.00            
ATOM   2464  C1A POPE  563     169.294 186.301  36.392  1.00  0.00            
ATOM   2465  D2A POPE  563     166.614 184.198  32.890  1.00  0.00            
ATOM   2466  C3A POPE  563     167.714 183.226  28.723  1.00  0.00            
ATOM   2467  C4A POPE  563     165.169 182.237  26.061  1.00  0.00            
ATOM   2468  C1B POPE  563     177.706 184.721  38.209  1.00  0.00            
ATOM   2469  C2B POPE  563     180.056 183.832  34.597  1.00  0.00            
ATOM   2470  C3B POPE  563     182.258 184.668  30.692  1.00  0.00            
ATOM   2471  C4B POPE  563     182.672 188.480  28.503  1.00  0.00            
ATOM   2472  GL0 POPG  564     235.651  52.657  44.328  1.00  0.00            
ATOM   2473  PO4 POPG  564     236.430  54.983  40.930  1.00  0.00            
ATOM   2474  GL1 POPG  564     235.010  56.165  36.962  1.00  0.00            
ATOM   2475  GL2 POPG  564     237.234  56.039  34.387  1.00  0.00            
ATOM   2476  C1A POPG  564     232.875  55.028  32.619  1.00  0.00            
ATOM   2477  D2A POPG  564     230.863  55.748  29.100  1.00  0.00            
ATOM   2478  C3A POPG  564     227.682  57.126  30.325  1.00  0.00            
ATOM   2479  C4A POPG  564     222.952  56.250  30.537  1.00  0.00            
ATOM   2480  C1B POPG  564     236.321  58.535  30.701  1.00  0.00            
ATOM   2481  C2B POPG  564     236.747  59.301  26.005  1.00  0.00            
ATOM   2482  C3B POPG  564     237.403  57.405  22.148  1.00  0.00            
ATOM   2483  C4B POPG  564     240.925  59.389  19.515  1.00  0.00            
ATOM   2484  NH3 POPE  565     232.158  65.166  45.261  1.00  0.00            
ATOM   2485  PO4 POPE  565     228.532  66.837  43.869  1.00  0.00            
ATOM   2486  GL1 POPE  565     227.051  69.294  40.597  1.00  0.00            
ATOM   2487  GL2 POPE  565     229.403  70.914  39.705  1.00  0.00            
ATOM   2488  C1A POPE  565     224.760  72.017  37.673  1.00  0.00            
ATOM   2489  D2A POPE  565     222.260  72.326  34.012  1.00  0.00            
ATOM   2490  C3A POPE  565     222.613  76.160  30.739  1.00  0.00            
ATOM   2491  C4A POPE  565     220.484  80.013  29.981  1.00  0.00            
ATOM   2492  C1B POPE  565     229.788  73.749  36.782  1.00  0.00            
ATOM   2493  C2B POPE  565     231.127  73.925  32.991  1.00  0.00            
ATOM   2494  C3B POPE  565     229.138  72.813  29.159  1.00  0.00            
ATOM   2495  C4B POPE  565     227.426  74.259  26.607  1.00  0.00            
ATOM   2496  NH3 POPE  566      60.062 119.161  50.754  1.00  0.00            
ATOM   2497  PO4 POPE  566      60.882 115.144  47.863  1.00  0.00            
ATOM   2498  GL1 POPE  566      59.762 115.939  42.998  1.00  0.00            
ATOM   2499  GL2 POPE  566      58.530 112.966  41.642  1.00  0.00            
ATOM   2500  C1A POPE  566      59.347 119.875  39.563  1.00  0.00            
ATOM   2501  D2A POPE  566      59.274 121.099  35.593  1.00  0.00            
ATOM   2502  C3A POPE  566      61.311 120.617  31.010  1.00  0.00            
ATOM   2503  C4A POPE  566      63.692 118.498  28.328  1.00  0.00            
ATOM   2504  C1B POPE  566      57.550 114.531  37.771  1.00  0.00            
ATOM   2505  C2B POPE  566      57.047 114.867  33.588  1.00  0.00            
ATOM   2506  C3B POPE  566      55.564 112.983  30.890  1.00  0.00            
ATOM   2507  C4B POPE  566      57.055 111.426  27.589  1.00  0.00            
ATOM   2508  NH3 POPE  567     214.321  84.333  51.022  1.00  0.00            
ATOM   2509  PO4 POPE  567     212.544  86.015  47.399  1.00  0.00            
ATOM   2510  GL1 POPE  567     213.786  88.327  45.259  1.00  0.00            
ATOM   2511  GL2 POPE  567     213.671  91.566  45.675  1.00  0.00            
ATOM   2512  C1A POPE  567     216.918  90.091  42.192  1.00  0.00            
ATOM   2513  D2A POPE  567     217.040  94.401  40.150  1.00  0.00            
ATOM   2514  C3A POPE  567     216.874  94.150  36.180  1.00  0.00            
ATOM   2515  C4A POPE  567     219.445  93.642  31.938  1.00  0.00            
ATOM   2516  C1B POPE  567     212.086  93.060  41.978  1.00  0.00            
ATOM   2517  C2B POPE  567     212.284  94.921  37.594  1.00  0.00            
ATOM   2518  C3B POPE  567     212.745  92.337  33.321  1.00  0.00            
ATOM   2519  C4B POPE  567     214.053  94.397  29.149  1.00  0.00            
ATOM   2520  GL0 POPG  568     178.595  67.457  52.607  1.00  0.00            
ATOM   2521  PO4 POPG  568     176.207  66.204  50.192  1.00  0.00            
ATOM   2522  GL1 POPG  568     174.641  68.207  47.187  1.00  0.00            
ATOM   2523  GL2 POPG  568     176.465  68.960  44.037  1.00  0.00            
ATOM   2524  C1A POPG  568     171.680  68.558  43.953  1.00  0.00            
ATOM   2525  D2A POPG  568     167.610  68.248  45.667  1.00  0.00            
ATOM   2526  C3A POPG  568     163.560  66.085  43.576  1.00  0.00            
ATOM   2527  C4A POPG  568     162.936  63.864  40.694  1.00  0.00            
ATOM   2528  C1B POPG  568     177.630  66.627  40.931  1.00  0.00            
ATOM   2529  C2B POPG  568     177.537  65.788  36.484  1.00  0.00            
ATOM   2530  C3B POPG  568     176.182  65.605  32.622  1.00  0.00            
ATOM   2531  C4B POPG  568     178.353  65.331  28.289  1.00  0.00            
ATOM   2532  NH3 POPE  569     206.318 155.886  49.865  1.00  0.00            
ATOM   2533  PO4 POPE  569     207.038 160.805  50.841  1.00  0.00            
ATOM   2534  GL1 POPE  569     206.145 161.815  46.362  1.00  0.00            
ATOM   2535  GL2 POPE  569     207.475 164.746  45.134  1.00  0.00            
ATOM   2536  C1A POPE  569     205.349 159.514  42.204  1.00  0.00            
ATOM   2537  D2A POPE  569     205.815 157.862  39.173  1.00  0.00            
ATOM   2538  C3A POPE  569     204.766 160.723  35.363  1.00  0.00            
ATOM   2539  C4A POPE  569     204.561 164.993  32.615  1.00  0.00            
ATOM   2540  C1B POPE  569     210.546 161.804  42.754  1.00  0.00            
ATOM   2541  C2B POPE  569     213.293 162.578  39.750  1.00  0.00            
ATOM   2542  C3B POPE  569     215.708 160.185  37.692  1.00  0.00            
ATOM   2543  C4B POPE  569     218.282 157.562  35.221  1.00  0.00            
ATOM   2544  NH3 DLPE  570     283.404 274.963  35.590  1.00  0.00            
ATOM   2545  PO4 DLPE  570     288.162 274.375  37.488  1.00  0.00            
ATOM   2546  GL1 DLPE  570     287.565 270.775  33.567  1.00  0.00            
ATOM   2547  GL2 DLPE  570     286.963 273.049  32.315  1.00  0.00            
ATOM   2548  C1A DLPE  570     285.318 268.761  30.424  1.00  0.00            
ATOM   2549  C2A DLPE  570     283.214 266.457  26.731  1.00  0.00            
ATOM   2550  C3A DLPE  570     283.583 264.075  23.463  1.00  0.00            
ATOM   2551  C1B DLPE  570     285.970 273.198  28.775  1.00  0.00            
ATOM   2552  C2B DLPE  570     287.543 269.996  26.398  1.00  0.00            
ATOM   2553  C3B DLPE  570     287.969 266.726  24.508  1.00  0.00            
ATOM   2554  NH3 POPE  571     124.514 103.615  56.030  1.00  0.00            
ATOM   2555  PO4 POPE  571     123.072  99.978  56.868  1.00  0.00            
ATOM   2556  GL1 POPE  571     123.467  98.633  52.878  1.00  0.00            
ATOM   2557  GL2 POPE  571     121.932  95.918  51.594  1.00  0.00            
ATOM   2558  C1A POPE  571     125.324  98.813  48.763  1.00  0.00            
ATOM   2559  D2A POPE  571     123.257  99.457  45.320  1.00  0.00            
ATOM   2560  C3A POPE  571     124.900 101.127  41.268  1.00  0.00            
ATOM   2561  C4A POPE  571     124.007 100.093  36.421  1.00  0.00            
ATOM   2562  C1B POPE  571     119.581  99.285  49.091  1.00  0.00            
ATOM   2563  C2B POPE  571     115.792 100.099  46.592  1.00  0.00            
ATOM   2564  C3B POPE  571     114.393  99.597  41.881  1.00  0.00            
ATOM   2565  C4B POPE  571     112.170 101.031  38.636  1.00  0.00            
ATOM   2566  GL0 POPG  572     180.372  57.493  47.740  1.00  0.00            
ATOM   2567  PO4 POPG  572     177.549  54.876  49.783  1.00  0.00            
ATOM   2568  GL1 POPG  572     178.872  52.876  45.783  1.00  0.00            
ATOM   2569  GL2 POPG  572     179.865  55.059  42.876  1.00  0.00            
ATOM   2570  C1A POPG  572     178.501  50.566  41.680  1.00  0.00            
ATOM   2571  D2A POPG  572     178.672  48.846  38.456  1.00  0.00            
ATOM   2572  C3A POPG  572     175.783  44.902  37.024  1.00  0.00            
ATOM   2573  C4A POPG  572     173.984  42.915  33.336  1.00  0.00            
ATOM   2574  C1B POPG  572     178.059  54.734  38.674  1.00  0.00            
ATOM   2575  C2B POPG  572     177.183  52.503  35.420  1.00  0.00            
ATOM   2576  C3B POPG  572     174.149  49.511  33.178  1.00  0.00            
ATOM   2577  C4B POPG  572     174.289  47.230  28.779  1.00  0.00            
ATOM   2578  GL0 POPG  573     290.219 265.527  41.611  1.00  0.00            
ATOM   2579  PO4 POPG  573     289.492 263.070  37.551  1.00  0.00            
ATOM   2580  GL1 POPG  573     292.876 261.913  34.429  1.00  0.00            
ATOM   2581  GL2 POPG  573     294.210 264.432  32.802  1.00  0.00            
ATOM   2582  C1A POPG  573     294.731 259.978  30.882  1.00  0.00            
ATOM   2583  D2A POPG  573     294.147 256.093  28.279  1.00  0.00            
ATOM   2584  C3A POPG  573     291.364 251.802  28.833  1.00  0.00            
ATOM   2585  C4A POPG  573     289.597 249.359  27.248  1.00  0.00            
ATOM   2586  C1B POPG  573     296.829 265.321  28.719  1.00  0.00            
ATOM   2587  C2B POPG  573     297.408 265.127  24.663  1.00  0.00            
ATOM   2588  C3B POPG  573       1.968 262.019  22.000  1.00  0.00            
ATOM   2589  C4B POPG  573       4.100 256.976  22.274  1.00  0.00            
ATOM   2590  NH3 POPE  574       0.222  44.433  45.666  1.00  0.00            
ATOM   2591  PO4 POPE  574     294.441  45.601  44.646  1.00  0.00            
ATOM   2592  GL1 POPE  574     295.383  45.966  39.842  1.00  0.00            
ATOM   2593  GL2 POPE  574     298.312  44.180  40.191  1.00  0.00            
ATOM   2594  C1A POPE  574     296.993  47.239  35.896  1.00  0.00            
ATOM   2595  D2A POPE  574     295.065  50.144  33.323  1.00  0.00            
ATOM   2596  C3A POPE  574     291.017  50.347  31.730  1.00  0.00            
ATOM   2597  C4A POPE  574     289.625  49.712  28.108  1.00  0.00            
ATOM   2598  C1B POPE  574       2.978  45.505  36.961  1.00  0.00            
ATOM   2599  C2B POPE  574       2.768  46.124  32.660  1.00  0.00            
ATOM   2600  C3B POPE  574       3.259  43.613  30.013  1.00  0.00            
ATOM   2601  C4B POPE  574       2.674  42.260  25.929  1.00  0.00            
ATOM   2602  GL0 POPG  575     277.591 257.999  38.384  1.00  0.00            
ATOM   2603  PO4 POPG  575     275.596 254.353  35.392  1.00  0.00            
ATOM   2604  GL1 POPG  575     277.029 254.587  31.293  1.00  0.00            
ATOM   2605  GL2 POPG  575     277.810 257.668  30.107  1.00  0.00            
ATOM   2606  C1A POPG  575     277.242 252.213  27.399  1.00  0.00            
ATOM   2607  D2A POPG  575     279.475 251.179  23.116  1.00  0.00            
ATOM   2608  C3A POPG  575     281.005 248.768  20.397  1.00  0.00            
ATOM   2609  C4A POPG  575     283.786 245.329  20.713  1.00  0.00            
ATOM   2610  C1B POPG  575     281.034 256.717  26.441  1.00  0.00            
ATOM   2611  C2B POPG  575     280.842 260.201  21.960  1.00  0.00            
ATOM   2612  C3B POPG  575     279.230 262.804  19.375  1.00  0.00            
ATOM   2613  C4B POPG  575     276.961 263.066  15.127  1.00  0.00            
ATOM   2614  NH3 POPE  576     163.842 293.929  45.680  1.00  0.00            
ATOM   2615  PO4 POPE  576     168.724 293.809  46.419  1.00  0.00            
ATOM   2616  GL1 POPE  576     169.758 294.980  41.808  1.00  0.00            
ATOM   2617  GL2 POPE  576     171.200 298.202  40.487  1.00  0.00            
ATOM   2618  C1A POPE  576     170.623 293.662  37.341  1.00  0.00            
ATOM   2619  D2A POPE  576     170.245 291.279  34.022  1.00  0.00            
ATOM   2620  C3A POPE  576     167.707 291.162  31.596  1.00  0.00            
ATOM   2621  C4A POPE  576     166.038 293.860  28.954  1.00  0.00            
ATOM   2622  C1B POPE  576     171.566   2.538  37.431  1.00  0.00            
ATOM   2623  C2B POPE  576     170.848   2.113  33.041  1.00  0.00            
ATOM   2624  C3B POPE  576     168.052   2.484  29.966  1.00  0.00            
ATOM   2625  C4B POPE  576     168.146   1.165  27.087  1.00  0.00            
ATOM   2626  GL0 POPG  577     172.200 240.468  49.184  1.00  0.00            
ATOM   2627  PO4 POPG  577     171.650 239.912  45.342  1.00  0.00            
ATOM   2628  GL1 POPG  577     170.710 239.140  41.134  1.00  0.00            
ATOM   2629  GL2 POPG  577     168.665 235.972  41.346  1.00  0.00            
ATOM   2630  C1A POPG  577     171.735 241.285  37.620  1.00  0.00            
ATOM   2631  D2A POPG  577     171.396 243.968  35.277  1.00  0.00            
ATOM   2632  C3A POPG  577     171.646 242.326  32.163  1.00  0.00            
ATOM   2633  C4A POPG  577     172.173 242.403  28.817  1.00  0.00            
ATOM   2634  C1B POPG  577     167.731 234.083  36.357  1.00  0.00            
ATOM   2635  C2B POPG  577     167.213 234.303  31.557  1.00  0.00            
ATOM   2636  C3B POPG  577     166.105 237.499  28.217  1.00  0.00            
ATOM   2637  C4B POPG  577     162.701 237.093  24.853  1.00  0.00            
ATOM   2638  NH3 POPE  578     212.407 150.844  51.757  1.00  0.00            
ATOM   2639  PO4 POPE  578     208.148 152.205  53.876  1.00  0.00            
ATOM   2640  GL1 POPE  578     208.327 151.538  48.863  1.00  0.00            
ATOM   2641  GL2 POPE  578     210.564 153.004  46.998  1.00  0.00            
ATOM   2642  C1A POPE  578     205.892 151.075  45.583  1.00  0.00            
ATOM   2643  D2A POPE  578     204.550 148.081  42.455  1.00  0.00            
ATOM   2644  C3A POPE  578     205.673 149.434  37.951  1.00  0.00            
ATOM   2645  C4A POPE  578     206.526 150.446  33.901  1.00  0.00            
ATOM   2646  C1B POPE  578     213.111 154.499  43.334  1.00  0.00            
ATOM   2647  C2B POPE  578     212.953 156.640  40.200  1.00  0.00            
ATOM   2648  C3B POPE  578     213.295 155.716  35.677  1.00  0.00            
ATOM   2649  C4B POPE  578     211.799 156.783  30.711  1.00  0.00            
ATOM   2650  NH3 POPE  579     293.057 114.144  47.455  1.00  0.00            
ATOM   2651  PO4 POPE  579     298.173 114.687  46.867  1.00  0.00            
ATOM   2652  GL1 POPE  579     297.751 114.590  41.983  1.00  0.00            
ATOM   2653  GL2 POPE  579     295.167 116.072  40.632  1.00  0.00            
ATOM   2654  C1A POPE  579     298.364 113.434  37.088  1.00  0.00            
ATOM   2655  D2A POPE  579       1.739 114.666  32.878  1.00  0.00            
ATOM   2656  C3A POPE  579       5.899 114.165  31.209  1.00  0.00            
ATOM   2657  C4A POPE  579       9.425 110.691  31.672  1.00  0.00            
ATOM   2658  C1B POPE  579     297.791 118.828  38.980  1.00  0.00            
ATOM   2659  C2B POPE  579     298.103 119.807  34.177  1.00  0.00            
ATOM   2660  C3B POPE  579       0.742 119.575  29.922  1.00  0.00            
ATOM   2661  C4B POPE  579       1.836 121.264  26.674  1.00  0.00            
ATOM   2662  NH3 POPE  580     232.708 109.684  51.491  1.00  0.00            
ATOM   2663  PO4 POPE  580     235.095 109.022  48.341  1.00  0.00            
ATOM   2664  GL1 POPE  580     235.760 108.113  45.158  1.00  0.00            
ATOM   2665  GL2 POPE  580     233.774 105.631  44.990  1.00  0.00            
ATOM   2666  C1A POPE  580     236.138 109.176  41.370  1.00  0.00            
ATOM   2667  D2A POPE  580     237.552 108.820  36.921  1.00  0.00            
ATOM   2668  C3A POPE  580     236.725 111.634  33.091  1.00  0.00            
ATOM   2669  C4A POPE  580     239.747 114.399  30.340  1.00  0.00            
ATOM   2670  C1B POPE  580     231.756 107.267  41.528  1.00  0.00            
ATOM   2671  C2B POPE  580     233.720 111.169  38.006  1.00  0.00            
ATOM   2672  C3B POPE  580     232.962 115.344  36.033  1.00  0.00            
ATOM   2673  C4B POPE  580     236.770 117.076  33.706  1.00  0.00            
ATOM   2674  NH3 POPE  581      82.880 112.870  55.571  1.00  0.00            
ATOM   2675  PO4 POPE  581      87.228 111.722  56.631  1.00  0.00            
ATOM   2676  GL1 POPE  581      87.740 109.689  52.404  1.00  0.00            
ATOM   2677  GL2 POPE  581      84.912 109.008  51.148  1.00  0.00            
ATOM   2678  C1A POPE  581      91.545 107.700  50.133  1.00  0.00            
ATOM   2679  D2A POPE  581      93.694 109.669  46.781  1.00  0.00            
ATOM   2680  C3A POPE  581      94.217 109.447  42.132  1.00  0.00            
ATOM   2681  C4A POPE  581      96.053 106.120  38.524  1.00  0.00            
ATOM   2682  C1B POPE  581      87.389 108.291  47.244  1.00  0.00            
ATOM   2683  C2B POPE  581      89.513 108.764  42.963  1.00  0.00            
ATOM   2684  C3B POPE  581      90.387 108.222  38.610  1.00  0.00            
ATOM   2685  C4B POPE  581      87.143 110.513  35.479  1.00  0.00            
ATOM   2686  NH3 POPE  582     194.112  30.965  45.347  1.00  0.00            
ATOM   2687  PO4 POPE  582     197.324  35.030  44.421  1.00  0.00            
ATOM   2688  GL1 POPE  582     196.366  35.047  40.754  1.00  0.00            
ATOM   2689  GL2 POPE  582     193.759  33.163  41.224  1.00  0.00            
ATOM   2690  C1A POPE  582     196.064  35.180  36.726  1.00  0.00            
ATOM   2691  D2A POPE  582     194.286  37.788  32.666  1.00  0.00            
ATOM   2692  C3A POPE  582     192.176  36.086  28.603  1.00  0.00            
ATOM   2693  C4A POPE  582     191.708  37.199  23.964  1.00  0.00            
ATOM   2694  C1B POPE  582     192.085  32.878  37.567  1.00  0.00            
ATOM   2695  C2B POPE  582     193.820  32.288  33.432  1.00  0.00            
ATOM   2696  C3B POPE  582     193.173  30.093  30.398  1.00  0.00            
ATOM   2697  C4B POPE  582     189.748  31.785  27.815  1.00  0.00            
ATOM   2698  NH3 POPE  583     284.460 198.774  46.678  1.00  0.00            
ATOM   2699  PO4 POPE  583     280.015 198.178  45.733  1.00  0.00            
ATOM   2700  GL1 POPE  583     278.713 196.909  42.413  1.00  0.00            
ATOM   2701  GL2 POPE  583     275.939 194.768  41.719  1.00  0.00            
ATOM   2702  C1A POPE  583     279.931 194.030  38.998  1.00  0.00            
ATOM   2703  D2A POPE  583     279.036 190.777  36.421  1.00  0.00            
ATOM   2704  C3A POPE  583     280.218 190.074  33.081  1.00  0.00            
ATOM   2705  C4A POPE  583     281.663 188.229  29.028  1.00  0.00            
ATOM   2706  C1B POPE  583     274.557 194.091  37.411  1.00  0.00            
ATOM   2707  C2B POPE  583     273.766 196.064  33.906  1.00  0.00            
ATOM   2708  C3B POPE  583     273.347 197.260  29.331  1.00  0.00            
ATOM   2709  C4B POPE  583     271.421 199.854  25.408  1.00  0.00            
ATOM   2710  NH3 POPE  584     286.618  60.386  45.152  1.00  0.00            
ATOM   2711  PO4 POPE  584     291.343  60.575  44.944  1.00  0.00            
ATOM   2712  GL1 POPE  584     291.819  60.867  41.160  1.00  0.00            
ATOM   2713  GL2 POPE  584     290.520  58.638  40.453  1.00  0.00            
ATOM   2714  C1A POPE  584     290.712  63.703  37.190  1.00  0.00            
ATOM   2715  D2A POPE  584     290.826  68.090  36.703  1.00  0.00            
ATOM   2716  C3A POPE  584     289.593  69.122  33.235  1.00  0.00            
ATOM   2717  C4A POPE  584     289.736  66.446  28.789  1.00  0.00            
ATOM   2718  C1B POPE  584     291.714  58.728  36.572  1.00  0.00            
ATOM   2719  C2B POPE  584     290.361  59.362  33.151  1.00  0.00            
ATOM   2720  C3B POPE  584     290.886  59.163  27.878  1.00  0.00            
ATOM   2721  C4B POPE  584     289.644  61.638  24.168  1.00  0.00            
ATOM   2722  GL0 POPG  585     186.085 152.432  47.841  1.00  0.00            
ATOM   2723  PO4 POPG  585     182.677 151.959  49.676  1.00  0.00            
ATOM   2724  GL1 POPG  585     179.264 152.003  46.982  1.00  0.00            
ATOM   2725  GL2 POPG  585     177.978 150.109  45.290  1.00  0.00            
ATOM   2726  C1A POPG  585     179.795 154.527  42.739  1.00  0.00            
ATOM   2727  D2A POPG  585     178.251 156.366  39.495  1.00  0.00            
ATOM   2728  C3A POPG  585     177.301 155.902  36.482  1.00  0.00            
ATOM   2729  C4A POPG  585     178.467 152.635  33.340  1.00  0.00            
ATOM   2730  C1B POPG  585     176.738 150.839  41.794  1.00  0.00            
ATOM   2731  C2B POPG  585     176.397 150.730  37.250  1.00  0.00            
ATOM   2732  C3B POPG  585     176.932 147.880  34.086  1.00  0.00            
ATOM   2733  C4B POPG  585     175.334 146.771  30.782  1.00  0.00            
ATOM   2734  NH3 POPE  586     152.953 108.509  57.356  1.00  0.00            
ATOM   2735  PO4 POPE  586     152.892 104.082  56.512  1.00  0.00            
ATOM   2736  GL1 POPE  586     150.732 103.314  53.440  1.00  0.00            
ATOM   2737  GL2 POPE  586     148.918 101.253  53.844  1.00  0.00            
ATOM   2738  C1A POPE  586     151.303 104.964  49.168  1.00  0.00            
ATOM   2739  D2A POPE  586     149.631 106.206  45.435  1.00  0.00            
ATOM   2740  C3A POPE  586     148.213 110.315  45.732  1.00  0.00            
ATOM   2741  C4A POPE  586     148.652 114.468  43.994  1.00  0.00            
ATOM   2742  C1B POPE  586     148.477  99.968  49.971  1.00  0.00            
ATOM   2743  C2B POPE  586     147.732  97.067  47.621  1.00  0.00            
ATOM   2744  C3B POPE  586     147.055  93.905  44.167  1.00  0.00            
ATOM   2745  C4B POPE  586     150.462  91.100  43.568  1.00  0.00            
ATOM   2746  NH3 POPE  587     253.702 203.773  47.284  1.00  0.00            
ATOM   2747  PO4 POPE  587     256.128 206.008  44.150  1.00  0.00            
ATOM   2748  GL1 POPE  587     255.455 205.326  40.344  1.00  0.00            
ATOM   2749  GL2 POPE  587     258.273 204.339  38.972  1.00  0.00            
ATOM   2750  C1A POPE  587     252.364 205.537  37.295  1.00  0.00            
ATOM   2751  D2A POPE  587     249.641 208.420  34.090  1.00  0.00            
ATOM   2752  C3A POPE  587     250.700 211.258  31.458  1.00  0.00            
ATOM   2753  C4A POPE  587     251.553 213.465  27.392  1.00  0.00            
ATOM   2754  C1B POPE  587     257.253 203.050  35.333  1.00  0.00            
ATOM   2755  C2B POPE  587     257.662 204.394  30.619  1.00  0.00            
ATOM   2756  C3B POPE  587     254.432 202.200  28.137  1.00  0.00            
ATOM   2757  C4B POPE  587     255.500 200.553  24.608  1.00  0.00            
ATOM   2758  GL0 POPG  588      42.303 203.891  49.395  1.00  0.00            
ATOM   2759  PO4 POPG  588      44.568 207.224  48.163  1.00  0.00            
ATOM   2760  GL1 POPG  588      42.908 207.599  44.624  1.00  0.00            
ATOM   2761  GL2 POPG  588      40.169 205.469  44.717  1.00  0.00            
ATOM   2762  C1A POPG  588      43.469 205.795  40.555  1.00  0.00            
ATOM   2763  D2A POPG  588      40.842 204.065  37.013  1.00  0.00            
ATOM   2764  C3A POPG  588      39.188 206.003  32.940  1.00  0.00            
ATOM   2765  C4A POPG  588      37.128 207.448  30.402  1.00  0.00            
ATOM   2766  C1B POPG  588      36.900 206.055  42.087  1.00  0.00            
ATOM   2767  C2B POPG  588      36.083 205.217  38.390  1.00  0.00            
ATOM   2768  C3B POPG  588      33.368 204.357  34.518  1.00  0.00            
ATOM   2769  C4B POPG  588      32.291 207.200  31.809  1.00  0.00            
ATOM   2770  NH3 POPE  589     265.592 109.080  49.209  1.00  0.00            
ATOM   2771  PO4 POPE  589     263.889 113.176  49.969  1.00  0.00            
ATOM   2772  GL1 POPE  589     264.388 112.290  45.792  1.00  0.00            
ATOM   2773  GL2 POPE  589     262.961 110.813  44.294  1.00  0.00            
ATOM   2774  C1A POPE  589     267.657 112.739  42.848  1.00  0.00            
ATOM   2775  D2A POPE  589     265.318 111.671  39.058  1.00  0.00            
ATOM   2776  C3A POPE  589     262.709 113.513  36.813  1.00  0.00            
ATOM   2777  C4A POPE  589     262.150 115.527  32.667  1.00  0.00            
ATOM   2778  C1B POPE  589     262.839 114.924  42.113  1.00  0.00            
ATOM   2779  C2B POPE  589     262.674 119.952  41.584  1.00  0.00            
ATOM   2780  C3B POPE  589     264.865 122.785  39.238  1.00  0.00            
ATOM   2781  C4B POPE  589     263.367 124.295  36.697  1.00  0.00            
ATOM   2782  GL0 POPG  590     171.889 116.795  51.442  1.00  0.00            
ATOM   2783  PO4 POPG  590     168.573 120.204  51.320  1.00  0.00            
ATOM   2784  GL1 POPG  590     168.099 117.243  47.502  1.00  0.00            
ATOM   2785  GL2 POPG  590     170.496 116.602  44.784  1.00  0.00            
ATOM   2786  C1A POPG  590     164.549 115.399  45.804  1.00  0.00            
ATOM   2787  D2A POPG  590     162.424 111.056  45.544  1.00  0.00            
ATOM   2788  C3A POPG  590     162.365 109.508  41.835  1.00  0.00            
ATOM   2789  C4A POPG  590     162.802 111.226  37.305  1.00  0.00            
ATOM   2790  C1B POPG  590     171.849 119.864  42.037  1.00  0.00            
ATOM   2791  C2B POPG  590     172.106 124.316  42.284  1.00  0.00            
ATOM   2792  C3B POPG  590     171.373 125.761  37.422  1.00  0.00            
ATOM   2793  C4B POPG  590     170.721 123.351  33.699  1.00  0.00            
ATOM   2794  NH3 POPE  591      82.854  93.641  54.823  1.00  0.00            
ATOM   2795  PO4 POPE  591      80.634  90.390  52.291  1.00  0.00            
ATOM   2796  GL1 POPE  591      82.018  91.124  49.319  1.00  0.00            
ATOM   2797  GL2 POPE  591      81.103  87.540  47.189  1.00  0.00            
ATOM   2798  C1A POPE  591      85.005  90.120  46.940  1.00  0.00            
ATOM   2799  D2A POPE  591      86.895  93.442  44.532  1.00  0.00            
ATOM   2800  C3A POPE  591      88.118  92.808  39.611  1.00  0.00            
ATOM   2801  C4A POPE  591      88.187  95.010  34.763  1.00  0.00            
ATOM   2802  C1B POPE  591      81.116  88.383  43.314  1.00  0.00            
ATOM   2803  C2B POPE  591      81.796  88.070  38.813  1.00  0.00            
ATOM   2804  C3B POPE  591      82.651  84.794  35.138  1.00  0.00            
ATOM   2805  C4B POPE  591      86.350  84.410  32.555  1.00  0.00            
ATOM   2806  NH3 POPE  592     276.975  16.418  41.229  1.00  0.00            
ATOM   2807  PO4 POPE  592     273.097  15.508  39.092  1.00  0.00            
ATOM   2808  GL1 POPE  592     274.842  14.999  35.803  1.00  0.00            
ATOM   2809  GL2 POPE  592     278.396  16.969  35.938  1.00  0.00            
ATOM   2810  C1A POPE  592     275.764  14.619  31.114  1.00  0.00            
ATOM   2811  D2A POPE  592     274.535  15.560  27.261  1.00  0.00            
ATOM   2812  C3A POPE  592     276.128  14.018  23.501  1.00  0.00            
ATOM   2813  C4A POPE  592     277.985  13.815  20.402  1.00  0.00            
ATOM   2814  C1B POPE  592     280.128  17.033  32.233  1.00  0.00            
ATOM   2815  C2B POPE  592     284.446  17.317  29.385  1.00  0.00            
ATOM   2816  C3B POPE  592     286.089  16.289  25.580  1.00  0.00            
ATOM   2817  C4B POPE  592     287.504  13.113  23.157  1.00  0.00            
ATOM   2818  NH3 POPE  593     245.059  41.270  40.056  1.00  0.00            
ATOM   2819  PO4 POPE  593     243.715  37.104  40.260  1.00  0.00            
ATOM   2820  GL1 POPE  593     245.993  37.250  36.529  1.00  0.00            
ATOM   2821  GL2 POPE  593     242.430  37.099  35.294  1.00  0.00            
ATOM   2822  C1A POPE  593     247.980  38.553  33.301  1.00  0.00            
ATOM   2823  D2A POPE  593     249.232  39.492  29.493  1.00  0.00            
ATOM   2824  C3A POPE  593     251.825  37.233  26.349  1.00  0.00            
ATOM   2825  C4A POPE  593     251.302  35.113  23.146  1.00  0.00            
ATOM   2826  C1B POPE  593     242.691  36.013  31.475  1.00  0.00            
ATOM   2827  C2B POPE  593     241.713  37.265  27.701  1.00  0.00            
ATOM   2828  C3B POPE  593     240.483  39.471  24.510  1.00  0.00            
ATOM   2829  C4B POPE  593     240.112  42.656  21.460  1.00  0.00            
ATOM   2830  NH3 POPE  594      98.631   1.967  52.027  1.00  0.00            
ATOM   2831  PO4 POPE  594     102.823   0.702  51.518  1.00  0.00            
ATOM   2832  GL1 POPE  594     102.828   0.181  47.100  1.00  0.00            
ATOM   2833  GL2 POPE  594      99.873   2.162  47.213  1.00  0.00            
ATOM   2834  C1A POPE  594     102.409   0.967  42.804  1.00  0.00            
ATOM   2835  D2A POPE  594      99.172   1.481  39.306  1.00  0.00            
ATOM   2836  C3A POPE  594     101.308 298.015  35.566  1.00  0.00            
ATOM   2837  C4A POPE  594     104.928 295.589  34.381  1.00  0.00            
ATOM   2838  C1B POPE  594      98.602   5.089  43.500  1.00  0.00            
ATOM   2839  C2B POPE  594      99.843   6.671  40.292  1.00  0.00            
ATOM   2840  C3B POPE  594     102.429   7.915  37.829  1.00  0.00            
ATOM   2841  C4B POPE  594     104.366   9.666  34.263  1.00  0.00            
ATOM   2842  NH3 POPE  595     261.141 214.847  41.579  1.00  0.00            
ATOM   2843  PO4 POPE  595     260.575 217.146  39.013  1.00  0.00            
ATOM   2844  GL1 POPE  595     262.107 215.767  36.285  1.00  0.00            
ATOM   2845  GL2 POPE  595     265.111 214.678  36.146  1.00  0.00            
ATOM   2846  C1A POPE  595     262.167 215.364  31.905  1.00  0.00            
ATOM   2847  D2A POPE  595     261.685 218.070  28.435  1.00  0.00            
ATOM   2848  C3A POPE  595     260.149 216.285  24.335  1.00  0.00            
ATOM   2849  C4A POPE  595     255.679 216.376  24.756  1.00  0.00            
ATOM   2850  C1B POPE  595     263.866 211.132  34.096  1.00  0.00            
ATOM   2851  C2B POPE  595     260.184 209.354  31.921  1.00  0.00            
ATOM   2852  C3B POPE  595     257.631 208.637  28.739  1.00  0.00            
ATOM   2853  C4B POPE  595     257.186 205.645  24.979  1.00  0.00            
ATOM   2854  NH3 POPE  596     100.963 260.912  55.313  1.00  0.00            
ATOM   2855  PO4 POPE  596     101.048 259.913  50.929  1.00  0.00            
ATOM   2856  GL1 POPE  596     101.136 259.906  46.269  1.00  0.00            
ATOM   2857  GL2 POPE  596     101.564 263.544  45.711  1.00  0.00            
ATOM   2858  C1A POPE  596      99.861 260.267  41.472  1.00  0.00            
ATOM   2859  D2A POPE  596      98.443 259.794  37.106  1.00  0.00            
ATOM   2860  C3A POPE  596     101.482 261.777  33.792  1.00  0.00            
ATOM   2861  C4A POPE  596     103.946 260.568  30.473  1.00  0.00            
ATOM   2862  C1B POPE  596     100.708 265.770  42.733  1.00  0.00            
ATOM   2863  C2B POPE  596      99.763 267.223  38.694  1.00  0.00            
ATOM   2864  C3B POPE  596     100.021 266.575  35.151  1.00  0.00            
ATOM   2865  C4B POPE  596     100.216 267.976  32.351  1.00  0.00            
ATOM   2866  NH3 POPE  597      71.059 231.100  42.606  1.00  0.00            
ATOM   2867  PO4 POPE  597      69.368 234.152  47.077  1.00  0.00            
ATOM   2868  GL1 POPE  597      69.020 236.055  42.961  1.00  0.00            
ATOM   2869  GL2 POPE  597      71.781 237.533  43.188  1.00  0.00            
ATOM   2870  C1A POPE  597      69.539 235.885  37.652  1.00  0.00            
ATOM   2871  D2A POPE  597      71.445 238.634  35.680  1.00  0.00            
ATOM   2872  C3A POPE  597      70.174 238.641  31.665  1.00  0.00            
ATOM   2873  C4A POPE  597      69.170 242.501  27.734  1.00  0.00            
ATOM   2874  C1B POPE  597      74.836 240.257  41.298  1.00  0.00            
ATOM   2875  C2B POPE  597      78.440 242.315  39.634  1.00  0.00            
ATOM   2876  C3B POPE  597      81.468 242.835  36.421  1.00  0.00            
ATOM   2877  C4B POPE  597      82.863 241.274  34.060  1.00  0.00            
ATOM   2878  NH3 POPE  598       6.981 132.839  49.218  1.00  0.00            
ATOM   2879  PO4 POPE  598      10.289 129.448  49.945  1.00  0.00            
ATOM   2880  GL1 POPE  598      10.248 127.719  45.025  1.00  0.00            
ATOM   2881  GL2 POPE  598      11.947 128.588  42.162  1.00  0.00            
ATOM   2882  C1A POPE  598       8.153 125.777  41.666  1.00  0.00            
ATOM   2883  D2A POPE  598      10.441 123.540  39.649  1.00  0.00            
ATOM   2884  C3A POPE  598      13.285 121.310  37.082  1.00  0.00            
ATOM   2885  C4A POPE  598      17.201 121.561  35.398  1.00  0.00            
ATOM   2886  C1B POPE  598      13.468 127.281  38.006  1.00  0.00            
ATOM   2887  C2B POPE  598      13.384 125.608  34.113  1.00  0.00            
ATOM   2888  C3B POPE  598      15.100 123.938  30.097  1.00  0.00            
ATOM   2889  C4B POPE  598      18.329 120.740  30.292  1.00  0.00            
ATOM   2890  NH3 POPE  599     151.740 222.439  42.734  1.00  0.00            
ATOM   2891  PO4 POPE  599     147.867 219.574  41.048  1.00  0.00            
ATOM   2892  GL1 POPE  599     150.583 219.181  37.991  1.00  0.00            
ATOM   2893  GL2 POPE  599     151.090 215.821  38.127  1.00  0.00            
ATOM   2894  C1A POPE  599     150.457 219.645  34.419  1.00  0.00            
ATOM   2895  D2A POPE  599     150.274 218.964  31.020  1.00  0.00            
ATOM   2896  C3A POPE  599     146.291 219.351  30.373  1.00  0.00            
ATOM   2897  C4A POPE  599     140.898 219.560  29.894  1.00  0.00            
ATOM   2898  C1B POPE  599     152.325 214.474  34.050  1.00  0.00            
ATOM   2899  C2B POPE  599     154.209 213.400  31.233  1.00  0.00            
ATOM   2900  C3B POPE  599     154.143 215.564  27.330  1.00  0.00            
ATOM   2901  C4B POPE  599     153.736 216.581  22.961  1.00  0.00            
ATOM   2902  NH3 POPE  600     188.674 257.180  40.006  1.00  0.00            
ATOM   2903  PO4 POPE  600     189.931 252.405  40.872  1.00  0.00            
ATOM   2904  GL1 POPE  600     191.287 252.490  36.936  1.00  0.00            
ATOM   2905  GL2 POPE  600     192.210 256.076  35.678  1.00  0.00            
ATOM   2906  C1A POPE  600     191.150 249.928  33.026  1.00  0.00            
ATOM   2907  D2A POPE  600     189.962 246.256  30.493  1.00  0.00            
ATOM   2908  C3A POPE  600     190.184 245.869  25.829  1.00  0.00            
ATOM   2909  C4A POPE  600     188.470 247.211  21.727  1.00  0.00            
ATOM   2910  C1B POPE  600     190.314 254.431  30.579  1.00  0.00            
ATOM   2911  C2B POPE  600     188.911 250.573  28.777  1.00  0.00            
ATOM   2912  C3B POPE  600     185.416 249.316  26.611  1.00  0.00            
ATOM   2913  C4B POPE  600     184.087 245.978  24.374  1.00  0.00            
ATOM   2914  NH3 POPE  601     162.122   1.241  45.977  1.00  0.00            
ATOM   2915  PO4 POPE  601     164.137   5.355  44.551  1.00  0.00            
ATOM   2916  GL1 POPE  601     162.209   9.212  43.111  1.00  0.00            
ATOM   2917  GL2 POPE  601     159.145   8.804  43.049  1.00  0.00            
ATOM   2918  C1A POPE  601     162.595  12.174  39.294  1.00  0.00            
ATOM   2919  D2A POPE  601     164.432  14.519  35.725  1.00  0.00            
ATOM   2920  C3A POPE  601     162.939  17.197  32.577  1.00  0.00            
ATOM   2921  C4A POPE  601     164.975  18.632  29.472  1.00  0.00            
ATOM   2922  C1B POPE  601     160.780   7.249  38.488  1.00  0.00            
ATOM   2923  C2B POPE  601     162.706   8.171  35.472  1.00  0.00            
ATOM   2924  C3B POPE  601     163.013  11.622  31.784  1.00  0.00            
ATOM   2925  C4B POPE  601     163.266  14.147  28.213  1.00  0.00            
ATOM   2926  GL0 POPG  602      70.023 132.667  51.509  1.00  0.00            
ATOM   2927  PO4 POPG  602      73.132 129.400  49.846  1.00  0.00            
ATOM   2928  GL1 POPG  602      71.581 126.491  46.718  1.00  0.00            
ATOM   2929  GL2 POPG  602      72.796 128.358  43.542  1.00  0.00            
ATOM   2930  C1A POPG  602      70.392 122.766  43.781  1.00  0.00            
ATOM   2931  D2A POPG  602      69.118 122.035  40.388  1.00  0.00            
ATOM   2932  C3A POPG  602      70.935 122.007  36.083  1.00  0.00            
ATOM   2933  C4A POPG  602      72.693 118.355  34.425  1.00  0.00            
ATOM   2934  C1B POPG  602      72.436 126.285  39.599  1.00  0.00            
ATOM   2935  C2B POPG  602      73.126 126.450  35.268  1.00  0.00            
ATOM   2936  C3B POPG  602      76.478 126.147  32.917  1.00  0.00            
ATOM   2937  C4B POPG  602      79.169 125.168  29.425  1.00  0.00            
ATOM   2938  NH3 POPE  603     189.028 226.553  45.926  1.00  0.00            
ATOM   2939  PO4 POPE  603     187.515 222.742  45.081  1.00  0.00            
ATOM   2940  GL1 POPE  603     186.817 222.123  41.891  1.00  0.00            
ATOM   2941  GL2 POPE  603     183.920 222.026  40.414  1.00  0.00            
ATOM   2942  C1A POPE  603     188.436 222.426  37.556  1.00  0.00            
ATOM   2943  D2A POPE  603     188.906 222.869  32.943  1.00  0.00            
ATOM   2944  C3A POPE  603     184.525 223.886  31.808  1.00  0.00            
ATOM   2945  C4A POPE  603     180.990 225.216  30.556  1.00  0.00            
ATOM   2946  C1B POPE  603     183.310 221.428  36.291  1.00  0.00            
ATOM   2947  C2B POPE  603     181.245 220.390  33.101  1.00  0.00            
ATOM   2948  C3B POPE  603     179.615 219.895  28.821  1.00  0.00            
ATOM   2949  C4B POPE  603     178.361 216.963  26.196  1.00  0.00            
ATOM   2950  GL0 POPG  604     186.242 136.349  52.422  1.00  0.00            
ATOM   2951  PO4 POPG  604     189.116 139.116  52.122  1.00  0.00            
ATOM   2952  GL1 POPG  604     190.648 138.727  47.738  1.00  0.00            
ATOM   2953  GL2 POPG  604     193.836 139.209  47.016  1.00  0.00            
ATOM   2954  C1A POPG  604     188.800 137.405  43.823  1.00  0.00            
ATOM   2955  D2A POPG  604     188.553 135.719  40.016  1.00  0.00            
ATOM   2956  C3A POPG  604     192.396 134.886  38.436  1.00  0.00            
ATOM   2957  C4A POPG  604     194.108 133.131  35.176  1.00  0.00            
ATOM   2958  C1B POPG  604     193.826 138.116  42.504  1.00  0.00            
ATOM   2959  C2B POPG  604     191.800 139.708  39.601  1.00  0.00            
ATOM   2960  C3B POPG  604     191.489 138.380  35.825  1.00  0.00            
ATOM   2961  C4B POPG  604     193.432 139.430  30.763  1.00  0.00            
ATOM   2962  NH3 POPE  605       0.716 188.972  49.360  1.00  0.00            
ATOM   2963  PO4 POPE  605       2.823 190.121  45.467  1.00  0.00            
ATOM   2964  GL1 POPE  605       1.600 190.912  40.759  1.00  0.00            
ATOM   2965  GL2 POPE  605     297.421 192.067  42.455  1.00  0.00            
ATOM   2966  C1A POPE  605       0.971 191.418  35.835  1.00  0.00            
ATOM   2967  D2A POPE  605     297.536 192.836  32.613  1.00  0.00            
ATOM   2968  C3A POPE  605       1.702 192.254  29.541  1.00  0.00            
ATOM   2969  C4A POPE  605       4.357 192.561  26.508  1.00  0.00            
ATOM   2970  C1B POPE  605     294.884 192.733  38.744  1.00  0.00            
ATOM   2971  C2B POPE  605     292.794 192.138  34.756  1.00  0.00            
ATOM   2972  C3B POPE  605     292.479 191.094  29.983  1.00  0.00            
ATOM   2973  C4B POPE  605     295.412 190.099  26.511  1.00  0.00            
ATOM   2974  GL0 POPG  606     110.824 144.082  50.973  1.00  0.00            
ATOM   2975  PO4 POPG  606     110.256 139.625  50.153  1.00  0.00            
ATOM   2976  GL1 POPG  606     109.577 138.435  45.845  1.00  0.00            
ATOM   2977  GL2 POPG  606     107.107 139.961  43.332  1.00  0.00            
ATOM   2978  C1A POPG  606     112.013 136.182  42.139  1.00  0.00            
ATOM   2979  D2A POPG  606     112.459 137.798  37.452  1.00  0.00            
ATOM   2980  C3A POPG  606     112.278 134.676  35.400  1.00  0.00            
ATOM   2981  C4A POPG  606     110.122 130.909  33.859  1.00  0.00            
ATOM   2982  C1B POPG  606     104.905 137.669  40.130  1.00  0.00            
ATOM   2983  C2B POPG  606     101.995 135.889  36.914  1.00  0.00            
ATOM   2984  C3B POPG  606     102.364 133.343  32.782  1.00  0.00            
ATOM   2985  C4B POPG  606     102.574 130.367  29.862  1.00  0.00            
ATOM   2986  GL0 POPG  607     254.810 172.000  49.697  1.00  0.00            
ATOM   2987  PO4 POPG  607     250.808 174.523  48.931  1.00  0.00            
ATOM   2988  GL1 POPG  607     252.844 173.057  44.459  1.00  0.00            
ATOM   2989  GL2 POPG  607     253.834 175.325  42.302  1.00  0.00            
ATOM   2990  C1A POPG  607     251.128 171.482  39.841  1.00  0.00            
ATOM   2991  D2A POPG  607     253.853 169.992  36.349  1.00  0.00            
ATOM   2992  C3A POPG  607     253.451 171.937  33.224  1.00  0.00            
ATOM   2993  C4A POPG  607     251.284 173.876  30.491  1.00  0.00            
ATOM   2994  C1B POPG  607     254.608 174.498  37.769  1.00  0.00            
ATOM   2995  C2B POPG  607     254.217 176.486  33.975  1.00  0.00            
ATOM   2996  C3B POPG  607     254.910 178.067  29.310  1.00  0.00            
ATOM   2997  C4B POPG  607     256.428 179.070  26.356  1.00  0.00            
ATOM   2998  NH3 POPE  608      41.093   0.277  47.905  1.00  0.00            
ATOM   2999  PO4 POPE  608      37.511   2.662  47.661  1.00  0.00            
ATOM   3000  GL1 POPE  608      35.701   4.338  44.032  1.00  0.00            
ATOM   3001  GL2 POPE  608      33.573   6.536  43.403  1.00  0.00            
ATOM   3002  C1A POPE  608      37.444   4.894  40.233  1.00  0.00            
ATOM   3003  D2A POPE  608      38.278   6.458  36.290  1.00  0.00            
ATOM   3004  C3A POPE  608      37.240   4.741  32.736  1.00  0.00            
ATOM   3005  C4A POPE  608      35.781   2.764  29.124  1.00  0.00            
ATOM   3006  C1B POPE  608      31.820   7.627  39.880  1.00  0.00            
ATOM   3007  C2B POPE  608      29.744   7.399  36.173  1.00  0.00            
ATOM   3008  C3B POPE  608      27.256   8.729  32.688  1.00  0.00            
ATOM   3009  C4B POPE  608      27.918   8.038  27.619  1.00  0.00            
ATOM   3010  GL0 POPG  609     202.963 201.855  41.124  1.00  0.00            
ATOM   3011  PO4 POPG  609     206.697 203.471  43.730  1.00  0.00            
ATOM   3012  GL1 POPG  609     206.781 204.755  39.730  1.00  0.00            
ATOM   3013  GL2 POPG  609     207.030 201.919  37.478  1.00  0.00            
ATOM   3014  C1A POPG  609     204.919 206.691  36.211  1.00  0.00            
ATOM   3015  D2A POPG  609     202.961 207.785  31.431  1.00  0.00            
ATOM   3016  C3A POPG  609     206.635 207.485  28.691  1.00  0.00            
ATOM   3017  C4A POPG  609     210.203 210.388  26.508  1.00  0.00            
ATOM   3018  C1B POPG  609     207.669 202.047  32.138  1.00  0.00            
ATOM   3019  C2B POPG  609     209.065 203.202  28.063  1.00  0.00            
ATOM   3020  C3B POPG  609     208.563 203.887  23.913  1.00  0.00            
ATOM   3021  C4B POPG  609     207.674 208.335  21.639  1.00  0.00            
ATOM   3022  GL0 POPG  610      69.988  61.129  55.636  1.00  0.00            
ATOM   3023  PO4 POPG  610      69.038  63.897  53.854  1.00  0.00            
ATOM   3024  GL1 POPG  610      70.601  63.679  49.837  1.00  0.00            
ATOM   3025  GL2 POPG  610      74.070  64.570  50.391  1.00  0.00            
ATOM   3026  C1A POPG  610      70.335  63.975  45.484  1.00  0.00            
ATOM   3027  D2A POPG  610      68.499  65.301  41.643  1.00  0.00            
ATOM   3028  C3A POPG  610      70.966  66.854  40.617  1.00  0.00            
ATOM   3029  C4A POPG  610      75.318  67.456  39.778  1.00  0.00            
ATOM   3030  C1B POPG  610      77.496  67.585  50.138  1.00  0.00            
ATOM   3031  C2B POPG  610      76.255  71.411  48.433  1.00  0.00            
ATOM   3032  C3B POPG  610      78.615  74.238  46.394  1.00  0.00            
ATOM   3033  C4B POPG  610      79.512  77.628  42.969  1.00  0.00            
ATOM   3034  GL0 POPG  611     293.262 121.573  52.838  1.00  0.00            
ATOM   3035  PO4 POPG  611     293.002 126.073  51.624  1.00  0.00            
ATOM   3036  GL1 POPG  611     294.281 128.244  48.194  1.00  0.00            
ATOM   3037  GL2 POPG  611     295.726 131.391  47.154  1.00  0.00            
ATOM   3038  C1A POPG  611     293.528 126.738  43.789  1.00  0.00            
ATOM   3039  D2A POPG  611     293.219 125.749  39.508  1.00  0.00            
ATOM   3040  C3A POPG  611     294.354 121.874  37.135  1.00  0.00            
ATOM   3041  C4A POPG  611     294.037 117.483  35.663  1.00  0.00            
ATOM   3042  C1B POPG  611     294.300 131.687  44.525  1.00  0.00            
ATOM   3043  C2B POPG  611     293.252 130.777  40.499  1.00  0.00            
ATOM   3044  C3B POPG  611     292.493 129.974  36.163  1.00  0.00            
ATOM   3045  C4B POPG  611     290.975 126.022  34.707  1.00  0.00            
ATOM   3046  NH3 POPE  612     239.856 107.319  48.292  1.00  0.00            
ATOM   3047  PO4 POPE  612     236.558 104.242  49.197  1.00  0.00            
ATOM   3048  GL1 POPE  612     238.385 103.492  45.366  1.00  0.00            
ATOM   3049  GL2 POPE  612     241.595 103.434  44.921  1.00  0.00            
ATOM   3050  C1A POPE  612     236.711 103.860  40.507  1.00  0.00            
ATOM   3051  D2A POPE  612     235.687 100.783  37.481  1.00  0.00            
ATOM   3052  C3A POPE  612     237.143  99.674  34.176  1.00  0.00            
ATOM   3053  C4A POPE  612     239.530 101.531  31.008  1.00  0.00            
ATOM   3054  C1B POPE  612     241.592 101.365  41.065  1.00  0.00            
ATOM   3055  C2B POPE  612     240.400 101.551  37.381  1.00  0.00            
ATOM   3056  C3B POPE  612     238.342 104.100  35.035  1.00  0.00            
ATOM   3057  C4B POPE  612     236.297 105.198  31.595  1.00  0.00            
ATOM   3058  NH3 POPE  613     168.038 232.695  44.972  1.00  0.00            
ATOM   3059  PO4 POPE  613     164.786 233.157  42.871  1.00  0.00            
ATOM   3060  GL1 POPE  613     164.467 232.152  39.282  1.00  0.00            
ATOM   3061  GL2 POPE  613     165.689 229.099  38.655  1.00  0.00            
ATOM   3062  C1A POPE  613     160.155 233.360  38.154  1.00  0.00            
ATOM   3063  D2A POPE  613     157.284 236.546  35.194  1.00  0.00            
ATOM   3064  C3A POPE  613     158.340 238.376  31.388  1.00  0.00            
ATOM   3065  C4A POPE  613     158.442 238.475  26.671  1.00  0.00            
ATOM   3066  C1B POPE  613     165.793 229.806  35.074  1.00  0.00            
ATOM   3067  C2B POPE  613     164.604 230.364  30.436  1.00  0.00            
ATOM   3068  C3B POPE  613     164.726 232.530  26.966  1.00  0.00            
ATOM   3069  C4B POPE  613     166.278 233.603  22.602  1.00  0.00            
ATOM   3070  NH3 POPE  614     258.933  14.128  33.170  1.00  0.00            
ATOM   3071  PO4 POPE  614     261.217  10.651  34.566  1.00  0.00            
ATOM   3072  GL1 POPE  614     262.278  10.478  30.425  1.00  0.00            
ATOM   3073  GL2 POPE  614     262.997  12.975  30.032  1.00  0.00            
ATOM   3074  C1A POPE  614     261.498   9.567  26.032  1.00  0.00            
ATOM   3075  D2A POPE  614     263.120   9.674  22.243  1.00  0.00            
ATOM   3076  C3A POPE  614     261.344   8.903  19.139  1.00  0.00            
ATOM   3077  C4A POPE  614     261.535  10.189  14.833  1.00  0.00            
ATOM   3078  C1B POPE  614     260.513  15.865  27.541  1.00  0.00            
ATOM   3079  C2B POPE  614     257.807  17.318  24.118  1.00  0.00            
ATOM   3080  C3B POPE  614     255.203  15.983  21.354  1.00  0.00            
ATOM   3081  C4B POPE  614     252.311  15.629  23.659  1.00  0.00            
ATOM   3082  NH3 POPE  615     273.766 101.833  47.363  1.00  0.00            
ATOM   3083  PO4 POPE  615     270.567  98.858  48.814  1.00  0.00            
ATOM   3084  GL1 POPE  615     268.054  98.797  45.828  1.00  0.00            
ATOM   3085  GL2 POPE  615     270.001 100.583  43.795  1.00  0.00            
ATOM   3086  C1A POPE  615     266.503  96.732  42.196  1.00  0.00            
ATOM   3087  D2A POPE  615     267.435  94.857  37.850  1.00  0.00            
ATOM   3088  C3A POPE  615     268.409  97.206  35.421  1.00  0.00            
ATOM   3089  C4A POPE  615     270.765  97.884  31.321  1.00  0.00            
ATOM   3090  C1B POPE  615     272.229  98.642  40.000  1.00  0.00            
ATOM   3091  C2B POPE  615     273.226  96.833  36.061  1.00  0.00            
ATOM   3092  C3B POPE  615     274.796  95.450  32.530  1.00  0.00            
ATOM   3093  C4B POPE  615     279.117  94.193  31.023  1.00  0.00            
ATOM   3094  GL0 POPG  616     217.973 246.420  36.466  1.00  0.00            
ATOM   3095  PO4 POPG  616     215.613 249.368  36.164  1.00  0.00            
ATOM   3096  GL1 POPG  616     213.880 246.242  32.955  1.00  0.00            
ATOM   3097  GL2 POPG  616     215.547 243.471  32.985  1.00  0.00            
ATOM   3098  C1A POPG  616     213.620 244.455  28.415  1.00  0.00            
ATOM   3099  D2A POPG  616     216.472 242.163  25.220  1.00  0.00            
ATOM   3100  C3A POPG  616     218.652 243.752  22.041  1.00  0.00            
ATOM   3101  C4A POPG  616     222.010 246.332  21.248  1.00  0.00            
ATOM   3102  C1B POPG  616     217.066 240.149  30.396  1.00  0.00            
ATOM   3103  C2B POPG  616     218.899 238.803  27.921  1.00  0.00            
ATOM   3104  C3B POPG  616     221.210 237.655  25.015  1.00  0.00            
ATOM   3105  C4B POPG  616     223.119 238.891  21.454  1.00  0.00            
ATOM   3106  NH3 POPE  617     227.155 224.815  42.475  1.00  0.00            
ATOM   3107  PO4 POPE  617     223.837 221.786  44.036  1.00  0.00            
ATOM   3108  GL1 POPE  617     223.137 221.659  40.380  1.00  0.00            
ATOM   3109  GL2 POPE  617     226.262 221.141  39.367  1.00  0.00            
ATOM   3110  C1A POPE  617     222.376 219.738  36.196  1.00  0.00            
ATOM   3111  D2A POPE  617     223.043 221.500  32.425  1.00  0.00            
ATOM   3112  C3A POPE  617     220.172 218.125  30.879  1.00  0.00            
ATOM   3113  C4A POPE  617     219.128 214.596  27.756  1.00  0.00            
ATOM   3114  C1B POPE  617     227.802 220.747  34.341  1.00  0.00            
ATOM   3115  C2B POPE  617     228.285 220.986  30.429  1.00  0.00            
ATOM   3116  C3B POPE  617     226.985 221.456  25.560  1.00  0.00            
ATOM   3117  C4B POPE  617     223.991 220.896  23.002  1.00  0.00            
ATOM   3118  NH3 POPE  618     197.920  98.602  47.029  1.00  0.00            
ATOM   3119  PO4 POPE  618     193.776 101.110  46.282  1.00  0.00            
ATOM   3120  GL1 POPE  618     191.670 100.790  43.055  1.00  0.00            
ATOM   3121  GL2 POPE  618     188.180 100.628  44.165  1.00  0.00            
ATOM   3122  C1A POPE  618     191.682  98.622  38.598  1.00  0.00            
ATOM   3123  D2A POPE  618     193.341  99.854  35.088  1.00  0.00            
ATOM   3124  C3A POPE  618     193.056 103.524  34.328  1.00  0.00            
ATOM   3125  C4A POPE  618     189.352 104.501  31.569  1.00  0.00            
ATOM   3126  C1B POPE  618     186.691 101.483  40.503  1.00  0.00            
ATOM   3127  C2B POPE  618     187.009 100.870  37.226  1.00  0.00            
ATOM   3128  C3B POPE  618     185.090 102.259  32.750  1.00  0.00            
ATOM   3129  C4B POPE  618     182.068 102.839  29.654  1.00  0.00            
ATOM   3130  NH3 POPE  619     228.282  30.086  36.943  1.00  0.00            
ATOM   3131  PO4 POPE  619     230.531  25.999  38.117  1.00  0.00            
ATOM   3132  GL1 POPE  619     232.107  23.982  34.834  1.00  0.00            
ATOM   3133  GL2 POPE  619     236.189  22.741  34.556  1.00  0.00            
ATOM   3134  C1A POPE  619     230.323  22.470  30.446  1.00  0.00            
ATOM   3135  D2A POPE  619     231.272  20.872  26.045  1.00  0.00            
ATOM   3136  C3A POPE  619     228.996  22.589  22.656  1.00  0.00            
ATOM   3137  C4A POPE  619     230.047  24.497  17.969  1.00  0.00            
ATOM   3138  C1B POPE  619     235.533  26.146  31.650  1.00  0.00            
ATOM   3139  C2B POPE  619     237.368  28.389  27.522  1.00  0.00            
ATOM   3140  C3B POPE  619     239.179  28.446  23.481  1.00  0.00            
ATOM   3141  C4B POPE  619     242.119  28.245  19.848  1.00  0.00            
ATOM   3142  NH3 POPE  620     158.477 214.116  47.397  1.00  0.00            
ATOM   3143  PO4 POPE  620     153.550 213.390  46.609  1.00  0.00            
ATOM   3144  GL1 POPE  620     153.865 211.896  41.769  1.00  0.00            
ATOM   3145  GL2 POPE  620     150.917 210.133  41.434  1.00  0.00            
ATOM   3146  C1A POPE  620     154.317 210.514  38.155  1.00  0.00            
ATOM   3147  D2A POPE  620     151.576 209.128  34.149  1.00  0.00            
ATOM   3148  C3A POPE  620     151.843 208.843  30.469  1.00  0.00            
ATOM   3149  C4A POPE  620     152.191 211.345  26.342  1.00  0.00            
ATOM   3150  C1B POPE  620     149.248 211.168  37.982  1.00  0.00            
ATOM   3151  C2B POPE  620     146.756 211.460  35.117  1.00  0.00            
ATOM   3152  C3B POPE  620     148.646 212.776  30.992  1.00  0.00            
ATOM   3153  C4B POPE  620     149.227 215.332  27.547  1.00  0.00            
ATOM   3154  NH3 POPE  621      48.310 292.622  50.449  1.00  0.00            
ATOM   3155  PO4 POPE  621      52.101 296.144  51.901  1.00  0.00            
ATOM   3156  GL1 POPE  621      52.580 294.296  47.442  1.00  0.00            
ATOM   3157  GL2 POPE  621      53.486 297.359  44.774  1.00  0.00            
ATOM   3158  C1A POPE  621      52.691 292.051  43.157  1.00  0.00            
ATOM   3159  D2A POPE  621      49.803 292.213  39.320  1.00  0.00            
ATOM   3160  C3A POPE  621      47.199 289.386  37.797  1.00  0.00            
ATOM   3161  C4A POPE  621      46.731 287.269  33.493  1.00  0.00            
ATOM   3162  C1B POPE  621      54.108 296.197  39.960  1.00  0.00            
ATOM   3163  C2B POPE  621      54.202 295.959  35.244  1.00  0.00            
ATOM   3164  C3B POPE  621      56.977 295.869  32.526  1.00  0.00            
ATOM   3165  C4B POPE  621      58.418 297.460  29.620  1.00  0.00            
ATOM   3166  GL0 POPG  622     269.213 143.580  52.032  1.00  0.00            
ATOM   3167  PO4 POPG  622     271.466 140.688  53.682  1.00  0.00            
ATOM   3168  GL1 POPG  622     273.339 140.936  49.572  1.00  0.00            
ATOM   3169  GL2 POPG  622     271.333 141.664  46.036  1.00  0.00            
ATOM   3170  C1A POPG  622     275.777 143.767  47.451  1.00  0.00            
ATOM   3171  D2A POPG  622     275.294 146.789  44.089  1.00  0.00            
ATOM   3172  C3A POPG  622     276.439 150.005  41.526  1.00  0.00            
ATOM   3173  C4A POPG  622     280.123 153.714  42.372  1.00  0.00            
ATOM   3174  C1B POPG  622     272.863 142.718  42.107  1.00  0.00            
ATOM   3175  C2B POPG  622     276.977 143.669  40.132  1.00  0.00            
ATOM   3176  C3B POPG  622     279.026 139.843  37.368  1.00  0.00            
ATOM   3177  C4B POPG  622     279.575 138.111  32.947  1.00  0.00            
ATOM   3178  NH3 POPE  623      55.652  30.808  51.174  1.00  0.00            
ATOM   3179  PO4 POPE  623      58.139  27.855  52.866  1.00  0.00            
ATOM   3180  GL1 POPE  623      59.448  28.132  48.279  1.00  0.00            
ATOM   3181  GL2 POPE  623      58.375  31.151  46.968  1.00  0.00            
ATOM   3182  C1A POPE  623      62.482  29.385  45.125  1.00  0.00            
ATOM   3183  D2A POPE  623      63.595  31.334  41.968  1.00  0.00            
ATOM   3184  C3A POPE  623      66.746  33.118  40.376  1.00  0.00            
ATOM   3185  C4A POPE  623      69.279  33.663  36.968  1.00  0.00            
ATOM   3186  C1B POPE  623      60.971  34.438  46.036  1.00  0.00            
ATOM   3187  C2B POPE  623      64.248  36.048  44.501  1.00  0.00            
ATOM   3188  C3B POPE  623      68.351  36.912  43.658  1.00  0.00            
ATOM   3189  C4B POPE  623      71.479  37.512  40.320  1.00  0.00            
ATOM   3190  NH3 POPE  624      78.139 209.412  44.205  1.00  0.00            
ATOM   3191  PO4 POPE  624      82.009 211.835  42.832  1.00  0.00            
ATOM   3192  GL1 POPE  624      81.595 212.822  39.456  1.00  0.00            
ATOM   3193  GL2 POPE  624      79.607 214.702  37.850  1.00  0.00            
ATOM   3194  C1A POPE  624      84.226 213.681  36.535  1.00  0.00            
ATOM   3195  D2A POPE  624      87.929 214.157  33.692  1.00  0.00            
ATOM   3196  C3A POPE  624      89.395 213.462  29.830  1.00  0.00            
ATOM   3197  C4A POPE  624      88.747 212.762  25.234  1.00  0.00            
ATOM   3198  C1B POPE  624      80.760 216.652  35.073  1.00  0.00            
ATOM   3199  C2B POPE  624      80.263 219.454  31.517  1.00  0.00            
ATOM   3200  C3B POPE  624      78.166 220.694  28.087  1.00  0.00            
ATOM   3201  C4B POPE  624      78.832 221.151  24.297  1.00  0.00            
ATOM   3202  GL0 POPG  625     244.472 109.558  54.410  1.00  0.00            
ATOM   3203  PO4 POPG  625     241.793 110.954  51.571  1.00  0.00            
ATOM   3204  GL1 POPG  625     242.402 111.888  47.328  1.00  0.00            
ATOM   3205  GL2 POPG  625     244.965 112.247  46.284  1.00  0.00            
ATOM   3206  C1A POPG  625     238.691 113.780  44.625  1.00  0.00            
ATOM   3207  D2A POPG  625     235.819 114.575  42.565  1.00  0.00            
ATOM   3208  C3A POPG  625     237.860 116.712  38.203  1.00  0.00            
ATOM   3209  C4A POPG  625     241.405 116.973  35.127  1.00  0.00            
ATOM   3210  C1B POPG  625     243.838 113.632  42.563  1.00  0.00            
ATOM   3211  C2B POPG  625     244.764 115.620  38.471  1.00  0.00            
ATOM   3212  C3B POPG  625     245.362 114.844  34.286  1.00  0.00            
ATOM   3213  C4B POPG  625     248.285 116.525  30.741  1.00  0.00            
ATOM   3214  NH3 POPE  626     227.554  39.125  38.829  1.00  0.00            
ATOM   3215  PO4 POPE  626     226.002  43.603  39.482  1.00  0.00            
ATOM   3216  GL1 POPE  626     226.761  46.306  36.219  1.00  0.00            
ATOM   3217  GL2 POPE  626     227.797  49.685  36.820  1.00  0.00            
ATOM   3218  C1A POPE  626     225.931  47.303  31.598  1.00  0.00            
ATOM   3219  D2A POPE  626     227.902  47.426  28.086  1.00  0.00            
ATOM   3220  C3A POPE  626     225.689  47.949  24.653  1.00  0.00            
ATOM   3221  C4A POPE  626     221.372  49.065  23.124  1.00  0.00            
ATOM   3222  C1B POPE  626     225.935  52.511  32.959  1.00  0.00            
ATOM   3223  C2B POPE  626     226.705  52.352  28.316  1.00  0.00            
ATOM   3224  C3B POPE  626     230.668  50.850  25.362  1.00  0.00            
ATOM   3225  C4B POPE  626     234.170  49.198  23.296  1.00  0.00            
ATOM   3226  GL0 POPG  627      50.151  82.041  52.142  1.00  0.00            
ATOM   3227  PO4 POPG  627      50.746  82.681  48.222  1.00  0.00            
ATOM   3228  GL1 POPG  627      53.611  84.776  44.103  1.00  0.00            
ATOM   3229  GL2 POPG  627      54.212  88.075  43.025  1.00  0.00            
ATOM   3230  C1A POPG  627      56.931  83.196  41.267  1.00  0.00            
ATOM   3231  D2A POPG  627      58.815  83.083  37.460  1.00  0.00            
ATOM   3232  C3A POPG  627      63.417  84.257  37.974  1.00  0.00            
ATOM   3233  C4A POPG  627      65.159  86.543  35.383  1.00  0.00            
ATOM   3234  C1B POPG  627      54.542  87.347  39.034  1.00  0.00            
ATOM   3235  C2B POPG  627      54.869  85.496  34.796  1.00  0.00            
ATOM   3236  C3B POPG  627      53.851  85.752  29.337  1.00  0.00            
ATOM   3237  C4B POPG  627      54.323  81.981  26.100  1.00  0.00            
ATOM   3238  GL0 POPG  628     182.075 231.013  45.227  1.00  0.00            
ATOM   3239  PO4 POPG  628     177.786 232.156  47.822  1.00  0.00            
ATOM   3240  GL1 POPG  628     175.426 231.281  44.566  1.00  0.00            
ATOM   3241  GL2 POPG  628     178.153 231.121  42.199  1.00  0.00            
ATOM   3242  C1A POPG  628     173.323 233.271  41.471  1.00  0.00            
ATOM   3243  D2A POPG  628     173.061 236.107  37.642  1.00  0.00            
ATOM   3244  C3A POPG  628     172.428 236.824  34.282  1.00  0.00            
ATOM   3245  C4A POPG  628     170.675 237.395  31.244  1.00  0.00            
ATOM   3246  C1B POPG  628     176.279 230.313  38.807  1.00  0.00            
ATOM   3247  C2B POPG  628     175.047 231.827  34.705  1.00  0.00            
ATOM   3248  C3B POPG  628     173.861 233.032  31.478  1.00  0.00            
ATOM   3249  C4B POPG  628     175.653 235.101  28.430  1.00  0.00            
ATOM   3250  GL0 POPG  629     115.246 183.136  46.452  1.00  0.00            
ATOM   3251  PO4 POPG  629     115.619 179.510  47.810  1.00  0.00            
ATOM   3252  GL1 POPG  629     116.044 178.268  44.923  1.00  0.00            
ATOM   3253  GL2 POPG  629     114.212 178.875  43.294  1.00  0.00            
ATOM   3254  C1A POPG  629     117.227 176.053  40.829  1.00  0.00            
ATOM   3255  D2A POPG  629     118.116 173.255  38.865  1.00  0.00            
ATOM   3256  C3A POPG  629     117.369 174.797  34.887  1.00  0.00            
ATOM   3257  C4A POPG  629     119.422 177.873  33.139  1.00  0.00            
ATOM   3258  C1B POPG  629     114.587 180.154  37.913  1.00  0.00            
ATOM   3259  C2B POPG  629     114.469 179.918  33.618  1.00  0.00            
ATOM   3260  C3B POPG  629     115.194 182.021  31.371  1.00  0.00            
ATOM   3261  C4B POPG  629     120.360 182.197  30.122  1.00  0.00            
ATOM   3262  GL0 POPG  630     265.989 167.946  52.563  1.00  0.00            
ATOM   3263  PO4 POPG  630     263.305 168.007  49.271  1.00  0.00            
ATOM   3264  GL1 POPG  630     264.603 165.898  45.503  1.00  0.00            
ATOM   3265  GL2 POPG  630     262.366 164.611  44.234  1.00  0.00            
ATOM   3266  C1A POPG  630     266.254 166.972  40.505  1.00  0.00            
ATOM   3267  D2A POPG  630     265.924 164.224  37.098  1.00  0.00            
ATOM   3268  C3A POPG  630     266.990 163.384  33.968  1.00  0.00            
ATOM   3269  C4A POPG  630     267.197 163.936  29.172  1.00  0.00            
ATOM   3270  C1B POPG  630     261.687 164.818  40.121  1.00  0.00            
ATOM   3271  C2B POPG  630     262.665 167.808  37.107  1.00  0.00            
ATOM   3272  C3B POPG  630     263.168 168.325  32.562  1.00  0.00            
ATOM   3273  C4B POPG  630     260.729 170.132  29.158  1.00  0.00            
ATOM   3274  GL0 POPG  631      25.441 127.662  47.718  1.00  0.00            
ATOM   3275  PO4 POPG  631      28.847 126.971  48.063  1.00  0.00            
ATOM   3276  GL1 POPG  631      31.248 129.631  44.961  1.00  0.00            
ATOM   3277  GL2 POPG  631      33.926 130.858  43.341  1.00  0.00            
ATOM   3278  C1A POPG  631      29.762 129.322  40.977  1.00  0.00            
ATOM   3279  D2A POPG  631      27.129 129.788  37.547  1.00  0.00            
ATOM   3280  C3A POPG  631      27.069 132.306  33.809  1.00  0.00            
ATOM   3281  C4A POPG  631      28.762 134.108  30.058  1.00  0.00            
ATOM   3282  C1B POPG  631      34.239 130.952  38.464  1.00  0.00            
ATOM   3283  C2B POPG  631      37.250 132.249  34.877  1.00  0.00            
ATOM   3284  C3B POPG  631      37.513 134.404  30.919  1.00  0.00            
ATOM   3285  C4B POPG  631      41.096 131.275  29.543  1.00  0.00            
ATOM   3286  GL0 POPG  632     278.116 221.559  37.491  1.00  0.00            
ATOM   3287  PO4 POPG  632     280.957 221.483  41.001  1.00  0.00            
ATOM   3288  GL1 POPG  632     283.519 222.397  36.855  1.00  0.00            
ATOM   3289  GL2 POPG  632     282.057 225.300  34.814  1.00  0.00            
ATOM   3290  C1A POPG  632     285.633 222.391  33.145  1.00  0.00            
ATOM   3291  D2A POPG  632     286.388 223.026  28.402  1.00  0.00            
ATOM   3292  C3A POPG  632     282.781 223.770  25.569  1.00  0.00            
ATOM   3293  C4A POPG  632     279.504 220.473  24.552  1.00  0.00            
ATOM   3294  C1B POPG  632     284.428 227.272  31.636  1.00  0.00            
ATOM   3295  C2B POPG  632     286.490 227.935  27.910  1.00  0.00            
ATOM   3296  C3B POPG  632     290.122 225.871  24.097  1.00  0.00            
ATOM   3297  C4B POPG  632     292.856 224.228  21.371  1.00  0.00            
ATOM   3298  GL0 POPG  633     218.285 180.433  46.462  1.00  0.00            
ATOM   3299  PO4 POPG  633     222.651 178.808  45.871  1.00  0.00            
ATOM   3300  GL1 POPG  633     221.992 177.746  42.299  1.00  0.00            
ATOM   3301  GL2 POPG  633     224.470 176.060  41.472  1.00  0.00            
ATOM   3302  C1A POPG  633     223.037 180.292  38.619  1.00  0.00            
ATOM   3303  D2A POPG  633     223.594 179.616  34.597  1.00  0.00            
ATOM   3304  C3A POPG  633     223.882 175.815  31.645  1.00  0.00            
ATOM   3305  C4A POPG  633     223.100 174.484  27.712  1.00  0.00            
ATOM   3306  C1B POPG  633     223.920 175.267  38.771  1.00  0.00            
ATOM   3307  C2B POPG  633     222.333 173.246  35.597  1.00  0.00            
ATOM   3308  C3B POPG  633     221.242 171.359  31.871  1.00  0.00            
ATOM   3309  C4B POPG  633     216.485 173.088  31.081  1.00  0.00            
ATOM   3310  GL0 POPG  634     249.555 126.535  48.506  1.00  0.00            
ATOM   3311  PO4 POPG  634     248.669 130.372  51.151  1.00  0.00            
ATOM   3312  GL1 POPG  634     246.652 130.004  46.879  1.00  0.00            
ATOM   3313  GL2 POPG  634     248.798 129.127  44.165  1.00  0.00            
ATOM   3314  C1A POPG  634     244.109 129.375  42.550  1.00  0.00            
ATOM   3315  D2A POPG  634     243.585 130.645  38.647  1.00  0.00            
ATOM   3316  C3A POPG  634     239.509 132.395  36.907  1.00  0.00            
ATOM   3317  C4A POPG  634     236.868 136.497  36.616  1.00  0.00            
ATOM   3318  C1B POPG  634     248.705 128.970  40.017  1.00  0.00            
ATOM   3319  C2B POPG  634     247.992 128.157  36.302  1.00  0.00            
ATOM   3320  C3B POPG  634     246.671 124.663  35.593  1.00  0.00            
ATOM   3321  C4B POPG  634     245.468 120.556  34.061  1.00  0.00            
ATOM   3322  GL0 POPG  635      63.740 136.072  45.567  1.00  0.00            
ATOM   3323  PO4 POPG  635      65.838 133.251  48.542  1.00  0.00            
ATOM   3324  GL1 POPG  635      64.827 131.122  44.781  1.00  0.00            
ATOM   3325  GL2 POPG  635      66.694 132.889  42.435  1.00  0.00            
ATOM   3326  C1A POPG  635      62.780 128.721  41.297  1.00  0.00            
ATOM   3327  D2A POPG  635      63.767 126.982  36.809  1.00  0.00            
ATOM   3328  C3A POPG  635      65.325 128.298  32.144  1.00  0.00            
ATOM   3329  C4A POPG  635      66.450 126.995  27.205  1.00  0.00            
ATOM   3330  C1B POPG  635      69.752 131.445  39.236  1.00  0.00            
ATOM   3331  C2B POPG  635      73.202 131.533  36.669  1.00  0.00            
ATOM   3332  C3B POPG  635      76.450 130.944  34.635  1.00  0.00            
ATOM   3333  C4B POPG  635      79.391 130.675  31.834  1.00  0.00            
ATOM   3334  GL0 POPG  636       9.158  75.922  45.106  1.00  0.00            
ATOM   3335  PO4 POPG  636       5.384  76.455  47.158  1.00  0.00            
ATOM   3336  GL1 POPG  636       5.048  78.504  43.038  1.00  0.00            
ATOM   3337  GL2 POPG  636       2.690  77.585  40.718  1.00  0.00            
ATOM   3338  C1A POPG  636       6.090  81.559  39.077  1.00  0.00            
ATOM   3339  D2A POPG  636       7.902  80.810  34.313  1.00  0.00            
ATOM   3340  C3A POPG  636      11.956  80.489  30.661  1.00  0.00            
ATOM   3341  C4A POPG  636      15.955  80.818  27.838  1.00  0.00            
ATOM   3342  C1B POPG  636       4.227  76.740  37.097  1.00  0.00            
ATOM   3343  C2B POPG  636       5.725  76.259  33.952  1.00  0.00            
ATOM   3344  C3B POPG  636      10.240  76.134  33.565  1.00  0.00            
ATOM   3345  C4B POPG  636      14.777  76.857  32.339  1.00  0.00            
ATOM   3346  NH3 POPE  637     235.004 278.297  36.132  1.00  0.00            
ATOM   3347  PO4 POPE  637     237.060 274.187  37.529  1.00  0.00            
ATOM   3348  GL1 POPE  637     236.476 274.516  33.202  1.00  0.00            
ATOM   3349  GL2 POPE  637     238.412 277.380  31.259  1.00  0.00            
ATOM   3350  C1A POPE  637     233.655 274.574  30.240  1.00  0.00            
ATOM   3351  D2A POPE  637     230.864 277.714  27.775  1.00  0.00            
ATOM   3352  C3A POPE  637     226.483 278.659  27.091  1.00  0.00            
ATOM   3353  C4A POPE  637     225.117 278.842  22.878  1.00  0.00            
ATOM   3354  C1B POPE  637     240.714 278.681  26.258  1.00  0.00            
ATOM   3355  C2B POPE  637     240.340 279.820  22.133  1.00  0.00            
ATOM   3356  C3B POPE  637     240.900 282.319  18.477  1.00  0.00            
ATOM   3357  C4B POPE  637     240.689 283.804  14.219  1.00  0.00            
ATOM   3358  NH3 POPE  638      49.387 267.540  47.624  1.00  0.00            
ATOM   3359  PO4 POPE  638      46.346 271.006  49.717  1.00  0.00            
ATOM   3360  GL1 POPE  638      47.126 272.137  45.683  1.00  0.00            
ATOM   3361  GL2 POPE  638      44.549 273.083  44.042  1.00  0.00            
ATOM   3362  C1A POPE  638      50.066 273.817  42.962  1.00  0.00            
ATOM   3363  D2A POPE  638      51.812 277.249  41.130  1.00  0.00            
ATOM   3364  C3A POPE  638      49.731 277.869  36.948  1.00  0.00            
ATOM   3365  C4A POPE  638      49.480 275.265  33.317  1.00  0.00            
ATOM   3366  C1B POPE  638      42.481 272.701  39.905  1.00  0.00            
ATOM   3367  C2B POPE  638      40.694 273.883  35.819  1.00  0.00            
ATOM   3368  C3B POPE  638      40.801 274.733  30.972  1.00  0.00            
ATOM   3369  C4B POPE  638      38.614 276.241  27.454  1.00  0.00            
ATOM   3370  GL0 POPG  639     187.111 249.885  46.068  1.00  0.00            
ATOM   3371  PO4 POPG  639     184.902 251.794  42.093  1.00  0.00            
ATOM   3372  GL1 POPG  639     185.897 252.781  38.483  1.00  0.00            
ATOM   3373  GL2 POPG  639     186.393 249.977  36.717  1.00  0.00            
ATOM   3374  C1A POPG  639     185.536 254.667  34.278  1.00  0.00            
ATOM   3375  D2A POPG  639     184.669 253.262  29.995  1.00  0.00            
ATOM   3376  C3A POPG  639     184.652 254.231  25.411  1.00  0.00            
ATOM   3377  C4A POPG  639     184.021 251.297  22.024  1.00  0.00            
ATOM   3378  C1B POPG  639     188.853 246.208  35.667  1.00  0.00            
ATOM   3379  C2B POPG  639     187.032 242.301  33.157  1.00  0.00            
ATOM   3380  C3B POPG  639     186.517 238.766  30.834  1.00  0.00            
ATOM   3381  C4B POPG  639     184.237 238.122  26.815  1.00  0.00            
ATOM   3382  NH3 POPE  640     112.214  56.959  57.583  1.00  0.00            
ATOM   3383  PO4 POPE  640     116.501  54.354  57.508  1.00  0.00            
ATOM   3384  GL1 POPE  640     116.867  53.045  54.109  1.00  0.00            
ATOM   3385  GL2 POPE  640     118.731  50.760  54.469  1.00  0.00            
ATOM   3386  C1A POPE  640     116.158  53.285  49.619  1.00  0.00            
ATOM   3387  D2A POPE  640     119.225  52.614  46.055  1.00  0.00            
ATOM   3388  C3A POPE  640     119.089  54.551  42.144  1.00  0.00            
ATOM   3389  C4A POPE  640     119.388  58.608  39.668  1.00  0.00            
ATOM   3390  C1B POPE  640     120.465  50.699  50.272  1.00  0.00            
ATOM   3391  C2B POPE  640     124.166  50.944  47.054  1.00  0.00            
ATOM   3392  C3B POPE  640     126.331  48.630  44.197  1.00  0.00            
ATOM   3393  C4B POPE  640     126.135  47.366  39.331  1.00  0.00            
ATOM   3394  GL0 POPG  641      12.286 214.843  47.541  1.00  0.00            
ATOM   3395  PO4 POPG  641       9.007 217.514  49.118  1.00  0.00            
ATOM   3396  GL1 POPG  641      10.279 220.094  45.252  1.00  0.00            
ATOM   3397  GL2 POPG  641       7.487 220.743  41.362  1.00  0.00            
ATOM   3398  C1A POPG  641      10.617 217.418  41.960  1.00  0.00            
ATOM   3399  D2A POPG  641      11.607 215.175  38.462  1.00  0.00            
ATOM   3400  C3A POPG  641      15.700 213.888  37.891  1.00  0.00            
ATOM   3401  C4A POPG  641      18.779 212.062  41.167  1.00  0.00            
ATOM   3402  C1B POPG  641       5.186 223.206  38.878  1.00  0.00            
ATOM   3403  C2B POPG  641       4.014 226.878  37.065  1.00  0.00            
ATOM   3404  C3B POPG  641       2.361 230.670  37.361  1.00  0.00            
ATOM   3405  C4B POPG  641       5.254 234.873  38.206  1.00  0.00            
ATOM   3406  GL0 POPG  642     222.038   5.279  39.763  1.00  0.00            
ATOM   3407  PO4 POPG  642     222.275   2.997  37.021  1.00  0.00            
ATOM   3408  GL1 POPG  642     222.639   3.438  32.717  1.00  0.00            
ATOM   3409  GL2 POPG  642     223.361   1.134  29.785  1.00  0.00            
ATOM   3410  C1A POPG  642     222.709   6.642  28.276  1.00  0.00            
ATOM   3411  D2A POPG  642     221.750   7.795  24.551  1.00  0.00            
ATOM   3412  C3A POPG  642     224.773   5.985  21.695  1.00  0.00            
ATOM   3413  C4A POPG  642     227.809   2.266  20.676  1.00  0.00            
ATOM   3414  C1B POPG  642     223.235   2.731  25.672  1.00  0.00            
ATOM   3415  C2B POPG  642     222.990   1.323  21.789  1.00  0.00            
ATOM   3416  C3B POPG  642     222.624   1.634  17.822  1.00  0.00            
ATOM   3417  C4B POPG  642     225.334   4.445  16.561  1.00  0.00            
ATOM   3418  NH3 POPE  643      25.108 258.249  44.512  1.00  0.00            
ATOM   3419  PO4 POPE  643      20.569 260.119  43.748  1.00  0.00            
ATOM   3420  GL1 POPE  643      23.194 260.981  40.880  1.00  0.00            
ATOM   3421  GL2 POPE  643      25.663 258.975  39.707  1.00  0.00            
ATOM   3422  C1A POPE  643      21.467 261.593  37.013  1.00  0.00            
ATOM   3423  D2A POPE  643      20.628 263.622  33.310  1.00  0.00            
ATOM   3424  C3A POPE  643      20.654 262.471  28.811  1.00  0.00            
ATOM   3425  C4A POPE  643      20.337 261.309  23.841  1.00  0.00            
ATOM   3426  C1B POPE  643      24.293 256.766  36.372  1.00  0.00            
ATOM   3427  C2B POPE  643      19.819 254.304  34.639  1.00  0.00            
ATOM   3428  C3B POPE  643      18.053 253.218  30.492  1.00  0.00            
ATOM   3429  C4B POPE  643      20.658 251.473  27.354  1.00  0.00            
ATOM   3430  NH3 POPE  644      65.198 125.392  52.337  1.00  0.00            
ATOM   3431  PO4 POPE  644      65.063 122.429  49.755  1.00  0.00            
ATOM   3432  GL1 POPE  644      66.826 121.444  46.953  1.00  0.00            
ATOM   3433  GL2 POPE  644      69.043 119.025  47.213  1.00  0.00            
ATOM   3434  C1A POPE  644      65.560 119.028  42.840  1.00  0.00            
ATOM   3435  D2A POPE  644      64.380 115.693  40.493  1.00  0.00            
ATOM   3436  C3A POPE  644      63.225 116.284  37.464  1.00  0.00            
ATOM   3437  C4A POPE  644      62.440 116.496  33.641  1.00  0.00            
ATOM   3438  C1B POPE  644      70.600 117.261  43.686  1.00  0.00            
ATOM   3439  C2B POPE  644      69.350 117.022  39.041  1.00  0.00            
ATOM   3440  C3B POPE  644      67.528 118.803  34.501  1.00  0.00            
ATOM   3441  C4B POPE  644      67.879 120.548  30.705  1.00  0.00            
ATOM   3442  NH3 POPE  645     223.699 111.757  51.036  1.00  0.00            
ATOM   3443  PO4 POPE  645     219.573 112.350  51.490  1.00  0.00            
ATOM   3444  GL1 POPE  645     216.502 111.916  47.792  1.00  0.00            
ATOM   3445  GL2 POPE  645     215.363 109.161  46.695  1.00  0.00            
ATOM   3446  C1A POPE  645     216.242 113.502  43.959  1.00  0.00            
ATOM   3447  D2A POPE  645     214.556 115.737  40.969  1.00  0.00            
ATOM   3448  C3A POPE  645     213.955 114.329  37.205  1.00  0.00            
ATOM   3449  C4A POPE  645     213.602 116.357  33.090  1.00  0.00            
ATOM   3450  C1B POPE  645     213.180 108.210  44.328  1.00  0.00            
ATOM   3451  C2B POPE  645     209.696 104.346  41.902  1.00  0.00            
ATOM   3452  C3B POPE  645     207.803 103.437  37.530  1.00  0.00            
ATOM   3453  C4B POPE  645     205.797 100.439  34.948  1.00  0.00            
ATOM   3454  GL0 POPG  646     233.274  42.979  42.003  1.00  0.00            
ATOM   3455  PO4 POPG  646     236.398  43.891  38.797  1.00  0.00            
ATOM   3456  GL1 POPG  646     237.030  45.672  35.344  1.00  0.00            
ATOM   3457  GL2 POPG  646     234.827  42.324  33.742  1.00  0.00            
ATOM   3458  C1A POPG  646     240.401  44.733  32.719  1.00  0.00            
ATOM   3459  D2A POPG  646     243.254  45.694  31.958  1.00  0.00            
ATOM   3460  C3A POPG  646     243.956  47.813  28.787  1.00  0.00            
ATOM   3461  C4A POPG  646     246.698  49.423  24.380  1.00  0.00            
ATOM   3462  C1B POPG  646     234.804  43.111  29.183  1.00  0.00            
ATOM   3463  C2B POPG  646     231.796  45.500  25.578  1.00  0.00            
ATOM   3464  C3B POPG  646     229.551  47.745  21.634  1.00  0.00            
ATOM   3465  C4B POPG  646     231.952  50.354  19.159  1.00  0.00            
ATOM   3466  GL0 POPG  647      10.772 159.045  50.674  1.00  0.00            
ATOM   3467  PO4 POPG  647      11.695 158.870  46.819  1.00  0.00            
ATOM   3468  GL1 POPG  647      12.769 160.839  43.520  1.00  0.00            
ATOM   3469  GL2 POPG  647      15.862 160.283  44.510  1.00  0.00            
ATOM   3470  C1A POPG  647      12.673 161.136  39.301  1.00  0.00            
ATOM   3471  D2A POPG  647      13.062 159.348  35.100  1.00  0.00            
ATOM   3472  C3A POPG  647      11.301 160.200  32.566  1.00  0.00            
ATOM   3473  C4A POPG  647      11.484 159.041  27.873  1.00  0.00            
ATOM   3474  C1B POPG  647      17.009 158.861  41.022  1.00  0.00            
ATOM   3475  C2B POPG  647      16.847 156.947  37.838  1.00  0.00            
ATOM   3476  C3B POPG  647      17.320 157.766  32.830  1.00  0.00            
ATOM   3477  C4B POPG  647      15.801 159.817  29.593  1.00  0.00            
ATOM   3478  GL0 POPG  648     288.030 112.747  48.457  1.00  0.00            
ATOM   3479  PO4 POPG  648     288.984 112.295  44.885  1.00  0.00            
ATOM   3480  GL1 POPG  648     287.179 113.449  41.930  1.00  0.00            
ATOM   3481  GL2 POPG  648     290.415 112.629  39.875  1.00  0.00            
ATOM   3482  C1A POPG  648     284.581 115.412  37.993  1.00  0.00            
ATOM   3483  D2A POPG  648     283.835 115.926  33.645  1.00  0.00            
ATOM   3484  C3A POPG  648     284.061 120.203  31.488  1.00  0.00            
ATOM   3485  C4A POPG  648     281.114 123.940  31.829  1.00  0.00            
ATOM   3486  C1B POPG  648     290.092 113.532  35.729  1.00  0.00            
ATOM   3487  C2B POPG  648     289.393 116.732  32.263  1.00  0.00            
ATOM   3488  C3B POPG  648     290.763 117.446  28.445  1.00  0.00            
ATOM   3489  C4B POPG  648     292.702 116.205  24.565  1.00  0.00            
ATOM   3490  GL0 POPG  649     286.277  31.101  38.791  1.00  0.00            
ATOM   3491  PO4 POPG  649     289.603  34.644  39.581  1.00  0.00            
ATOM   3492  GL1 POPG  649     290.487  32.778  35.200  1.00  0.00            
ATOM   3493  GL2 POPG  649     292.694  34.715  34.281  1.00  0.00            
ATOM   3494  C1A POPG  649     289.538  30.590  32.157  1.00  0.00            
ATOM   3495  D2A POPG  649     290.011  31.488  28.225  1.00  0.00            
ATOM   3496  C3A POPG  649     293.666  28.615  26.526  1.00  0.00            
ATOM   3497  C4A POPG  649     294.796  28.444  22.475  1.00  0.00            
ATOM   3498  C1B POPG  649     289.551  36.505  30.498  1.00  0.00            
ATOM   3499  C2B POPG  649     288.941  37.098  25.929  1.00  0.00            
ATOM   3500  C3B POPG  649     291.552  37.693  21.988  1.00  0.00            
ATOM   3501  C4B POPG  649     293.972  36.712  18.057  1.00  0.00            
ATOM   3502  NH3 POPE  650     277.496  31.999  40.251  1.00  0.00            
ATOM   3503  PO4 POPE  650     281.044  32.206  38.299  1.00  0.00            
ATOM   3504  GL1 POPE  650     283.851  32.520  33.961  1.00  0.00            
ATOM   3505  GL2 POPE  650     285.787  34.815  33.519  1.00  0.00            
ATOM   3506  C1A POPE  650     284.866  30.349  30.141  1.00  0.00            
ATOM   3507  D2A POPE  650     284.418  27.902  26.104  1.00  0.00            
ATOM   3508  C3A POPE  650     283.091  24.552  23.367  1.00  0.00            
ATOM   3509  C4A POPE  650     281.925  21.361  20.574  1.00  0.00            
ATOM   3510  C1B POPE  650     284.050  34.910  28.725  1.00  0.00            
ATOM   3511  C2B POPE  650     285.221  32.761  24.733  1.00  0.00            
ATOM   3512  C3B POPE  650     282.560  32.182  21.372  1.00  0.00            
ATOM   3513  C4B POPE  650     280.745  34.154  18.782  1.00  0.00            
ATOM   3514  NH3 POPE  651     155.274 174.691  45.052  1.00  0.00            
ATOM   3515  PO4 POPE  651     152.805 170.581  45.211  1.00  0.00            
ATOM   3516  GL1 POPE  651     151.545 171.511  41.960  1.00  0.00            
ATOM   3517  GL2 POPE  651     148.509 171.124  40.352  1.00  0.00            
ATOM   3518  C1A POPE  651     152.924 171.670  37.667  1.00  0.00            
ATOM   3519  D2A POPE  651     155.378 174.009  34.540  1.00  0.00            
ATOM   3520  C3A POPE  651     158.466 175.787  37.165  1.00  0.00            
ATOM   3521  C4A POPE  651     161.546 178.540  36.109  1.00  0.00            
ATOM   3522  C1B POPE  651     148.289 171.250  36.260  1.00  0.00            
ATOM   3523  C2B POPE  651     150.509 170.684  33.541  1.00  0.00            
ATOM   3524  C3B POPE  651     150.807 171.821  29.619  1.00  0.00            
ATOM   3525  C4B POPE  651     150.281 170.291  25.752  1.00  0.00            
ATOM   3526  GL0 POPG  652      18.291  73.539  47.456  1.00  0.00            
ATOM   3527  PO4 POPG  652      15.899  70.287  44.849  1.00  0.00            
ATOM   3528  GL1 POPG  652      19.002  70.215  42.671  1.00  0.00            
ATOM   3529  GL2 POPG  652      18.628  67.388  41.104  1.00  0.00            
ATOM   3530  C1A POPG  652      21.883  73.416  41.010  1.00  0.00            
ATOM   3531  D2A POPG  652      22.876  75.295  37.856  1.00  0.00            
ATOM   3532  C3A POPG  652      21.713  73.435  33.577  1.00  0.00            
ATOM   3533  C4A POPG  652      17.800  72.541  30.898  1.00  0.00            
ATOM   3534  C1B POPG  652      19.169  66.966  36.943  1.00  0.00            
ATOM   3535  C2B POPG  652      21.595  68.591  34.711  1.00  0.00            
ATOM   3536  C3B POPG  652      21.423  69.028  31.498  1.00  0.00            
ATOM   3537  C4B POPG  652      19.728  66.749  28.480  1.00  0.00            
ATOM   3538  NH3 POPE  653     150.376  24.963  49.413  1.00  0.00            
ATOM   3539  PO4 POPE  653     152.521  28.260  50.565  1.00  0.00            
ATOM   3540  GL1 POPE  653     150.976  29.627  46.945  1.00  0.00            
ATOM   3541  GL2 POPE  653     154.282  30.830  46.322  1.00  0.00            
ATOM   3542  C1A POPE  653     150.248  30.160  42.659  1.00  0.00            
ATOM   3543  D2A POPE  653     149.914  28.571  38.383  1.00  0.00            
ATOM   3544  C3A POPE  653     151.657  26.751  34.780  1.00  0.00            
ATOM   3545  C4A POPE  653     155.025  27.685  30.934  1.00  0.00            
ATOM   3546  C1B POPE  653     154.095  33.495  42.289  1.00  0.00            
ATOM   3547  C2B POPE  653     151.576  33.985  38.273  1.00  0.00            
ATOM   3548  C3B POPE  653     151.064  36.535  34.134  1.00  0.00            
ATOM   3549  C4B POPE  653     152.840  35.966  30.187  1.00  0.00            
ATOM   3550  GL0 POPG  654     173.650  72.984  46.063  1.00  0.00            
ATOM   3551  PO4 POPG  654     170.745  71.715  49.067  1.00  0.00            
ATOM   3552  GL1 POPG  654     166.654  73.495  45.790  1.00  0.00            
ATOM   3553  GL2 POPG  654     164.142  75.757  46.475  1.00  0.00            
ATOM   3554  C1A POPG  654     164.554  70.897  42.373  1.00  0.00            
ATOM   3555  D2A POPG  654     162.447  68.490  39.730  1.00  0.00            
ATOM   3556  C3A POPG  654     163.746  67.656  36.084  1.00  0.00            
ATOM   3557  C4A POPG  654     162.087  67.337  32.155  1.00  0.00            
ATOM   3558  C1B POPG  654     163.492  75.845  42.096  1.00  0.00            
ATOM   3559  C2B POPG  654     163.307  77.965  37.329  1.00  0.00            
ATOM   3560  C3B POPG  654     161.377  77.080  33.688  1.00  0.00            
ATOM   3561  C4B POPG  654     161.958  76.246  29.512  1.00  0.00            
ATOM   3562  NH3 POPE  655     148.024 169.690  46.543  1.00  0.00            
ATOM   3563  PO4 POPE  655     143.143 170.068  46.562  1.00  0.00            
ATOM   3564  GL1 POPE  655     141.706 172.117  43.582  1.00  0.00            
ATOM   3565  GL2 POPE  655     138.715 171.434  42.358  1.00  0.00            
ATOM   3566  C1A POPE  655     142.884 171.218  39.248  1.00  0.00            
ATOM   3567  D2A POPE  655     142.026 171.503  36.266  1.00  0.00            
ATOM   3568  C3A POPE  655     143.639 168.869  33.191  1.00  0.00            
ATOM   3569  C4A POPE  655     146.676 169.681  29.841  1.00  0.00            
ATOM   3570  C1B POPE  655     138.115 169.082  38.489  1.00  0.00            
ATOM   3571  C2B POPE  655     139.926 166.337  36.429  1.00  0.00            
ATOM   3572  C3B POPE  655     139.884 165.423  32.011  1.00  0.00            
ATOM   3573  C4B POPE  655     137.107 167.052  28.172  1.00  0.00            
ATOM   3574  GL0 POPG  656     212.061  94.754  54.261  1.00  0.00            
ATOM   3575  PO4 POPG  656     213.547  94.141  50.129  1.00  0.00            
ATOM   3576  GL1 POPG  656     210.668  95.892  46.170  1.00  0.00            
ATOM   3577  GL2 POPG  656     207.970  94.601  45.879  1.00  0.00            
ATOM   3578  C1A POPG  656     210.894  99.217  43.066  1.00  0.00            
ATOM   3579  D2A POPG  656     212.108 101.402  38.990  1.00  0.00            
ATOM   3580  C3A POPG  656     215.971  98.965  37.222  1.00  0.00            
ATOM   3581  C4A POPG  656     215.564  97.582  32.598  1.00  0.00            
ATOM   3582  C1B POPG  656     207.559  95.162  41.733  1.00  0.00            
ATOM   3583  C2B POPG  656     208.757  97.771  38.333  1.00  0.00            
ATOM   3584  C3B POPG  656     210.540  99.372  34.922  1.00  0.00            
ATOM   3585  C4B POPG  656     213.283 102.166  33.834  1.00  0.00            
ATOM   3586  NH3 POPE  657      20.323 219.280  47.578  1.00  0.00            
ATOM   3587  PO4 POPE  657      18.466 222.491  46.031  1.00  0.00            
ATOM   3588  GL1 POPE  657      19.954 222.600  42.460  1.00  0.00            
ATOM   3589  GL2 POPE  657      23.007 223.848  41.608  1.00  0.00            
ATOM   3590  C1A POPE  657      18.648 222.098  38.195  1.00  0.00            
ATOM   3591  D2A POPE  657      19.606 221.989  33.585  1.00  0.00            
ATOM   3592  C3A POPE  657      18.494 219.913  29.320  1.00  0.00            
ATOM   3593  C4A POPE  657      20.185 215.341  28.671  1.00  0.00            
ATOM   3594  C1B POPE  657      23.799 220.394  38.376  1.00  0.00            
ATOM   3595  C2B POPE  657      24.960 220.884  34.666  1.00  0.00            
ATOM   3596  C3B POPE  657      27.781 222.925  32.859  1.00  0.00            
ATOM   3597  C4B POPE  657      29.579 226.297  30.109  1.00  0.00            
ATOM   3598  NH3 POPE  658      72.173 177.988  49.333  1.00  0.00            
ATOM   3599  PO4 POPE  658      75.222 175.151  47.058  1.00  0.00            
ATOM   3600  GL1 POPE  658      76.587 173.341  43.501  1.00  0.00            
ATOM   3601  GL2 POPE  658      75.496 176.014  41.842  1.00  0.00            
ATOM   3602  C1A POPE  658      77.158 174.003  37.845  1.00  0.00            
ATOM   3603  D2A POPE  658      81.057 171.320  35.628  1.00  0.00            
ATOM   3604  C3A POPE  658      82.085 170.080  31.220  1.00  0.00            
ATOM   3605  C4A POPE  658      84.649 169.962  28.826  1.00  0.00            
ATOM   3606  C1B POPE  658      73.788 179.260  39.303  1.00  0.00            
ATOM   3607  C2B POPE  658      71.653 177.446  35.839  1.00  0.00            
ATOM   3608  C3B POPE  658      73.830 174.624  33.075  1.00  0.00            
ATOM   3609  C4B POPE  658      75.133 174.803  28.710  1.00  0.00            
ATOM   3610  NH3 POPE  659     145.512 295.983  47.787  1.00  0.00            
ATOM   3611  PO4 POPE  659     148.260   0.966  48.625  1.00  0.00            
ATOM   3612  GL1 POPE  659     148.642   1.079  44.326  1.00  0.00            
ATOM   3613  GL2 POPE  659     145.899   0.789  42.384  1.00  0.00            
ATOM   3614  C1A POPE  659     149.990   2.866  40.072  1.00  0.00            
ATOM   3615  D2A POPE  659     151.023   5.916  36.914  1.00  0.00            
ATOM   3616  C3A POPE  659     149.284   5.234  31.622  1.00  0.00            
ATOM   3617  C4A POPE  659     146.912   2.324  28.893  1.00  0.00            
ATOM   3618  C1B POPE  659     144.631   1.079  39.036  1.00  0.00            
ATOM   3619  C2B POPE  659     140.337   0.323  37.583  1.00  0.00            
ATOM   3620  C3B POPE  659     137.924   1.124  33.487  1.00  0.00            
ATOM   3621  C4B POPE  659     137.356   2.750  30.171  1.00  0.00            
ATOM   3622  GL0 POPG  660     233.259 170.318  44.370  1.00  0.00            
ATOM   3623  PO4 POPG  660     230.973 172.984  47.101  1.00  0.00            
ATOM   3624  GL1 POPG  660     231.750 175.550  43.020  1.00  0.00            
ATOM   3625  GL2 POPG  660     234.800 176.814  43.462  1.00  0.00            
ATOM   3626  C1A POPG  660     230.078 175.371  39.453  1.00  0.00            
ATOM   3627  D2A POPG  660     227.358 176.036  35.354  1.00  0.00            
ATOM   3628  C3A POPG  660     228.064 178.360  31.496  1.00  0.00            
ATOM   3629  C4A POPG  660     230.596 178.085  27.941  1.00  0.00            
ATOM   3630  C1B POPG  660     235.190 174.899  39.536  1.00  0.00            
ATOM   3631  C2B POPG  660     236.685 174.703  35.155  1.00  0.00            
ATOM   3632  C3B POPG  660     235.751 172.940  31.994  1.00  0.00            
ATOM   3633  C4B POPG  660     234.309 173.827  27.544  1.00  0.00            
ATOM   3634  NH3 POPE  661     228.898  71.956  44.752  1.00  0.00            
ATOM   3635  PO4 POPE  661     232.915  70.413  43.110  1.00  0.00            
ATOM   3636  GL1 POPE  661     234.970  72.526  39.958  1.00  0.00            
ATOM   3637  GL2 POPE  661     237.629  74.874  38.415  1.00  0.00            
ATOM   3638  C1A POPE  661     234.854  72.011  35.642  1.00  0.00            
ATOM   3639  D2A POPE  661     235.862  73.346  31.440  1.00  0.00            
ATOM   3640  C3A POPE  661     234.210  76.829  28.713  1.00  0.00            
ATOM   3641  C4A POPE  661     235.876  78.024  23.905  1.00  0.00            
ATOM   3642  C1B POPE  661     240.202  76.677  36.104  1.00  0.00            
ATOM   3643  C2B POPE  661     242.700  79.514  33.606  1.00  0.00            
ATOM   3644  C3B POPE  661     245.471  81.108  31.522  1.00  0.00            
ATOM   3645  C4B POPE  661     246.190  82.822  27.812  1.00  0.00            
ATOM   3646  NH3 POPE  662     130.354  80.599  56.866  1.00  0.00            
ATOM   3647  PO4 POPE  662     129.933  75.775  56.746  1.00  0.00            
ATOM   3648  GL1 POPE  662     126.804  77.720  54.431  1.00  0.00            
ATOM   3649  GL2 POPE  662     128.622  79.144  52.383  1.00  0.00            
ATOM   3650  C1A POPE  662     124.147  78.131  50.323  1.00  0.00            
ATOM   3651  D2A POPE  662     123.309  76.380  45.965  1.00  0.00            
ATOM   3652  C3A POPE  662     122.923  78.150  42.415  1.00  0.00            
ATOM   3653  C4A POPE  662     125.690  77.153  38.460  1.00  0.00            
ATOM   3654  C1B POPE  662     126.072  82.825  50.793  1.00  0.00            
ATOM   3655  C2B POPE  662     126.819  87.112  49.521  1.00  0.00            
ATOM   3656  C3B POPE  662     124.952  91.022  48.708  1.00  0.00            
ATOM   3657  C4B POPE  662     122.800  93.929  47.219  1.00  0.00            
ATOM   3658  NH3 POPE  663     261.633 247.751  37.665  1.00  0.00            
ATOM   3659  PO4 POPE  663     258.369 243.933  37.073  1.00  0.00            
ATOM   3660  GL1 POPE  663     258.766 245.422  33.087  1.00  0.00            
ATOM   3661  GL2 POPE  663     260.878 248.366  32.691  1.00  0.00            
ATOM   3662  C1A POPE  663     257.078 243.463  29.892  1.00  0.00            
ATOM   3663  D2A POPE  663     256.348 242.920  25.331  1.00  0.00            
ATOM   3664  C3A POPE  663     255.467 240.289  21.090  1.00  0.00            
ATOM   3665  C4A POPE  663     254.132 236.308  20.719  1.00  0.00            
ATOM   3666  C1B POPE  663     260.561 247.583  28.818  1.00  0.00            
ATOM   3667  C2B POPE  663     258.364 246.790  23.743  1.00  0.00            
ATOM   3668  C3B POPE  663     257.727 245.191  20.313  1.00  0.00            
ATOM   3669  C4B POPE  663     258.729 242.319  16.632  1.00  0.00            
ATOM   3670  NH3 POPE  664      16.996 163.851  47.970  1.00  0.00            
ATOM   3671  PO4 POPE  664      19.830 166.592  47.905  1.00  0.00            
ATOM   3672  GL1 POPE  664      20.787 168.174  44.420  1.00  0.00            
ATOM   3673  GL2 POPE  664      19.558 171.459  43.098  1.00  0.00            
ATOM   3674  C1A POPE  664      20.851 167.229  40.264  1.00  0.00            
ATOM   3675  D2A POPE  664      21.092 165.496  36.532  1.00  0.00            
ATOM   3676  C3A POPE  664      19.968 166.391  32.324  1.00  0.00            
ATOM   3677  C4A POPE  664      18.057 170.510  30.525  1.00  0.00            
ATOM   3678  C1B POPE  664      20.638 172.457  38.897  1.00  0.00            
ATOM   3679  C2B POPE  664      21.520 170.698  34.309  1.00  0.00            
ATOM   3680  C3B POPE  664      23.405 172.119  30.510  1.00  0.00            
ATOM   3681  C4B POPE  664      25.766 175.997  28.748  1.00  0.00            
ATOM   3682  NH3 POPE  665     282.758  70.083  44.867  1.00  0.00            
ATOM   3683  PO4 POPE  665     286.192  72.090  46.306  1.00  0.00            
ATOM   3684  GL1 POPE  665     288.845  73.349  42.588  1.00  0.00            
ATOM   3685  GL2 POPE  665     290.549  72.586  40.133  1.00  0.00            
ATOM   3686  C1A POPE  665     287.402  77.049  38.150  1.00  0.00            
ATOM   3687  D2A POPE  665     284.341  76.245  35.420  1.00  0.00            
ATOM   3688  C3A POPE  665     282.908  76.103  31.571  1.00  0.00            
ATOM   3689  C4A POPE  665     279.234  76.499  30.649  1.00  0.00            
ATOM   3690  C1B POPE  665     289.281  73.073  36.076  1.00  0.00            
ATOM   3691  C2B POPE  665     288.630  76.201  33.273  1.00  0.00            
ATOM   3692  C3B POPE  665     287.612  77.444  29.067  1.00  0.00            
ATOM   3693  C4B POPE  665     290.201  78.096  26.083  1.00  0.00            
ATOM   3694  NH3 POPE  666     259.123  88.026  54.196  1.00  0.00            
ATOM   3695  PO4 POPE  666     262.895  86.768  50.392  1.00  0.00            
ATOM   3696  GL1 POPE  666     261.724  88.350  45.869  1.00  0.00            
ATOM   3697  GL2 POPE  666     264.320  89.391  46.012  1.00  0.00            
ATOM   3698  C1A POPE  666     259.419  86.988  42.550  1.00  0.00            
ATOM   3699  D2A POPE  666     255.844  86.957  39.980  1.00  0.00            
ATOM   3700  C3A POPE  666     256.839  87.694  36.027  1.00  0.00            
ATOM   3701  C4A POPE  666     257.491  88.953  31.629  1.00  0.00            
ATOM   3702  C1B POPE  666     263.609  89.839  41.380  1.00  0.00            
ATOM   3703  C2B POPE  666     261.555  88.733  37.861  1.00  0.00            
ATOM   3704  C3B POPE  666     262.671  89.485  33.901  1.00  0.00            
ATOM   3705  C4B POPE  666     261.879  86.712  30.467  1.00  0.00            
ATOM   3706  NH3 POPE  667      69.023  70.923  55.434  1.00  0.00            
ATOM   3707  PO4 POPE  667      73.232  69.198  56.403  1.00  0.00            
ATOM   3708  GL1 POPE  667      71.822  69.271  51.015  1.00  0.00            
ATOM   3709  GL2 POPE  667      68.672  69.122  48.913  1.00  0.00            
ATOM   3710  C1A POPE  667      72.469  69.225  45.524  1.00  0.00            
ATOM   3711  D2A POPE  667      71.445  71.593  40.762  1.00  0.00            
ATOM   3712  C3A POPE  667      74.910  73.254  37.912  1.00  0.00            
ATOM   3713  C4A POPE  667      77.041  75.057  34.731  1.00  0.00            
ATOM   3714  C1B POPE  667      66.964  68.849  45.200  1.00  0.00            
ATOM   3715  C2B POPE  667      66.382  69.982  40.817  1.00  0.00            
ATOM   3716  C3B POPE  667      63.901  71.068  37.875  1.00  0.00            
ATOM   3717  C4B POPE  667      60.475  68.632  34.635  1.00  0.00            
ATOM   3718  GL0 POPG  668     157.457 124.188  45.345  1.00  0.00            
ATOM   3719  PO4 POPG  668     158.933 120.207  46.989  1.00  0.00            
ATOM   3720  GL1 POPG  668     161.272 122.035  42.765  1.00  0.00            
ATOM   3721  GL2 POPG  668     164.574 121.611  43.132  1.00  0.00            
ATOM   3722  C1A POPG  668     163.202 121.030  38.376  1.00  0.00            
ATOM   3723  D2A POPG  668     162.911 118.957  33.847  1.00  0.00            
ATOM   3724  C3A POPG  668     163.140 114.600  33.116  1.00  0.00            
ATOM   3725  C4A POPG  668     165.784 109.970  32.245  1.00  0.00            
ATOM   3726  C1B POPG  668     166.974 123.481  40.048  1.00  0.00            
ATOM   3727  C2B POPG  668     166.388 123.782  35.620  1.00  0.00            
ATOM   3728  C3B POPG  668     167.540 126.471  31.283  1.00  0.00            
ATOM   3729  C4B POPG  668     166.136 129.281  28.266  1.00  0.00            
ATOM   3730  GL0 POPG  669     137.616  13.729  55.076  1.00  0.00            
ATOM   3731  PO4 POPG  669     132.948  13.636  53.657  1.00  0.00            
ATOM   3732  GL1 POPG  669     131.940  14.061  49.210  1.00  0.00            
ATOM   3733  GL2 POPG  669     130.911  16.196  48.184  1.00  0.00            
ATOM   3734  C1A POPG  669     134.221  14.065  45.048  1.00  0.00            
ATOM   3735  D2A POPG  669     133.070  16.880  42.193  1.00  0.00            
ATOM   3736  C3A POPG  669     135.396  15.952  37.715  1.00  0.00            
ATOM   3737  C4A POPG  669     133.461  18.727  35.638  1.00  0.00            
ATOM   3738  C1B POPG  669     129.558  18.416  45.073  1.00  0.00            
ATOM   3739  C2B POPG  669     127.641  18.763  40.620  1.00  0.00            
ATOM   3740  C3B POPG  669     123.456  19.226  38.441  1.00  0.00            
ATOM   3741  C4B POPG  669     120.095  16.831  37.247  1.00  0.00            
ATOM   3742  NH3 POPE  670     220.249 200.481  41.577  1.00  0.00            
ATOM   3743  PO4 POPE  670     223.120 203.072  41.794  1.00  0.00            
ATOM   3744  GL1 POPE  670     225.595 203.114  37.181  1.00  0.00            
ATOM   3745  GL2 POPE  670     226.407 206.548  36.342  1.00  0.00            
ATOM   3746  C1A POPE  670     228.142 202.579  33.152  1.00  0.00            
ATOM   3747  D2A POPE  670     230.320 201.567  28.234  1.00  0.00            
ATOM   3748  C3A POPE  670     234.503 201.421  28.251  1.00  0.00            
ATOM   3749  C4A POPE  670     237.438 205.114  28.081  1.00  0.00            
ATOM   3750  C1B POPE  670     227.690 207.668  32.498  1.00  0.00            
ATOM   3751  C2B POPE  670     226.817 208.109  28.873  1.00  0.00            
ATOM   3752  C3B POPE  670     228.586 205.593  25.632  1.00  0.00            
ATOM   3753  C4B POPE  670     231.019 202.808  23.021  1.00  0.00            
ATOM   3754  NH3 POPE  671     247.111 297.547  34.309  1.00  0.00            
ATOM   3755  PO4 POPE  671     245.662 293.903  32.618  1.00  0.00            
ATOM   3756  GL1 POPE  671     244.592 295.867  28.999  1.00  0.00            
ATOM   3757  GL2 POPE  671     244.837   0.074  29.556  1.00  0.00            
ATOM   3758  C1A POPE  671     242.773 293.101  25.428  1.00  0.00            
ATOM   3759  D2A POPE  671     239.023 293.310  24.208  1.00  0.00            
ATOM   3760  C3A POPE  671     239.332 295.586  21.396  1.00  0.00            
ATOM   3761  C4A POPE  671     239.629 297.343  16.914  1.00  0.00            
ATOM   3762  C1B POPE  671     246.786   2.849  26.529  1.00  0.00            
ATOM   3763  C2B POPE  671     246.282   2.003  22.027  1.00  0.00            
ATOM   3764  C3B POPE  671     248.899 298.316  19.302  1.00  0.00            
ATOM   3765  C4B POPE  671     252.761 297.851  16.499  1.00  0.00            
ATOM   3766  NH3 POPE  672     229.798 269.936  35.566  1.00  0.00            
ATOM   3767  PO4 POPE  672     232.946 270.626  38.781  1.00  0.00            
ATOM   3768  GL1 POPE  672     234.712 270.358  34.265  1.00  0.00            
ATOM   3769  GL2 POPE  672     234.310 268.092  34.040  1.00  0.00            
ATOM   3770  C1A POPE  672     236.626 269.762  29.434  1.00  0.00            
ATOM   3771  D2A POPE  672     238.816 273.830  27.516  1.00  0.00            
ATOM   3772  C3A POPE  672     239.215 274.084  22.701  1.00  0.00            
ATOM   3773  C4A POPE  672     237.667 275.434  17.956  1.00  0.00            
ATOM   3774  C1B POPE  672     230.921 268.711  29.666  1.00  0.00            
ATOM   3775  C2B POPE  672     232.082 270.088  26.622  1.00  0.00            
ATOM   3776  C3B POPE  672     234.557 273.041  25.133  1.00  0.00            
ATOM   3777  C4B POPE  672     233.989 276.271  22.518  1.00  0.00            
ATOM   3778  NH3 POPE  673      65.183 281.984  46.093  1.00  0.00            
ATOM   3779  PO4 POPE  673      66.552 284.659  48.612  1.00  0.00            
ATOM   3780  GL1 POPE  673      67.568 287.450  45.043  1.00  0.00            
ATOM   3781  GL2 POPE  673      64.959 287.505  44.907  1.00  0.00            
ATOM   3782  C1A POPE  673      71.639 289.001  43.422  1.00  0.00            
ATOM   3783  D2A POPE  673      72.387 289.585  38.983  1.00  0.00            
ATOM   3784  C3A POPE  673      74.300 293.655  38.798  1.00  0.00            
ATOM   3785  C4A POPE  673      77.181 294.868  36.323  1.00  0.00            
ATOM   3786  C1B POPE  673      66.746 289.971  41.052  1.00  0.00            
ATOM   3787  C2B POPE  673      66.432 292.472  37.682  1.00  0.00            
ATOM   3788  C3B POPE  673      66.601 292.524  32.072  1.00  0.00            
ATOM   3789  C4B POPE  673      65.990 292.225  27.623  1.00  0.00            
ATOM   3790  NH3 POPE  674     281.747 283.582  36.639  1.00  0.00            
ATOM   3791  PO4 POPE  674     278.815 283.661  34.368  1.00  0.00            
ATOM   3792  GL1 POPE  674     277.397 284.721  30.600  1.00  0.00            
ATOM   3793  GL2 POPE  674     274.593 287.540  31.101  1.00  0.00            
ATOM   3794  C1A POPE  674     278.875 286.026  26.145  1.00  0.00            
ATOM   3795  D2A POPE  674     275.889 284.772  22.006  1.00  0.00            
ATOM   3796  C3A POPE  674     272.452 284.343  19.618  1.00  0.00            
ATOM   3797  C4A POPE  674     272.402 285.120  15.132  1.00  0.00            
ATOM   3798  C1B POPE  674     275.620 289.386  27.760  1.00  0.00            
ATOM   3799  C2B POPE  674     277.763 291.545  24.390  1.00  0.00            
ATOM   3800  C3B POPE  674     281.128 288.623  22.141  1.00  0.00            
ATOM   3801  C4B POPE  674     285.038 286.489  20.193  1.00  0.00            
ATOM   3802  NH3 POPE  675     243.573  69.606  45.371  1.00  0.00            
ATOM   3803  PO4 POPE  675     248.239  68.459  45.278  1.00  0.00            
ATOM   3804  GL1 POPE  675     249.106  70.090  42.205  1.00  0.00            
ATOM   3805  GL2 POPE  675     246.854  72.444  42.412  1.00  0.00            
ATOM   3806  C1A POPE  675     250.254  69.989  37.120  1.00  0.00            
ATOM   3807  D2A POPE  675     247.620  71.249  33.766  1.00  0.00            
ATOM   3808  C3A POPE  675     248.758  72.296  29.678  1.00  0.00            
ATOM   3809  C4A POPE  675     250.263  74.991  26.385  1.00  0.00            
ATOM   3810  C1B POPE  675     247.983  73.735  38.704  1.00  0.00            
ATOM   3811  C2B POPE  675     251.236  74.947  36.042  1.00  0.00            
ATOM   3812  C3B POPE  675     252.499  74.393  31.917  1.00  0.00            
ATOM   3813  C4B POPE  675     254.892  75.349  28.097  1.00  0.00            
ATOM   3814  NH3 POPE  676     231.881  45.839  36.062  1.00  0.00            
ATOM   3815  PO4 POPE  676     230.634  42.859  37.890  1.00  0.00            
ATOM   3816  GL1 POPE  676     228.749  42.175  34.485  1.00  0.00            
ATOM   3817  GL2 POPE  676     230.499  38.884  34.033  1.00  0.00            
ATOM   3818  C1A POPE  676     226.740  38.573  31.301  1.00  0.00            
ATOM   3819  D2A POPE  676     225.034  37.311  26.458  1.00  0.00            
ATOM   3820  C3A POPE  676     227.889  37.819  22.745  1.00  0.00            
ATOM   3821  C4A POPE  676     231.810  36.505  22.297  1.00  0.00            
ATOM   3822  C1B POPE  676     229.816  35.016  30.014  1.00  0.00            
ATOM   3823  C2B POPE  676     229.930  34.924  26.841  1.00  0.00            
ATOM   3824  C3B POPE  676     229.355  30.280  26.360  1.00  0.00            
ATOM   3825  C4B POPE  676     227.864  26.161  25.706  1.00  0.00            
ATOM   3826  GL0 POPG  677     247.779  51.447  40.291  1.00  0.00            
ATOM   3827  PO4 POPG  677     243.769  49.535  41.050  1.00  0.00            
ATOM   3828  GL1 POPG  677     243.484  49.276  36.560  1.00  0.00            
ATOM   3829  GL2 POPG  677     240.235  50.057  35.311  1.00  0.00            
ATOM   3830  C1A POPG  677     248.066  49.319  34.702  1.00  0.00            
ATOM   3831  D2A POPG  677     251.155  48.768  31.882  1.00  0.00            
ATOM   3832  C3A POPG  677     250.878  48.896  28.476  1.00  0.00            
ATOM   3833  C4A POPG  677     251.901  47.641  25.025  1.00  0.00            
ATOM   3834  C1B POPG  677     240.328  49.453  31.399  1.00  0.00            
ATOM   3835  C2B POPG  677     239.819  50.297  27.170  1.00  0.00            
ATOM   3836  C3B POPG  677     239.224  52.613  23.569  1.00  0.00            
ATOM   3837  C4B POPG  677     236.815  51.700  20.211  1.00  0.00            
ATOM   3838  GL0 POPG  678       0.568 143.091  51.304  1.00  0.00            
ATOM   3839  PO4 POPG  678     295.047 144.925  48.427  1.00  0.00            
ATOM   3840  GL1 POPG  678     296.195 146.675  44.861  1.00  0.00            
ATOM   3841  GL2 POPG  678       0.252 144.312  42.444  1.00  0.00            
ATOM   3842  C1A POPG  678     295.289 147.465  41.168  1.00  0.00            
ATOM   3843  D2A POPG  678     294.799 146.625  37.813  1.00  0.00            
ATOM   3844  C3A POPG  678     292.773 144.292  34.328  1.00  0.00            
ATOM   3845  C4A POPG  678     291.613 140.567  31.482  1.00  0.00            
ATOM   3846  C1B POPG  678       5.035 145.140  42.319  1.00  0.00            
ATOM   3847  C2B POPG  678       6.541 148.341  39.950  1.00  0.00            
ATOM   3848  C3B POPG  678       5.841 151.097  36.750  1.00  0.00            
ATOM   3849  C4B POPG  678       5.118 154.169  32.884  1.00  0.00            
ATOM   3850  NH3 POPE  679      18.149 203.261  47.221  1.00  0.00            
ATOM   3851  PO4 POPE  679      15.430 198.844  47.156  1.00  0.00            
ATOM   3852  GL1 POPE  679      15.924 200.823  43.486  1.00  0.00            
ATOM   3853  GL2 POPE  679      14.732 197.486  41.561  1.00  0.00            
ATOM   3854  C1A POPE  679      14.748 203.752  39.828  1.00  0.00            
ATOM   3855  D2A POPE  679      12.148 206.050  36.501  1.00  0.00            
ATOM   3856  C3A POPE  679      13.437 209.164  33.662  1.00  0.00            
ATOM   3857  C4A POPE  679      12.509 210.240  29.617  1.00  0.00            
ATOM   3858  C1B POPE  679      15.632 194.931  40.437  1.00  0.00            
ATOM   3859  C2B POPE  679      15.411 193.696  36.531  1.00  0.00            
ATOM   3860  C3B POPE  679      17.297 194.075  32.691  1.00  0.00            
ATOM   3861  C4B POPE  679      15.761 194.144  28.789  1.00  0.00            
ATOM   3862  NH3 POPE  680       0.290 158.005  51.006  1.00  0.00            
ATOM   3863  PO4 POPE  680     294.718 157.559  50.754  1.00  0.00            
ATOM   3864  GL1 POPE  680     293.545 159.471  47.016  1.00  0.00            
ATOM   3865  GL2 POPE  680     290.964 157.442  45.267  1.00  0.00            
ATOM   3866  C1A POPE  680     295.140 161.182  42.870  1.00  0.00            
ATOM   3867  D2A POPE  680     293.676 161.951  39.266  1.00  0.00            
ATOM   3868  C3A POPE  680     296.507 163.803  35.920  1.00  0.00            
ATOM   3869  C4A POPE  680       1.551 164.671  32.732  1.00  0.00            
ATOM   3870  C1B POPE  680     289.389 159.077  41.542  1.00  0.00            
ATOM   3871  C2B POPE  680     290.181 158.238  36.723  1.00  0.00            
ATOM   3872  C3B POPE  680     289.201 157.621  32.710  1.00  0.00            
ATOM   3873  C4B POPE  680     287.139 154.083  31.073  1.00  0.00            
ATOM   3874  NH3 POPE  681     244.539 149.819  50.518  1.00  0.00            
ATOM   3875  PO4 POPE  681     250.209 149.165  50.207  1.00  0.00            
ATOM   3876  GL1 POPE  681     248.625 146.849  47.152  1.00  0.00            
ATOM   3877  GL2 POPE  681     246.742 144.200  47.608  1.00  0.00            
ATOM   3878  C1A POPE  681     248.996 148.381  42.998  1.00  0.00            
ATOM   3879  D2A POPE  681     251.882 150.652  39.602  1.00  0.00            
ATOM   3880  C3A POPE  681     252.775 150.787  35.886  1.00  0.00            
ATOM   3881  C4A POPE  681     253.212 151.633  30.915  1.00  0.00            
ATOM   3882  C1B POPE  681     244.360 143.769  43.066  1.00  0.00            
ATOM   3883  C2B POPE  681     245.184 145.093  38.799  1.00  0.00            
ATOM   3884  C3B POPE  681     246.319 145.084  34.692  1.00  0.00            
ATOM   3885  C4B POPE  681     247.924 143.859  30.850  1.00  0.00            
ATOM   3886  NH3 POPE  682      30.661 117.173  48.071  1.00  0.00            
ATOM   3887  PO4 POPE  682      29.539 121.394  47.461  1.00  0.00            
ATOM   3888  GL1 POPE  682      30.208 123.094  43.475  1.00  0.00            
ATOM   3889  GL2 POPE  682      32.948 125.462  42.464  1.00  0.00            
ATOM   3890  C1A POPE  682      29.882 124.123  38.796  1.00  0.00            
ATOM   3891  D2A POPE  682      28.968 126.788  34.342  1.00  0.00            
ATOM   3892  C3A POPE  682      30.571 129.279  31.860  1.00  0.00            
ATOM   3893  C4A POPE  682      32.464 132.898  33.832  1.00  0.00            
ATOM   3894  C1B POPE  682      35.483 125.766  38.819  1.00  0.00            
ATOM   3895  C2B POPE  682      34.181 127.090  34.202  1.00  0.00            
ATOM   3896  C3B POPE  682      32.161 124.568  30.840  1.00  0.00            
ATOM   3897  C4B POPE  682      28.905 122.036  30.405  1.00  0.00            
ATOM   3898  NH3 POPE  683     256.762 104.875  46.489  1.00  0.00            
ATOM   3899  PO4 POPE  683     261.640 105.692  48.205  1.00  0.00            
ATOM   3900  GL1 POPE  683     261.458 105.667  44.339  1.00  0.00            
ATOM   3901  GL2 POPE  683     258.873 108.272  43.353  1.00  0.00            
ATOM   3902  C1A POPE  683     262.351 106.945  39.652  1.00  0.00            
ATOM   3903  D2A POPE  683     261.332 107.120  34.913  1.00  0.00            
ATOM   3904  C3A POPE  683     262.905 105.700  32.441  1.00  0.00            
ATOM   3905  C4A POPE  683     266.535 106.681  30.777  1.00  0.00            
ATOM   3906  C1B POPE  683     259.432 110.779  40.625  1.00  0.00            
ATOM   3907  C2B POPE  683     258.557 110.481  36.419  1.00  0.00            
ATOM   3908  C3B POPE  683     256.491 111.174  32.170  1.00  0.00            
ATOM   3909  C4B POPE  683     258.363 112.072  27.845  1.00  0.00            
ATOM   3910  NH3 POPE  684      37.957 240.866  46.246  1.00  0.00            
ATOM   3911  PO4 POPE  684      34.061 240.294  46.587  1.00  0.00            
ATOM   3912  GL1 POPE  684      35.507 238.516  41.934  1.00  0.00            
ATOM   3913  GL2 POPE  684      36.719 236.701  39.489  1.00  0.00            
ATOM   3914  C1A POPE  684      35.870 241.563  38.288  1.00  0.00            
ATOM   3915  D2A POPE  684      38.553 243.637  34.942  1.00  0.00            
ATOM   3916  C3A POPE  684      37.913 247.630  33.947  1.00  0.00            
ATOM   3917  C4A POPE  684      37.400 251.337  31.793  1.00  0.00            
ATOM   3918  C1B POPE  684      34.224 237.199  36.351  1.00  0.00            
ATOM   3919  C2B POPE  684      36.268 239.035  32.279  1.00  0.00            
ATOM   3920  C3B POPE  684      38.234 242.231  29.930  1.00  0.00            
ATOM   3921  C4B POPE  684      37.487 246.847  29.028  1.00  0.00            
ATOM   3922  GL0 POPG  685     155.038   8.204  46.000  1.00  0.00            
ATOM   3923  PO4 POPG  685     152.391  11.285  47.525  1.00  0.00            
ATOM   3924  GL1 POPG  685     151.048  10.488  42.307  1.00  0.00            
ATOM   3925  GL2 POPG  685     148.468   8.372  42.119  1.00  0.00            
ATOM   3926  C1A POPG  685     152.288  10.496  38.639  1.00  0.00            
ATOM   3927  D2A POPG  685     154.173  11.365  34.009  1.00  0.00            
ATOM   3928  C3A POPG  685     153.755   9.836  29.246  1.00  0.00            
ATOM   3929  C4A POPG  685     156.737   7.889  26.843  1.00  0.00            
ATOM   3930  C1B POPG  685     147.080  10.003  38.805  1.00  0.00            
ATOM   3931  C2B POPG  685     148.086   9.596  35.099  1.00  0.00            
ATOM   3932  C3B POPG  685     149.713  11.030  31.845  1.00  0.00            
ATOM   3933  C4B POPG  685     149.298  10.663  27.699  1.00  0.00            
ATOM   3934  NH3 POPE  686      82.221 162.688  50.831  1.00  0.00            
ATOM   3935  PO4 POPE  686      79.106 160.118  47.041  1.00  0.00            
ATOM   3936  GL1 POPE  686      79.073 156.649  44.821  1.00  0.00            
ATOM   3937  GL2 POPE  686      81.088 155.269  43.156  1.00  0.00            
ATOM   3938  C1A POPE  686      79.081 157.860  40.063  1.00  0.00            
ATOM   3939  D2A POPE  686      78.560 157.865  35.701  1.00  0.00            
ATOM   3940  C3A POPE  686      79.327 159.725  31.978  1.00  0.00            
ATOM   3941  C4A POPE  686      78.476 162.516  29.455  1.00  0.00            
ATOM   3942  C1B POPE  686      81.576 153.320  39.044  1.00  0.00            
ATOM   3943  C2B POPE  686      81.394 151.671  34.598  1.00  0.00            
ATOM   3944  C3B POPE  686      83.315 151.387  30.460  1.00  0.00            
ATOM   3945  C4B POPE  686      86.666 148.755  28.466  1.00  0.00            
ATOM   3946  NH3 POPE  687      63.296 145.935  44.831  1.00  0.00            
ATOM   3947  PO4 POPE  687      65.298 141.475  45.174  1.00  0.00            
ATOM   3948  GL1 POPE  687      66.721 143.530  41.702  1.00  0.00            
ATOM   3949  GL2 POPE  687      63.619 143.242  40.431  1.00  0.00            
ATOM   3950  C1A POPE  687      69.621 146.263  39.125  1.00  0.00            
ATOM   3951  D2A POPE  687      70.556 145.560  34.052  1.00  0.00            
ATOM   3952  C3A POPE  687      74.152 145.193  32.449  1.00  0.00            
ATOM   3953  C4A POPE  687      77.175 142.669  30.424  1.00  0.00            
ATOM   3954  C1B POPE  687      64.587 140.490  37.118  1.00  0.00            
ATOM   3955  C2B POPE  687      64.099 137.709  33.828  1.00  0.00            
ATOM   3956  C3B POPE  687      61.063 135.806  32.145  1.00  0.00            
ATOM   3957  C4B POPE  687      58.255 134.082  34.049  1.00  0.00            
ATOM   3958  GL0 POPG  688     165.554 163.771  50.960  1.00  0.00            
ATOM   3959  PO4 POPG  688     164.085 164.888  46.986  1.00  0.00            
ATOM   3960  GL1 POPG  688     166.599 167.497  43.978  1.00  0.00            
ATOM   3961  GL2 POPG  688     165.517 170.807  43.385  1.00  0.00            
ATOM   3962  C1A POPG  688     168.192 167.501  39.495  1.00  0.00            
ATOM   3963  D2A POPG  688     166.498 164.621  36.595  1.00  0.00            
ATOM   3964  C3A POPG  688     162.822 165.565  34.904  1.00  0.00            
ATOM   3965  C4A POPG  688     162.686 166.907  31.580  1.00  0.00            
ATOM   3966  C1B POPG  688     167.468 172.431  39.855  1.00  0.00            
ATOM   3967  C2B POPG  688     169.862 171.886  36.137  1.00  0.00            
ATOM   3968  C3B POPG  688     170.518 167.618  34.965  1.00  0.00            
ATOM   3969  C4B POPG  688     173.440 164.629  36.405  1.00  0.00            
ATOM   3970  GL0 POPG  689     245.535 187.448  50.001  1.00  0.00            
ATOM   3971  PO4 POPG  689     246.344 182.704  49.782  1.00  0.00            
ATOM   3972  GL1 POPG  689     244.637 180.160  45.688  1.00  0.00            
ATOM   3973  GL2 POPG  689     246.898 180.529  42.887  1.00  0.00            
ATOM   3974  C1A POPG  689     243.100 177.717  42.244  1.00  0.00            
ATOM   3975  D2A POPG  689     244.312 173.603  42.022  1.00  0.00            
ATOM   3976  C3A POPG  689     246.020 173.656  38.131  1.00  0.00            
ATOM   3977  C4A POPG  689     249.898 174.689  35.431  1.00  0.00            
ATOM   3978  C1B POPG  689     246.073 178.747  38.439  1.00  0.00            
ATOM   3979  C2B POPG  689     246.011 177.143  34.738  1.00  0.00            
ATOM   3980  C3B POPG  689     246.277 174.083  32.155  1.00  0.00            
ATOM   3981  C4B POPG  689     246.737 170.936  29.303  1.00  0.00            
ATOM   3982  NH3 POPE  690     114.450 154.059  44.456  1.00  0.00            
ATOM   3983  PO4 POPE  690     110.977 152.259  42.378  1.00  0.00            
ATOM   3984  GL1 POPE  690     113.863 153.445  39.104  1.00  0.00            
ATOM   3985  GL2 POPE  690     117.360 153.098  39.302  1.00  0.00            
ATOM   3986  C1A POPE  690     117.525 151.830  34.557  1.00  0.00            
ATOM   3987  D2A POPE  690     121.467 151.602  32.877  1.00  0.00            
ATOM   3988  C3A POPE  690     122.333 154.759  29.566  1.00  0.00            
ATOM   3989  C4A POPE  690     122.415 158.115  26.570  1.00  0.00            
ATOM   3990  C1B POPE  690     119.797 155.837  37.085  1.00  0.00            
ATOM   3991  C2B POPE  690     120.725 158.148  34.167  1.00  0.00            
ATOM   3992  C3B POPE  690     123.610 161.862  33.941  1.00  0.00            
ATOM   3993  C4B POPE  690     123.924 164.796  36.443  1.00  0.00            
ATOM   3994  NH3 POPE  691      43.267  41.357  49.935  1.00  0.00            
ATOM   3995  PO4 POPE  691      46.153  44.861  51.591  1.00  0.00            
ATOM   3996  GL1 POPE  691      47.484  44.305  47.737  1.00  0.00            
ATOM   3997  GL2 POPE  691      44.694  43.928  45.776  1.00  0.00            
ATOM   3998  C1A POPE  691      49.786  47.524  44.783  1.00  0.00            
ATOM   3999  D2A POPE  691      53.207  46.417  43.156  1.00  0.00            
ATOM   4000  C3A POPE  691      53.916  48.892  39.769  1.00  0.00            
ATOM   4001  C4A POPE  691      56.854  48.113  36.607  1.00  0.00            
ATOM   4002  C1B POPE  691      46.317  45.778  41.944  1.00  0.00            
ATOM   4003  C2B POPE  691      46.093  44.842  38.543  1.00  0.00            
ATOM   4004  C3B POPE  691      48.543  43.832  34.773  1.00  0.00            
ATOM   4005  C4B POPE  691      53.933  43.224  33.811  1.00  0.00            
ATOM   4006  GL0 POPG  692     122.168 164.978  46.785  1.00  0.00            
ATOM   4007  PO4 POPG  692     121.181 169.238  47.667  1.00  0.00            
ATOM   4008  GL1 POPG  692     122.647 169.000  43.011  1.00  0.00            
ATOM   4009  GL2 POPG  692     124.096 166.584  42.342  1.00  0.00            
ATOM   4010  C1A POPG  692     121.970 169.308  38.880  1.00  0.00            
ATOM   4011  D2A POPG  692     123.997 169.971  34.214  1.00  0.00            
ATOM   4012  C3A POPG  692     125.748 167.330  32.311  1.00  0.00            
ATOM   4013  C4A POPG  692     127.484 166.383  28.147  1.00  0.00            
ATOM   4014  C1B POPG  692     126.476 168.443  39.094  1.00  0.00            
ATOM   4015  C2B POPG  692     129.401 167.595  35.067  1.00  0.00            
ATOM   4016  C3B POPG  692     132.098 166.586  31.079  1.00  0.00            
ATOM   4017  C4B POPG  692     132.306 167.713  26.688  1.00  0.00            
ATOM   4018  NH3 POPE  693     233.865 174.809  50.627  1.00  0.00            
ATOM   4019  PO4 POPE  693     237.092 177.765  50.824  1.00  0.00            
ATOM   4020  GL1 POPE  693     238.593 177.670  46.173  1.00  0.00            
ATOM   4021  GL2 POPE  693     236.650 173.302  46.035  1.00  0.00            
ATOM   4022  C1A POPE  693     237.828 180.003  41.640  1.00  0.00            
ATOM   4023  D2A POPE  693     237.325 179.230  38.089  1.00  0.00            
ATOM   4024  C3A POPE  693     237.158 181.538  35.070  1.00  0.00            
ATOM   4025  C4A POPE  693     237.049 184.738  32.842  1.00  0.00            
ATOM   4026  C1B POPE  693     239.120 174.457  42.334  1.00  0.00            
ATOM   4027  C2B POPE  693     240.987 175.179  38.084  1.00  0.00            
ATOM   4028  C3B POPE  693     241.751 172.638  34.116  1.00  0.00            
ATOM   4029  C4B POPE  693     241.006 172.679  30.311  1.00  0.00            
ATOM   4030  NH3 POPE  694     290.372  47.512  42.604  1.00  0.00            
ATOM   4031  PO4 POPE  694     287.501  44.379  42.867  1.00  0.00            
ATOM   4032  GL1 POPE  694     288.005  45.580  38.403  1.00  0.00            
ATOM   4033  GL2 POPE  694     291.080  48.430  37.263  1.00  0.00            
ATOM   4034  C1A POPE  694     286.580  48.594  35.389  1.00  0.00            
ATOM   4035  D2A POPE  694     286.486  51.226  32.274  1.00  0.00            
ATOM   4036  C3A POPE  694     284.168  54.123  30.798  1.00  0.00            
ATOM   4037  C4A POPE  694     281.073  54.901  30.127  1.00  0.00            
ATOM   4038  C1B POPE  694     291.660  45.879  33.182  1.00  0.00            
ATOM   4039  C2B POPE  694     290.628  42.819  29.929  1.00  0.00            
ATOM   4040  C3B POPE  694     290.358  41.898  25.588  1.00  0.00            
ATOM   4041  C4B POPE  694     288.016  41.233  21.468  1.00  0.00            
ATOM   4042  NH3 POPE  695     289.054 125.297  48.689  1.00  0.00            
ATOM   4043  PO4 POPE  695     284.880 125.378  47.961  1.00  0.00            
ATOM   4044  GL1 POPE  695     285.780 125.058  44.851  1.00  0.00            
ATOM   4045  GL2 POPE  695     289.419 123.015  44.260  1.00  0.00            
ATOM   4046  C1A POPE  695     287.351 124.885  39.944  1.00  0.00            
ATOM   4047  D2A POPE  695     286.156 124.434  35.104  1.00  0.00            
ATOM   4048  C3A POPE  695     286.731 128.111  32.898  1.00  0.00            
ATOM   4049  C4A POPE  695     290.651 130.052  31.286  1.00  0.00            
ATOM   4050  C1B POPE  695     286.463 120.232  41.233  1.00  0.00            
ATOM   4051  C2B POPE  695     282.886 120.092  37.035  1.00  0.00            
ATOM   4052  C3B POPE  695     279.973 118.725  33.682  1.00  0.00            
ATOM   4053  C4B POPE  695     279.395 118.956  29.608  1.00  0.00            
ATOM   4054  NH3 POPE  696      70.137 257.216  48.093  1.00  0.00            
ATOM   4055  PO4 POPE  696      73.736 254.689  47.196  1.00  0.00            
ATOM   4056  GL1 POPE  696      74.004 256.785  44.440  1.00  0.00            
ATOM   4057  GL2 POPE  696      74.154 259.859  45.127  1.00  0.00            
ATOM   4058  C1A POPE  696      71.184 257.505  41.633  1.00  0.00            
ATOM   4059  D2A POPE  696      70.573 257.724  36.642  1.00  0.00            
ATOM   4060  C3A POPE  696      69.915 260.016  32.714  1.00  0.00            
ATOM   4061  C4A POPE  696      68.055 261.170  29.116  1.00  0.00            
ATOM   4062  C1B POPE  696      75.720 260.638  40.974  1.00  0.00            
ATOM   4063  C2B POPE  696      75.393 259.059  36.626  1.00  0.00            
ATOM   4064  C3B POPE  696      78.299 258.405  32.225  1.00  0.00            
ATOM   4065  C4B POPE  696      82.765 258.568  30.518  1.00  0.00            
ATOM   4066  NH3 POPE  697     139.569 273.614  46.867  1.00  0.00            
ATOM   4067  PO4 POPE  697     143.639 275.368  46.181  1.00  0.00            
ATOM   4068  GL1 POPE  697     144.712 276.959  42.790  1.00  0.00            
ATOM   4069  GL2 POPE  697     147.384 275.009  42.507  1.00  0.00            
ATOM   4070  C1A POPE  697     142.617 277.795  39.158  1.00  0.00            
ATOM   4071  D2A POPE  697     139.862 278.608  35.939  1.00  0.00            
ATOM   4072  C3A POPE  697     140.590 277.564  31.692  1.00  0.00            
ATOM   4073  C4A POPE  697     136.909 278.160  28.510  1.00  0.00            
ATOM   4074  C1B POPE  697     145.718 272.843  38.118  1.00  0.00            
ATOM   4075  C2B POPE  697     143.156 271.672  35.088  1.00  0.00            
ATOM   4076  C3B POPE  697     143.405 272.162  31.218  1.00  0.00            
ATOM   4077  C4B POPE  697     145.067 272.333  26.871  1.00  0.00            
ATOM   4078  NH3 POPE  698     162.598  42.913  49.018  1.00  0.00            
ATOM   4079  PO4 POPE  698     165.326  39.816  48.942  1.00  0.00            
ATOM   4080  GL1 POPE  698     165.986  40.534  45.037  1.00  0.00            
ATOM   4081  GL2 POPE  698     162.607  39.968  43.164  1.00  0.00            
ATOM   4082  C1A POPE  698     166.556  41.149  39.996  1.00  0.00            
ATOM   4083  D2A POPE  698     164.245  42.285  36.513  1.00  0.00            
ATOM   4084  C3A POPE  698     163.588  40.556  32.808  1.00  0.00            
ATOM   4085  C4A POPE  698     165.791  39.805  28.466  1.00  0.00            
ATOM   4086  C1B POPE  698     162.030  38.333  39.682  1.00  0.00            
ATOM   4087  C2B POPE  698     159.519  38.529  36.263  1.00  0.00            
ATOM   4088  C3B POPE  698     159.128  42.763  32.960  1.00  0.00            
ATOM   4089  C4B POPE  698     161.849  45.628  30.887  1.00  0.00            
ATOM   4090  NH3 POPE  699     267.413 298.164  36.542  1.00  0.00            
ATOM   4091  PO4 POPE  699     267.707   2.799  33.990  1.00  0.00            
ATOM   4092  GL1 POPE  699     267.129   1.894  30.719  1.00  0.00            
ATOM   4093  GL2 POPE  699     265.975 298.000  31.154  1.00  0.00            
ATOM   4094  C1A POPE  699     270.589   2.425  27.583  1.00  0.00            
ATOM   4095  D2A POPE  699     269.523   4.066  22.744  1.00  0.00            
ATOM   4096  C3A POPE  699     273.112   5.924  20.665  1.00  0.00            
ATOM   4097  C4A POPE  699     273.689  10.102  18.978  1.00  0.00            
ATOM   4098  C1B POPE  699     267.966 295.868  27.635  1.00  0.00            
ATOM   4099  C2B POPE  699     268.300 294.904  22.836  1.00  0.00            
ATOM   4100  C3B POPE  699     270.577 295.541  18.825  1.00  0.00            
ATOM   4101  C4B POPE  699     269.557 293.110  15.315  1.00  0.00            
ATOM   4102  NH3 POPE  700      99.472 163.923  43.329  1.00  0.00            
ATOM   4103  PO4 POPE  700      95.190 163.212  46.114  1.00  0.00            
ATOM   4104  GL1 POPE  700      90.585 163.679  44.591  1.00  0.00            
ATOM   4105  GL2 POPE  700      91.598 165.334  42.899  1.00  0.00            
ATOM   4106  C1A POPE  700      87.091 164.076  41.521  1.00  0.00            
ATOM   4107  D2A POPE  700      85.904 163.456  37.655  1.00  0.00            
ATOM   4108  C3A POPE  700      86.749 160.370  34.384  1.00  0.00            
ATOM   4109  C4A POPE  700      87.631 161.535  30.134  1.00  0.00            
ATOM   4110  C1B POPE  700      91.327 164.582  38.413  1.00  0.00            
ATOM   4111  C2B POPE  700      93.492 165.807  34.223  1.00  0.00            
ATOM   4112  C3B POPE  700      91.806 167.783  30.487  1.00  0.00            
ATOM   4113  C4B POPE  700      89.292 171.165  28.683  1.00  0.00            
ATOM   4114  GL0 POPG  701     198.283 242.228  43.369  1.00  0.00            
ATOM   4115  PO4 POPG  701     198.665 239.412  40.160  1.00  0.00            
ATOM   4116  GL1 POPG  701     200.647 238.574  37.152  1.00  0.00            
ATOM   4117  GL2 POPG  701     203.466 237.484  38.969  1.00  0.00            
ATOM   4118  C1A POPG  701     201.002 238.035  32.308  1.00  0.00            
ATOM   4119  D2A POPG  701     197.429 238.118  28.368  1.00  0.00            
ATOM   4120  C3A POPG  701     198.066 240.782  24.867  1.00  0.00            
ATOM   4121  C4A POPG  701     198.266 244.793  24.266  1.00  0.00            
ATOM   4122  C1B POPG  701     205.353 237.722  34.907  1.00  0.00            
ATOM   4123  C2B POPG  701     206.773 235.503  31.960  1.00  0.00            
ATOM   4124  C3B POPG  701     209.377 237.015  29.375  1.00  0.00            
ATOM   4125  C4B POPG  701     212.391 239.429  28.243  1.00  0.00            
ATOM   4126  NH3 POPE  702       8.055 190.609  46.126  1.00  0.00            
ATOM   4127  PO4 POPE  702      11.170 192.234  45.472  1.00  0.00            
ATOM   4128  GL1 POPE  702      11.083 193.341  41.340  1.00  0.00            
ATOM   4129  GL2 POPE  702       7.341 192.607  41.478  1.00  0.00            
ATOM   4130  C1A POPE  702      11.051 196.358  37.776  1.00  0.00            
ATOM   4131  D2A POPE  702      12.041 196.871  33.915  1.00  0.00            
ATOM   4132  C3A POPE  702      14.676 198.327  31.562  1.00  0.00            
ATOM   4133  C4A POPE  702      16.780 201.431  28.847  1.00  0.00            
ATOM   4134  C1B POPE  702       5.573 193.266  38.303  1.00  0.00            
ATOM   4135  C2B POPE  702       6.246 194.072  34.475  1.00  0.00            
ATOM   4136  C3B POPE  702       6.977 193.931  30.807  1.00  0.00            
ATOM   4137  C4B POPE  702      10.879 193.998  28.693  1.00  0.00            
ATOM   4138  NH3 POPE  703     240.786 152.840  48.079  1.00  0.00            
ATOM   4139  PO4 POPE  703     245.417 154.669  49.301  1.00  0.00            
ATOM   4140  GL1 POPE  703     244.074 156.117  45.484  1.00  0.00            
ATOM   4141  GL2 POPE  703     242.474 153.150  43.362  1.00  0.00            
ATOM   4142  C1A POPE  703     244.245 157.193  41.059  1.00  0.00            
ATOM   4143  D2A POPE  703     241.409 158.227  37.461  1.00  0.00            
ATOM   4144  C3A POPE  703     242.607 160.923  33.927  1.00  0.00            
ATOM   4145  C4A POPE  703     246.158 163.498  31.722  1.00  0.00            
ATOM   4146  C1B POPE  703     242.876 152.594  37.552  1.00  0.00            
ATOM   4147  C2B POPE  703     244.124 153.260  33.744  1.00  0.00            
ATOM   4148  C3B POPE  703     244.385 152.660  29.845  1.00  0.00            
ATOM   4149  C4B POPE  703     247.840 152.618  28.115  1.00  0.00            
ATOM   4150  NH3 POPE  704     118.104 204.570  50.166  1.00  0.00            
ATOM   4151  PO4 POPE  704     116.520 207.483  47.897  1.00  0.00            
ATOM   4152  GL1 POPE  704     118.039 209.978  44.840  1.00  0.00            
ATOM   4153  GL2 POPE  704     116.173 213.352  43.377  1.00  0.00            
ATOM   4154  C1A POPE  704     118.575 209.225  40.729  1.00  0.00            
ATOM   4155  D2A POPE  704     119.672 208.047  36.602  1.00  0.00            
ATOM   4156  C3A POPE  704     118.352 210.616  33.259  1.00  0.00            
ATOM   4157  C4A POPE  704     116.469 214.204  30.958  1.00  0.00            
ATOM   4158  C1B POPE  704     113.491 211.999  40.156  1.00  0.00            
ATOM   4159  C2B POPE  704     112.816 212.490  36.506  1.00  0.00            
ATOM   4160  C3B POPE  704     113.082 211.759  33.104  1.00  0.00            
ATOM   4161  C4B POPE  704     112.570 211.595  28.785  1.00  0.00            
ATOM   4162  GL0 POPG  705      79.446 252.314  55.849  1.00  0.00            
ATOM   4163  PO4 POPG  705      80.295 250.092  50.812  1.00  0.00            
ATOM   4164  GL1 POPG  705      78.494 249.094  46.809  1.00  0.00            
ATOM   4165  GL2 POPG  705      77.530 252.178  44.533  1.00  0.00            
ATOM   4166  C1A POPG  705      80.185 245.784  43.089  1.00  0.00            
ATOM   4167  D2A POPG  705      81.590 247.241  38.446  1.00  0.00            
ATOM   4168  C3A POPG  705      81.326 247.756  34.194  1.00  0.00            
ATOM   4169  C4A POPG  705      84.727 248.809  31.787  1.00  0.00            
ATOM   4170  C1B POPG  705      79.717 251.406  41.099  1.00  0.00            
ATOM   4171  C2B POPG  705      81.738 252.555  37.567  1.00  0.00            
ATOM   4172  C3B POPG  705      79.864 253.355  33.047  1.00  0.00            
ATOM   4173  C4B POPG  705      76.446 252.290  30.193  1.00  0.00            
ATOM   4174  NH3 POPE  706      83.910 287.402  54.425  1.00  0.00            
ATOM   4175  PO4 POPE  706      87.086 288.099  50.948  1.00  0.00            
ATOM   4176  GL1 POPE  706      87.251 288.185  46.588  1.00  0.00            
ATOM   4177  GL2 POPE  706      89.974 287.521  44.464  1.00  0.00            
ATOM   4178  C1A POPE  706      84.285 286.413  44.191  1.00  0.00            
ATOM   4179  D2A POPE  706      81.883 286.328  41.040  1.00  0.00            
ATOM   4180  C3A POPE  706      81.454 283.652  38.807  1.00  0.00            
ATOM   4181  C4A POPE  706      80.856 282.867  34.911  1.00  0.00            
ATOM   4182  C1B POPE  706      88.116 285.087  40.926  1.00  0.00            
ATOM   4183  C2B POPE  706      87.900 285.505  36.694  1.00  0.00            
ATOM   4184  C3B POPE  706      85.501 284.894  34.396  1.00  0.00            
ATOM   4185  C4B POPE  706      83.225 285.772  31.088  1.00  0.00            
ATOM   4186  NH3 POPE  707       8.548 286.642  42.953  1.00  0.00            
ATOM   4187  PO4 POPE  707      10.414 282.832  44.207  1.00  0.00            
ATOM   4188  GL1 POPE  707      11.430 280.189  41.335  1.00  0.00            
ATOM   4189  GL2 POPE  707      13.583 277.841  39.936  1.00  0.00            
ATOM   4190  C1A POPE  707      10.035 279.650  36.319  1.00  0.00            
ATOM   4191  D2A POPE  707       8.294 281.434  32.306  1.00  0.00            
ATOM   4192  C3A POPE  707       7.653 280.903  27.988  1.00  0.00            
ATOM   4193  C4A POPE  707       8.621 281.590  23.028  1.00  0.00            
ATOM   4194  C1B POPE  707      16.334 277.054  37.057  1.00  0.00            
ATOM   4195  C2B POPE  707      19.170 279.221  34.650  1.00  0.00            
ATOM   4196  C3B POPE  707      19.850 280.025  30.604  1.00  0.00            
ATOM   4197  C4B POPE  707      20.261 282.408  27.503  1.00  0.00            
ATOM   4198  NH3 POPE  708     231.296   3.778  33.444  1.00  0.00            
ATOM   4199  PO4 POPE  708     234.462   1.156  33.702  1.00  0.00            
ATOM   4200  GL1 POPE  708     232.639   0.273  29.787  1.00  0.00            
ATOM   4201  GL2 POPE  708     231.715   2.036  28.786  1.00  0.00            
ATOM   4202  C1A POPE  708     234.172 295.938  26.647  1.00  0.00            
ATOM   4203  D2A POPE  708     233.780 295.233  22.261  1.00  0.00            
ATOM   4204  C3A POPE  708     231.586 292.570  20.129  1.00  0.00            
ATOM   4205  C4A POPE  708     232.460 288.639  18.838  1.00  0.00            
ATOM   4206  C1B POPE  708     231.929   1.183  23.257  1.00  0.00            
ATOM   4207  C2B POPE  708     232.652   0.438  19.183  1.00  0.00            
ATOM   4208  C3B POPE  708     231.035 295.724  15.518  1.00  0.00            
ATOM   4209  C4B POPE  708     230.432 292.707  14.271  1.00  0.00            
ATOM   4210  NH3 POPE  709     211.052  19.886  38.962  1.00  0.00            
ATOM   4211  PO4 POPE  709     214.877  19.092  38.423  1.00  0.00            
ATOM   4212  GL1 POPE  709     215.417  19.218  34.645  1.00  0.00            
ATOM   4213  GL2 POPE  709     213.394  21.043  33.531  1.00  0.00            
ATOM   4214  C1A POPE  709     217.979  18.175  30.808  1.00  0.00            
ATOM   4215  D2A POPE  709     217.930  15.330  26.387  1.00  0.00            
ATOM   4216  C3A POPE  709     216.621  16.751  22.934  1.00  0.00            
ATOM   4217  C4A POPE  709     217.578  18.320  19.762  1.00  0.00            
ATOM   4218  C1B POPE  709     211.467  22.242  29.659  1.00  0.00            
ATOM   4219  C2B POPE  709     212.844  22.924  25.949  1.00  0.00            
ATOM   4220  C3B POPE  709     209.681  23.636  21.868  1.00  0.00            
ATOM   4221  C4B POPE  709     209.166  23.333  17.346  1.00  0.00            
ATOM   4222  GL0 POPG  710     146.540 174.506  49.227  1.00  0.00            
ATOM   4223  PO4 POPG  710     150.290 174.718  48.374  1.00  0.00            
ATOM   4224  GL1 POPG  710     148.393 174.479  44.094  1.00  0.00            
ATOM   4225  GL2 POPG  710     146.313 175.602  42.765  1.00  0.00            
ATOM   4226  C1A POPG  710     150.794 176.203  40.712  1.00  0.00            
ATOM   4227  D2A POPG  710     154.009 176.595  39.307  1.00  0.00            
ATOM   4228  C3A POPG  710     157.289 179.013  40.829  1.00  0.00            
ATOM   4229  C4A POPG  710     161.028 178.745  40.717  1.00  0.00            
ATOM   4230  C1B POPG  710     146.464 176.253  38.497  1.00  0.00            
ATOM   4231  C2B POPG  710     143.898 176.883  35.451  1.00  0.00            
ATOM   4232  C3B POPG  710     141.805 174.606  32.184  1.00  0.00            
ATOM   4233  C4B POPG  710     139.911 174.698  28.185  1.00  0.00            
ATOM   4234  GL0 POPG  711      73.627 120.486  52.951  1.00  0.00            
ATOM   4235  PO4 POPG  711      76.481 117.629  52.386  1.00  0.00            
ATOM   4236  GL1 POPG  711      77.023 114.966  48.071  1.00  0.00            
ATOM   4237  GL2 POPG  711      75.986 111.994  49.506  1.00  0.00            
ATOM   4238  C1A POPG  711      80.645 113.843  45.142  1.00  0.00            
ATOM   4239  D2A POPG  711      81.538 111.131  42.737  1.00  0.00            
ATOM   4240  C3A POPG  711      81.739 110.913  38.986  1.00  0.00            
ATOM   4241  C4A POPG  711      82.503 107.274  35.528  1.00  0.00            
ATOM   4242  C1B POPG  711      76.184 110.382  45.445  1.00  0.00            
ATOM   4243  C2B POPG  711      77.118 109.157  41.670  1.00  0.00            
ATOM   4244  C3B POPG  711      80.665 106.123  39.984  1.00  0.00            
ATOM   4245  C4B POPG  711      83.118 102.987  40.079  1.00  0.00            
ATOM   4246  NH3 POPE  712      94.316  67.158  54.646  1.00  0.00            
ATOM   4247  PO4 POPE  712      96.171  70.723  56.479  1.00  0.00            
ATOM   4248  GL1 POPE  712      96.213  72.611  51.969  1.00  0.00            
ATOM   4249  GL2 POPE  712      99.173  72.562  50.923  1.00  0.00            
ATOM   4250  C1A POPE  712      95.172  71.514  47.758  1.00  0.00            
ATOM   4251  D2A POPE  712      92.456  70.949  43.491  1.00  0.00            
ATOM   4252  C3A POPE  712      92.716  67.322  40.692  1.00  0.00            
ATOM   4253  C4A POPE  712      91.845  67.107  36.079  1.00  0.00            
ATOM   4254  C1B POPE  712     100.361  71.094  47.063  1.00  0.00            
ATOM   4255  C2B POPE  712     103.019  71.231  44.459  1.00  0.00            
ATOM   4256  C3B POPE  712     104.107  70.269  39.695  1.00  0.00            
ATOM   4257  C4B POPE  712     106.421  71.222  35.925  1.00  0.00            
ATOM   4258  NH3 POPE  713      55.807  54.606  55.227  1.00  0.00            
ATOM   4259  PO4 POPE  713      58.854  55.719  52.456  1.00  0.00            
ATOM   4260  GL1 POPE  713      61.499  58.477  49.311  1.00  0.00            
ATOM   4261  GL2 POPE  713      61.493  61.237  49.229  1.00  0.00            
ATOM   4262  C1A POPE  713      62.651  58.582  44.842  1.00  0.00            
ATOM   4263  D2A POPE  713      61.922  59.564  40.529  1.00  0.00            
ATOM   4264  C3A POPE  713      59.638  57.994  37.738  1.00  0.00            
ATOM   4265  C4A POPE  713      59.473  56.830  33.544  1.00  0.00            
ATOM   4266  C1B POPE  713      58.332  60.503  46.249  1.00  0.00            
ATOM   4267  C2B POPE  713      57.541  61.797  41.736  1.00  0.00            
ATOM   4268  C3B POPE  713      59.215  62.505  36.882  1.00  0.00            
ATOM   4269  C4B POPE  713      61.632  61.443  34.214  1.00  0.00            
ATOM   4270  NH3 POPE  714     132.263 234.797  46.173  1.00  0.00            
ATOM   4271  PO4 POPE  714     135.772 232.002  44.590  1.00  0.00            
ATOM   4272  GL1 POPE  714     134.495 236.131  41.803  1.00  0.00            
ATOM   4273  GL2 POPE  714     132.340 237.877  41.917  1.00  0.00            
ATOM   4274  C1A POPE  714     134.724 235.469  37.160  1.00  0.00            
ATOM   4275  D2A POPE  714     137.509 235.166  34.401  1.00  0.00            
ATOM   4276  C3A POPE  714     136.631 232.662  30.657  1.00  0.00            
ATOM   4277  C4A POPE  714     135.396 231.265  26.218  1.00  0.00            
ATOM   4278  C1B POPE  714     130.716 238.493  37.850  1.00  0.00            
ATOM   4279  C2B POPE  714     129.531 236.438  33.761  1.00  0.00            
ATOM   4280  C3B POPE  714     127.327 233.712  30.093  1.00  0.00            
ATOM   4281  C4B POPE  714     126.512 232.364  25.941  1.00  0.00            
ATOM   4282  NH3 POPE  715      78.037 294.591  52.101  1.00  0.00            
ATOM   4283  PO4 POPE  715      77.561   0.564  50.691  1.00  0.00            
ATOM   4284  GL1 POPE  715      77.496   1.984  47.213  1.00  0.00            
ATOM   4285  GL2 POPE  715      78.080   5.395  46.351  1.00  0.00            
ATOM   4286  C1A POPE  715      79.692   2.027  43.743  1.00  0.00            
ATOM   4287  D2A POPE  715      82.186   4.372  40.918  1.00  0.00            
ATOM   4288  C3A POPE  715      85.593   3.771  38.780  1.00  0.00            
ATOM   4289  C4A POPE  715      84.218   3.343  35.220  1.00  0.00            
ATOM   4290  C1B POPE  715      79.936   8.356  43.049  1.00  0.00            
ATOM   4291  C2B POPE  715      81.792   9.245  39.630  1.00  0.00            
ATOM   4292  C3B POPE  715      84.080  11.456  37.213  1.00  0.00            
ATOM   4293  C4B POPE  715      82.722  14.597  35.175  1.00  0.00            
ATOM   4294  GL0 POPG  716     284.233 270.947  39.249  1.00  0.00            
ATOM   4295  PO4 POPG  716     283.934 266.242  38.539  1.00  0.00            
ATOM   4296  GL1 POPG  716     285.605 265.072  34.765  1.00  0.00            
ATOM   4297  GL2 POPG  716     288.538 265.782  33.299  1.00  0.00            
ATOM   4298  C1A POPG  716     284.625 263.935  31.232  1.00  0.00            
ATOM   4299  D2A POPG  716     286.338 263.079  27.468  1.00  0.00            
ATOM   4300  C3A POPG  716     285.273 259.246  25.262  1.00  0.00            
ATOM   4301  C4A POPG  716     286.776 257.353  20.888  1.00  0.00            
ATOM   4302  C1B POPG  716     290.552 266.511  29.482  1.00  0.00            
ATOM   4303  C2B POPG  716     292.545 266.111  24.937  1.00  0.00            
ATOM   4304  C3B POPG  716     293.400 263.190  21.843  1.00  0.00            
ATOM   4305  C4B POPG  716     295.032 259.551  18.876  1.00  0.00            
ATOM   4306  NH3 POPE  717     149.727  72.596  58.378  1.00  0.00            
ATOM   4307  PO4 POPE  717     150.698  77.087  55.182  1.00  0.00            
ATOM   4308  GL1 POPE  717     150.903  77.891  50.911  1.00  0.00            
ATOM   4309  GL2 POPE  717     151.209  74.840  48.344  1.00  0.00            
ATOM   4310  C1A POPE  717     149.192  79.569  46.809  1.00  0.00            
ATOM   4311  D2A POPE  717     147.080  77.915  43.824  1.00  0.00            
ATOM   4312  C3A POPE  717     148.234  77.817  39.279  1.00  0.00            
ATOM   4313  C4A POPE  717     147.347  79.209  34.748  1.00  0.00            
ATOM   4314  C1B POPE  717     146.628  74.338  47.743  1.00  0.00            
ATOM   4315  C2B POPE  717     144.228  74.247  45.268  1.00  0.00            
ATOM   4316  C3B POPE  717     142.887  76.157  42.041  1.00  0.00            
ATOM   4317  C4B POPE  717     143.000  77.944  38.057  1.00  0.00            
ATOM   4318  NH3 POPE  718     236.632  84.914  48.220  1.00  0.00            
ATOM   4319  PO4 POPE  718     239.594  83.409  47.478  1.00  0.00            
ATOM   4320  GL1 POPE  718     241.240  82.789  43.522  1.00  0.00            
ATOM   4321  GL2 POPE  718     240.878  80.717  41.569  1.00  0.00            
ATOM   4322  C1A POPE  718     245.554  81.099  42.911  1.00  0.00            
ATOM   4323  D2A POPE  718     248.723  77.910  42.251  1.00  0.00            
ATOM   4324  C3A POPE  718     252.098  78.501  39.630  1.00  0.00            
ATOM   4325  C4A POPE  718     254.761  77.545  37.682  1.00  0.00            
ATOM   4326  C1B POPE  718     242.220  82.295  37.716  1.00  0.00            
ATOM   4327  C2B POPE  718     243.154  85.462  34.605  1.00  0.00            
ATOM   4328  C3B POPE  718     243.839  87.152  30.241  1.00  0.00            
ATOM   4329  C4B POPE  718     242.078  85.754  25.602  1.00  0.00            
ATOM   4330  NH3 POPE  719     205.477 197.674  49.006  1.00  0.00            
ATOM   4331  PO4 POPE  719     204.551 194.572  44.574  1.00  0.00            
ATOM   4332  GL1 POPE  719     204.634 194.283  39.934  1.00  0.00            
ATOM   4333  GL2 POPE  719     207.819 194.312  39.462  1.00  0.00            
ATOM   4334  C1A POPE  719     203.104 193.781  35.924  1.00  0.00            
ATOM   4335  D2A POPE  719     203.644 192.053  31.311  1.00  0.00            
ATOM   4336  C3A POPE  719     202.621 187.886  30.536  1.00  0.00            
ATOM   4337  C4A POPE  719     203.898 185.112  28.561  1.00  0.00            
ATOM   4338  C1B POPE  719     207.734 196.839  34.748  1.00  0.00            
ATOM   4339  C2B POPE  719     207.732 195.725  30.512  1.00  0.00            
ATOM   4340  C3B POPE  719     206.150 193.330  27.293  1.00  0.00            
ATOM   4341  C4B POPE  719     208.930 189.932  25.824  1.00  0.00            
ATOM   4342  NH3 POPE  720     210.746 165.428  51.917  1.00  0.00            
ATOM   4343  PO4 POPE  720     210.018 168.759  49.257  1.00  0.00            
ATOM   4344  GL1 POPE  720     206.932 169.496  46.588  1.00  0.00            
ATOM   4345  GL2 POPE  720     205.854 171.709  45.957  1.00  0.00            
ATOM   4346  C1A POPE  720     204.237 167.740  44.004  1.00  0.00            
ATOM   4347  D2A POPE  720     202.475 163.861  43.006  1.00  0.00            
ATOM   4348  C3A POPE  720     201.000 161.632  39.067  1.00  0.00            
ATOM   4349  C4A POPE  720     199.897 158.016  36.780  1.00  0.00            
ATOM   4350  C1B POPE  720     206.769 171.774  42.027  1.00  0.00            
ATOM   4351  C2B POPE  720     207.568 172.268  37.157  1.00  0.00            
ATOM   4352  C3B POPE  720     206.933 169.189  32.983  1.00  0.00            
ATOM   4353  C4B POPE  720     208.080 166.358  29.065  1.00  0.00            
ATOM   4354  GL0 POPG  721     279.438   7.294  38.683  1.00  0.00            
ATOM   4355  PO4 POPG  721     277.729   7.425  35.363  1.00  0.00            
ATOM   4356  GL1 POPG  721     276.403   7.468  31.477  1.00  0.00            
ATOM   4357  GL2 POPG  721     272.335   7.439  30.366  1.00  0.00            
ATOM   4358  C1A POPG  721     275.297  10.276  27.935  1.00  0.00            
ATOM   4359  D2A POPG  721     274.816   9.288  23.432  1.00  0.00            
ATOM   4360  C3A POPG  721     278.677   7.887  21.186  1.00  0.00            
ATOM   4361  C4A POPG  721     281.949   5.846  18.495  1.00  0.00            
ATOM   4362  C1B POPG  721     270.539   7.855  26.088  1.00  0.00            
ATOM   4363  C2B POPG  721     269.071   9.548  21.395  1.00  0.00            
ATOM   4364  C3B POPG  721     267.047  13.190  20.841  1.00  0.00            
ATOM   4365  C4B POPG  721     264.961  15.859  17.269  1.00  0.00            
ATOM   4366  GL0 POPG  722     199.052 208.484  45.769  1.00  0.00            
ATOM   4367  PO4 POPG  722     202.850 210.792  44.980  1.00  0.00            
ATOM   4368  GL1 POPG  722     203.409 210.614  39.884  1.00  0.00            
ATOM   4369  GL2 POPG  722     200.106 208.889  38.230  1.00  0.00            
ATOM   4370  C1A POPG  722     203.501 211.368  35.024  1.00  0.00            
ATOM   4371  D2A POPG  722     202.862 213.275  30.727  1.00  0.00            
ATOM   4372  C3A POPG  722     199.481 216.780  30.710  1.00  0.00            
ATOM   4373  C4A POPG  722     197.038 220.858  29.659  1.00  0.00            
ATOM   4374  C1B POPG  722     199.799 206.459  35.178  1.00  0.00            
ATOM   4375  C2B POPG  722     198.209 206.310  29.816  1.00  0.00            
ATOM   4376  C3B POPG  722     200.165 208.637  27.328  1.00  0.00            
ATOM   4377  C4B POPG  722     199.782 213.253  26.438  1.00  0.00            
ATOM   4378  GL0 POPG  723      63.671  42.435  59.498  1.00  0.00            
ATOM   4379  PO4 POPG  723      62.212  41.877  55.867  1.00  0.00            
ATOM   4380  GL1 POPG  723      64.306  41.586  51.675  1.00  0.00            
ATOM   4381  GL2 POPG  723      65.613  39.422  50.418  1.00  0.00            
ATOM   4382  C1A POPG  723      62.282  43.321  48.459  1.00  0.00            
ATOM   4383  D2A POPG  723      61.215  43.145  44.138  1.00  0.00            
ATOM   4384  C3A POPG  723      58.143  44.950  40.558  1.00  0.00            
ATOM   4385  C4A POPG  723      57.927  43.517  36.224  1.00  0.00            
ATOM   4386  C1B POPG  723      66.588  40.368  46.389  1.00  0.00            
ATOM   4387  C2B POPG  723      64.773  40.352  42.072  1.00  0.00            
ATOM   4388  C3B POPG  723      62.800  41.756  38.508  1.00  0.00            
ATOM   4389  C4B POPG  723      60.716  38.125  35.679  1.00  0.00            
ATOM   4390  NH3 POPE  724     278.548 243.959  37.673  1.00  0.00            
ATOM   4391  PO4 POPE  724     274.047 246.462  37.741  1.00  0.00            
ATOM   4392  GL1 POPE  724     274.903 244.952  34.082  1.00  0.00            
ATOM   4393  GL2 POPE  724     277.360 246.200  33.219  1.00  0.00            
ATOM   4394  C1A POPE  724     275.780 243.393  29.148  1.00  0.00            
ATOM   4395  D2A POPE  724     277.756 241.058  25.331  1.00  0.00            
ATOM   4396  C3A POPE  724     280.900 237.976  24.015  1.00  0.00            
ATOM   4397  C4A POPE  724     283.569 235.260  24.722  1.00  0.00            
ATOM   4398  C1B POPE  724     279.747 247.537  29.017  1.00  0.00            
ATOM   4399  C2B POPE  724     279.000 246.321  25.197  1.00  0.00            
ATOM   4400  C3B POPE  724     279.215 243.560  21.331  1.00  0.00            
ATOM   4401  C4B POPE  724     277.384 241.516  18.112  1.00  0.00            
ATOM   4402  NH3 POPE  725     183.594  13.408  42.242  1.00  0.00            
ATOM   4403  PO4 POPE  725     186.975  16.663  43.791  1.00  0.00            
ATOM   4404  GL1 POPE  725     187.646  15.916  39.906  1.00  0.00            
ATOM   4405  GL2 POPE  725     189.839  15.089  38.642  1.00  0.00            
ATOM   4406  C1A POPE  725     189.633  19.156  35.272  1.00  0.00            
ATOM   4407  D2A POPE  725     189.191  20.758  30.540  1.00  0.00            
ATOM   4408  C3A POPE  725     189.940  23.533  27.745  1.00  0.00            
ATOM   4409  C4A POPE  725     192.735  26.458  25.965  1.00  0.00            
ATOM   4410  C1B POPE  725     189.024  14.240  35.100  1.00  0.00            
ATOM   4411  C2B POPE  725     188.955  15.904  31.296  1.00  0.00            
ATOM   4412  C3B POPE  725     189.813  15.241  27.427  1.00  0.00            
ATOM   4413  C4B POPE  725     192.519  14.905  24.152  1.00  0.00            
ATOM   4414  NH3 POPE  726     123.052  19.406  55.813  1.00  0.00            
ATOM   4415  PO4 POPE  726     121.985  16.223  52.517  1.00  0.00            
ATOM   4416  GL1 POPE  726     124.338  15.303  48.795  1.00  0.00            
ATOM   4417  GL2 POPE  726     125.524  17.590  48.199  1.00  0.00            
ATOM   4418  C1A POPE  726     124.182  14.298  44.780  1.00  0.00            
ATOM   4419  D2A POPE  726     124.163  14.943  41.292  1.00  0.00            
ATOM   4420  C3A POPE  726     125.510  14.348  37.379  1.00  0.00            
ATOM   4421  C4A POPE  726     128.571  10.520  36.666  1.00  0.00            
ATOM   4422  C1B POPE  726     124.634  19.424  44.372  1.00  0.00            
ATOM   4423  C2B POPE  726     121.029  22.182  42.133  1.00  0.00            
ATOM   4424  C3B POPE  726     121.680  25.087  38.263  1.00  0.00            
ATOM   4425  C4B POPE  726     121.487  28.974  37.207  1.00  0.00            
ATOM   4426  GL0 POPG  727      62.156  95.587  49.609  1.00  0.00            
ATOM   4427  PO4 POPG  727      59.005  94.328  50.258  1.00  0.00            
ATOM   4428  GL1 POPG  727      56.992  95.175  46.245  1.00  0.00            
ATOM   4429  GL2 POPG  727      56.322  93.028  43.990  1.00  0.00            
ATOM   4430  C1A POPG  727      58.991  98.367  42.712  1.00  0.00            
ATOM   4431  D2A POPG  727      61.097  98.919  38.924  1.00  0.00            
ATOM   4432  C3A POPG  727      60.422  97.143  34.908  1.00  0.00            
ATOM   4433  C4A POPG  727      59.717  93.710  32.250  1.00  0.00            
ATOM   4434  C1B POPG  727      54.500  94.717  40.505  1.00  0.00            
ATOM   4435  C2B POPG  727      51.471  94.875  37.579  1.00  0.00            
ATOM   4436  C3B POPG  727      49.638  93.252  33.608  1.00  0.00            
ATOM   4437  C4B POPG  727      48.850  92.402  29.963  1.00  0.00            
ATOM   4438  NH3 POPE  728     219.195  55.566  43.175  1.00  0.00            
ATOM   4439  PO4 POPE  728     222.165  52.828  41.344  1.00  0.00            
ATOM   4440  GL1 POPE  728     221.526  56.701  38.333  1.00  0.00            
ATOM   4441  GL2 POPE  728     219.977  58.599  39.457  1.00  0.00            
ATOM   4442  C1A POPE  728     222.754  58.679  34.389  1.00  0.00            
ATOM   4443  D2A POPE  728     224.093  61.948  31.616  1.00  0.00            
ATOM   4444  C3A POPE  728     222.920  63.074  27.175  1.00  0.00            
ATOM   4445  C4A POPE  728     220.667  63.344  24.088  1.00  0.00            
ATOM   4446  C1B POPE  728     217.505  59.915  35.813  1.00  0.00            
ATOM   4447  C2B POPE  728     218.317  58.909  32.027  1.00  0.00            
ATOM   4448  C3B POPE  728     220.509  59.018  27.828  1.00  0.00            
ATOM   4449  C4B POPE  728     224.953  58.495  26.052  1.00  0.00            
ATOM   4450  GL0 POPG  729     202.762 200.354  46.081  1.00  0.00            
ATOM   4451  PO4 POPG  729     199.436 203.106  45.898  1.00  0.00            
ATOM   4452  GL1 POPG  729     197.435 205.749  41.289  1.00  0.00            
ATOM   4453  GL2 POPG  729     197.120 202.512  41.268  1.00  0.00            
ATOM   4454  C1A POPG  729     195.171 205.277  38.111  1.00  0.00            
ATOM   4455  D2A POPG  729     191.307 203.607  35.118  1.00  0.00            
ATOM   4456  C3A POPG  729     191.334 205.423  31.349  1.00  0.00            
ATOM   4457  C4A POPG  729     193.233 206.180  27.362  1.00  0.00            
ATOM   4458  C1B POPG  729     199.526 202.320  38.069  1.00  0.00            
ATOM   4459  C2B POPG  729     201.565 202.450  33.471  1.00  0.00            
ATOM   4460  C3B POPG  729     203.395 203.486  28.883  1.00  0.00            
ATOM   4461  C4B POPG  729     204.134 200.221  26.371  1.00  0.00            
ATOM   4462  NH3 POPE  730     178.055  72.375  48.032  1.00  0.00            
ATOM   4463  PO4 POPE  730     182.462  72.888  48.987  1.00  0.00            
ATOM   4464  GL1 POPE  730     181.834  72.059  44.393  1.00  0.00            
ATOM   4465  GL2 POPE  730     182.970  74.826  43.047  1.00  0.00            
ATOM   4466  C1A POPE  730     179.689  71.711  40.852  1.00  0.00            
ATOM   4467  D2A POPE  730     176.908  71.385  36.882  1.00  0.00            
ATOM   4468  C3A POPE  730     178.871  69.971  33.813  1.00  0.00            
ATOM   4469  C4A POPE  730     178.439  69.751  29.801  1.00  0.00            
ATOM   4470  C1B POPE  730     180.732  76.143  39.894  1.00  0.00            
ATOM   4471  C2B POPE  730     181.142  77.730  35.846  1.00  0.00            
ATOM   4472  C3B POPE  730     178.597  80.295  32.298  1.00  0.00            
ATOM   4473  C4B POPE  730     177.737  84.330  30.223  1.00  0.00            
ATOM   4474  NH3 POPE  731      56.736  90.334  47.731  1.00  0.00            
ATOM   4475  PO4 POPE  731      61.063  90.245  49.859  1.00  0.00            
ATOM   4476  GL1 POPE  731      61.275  91.043  46.113  1.00  0.00            
ATOM   4477  GL2 POPE  731      59.414  88.712  43.667  1.00  0.00            
ATOM   4478  C1A POPE  731      61.022  93.201  42.265  1.00  0.00            
ATOM   4479  D2A POPE  731      61.138  93.600  37.781  1.00  0.00            
ATOM   4480  C3A POPE  731      56.761  92.266  36.450  1.00  0.00            
ATOM   4481  C4A POPE  731      55.227  96.399  35.014  1.00  0.00            
ATOM   4482  C1B POPE  731      59.767  88.139  39.706  1.00  0.00            
ATOM   4483  C2B POPE  731      59.520  87.330  34.409  1.00  0.00            
ATOM   4484  C3B POPE  731      56.723  89.910  31.745  1.00  0.00            
ATOM   4485  C4B POPE  731      54.362  93.436  31.035  1.00  0.00            
ATOM   4486  NH3 POPE  732     154.160 120.914  48.037  1.00  0.00            
ATOM   4487  PO4 POPE  732     151.844 125.070  47.717  1.00  0.00            
ATOM   4488  GL1 POPE  732     152.648 123.911  43.511  1.00  0.00            
ATOM   4489  GL2 POPE  732     151.080 124.785  40.767  1.00  0.00            
ATOM   4490  C1A POPE  732     155.903 122.696  41.400  1.00  0.00            
ATOM   4491  D2A POPE  732     157.262 122.477  37.018  1.00  0.00            
ATOM   4492  C3A POPE  732     156.907 121.938  32.319  1.00  0.00            
ATOM   4493  C4A POPE  732     158.602 121.529  28.683  1.00  0.00            
ATOM   4494  C1B POPE  732     151.950 121.492  37.869  1.00  0.00            
ATOM   4495  C2B POPE  732     151.131 121.624  34.066  1.00  0.00            
ATOM   4496  C3B POPE  732     150.815 120.414  30.038  1.00  0.00            
ATOM   4497  C4B POPE  732     154.486 118.540  28.953  1.00  0.00            
ATOM   4498  GL0 POPG  733     246.250  71.774  49.497  1.00  0.00            
ATOM   4499  PO4 POPG  733     243.660  74.607  46.238  1.00  0.00            
ATOM   4500  GL1 POPG  733     242.332  75.497  41.749  1.00  0.00            
ATOM   4501  GL2 POPG  733     242.560  73.022  39.437  1.00  0.00            
ATOM   4502  C1A POPG  733     244.865  77.717  39.314  1.00  0.00            
ATOM   4503  D2A POPG  733     247.659  79.598  36.893  1.00  0.00            
ATOM   4504  C3A POPG  733     251.242  79.454  34.882  1.00  0.00            
ATOM   4505  C4A POPG  733     254.588  78.598  32.213  1.00  0.00            
ATOM   4506  C1B POPG  733     244.652  74.804  35.299  1.00  0.00            
ATOM   4507  C2B POPG  733     246.888  76.189  33.077  1.00  0.00            
ATOM   4508  C3B POPG  733     249.276  77.919  30.228  1.00  0.00            
ATOM   4509  C4B POPG  733     251.589  79.657  28.608  1.00  0.00            
ATOM   4510  NH3 POPE  734     292.299 168.130  49.644  1.00  0.00            
ATOM   4511  PO4 POPE  734     287.596 165.994  49.703  1.00  0.00            
ATOM   4512  GL1 POPE  734     288.699 165.715  46.089  1.00  0.00            
ATOM   4513  GL2 POPE  734     285.820 164.294  45.026  1.00  0.00            
ATOM   4514  C1A POPE  734     290.091 164.224  41.690  1.00  0.00            
ATOM   4515  D2A POPE  734     287.983 162.154  37.826  1.00  0.00            
ATOM   4516  C3A POPE  734     288.018 162.908  34.166  1.00  0.00            
ATOM   4517  C4A POPE  734     289.403 161.352  30.036  1.00  0.00            
ATOM   4518  C1B POPE  734     284.657 165.188  40.713  1.00  0.00            
ATOM   4519  C2B POPE  734     283.581 164.656  36.202  1.00  0.00            
ATOM   4520  C3B POPE  734     283.665 164.794  32.398  1.00  0.00            
ATOM   4521  C4B POPE  734     285.777 164.471  27.959  1.00  0.00            
ATOM   4522  GL0 POPG  735      54.872 107.747  51.673  1.00  0.00            
ATOM   4523  PO4 POPG  735      55.347 107.066  48.123  1.00  0.00            
ATOM   4524  GL1 POPG  735      57.303 106.404  44.699  1.00  0.00            
ATOM   4525  GL2 POPG  735      60.104 107.516  42.958  1.00  0.00            
ATOM   4526  C1A POPG  735      58.058 103.347  41.327  1.00  0.00            
ATOM   4527  D2A POPG  735      56.698 100.792  37.844  1.00  0.00            
ATOM   4528  C3A POPG  735      57.111 100.774  34.197  1.00  0.00            
ATOM   4529  C4A POPG  735      57.532  98.556  30.518  1.00  0.00            
ATOM   4530  C1B POPG  735      59.168 107.653  39.147  1.00  0.00            
ATOM   4531  C2B POPG  735      59.932 105.227  35.493  1.00  0.00            
ATOM   4532  C3B POPG  735      62.388 101.691  33.672  1.00  0.00            
ATOM   4533  C4B POPG  735      62.620  99.202  30.794  1.00  0.00            
ATOM   4534  GL0 POPG  736     190.132 117.961  52.076  1.00  0.00            
ATOM   4535  PO4 POPG  736     192.632 121.398  50.702  1.00  0.00            
ATOM   4536  GL1 POPG  736     192.765 121.415  46.804  1.00  0.00            
ATOM   4537  GL2 POPG  736     189.274 121.631  44.792  1.00  0.00            
ATOM   4538  C1A POPG  736     195.336 123.396  43.626  1.00  0.00            
ATOM   4539  D2A POPG  736     198.961 122.798  41.222  1.00  0.00            
ATOM   4540  C3A POPG  736     198.938 121.960  36.629  1.00  0.00            
ATOM   4541  C4A POPG  736     196.716 123.430  32.103  1.00  0.00            
ATOM   4542  C1B POPG  736     190.479 125.015  41.900  1.00  0.00            
ATOM   4543  C2B POPG  736     188.786 126.080  38.902  1.00  0.00            
ATOM   4544  C3B POPG  736     187.223 127.015  35.549  1.00  0.00            
ATOM   4545  C4B POPG  736     184.809 126.725  32.107  1.00  0.00            
ATOM   4546  NH3 POPE  737     114.099 260.353  51.682  1.00  0.00            
ATOM   4547  PO4 POPE  737     116.409 257.398  49.540  1.00  0.00            
ATOM   4548  GL1 POPE  737     116.366 257.208  45.338  1.00  0.00            
ATOM   4549  GL2 POPE  737     113.954 255.389  43.600  1.00  0.00            
ATOM   4550  C1A POPE  737     118.112 257.341  41.663  1.00  0.00            
ATOM   4551  D2A POPE  737     120.581 257.900  37.670  1.00  0.00            
ATOM   4552  C3A POPE  737     120.968 258.216  33.012  1.00  0.00            
ATOM   4553  C4A POPE  737     122.941 259.368  29.551  1.00  0.00            
ATOM   4554  C1B POPE  737     112.819 254.748  38.245  1.00  0.00            
ATOM   4555  C2B POPE  737     110.183 251.648  35.682  1.00  0.00            
ATOM   4556  C3B POPE  737     107.860 251.953  31.559  1.00  0.00            
ATOM   4557  C4B POPE  737     105.672 251.459  27.574  1.00  0.00            
ATOM   4558  GL0 POPG  738     113.336  29.944  56.146  1.00  0.00            
ATOM   4559  PO4 POPG  738     116.763  33.231  55.566  1.00  0.00            
ATOM   4560  GL1 POPG  738     114.591  35.176  52.349  1.00  0.00            
ATOM   4561  GL2 POPG  738     116.356  38.739  51.841  1.00  0.00            
ATOM   4562  C1A POPG  738     113.552  36.388  48.468  1.00  0.00            
ATOM   4563  D2A POPG  738     114.572  37.216  45.314  1.00  0.00            
ATOM   4564  C3A POPG  738     113.155  34.908  41.459  1.00  0.00            
ATOM   4565  C4A POPG  738     114.423  32.107  40.200  1.00  0.00            
ATOM   4566  C1B POPG  738     119.081  36.907  47.747  1.00  0.00            
ATOM   4567  C2B POPG  738     122.795  37.022  44.630  1.00  0.00            
ATOM   4568  C3B POPG  738     124.496  39.502  41.430  1.00  0.00            
ATOM   4569  C4B POPG  738     125.763  42.093  39.368  1.00  0.00            
ATOM   4570  NH3 POPE  739      90.508 207.827  47.914  1.00  0.00            
ATOM   4571  PO4 POPE  739      90.282 212.107  46.118  1.00  0.00            
ATOM   4572  GL1 POPE  739      89.967 214.225  42.264  1.00  0.00            
ATOM   4573  GL2 POPE  739      86.462 213.437  40.774  1.00  0.00            
ATOM   4574  C1A POPE  739      93.778 214.809  39.138  1.00  0.00            
ATOM   4575  D2A POPE  739      95.910 213.115  34.884  1.00  0.00            
ATOM   4576  C3A POPE  739      94.476 214.963  30.373  1.00  0.00            
ATOM   4577  C4A POPE  739      94.052 218.376  28.247  1.00  0.00            
ATOM   4578  C1B POPE  739      88.648 209.881  38.163  1.00  0.00            
ATOM   4579  C2B POPE  739      90.178 206.376  37.062  1.00  0.00            
ATOM   4580  C3B POPE  739      90.119 204.924  32.957  1.00  0.00            
ATOM   4581  C4B POPE  739      89.754 205.001  29.460  1.00  0.00            
ATOM   4582  GL0 POPG  740      90.159  10.334  58.180  1.00  0.00            
ATOM   4583  PO4 POPG  740      92.268   7.927  54.809  1.00  0.00            
ATOM   4584  GL1 POPG  740      90.438   9.943  50.877  1.00  0.00            
ATOM   4585  GL2 POPG  740      86.200   9.166  50.051  1.00  0.00            
ATOM   4586  C1A POPG  740      90.328  10.902  47.133  1.00  0.00            
ATOM   4587  D2A POPG  740      91.304  11.283  42.774  1.00  0.00            
ATOM   4588  C3A POPG  740      89.941  12.260  37.793  1.00  0.00            
ATOM   4589  C4A POPG  740      87.947  14.993  35.690  1.00  0.00            
ATOM   4590  C1B POPG  740      88.728   6.665  47.445  1.00  0.00            
ATOM   4591  C2B POPG  740      90.157   6.210  44.084  1.00  0.00            
ATOM   4592  C3B POPG  740      89.590   6.975  40.584  1.00  0.00            
ATOM   4593  C4B POPG  740      87.459   8.138  36.512  1.00  0.00            
ATOM   4594  NH3 POPE  741     125.738 181.917  48.025  1.00  0.00            
ATOM   4595  PO4 POPE  741     128.273 178.621  50.698  1.00  0.00            
ATOM   4596  GL1 POPE  741     128.124 177.201  47.117  1.00  0.00            
ATOM   4597  GL2 POPE  741     130.006 179.787  45.691  1.00  0.00            
ATOM   4598  C1A POPE  741     126.929 178.050  42.160  1.00  0.00            
ATOM   4599  D2A POPE  741     127.067 177.298  38.215  1.00  0.00            
ATOM   4600  C3A POPE  741     124.448 178.182  34.864  1.00  0.00            
ATOM   4601  C4A POPE  741     124.140 179.314  30.070  1.00  0.00            
ATOM   4602  C1B POPE  741     131.180 176.450  42.802  1.00  0.00            
ATOM   4603  C2B POPE  741     131.591 174.584  38.802  1.00  0.00            
ATOM   4604  C3B POPE  741     131.850 176.694  35.401  1.00  0.00            
ATOM   4605  C4B POPE  741     131.229 176.789  30.785  1.00  0.00            
ATOM   4606  NH3 POPE  742     115.245  50.442  60.030  1.00  0.00            
ATOM   4607  PO4 POPE  742     116.597  46.371  57.804  1.00  0.00            
ATOM   4608  GL1 POPE  742     118.390  45.688  53.977  1.00  0.00            
ATOM   4609  GL2 POPE  742     121.121  46.278  53.613  1.00  0.00            
ATOM   4610  C1A POPE  742     118.872  46.717  48.392  1.00  0.00            
ATOM   4611  D2A POPE  742     121.902  46.800  44.758  1.00  0.00            
ATOM   4612  C3A POPE  742     121.815  44.391  42.052  1.00  0.00            
ATOM   4613  C4A POPE  742     120.928  43.328  37.945  1.00  0.00            
ATOM   4614  C1B POPE  742     123.525  45.389  49.165  1.00  0.00            
ATOM   4615  C2B POPE  742     126.703  44.162  46.075  1.00  0.00            
ATOM   4616  C3B POPE  742     128.413  44.549  42.729  1.00  0.00            
ATOM   4617  C4B POPE  742     131.126  46.944  40.555  1.00  0.00            
ATOM   4618  NH3 POPE  743      75.213 223.999  43.122  1.00  0.00            
ATOM   4619  PO4 POPE  743      74.942 227.965  43.852  1.00  0.00            
ATOM   4620  GL1 POPE  743      75.650 230.441  40.746  1.00  0.00            
ATOM   4621  GL2 POPE  743      76.259 233.553  42.040  1.00  0.00            
ATOM   4622  C1A POPE  743      74.367 230.267  36.945  1.00  0.00            
ATOM   4623  D2A POPE  743      75.500 229.605  32.106  1.00  0.00            
ATOM   4624  C3A POPE  743      72.819 228.213  28.250  1.00  0.00            
ATOM   4625  C4A POPE  743      70.369 229.706  24.474  1.00  0.00            
ATOM   4626  C1B POPE  743      75.454 235.759  38.233  1.00  0.00            
ATOM   4627  C2B POPE  743      74.482 234.766  34.541  1.00  0.00            
ATOM   4628  C3B POPE  743      73.298 233.726  30.557  1.00  0.00            
ATOM   4629  C4B POPE  743      75.498 232.800  27.178  1.00  0.00            
ATOM   4630  NH3 POPE  744     160.866 192.968  45.338  1.00  0.00            
ATOM   4631  PO4 POPE  744     158.563 197.025  46.209  1.00  0.00            
ATOM   4632  GL1 POPE  744     158.719 196.935  42.418  1.00  0.00            
ATOM   4633  GL2 POPE  744     161.208 197.388  41.819  1.00  0.00            
ATOM   4634  C1A POPE  744     159.035 198.102  37.786  1.00  0.00            
ATOM   4635  D2A POPE  744     160.483 196.733  33.129  1.00  0.00            
ATOM   4636  C3A POPE  744     159.396 199.212  28.713  1.00  0.00            
ATOM   4637  C4A POPE  744     158.186 197.433  25.010  1.00  0.00            
ATOM   4638  C1B POPE  744     162.450 200.638  40.243  1.00  0.00            
ATOM   4639  C2B POPE  744     162.311 204.660  37.870  1.00  0.00            
ATOM   4640  C3B POPE  744     161.790 206.998  33.784  1.00  0.00            
ATOM   4641  C4B POPE  744     162.361 211.679  31.733  1.00  0.00            
ATOM   4642  NH3 POPE  745     192.465   9.039  45.181  1.00  0.00            
ATOM   4643  PO4 POPE  745     190.689   6.539  40.842  1.00  0.00            
ATOM   4644  GL1 POPE  745     193.764   6.428  37.329  1.00  0.00            
ATOM   4645  GL2 POPE  745     196.440   8.373  36.736  1.00  0.00            
ATOM   4646  C1A POPE  745     193.109   5.177  33.347  1.00  0.00            
ATOM   4647  D2A POPE  745     192.329   6.102  29.690  1.00  0.00            
ATOM   4648  C3A POPE  745     189.720   4.870  26.453  1.00  0.00            
ATOM   4649  C4A POPE  745     186.380   7.629  24.861  1.00  0.00            
ATOM   4650  C1B POPE  745     197.212   7.497  31.975  1.00  0.00            
ATOM   4651  C2B POPE  745     197.965   7.027  27.646  1.00  0.00            
ATOM   4652  C3B POPE  745     194.414   6.715  24.173  1.00  0.00            
ATOM   4653  C4B POPE  745     192.678   3.892  20.420  1.00  0.00            
ATOM   4654  NH3 POPE  746     119.553 158.524  50.725  1.00  0.00            
ATOM   4655  PO4 POPE  746     116.116 158.709  47.261  1.00  0.00            
ATOM   4656  GL1 POPE  746     116.087 159.911  42.998  1.00  0.00            
ATOM   4657  GL2 POPE  746     115.010 158.196  40.688  1.00  0.00            
ATOM   4658  C1A POPE  746     116.023 162.812  39.370  1.00  0.00            
ATOM   4659  D2A POPE  746     118.176 166.759  39.417  1.00  0.00            
ATOM   4660  C3A POPE  746     119.256 168.553  35.262  1.00  0.00            
ATOM   4661  C4A POPE  746     118.764 170.417  31.407  1.00  0.00            
ATOM   4662  C1B POPE  746     116.351 158.866  36.341  1.00  0.00            
ATOM   4663  C2B POPE  746     116.711 160.852  32.529  1.00  0.00            
ATOM   4664  C3B POPE  746     120.383 160.660  30.027  1.00  0.00            
ATOM   4665  C4B POPE  746     124.661 162.307  28.738  1.00  0.00            
ATOM   4666  NH3 POPE  747     187.619 178.888  51.625  1.00  0.00            
ATOM   4667  PO4 POPE  747     187.251 182.467  47.159  1.00  0.00            
ATOM   4668  GL1 POPE  747     186.086 181.846  42.871  1.00  0.00            
ATOM   4669  GL2 POPE  747     184.726 184.758  41.041  1.00  0.00            
ATOM   4670  C1A POPE  747     187.864 181.639  38.313  1.00  0.00            
ATOM   4671  D2A POPE  747     190.235 180.565  34.390  1.00  0.00            
ATOM   4672  C3A POPE  747     188.295 177.035  31.267  1.00  0.00            
ATOM   4673  C4A POPE  747     185.408 175.433  27.931  1.00  0.00            
ATOM   4674  C1B POPE  747     186.982 187.157  37.542  1.00  0.00            
ATOM   4675  C2B POPE  747     186.166 187.237  33.041  1.00  0.00            
ATOM   4676  C3B POPE  747     187.431 187.232  29.799  1.00  0.00            
ATOM   4677  C4B POPE  747     187.143 188.111  25.594  1.00  0.00            
ATOM   4678  GL0 POPG  748     294.839 290.276  43.979  1.00  0.00            
ATOM   4679  PO4 POPG  748     294.072 291.079  39.277  1.00  0.00            
ATOM   4680  GL1 POPG  748     290.423 290.494  36.516  1.00  0.00            
ATOM   4681  GL2 POPG  748     290.147 287.689  34.866  1.00  0.00            
ATOM   4682  C1A POPG  748     291.144 292.084  32.777  1.00  0.00            
ATOM   4683  D2A POPG  748     291.079 293.913  28.188  1.00  0.00            
ATOM   4684  C3A POPG  748     294.096 293.567  25.770  1.00  0.00            
ATOM   4685  C4A POPG  748     297.605 293.718  23.633  1.00  0.00            
ATOM   4686  C1B POPG  748     292.601 284.655  32.432  1.00  0.00            
ATOM   4687  C2B POPG  748     292.779 283.083  27.763  1.00  0.00            
ATOM   4688  C3B POPG  748     290.975 280.106  23.761  1.00  0.00            
ATOM   4689  C4B POPG  748     291.971 281.619  19.127  1.00  0.00            
ATOM   4690  NH3 POPE  749     129.751 271.002  48.527  1.00  0.00            
ATOM   4691  PO4 POPE  749     129.902 274.859  49.542  1.00  0.00            
ATOM   4692  GL1 POPE  749     131.174 276.623  45.730  1.00  0.00            
ATOM   4693  GL2 POPE  749     130.944 273.586  44.214  1.00  0.00            
ATOM   4694  C1A POPE  749     130.565 276.527  40.869  1.00  0.00            
ATOM   4695  D2A POPE  749     129.792 274.200  36.204  1.00  0.00            
ATOM   4696  C3A POPE  749     128.706 269.808  34.879  1.00  0.00            
ATOM   4697  C4A POPE  749     128.627 267.528  30.198  1.00  0.00            
ATOM   4698  C1B POPE  749     134.846 273.071  42.914  1.00  0.00            
ATOM   4699  C2B POPE  749     137.624 270.188  42.041  1.00  0.00            
ATOM   4700  C3B POPE  749     137.193 265.957  40.045  1.00  0.00            
ATOM   4701  C4B POPE  749     140.589 262.823  39.994  1.00  0.00            
ATOM   4702  NH3 POPE  750     268.197 154.906  55.170  1.00  0.00            
ATOM   4703  PO4 POPE  750     267.612 152.577  51.465  1.00  0.00            
ATOM   4704  GL1 POPE  750     268.471 151.529  48.101  1.00  0.00            
ATOM   4705  GL2 POPE  750     268.845 154.478  46.890  1.00  0.00            
ATOM   4706  C1A POPE  750     267.051 151.081  43.509  1.00  0.00            
ATOM   4707  D2A POPE  750     266.726 148.841  39.577  1.00  0.00            
ATOM   4708  C3A POPE  750     266.295 151.057  35.510  1.00  0.00            
ATOM   4709  C4A POPE  750     265.878 153.542  31.262  1.00  0.00            
ATOM   4710  C1B POPE  750     269.445 156.130  42.612  1.00  0.00            
ATOM   4711  C2B POPE  750     269.437 159.420  39.519  1.00  0.00            
ATOM   4712  C3B POPE  750     270.806 160.585  35.519  1.00  0.00            
ATOM   4713  C4B POPE  750     269.180 159.974  30.916  1.00  0.00            
ATOM   4714  NH3 POPE  751      11.258 235.978  45.295  1.00  0.00            
ATOM   4715  PO4 POPE  751      14.101 237.443  42.060  1.00  0.00            
ATOM   4716  GL1 POPE  751      13.347 239.696  38.024  1.00  0.00            
ATOM   4717  GL2 POPE  751      15.683 238.609  35.615  1.00  0.00            
ATOM   4718  C1A POPE  751      12.743 242.339  34.403  1.00  0.00            
ATOM   4719  D2A POPE  751      13.341 241.909  29.783  1.00  0.00            
ATOM   4720  C3A POPE  751      13.703 241.125  25.386  1.00  0.00            
ATOM   4721  C4A POPE  751      13.459 240.529  21.643  1.00  0.00            
ATOM   4722  C1B POPE  751      16.541 237.561  31.567  1.00  0.00            
ATOM   4723  C2B POPE  751      18.297 236.440  27.538  1.00  0.00            
ATOM   4724  C3B POPE  751      21.471 237.262  25.585  1.00  0.00            
ATOM   4725  C4B POPE  751      22.899 240.721  23.759  1.00  0.00            
ATOM   4726  NH3 POPE  752     267.038 264.857  35.148  1.00  0.00            
ATOM   4727  PO4 POPE  752     263.537 260.732  35.855  1.00  0.00            
ATOM   4728  GL1 POPE  752     264.229 258.246  32.345  1.00  0.00            
ATOM   4729  GL2 POPE  752     267.061 258.787  32.562  1.00  0.00            
ATOM   4730  C1A POPE  752     261.879 256.720  28.876  1.00  0.00            
ATOM   4731  D2A POPE  752     261.411 254.926  24.435  1.00  0.00            
ATOM   4732  C3A POPE  752     263.150 257.039  20.704  1.00  0.00            
ATOM   4733  C4A POPE  752     263.247 258.938  17.093  1.00  0.00            
ATOM   4734  C1B POPE  752     267.586 258.115  28.250  1.00  0.00            
ATOM   4735  C2B POPE  752     266.817 254.947  24.622  1.00  0.00            
ATOM   4736  C3B POPE  752     264.376 251.789  21.424  1.00  0.00            
ATOM   4737  C4B POPE  752     262.635 249.260  17.971  1.00  0.00            
ATOM   4738  GL0 POPG  753      93.044 230.767  43.612  1.00  0.00            
ATOM   4739  PO4 POPG  753      94.341 228.519  46.599  1.00  0.00            
ATOM   4740  GL1 POPG  753      97.063 227.855  42.802  1.00  0.00            
ATOM   4741  GL2 POPG  753      98.595 230.070  40.928  1.00  0.00            
ATOM   4742  C1A POPG  753      96.508 226.395  38.105  1.00  0.00            
ATOM   4743  D2A POPG  753      98.468 224.231  35.112  1.00  0.00            
ATOM   4744  C3A POPG  753      98.750 224.472  30.968  1.00  0.00            
ATOM   4745  C4A POPG  753      96.472 223.853  26.950  1.00  0.00            
ATOM   4746  C1B POPG  753      98.395 231.350  36.415  1.00  0.00            
ATOM   4747  C2B POPG  753      99.479 232.260  32.113  1.00  0.00            
ATOM   4748  C3B POPG  753     100.376 230.122  28.079  1.00  0.00            
ATOM   4749  C4B POPG  753     100.606 226.689  25.253  1.00  0.00            
ATOM   4750  NH3 POPE  754     246.159 204.374  43.476  1.00  0.00            
ATOM   4751  PO4 POPE  754     242.825 206.545  46.390  1.00  0.00            
ATOM   4752  GL1 POPE  754     241.343 205.536  42.214  1.00  0.00            
ATOM   4753  GL2 POPE  754     242.132 207.839  39.093  1.00  0.00            
ATOM   4754  C1A POPE  754     242.822 202.947  38.123  1.00  0.00            
ATOM   4755  D2A POPE  754     240.952 200.469  34.284  1.00  0.00            
ATOM   4756  C3A POPE  754     236.841 201.071  33.205  1.00  0.00            
ATOM   4757  C4A POPE  754     232.681 199.976  33.022  1.00  0.00            
ATOM   4758  C1B POPE  754     241.650 209.974  34.767  1.00  0.00            
ATOM   4759  C2B POPE  754     241.132 209.455  30.882  1.00  0.00            
ATOM   4760  C3B POPE  754     242.049 207.383  27.135  1.00  0.00            
ATOM   4761  C4B POPE  754     240.429 203.824  23.756  1.00  0.00            
ATOM   4762  GL0 POPG  755     218.417 149.300  55.245  1.00  0.00            
ATOM   4763  PO4 POPG  755     217.294 150.043  50.735  1.00  0.00            
ATOM   4764  GL1 POPG  755     215.988 151.527  47.014  1.00  0.00            
ATOM   4765  GL2 POPG  755     218.289 152.511  45.113  1.00  0.00            
ATOM   4766  C1A POPG  755     214.236 149.522  43.089  1.00  0.00            
ATOM   4767  D2A POPG  755     215.188 146.120  40.560  1.00  0.00            
ATOM   4768  C3A POPG  755     218.933 145.008  37.252  1.00  0.00            
ATOM   4769  C4A POPG  755     223.667 146.404  35.465  1.00  0.00            
ATOM   4770  C1B POPG  755     221.754 152.517  41.881  1.00  0.00            
ATOM   4771  C2B POPG  755     222.610 155.864  38.856  1.00  0.00            
ATOM   4772  C3B POPG  755     224.463 156.274  35.449  1.00  0.00            
ATOM   4773  C4B POPG  755     227.243 153.448  32.675  1.00  0.00            
ATOM   4774  NH3 POPE  756      65.928  68.672  52.753  1.00  0.00            
ATOM   4775  PO4 POPE  756      65.634  72.539  51.342  1.00  0.00            
ATOM   4776  GL1 POPE  756      62.943  72.179  48.324  1.00  0.00            
ATOM   4777  GL2 POPE  756      64.391  73.335  45.970  1.00  0.00            
ATOM   4778  C1A POPE  756      60.604  70.244  44.328  1.00  0.00            
ATOM   4779  D2A POPE  756      59.109  70.108  40.023  1.00  0.00            
ATOM   4780  C3A POPE  756      57.371  66.807  38.093  1.00  0.00            
ATOM   4781  C4A POPE  756      54.672  63.990  38.673  1.00  0.00            
ATOM   4782  C1B POPE  756      66.761  75.101  42.375  1.00  0.00            
ATOM   4783  C2B POPE  756      66.972  78.233  39.221  1.00  0.00            
ATOM   4784  C3B POPE  756      66.324  81.288  35.836  1.00  0.00            
ATOM   4785  C4B POPE  756      65.049  82.640  32.047  1.00  0.00            
ATOM   4786  NH3 POPE  757     214.602 297.655  37.305  1.00  0.00            
ATOM   4787  PO4 POPE  757     218.278 297.298  36.410  1.00  0.00            
ATOM   4788  GL1 POPE  757     217.924 297.965  32.872  1.00  0.00            
ATOM   4789  GL2 POPE  757     217.945   2.096  31.739  1.00  0.00            
ATOM   4790  C1A POPE  757     218.915 296.866  28.067  1.00  0.00            
ATOM   4791  D2A POPE  757     219.089 296.622  22.966  1.00  0.00            
ATOM   4792  C3A POPE  757     218.652   0.191  20.116  1.00  0.00            
ATOM   4793  C4A POPE  757     217.294 298.332  15.344  1.00  0.00            
ATOM   4794  C1B POPE  757     215.909   3.140  28.340  1.00  0.00            
ATOM   4795  C2B POPE  757     217.898   3.307  24.228  1.00  0.00            
ATOM   4796  C3B POPE  757     219.783   5.345  20.780  1.00  0.00            
ATOM   4797  C4B POPE  757     222.370   8.475  17.796  1.00  0.00            
ATOM   4798  GL0 POPG  758     289.335 227.950  47.488  1.00  0.00            
ATOM   4799  PO4 POPG  758     290.004 223.559  45.376  1.00  0.00            
ATOM   4800  GL1 POPG  758     289.087 223.488  40.297  1.00  0.00            
ATOM   4801  GL2 POPG  758     287.778 226.032  37.743  1.00  0.00            
ATOM   4802  C1A POPG  758     288.352 221.086  37.363  1.00  0.00            
ATOM   4803  D2A POPG  758     286.877 217.626  35.085  1.00  0.00            
ATOM   4804  C3A POPG  758     284.451 213.683  36.903  1.00  0.00            
ATOM   4805  C4A POPG  758     280.340 211.596  39.029  1.00  0.00            
ATOM   4806  C1B POPG  758     290.641 224.270  35.182  1.00  0.00            
ATOM   4807  C2B POPG  758     290.447 221.355  32.211  1.00  0.00            
ATOM   4808  C3B POPG  758     290.286 219.561  27.601  1.00  0.00            
ATOM   4809  C4B POPG  758     290.965 217.009  23.656  1.00  0.00            
ATOM   4810  NH3 POPE  759      49.070  14.753  55.286  1.00  0.00            
ATOM   4811  PO4 POPE  759      53.083  14.874  52.972  1.00  0.00            
ATOM   4812  GL1 POPE  759      52.674  14.803  48.488  1.00  0.00            
ATOM   4813  GL2 POPE  759      54.772  16.692  47.146  1.00  0.00            
ATOM   4814  C1A POPE  759      51.574  13.333  43.782  1.00  0.00            
ATOM   4815  D2A POPE  759      53.212  11.662  40.480  1.00  0.00            
ATOM   4816  C3A POPE  759      50.621  12.360  36.940  1.00  0.00            
ATOM   4817  C4A POPE  759      48.645  12.634  32.789  1.00  0.00            
ATOM   4818  C1B POPE  759      53.323  18.165  42.861  1.00  0.00            
ATOM   4819  C2B POPE  759      53.213  17.413  38.526  1.00  0.00            
ATOM   4820  C3B POPE  759      54.174  19.021  34.564  1.00  0.00            
ATOM   4821  C4B POPE  759      53.514  19.758  30.110  1.00  0.00            
ATOM   4822  NH3 POPE  760     173.228  11.176  44.033  1.00  0.00            
ATOM   4823  PO4 POPE  760     173.105   7.433  42.776  1.00  0.00            
ATOM   4824  GL1 POPE  760     169.627   8.625  41.666  1.00  0.00            
ATOM   4825  GL2 POPE  760     166.812  10.961  41.967  1.00  0.00            
ATOM   4826  C1A POPE  760     167.283   6.989  38.422  1.00  0.00            
ATOM   4827  D2A POPE  760     166.340   4.768  34.835  1.00  0.00            
ATOM   4828  C3A POPE  760     163.639   5.104  31.720  1.00  0.00            
ATOM   4829  C4A POPE  760     159.493   7.728  31.174  1.00  0.00            
ATOM   4830  C1B POPE  760     168.278  11.755  37.708  1.00  0.00            
ATOM   4831  C2B POPE  760     167.310  10.415  33.802  1.00  0.00            
ATOM   4832  C3B POPE  760     166.627   8.526  29.556  1.00  0.00            
ATOM   4833  C4B POPE  760     167.985   6.352  26.330  1.00  0.00            
ATOM   4834  NH3 POPE  761      12.735 203.309  46.249  1.00  0.00            
ATOM   4835  PO4 POPE  761       9.440 202.512  43.373  1.00  0.00            
ATOM   4836  GL1 POPE  761      10.365 201.825  39.960  1.00  0.00            
ATOM   4837  GL2 POPE  761       7.847 204.311  39.143  1.00  0.00            
ATOM   4838  C1A POPE  761      11.510 201.265  35.834  1.00  0.00            
ATOM   4839  D2A POPE  761      13.029 202.631  32.489  1.00  0.00            
ATOM   4840  C3A POPE  761      11.248 205.669  30.267  1.00  0.00            
ATOM   4841  C4A POPE  761       7.625 207.181  27.944  1.00  0.00            
ATOM   4842  C1B POPE  761       7.115 203.743  34.999  1.00  0.00            
ATOM   4843  C2B POPE  761       6.710 203.379  30.633  1.00  0.00            
ATOM   4844  C3B POPE  761       3.884 204.612  27.316  1.00  0.00            
ATOM   4845  C4B POPE  761       2.227 207.638  24.697  1.00  0.00            
ATOM   4846  NH3 POPE  762     253.811  82.199  50.432  1.00  0.00            
ATOM   4847  PO4 POPE  762     255.909  80.583  47.974  1.00  0.00            
ATOM   4848  GL1 POPE  762     257.701  80.134  43.820  1.00  0.00            
ATOM   4849  GL2 POPE  762     260.572  78.696  43.876  1.00  0.00            
ATOM   4850  C1A POPE  762     255.821  82.198  40.744  1.00  0.00            
ATOM   4851  D2A POPE  762     257.037  82.734  36.884  1.00  0.00            
ATOM   4852  C3A POPE  762     253.644  83.803  35.268  1.00  0.00            
ATOM   4853  C4A POPE  762     254.175  85.272  31.445  1.00  0.00            
ATOM   4854  C1B POPE  762     260.303  78.855  39.604  1.00  0.00            
ATOM   4855  C2B POPE  762     260.595  78.653  34.402  1.00  0.00            
ATOM   4856  C3B POPE  762     259.969  77.758  30.315  1.00  0.00            
ATOM   4857  C4B POPE  762     260.083  77.249  25.878  1.00  0.00            
ATOM   4858  GL0 POPG  763     228.494 263.132  41.044  1.00  0.00            
ATOM   4859  PO4 POPG  763     228.375 259.220  37.927  1.00  0.00            
ATOM   4860  GL1 POPG  763     228.649 260.210  33.069  1.00  0.00            
ATOM   4861  GL2 POPG  763     231.069 259.686  31.742  1.00  0.00            
ATOM   4862  C1A POPG  763     224.658 260.083  30.130  1.00  0.00            
ATOM   4863  D2A POPG  763     226.296 259.732  26.837  1.00  0.00            
ATOM   4864  C3A POPG  763     229.095 257.357  24.538  1.00  0.00            
ATOM   4865  C4A POPG  763     228.131 255.224  20.532  1.00  0.00            
ATOM   4866  C1B POPG  763     232.449 259.321  28.065  1.00  0.00            
ATOM   4867  C2B POPG  763     233.592 259.782  23.882  1.00  0.00            
ATOM   4868  C3B POPG  763     231.060 259.656  19.901  1.00  0.00            
ATOM   4869  C4B POPG  763     229.520 256.795  16.192  1.00  0.00            
ATOM   4870  NH3 POPE  764     105.711 282.641  54.346  1.00  0.00            
ATOM   4871  PO4 POPE  764     104.956 286.038  51.387  1.00  0.00            
ATOM   4872  GL1 POPE  764     103.756 284.808  47.531  1.00  0.00            
ATOM   4873  GL2 POPE  764     103.078 282.000  46.636  1.00  0.00            
ATOM   4874  C1A POPE  764     102.220 285.401  42.639  1.00  0.00            
ATOM   4875  D2A POPE  764     100.147 286.046  39.799  1.00  0.00            
ATOM   4876  C3A POPE  764      95.951 286.449  40.183  1.00  0.00            
ATOM   4877  C4A POPE  764      91.651 288.518  39.258  1.00  0.00            
ATOM   4878  C1B POPE  764     103.332 280.300  42.823  1.00  0.00            
ATOM   4879  C2B POPE  764     103.222 282.019  38.203  1.00  0.00            
ATOM   4880  C3B POPE  764     103.248 281.299  33.342  1.00  0.00            
ATOM   4881  C4B POPE  764     105.015 283.392  30.353  1.00  0.00            
ATOM   4882  GL0 POPG  765     128.585 117.682  53.853  1.00  0.00            
ATOM   4883  PO4 POPG  765     130.999 113.618  55.005  1.00  0.00            
ATOM   4884  GL1 POPG  765     131.896 110.679  52.569  1.00  0.00            
ATOM   4885  GL2 POPG  765     131.299 111.225  49.297  1.00  0.00            
ATOM   4886  C1A POPG  765     131.404 105.905  50.729  1.00  0.00            
ATOM   4887  D2A POPG  765     128.836 102.697  49.306  1.00  0.00            
ATOM   4888  C3A POPG  765     129.491 101.307  45.542  1.00  0.00            
ATOM   4889  C4A POPG  765     127.552  98.011  44.034  1.00  0.00            
ATOM   4890  C1B POPG  765     134.249 108.456  47.174  1.00  0.00            
ATOM   4891  C2B POPG  765     135.341 107.168  43.854  1.00  0.00            
ATOM   4892  C3B POPG  765     133.486 105.259  41.114  1.00  0.00            
ATOM   4893  C4B POPG  765     131.158 105.276  37.760  1.00  0.00            
ATOM   4894  NH3 POPE  766     101.607  13.642  55.889  1.00  0.00            
ATOM   4895  PO4 POPE  766      97.985  14.272  55.246  1.00  0.00            
ATOM   4896  GL1 POPE  766      96.511  15.965  51.210  1.00  0.00            
ATOM   4897  GL2 POPE  766      94.167  13.211  48.764  1.00  0.00            
ATOM   4898  C1A POPE  766      96.857  17.747  46.316  1.00  0.00            
ATOM   4899  D2A POPE  766      97.763  17.452  41.566  1.00  0.00            
ATOM   4900  C3A POPE  766      99.429  21.444  41.579  1.00  0.00            
ATOM   4901  C4A POPE  766     102.219  25.250  41.924  1.00  0.00            
ATOM   4902  C1B POPE  766      95.125  13.027  45.147  1.00  0.00            
ATOM   4903  C2B POPE  766      96.398  12.558  40.148  1.00  0.00            
ATOM   4904  C3B POPE  766     100.128  13.306  38.484  1.00  0.00            
ATOM   4905  C4B POPE  766     101.999  13.538  34.865  1.00  0.00            
ATOM   4906  GL0 POPG  767     103.484 145.790  46.975  1.00  0.00            
ATOM   4907  PO4 POPG  767     102.899 143.071  44.441  1.00  0.00            
ATOM   4908  GL1 POPG  767     104.693 143.749  40.642  1.00  0.00            
ATOM   4909  GL2 POPG  767     102.346 146.094  40.132  1.00  0.00            
ATOM   4910  C1A POPG  767     103.297 141.067  37.075  1.00  0.00            
ATOM   4911  D2A POPG  767     103.049 138.374  33.218  1.00  0.00            
ATOM   4912  C3A POPG  767     104.188 140.314  29.738  1.00  0.00            
ATOM   4913  C4A POPG  767     102.200 143.652  27.221  1.00  0.00            
ATOM   4914  C1B POPG  767     102.975 146.036  35.757  1.00  0.00            
ATOM   4915  C2B POPG  767     101.859 143.489  32.659  1.00  0.00            
ATOM   4916  C3B POPG  767      99.172 141.529  30.448  1.00  0.00            
ATOM   4917  C4B POPG  767      97.737 139.778  27.054  1.00  0.00            
ATOM   4918  GL0 POPG  768      13.163 191.557  52.895  1.00  0.00            
ATOM   4919  PO4 POPG  768      13.901 188.085  49.651  1.00  0.00            
ATOM   4920  GL1 POPG  768      15.087 188.525  45.508  1.00  0.00            
ATOM   4921  GL2 POPG  768      15.180 190.579  43.244  1.00  0.00            
ATOM   4922  C1A POPG  768      17.896 186.204  41.727  1.00  0.00            
ATOM   4923  D2A POPG  768      19.991 185.616  37.785  1.00  0.00            
ATOM   4924  C3A POPG  768      19.218 185.866  32.218  1.00  0.00            
ATOM   4925  C4A POPG  768      15.497 184.453  29.819  1.00  0.00            
ATOM   4926  C1B POPG  768      14.637 188.224  38.832  1.00  0.00            
ATOM   4927  C2B POPG  768      13.083 185.414  35.087  1.00  0.00            
ATOM   4928  C3B POPG  768       9.748 186.311  32.632  1.00  0.00            
ATOM   4929  C4B POPG  768       8.310 189.219  29.721  1.00  0.00            
ATOM   4930  GL0 POPG  769      71.123 228.826  47.350  1.00  0.00            
ATOM   4931  PO4 POPG  769      70.571 225.049  44.499  1.00  0.00            
ATOM   4932  GL1 POPG  769      71.858 225.822  39.662  1.00  0.00            
ATOM   4933  GL2 POPG  769      74.268 223.023  38.251  1.00  0.00            
ATOM   4934  C1A POPG  769      70.672 226.768  35.382  1.00  0.00            
ATOM   4935  D2A POPG  769      68.245 227.390  32.568  1.00  0.00            
ATOM   4936  C3A POPG  769      68.579 226.321  29.287  1.00  0.00            
ATOM   4937  C4A POPG  769      66.228 226.645  25.976  1.00  0.00            
ATOM   4938  C1B POPG  769      71.569 222.153  34.752  1.00  0.00            
ATOM   4939  C2B POPG  769      71.950 223.783  31.288  1.00  0.00            
ATOM   4940  C3B POPG  769      74.785 223.568  27.325  1.00  0.00            
ATOM   4941  C4B POPG  769      74.343 222.643  23.576  1.00  0.00            
ATOM   4942  NH3 POPE  770       8.368  94.440  46.881  1.00  0.00            
ATOM   4943  PO4 POPE  770       5.890  97.979  47.868  1.00  0.00            
ATOM   4944  GL1 POPE  770       8.568  98.655  44.189  1.00  0.00            
ATOM   4945  GL2 POPE  770      11.666  96.500  42.664  1.00  0.00            
ATOM   4946  C1A POPE  770       7.047  96.248  40.478  1.00  0.00            
ATOM   4947  D2A POPE  770       6.767  96.415  36.451  1.00  0.00            
ATOM   4948  C3A POPE  770       8.560  98.421  32.134  1.00  0.00            
ATOM   4949  C4A POPE  770      11.858 102.470  30.707  1.00  0.00            
ATOM   4950  C1B POPE  770      12.134  94.543  38.538  1.00  0.00            
ATOM   4951  C2B POPE  770      10.848  93.726  34.341  1.00  0.00            
ATOM   4952  C3B POPE  770       7.270  93.499  31.693  1.00  0.00            
ATOM   4953  C4B POPE  770       2.946  92.289  29.716  1.00  0.00            
ATOM   4954  GL0 POPG  771     194.224 175.500  52.368  1.00  0.00            
ATOM   4955  PO4 POPG  771     191.522 176.001  49.869  1.00  0.00            
ATOM   4956  GL1 POPG  771     193.050 177.035  45.786  1.00  0.00            
ATOM   4957  GL2 POPG  771     195.039 178.126  43.888  1.00  0.00            
ATOM   4958  C1A POPG  771     191.160 177.733  40.840  1.00  0.00            
ATOM   4959  D2A POPG  771     188.850 176.523  37.237  1.00  0.00            
ATOM   4960  C3A POPG  771     185.782 178.066  35.539  1.00  0.00            
ATOM   4961  C4A POPG  771     183.207 179.334  31.538  1.00  0.00            
ATOM   4962  C1B POPG  771     196.266 177.747  39.275  1.00  0.00            
ATOM   4963  C2B POPG  771     193.642 177.393  36.065  1.00  0.00            
ATOM   4964  C3B POPG  771     193.261 175.848  31.636  1.00  0.00            
ATOM   4965  C4B POPG  771     194.313 170.387  29.498  1.00  0.00            
ATOM   4966  GL0 POPG  772     294.922 241.014  45.386  1.00  0.00            
ATOM   4967  PO4 POPG  772     297.129 240.692  41.328  1.00  0.00            
ATOM   4968  GL1 POPG  772     294.386 239.619  38.065  1.00  0.00            
ATOM   4969  GL2 POPG  772     291.776 240.269  37.924  1.00  0.00            
ATOM   4970  C1A POPG  772     295.287 238.244  33.491  1.00  0.00            
ATOM   4971  D2A POPG  772     294.270 235.675  30.549  1.00  0.00            
ATOM   4972  C3A POPG  772     296.881 233.030  28.738  1.00  0.00            
ATOM   4973  C4A POPG  772     298.022 232.006  24.695  1.00  0.00            
ATOM   4974  C1B POPG  772     290.671 238.050  33.598  1.00  0.00            
ATOM   4975  C2B POPG  772     290.667 239.259  29.118  1.00  0.00            
ATOM   4976  C3B POPG  772     291.658 236.886  25.609  1.00  0.00            
ATOM   4977  C4B POPG  772     292.853 233.679  24.610  1.00  0.00            
ATOM   4978  NH3 POPE  773     295.241  50.331  42.898  1.00  0.00            
ATOM   4979  PO4 POPE  773       0.421  49.532  45.291  1.00  0.00            
ATOM   4980  GL1 POPE  773       1.999  52.024  41.919  1.00  0.00            
ATOM   4981  GL2 POPE  773       0.676  49.438  40.038  1.00  0.00            
ATOM   4982  C1A POPE  773       4.963  53.623  39.675  1.00  0.00            
ATOM   4983  D2A POPE  773       5.227  55.167  35.290  1.00  0.00            
ATOM   4984  C3A POPE  773       2.912  59.523  33.406  1.00  0.00            
ATOM   4985  C4A POPE  773       3.365  59.738  29.370  1.00  0.00            
ATOM   4986  C1B POPE  773       2.649  50.857  35.342  1.00  0.00            
ATOM   4987  C2B POPE  773       5.762  50.920  31.951  1.00  0.00            
ATOM   4988  C3B POPE  773       6.408  50.066  28.022  1.00  0.00            
ATOM   4989  C4B POPE  773       5.775  46.895  24.512  1.00  0.00            
ATOM   4990  NH3 POPE  774     293.471 221.601  42.934  1.00  0.00            
ATOM   4991  PO4 POPE  774     294.359 225.670  42.438  1.00  0.00            
ATOM   4992  GL1 POPE  774     294.611 224.310  37.950  1.00  0.00            
ATOM   4993  GL2 POPE  774     297.756 224.432  38.325  1.00  0.00            
ATOM   4994  C1A POPE  774     294.935 224.536  32.616  1.00  0.00            
ATOM   4995  D2A POPE  774     297.171 226.631  28.694  1.00  0.00            
ATOM   4996  C3A POPE  774       3.207 225.862  28.090  1.00  0.00            
ATOM   4997  C4A POPE  774       7.016 226.437  24.725  1.00  0.00            
ATOM   4998  C1B POPE  774       1.399 221.805  35.534  1.00  0.00            
ATOM   4999  C2B POPE  774       5.255 219.608  35.576  1.00  0.00            
ATOM   5000  C3B POPE  774       7.457 216.932  32.047  1.00  0.00            
ATOM   5001  C4B POPE  774      10.175 216.748  28.001  1.00  0.00            
ATOM   5002  NH3 POPE  775     293.194 244.002  40.989  1.00  0.00            
ATOM   5003  PO4 POPE  775     295.608 247.837  43.067  1.00  0.00            
ATOM   5004  GL1 POPE  775     298.474 245.440  39.708  1.00  0.00            
ATOM   5005  GL2 POPE  775       3.244 242.410  39.658  1.00  0.00            
ATOM   5006  C1A POPE  775       2.375 246.854  37.482  1.00  0.00            
ATOM   5007  D2A POPE  775       5.680 249.289  35.914  1.00  0.00            
ATOM   5008  C3A POPE  775       6.291 250.375  31.207  1.00  0.00            
ATOM   5009  C4A POPE  775       3.827 248.782  28.512  1.00  0.00            
ATOM   5010  C1B POPE  775       4.693 242.848  35.372  1.00  0.00            
ATOM   5011  C2B POPE  775       4.878 244.970  31.367  1.00  0.00            
ATOM   5012  C3B POPE  775       7.244 244.712  27.813  1.00  0.00            
ATOM   5013  C4B POPE  775       9.239 245.047  23.432  1.00  0.00            
ATOM   5014  NH3 POPE  776     111.371 234.553  53.260  1.00  0.00            
ATOM   5015  PO4 POPE  776     114.894 235.753  50.078  1.00  0.00            
ATOM   5016  GL1 POPE  776     114.133 238.676  46.339  1.00  0.00            
ATOM   5017  GL2 POPE  776     114.063 243.199  46.195  1.00  0.00            
ATOM   5018  C1A POPE  776     114.222 239.560  41.437  1.00  0.00            
ATOM   5019  D2A POPE  776     116.126 238.207  37.141  1.00  0.00            
ATOM   5020  C3A POPE  776     114.978 239.987  33.828  1.00  0.00            
ATOM   5021  C4A POPE  776     116.583 240.249  30.129  1.00  0.00            
ATOM   5022  C1B POPE  776     114.551 244.434  42.691  1.00  0.00            
ATOM   5023  C2B POPE  776     114.690 243.415  38.111  1.00  0.00            
ATOM   5024  C3B POPE  776     117.714 244.359  35.068  1.00  0.00            
ATOM   5025  C4B POPE  776     117.859 246.041  31.734  1.00  0.00            
ATOM   5026  NH3 POPE  777      78.901  75.082  56.649  1.00  0.00            
ATOM   5027  PO4 POPE  777      79.937  70.576  56.603  1.00  0.00            
ATOM   5028  GL1 POPE  777      80.814  69.915  52.526  1.00  0.00            
ATOM   5029  GL2 POPE  777      81.947  66.314  51.147  1.00  0.00            
ATOM   5030  C1A POPE  777      81.507  70.115  47.456  1.00  0.00            
ATOM   5031  D2A POPE  777      78.769  69.403  44.645  1.00  0.00            
ATOM   5032  C3A POPE  777      75.057  72.946  43.469  1.00  0.00            
ATOM   5033  C4A POPE  777      71.849  75.428  43.838  1.00  0.00            
ATOM   5034  C1B POPE  777      84.620  66.720  46.723  1.00  0.00            
ATOM   5035  C2B POPE  777      83.669  67.688  41.695  1.00  0.00            
ATOM   5036  C3B POPE  777      84.139  70.474  37.558  1.00  0.00            
ATOM   5037  C4B POPE  777      85.817  72.600  35.151  1.00  0.00            
ATOM   5038  GL0 POPG  778     166.285 138.819  45.966  1.00  0.00            
ATOM   5039  PO4 POPG  778     164.111 135.396  46.961  1.00  0.00            
ATOM   5040  GL1 POPG  778     164.997 133.295  42.983  1.00  0.00            
ATOM   5041  GL2 POPG  778     162.247 131.708  43.580  1.00  0.00            
ATOM   5042  C1A POPG  778     168.762 132.347  40.811  1.00  0.00            
ATOM   5043  D2A POPG  778     172.669 134.689  41.079  1.00  0.00            
ATOM   5044  C3A POPG  778     173.754 136.360  36.820  1.00  0.00            
ATOM   5045  C4A POPG  778     172.218 135.157  32.339  1.00  0.00            
ATOM   5046  C1B POPG  778     161.362 130.954  39.679  1.00  0.00            
ATOM   5047  C2B POPG  778     161.901 129.272  35.277  1.00  0.00            
ATOM   5048  C3B POPG  778     162.472 128.316  31.050  1.00  0.00            
ATOM   5049  C4B POPG  778     161.250 129.466  26.734  1.00  0.00            
ATOM   5050  NH3 POPE  779     248.477 185.235  45.592  1.00  0.00            
ATOM   5051  PO4 POPE  779     249.605 189.756  47.463  1.00  0.00            
ATOM   5052  GL1 POPE  779     248.438 190.580  42.392  1.00  0.00            
ATOM   5053  GL2 POPE  779     250.159 191.532  39.983  1.00  0.00            
ATOM   5054  C1A POPE  779     245.113 189.471  39.831  1.00  0.00            
ATOM   5055  D2A POPE  779     244.023 188.709  36.786  1.00  0.00            
ATOM   5056  C3A POPE  779     242.956 191.180  32.500  1.00  0.00            
ATOM   5057  C4A POPE  779     242.444 190.531  28.612  1.00  0.00            
ATOM   5058  C1B POPE  779     249.106 188.417  37.128  1.00  0.00            
ATOM   5059  C2B POPE  779     247.468 188.926  33.095  1.00  0.00            
ATOM   5060  C3B POPE  779     248.033 190.016  28.720  1.00  0.00
[truncated: 5,230,444 more chars]
