# Supplementary material for: Membrane transporter dimerization driven by differential lipid solvation energetics of dissociated and associated states
Source: eLife. 2021 Apr 7;10:e63288. doi: 10.7554/eLife.63288 (PMC8116059; doi:10.7554/eLife.63288)
Supplement: Figure 6—source data 1. — This folder contains initial/final configurations (PDB files) for GROMACS coarse-grained simulations of CLC-ec1 monomers and dimers in mixtures of 2:1 DLPE/DLPG and 2:1 POPE/POPG, alongside the corresponding parameter files (MDP/TPR format). [file elife-63288-fig6-data1.zip › Figure6-source-data/protein-membrane-systems/monomer-99PO_01DL/md0_frame_0.pdb]

REMARK    GENERATED BY TRJCONV
TITLE     Martini system t=   0.00000 step= 0
REMARK    THIS IS A SIMULATION BOX
CRYST1  298.914  298.914   87.421  90.00  90.00  90.00 P 1           1
MODEL        1
ATOM      1  BB  THR     1     138.950 121.810  27.031  1.00  0.00            
ATOM      2  SC1 THR     1     139.810 122.500  28.639  1.00  0.00            
ATOM      3  BB  PRO     2     140.640 118.490  26.330  1.00  0.00            
ATOM      4  SC1 PRO     2     141.650 117.530  25.040  1.00  0.00            
ATOM      5  BB  LEU     3     141.960 117.880  29.850  1.00  0.00            
ATOM      6  SC1 LEU     3     141.360 115.500  30.850  1.00  0.00            
ATOM      7  BB  ALA     4     145.380 118.710  28.490  1.00  0.00            
ATOM      8  BB  ILE     5     144.810 122.430  28.660  1.00  0.00            
ATOM      9  SC1 ILE     5     144.620 124.490  27.890  1.00  0.00            
ATOM     10  BB  LEU     6     143.474 121.651  32.119  1.00  0.00            
ATOM     11  SC1 LEU     6     141.046 121.269  33.111  1.00  0.00            
ATOM     12  BB  PHE     7     146.720 120.050  32.910  1.00  0.00            
ATOM     13  SC1 PHE     7     145.523 119.131  36.110  1.00  0.00            
ATOM     14  SC2 PHE     7     147.838 119.719  35.877  1.00  0.00            
ATOM     15  SC3 PHE     7     146.828 119.660  38.053  1.00  0.00            
ATOM     16  BB  MET     8     148.980 122.630  31.180  1.00  0.00            
ATOM     17  SC1 MET     8     151.540 123.120  30.230  1.00  0.00            
ATOM     18  BB  ALA     9     146.550 125.090  32.740  1.00  0.00            
ATOM     19  BB  ALA    10     148.340 124.600  36.150  1.00  0.00            
ATOM     20  BB  VAL    11     152.040 124.021  35.800  1.00  0.00            
ATOM     21  SC1 VAL    11     152.930 122.529  34.810  1.00  0.00            
ATOM     22  BB  VAL    12     152.181 127.510  34.273  1.00  0.00            
ATOM     23  SC1 VAL    12     151.349 127.600  32.457  1.00  0.00            
ATOM     24  BB  GLY    13     150.080 128.440  37.260  1.00  0.00            
ATOM     25  BB  THR    14     152.500 126.591  39.528  1.00  0.00            
ATOM     26  SC1 THR    14     152.360 125.619  41.212  1.00  0.00            
ATOM     27  BB  LEU    15     155.718 127.910  37.960  1.00  0.00            
ATOM     28  SC1 LEU    15     158.332 127.720  37.570  1.00  0.00            
ATOM     29  BB  VAL    16     154.240 131.341  38.130  1.00  0.00            
ATOM     30  SC1 VAL    16     155.330 132.649  37.080  1.00  0.00            
ATOM     31  BB  GLY    17     153.630 131.230  41.910  1.00  0.00            
ATOM     32  BB  LEU    18     157.040 129.822  42.810  1.00  0.00            
ATOM     33  SC1 LEU    18     156.850 127.208  42.420  1.00  0.00            
ATOM     34  BB  ALA    19     158.360 132.570  40.570  1.00  0.00            
ATOM     35  BB  ALA    20     156.020 135.070  42.230  1.00  0.00            
ATOM     36  BB  VAL    21     157.899 134.408  45.421  1.00  0.00            
ATOM     37  SC1 VAL    21     156.931 132.992  46.449  1.00  0.00            
ATOM     38  BB  ALA    22     161.350 133.520  44.120  1.00  0.00            
ATOM     39  BB  PHE    23     161.300 137.210  43.290  1.00  0.00            
ATOM     40  SC1 PHE    23     160.909 136.342  40.130  1.00  0.00            
ATOM     41  SC2 PHE    23     160.100 138.577  40.459  1.00  0.00            
ATOM     42  SC3 PHE    23     158.931 137.081  38.991  1.00  0.00            
ATOM     43  BB  ASP    24     159.180 137.409  46.499  1.00  0.00            
ATOM     44  SC1 ASP    24     158.440 138.521  48.671  1.00  0.00            
ATOM     45  BB  LYS    25     162.430 136.260  48.180  1.00  0.00            
ATOM     46  SC1 LYS    25     162.430 136.990  50.580  1.00  0.00            
ATOM     47  SC2 LYS    25     161.960 137.550  53.360  1.00  0.00            
ATOM     48  BB  GLY    26     164.380 138.900  46.230  1.00  0.00            
ATOM     49  BB  VAL    27     162.589 142.150  45.559  1.00  0.00            
ATOM     50  SC1 VAL    27     161.171 142.070  44.151  1.00  0.00            
ATOM     51  BB  ALA    28     162.710 142.020  49.360  1.00  0.00            
ATOM     52  BB  TRP    29     166.170 140.450  49.040  1.00  0.00            
ATOM     53  SC1 TRP    29     166.939 138.763  50.938  1.00  0.00            
ATOM     54  SC2 TRP    29     167.721 136.717  51.142  1.00  0.00            
ATOM     55  SC3 TRP    29     166.469 139.103  53.421  1.00  0.00            
ATOM     56  SC4 TRP    29     167.681 136.588  53.638  1.00  0.00            
ATOM     57  BB  LEU    30     167.690 143.550  47.359  1.00  0.00            
ATOM     58  SC1 LEU    30     168.160 142.800  44.861  1.00  0.00            
ATOM     59  BB  GLN    31     165.280 145.310  49.640  1.00  0.00            
ATOM     60  SC1 GLN    31     165.950 147.760  48.990  1.00  0.00            
ATOM     61  BB  ASN    32     166.691 144.380  53.039  1.00  0.00            
ATOM     62  SC1 ASN    32     165.709 143.720  55.241  1.00  0.00            
ATOM     63  BB  GLN    33     170.210 144.560  51.520  1.00  0.00            
ATOM     64  SC1 GLN    33     170.630 141.710  50.550  1.00  0.00            
ATOM     65  BB  ARG    34     170.390 148.320  51.520  1.00  0.00            
ATOM     66  SC1 ARG    34     170.020 150.350  50.140  1.00  0.00            
ATOM     67  SC2 ARG    34     167.370 152.790  50.970  1.00  0.00            
ATOM     68  BB  MET    35     168.410 148.860  54.710  1.00  0.00            
ATOM     69  SC1 MET    35     165.910 149.520  54.350  1.00  0.00            
ATOM     70  BB  GLY    36     171.390 146.830  55.930  1.00  0.00            
ATOM     71  BB  ALA    37     173.360 149.380  53.940  1.00  0.00            
ATOM     72  BB  LEU    38     171.620 152.110  56.000  1.00  0.00            
ATOM     73  SC1 LEU    38     169.500 152.720  57.470  1.00  0.00            
ATOM     74  BB  VAL    39     173.471 150.811  58.999  1.00  0.00            
ATOM     75  SC1 VAL    39     172.769 150.099  60.731  1.00  0.00            
ATOM     76  BB  HIS    40     176.780 150.230  57.270  1.00  0.00            
ATOM     77  SC1 HIS    40     177.379 148.585  56.411  1.00  0.00            
ATOM     78  SC2 HIS    40     178.091 146.951  55.669  1.00  0.00            
ATOM     79  SC3 HIS    40     176.790 145.734  56.890  1.00  0.00            
ATOM     80  BB  THR    41     177.271 154.031  57.090  1.00  0.00            
ATOM     81  SC1 THR    41     178.629 155.359  56.650  1.00  0.00            
ATOM     82  BB  ALA    42     174.160 154.840  59.220  1.00  0.00            
ATOM     83  BB  ASP    43     175.392 157.799  61.118  1.00  0.00            
ATOM     84  SC1 ASP    43     173.508 158.531  62.672  1.00  0.00            
ATOM     85  BB  ASN    44     176.903 160.183  58.570  1.00  0.00            
ATOM     86  SC1 ASN    44     178.557 162.057  58.490  1.00  0.00            
ATOM     87  BB  TYR    45     173.920 161.040  56.330  1.00  0.00            
ATOM     88  SC1 TYR    45     170.862 159.907  57.080  1.00  0.00            
ATOM     89  SC2 TYR    45     171.399 162.190  57.590  1.00  0.00            
ATOM     90  SC3 TYR    45     168.359 161.732  57.190  1.00  0.00            
ATOM     91  BB  PRO    46     176.111 162.469  53.562  1.00  0.00            
ATOM     92  SC1 PRO    46     175.499 163.471  52.068  1.00  0.00            
ATOM     93  BB  LEU    47     177.601 158.999  53.609  1.00  0.00            
ATOM     94  SC1 LEU    47     179.259 157.751  51.961  1.00  0.00            
ATOM     95  BB  LEU    48     173.870 158.068  53.810  1.00  0.00            
ATOM     96  SC1 LEU    48     174.230 155.442  53.790  1.00  0.00            
ATOM     97  BB  LEU    49     171.721 160.039  51.269  1.00  0.00            
ATOM     98  SC1 LEU    49     170.149 161.631  52.691  1.00  0.00            
ATOM     99  BB  THR    50     174.282 158.691  48.849  1.00  0.00            
ATOM    100  SC1 THR    50     175.498 159.789  47.791  1.00  0.00            
ATOM    101  BB  VAL    51     174.240 154.850  49.110  1.00  0.00            
ATOM    102  SC1 VAL    51     176.180 154.390  48.940  1.00  0.00            
ATOM    103  BB  ALA    52     170.590 155.610  49.360  1.00  0.00            
ATOM    104  BB  PHE    53     170.760 157.440  45.980  1.00  0.00            
ATOM    105  SC1 PHE    53     171.470 159.673  43.550  1.00  0.00            
ATOM    106  SC2 PHE    53     171.200 160.890  45.601  1.00  0.00            
ATOM    107  SC3 PHE    53     171.120 162.047  43.500  1.00  0.00            
ATOM    108  BB  LEU    54     173.462 155.391  44.290  1.00  0.00            
ATOM    109  SC1 LEU    54     175.888 156.439  44.090  1.00  0.00            
ATOM    110  BB  CYS    55     172.740 151.880  45.550  1.00  0.00            
ATOM    111  SC1 CYS    55     174.660 150.540  46.080  1.00  0.00            
ATOM    112  BB  SER    56     169.231 152.170  44.369  1.00  0.00            
ATOM    113  SC1 SER    56     168.319 152.370  46.081  1.00  0.00            
ATOM    114  BB  ALA    57     170.450 153.990  41.270  1.00  0.00            
ATOM    115  BB  VAL    58     172.578 150.799  40.910  1.00  0.00            
ATOM    116  SC1 VAL    58     174.482 151.411  40.880  1.00  0.00            
ATOM    117  BB  LEU    59     169.612 148.377  40.921  1.00  0.00            
ATOM    118  SC1 LEU    59     170.848 146.163  41.689  1.00  0.00            
ATOM    119  BB  ALA    60     167.230 150.750  39.050  1.00  0.00            
ATOM    120  BB  MET    61     169.850 151.480  36.440  1.00  0.00            
ATOM    121  SC1 MET    61     172.740 152.280  35.650  1.00  0.00            
ATOM    122  BB  PHE    62     171.210 147.880  36.100  1.00  0.00            
ATOM    123  SC1 PHE    62     173.331 145.510  36.191  1.00  0.00            
ATOM    124  SC2 PHE    62     173.702 146.958  38.069  1.00  0.00            
ATOM    125  SC3 PHE    62     175.247 145.182  37.600  1.00  0.00            
ATOM    126  BB  GLY    63     167.590 146.870  35.370  1.00  0.00            
ATOM    127  BB  TYR    64     166.580 149.180  32.570  1.00  0.00            
ATOM    128  SC1 TYR    64     163.719 150.420  32.118  1.00  0.00            
ATOM    129  SC2 TYR    64     164.641 151.202  34.191  1.00  0.00            
ATOM    130  SC3 TYR    64     163.970 153.508  32.231  1.00  0.00            
ATOM    131  BB  PHE    65     170.040 148.570  31.190  1.00  0.00            
ATOM    132  SC1 PHE    65     172.841 148.320  29.388  1.00  0.00            
ATOM    133  SC2 PHE    65     173.561 148.150  31.671  1.00  0.00            
ATOM    134  SC3 PHE    65     175.078 147.611  29.891  1.00  0.00            
ATOM    135  BB  LEU    66     168.880 144.970  30.470  1.00  0.00            
ATOM    136  SC1 LEU    66     170.280 143.660  32.300  1.00  0.00            
ATOM    137  BB  VAL    67     165.882 146.601  28.939  1.00  0.00            
ATOM    138  SC1 VAL    67     164.168 146.019  29.791  1.00  0.00            
ATOM    139  BB  ARG    68     167.800 148.300  26.140  1.00  0.00            
ATOM    140  SC1 ARG    68     168.330 148.300  23.690  1.00  0.00            
ATOM    141  SC2 ARG    68     169.470 147.070  20.990  1.00  0.00            
ATOM    142  BB  LYS    69     170.020 145.320  26.640  1.00  0.00            
ATOM    143  SC1 LYS    69     172.030 145.290  25.250  1.00  0.00            
ATOM    144  SC2 LYS    69     173.790 147.190  23.820  1.00  0.00            
ATOM    145  BB  TYR    70     167.770 142.740  25.020  1.00  0.00            
ATOM    146  SC1 TYR    70     169.298 142.142  22.534  1.00  0.00            
ATOM    147  SC2 TYR    70     169.711 140.421  24.155  1.00  0.00            
ATOM    148  SC3 TYR    70     170.801 139.707  21.342  1.00  0.00            
ATOM    149  BB  ALA    71     164.060 143.700  25.550  1.00  0.00            
ATOM    150  BB  PRO    72     163.100 147.399  24.871  1.00  0.00            
ATOM    151  SC1 PRO    72     163.210 148.631  23.429  1.00  0.00            
ATOM    152  BB  GLU    73     159.700 145.700  25.330  1.00  0.00            
ATOM    153  SC1 GLU    73     158.270 148.600  25.180  1.00  0.00            
ATOM    154  BB  ALA    74     159.810 144.870  29.010  1.00  0.00            
ATOM    155  BB  GLY    75     159.700 148.530  29.840  1.00  0.00            
ATOM    156  BB  GLY    76     156.870 149.410  32.160  1.00  0.00            
ATOM    157  BB  SER    77     154.020 147.270  33.410  1.00  0.00            
ATOM    158  SC1 SER    77     152.260 147.860  34.010  1.00  0.00            
ATOM    159  BB  GLY    78     153.680 144.530  30.970  1.00  0.00            
ATOM    160  BB  ILE    79     150.050 144.030  31.670  1.00  0.00            
ATOM    161  SC1 ILE    79     147.940 143.350  32.300  1.00  0.00            
ATOM    162  BB  PRO    80     149.478 146.087  28.429  1.00  0.00            
ATOM    163  SC1 PRO    80     150.512 147.653  28.721  1.00  0.00            
ATOM    164  BB  GLU    81     151.840 143.640  26.760  1.00  0.00            
ATOM    165  SC1 GLU    81     153.820 144.750  26.180  1.00  0.00            
ATOM    166  BB  ILE    82     149.790 140.760  28.110  1.00  0.00            
ATOM    167  SC1 ILE    82     149.680 138.800  29.180  1.00  0.00            
ATOM    168  BB  GLU    83     146.670 142.460  26.810  1.00  0.00            
ATOM    169  SC1 GLU    83     144.540 144.710  27.280  1.00  0.00            
ATOM    170  BB  GLY    84     148.680 143.070  23.770  1.00  0.00            
ATOM    171  BB  ALA    85     149.990 139.610  23.680  1.00  0.00            
ATOM    172  BB  LEU    86     146.549 138.190  24.311  1.00  0.00            
ATOM    173  SC1 LEU    86     144.991 137.470  26.329  1.00  0.00            
ATOM    174  BB  GLU    87     145.160 139.690  21.140  1.00  0.00            
ATOM    175  SC1 GLU    87     144.640 142.440  20.990  1.00  0.00            
ATOM    176  BB  ASP    88     148.120 138.289  19.189  1.00  0.00            
ATOM    177  SC1 ASP    88     147.150 136.341  17.861  1.00  0.00            
ATOM    178  BB  GLN    89     149.140 141.900  18.490  1.00  0.00            
ATOM    179  SC1 GLN    89     149.510 142.350  15.890  1.00  0.00            
ATOM    180  BB  ARG    90     152.440 141.870  20.290  1.00  0.00            
ATOM    181  SC1 ARG    90     153.190 144.210  20.920  1.00  0.00            
ATOM    182  SC2 ARG    90     156.270 145.090  21.580  1.00  0.00            
ATOM    183  BB  PRO    91     155.550 139.790  21.120  1.00  0.00            
ATOM    184  SC1 PRO    91     157.160 140.200  20.200  1.00  0.00            
ATOM    185  BB  VAL    92     155.912 137.220  23.879  1.00  0.00            
ATOM    186  SC1 VAL    92     154.258 136.750  24.901  1.00  0.00            
ATOM    187  BB  ARG    93     159.750 137.030  24.330  1.00  0.00            
ATOM    188  SC1 ARG    93     160.720 136.720  22.000  1.00  0.00            
ATOM    189  SC2 ARG    93     160.930 135.330  18.990  1.00  0.00            
ATOM    190  BB  TRP    94     160.140 133.620  25.880  1.00  0.00            
ATOM    191  SC1 TRP    94     159.828 132.151  23.750  1.00  0.00            
ATOM    192  SC2 TRP    94     158.568 132.262  21.950  1.00  0.00            
ATOM    193  SC3 TRP    94     161.204 130.146  22.981  1.00  0.00            
ATOM    194  SC4 TRP    94     159.490 130.260  20.770  1.00  0.00            
ATOM    195  BB  TRP    95     163.880 133.340  26.620  1.00  0.00            
ATOM    196  SC1 TRP    95     165.460 131.271  26.707  1.00  0.00            
ATOM    197  SC2 TRP    95     166.939 130.280  25.415  1.00  0.00            
ATOM    198  SC3 TRP    95     166.102 130.028  28.839  1.00  0.00            
ATOM    199  SC4 TRP    95     168.029 128.871  27.169  1.00  0.00            
ATOM    200  BB  ARG    96     164.550 137.160  26.640  1.00  0.00            
ATOM    201  SC1 ARG    96     164.870 138.560  24.740  1.00  0.00            
ATOM    202  SC2 ARG    96     164.950 139.580  21.680  1.00  0.00            
ATOM    203  BB  VAL    97     161.849 138.822  28.690  1.00  0.00            
ATOM    204  SC1 VAL    97     161.401 140.728  28.280  1.00  0.00            
ATOM    205  BB  LEU    98     162.150 135.911  31.220  1.00  0.00            
ATOM    206  SC1 LEU    98     161.730 133.319  31.570  1.00  0.00            
ATOM    207  BB  PRO    99     165.599 137.200  32.279  1.00  0.00            
ATOM    208  SC1 PRO    99     167.251 136.590  32.991  1.00  0.00            
ATOM    209  BB  VAL   100     165.320 140.920  31.539  1.00  0.00            
ATOM    210  SC1 VAL   100     165.850 141.130  29.621  1.00  0.00            
ATOM    211  BB  LYS   101     161.940 141.360  33.310  1.00  0.00            
ATOM    212  SC1 LYS   101     159.470 141.190  32.790  1.00  0.00            
ATOM    213  SC2 LYS   101     157.710 143.530  32.970  1.00  0.00            
ATOM    214  BB  PHE   102     162.790 139.440  36.450  1.00  0.00            
ATOM    215  SC1 PHE   102     162.761 136.121  35.912  1.00  0.00            
ATOM    216  SC2 PHE   102     164.298 136.439  37.728  1.00  0.00            
ATOM    217  SC3 PHE   102     164.161 134.309  36.631  1.00  0.00            
ATOM    218  BB  PHE   103     166.400 140.620  36.490  1.00  0.00            
ATOM    219  SC1 PHE   103     168.830 141.531  38.602  1.00  0.00            
ATOM    220  SC2 PHE   103     169.731 141.550  36.378  1.00  0.00            
ATOM    221  SC3 PHE   103     170.330 143.280  37.930  1.00  0.00            
ATOM    222  BB  GLY   104     165.390 144.110  35.360  1.00  0.00            
ATOM    223  BB  GLY   105     162.380 143.960  37.660  1.00  0.00            
ATOM    224  BB  LEU   106     164.270 142.681  40.670  1.00  0.00            
ATOM    225  SC1 LEU   106     164.680 140.099  41.100  1.00  0.00            
ATOM    226  BB  GLY   107     166.320 145.840  40.400  1.00  0.00            
ATOM    227  BB  THR   108     163.581 148.509  39.962  1.00  0.00            
ATOM    228  SC1 THR   108     162.619 149.191  38.408  1.00  0.00            
ATOM    229  BB  LEU   109     161.438 146.740  42.658  1.00  0.00            
ATOM    230  SC1 LEU   109     159.552 146.220  40.872  1.00  0.00            
ATOM    231  BB  GLY   110     164.590 145.700  44.580  1.00  0.00            
ATOM    232  BB  GLY   111     165.380 149.460  44.160  1.00  0.00            
ATOM    233  BB  GLY   112     162.900 151.050  46.580  1.00  0.00            
ATOM    234  BB  MET   113     160.850 151.760  43.520  1.00  0.00            
ATOM    235  SC1 MET   113     161.620 152.200  41.690  1.00  0.00            
ATOM    236  BB  VAL   114     157.100 152.543  43.549  1.00  0.00            
ATOM    237  SC1 VAL   114     157.100 154.397  42.801  1.00  0.00            
ATOM    238  BB  LEU   115     156.430 149.740  41.190  1.00  0.00            
ATOM    239  SC1 LEU   115     157.150 150.840  38.890  1.00  0.00            
ATOM    240  BB  GLY   116     154.210 146.820  42.040  1.00  0.00            
ATOM    241  BB  ARG   117     155.150 143.240  41.560  1.00  0.00            
ATOM    242  SC1 ARG   117     156.670 141.540  42.510  1.00  0.00            
ATOM    243  SC2 ARG   117     155.030 139.270  44.700  1.00  0.00            
ATOM    244  BB  GLU   118     151.910 142.580  39.640  1.00  0.00            
ATOM    245  SC1 GLU   118     150.550 143.730  41.240  1.00  0.00            
ATOM    246  BB  GLY   119     153.770 143.920  36.600  1.00  0.00            
ATOM    247  BB  PRO   120     156.768 141.569  37.099  1.00  0.00            
ATOM    248  SC1 PRO   120     158.522 142.011  37.681  1.00  0.00            
ATOM    249  BB  THR   121     154.460 138.630  37.742  1.00  0.00            
ATOM    250  SC1 THR   121     154.260 138.400  39.668  1.00  0.00            
ATOM    251  BB  VAL   122     151.711 139.089  35.170  1.00  0.00            
ATOM    252  SC1 VAL   122     150.349 140.461  35.680  1.00  0.00            
ATOM    253  BB  GLN   123     154.240 139.810  32.440  1.00  0.00            
ATOM    254  SC1 GLN   123     154.510 139.900  29.660  1.00  0.00            
ATOM    255  BB  ILE   124     156.180 137.000  34.010  1.00  0.00            
ATOM    256  SC1 ILE   124     158.200 136.110  33.870  1.00  0.00            
ATOM    257  BB  GLY   125     152.840 135.220  34.200  1.00  0.00            
ATOM    258  BB  GLY   126     152.450 135.160  30.450  1.00  0.00            
ATOM    259  BB  ASN   127     155.978 134.628  29.341  1.00  0.00            
ATOM    260  SC1 ASN   127     157.772 136.252  28.709  1.00  0.00            
ATOM    261  BB  ILE   128     156.200 131.520  31.300  1.00  0.00            
ATOM    262  SC1 ILE   128     156.290 130.090  33.090  1.00  0.00            
ATOM    263  BB  GLY   129     152.880 131.030  29.650  1.00  0.00            
ATOM    264  BB  ARG   130     154.420 131.390  26.270  1.00  0.00            
ATOM    265  SC1 ARG   130     154.090 132.220  23.860  1.00  0.00            
ATOM    266  SC2 ARG   130     154.230 131.210  20.520  1.00  0.00            
ATOM    267  BB  MET   131     157.340 128.930  26.510  1.00  0.00            
ATOM    268  SC1 MET   131     159.670 129.230  28.010  1.00  0.00            
ATOM    269  BB  VAL   132     155.300 126.360  28.331  1.00  0.00            
ATOM    270  SC1 VAL   132     155.510 126.320  30.319  1.00  0.00            
ATOM    271  BB  LEU   133     153.146 126.313  25.180  1.00  0.00            
ATOM    272  SC1 LEU   133     151.104 127.997  25.320  1.00  0.00            
ATOM    273  BB  ASP   134     156.160 126.250  22.861  1.00  0.00            
ATOM    274  SC1 ASP   134     156.310 126.770  20.369  1.00  0.00            
ATOM    275  BB  ILE   135     158.340 123.710  24.610  1.00  0.00            
ATOM    276  SC1 ILE   135     160.080 124.420  25.310  1.00  0.00            
ATOM    277  BB  PHE   136     155.050 122.010  25.230  1.00  0.00            
ATOM    278  SC1 PHE   136     155.431 119.161  27.093  1.00  0.00            
ATOM    279  SC2 PHE   136     155.641 121.206  28.331  1.00  0.00            
ATOM    280  SC3 PHE   136     156.069 119.103  29.406  1.00  0.00            
ATOM    281  BB  ARG   137     153.730 122.760  21.800  1.00  0.00            
ATOM    282  SC1 ARG   137     153.390 122.260  19.710  1.00  0.00            
ATOM    283  SC2 ARG   137     151.960 120.340  17.280  1.00  0.00            
ATOM    284  BB  LEU   138     150.280 123.080  23.470  1.00  0.00            
ATOM    285  SC1 LEU   138     148.870 123.330  25.700  1.00  0.00            
ATOM    286  BB  LYS   139     148.130 122.930  20.290  1.00  0.00            
ATOM    287  SC1 LYS   139     147.760 120.750  18.910  1.00  0.00            
ATOM    288  SC2 LYS   139     146.300 118.370  18.450  1.00  0.00            
ATOM    289  BB  GLY   140     145.470 125.530  19.540  1.00  0.00            
ATOM    290  BB  ASP   141     144.690 129.209  19.872  1.00  0.00            
ATOM    291  SC1 ASP   141     144.830 130.131  17.498  1.00  0.00            
ATOM    292  BB  GLU   142     142.400 128.310  22.790  1.00  0.00            
ATOM    293  SC1 GLU   142     141.060 125.420  23.540  1.00  0.00            
ATOM    294  BB  ALA   143     145.660 127.160  24.400  1.00  0.00            
ATOM    295  BB  ARG   144     147.560 130.180  23.130  1.00  0.00            
ATOM    296  SC1 ARG   144     148.550 131.710  21.690  1.00  0.00            
ATOM    297  SC2 ARG   144     149.110 132.020  18.420  1.00  0.00            
ATOM    298  BB  HIS   145     145.259 132.371  25.249  1.00  0.00            
ATOM    299  SC1 HIS   145     143.991 133.250  24.058  1.00  0.00            
ATOM    300  SC2 HIS   145     142.651 133.970  22.870  1.00  0.00            
ATOM    301  SC3 HIS   145     144.070 134.159  21.253  1.00  0.00            
ATOM    302  BB  THR   146     144.869 129.519  27.691  1.00  0.00            
ATOM    303  SC1 THR   146     143.661 128.811  29.049  1.00  0.00            
ATOM    304  BB  LEU   147     148.530 129.658  28.760  1.00  0.00            
ATOM    305  SC1 LEU   147     148.400 127.012  28.760  1.00  0.00            
ATOM    306  BB  LEU   148     149.071 133.410  28.479  1.00  0.00            
ATOM    307  SC1 LEU   148     150.239 133.850  26.141  1.00  0.00            
ATOM    308  BB  ALA   149     145.870 134.320  30.250  1.00  0.00            
ATOM    309  BB  THR   150     146.570 131.539  32.681  1.00  0.00            
ATOM    310  SC1 THR   150     146.500 129.731  33.409  1.00  0.00            
ATOM    311  BB  GLY   151     150.150 132.450  33.450  1.00  0.00            
ATOM    312  BB  ALA   152     148.690 136.010  33.600  1.00  0.00            
ATOM    313  BB  ALA   153     145.740 135.490  35.800  1.00  0.00            
ATOM    314  BB  ALA   154     148.250 133.220  37.490  1.00  0.00            
ATOM    315  BB  GLY   155     150.500 136.160  38.010  1.00  0.00            
ATOM    316  BB  LEU   156     147.960 138.430  39.550  1.00  0.00            
ATOM    317  SC1 LEU   156     146.200 140.210  38.680  1.00  0.00            
ATOM    318  BB  ALA   157     146.560 135.940  42.150  1.00  0.00            
ATOM    319  BB  ALA   158     150.060 135.080  43.160  1.00  0.00            
ATOM    320  BB  ALA   159     150.300 138.920  43.120  1.00  0.00            
ATOM    321  BB  PHE   160     148.420 139.620  46.330  1.00  0.00            
ATOM    322  SC1 PHE   160     151.260 141.231  47.079  1.00  0.00            
ATOM    323  SC2 PHE   160     149.533 142.581  46.100  1.00  0.00            
ATOM    324  SC3 PHE   160     151.807 143.348  46.090  1.00  0.00            
ATOM    325  BB  ASN   161     147.140 136.310  47.640  1.00  0.00            
ATOM    326  SC1 ASN   161     147.860 136.190  50.030  1.00  0.00            
ATOM    327  BB  ALA   162     143.850 136.560  45.910  1.00  0.00            
ATOM    328  BB  PRO   163     142.200 134.192  43.330  1.00  0.00            
ATOM    329  SC1 PRO   163     142.060 132.298  43.370  1.00  0.00            
ATOM    330  BB  LEU   164     139.071 135.720  41.980  1.00  0.00            
ATOM    331  SC1 LEU   164     136.789 134.450  41.530  1.00  0.00            
ATOM    332  BB  ALA   165     140.770 139.090  41.930  1.00  0.00            
ATOM    333  BB  GLY   166     143.110 137.070  39.810  1.00  0.00            
ATOM    334  BB  ILE   167     140.340 135.500  37.790  1.00  0.00            
ATOM    335  SC1 ILE   167     139.370 134.130  36.810  1.00  0.00            
ATOM    336  BB  LEU   168     138.823 139.081  37.990  1.00  0.00            
ATOM    337  SC1 LEU   168     136.347 138.239  38.420  1.00  0.00            
ATOM    338  BB  PHE   169     141.100 140.990  35.740  1.00  0.00            
ATOM    339  SC1 PHE   169     143.671 142.758  35.251  1.00  0.00            
ATOM    340  SC2 PHE   169     141.710 144.081  34.849  1.00  0.00            
ATOM    341  SC3 PHE   169     143.879 144.961  34.320  1.00  0.00            
ATOM    342  BB  ILE   170     141.060 138.080  33.450  1.00  0.00            
ATOM    343  SC1 ILE   170     141.360 136.160  32.200  1.00  0.00            
ATOM    344  BB  ILE   171     137.220 138.050  33.030  1.00  0.00            
ATOM    345  SC1 ILE   171     136.580 136.150  33.560  1.00  0.00            
ATOM    346  BB  GLU   172     136.820 141.850  33.140  1.00  0.00            
ATOM    347  SC1 GLU   172     136.690 143.610  35.170  1.00  0.00            
ATOM    348  BB  GLU   173     139.310 143.300  30.700  1.00  0.00            
ATOM    349  SC1 GLU   173     138.370 143.560  28.790  1.00  0.00            
ATOM    350  BB  MET   174     142.440 141.110  30.600  1.00  0.00            
ATOM    351  SC1 MET   174     145.430 139.600  31.170  1.00  0.00            
ATOM    352  BB  ARG   175     140.820 139.110  27.830  1.00  0.00            
ATOM    353  SC1 ARG   175     138.620 138.310  28.240  1.00  0.00            
ATOM    354  SC2 ARG   175     135.940 139.560  28.440  1.00  0.00            
ATOM    355  BB  PRO   176     140.880 140.580  24.290  1.00  0.00            
ATOM    356  SC1 PRO   176     141.280 139.120  23.140  1.00  0.00            
ATOM    357  BB  GLN   177     137.170 141.600  24.180  1.00  0.00            
ATOM    358  SC1 GLN   177     135.150 142.960  25.110  1.00  0.00            
ATOM    359  BB  PHE   178     137.840 142.080  20.410  1.00  0.00            
ATOM    360  SC1 PHE   178     140.099 144.460  19.550  1.00  0.00            
ATOM    361  SC2 PHE   178     138.557 144.439  17.711  1.00  0.00            
ATOM    362  SC3 PHE   178     140.874 144.931  17.328  1.00  0.00            
ATOM    363  BB  ARG   179     138.920 138.860  18.740  1.00  0.00            
ATOM    364  SC1 ARG   179     141.050 139.380  18.000  1.00  0.00            
ATOM    365  SC2 ARG   179     144.060 140.590  16.390  1.00  0.00            
ATOM    366  BB  TYR   180     138.780 135.110  18.980  1.00  0.00            
ATOM    367  SC1 TYR   180     140.633 132.332  19.613  1.00  0.00            
ATOM    368  SC2 TYR   180     139.418 132.478  17.548  1.00  0.00            
ATOM    369  SC3 TYR   180     139.109 129.720  18.929  1.00  0.00            
ATOM    370  BB  THR   181     137.800 134.511  22.661  1.00  0.00            
ATOM    371  SC1 THR   181     137.530 136.049  23.829  1.00  0.00            
ATOM    372  BB  LEU   182     138.439 131.020  23.850  1.00  0.00            
ATOM    373  SC1 LEU   182     135.941 130.560  23.090  1.00  0.00            
ATOM    374  BB  ILE   183     140.220 131.910  27.060  1.00  0.00            
ATOM    375  SC1 ILE   183     141.000 133.630  28.050  1.00  0.00            
ATOM    376  BB  SER   184     138.950 128.650  28.610  1.00  0.00            
ATOM    377  SC1 SER   184     138.960 127.130  27.390  1.00  0.00            
ATOM    378  BB  ILE   185     137.620 129.520  32.050  1.00  0.00            
ATOM    379  SC1 ILE   185     137.010 131.180  33.250  1.00  0.00            
ATOM    380  BB  LYS   186     138.230 125.930  33.080  1.00  0.00            
ATOM    381  SC1 LYS   186     136.730 124.680  31.390  1.00  0.00            
ATOM    382  SC2 LYS   186     135.080 124.880  28.910  1.00  0.00            
ATOM    383  BB  ALA   187     142.030 126.330  32.860  1.00  0.00            
ATOM    384  BB  VAL   188     141.670 129.927  34.031  1.00  0.00            
ATOM    385  SC1 VAL   188     141.870 131.803  33.369  1.00  0.00            
ATOM    386  BB  PHE   189     140.810 128.550  37.450  1.00  0.00            
ATOM    387  SC1 PHE   189     137.780 128.800  37.590  1.00  0.00            
ATOM    388  SC2 PHE   189     138.889 130.170  39.220  1.00  0.00            
ATOM    389  SC3 PHE   189     136.491 130.090  39.150  1.00  0.00            
ATOM    390  BB  ILE   190     143.200 125.770  38.240  1.00  0.00            
ATOM    391  SC1 ILE   190     143.170 124.250  36.760  1.00  0.00            
ATOM    392  BB  GLY   191     146.450 127.650  37.810  1.00  0.00            
ATOM    393  BB  VAL   192     144.601 130.478  39.521  1.00  0.00            
ATOM    394  SC1 VAL   192     143.699 132.102  38.779  1.00  0.00            
ATOM    395  BB  ILE   193     144.440 128.050  42.460  1.00  0.00            
ATOM    396  SC1 ILE   193     143.620 126.910  44.440  1.00  0.00            
ATOM    397  BB  MET   194     147.700 126.380  41.540  1.00  0.00            
ATOM    398  SC1 MET   194     147.740 123.700  41.190  1.00  0.00            
ATOM    399  BB  SER   195     149.761 129.469  42.511  1.00  0.00            
ATOM    400  SC1 SER   195     149.069 130.691  41.159  1.00  0.00            
ATOM    401  BB  THR   196     147.943 130.908  45.559  1.00  0.00            
ATOM    402  SC1 THR   196     146.387 131.982  46.041  1.00  0.00            
ATOM    403  BB  ILE   197     148.280 127.290  46.570  1.00  0.00            
ATOM    404  SC1 ILE   197     147.840 125.100  47.710  1.00  0.00            
ATOM    405  BB  MET   198     151.890 128.010  45.810  1.00  0.00            
ATOM    406  SC1 MET   198     153.150 126.120  45.790  1.00  0.00            
ATOM    407  BB  TYR   199     152.070 131.340  47.340  1.00  0.00            
ATOM    408  SC1 TYR   199     152.541 134.892  47.050  1.00  0.00            
ATOM    409  SC2 TYR   199     152.350 134.240  49.352  1.00  0.00            
ATOM    410  SC3 TYR   199     153.369 137.148  49.009  1.00  0.00            
ATOM    411  BB  ARG   200     150.220 129.950  50.300  1.00  0.00            
ATOM    412  SC1 ARG   200     148.730 131.680  51.310  1.00  0.00            
ATOM    413  SC2 ARG   200     146.070 132.730  52.850  1.00  0.00            
ATOM    414  BB  ILE   201     152.680 127.150  50.990  1.00  0.00            
ATOM    415  SC1 ILE   201     153.720 125.230  51.260  1.00  0.00            
ATOM    416  BB  PHE   202     155.310 129.860  51.030  1.00  0.00            
ATOM    417  SC1 PHE   202     156.760 128.952  48.521  1.00  0.00            
ATOM    418  SC2 PHE   202     157.719 127.738  50.356  1.00  0.00            
ATOM    419  SC3 PHE   202     157.551 126.710  48.194  1.00  0.00            
ATOM    420  BB  ASN   203     154.119 132.050  53.859  1.00  0.00            
ATOM    421  SC1 ASN   203     155.701 132.580  55.721  1.00  0.00            
ATOM    422  BB  HIS   204     151.250 129.911  55.150  1.00  0.00            
ATOM    423  SC1 HIS   204     152.010 128.267  55.871  1.00  0.00            
ATOM    424  SC2 HIS   204     152.703 126.574  56.489  1.00  0.00            
ATOM    425  SC3 HIS   204     154.738 127.298  56.441  1.00  0.00            
ATOM    426  BB  GLU   205     149.460 132.620  57.110  1.00  0.00            
ATOM    427  SC1 GLU   205     148.670 132.580  60.070  1.00  0.00            
ATOM    428  BB  VAL   206     150.059 135.579  54.881  1.00  0.00            
ATOM    429  SC1 VAL   206     151.671 136.321  53.959  1.00  0.00            
ATOM    430  BB  ALA   207     147.160 138.000  55.370  1.00  0.00            
ATOM    431  BB  LEU   208     148.941 140.789  53.667  1.00  0.00            
ATOM    432  SC1 LEU   208     149.889 140.061  51.303  1.00  0.00            
ATOM    433  BB  ILE   209     146.730 143.650  54.700  1.00  0.00            
ATOM    434  SC1 ILE   209     146.150 145.470  53.880  1.00  0.00            
ATOM    435  BB  ASP   210     146.509 143.240  58.430  1.00  0.00            
ATOM    436  SC1 ASP   210     148.691 142.370  59.420  1.00  0.00            
ATOM    437  BB  VAL   211     143.960 145.920  59.350  1.00  0.00            
ATOM    438  SC1 VAL   211     144.390 147.850  59.650  1.00  0.00            
ATOM    439  BB  GLY   212     140.820 144.470  60.940  1.00  0.00            
ATOM    440  BB  LYS   213     137.090 144.870  61.270  1.00  0.00            
ATOM    441  SC1 LYS   213     135.030 145.250  62.360  1.00  0.00            
ATOM    442  SC2 LYS   213     132.440 145.240  63.860  1.00  0.00            
ATOM    443  BB  LEU   214     137.578 148.350  60.011  1.00  0.00            
ATOM    444  SC1 LEU   214     139.662 148.230  58.379  1.00  0.00            
ATOM    445  BB  SER   215     134.260 149.840  60.770  1.00  0.00            
ATOM    446  SC1 SER   215     134.130 151.720  60.270  1.00  0.00            
ATOM    447  BB  ASP   216     131.298 147.930  59.471  1.00  0.00            
ATOM    448  SC1 ASP   216     129.202 147.620  60.889  1.00  0.00            
ATOM    449  BB  ALA   217     129.820 149.770  56.550  1.00  0.00            
ATOM    450  BB  PRO   218     126.179 150.210  57.722  1.00  0.00            
ATOM    451  SC1 PRO   218     125.541 150.560  59.478  1.00  0.00            
ATOM    452  BB  LEU   219     124.160 150.539  54.489  1.00  0.00            
ATOM    453  SC1 LEU   219     124.800 148.711  52.681  1.00  0.00            
ATOM    454  BB  ASN   220     122.800 153.960  55.509  1.00  0.00            
ATOM    455  SC1 ASN   220     122.150 154.460  57.871  1.00  0.00            
ATOM    456  BB  THR   221     126.208 155.531  55.619  1.00  0.00            
ATOM    457  SC1 THR   221     127.702 154.729  56.581  1.00  0.00            
ATOM    458  BB  LEU   222     126.390 155.140  51.840  1.00  0.00            
ATOM    459  SC1 LEU   222     124.440 153.780  50.670  1.00  0.00            
ATOM    460  BB  TRP   223     125.760 158.550  50.250  1.00  0.00            
ATOM    461  SC1 TRP   223     124.389 158.222  48.070  1.00  0.00            
ATOM    462  SC2 TRP   223     124.012 156.576  46.660  1.00  0.00            
ATOM    463  SC3 TRP   223     122.579 159.769  47.158  1.00  0.00            
ATOM    464  SC4 TRP   223     122.109 157.624  45.422  1.00  0.00            
ATOM    465  BB  LEU   224     129.169 159.949  51.250  1.00  0.00            
ATOM    466  SC1 LEU   224     130.421 162.231  51.750  1.00  0.00            
ATOM    467  BB  TYR   225     130.740 156.820  49.710  1.00  0.00            
ATOM    468  SC1 TYR   225     130.930 156.220  53.072  1.00  0.00            
ATOM    469  SC2 TYR   225     132.371 154.889  51.689  1.00  0.00            
ATOM    470  SC3 TYR   225     132.029 153.721  54.540  1.00  0.00            
ATOM    471  BB  LEU   226     129.578 158.651  46.648  1.00  0.00            
ATOM    472  SC1 LEU   226     127.892 159.699  44.892  1.00  0.00            
ATOM    473  BB  ILE   227     131.470 161.880  47.300  1.00  0.00            
ATOM    474  SC1 ILE   227     131.100 163.980  47.070  1.00  0.00            
ATOM    475  BB  LEU   228     134.463 159.559  47.220  1.00  0.00            
ATOM    476  SC1 LEU   228     137.047 159.001  47.050  1.00  0.00            
ATOM    477  BB  GLY   229     133.390 158.000  43.910  1.00  0.00            
ATOM    478  BB  ILE   230     132.650 161.370  42.250  1.00  0.00            
ATOM    479  SC1 ILE   230     131.370 163.190  41.830  1.00  0.00            
ATOM    480  BB  ILE   231     136.200 162.500  43.190  1.00  0.00            
ATOM    481  SC1 ILE   231     136.200 163.540  45.100  1.00  0.00            
ATOM    482  BB  PHE   232     138.220 159.470  42.230  1.00  0.00            
ATOM    483  SC1 PHE   232     140.850 160.367  44.120  1.00  0.00            
ATOM    484  SC2 PHE   232     140.518 157.991  44.070  1.00  0.00            
ATOM    485  SC3 PHE   232     142.742 158.892  44.070  1.00  0.00            
ATOM    486  BB  GLY   233     136.280 159.470  38.960  1.00  0.00            
ATOM    487  BB  ILE   234     137.430 163.010  38.140  1.00  0.00            
ATOM    488  SC1 ILE   234     135.620 164.490  38.600  1.00  0.00            
ATOM    489  BB  PHE   235     140.730 162.240  39.780  1.00  0.00            
ATOM    490  SC1 PHE   235     143.219 164.332  40.830  1.00  0.00            
ATOM    491  SC2 PHE   235     144.319 162.235  40.440  1.00  0.00            
ATOM    492  SC3 PHE   235     145.562 164.284  40.310  1.00  0.00            
ATOM    493  BB  GLY   236     141.260 159.240  37.630  1.00  0.00            
ATOM    494  BB  PRO   237     141.361 161.069  34.310  1.00  0.00            
ATOM    495  SC1 PRO   237     139.849 162.211  34.170  1.00  0.00            
ATOM    496  BB  ILE   238     143.940 163.420  35.810  1.00  0.00            
ATOM    497  SC1 ILE   238     144.460 165.490  35.830  1.00  0.00            
ATOM    498  BB  PHE   239     145.950 160.160  36.180  1.00  0.00            
ATOM    499  SC1 PHE   239     147.610 158.290  38.710  1.00  0.00            
ATOM    500  SC2 PHE   239     146.838 156.761  37.029  1.00  0.00            
ATOM    501  SC3 PHE   239     148.893 156.329  38.191  1.00  0.00            
ATOM    502  BB  ASN   240     145.270 159.489  32.509  1.00  0.00            
ATOM    503  SC1 ASN   240     144.950 158.361  30.301  1.00  0.00            
ATOM    504  BB  LYS   241     146.650 162.800  31.150  1.00  0.00            
ATOM    505  SC1 LYS   241     146.640 162.640  28.690  1.00  0.00            
ATOM    506  SC2 LYS   241     145.420 164.180  26.260  1.00  0.00            
ATOM    507  BB  TRP   242     149.790 163.510  33.150  1.00  0.00            
ATOM    508  SC1 TRP   242     149.923 164.150  35.748  1.00  0.00            
ATOM    509  SC2 TRP   242     148.767 164.179  37.619  1.00  0.00            
ATOM    510  SC3 TRP   242     152.067 165.099  36.749  1.00  0.00            
ATOM    511  SC4 TRP   242     150.553 165.102  39.104  1.00  0.00            
ATOM    512  BB  VAL   243     150.669 159.808  32.691  1.00  0.00            
ATOM    513  SC1 VAL   243     149.791 158.182  33.459  1.00  0.00            
ATOM    514  BB  LEU   244     151.470 159.740  28.990  1.00  0.00            
ATOM    515  SC1 LEU   244     149.990 157.700  28.170  1.00  0.00            
ATOM    516  BB  GLY   245     152.120 163.440  29.280  1.00  0.00            
ATOM    517  BB  MET   246     154.790 162.670  31.890  1.00  0.00            
ATOM    518  SC1 MET   246     155.850 162.660  34.210  1.00  0.00            
ATOM    519  BB  GLN   247     155.980 159.930  29.600  1.00  0.00            
ATOM    520  SC1 GLN   247     156.160 157.920  27.270  1.00  0.00            
ATOM    521  BB  ASP   248     156.449 162.870  27.179  1.00  0.00            
ATOM    522  SC1 ASP   248     155.361 162.140  24.991  1.00  0.00            
ATOM    523  BB  LEU   249     157.990 165.281  29.631  1.00  0.00            
ATOM    524  SC1 LEU   249     157.900 166.729  31.849  1.00  0.00            
ATOM    525  BB  LEU   250     160.480 162.430  30.021  1.00  0.00            
ATOM    526  SC1 LEU   250     161.080 161.820  32.529  1.00  0.00            
ATOM    527  BB  HIS   251     160.200 161.700  26.271  1.00  0.00            
ATOM    528  SC1 HIS   251     159.830 160.511  24.770  1.00  0.00            
ATOM    529  SC2 HIS   251     159.279 159.260  23.408  1.00  0.00            
ATOM    530  SC3 HIS   251     160.451 157.669  24.280  1.00  0.00            
ATOM    531  BB  ARG   252     162.620 164.560  25.830  1.00  0.00            
ATOM    532  SC1 ARG   252     161.390 166.700  26.970  1.00  0.00            
ATOM    533  SC2 ARG   252     158.330 166.490  24.820  1.00  0.00            
ATOM    534  BB  VAL   253     165.079 163.750  28.547  1.00  0.00            
ATOM    535  SC1 VAL   253     165.731 163.510  30.423  1.00  0.00            
ATOM    536  BB  HIS   254     164.491 160.291  26.969  1.00  0.00            
ATOM    537  SC1 HIS   254     163.771 159.030  28.271  1.00  0.00            
ATOM    538  SC2 HIS   254     163.070 157.890  29.661  1.00  0.00            
ATOM    539  SC3 HIS   254     161.238 157.549  28.570  1.00  0.00            
ATOM    540  BB  GLY   255     164.400 160.990  23.260  1.00  0.00            
ATOM    541  BB  GLY   256     165.100 157.320  22.730  1.00  0.00            
ATOM    542  BB  ASN   257     168.769 157.269  23.631  1.00  0.00            
ATOM    543  SC1 ASN   257     170.851 158.191  22.599  1.00  0.00            
ATOM    544  BB  ILE   258     170.020 154.320  25.650  1.00  0.00            
ATOM    545  SC1 ILE   258     170.440 152.310  26.420  1.00  0.00            
ATOM    546  BB  THR   259     172.340 156.650  27.580  1.00  0.00            
ATOM    547  SC1 THR   259     174.090 156.790  28.430  1.00  0.00            
ATOM    548  BB  LYS   260     169.390 158.800  28.480  1.00  0.00            
ATOM    549  SC1 LYS   260     169.370 160.740  26.820  1.00  0.00            
ATOM    550  SC2 LYS   260     170.510 162.650  24.720  1.00  0.00            
ATOM    551  BB  TRP   261     167.160 155.860  29.280  1.00  0.00            
ATOM    552  SC1 TRP   261     165.430 154.299  28.130  1.00  0.00            
ATOM    553  SC2 TRP   261     163.890 154.301  26.560  1.00  0.00            
ATOM    554  SC3 TRP   261     165.582 151.761  28.332  1.00  0.00            
ATOM    555  SC4 TRP   261     163.458 151.839  26.508  1.00  0.00            
ATOM    556  BB  VAL   262     169.222 153.749  31.589  1.00  0.00            
ATOM    557  SC1 VAL   262     170.958 152.981  30.961  1.00  0.00            
ATOM    558  BB  LEU   263     170.880 156.640  33.530  1.00  0.00            
ATOM    559  SC1 LEU   263     172.620 158.500  32.800  1.00  0.00            
ATOM    560  BB  MET   264     167.560 158.360  33.440  1.00  0.00            
ATOM    561  SC1 MET   264     166.030 160.300  33.980  1.00  0.00            
ATOM    562  BB  GLY   265     166.190 155.640  35.770  1.00  0.00            
ATOM    563  BB  GLY   266     169.510 155.180  37.540  1.00  0.00            
ATOM    564  BB  ALA   267     168.980 158.830  38.320  1.00  0.00            
ATOM    565  BB  ILE   268     165.230 158.150  38.660  1.00  0.00            
ATOM    566  SC1 ILE   268     163.710 159.410  38.740  1.00  0.00            
ATOM    567  BB  GLY   269     165.560 155.100  40.890  1.00  0.00            
ATOM    568  BB  GLY   270     168.250 156.220  43.290  1.00  0.00            
ATOM    569  BB  LEU   271     166.040 159.260  43.770  1.00  0.00            
ATOM    570  SC1 LEU   271     165.640 161.880  43.780  1.00  0.00            
ATOM    571  BB  CYS   272     163.192 156.790  44.392  1.00  0.00            
ATOM    572  SC1 CYS   272     161.538 157.090  42.678  1.00  0.00            
ATOM    573  BB  GLY   273     165.400 155.700  47.380  1.00  0.00            
ATOM    574  BB  LEU   274     166.321 159.261  48.070  1.00  0.00            
ATOM    575  SC1 LEU   274     167.319 161.649  48.640  1.00  0.00            
ATOM    576  BB  LEU   275     162.899 159.511  49.759  1.00  0.00            
ATOM    577  SC1 LEU   275     161.901 160.909  47.741  1.00  0.00            
ATOM    578  BB  GLY   276     163.640 155.940  50.720  1.00  0.00            
ATOM    579  BB  PHE   277     164.390 157.520  53.990  1.00  0.00            
ATOM    580  SC1 PHE   277     167.334 158.196  55.069  1.00  0.00            
ATOM    581  SC2 PHE   277     167.438 157.271  52.857  1.00  0.00            
ATOM    582  SC3 PHE   277     168.998 156.553  54.533  1.00  0.00            
ATOM    583  BB  VAL   278     163.850 161.320  53.820  1.00  0.00            
ATOM    584  SC1 VAL   278     165.060 162.810  53.260  1.00  0.00            
ATOM    585  BB  ALA   279     160.230 160.110  53.170  1.00  0.00            
ATOM    586  BB  PRO   280     159.548 156.292  53.007  1.00  0.00            
ATOM    587  SC1 PRO   280     160.432 155.468  54.473  1.00  0.00            
ATOM    588  BB  ALA   281     155.760 156.230  52.330  1.00  0.00            
ATOM    589  BB  THR   282     156.401 158.291  49.160  1.00  0.00            
ATOM    590  SC1 THR   282     157.089 160.099  48.910  1.00  0.00            
ATOM    591  BB  SER   283     158.158 155.269  47.560  1.00  0.00            
ATOM    592  SC1 SER   283     160.002 155.891  47.670  1.00  0.00            
ATOM    593  BB  GLY   284     158.130 151.440  47.770  1.00  0.00            
ATOM    594  BB  GLY   285     155.530 148.750  47.020  1.00  0.00            
ATOM    595  BB  GLY   286     153.160 150.590  49.310  1.00  0.00            
ATOM    596  BB  PHE   287     152.110 147.370  51.120  1.00  0.00            
ATOM    597  SC1 PHE   287     149.560 145.250  49.970  1.00  0.00            
ATOM    598  SC2 PHE   287     150.071 147.060  48.480  1.00  0.00            
ATOM    599  SC3 PHE   287     147.899 146.040  48.430  1.00  0.00            
ATOM    600  BB  ASN   288     153.459 148.910  54.426  1.00  0.00            
ATOM    601  SC1 ASN   288     153.881 148.750  56.884  1.00  0.00            
ATOM    602  BB  LEU   289     151.930 152.291  53.680  1.00  0.00            
ATOM    603  SC1 LEU   289     151.250 154.689  52.780  1.00  0.00            
ATOM    604  BB  ILE   290     148.460 150.620  53.970  1.00  0.00            
ATOM    605  SC1 ILE   290     147.900 149.690  51.850  1.00  0.00            
ATOM    606  BB  PRO   291     148.440 149.050  57.510  1.00  0.00            
ATOM    607  SC1 PRO   291     148.980 147.230  57.440  1.00  0.00            
ATOM    608  BB  ILE   292     149.350 152.430  58.990  1.00  0.00            
ATOM    609  SC1 ILE   292     151.620 152.520  59.220  1.00  0.00            
ATOM    610  BB  ALA   293     147.440 154.380  56.360  1.00  0.00            
ATOM    611  BB  THR   294     144.370 152.259  56.979  1.00  0.00            
ATOM    612  SC1 THR   294     143.790 150.721  55.931  1.00  0.00            
ATOM    613  BB  ALA   295     145.240 152.670  60.610  1.00  0.00            
ATOM    614  BB  GLY   296     144.330 156.300  60.720  1.00  0.00            
ATOM    615  BB  ASN   297     147.661 156.620  62.350  1.00  0.00            
ATOM    616  SC1 ASN   297     149.519 155.140  63.130  1.00  0.00            
ATOM    617  BB  PHE   298     148.840 159.310  60.010  1.00  0.00            
ATOM    618  SC1 PHE   298     151.151 157.187  58.490  1.00  0.00            
ATOM    619  SC2 PHE   298     151.060 159.333  57.418  1.00  0.00            
ATOM    620  SC3 PHE   298     152.768 157.760  56.811  1.00  0.00            
ATOM    621  BB  SER   299     147.860 162.959  60.080  1.00  0.00            
ATOM    622  SC1 SER   299     149.000 164.231  61.020  1.00  0.00            
ATOM    623  BB  MET   300     146.030 165.160  57.620  1.00  0.00            
ATOM    624  SC1 MET   300     143.430 166.010  57.420  1.00  0.00            
ATOM    625  BB  GLY   301     149.060 167.120  56.410  1.00  0.00            
ATOM    626  BB  MET   302     151.250 164.130  55.920  1.00  0.00            
ATOM    627  SC1 MET   302     153.920 162.410  55.940  1.00  0.00            
ATOM    628  BB  LEU   303     148.391 162.231  54.299  1.00  0.00            
ATOM    629  SC1 LEU   303     146.579 160.809  55.611  1.00  0.00            
ATOM    630  BB  VAL   304     147.978 165.051  51.700  1.00  0.00            
ATOM    631  SC1 VAL   304     146.072 165.649  51.800  1.00  0.00            
ATOM    632  BB  PHE   305     151.670 164.940  51.050  1.00  0.00            
ATOM    633  SC1 PHE   305     154.971 164.953  51.569  1.00  0.00            
ATOM    634  SC2 PHE   305     154.193 166.440  49.853  1.00  0.00            
ATOM    635  SC3 PHE   305     156.206 166.947  51.059  1.00  0.00            
ATOM    636  BB  ILE   306     152.430 161.210  50.790  1.00  0.00            
ATOM    637  SC1 ILE   306     152.190 159.760  52.420  1.00  0.00            
ATOM    638  BB  PHE   307     149.320 161.460  48.630  1.00  0.00            
ATOM    639  SC1 PHE   307     146.710 160.680  46.370  1.00  0.00            
ATOM    640  SC2 PHE   307     146.201 162.791  47.392  1.00  0.00            
ATOM    641  SC3 PHE   307     145.349 162.279  45.208  1.00  0.00            
ATOM    642  BB  VAL   308     150.599 164.141  46.228  1.00  0.00            
ATOM    643  SC1 VAL   308     149.621 164.719  44.582  1.00  0.00            
ATOM    644  BB  ALA   309     154.200 162.820  46.320  1.00  0.00            
ATOM    645  BB  ARG   310     152.750 159.410  45.600  1.00  0.00            
ATOM    646  SC1 ARG   310     151.590 157.870  46.720  1.00  0.00            
ATOM    647  SC2 ARG   310     153.340 154.940  47.180  1.00  0.00            
ATOM    648  BB  VAL   311     151.118 160.590  42.360  1.00  0.00            
ATOM    649  SC1 VAL   311     149.182 160.910  41.970  1.00  0.00            
ATOM    650  BB  ILE   312     154.240 162.550  41.680  1.00  0.00            
ATOM    651  SC1 ILE   312     155.560 163.420  39.810  1.00  0.00            
ATOM    652  BB  THR   313     156.311 159.420  42.661  1.00  0.00            
ATOM    653  SC1 THR   313     157.539 159.090  44.139  1.00  0.00            
ATOM    654  BB  THR   314     153.782 157.052  41.059  1.00  0.00            
ATOM    655  SC1 THR   314     152.388 155.828  41.661  1.00  0.00            
ATOM    656  BB  LEU   315     154.459 158.681  37.690  1.00  0.00            
ATOM    657  SC1 LEU   315     152.431 160.359  37.380  1.00  0.00            
ATOM    658  BB  LEU   316     158.189 159.369  38.181  1.00  0.00            
ATOM    659  SC1 LEU   316     159.391 161.521  37.209  1.00  0.00            
ATOM    660  BB  CYS   317     158.688 155.611  38.150  1.00  0.00            
ATOM    661  SC1 CYS   317     160.992 154.949  38.030  1.00  0.00            
ATOM    662  BB  PHE   318     155.950 154.460  35.820  1.00  0.00            
ATOM    663  SC1 PHE   318     153.350 152.441  34.421  1.00  0.00            
ATOM    664  SC2 PHE   318     152.430 154.259  35.689  1.00  0.00            
ATOM    665  SC3 PHE   318     150.980 152.820  34.430  1.00  0.00            
ATOM    666  BB  SER   319     155.508 156.529  32.558  1.00  0.00            
ATOM    667  SC1 SER   319     154.152 156.111  31.222  1.00  0.00            
ATOM    668  BB  SER   320     159.391 156.691  32.851  1.00  0.00            
ATOM    669  SC1 SER   320     160.469 157.639  34.169  1.00  0.00            
ATOM    670  BB  GLY   321     159.370 153.200  31.260  1.00  0.00            
ATOM    671  BB  ALA   322     159.810 151.560  34.600  1.00  0.00            
ATOM    672  BB  PRO   323     160.089 147.721  34.500  1.00  0.00            
ATOM    673  SC1 PRO   323     161.441 146.519  33.920  1.00  0.00            
ATOM    674  BB  GLY   324     156.810 147.360  36.560  1.00  0.00            
ATOM    675  BB  GLY   325     153.770 147.400  38.630  1.00  0.00            
ATOM    676  BB  ILE   326     151.400 150.430  38.580  1.00  0.00            
ATOM    677  SC1 ILE   326     150.800 152.310  39.420  1.00  0.00            
ATOM    678  BB  PHE   327     148.720 148.120  40.070  1.00  0.00            
ATOM    679  SC1 PHE   327     148.801 146.360  37.110  1.00  0.00            
ATOM    680  SC2 PHE   327     146.480 146.469  37.710  1.00  0.00            
ATOM    681  SC3 PHE   327     147.459 144.371  37.080  1.00  0.00            
ATOM    682  BB  ALA   328     149.550 147.770  43.780  1.00  0.00            
ATOM    683  BB  PRO   329     150.869 151.440  43.940  1.00  0.00            
ATOM    684  SC1 PRO   329     152.741 151.360  44.250  1.00  0.00            
ATOM    685  BB  MET   330     147.230 152.130  42.790  1.00  0.00            
ATOM    686  SC1 MET   330     146.240 152.230  40.220  1.00  0.00            
ATOM    687  BB  LEU   331     146.310 150.440  46.080  1.00  0.00            
ATOM    688  SC1 LEU   331     144.910 148.400  45.130  1.00  0.00            
ATOM    689  BB  ALA   332     148.530 152.870  47.960  1.00  0.00            
ATOM    690  BB  LEU   333     147.020 155.790  46.070  1.00  0.00            
ATOM    691  SC1 LEU   333     147.770 156.570  43.650  1.00  0.00            
ATOM    692  BB  GLY   334     143.540 154.570  46.600  1.00  0.00            
ATOM    693  BB  THR   335     144.280 154.400  50.390  1.00  0.00            
ATOM    694  SC1 THR   335     145.160 153.550  51.910  1.00  0.00            
ATOM    695  BB  VAL   336     145.689 157.960  50.440  1.00  0.00            
ATOM    696  SC1 VAL   336     147.431 158.030  51.420  1.00  0.00            
ATOM    697  BB  LEU   337     142.761 159.718  48.840  1.00  0.00            
ATOM    698  SC1 LEU   337     141.369 161.972  48.750  1.00  0.00            
ATOM    699  BB  GLY   338     140.560 157.330  50.800  1.00  0.00            
ATOM    700  BB  THR   339     142.079 157.750  54.259  1.00  0.00            
ATOM    701  SC1 THR   339     143.151 157.290  55.821  1.00  0.00            
ATOM    702  BB  ALA   340     142.070 161.510  53.600  1.00  0.00            
ATOM    703  BB  PHE   341     138.440 161.530  52.930  1.00  0.00            
ATOM    704  SC1 PHE   341     136.759 162.751  50.260  1.00  0.00            
ATOM    705  SC2 PHE   341     136.370 164.190  52.140  1.00  0.00            
ATOM    706  SC3 PHE   341     134.951 164.329  50.210  1.00  0.00            
ATOM    707  BB  GLY   342     138.740 159.650  56.200  1.00  0.00            
ATOM    708  BB  MET   343     140.140 162.300  58.490  1.00  0.00            
ATOM    709  SC1 MET   343     142.910 161.530  58.920  1.00  0.00            
ATOM    710  BB  VAL   344     138.090 165.139  57.050  1.00  0.00            
ATOM    711  SC1 VAL   344     138.550 167.081  56.920  1.00  0.00            
ATOM    712  BB  ALA   345     135.400 162.500  56.620  1.00  0.00            
ATOM    713  BB  VAL   346     135.157 162.013  60.399  1.00  0.00            
ATOM    714  SC1 VAL   346     136.333 160.457  60.841  1.00  0.00            
ATOM    715  BB  GLU   347     134.780 165.770  60.240  1.00  0.00            
ATOM    716  SC1 GLU   347     133.110 166.910  62.280  1.00  0.00            
ATOM    717  BB  LEU   348     132.153 165.730  57.452  1.00  0.00            
ATOM    718  SC1 LEU   348     130.197 165.510  55.678  1.00  0.00            
ATOM    719  BB  PHE   349     130.530 163.180  59.740  1.00  0.00            
ATOM    720  SC1 PHE   349     130.970 160.800  57.830  1.00  0.00            
ATOM    721  SC2 PHE   349     128.601 161.188  57.828  1.00  0.00            
ATOM    722  SC3 PHE   349     129.599 159.852  56.102  1.00  0.00            
ATOM    723  BB  PRO   350     131.100 162.010  63.299  1.00  0.00            
ATOM    724  SC1 PRO   350     131.780 162.680  64.941  1.00  0.00            
ATOM    725  BB  GLN   351     127.480 160.600  63.280  1.00  0.00            
ATOM    726  SC1 GLN   351     126.120 162.150  62.570  1.00  0.00            
ATOM    727  BB  TYR   352     128.090 157.590  61.030  1.00  0.00            
ATOM    728  SC1 TYR   352     126.408 155.639  63.457  1.00  0.00            
ATOM    729  SC2 TYR   352     125.829 155.809  61.134  1.00  0.00            
ATOM    730  SC3 TYR   352     123.843 154.052  62.739  1.00  0.00            
ATOM    731  BB  HIS   353     130.850 156.970  63.669  1.00  0.00            
ATOM    732  SC1 HIS   353     130.511 156.029  65.343  1.00  0.00            
ATOM    733  SC2 HIS   353     130.039 155.069  66.950  1.00  0.00            
ATOM    734  SC3 HIS   353     131.740 155.861  68.019  1.00  0.00            
ATOM    735  BB  LEU   354     133.590 156.450  61.140  1.00  0.00            
ATOM    736  SC1 LEU   354     132.630 156.450  58.670  1.00  0.00            
ATOM    737  BB  GLU   355     137.220 155.890  61.460  1.00  0.00            
ATOM    738  SC1 GLU   355     139.670 154.510  62.500  1.00  0.00            
ATOM    739  BB  ALA   356     138.770 157.090  58.180  1.00  0.00            
ATOM    740  BB  GLY   357     140.170 153.690  57.440  1.00  0.00            
ATOM    741  BB  THR   358     137.000 152.290  56.000  1.00  0.00            
ATOM    742  SC1 THR   358     135.870 150.700  56.040  1.00  0.00            
ATOM    743  BB  PHE   359     137.000 154.960  53.250  1.00  0.00            
ATOM    744  SC1 PHE   359     134.990 157.451  54.197  1.00  0.00            
ATOM    745  SC2 PHE   359     135.621 157.818  51.911  1.00  0.00            
ATOM    746  SC3 PHE   359     134.228 159.412  53.042  1.00  0.00            
ATOM    747  BB  ALA   360     140.680 153.870  52.880  1.00  0.00            
ATOM    748  BB  ILE   361     139.550 150.390  52.170  1.00  0.00            
ATOM    749  SC1 ILE   361     139.860 148.900  53.710  1.00  0.00            
ATOM    750  BB  ALA   362     136.560 152.170  50.750  1.00  0.00            
ATOM    751  BB  GLY   363     139.180 153.700  48.510  1.00  0.00            
ATOM    752  BB  MET   364     141.960 151.090  48.320  1.00  0.00            
ATOM    753  SC1 MET   364     143.050 147.700  49.840  1.00  0.00            
ATOM    754  BB  GLY   365     140.540 150.410  44.870  1.00  0.00            
ATOM    755  BB  ALA   366     138.720 153.400  43.400  1.00  0.00            
ATOM    756  BB  LEU   367     142.008 154.348  41.761  1.00  0.00            
ATOM    757  SC1 LEU   367     143.632 156.042  40.529  1.00  0.00            
ATOM    758  BB  LEU   368     141.400 150.992  40.170  1.00  0.00            
ATOM    759  SC1 LEU   368     141.950 148.418  40.470  1.00  0.00            
ATOM    760  BB  ALA   369     137.960 151.780  38.990  1.00  0.00            
ATOM    761  BB  ALA   370     138.510 155.340  37.810  1.00  0.00            
ATOM    762  BB  SER   371     141.620 155.219  35.652  1.00  0.00            
ATOM    763  SC1 SER   371     141.400 156.041  33.898  1.00  0.00            
ATOM    764  BB  ILE   372     142.140 151.450  35.340  1.00  0.00            
ATOM    765  SC1 ILE   372     142.910 149.670  35.170  1.00  0.00            
ATOM    766  BB  ARG   373     138.390 151.130  34.990  1.00  0.00            
ATOM    767  SC1 ARG   373     137.620 150.610  32.850  1.00  0.00            
ATOM    768  SC2 ARG   373     136.930 147.240  32.130  1.00  0.00            
ATOM    769  BB  ALA   374     138.670 147.700  36.720  1.00  0.00            
ATOM    770  BB  PRO   375     135.369 147.521  38.860  1.00  0.00            
ATOM    771  SC1 PRO   375     134.311 149.069  39.170  1.00  0.00            
ATOM    772  BB  LEU   376     134.349 143.970  39.840  1.00  0.00            
ATOM    773  SC1 LEU   376     132.101 144.160  41.230  1.00  0.00            
ATOM    774  BB  THR   377     138.161 143.850  40.120  1.00  0.00            
ATOM    775  SC1 THR   377     140.059 143.710  39.690  1.00  0.00            
ATOM    776  BB  GLY   378     137.980 146.800  42.430  1.00  0.00            
ATOM    777  BB  ILE   379     135.700 145.330  45.000  1.00  0.00            
ATOM    778  SC1 ILE   379     133.570 145.690  45.720  1.00  0.00            
ATOM    779  BB  ILE   380     137.070 141.750  44.560  1.00  0.00            
ATOM    780  SC1 ILE   380     136.080 140.400  43.270  1.00  0.00            
ATOM    781  BB  LEU   381     140.728 142.567  45.831  1.00  0.00            
ATOM    782  SC1 LEU   381     142.122 144.683  45.059  1.00  0.00            
ATOM    783  BB  VAL   382     139.370 144.939  48.460  1.00  0.00            
ATOM    784  SC1 VAL   382     138.760 146.841  48.570  1.00  0.00            
ATOM    785  BB  LEU   383     137.751 141.790  49.770  1.00  0.00            
ATOM    786  SC1 LEU   383     135.199 142.340  49.320  1.00  0.00            
ATOM    787  BB  GLU   384     140.880 139.630  49.840  1.00  0.00            
ATOM    788  SC1 GLU   384     143.240 137.760  52.160  1.00  0.00            
ATOM    789  BB  MET   385     142.980 142.750  50.460  1.00  0.00            
ATOM    790  SC1 MET   385     145.630 141.270  49.910  1.00  0.00            
ATOM    791  BB  THR   386     140.979 143.829  53.448  1.00  0.00            
ATOM    792  SC1 THR   386     141.901 144.521  55.022  1.00  0.00            
ATOM    793  BB  ASP   387     138.660 140.879  54.130  1.00  0.00            
ATOM    794  SC1 ASP   387     138.460 138.341  53.990  1.00  0.00            
ATOM    795  BB  ASN   388     135.851 142.964  55.771  1.00  0.00            
ATOM    796  SC1 ASN   388     136.379 145.306  56.469  1.00  0.00            
ATOM    797  BB  TYR   389     132.890 142.040  53.860  1.00  0.00            
ATOM    798  SC1 TYR   389     133.408 138.990  52.789  1.00  0.00            
ATOM    799  SC2 TYR   389     131.291 139.661  51.880  1.00  0.00            
ATOM    800  SC3 TYR   389     131.461 136.609  52.400  1.00  0.00            
ATOM    801  BB  GLN   390     130.730 144.900  55.060  1.00  0.00            
ATOM    802  SC1 GLN   390     128.460 145.260  56.120  1.00  0.00            
ATOM    803  BB  LEU   391     132.903 147.270  53.138  1.00  0.00            
ATOM    804  SC1 LEU   391     135.117 146.970  51.712  1.00  0.00            
ATOM    805  BB  ILE   392     130.810 145.870  50.200  1.00  0.00            
ATOM    806  SC1 ILE   392     130.240 143.870  49.780  1.00  0.00            
ATOM    807  BB  LEU   393     128.208 148.161  48.518  1.00  0.00            
ATOM    808  SC1 LEU   393     126.192 149.269  47.202  1.00  0.00            
ATOM    809  BB  PRO   394     130.027 150.960  50.334  1.00  0.00            
ATOM    810  SC1 PRO   394     128.963 151.150  51.896  1.00  0.00            
ATOM    811  BB  MET   395     132.980 149.750  48.290  1.00  0.00            
ATOM    812  SC1 MET   395     135.870 150.010  46.560  1.00  0.00            
ATOM    813  BB  ILE   396     130.730 149.420  45.210  1.00  0.00            
ATOM    814  SC1 ILE   396     130.430 148.310  43.490  1.00  0.00            
ATOM    815  BB  ILE   397     129.760 152.910  46.300  1.00  0.00            
ATOM    816  SC1 ILE   397     128.080 154.030  47.040  1.00  0.00            
ATOM    817  BB  THR   398     133.203 154.410  45.464  1.00  0.00            
ATOM    818  SC1 THR   398     134.407 154.330  46.996  1.00  0.00            
ATOM    819  BB  GLY   399     134.040 152.120  42.660  1.00  0.00            
ATOM    820  BB  LEU   400     130.910 152.990  40.800  1.00  0.00            
ATOM    821  SC1 LEU   400     128.730 152.300  39.460  1.00  0.00            
ATOM    822  BB  GLY   401     131.320 156.630  41.590  1.00  0.00            
ATOM    823  BB  ALA   402     134.910 156.250  40.300  1.00  0.00            
ATOM    824  BB  THR   403     133.820 154.300  37.160  1.00  0.00            
ATOM    825  SC1 THR   403     133.640 152.790  35.940  1.00  0.00            
ATOM    826  BB  LEU   404     131.022 156.799  36.301  1.00  0.00            
ATOM    827  SC1 LEU   404     128.868 157.861  35.179  1.00  0.00            
ATOM    828  BB  LEU   405     133.040 160.010  36.750  1.00  0.00            
ATOM    829  SC1 LEU   405     131.290 162.000  36.790  1.00  0.00            
ATOM    830  BB  ALA   406     136.130 158.540  35.160  1.00  0.00            
ATOM    831  BB  GLN   407     134.000 157.480  32.190  1.00  0.00            
ATOM    832  SC1 GLN   407     135.550 154.660  31.460  1.00  0.00            
ATOM    833  BB  PHE   408     131.840 160.660  31.920  1.00  0.00            
ATOM    834  SC1 PHE   408     128.790 161.109  30.367  1.00  0.00            
ATOM    835  SC2 PHE   408     128.549 161.561  32.712  1.00  0.00            
ATOM    836  SC3 PHE   408     126.631 161.640  31.271  1.00  0.00            
ATOM    837  BB  THR   409     134.950 162.773  32.442  1.00  0.00            
ATOM    838  SC1 THR   409     134.970 164.477  33.388  1.00  0.00            
ATOM    839  BB  GLY   410     136.600 161.390  29.260  1.00  0.00            
ATOM    840  BB  GLY   411     139.020 158.950  30.850  1.00  0.00            
ATOM    841  BB  LYS   412     140.420 156.010  29.060  1.00  0.00            
ATOM    842  SC1 LYS   412     141.100 155.960  26.760  1.00  0.00            
ATOM    843  SC2 LYS   412     142.260 154.640  24.540  1.00  0.00            
ATOM    844  BB  PRO   413     141.179 152.419  29.889  1.00  0.00            
ATOM    845  SC1 PRO   413     140.021 151.521  28.681  1.00  0.00            
ATOM    846  BB  LEU   414     144.590 153.210  31.270  1.00  0.00            
ATOM    847  SC1 LEU   414     146.530 154.450  32.580  1.00  0.00            
ATOM    848  BB  TYR   415     146.120 149.750  30.450  1.00  0.00            
ATOM    849  SC1 TYR   415     147.089 147.938  33.109  1.00  0.00            
ATOM    850  SC2 TYR   415     148.411 149.700  32.157  1.00  0.00            
ATOM    851  SC3 TYR   415     147.620 150.252  35.103  1.00  0.00            
ATOM    852  BB  SER   416     144.740 150.630  27.010  1.00  0.00            
ATOM    853  SC1 SER   416     143.670 149.700  25.670  1.00  0.00            
ATOM    854  BB  ALA   417     146.530 154.000  27.590  1.00  0.00            
ATOM    855  BB  ILE   418     150.000 152.480  27.570  1.00  0.00            
ATOM    856  SC1 ILE   418     150.720 153.050  29.490  1.00  0.00            
ATOM    857  BB  LEU   419     148.850 149.999  24.779  1.00  0.00            
ATOM    858  SC1 LEU   419     148.780 147.641  23.571  1.00  0.00            
ATOM    859  BB  ALA   420     147.720 153.020  22.680  1.00  0.00            
ATOM    860  BB  ARG   421     151.280 154.080  23.580  1.00  0.00            
ATOM    861  SC1 ARG   421     152.420 156.120  24.080  1.00  0.00            
ATOM    862  SC2 ARG   421     153.880 158.010  21.750  1.00  0.00            
ATOM    863  BB  THR   422     152.460 150.420  23.410  1.00  0.00            
ATOM    864  SC1 THR   422     153.660 148.940  23.820  1.00  0.00            
ATOM    865  BB  LEU   423     151.779 149.799  19.690  1.00  0.00            
ATOM    866  SC1 LEU   423     150.081 147.831  19.180  1.00  0.00            
ATOM    867  BB  ALA   424     153.010 153.570  19.500  1.00  0.00            
ATOM    868  BB  LYS   425     155.910 152.960  21.780  1.00  0.00            
ATOM    869  SC1 LYS   425     156.790 153.840  24.090  1.00  0.00            
ATOM    870  SC2 LYS   425     158.980 153.440  26.100  1.00  0.00            
ATOM    871  BB  GLN   426     157.080 150.530  19.090  1.00  0.00            
ATOM    872  SC1 GLN   426     156.180 148.580  18.330  1.00  0.00            
ATOM    873  BB  GLU   427     157.380 153.800  16.990  1.00  0.00            
ATOM    874  SC1 GLU   427     158.030 154.390  14.480  1.00  0.00            
ATOM    875  BB  ALA   428     157.930 156.210  19.820  1.00  0.00            
ATOM    876  BB  GLU   429     161.280 154.550  20.530  1.00  0.00            
ATOM    877  SC1 GLU   429     161.040 152.090  21.520  1.00  0.00            
ATOM    878  BB  GLN   430     163.360 154.800  17.340  1.00  0.00            
ATOM    879  SC1 GLN   430     163.710 153.570  14.450  1.00  0.00            
ATOM    880  GL0 POPG  431     190.360 156.120  63.900  1.00  0.00            
ATOM    881  PO4 POPG  431     190.970 158.030  59.710  1.00  0.00            
ATOM    882  GL1 POPG  431     190.180 157.880  55.840  1.00  0.00            
ATOM    883  GL2 POPG  431     187.860 156.100  55.210  1.00  0.00            
ATOM    884  C1A POPG  431     190.060 159.550  51.860  1.00  0.00            
ATOM    885  D2A POPG  431     188.280 158.090  47.120  1.00  0.00            
ATOM    886  C3A POPG  431     191.070 157.090  44.410  1.00  0.00            
ATOM    887  C4A POPG  431     193.200 155.720  40.330  1.00  0.00            
ATOM    888  C1B POPG  431     189.060 154.110  50.970  1.00  0.00            
ATOM    889  C2B POPG  431     187.040 151.320  47.870  1.00  0.00            
ATOM    890  C3B POPG  431     184.310 150.770  45.200  1.00  0.00            
ATOM    891  C4B POPG  431     183.230 153.600  42.000  1.00  0.00            
ATOM    892  GL0 POPG  432      18.890 130.770  71.720  1.00  0.00            
ATOM    893  PO4 POPG  432      22.160 128.470  69.530  1.00  0.00            
ATOM    894  GL1 POPG  432      20.010 126.390  65.320  1.00  0.00            
ATOM    895  GL2 POPG  432      17.140 127.330  64.150  1.00  0.00            
ATOM    896  C1A POPG  432      20.590 125.250  61.130  1.00  0.00            
ATOM    897  D2A POPG  432      21.880 122.380  58.270  1.00  0.00            
ATOM    898  C3A POPG  432      24.440 122.760  54.130  1.00  0.00            
ATOM    899  C4A POPG  432      25.100 123.040  50.420  1.00  0.00            
ATOM    900  C1B POPG  432      16.680 128.300  60.530  1.00  0.00            
ATOM    901  C2B POPG  432      14.940 129.280  56.930  1.00  0.00            
ATOM    902  C3B POPG  432      15.680 127.320  53.150  1.00  0.00            
ATOM    903  C4B POPG  432      15.290 125.550  50.440  1.00  0.00            
ATOM    904  GL0 POPG  433     135.310 135.010  60.600  1.00  0.00            
ATOM    905  PO4 POPG  433     135.880 134.080  55.760  1.00  0.00            
ATOM    906  GL1 POPG  433     135.730 134.770  51.270  1.00  0.00            
ATOM    907  GL2 POPG  433     135.180 132.000  49.040  1.00  0.00            
ATOM    908  C1A POPG  433     134.600 137.770  47.810  1.00  0.00            
ATOM    909  D2A POPG  433     131.960 140.890  45.430  1.00  0.00            
ATOM    910  C3A POPG  433     127.770 139.950  43.330  1.00  0.00            
ATOM    911  C4A POPG  433     124.060 137.530  45.390  1.00  0.00            
ATOM    912  C1B POPG  433     138.220 133.830  46.640  1.00  0.00            
ATOM    913  C2B POPG  433     139.550 137.210  46.340  1.00  0.00            
ATOM    914  C3B POPG  433     144.670 140.760  44.020  1.00  0.00            
ATOM    915  C4B POPG  433     144.620 144.240  41.100  1.00  0.00            
ATOM    916  GL0 POPG  434     251.440 227.830  63.230  1.00  0.00            
ATOM    917  PO4 POPG  434     247.620 226.840  60.240  1.00  0.00            
ATOM    918  GL1 POPG  434     248.540 226.910  55.770  1.00  0.00            
ATOM    919  GL2 POPG  434     251.700 226.640  54.460  1.00  0.00            
ATOM    920  C1A POPG  434     248.450 229.670  52.350  1.00  0.00            
ATOM    921  D2A POPG  434     248.510 231.040  46.920  1.00  0.00            
ATOM    922  C3A POPG  434     249.230 231.670  42.660  1.00  0.00            
ATOM    923  C4A POPG  434     249.050 235.220  38.690  1.00  0.00            
ATOM    924  C1B POPG  434     254.720 227.720  51.690  1.00  0.00            
ATOM    925  C2B POPG  434     254.070 227.580  48.190  1.00  0.00            
ATOM    926  C3B POPG  434     253.680 224.270  44.420  1.00  0.00            
ATOM    927  C4B POPG  434     255.460 224.140  41.390  1.00  0.00            
ATOM    928  GL0 POPG  435     191.530 185.250  65.930  1.00  0.00            
ATOM    929  PO4 POPG  435     193.240 183.790  62.800  1.00  0.00            
ATOM    930  GL1 POPG  435     196.500 184.490  58.810  1.00  0.00            
ATOM    931  GL2 POPG  435     199.460 185.240  58.250  1.00  0.00            
ATOM    932  C1A POPG  435     194.830 181.970  54.720  1.00  0.00            
ATOM    933  D2A POPG  435     193.740 180.710  50.640  1.00  0.00            
ATOM    934  C3A POPG  435     192.420 183.490  47.880  1.00  0.00            
ATOM    935  C4A POPG  435     193.970 185.430  44.960  1.00  0.00            
ATOM    936  C1B POPG  435     201.320 187.650  55.460  1.00  0.00            
ATOM    937  C2B POPG  435     200.300 188.130  52.220  1.00  0.00            
ATOM    938  C3B POPG  435     199.070 189.260  47.090  1.00  0.00            
ATOM    939  C4B POPG  435     199.930 191.960  43.420  1.00  0.00            
ATOM    940  GL0 POPG  436      61.910  73.250  73.020  1.00  0.00            
ATOM    941  PO4 POPG  436      61.920  70.660  70.040  1.00  0.00            
ATOM    942  GL1 POPG  436      61.350  71.080  65.360  1.00  0.00            
ATOM    943  GL2 POPG  436      57.890  71.150  63.950  1.00  0.00            
ATOM    944  C1A POPG  436      61.850  72.890  61.270  1.00  0.00            
ATOM    945  D2A POPG  436      63.090  73.340  57.970  1.00  0.00            
ATOM    946  C3A POPG  436      61.360  72.630  54.380  1.00  0.00            
ATOM    947  C4A POPG  436      62.680  71.360  51.400  1.00  0.00            
ATOM    948  C1B POPG  436      54.970  69.870  61.210  1.00  0.00            
ATOM    949  C2B POPG  436      53.640  69.500  56.630  1.00  0.00            
ATOM    950  C3B POPG  436      54.670  66.150  54.160  1.00  0.00            
ATOM    951  C4B POPG  436      56.420  66.020  50.280  1.00  0.00            
ATOM    952  NH3 POPE  437     100.280 111.990  68.020  1.00  0.00            
ATOM    953  PO4 POPE  437     102.620 115.110  67.920  1.00  0.00            
ATOM    954  GL1 POPE  437     101.840 112.790  63.560  1.00  0.00            
ATOM    955  GL2 POPE  437      99.490 112.070  62.250  1.00  0.00            
ATOM    956  C1A POPE  437     104.230 110.950  60.950  1.00  0.00            
ATOM    957  D2A POPE  437     108.240 109.380  59.000  1.00  0.00            
ATOM    958  C3A POPE  437     106.640 108.820  54.540  1.00  0.00            
ATOM    959  C4A POPE  437     105.360 111.210  52.180  1.00  0.00            
ATOM    960  C1B POPE  437     100.520 115.140  59.430  1.00  0.00            
ATOM    961  C2B POPE  437     101.300 115.850  55.210  1.00  0.00            
ATOM    962  C3B POPE  437      99.750 116.720  50.110  1.00  0.00            
ATOM    963  C4B POPE  437      96.560 114.690  49.820  1.00  0.00            
ATOM    964  GL0 POPG  438     181.690 214.650  60.730  1.00  0.00            
ATOM    965  PO4 POPG  438     180.420 212.810  57.260  1.00  0.00            
ATOM    966  GL1 POPG  438     184.510 212.750  53.770  1.00  0.00            
ATOM    967  GL2 POPG  438     186.200 209.590  52.980  1.00  0.00            
ATOM    968  C1A POPG  438     185.490 212.830  49.140  1.00  0.00            
ATOM    969  D2A POPG  438     185.970 211.470  45.310  1.00  0.00            
ATOM    970  C3A POPG  438     189.760 209.040  44.030  1.00  0.00            
ATOM    971  C4A POPG  438     192.530 209.480  40.340  1.00  0.00            
ATOM    972  C1B POPG  438     183.800 207.150  49.640  1.00  0.00            
ATOM    973  C2B POPG  438     181.280 209.360  45.870  1.00  0.00            
ATOM    974  C3B POPG  438     178.940 209.890  42.830  1.00  0.00            
ATOM    975  C4B POPG  438     177.360 208.760  38.730  1.00  0.00            
ATOM    976  GL0 POPG  439      80.670 119.970  70.100  1.00  0.00            
ATOM    977  PO4 POPG  439      79.020 123.500  68.500  1.00  0.00            
ATOM    978  GL1 POPG  439      75.780 123.110  64.940  1.00  0.00            
ATOM    979  GL2 POPG  439      77.850 120.380  64.450  1.00  0.00            
ATOM    980  C1A POPG  439      74.800 122.760  60.110  1.00  0.00            
ATOM    981  D2A POPG  439      75.320 119.190  57.980  1.00  0.00            
ATOM    982  C3A POPG  439      78.020 117.370  54.670  1.00  0.00            
ATOM    983  C4A POPG  439      78.770 117.300  49.920  1.00  0.00            
ATOM    984  C1B POPG  439      79.860 117.970  61.120  1.00  0.00            
ATOM    985  C2B POPG  439      82.840 118.250  56.830  1.00  0.00            
ATOM    986  C3B POPG  439      83.620 117.410  53.180  1.00  0.00            
ATOM    987  C4B POPG  439      83.070 115.570  48.710  1.00  0.00            
ATOM    988  NH3 POPE  440      29.610 258.100  63.330  1.00  0.00            
ATOM    989  PO4 POPE  440      29.100 262.380  62.200  1.00  0.00            
ATOM    990  GL1 POPE  440      29.860 262.200  56.880  1.00  0.00            
ATOM    991  GL2 POPE  440      32.090 262.400  53.730  1.00  0.00            
ATOM    992  C1A POPE  440      26.580 263.060  53.620  1.00  0.00            
ATOM    993  D2A POPE  440      24.130 260.330  49.470  1.00  0.00            
ATOM    994  C3A POPE  440      25.590 261.470  45.250  1.00  0.00            
ATOM    995  C4A POPE  440      28.610 263.640  41.360  1.00  0.00            
ATOM    996  C1B POPE  440      33.640 259.850  50.670  1.00  0.00            
ATOM    997  C2B POPE  440      32.690 257.290  46.150  1.00  0.00            
ATOM    998  C3B POPE  440      32.520 253.740  44.380  1.00  0.00            
ATOM    999  C4B POPE  440      31.540 250.230  46.030  1.00  0.00            
ATOM   1000  GL0 POPG  441     157.770 134.570  60.880  1.00  0.00            
ATOM   1001  PO4 POPG  441     159.520 135.590  57.380  1.00  0.00            
ATOM   1002  GL1 POPG  441     161.760 133.060  54.660  1.00  0.00            
ATOM   1003  GL2 POPG  441     164.660 133.090  53.000  1.00  0.00            
ATOM   1004  C1A POPG  441     161.620 131.310  49.910  1.00  0.00            
ATOM   1005  D2A POPG  441     161.160 128.880  45.600  1.00  0.00            
ATOM   1006  C3A POPG  441     162.630 130.520  40.010  1.00  0.00            
ATOM   1007  C4A POPG  441     160.220 132.040  35.970  1.00  0.00            
ATOM   1008  C1B POPG  441     166.780 132.000  49.190  1.00  0.00            
ATOM   1009  C2B POPG  441     167.380 134.570  46.250  1.00  0.00            
ATOM   1010  C3B POPG  441     165.920 134.140  42.290  1.00  0.00            
ATOM   1011  C4B POPG  441     167.620 131.070  39.820  1.00  0.00            
ATOM   1012  NH3 DLPE  442      98.850 200.530  58.910  1.00  0.00            
ATOM   1013  PO4 DLPE  442     102.010 202.730  59.150  1.00  0.00            
ATOM   1014  GL1 DLPE  442     100.670 204.830  55.030  1.00  0.00            
ATOM   1015  GL2 DLPE  442     103.240 206.590  52.640  1.00  0.00            
ATOM   1016  C1A DLPE  442      98.630 207.100  51.190  1.00  0.00            
ATOM   1017  C2A DLPE  442      97.540 205.500  46.620  1.00  0.00            
ATOM   1018  C3A DLPE  442      96.350 203.570  42.840  1.00  0.00            
ATOM   1019  C1B DLPE  442     102.780 205.350  48.160  1.00  0.00            
ATOM   1020  C2B DLPE  442     102.520 205.450  43.930  1.00  0.00            
ATOM   1021  C3B DLPE  442     102.400 206.400  39.650  1.00  0.00            
ATOM   1022  NH3 POPE  443     174.880 132.790  61.650  1.00  0.00            
ATOM   1023  PO4 POPE  443     171.840 130.650  59.650  1.00  0.00            
ATOM   1024  GL1 POPE  443     174.510 131.460  57.040  1.00  0.00            
ATOM   1025  GL2 POPE  443     172.650 134.300  55.590  1.00  0.00            
ATOM   1026  C1A POPE  443     174.590 130.310  53.510  1.00  0.00            
ATOM   1027  D2A POPE  443     174.990 128.830  49.310  1.00  0.00            
ATOM   1028  C3A POPE  443     171.360 127.890  47.270  1.00  0.00            
ATOM   1029  C4A POPE  443     168.670 124.840  46.360  1.00  0.00            
ATOM   1030  C1B POPE  443     170.130 132.220  52.590  1.00  0.00            
ATOM   1031  C2B POPE  443     171.810 132.520  47.890  1.00  0.00            
ATOM   1032  C3B POPE  443     171.350 133.580  42.970  1.00  0.00            
ATOM   1033  C4B POPE  443     173.860 136.070  40.720  1.00  0.00            
ATOM   1034  NH3 POPE  444     244.090 258.630  68.870  1.00  0.00            
ATOM   1035  PO4 POPE  444     247.200 255.430  68.170  1.00  0.00            
ATOM   1036  GL1 POPE  444     247.080 254.950  64.820  1.00  0.00            
ATOM   1037  GL2 POPE  444     243.190 255.150  65.230  1.00  0.00            
ATOM   1038  C1A POPE  444     246.480 254.850  60.070  1.00  0.00            
ATOM   1039  D2A POPE  444     246.990 251.260  56.790  1.00  0.00            
ATOM   1040  C3A POPE  444     250.610 252.770  53.580  1.00  0.00            
ATOM   1041  C4A POPE  444     255.040 252.430  53.820  1.00  0.00            
ATOM   1042  C1B POPE  444     241.880 256.730  60.760  1.00  0.00            
ATOM   1043  C2B POPE  444     242.820 257.090  56.590  1.00  0.00            
ATOM   1044  C3B POPE  444     246.000 255.100  54.090  1.00  0.00            
ATOM   1045  C4B POPE  444     246.690 251.100  51.230  1.00  0.00            
ATOM   1046  NH3 POPE  445     109.180 141.630  65.850  1.00  0.00            
ATOM   1047  PO4 POPE  445     112.070 140.890  62.750  1.00  0.00            
ATOM   1048  GL1 POPE  445     110.240 138.200  58.370  1.00  0.00            
ATOM   1049  GL2 POPE  445     112.030 134.580  57.640  1.00  0.00            
ATOM   1050  C1A POPE  445     108.810 136.330  54.350  1.00  0.00            
ATOM   1051  D2A POPE  445     105.400 137.760  51.560  1.00  0.00            
ATOM   1052  C3A POPE  445     105.160 136.640  47.800  1.00  0.00            
ATOM   1053  C4A POPE  445     103.200 133.970  43.890  1.00  0.00            
ATOM   1054  C1B POPE  445     112.690 133.490  53.770  1.00  0.00            
ATOM   1055  C2B POPE  445     110.220 134.700  49.390  1.00  0.00            
ATOM   1056  C3B POPE  445     108.050 133.410  45.430  1.00  0.00            
ATOM   1057  C4B POPE  445     107.060 130.590  42.430  1.00  0.00            
ATOM   1058  GL0 POPG  446     279.200 161.880  66.210  1.00  0.00            
ATOM   1059  PO4 POPG  446     280.820 165.360  63.390  1.00  0.00            
ATOM   1060  GL1 POPG  446     279.210 167.100  59.810  1.00  0.00            
ATOM   1061  GL2 POPG  446     276.220 168.330  60.160  1.00  0.00            
ATOM   1062  C1A POPG  446     279.120 167.750  55.420  1.00  0.00            
ATOM   1063  D2A POPG  446     280.750 169.700  50.240  1.00  0.00            
ATOM   1064  C3A POPG  446     277.000 170.210  48.180  1.00  0.00            
ATOM   1065  C4A POPG  446     274.430 167.470  47.360  1.00  0.00            
ATOM   1066  C1B POPG  446     274.540 169.550  56.590  1.00  0.00            
ATOM   1067  C2B POPG  446     273.050 167.600  52.630  1.00  0.00            
ATOM   1068  C3B POPG  446     270.370 165.170  49.350  1.00  0.00            
ATOM   1069  C4B POPG  446     267.420 163.960  46.580  1.00  0.00            
ATOM   1070  NH3 POPE  447     136.170   8.110  64.150  1.00  0.00            
ATOM   1071  PO4 POPE  447     133.070   7.640  60.780  1.00  0.00            
ATOM   1072  GL1 POPE  447     135.140   9.090  57.990  1.00  0.00            
ATOM   1073  GL2 POPE  447     133.790   5.350  55.930  1.00  0.00            
ATOM   1074  C1A POPE  447     137.650  10.590  53.990  1.00  0.00            
ATOM   1075  D2A POPE  447     139.160  12.730  50.810  1.00  0.00            
ATOM   1076  C3A POPE  447     141.230  12.370  47.530  1.00  0.00            
ATOM   1077  C4A POPE  447     145.060  14.340  44.370  1.00  0.00            
ATOM   1078  C1B POPE  447     135.180   6.920  52.270  1.00  0.00            
ATOM   1079  C2B POPE  447     136.080   9.480  48.790  1.00  0.00            
ATOM   1080  C3B POPE  447     137.350   9.770  44.760  1.00  0.00            
ATOM   1081  C4B POPE  447     136.120   9.380  41.250  1.00  0.00            
ATOM   1082  NH3 POPE  448     174.650  94.540  66.750  1.00  0.00            
ATOM   1083  PO4 POPE  448     175.840  99.340  65.890  1.00  0.00            
ATOM   1084  GL1 POPE  448     174.320  99.430  62.860  1.00  0.00            
ATOM   1085  GL2 POPE  448     171.970 100.350  61.550  1.00  0.00            
ATOM   1086  C1A POPE  448     175.460  97.730  58.850  1.00  0.00            
ATOM   1087  D2A POPE  448     176.660  98.520  55.260  1.00  0.00            
ATOM   1088  C3A POPE  448     173.310  97.970  53.410  1.00  0.00            
ATOM   1089  C4A POPE  448     173.390  95.770  49.670  1.00  0.00            
ATOM   1090  C1B POPE  448     170.680  96.730  57.910  1.00  0.00            
ATOM   1091  C2B POPE  448     170.740  93.970  54.260  1.00  0.00            
ATOM   1092  C3B POPE  448     171.380  91.510  51.810  1.00  0.00            
ATOM   1093  C4B POPE  448     173.070  89.370  48.310  1.00  0.00            
ATOM   1094  GL0 DLPG  449     242.900 245.770  67.090  1.00  0.00            
ATOM   1095  PO4 DLPG  449     245.230 242.590  67.700  1.00  0.00            
ATOM   1096  GL1 DLPG  449     246.830 244.810  64.190  1.00  0.00            
ATOM   1097  GL2 DLPG  449     250.460 245.740  64.930  1.00  0.00            
ATOM   1098  C1A DLPG  449     246.990 249.400  62.390  1.00  0.00            
ATOM   1099  C2A DLPG  449     243.380 251.600  61.450  1.00  0.00            
ATOM   1100  C3A DLPG  449     242.160 251.840  57.330  1.00  0.00            
ATOM   1101  C1B DLPG  449     252.400 249.080  63.600  1.00  0.00            
ATOM   1102  C2B DLPG  449     251.240 252.580  62.490  1.00  0.00            
ATOM   1103  C3B DLPG  449     250.840 256.540  62.590  1.00  0.00            
ATOM   1104  NH3 POPE  450     151.300 202.150  58.030  1.00  0.00            
ATOM   1105  PO4 POPE  450     151.950 197.070  56.100  1.00  0.00            
ATOM   1106  GL1 POPE  450     153.240 194.980  51.530  1.00  0.00            
ATOM   1107  GL2 POPE  450     152.130 191.640  51.310  1.00  0.00            
ATOM   1108  C1A POPE  450     152.310 195.120  46.730  1.00  0.00            
ATOM   1109  D2A POPE  450     150.260 196.820  42.510  1.00  0.00            
ATOM   1110  C3A POPE  450     151.200 201.860  40.970  1.00  0.00            
ATOM   1111  C4A POPE  450     151.360 205.020  37.430  1.00  0.00            
ATOM   1112  C1B POPE  450     151.800 190.440  47.090  1.00  0.00            
ATOM   1113  C2B POPE  450     153.070 190.350  43.160  1.00  0.00            
ATOM   1114  C3B POPE  450     155.100 190.610  38.960  1.00  0.00            
ATOM   1115  C4B POPE  450     157.470 189.290  35.930  1.00  0.00            
ATOM   1116  GL0 POPG  451     180.480  93.170  66.470  1.00  0.00            
ATOM   1117  PO4 POPG  451     183.150  95.700  63.560  1.00  0.00            
ATOM   1118  GL1 POPG  451     186.740  94.100  60.640  1.00  0.00            
ATOM   1119  GL2 POPG  451     189.380  96.070  60.010  1.00  0.00            
ATOM   1120  C1A POPG  451     188.040  91.520  57.560  1.00  0.00            
ATOM   1121  D2A POPG  451     189.880  89.430  54.490  1.00  0.00            
ATOM   1122  C3A POPG  451     189.480  86.120  52.010  1.00  0.00            
ATOM   1123  C4A POPG  451     190.060  87.570  47.660  1.00  0.00            
ATOM   1124  C1B POPG  451     187.680  97.350  55.430  1.00  0.00            
ATOM   1125  C2B POPG  451     186.810  97.350  51.510  1.00  0.00            
ATOM   1126  C3B POPG  451     186.030  95.010  48.130  1.00  0.00            
ATOM   1127  C4B POPG  451     182.620  95.240  46.060  1.00  0.00            
ATOM   1128  NH3 POPE  452     128.180  98.210  65.630  1.00  0.00            
ATOM   1129  PO4 POPE  452     132.210  96.970  65.360  1.00  0.00            
ATOM   1130  GL1 POPE  452     131.120  96.240  61.400  1.00  0.00            
ATOM   1131  GL2 POPE  452     129.010  94.150  62.870  1.00  0.00            
ATOM   1132  C1A POPE  452     130.800  95.640  56.980  1.00  0.00            
ATOM   1133  D2A POPE  452     130.920  96.670  52.930  1.00  0.00            
ATOM   1134  C3A POPE  452     127.350  96.760  50.200  1.00  0.00            
ATOM   1135  C4A POPE  452     125.960  92.880  47.260  1.00  0.00            
ATOM   1136  C1B POPE  452     127.660  90.500  60.260  1.00  0.00            
ATOM   1137  C2B POPE  452     126.380  89.640  57.080  1.00  0.00            
ATOM   1138  C3B POPE  452     125.490  88.410  52.070  1.00  0.00            
ATOM   1139  C4B POPE  452     126.780  87.460  48.200  1.00  0.00            
ATOM   1140  NH3 POPE  453     167.490 127.500  60.310  1.00  0.00            
ATOM   1141  PO4 POPE  453     165.520 128.550  56.210  1.00  0.00            
ATOM   1142  GL1 POPE  453     165.330 127.770  52.120  1.00  0.00            
ATOM   1143  GL2 POPE  453     168.220 127.680  51.360  1.00  0.00            
ATOM   1144  C1A POPE  453     164.550 127.020  48.690  1.00  0.00            
ATOM   1145  D2A POPE  453     166.230 128.620  43.860  1.00  0.00            
ATOM   1146  C3A POPE  453     170.730 128.230  42.820  1.00  0.00            
ATOM   1147  C4A POPE  453     173.480 124.710  44.170  1.00  0.00            
ATOM   1148  C1B POPE  453     172.470 125.280  51.680  1.00  0.00            
ATOM   1149  C2B POPE  453     173.750 122.350  48.720  1.00  0.00            
ATOM   1150  C3B POPE  453     170.380 119.100  46.720  1.00  0.00            
ATOM   1151  C4B POPE  453     169.640 114.390  44.680  1.00  0.00            
ATOM   1152  GL0 POPG  454     255.850 213.180  65.950  1.00  0.00            
ATOM   1153  PO4 POPG  454     252.940 213.000  63.440  1.00  0.00            
ATOM   1154  GL1 POPG  454     253.340 213.260  58.860  1.00  0.00            
ATOM   1155  GL2 POPG  454     253.890 215.690  56.950  1.00  0.00            
ATOM   1156  C1A POPG  454     251.060 211.970  55.240  1.00  0.00            
ATOM   1157  D2A POPG  454     253.200 211.200  51.690  1.00  0.00            
ATOM   1158  C3A POPG  454     251.970 211.730  47.810  1.00  0.00            
ATOM   1159  C4A POPG  454     248.930 210.780  45.700  1.00  0.00            
ATOM   1160  C1B POPG  454     252.740 216.470  53.060  1.00  0.00            
ATOM   1161  C2B POPG  454     251.210 216.310  49.640  1.00  0.00            
ATOM   1162  C3B POPG  454     249.880 216.630  45.610  1.00  0.00            
ATOM   1163  C4B POPG  454     248.130 214.820  42.280  1.00  0.00            
ATOM   1164  NH3 POPE  455     128.550 204.250  56.470  1.00  0.00            
ATOM   1165  PO4 POPE  455     132.550 204.700  56.430  1.00  0.00            
ATOM   1166  GL1 POPE  455     133.760 201.570  54.110  1.00  0.00            
ATOM   1167  GL2 POPE  455     136.790 200.610  53.870  1.00  0.00            
ATOM   1168  C1A POPE  455     132.870 201.940  49.590  1.00  0.00            
ATOM   1169  D2A POPE  455     134.930 202.050  45.410  1.00  0.00            
ATOM   1170  C3A POPE  455     132.520 204.280  43.270  1.00  0.00            
ATOM   1171  C4A POPE  455     128.810 205.390  41.690  1.00  0.00            
ATOM   1172  C1B POPE  455     138.600 198.570  50.320  1.00  0.00            
ATOM   1173  C2B POPE  455     139.310 196.500  46.310  1.00  0.00            
ATOM   1174  C3B POPE  455     142.710 195.790  42.670  1.00  0.00            
ATOM   1175  C4B POPE  455     145.820 195.000  39.860  1.00  0.00            
ATOM   1176  NH3 POPE  456     126.370 194.700  57.500  1.00  0.00            
ATOM   1177  PO4 POPE  456     129.200 198.640  55.970  1.00  0.00            
ATOM   1178  GL1 POPE  456     129.110 199.360  51.360  1.00  0.00            
ATOM   1179  GL2 POPE  456     128.720 202.490  52.080  1.00  0.00            
ATOM   1180  C1A POPE  456     129.550 196.590  48.380  1.00  0.00            
ATOM   1181  D2A POPE  456     130.440 192.880  45.900  1.00  0.00            
ATOM   1182  C3A POPE  456     131.410 193.190  41.520  1.00  0.00            
ATOM   1183  C4A POPE  456     133.880 194.000  37.790  1.00  0.00            
ATOM   1184  C1B POPE  456     125.040 200.100  48.830  1.00  0.00            
ATOM   1185  C2B POPE  456     124.840 201.440  44.100  1.00  0.00            
ATOM   1186  C3B POPE  456     123.430 204.690  40.850  1.00  0.00            
ATOM   1187  C4B POPE  456     120.360 204.220  38.010  1.00  0.00            
ATOM   1188  NH3 POPE  457     228.510 107.460  61.430  1.00  0.00            
ATOM   1189  PO4 POPE  457     230.660 103.950  61.840  1.00  0.00            
ATOM   1190  GL1 POPE  457     229.940 104.080  57.720  1.00  0.00            
ATOM   1191  GL2 POPE  457     227.180 106.790  56.750  1.00  0.00            
ATOM   1192  C1A POPE  457     227.380 102.100  54.960  1.00  0.00            
ATOM   1193  D2A POPE  457     223.660 102.270  54.360  1.00  0.00            
ATOM   1194  C3A POPE  457     222.290 102.890  49.280  1.00  0.00            
ATOM   1195  C4A POPE  457     223.640 103.950  44.250  1.00  0.00            
ATOM   1196  C1B POPE  457     228.420 106.550  52.490  1.00  0.00            
ATOM   1197  C2B POPE  457     230.800 105.980  47.990  1.00  0.00            
ATOM   1198  C3B POPE  457     230.060 104.950  43.930  1.00  0.00            
ATOM   1199  C4B POPE  457     229.310 105.790  40.910  1.00  0.00            
ATOM   1200  GL0 POPG  458      51.520  94.610  70.390  1.00  0.00            
ATOM   1201  PO4 POPG  458      50.550  93.200  67.280  1.00  0.00            
ATOM   1202  GL1 POPG  458      48.640  91.830  63.020  1.00  0.00            
ATOM   1203  GL2 POPG  458      46.290  91.450  64.940  1.00  0.00            
ATOM   1204  C1A POPG  458      48.150  94.700  59.970  1.00  0.00            
ATOM   1205  D2A POPG  458      50.440  96.100  57.730  1.00  0.00            
ATOM   1206  C3A POPG  458      50.610  95.790  54.150  1.00  0.00            
ATOM   1207  C4A POPG  458      51.340  96.020  49.090  1.00  0.00            
ATOM   1208  C1B POPG  458      44.000  94.430  63.260  1.00  0.00            
ATOM   1209  C2B POPG  458      40.500  97.480  63.190  1.00  0.00            
ATOM   1210  C3B POPG  458      39.360  99.480  58.730  1.00  0.00            
ATOM   1211  C4B POPG  458      37.180  97.330  54.120  1.00  0.00            
ATOM   1212  NH3 POPE  459     231.810 124.170  59.620  1.00  0.00            
ATOM   1213  PO4 POPE  459     230.560 119.410  62.040  1.00  0.00            
ATOM   1214  GL1 POPE  459     230.400 119.070  57.780  1.00  0.00            
ATOM   1215  GL2 POPE  459     233.490 117.750  56.760  1.00  0.00            
ATOM   1216  C1A POPE  459     229.060 117.330  53.800  1.00  0.00            
ATOM   1217  D2A POPE  459     229.920 117.040  49.370  1.00  0.00            
ATOM   1218  C3A POPE  459     226.860 115.840  46.080  1.00  0.00            
ATOM   1219  C4A POPE  459     223.230 114.010  43.310  1.00  0.00            
ATOM   1220  C1B POPE  459     234.250 117.950  52.350  1.00  0.00            
ATOM   1221  C2B POPE  459     235.160 117.110  48.340  1.00  0.00            
ATOM   1222  C3B POPE  459     237.450 118.080  44.170  1.00  0.00            
ATOM   1223  C4B POPE  459     240.230 120.750  42.100  1.00  0.00            
ATOM   1224  NH3 POPE  460      82.830 102.180  70.270  1.00  0.00            
ATOM   1225  PO4 POPE  460      85.780 103.120  68.180  1.00  0.00            
ATOM   1226  GL1 POPE  460      84.750 105.100  64.880  1.00  0.00            
ATOM   1227  GL2 POPE  460      87.350 103.500  62.880  1.00  0.00            
ATOM   1228  C1A POPE  460      83.990 106.760  60.430  1.00  0.00            
ATOM   1229  D2A POPE  460      83.880 107.290  55.640  1.00  0.00            
ATOM   1230  C3A POPE  460      83.630 110.840  53.800  1.00  0.00            
ATOM   1231  C4A POPE  460      79.900 113.220  52.450  1.00  0.00            
ATOM   1232  C1B POPE  460      85.120 101.340  60.930  1.00  0.00            
ATOM   1233  C2B POPE  460      84.650  98.210  56.310  1.00  0.00            
ATOM   1234  C3B POPE  460      85.160  94.880  52.570  1.00  0.00            
ATOM   1235  C4B POPE  460      82.180  92.640  50.660  1.00  0.00            
ATOM   1236  NH3 POPE  461     141.150 230.380  63.170  1.00  0.00            
ATOM   1237  PO4 POPE  461     143.190 233.450  61.180  1.00  0.00            
ATOM   1238  GL1 POPE  461     143.550 233.970  55.970  1.00  0.00            
ATOM   1239  GL2 POPE  461     144.020 231.200  54.100  1.00  0.00            
ATOM   1240  C1A POPE  461     143.140 235.610  51.100  1.00  0.00            
ATOM   1241  D2A POPE  461     144.580 236.910  47.120  1.00  0.00            
ATOM   1242  C3A POPE  461     143.070 238.310  43.630  1.00  0.00            
ATOM   1243  C4A POPE  461     139.660 238.590  42.630  1.00  0.00            
ATOM   1244  C1B POPE  461     141.970 230.540  50.330  1.00  0.00            
ATOM   1245  C2B POPE  461     140.260 230.170  46.320  1.00  0.00            
ATOM   1246  C3B POPE  461     137.790 232.430  42.870  1.00  0.00            
ATOM   1247  C4B POPE  461     135.770 235.750  40.920  1.00  0.00            
ATOM   1248  GL0 POPG  462     212.270 284.410  67.630  1.00  0.00            
ATOM   1249  PO4 POPG  462     216.800 283.000  68.030  1.00  0.00            
ATOM   1250  GL1 POPG  462     217.780 282.370  64.870  1.00  0.00            
ATOM   1251  GL2 POPG  462     215.350 279.480  64.320  1.00  0.00            
ATOM   1252  C1A POPG  462     218.030 283.380  60.140  1.00  0.00            
ATOM   1253  D2A POPG  462     219.990 283.930  56.380  1.00  0.00            
ATOM   1254  C3A POPG  462     221.910 285.900  52.320  1.00  0.00            
ATOM   1255  C4A POPG  462     223.320 287.540  48.680  1.00  0.00            
ATOM   1256  C1B POPG  462     214.710 278.270  61.220  1.00  0.00            
ATOM   1257  C2B POPG  462     213.070 279.320  57.920  1.00  0.00            
ATOM   1258  C3B POPG  462     210.980 277.930  54.340  1.00  0.00            
ATOM   1259  C4B POPG  462     208.550 275.060  52.650  1.00  0.00            
ATOM   1260  NH3 POPE  463     178.350 252.590  61.160  1.00  0.00            
ATOM   1261  PO4 POPE  463     180.310 249.220  59.860  1.00  0.00            
ATOM   1262  GL1 POPE  463     183.380 249.590  56.210  1.00  0.00            
ATOM   1263  GL2 POPE  463     185.020 246.840  55.910  1.00  0.00            
ATOM   1264  C1A POPE  463     181.760 248.780  51.980  1.00  0.00            
ATOM   1265  D2A POPE  463     183.290 247.500  47.880  1.00  0.00            
ATOM   1266  C3A POPE  463     181.660 247.980  44.040  1.00  0.00            
ATOM   1267  C4A POPE  463     178.260 248.470  41.070  1.00  0.00            
ATOM   1268  C1B POPE  463     186.460 248.570  52.060  1.00  0.00            
ATOM   1269  C2B POPE  463     188.090 248.990  47.100  1.00  0.00            
ATOM   1270  C3B POPE  463     185.920 249.860  44.410  1.00  0.00            
ATOM   1271  C4B POPE  463     186.040 251.220  39.920  1.00  0.00            
ATOM   1272  NH3 POPE  464     110.750 177.570  58.000  1.00  0.00            
ATOM   1273  PO4 POPE  464     112.720 174.370  55.330  1.00  0.00            
ATOM   1274  GL1 POPE  464     109.420 177.420  53.310  1.00  0.00            
ATOM   1275  GL2 POPE  464     107.560 180.730  52.920  1.00  0.00            
ATOM   1276  C1A POPE  464     108.850 177.930  48.960  1.00  0.00            
ATOM   1277  D2A POPE  464     110.000 178.740  45.090  1.00  0.00            
ATOM   1278  C3A POPE  464     112.240 181.560  43.550  1.00  0.00            
ATOM   1279  C4A POPE  464     113.360 180.310  39.840  1.00  0.00            
ATOM   1280  C1B POPE  464     106.600 182.190  48.060  1.00  0.00            
ATOM   1281  C2B POPE  464     106.990 182.250  43.750  1.00  0.00            
ATOM   1282  C3B POPE  464     108.260 179.170  40.390  1.00  0.00            
ATOM   1283  C4B POPE  464     109.960 177.970  36.000  1.00  0.00            
ATOM   1284  GL0 POPG  465     188.850  22.840  73.530  1.00  0.00            
ATOM   1285  PO4 POPG  465     189.010  22.680  70.290  1.00  0.00            
ATOM   1286  GL1 POPG  465     187.650  23.140  65.930  1.00  0.00            
ATOM   1287  GL2 POPG  465     184.760  21.940  66.460  1.00  0.00            
ATOM   1288  C1A POPG  465     188.500  23.640  62.380  1.00  0.00            
ATOM   1289  D2A POPG  465     190.270  25.450  58.810  1.00  0.00            
ATOM   1290  C3A POPG  465     187.480  26.520  56.770  1.00  0.00            
ATOM   1291  C4A POPG  465     183.960  28.580  57.530  1.00  0.00            
ATOM   1292  C1B POPG  465     183.750  21.780  62.430  1.00  0.00            
ATOM   1293  C2B POPG  465     184.260  22.390  58.420  1.00  0.00            
ATOM   1294  C3B POPG  465     183.170  24.320  55.410  1.00  0.00            
ATOM   1295  C4B POPG  465     182.850  23.210  51.300  1.00  0.00            
ATOM   1296  NH3 POPE  466     116.180 240.930  56.350  1.00  0.00            
ATOM   1297  PO4 POPE  466     117.720 244.840  57.620  1.00  0.00            
ATOM   1298  GL1 POPE  466     115.700 246.770  53.100  1.00  0.00            
ATOM   1299  GL2 POPE  466     116.580 249.120  53.640  1.00  0.00            
ATOM   1300  C1A POPE  466     116.220 247.000  48.790  1.00  0.00            
ATOM   1301  D2A POPE  466     115.100 245.480  44.360  1.00  0.00            
ATOM   1302  C3A POPE  466     117.600 247.160  41.590  1.00  0.00            
ATOM   1303  C4A POPE  466     118.940 248.740  37.680  1.00  0.00            
ATOM   1304  C1B POPE  466     119.380 250.380  50.970  1.00  0.00            
ATOM   1305  C2B POPE  466     121.660 251.810  48.620  1.00  0.00            
ATOM   1306  C3B POPE  466     122.920 250.520  45.150  1.00  0.00            
ATOM   1307  C4B POPE  466     124.490 248.730  41.600  1.00  0.00            
ATOM   1308  GL0 POPG  467     255.080 176.890  62.390  1.00  0.00            
ATOM   1309  PO4 POPG  467     253.470 180.510  60.560  1.00  0.00            
ATOM   1310  GL1 POPG  467     252.680 179.650  56.130  1.00  0.00            
ATOM   1311  GL2 POPG  467     249.870 181.420  54.820  1.00  0.00            
ATOM   1312  C1A POPG  467     252.650 179.120  51.330  1.00  0.00            
ATOM   1313  D2A POPG  467     251.960 175.590  48.230  1.00  0.00            
ATOM   1314  C3A POPG  467     249.840 177.110  45.010  1.00  0.00            
ATOM   1315  C4A POPG  467     245.870 177.340  42.920  1.00  0.00            
ATOM   1316  C1B POPG  467     248.360 181.840  51.550  1.00  0.00            
ATOM   1317  C2B POPG  467     250.750 181.100  47.580  1.00  0.00            
ATOM   1318  C3B POPG  467     254.350 179.710  45.510  1.00  0.00            
ATOM   1319  C4B POPG  467     254.730 175.680  42.960  1.00  0.00            
ATOM   1320  NH3 POPE  468     196.880  76.310  67.340  1.00  0.00            
ATOM   1321  PO4 POPE  468     200.710  78.200  65.280  1.00  0.00            
ATOM   1322  GL1 POPE  468     200.360  75.190  62.710  1.00  0.00            
ATOM   1323  GL2 POPE  468     197.630  71.980  64.010  1.00  0.00            
ATOM   1324  C1A POPE  468     199.150  73.170  59.100  1.00  0.00            
ATOM   1325  D2A POPE  468     197.500  76.280  55.890  1.00  0.00            
ATOM   1326  C3A POPE  468     200.580  79.050  53.440  1.00  0.00            
ATOM   1327  C4A POPE  468     203.690  81.060  51.030  1.00  0.00            
ATOM   1328  C1B POPE  468     195.940  68.830  60.760  1.00  0.00            
ATOM   1329  C2B POPE  468     196.260  67.090  56.840  1.00  0.00            
ATOM   1330  C3B POPE  468     194.040  66.020  53.090  1.00  0.00            
ATOM   1331  C4B POPE  468     190.210  62.870  52.550  1.00  0.00            
ATOM   1332  NH3 POPE  469     116.010 149.200  60.080  1.00  0.00            
ATOM   1333  PO4 POPE  469     113.640 151.850  61.700  1.00  0.00            
ATOM   1334  GL1 POPE  469     112.140 150.780  57.620  1.00  0.00            
ATOM   1335  GL2 POPE  469     111.280 147.760  56.960  1.00  0.00            
ATOM   1336  C1A POPE  469     108.200 151.330  55.190  1.00  0.00            
ATOM   1337  D2A POPE  469     103.450 150.520  53.000  1.00  0.00            
ATOM   1338  C3A POPE  469     101.820 147.460  48.770  1.00  0.00            
ATOM   1339  C4A POPE  469      98.900 148.180  46.220  1.00  0.00            
ATOM   1340  C1B POPE  469     112.170 149.410  52.560  1.00  0.00            
ATOM   1341  C2B POPE  469     115.280 151.570  50.020  1.00  0.00            
ATOM   1342  C3B POPE  469     116.470 150.180  46.750  1.00  0.00            
ATOM   1343  C4B POPE  469     114.900 147.550  44.360  1.00  0.00            
ATOM   1344  NH3 POPE  470     119.870 189.080  61.090  1.00  0.00            
ATOM   1345  PO4 POPE  470     123.100 191.350  58.660  1.00  0.00            
ATOM   1346  GL1 POPE  470     122.380 189.380  54.360  1.00  0.00            
ATOM   1347  GL2 POPE  470     124.030 187.520  53.780  1.00  0.00            
ATOM   1348  C1A POPE  470     122.000 190.280  49.860  1.00  0.00            
ATOM   1349  D2A POPE  470     124.250 191.950  45.600  1.00  0.00            
ATOM   1350  C3A POPE  470     123.790 189.550  41.680  1.00  0.00            
ATOM   1351  C4A POPE  470     124.540 185.970  40.190  1.00  0.00            
ATOM   1352  C1B POPE  470     124.360 186.210  50.420  1.00  0.00            
ATOM   1353  C2B POPE  470     125.040 186.850  46.190  1.00  0.00            
ATOM   1354  C3B POPE  470     127.950 188.900  43.900  1.00  0.00            
ATOM   1355  C4B POPE  470     129.960 187.100  40.460  1.00  0.00            
ATOM   1356  NH3 POPE  471      87.840 204.690  62.050  1.00  0.00            
ATOM   1357  PO4 POPE  471      91.890 205.750  59.680  1.00  0.00            
ATOM   1358  GL1 POPE  471      91.180 206.190  55.680  1.00  0.00            
ATOM   1359  GL2 POPE  471      94.950 206.940  54.510  1.00  0.00            
ATOM   1360  C1A POPE  471      88.730 206.010  52.030  1.00  0.00            
ATOM   1361  D2A POPE  471      85.120 205.440  48.160  1.00  0.00            
ATOM   1362  C3A POPE  471      83.040 208.720  45.620  1.00  0.00            
ATOM   1363  C4A POPE  471      82.300 208.490  42.170  1.00  0.00            
ATOM   1364  C1B POPE  471      93.900 205.820  50.000  1.00  0.00            
ATOM   1365  C2B POPE  471      91.950 204.970  45.920  1.00  0.00            
ATOM   1366  C3B POPE  471      88.000 205.220  43.980  1.00  0.00            
ATOM   1367  C4B POPE  471      86.300 205.110  40.270  1.00  0.00            
ATOM   1368  NH3 POPE  472     280.740 157.560  66.940  1.00  0.00            
ATOM   1369  PO4 POPE  472     283.040 159.370  63.530  1.00  0.00            
ATOM   1370  GL1 POPE  472     281.060 160.830  59.760  1.00  0.00            
ATOM   1371  GL2 POPE  472     282.570 163.320  59.360  1.00  0.00            
ATOM   1372  C1A POPE  472     279.730 162.410  56.070  1.00  0.00            
ATOM   1373  D2A POPE  472     281.780 163.760  53.220  1.00  0.00            
ATOM   1374  C3A POPE  472     281.700 163.520  48.960  1.00  0.00            
ATOM   1375  C4A POPE  472     284.580 160.990  46.420  1.00  0.00            
ATOM   1376  C1B POPE  472     284.940 160.710  56.080  1.00  0.00            
ATOM   1377  C2B POPE  472     286.920 162.000  52.120  1.00  0.00            
ATOM   1378  C3B POPE  472     289.300 163.410  49.470  1.00  0.00            
ATOM   1379  C4B POPE  472     288.750 164.060  44.550  1.00  0.00            
ATOM   1380  NH3 POPE  473      62.040 184.070  63.970  1.00  0.00            
ATOM   1381  PO4 POPE  473      64.320 185.820  61.590  1.00  0.00            
ATOM   1382  GL1 POPE  473      65.680 185.420  57.240  1.00  0.00            
ATOM   1383  GL2 POPE  473      62.990 184.530  55.320  1.00  0.00            
ATOM   1384  C1A POPE  473      67.180 188.090  53.060  1.00  0.00            
ATOM   1385  D2A POPE  473      64.640 188.140  49.650  1.00  0.00            
ATOM   1386  C3A POPE  473      61.890 185.160  46.900  1.00  0.00            
ATOM   1387  C4A POPE  473      63.550 182.680  43.900  1.00  0.00            
ATOM   1388  C1B POPE  473      59.830 185.880  51.280  1.00  0.00            
ATOM   1389  C2B POPE  473      57.130 186.310  48.320  1.00  0.00            
ATOM   1390  C3B POPE  473      57.840 184.330  43.430  1.00  0.00            
ATOM   1391  C4B POPE  473      54.920 182.610  42.720  1.00  0.00            
ATOM   1392  GL0 POPG  474     113.550 104.860  66.750  1.00  0.00            
ATOM   1393  PO4 POPG  474     113.380 101.000  66.990  1.00  0.00            
ATOM   1394  GL1 POPG  474     111.640 100.640  63.930  1.00  0.00            
ATOM   1395  GL2 POPG  474     111.600 102.500  62.200  1.00  0.00            
ATOM   1396  C1A POPG  474     110.020  97.840  60.850  1.00  0.00            
ATOM   1397  D2A POPG  474     112.110  92.920  60.090  1.00  0.00            
ATOM   1398  C3A POPG  474     109.100  90.700  57.920  1.00  0.00            
ATOM   1399  C4A POPG  474     108.520  89.180  54.380  1.00  0.00            
ATOM   1400  C1B POPG  474     110.100 103.700  58.240  1.00  0.00            
ATOM   1401  C2B POPG  474     109.820 104.460  53.670  1.00  0.00            
ATOM   1402  C3B POPG  474     107.680 102.800  50.060  1.00  0.00            
ATOM   1403  C4B POPG  474     108.150  99.590  47.290  1.00  0.00            
ATOM   1404  GL0 POPG  475      48.080 195.980  63.280  1.00  0.00            
ATOM   1405  PO4 POPG  475      44.450 196.100  62.360  1.00  0.00            
ATOM   1406  GL1 POPG  475      42.330 195.330  58.490  1.00  0.00            
ATOM   1407  GL2 POPG  475      39.050 194.860  56.980  1.00  0.00            
ATOM   1408  C1A POPG  475      40.970 190.230  56.010  1.00  0.00            
ATOM   1409  D2A POPG  475      39.740 187.630  52.240  1.00  0.00            
ATOM   1410  C3A POPG  475      37.800 187.830  48.300  1.00  0.00            
ATOM   1411  C4A POPG  475      34.670 187.700  44.680  1.00  0.00            
ATOM   1412  C1B POPG  475      40.860 194.820  52.730  1.00  0.00            
ATOM   1413  C2B POPG  475      40.330 192.340  48.510  1.00  0.00            
ATOM   1414  C3B POPG  475      42.590 193.200  45.210  1.00  0.00            
ATOM   1415  C4B POPG  475      46.030 192.630  45.520  1.00  0.00            
ATOM   1416  NH3 POPE  476     187.710 153.610  60.120  1.00  0.00            
ATOM   1417  PO4 POPE  476     183.400 150.640  61.810  1.00  0.00            
ATOM   1418  GL1 POPE  476     181.620 151.080  57.620  1.00  0.00            
ATOM   1419  GL2 POPE  476     184.570 152.200  55.400  1.00  0.00            
ATOM   1420  C1A POPE  476     179.160 151.680  53.320  1.00  0.00            
ATOM   1421  D2A POPE  476     177.370 149.100  50.910  1.00  0.00            
ATOM   1422  C3A POPE  476     178.870 148.200  47.120  1.00  0.00            
ATOM   1423  C4A POPE  476     175.740 146.790  43.480  1.00  0.00            
ATOM   1424  C1B POPE  476     184.360 154.150  51.890  1.00  0.00            
ATOM   1425  C2B POPE  476     185.260 159.060  50.970  1.00  0.00            
ATOM   1426  C3B POPE  476     184.730 162.070  46.800  1.00  0.00            
ATOM   1427  C4B POPE  476     182.040 161.980  42.770  1.00  0.00            
ATOM   1428  NH3 POPE  477     156.930 213.590  54.760  1.00  0.00            
ATOM   1429  PO4 POPE  477     160.410 211.120  56.140  1.00  0.00            
ATOM   1430  GL1 POPE  477     160.190 210.030  51.990  1.00  0.00            
ATOM   1431  GL2 POPE  477     156.460 209.740  51.620  1.00  0.00            
ATOM   1432  C1A POPE  477     159.290 208.180  47.720  1.00  0.00            
ATOM   1433  D2A POPE  477     157.310 208.500  44.730  1.00  0.00            
ATOM   1434  C3A POPE  477     158.890 210.590  41.630  1.00  0.00            
ATOM   1435  C4A POPE  477     158.350 213.440  38.700  1.00  0.00            
ATOM   1436  C1B POPE  477     154.020 207.380  48.270  1.00  0.00            
ATOM   1437  C2B POPE  477     151.750 207.540  43.900  1.00  0.00            
ATOM   1438  C3B POPE  477     150.890 209.350  40.070  1.00  0.00            
ATOM   1439  C4B POPE  477     147.350 208.880  38.400  1.00  0.00            
ATOM   1440  NH3 POPE  478     292.660 255.620  64.800  1.00  0.00            
ATOM   1441  PO4 POPE  478     289.780 257.630  65.450  1.00  0.00            
ATOM   1442  GL1 POPE  478     289.180 260.230  62.370  1.00  0.00            
ATOM   1443  GL2 POPE  478     285.790 263.090  62.500  1.00  0.00            
ATOM   1444  C1A POPE  478     289.610 261.860  58.580  1.00  0.00            
ATOM   1445  D2A POPE  478     289.710 262.010  54.930  1.00  0.00            
ATOM   1446  C3A POPE  478     290.810 258.210  52.860  1.00  0.00            
ATOM   1447  C4A POPE  478     289.170 255.340  49.770  1.00  0.00            
ATOM   1448  C1B POPE  478     285.110 264.210  58.490  1.00  0.00            
ATOM   1449  C2B POPE  478     284.810 263.270  54.310  1.00  0.00            
ATOM   1450  C3B POPE  478     287.270 261.930  50.640  1.00  0.00            
ATOM   1451  C4B POPE  478     290.010 259.760  47.760  1.00  0.00            
ATOM   1452  NH3 POPE  479     213.900 112.040  60.620  1.00  0.00            
ATOM   1453  PO4 POPE  479     214.710 107.940  59.460  1.00  0.00            
ATOM   1454  GL1 POPE  479     213.460 108.430  55.980  1.00  0.00            
ATOM   1455  GL2 POPE  479     213.020 105.950  53.670  1.00  0.00            
ATOM   1456  C1A POPE  479     215.080 110.430  52.180  1.00  0.00            
ATOM   1457  D2A POPE  479     214.740 111.030  47.010  1.00  0.00            
ATOM   1458  C3A POPE  479     212.610 111.730  43.460  1.00  0.00            
ATOM   1459  C4A POPE  479     211.070 109.510  40.640  1.00  0.00            
ATOM   1460  C1B POPE  479     214.580 106.210  49.310  1.00  0.00            
ATOM   1461  C2B POPE  479     214.560 105.130  43.990  1.00  0.00            
ATOM   1462  C3B POPE  479     215.420 106.440  40.210  1.00  0.00            
ATOM   1463  C4B POPE  479     216.320 104.270  36.800  1.00  0.00            
ATOM   1464  GL0 POPG  480      96.370 147.830  62.120  1.00  0.00            
ATOM   1465  PO4 POPG  480      93.410 149.870  59.500  1.00  0.00            
ATOM   1466  GL1 POPG  480      91.410 147.500  56.220  1.00  0.00            
ATOM   1467  GL2 POPG  480      91.680 149.650  54.470  1.00  0.00            
ATOM   1468  C1A POPG  480      92.830 144.270  52.410  1.00  0.00            
ATOM   1469  D2A POPG  480      94.630 140.500  49.870  1.00  0.00            
ATOM   1470  C3A POPG  480      95.750 137.440  46.610  1.00  0.00            
ATOM   1471  C4A POPG  480      97.930 137.150  42.130  1.00  0.00            
ATOM   1472  C1B POPG  480      91.260 148.520  49.370  1.00  0.00            
ATOM   1473  C2B POPG  480      93.540 144.770  46.970  1.00  0.00            
ATOM   1474  C3B POPG  480      94.250 142.090  43.830  1.00  0.00            
ATOM   1475  C4B POPG  480      93.300 139.640  41.900  1.00  0.00            
ATOM   1476  NH3 POPE  481     102.270   3.060  58.970  1.00  0.00            
ATOM   1477  PO4 POPE  481     106.060   1.350  57.100  1.00  0.00            
ATOM   1478  GL1 POPE  481     106.060   2.880  53.270  1.00  0.00            
ATOM   1479  GL2 POPE  481     105.500 298.624  51.610  1.00  0.00            
ATOM   1480  C1A POPE  481     102.350   3.690  49.810  1.00  0.00            
ATOM   1481  D2A POPE  481     102.450   3.550  46.260  1.00  0.00            
ATOM   1482  C3A POPE  481     103.890   7.440  44.670  1.00  0.00            
ATOM   1483  C4A POPE  481     102.020   8.460  41.090  1.00  0.00            
ATOM   1484  C1B POPE  481     107.390   2.380  47.980  1.00  0.00            
ATOM   1485  C2B POPE  481     107.570   4.400  44.500  1.00  0.00            
ATOM   1486  C3B POPE  481     105.970   4.440  40.320  1.00  0.00            
ATOM   1487  C4B POPE  481     104.460   4.880  36.120  1.00  0.00            
ATOM   1488  GL0 POPG  482     156.870 115.490  61.780  1.00  0.00            
ATOM   1489  PO4 POPG  482     152.950 116.160  60.650  1.00  0.00            
ATOM   1490  GL1 POPG  482     150.560 118.230  57.410  1.00  0.00            
ATOM   1491  GL2 POPG  482     149.200 115.650  56.240  1.00  0.00            
ATOM   1492  C1A POPG  482     151.270 119.620  51.730  1.00  0.00            
ATOM   1493  D2A POPG  482     151.420 122.120  48.310  1.00  0.00            
ATOM   1494  C3A POPG  482     150.890 121.570  44.060  1.00  0.00            
ATOM   1495  C4A POPG  482     151.480 121.130  39.400  1.00  0.00            
ATOM   1496  C1B POPG  482     146.350 117.830  53.830  1.00  0.00            
ATOM   1497  C2B POPG  482     145.720 115.590  49.640  1.00  0.00            
ATOM   1498  C3B POPG  482     147.730 113.010  46.380  1.00  0.00            
ATOM   1499  C4B POPG  482     151.600 112.640  43.930  1.00  0.00            
ATOM   1500  NH3 POPE  483     238.360 141.010  62.530  1.00  0.00            
ATOM   1501  PO4 POPE  483     233.520 141.340  61.490  1.00  0.00            
ATOM   1502  GL1 POPE  483     235.830 141.170  57.530  1.00  0.00            
ATOM   1503  GL2 POPE  483     237.920 138.200  58.000  1.00  0.00            
ATOM   1504  C1A POPE  483     237.430 142.680  54.370  1.00  0.00            
ATOM   1505  D2A POPE  483     240.980 140.430  54.070  1.00  0.00            
ATOM   1506  C3A POPE  483     246.020 141.510  52.450  1.00  0.00            
ATOM   1507  C4A POPE  483     247.440 141.030  48.350  1.00  0.00            
ATOM   1508  C1B POPE  483     240.150 135.360  55.190  1.00  0.00            
ATOM   1509  C2B POPE  483     240.040 133.410  50.610  1.00  0.00            
ATOM   1510  C3B POPE  483     243.290 131.000  48.640  1.00  0.00            
ATOM   1511  C4B POPE  483     247.910 129.800  48.720  1.00  0.00            
ATOM   1512  NH3 POPE  484     225.670 102.920  61.570  1.00  0.00            
ATOM   1513  PO4 POPE  484     223.320 104.580  58.780  1.00  0.00            
ATOM   1514  GL1 POPE  484     222.250 107.130  55.380  1.00  0.00            
ATOM   1515  GL2 POPE  484     219.090 106.880  56.110  1.00  0.00            
ATOM   1516  C1A POPE  484     223.460 107.450  51.030  1.00  0.00            
ATOM   1517  D2A POPE  484     225.990 106.650  48.110  1.00  0.00            
ATOM   1518  C3A POPE  484     227.900 102.150  49.410  1.00  0.00            
ATOM   1519  C4A POPE  484     229.530  98.790  51.080  1.00  0.00            
ATOM   1520  C1B POPE  484     219.110 105.730  51.380  1.00  0.00            
ATOM   1521  C2B POPE  484     219.210 105.620  46.590  1.00  0.00            
ATOM   1522  C3B POPE  484     219.320 104.960  41.870  1.00  0.00            
ATOM   1523  C4B POPE  484     219.980 107.090  38.000  1.00  0.00            
ATOM   1524  NH3 POPE  485     118.210 128.780  65.050  1.00  0.00            
ATOM   1525  PO4 POPE  485     122.020 129.900  61.920  1.00  0.00            
ATOM   1526  GL1 POPE  485     124.030 128.190  58.070  1.00  0.00            
ATOM   1527  GL2 POPE  485     124.590 130.010  55.310  1.00  0.00            
ATOM   1528  C1A POPE  485     123.690 125.190  54.480  1.00  0.00            
ATOM   1529  D2A POPE  485     120.430 122.570  53.050  1.00  0.00            
ATOM   1530  C3A POPE  485     121.920 120.340  50.050  1.00  0.00            
ATOM   1531  C4A POPE  485     123.780 115.310  51.660  1.00  0.00            
ATOM   1532  C1B POPE  485     121.230 130.940  51.800  1.00  0.00            
ATOM   1533  C2B POPE  485     117.300 131.930  52.140  1.00  0.00            
ATOM   1534  C3B POPE  485     114.250 131.460  49.690  1.00  0.00            
ATOM   1535  C4B POPE  485     112.120 130.850  45.300  1.00  0.00            
ATOM   1536  GL0 POPG  486     193.120  89.270  70.970  1.00  0.00            
ATOM   1537  PO4 POPG  486     195.510  90.100  66.960  1.00  0.00            
ATOM   1538  GL1 POPG  486     195.060  87.350  64.160  1.00  0.00            
ATOM   1539  GL2 POPG  486     194.970  88.980  61.670  1.00  0.00            
ATOM   1540  C1A POPG  486     195.370  83.510  60.630  1.00  0.00            
ATOM   1541  D2A POPG  486     195.320  81.100  56.370  1.00  0.00            
ATOM   1542  C3A POPG  486     195.970  80.690  52.540  1.00  0.00            
ATOM   1543  C4A POPG  486     197.610  81.260  49.010  1.00  0.00            
ATOM   1544  C1B POPG  486     194.140  91.700  58.360  1.00  0.00            
ATOM   1545  C2B POPG  486     191.900  93.950  55.490  1.00  0.00            
ATOM   1546  C3B POPG  486     190.760  94.500  51.440  1.00  0.00            
ATOM   1547  C4B POPG  486     190.470  92.810  47.750  1.00  0.00            
ATOM   1548  NH3 POPE  487     138.730 233.990  58.960  1.00  0.00            
ATOM   1549  PO4 POPE  487     134.450 235.590  59.750  1.00  0.00            
ATOM   1550  GL1 POPE  487     135.210 233.800  55.420  1.00  0.00            
ATOM   1551  GL2 POPE  487     138.830 232.680  53.680  1.00  0.00            
ATOM   1552  C1A POPE  487     133.110 230.700  53.590  1.00  0.00            
ATOM   1553  D2A POPE  487     130.680 228.960  50.700  1.00  0.00            
ATOM   1554  C3A POPE  487     130.950 227.510  47.170  1.00  0.00            
ATOM   1555  C4A POPE  487     131.960 225.830  43.110  1.00  0.00            
ATOM   1556  C1B POPE  487     137.350 233.590  49.480  1.00  0.00            
ATOM   1557  C2B POPE  487     138.260 235.350  46.690  1.00  0.00            
ATOM   1558  C3B POPE  487     140.220 239.770  47.630  1.00  0.00            
ATOM   1559  C4B POPE  487     140.550 242.570  51.120  1.00  0.00            
ATOM   1560  NH3 POPE  488      47.160  79.540  74.560  1.00  0.00            
ATOM   1561  PO4 POPE  488      48.600  80.190  70.300  1.00  0.00            
ATOM   1562  GL1 POPE  488      48.480  80.860  65.420  1.00  0.00            
ATOM   1563  GL2 POPE  488      51.530  80.350  65.010  1.00  0.00            
ATOM   1564  C1A POPE  488      47.380  82.030  60.740  1.00  0.00            
ATOM   1565  D2A POPE  488      45.540  82.250  56.680  1.00  0.00            
ATOM   1566  C3A POPE  488      48.150  82.060  52.210  1.00  0.00            
ATOM   1567  C4A POPE  488      48.720  79.080  49.970  1.00  0.00            
ATOM   1568  C1B POPE  488      51.490  79.170  60.760  1.00  0.00            
ATOM   1569  C2B POPE  488      50.740  80.370  56.780  1.00  0.00            
ATOM   1570  C3B POPE  488      53.060  82.760  53.480  1.00  0.00            
ATOM   1571  C4B POPE  488      54.340  80.900  49.550  1.00  0.00            
ATOM   1572  NH3 POPE  489     111.440  80.290  71.180  1.00  0.00            
ATOM   1573  PO4 POPE  489     111.360  77.310  68.260  1.00  0.00            
ATOM   1574  GL1 POPE  489     112.260  78.810  64.720  1.00  0.00            
ATOM   1575  GL2 POPE  489     115.170  78.800  63.310  1.00  0.00            
ATOM   1576  C1A POPE  489     111.120  80.050  59.800  1.00  0.00            
ATOM   1577  D2A POPE  489     113.610  80.710  56.090  1.00  0.00            
ATOM   1578  C3A POPE  489     111.590  83.170  52.640  1.00  0.00            
ATOM   1579  C4A POPE  489     109.540  85.580  49.990  1.00  0.00            
ATOM   1580  C1B POPE  489     114.830  76.860  59.870  1.00  0.00            
ATOM   1581  C2B POPE  489     111.600  75.910  57.040  1.00  0.00            
ATOM   1582  C3B POPE  489     108.630  78.130  54.750  1.00  0.00            
ATOM   1583  C4B POPE  489     105.140  76.500  50.460  1.00  0.00            
ATOM   1584  NH3 POPE  490      60.680 100.660  72.290  1.00  0.00            
ATOM   1585  PO4 POPE  490      59.370 105.540  70.660  1.00  0.00            
ATOM   1586  GL1 POPE  490      63.270 106.690  68.220  1.00  0.00            
ATOM   1587  GL2 POPE  490      64.120 109.760  67.170  1.00  0.00            
ATOM   1588  C1A POPE  490      65.300 104.990  65.240  1.00  0.00            
ATOM   1589  D2A POPE  490      66.080 101.130  62.820  1.00  0.00            
ATOM   1590  C3A POPE  490      63.790 102.040  58.970  1.00  0.00            
ATOM   1591  C4A POPE  490      60.700 100.650  56.780  1.00  0.00            
ATOM   1592  C1B POPE  490      63.270 109.270  63.010  1.00  0.00            
ATOM   1593  C2B POPE  490      61.530 106.720  60.170  1.00  0.00            
ATOM   1594  C3B POPE  490      62.500 106.980  56.890  1.00  0.00            
ATOM   1595  C4B POPE  490      65.930 107.780  53.430  1.00  0.00            
ATOM   1596  NH3 POPE  491     139.370 266.700  61.130  1.00  0.00            
ATOM   1597  PO4 POPE  491     143.920 265.770  61.200  1.00  0.00            
ATOM   1598  GL1 POPE  491     145.040 264.820  57.120  1.00  0.00            
ATOM   1599  GL2 POPE  491     141.760 263.620  56.910  1.00  0.00            
ATOM   1600  C1A POPE  491     145.920 268.260  54.400  1.00  0.00            
ATOM   1601  D2A POPE  491     147.210 270.410  50.260  1.00  0.00            
ATOM   1602  C3A POPE  491     146.710 273.480  46.340  1.00  0.00            
ATOM   1603  C4A POPE  491     150.460 273.990  43.190  1.00  0.00            
ATOM   1604  C1B POPE  491     144.240 264.000  52.300  1.00  0.00            
ATOM   1605  C2B POPE  491     143.160 266.040  48.500  1.00  0.00            
ATOM   1606  C3B POPE  491     143.380 268.810  44.930  1.00  0.00            
ATOM   1607  C4B POPE  491     147.530 269.970  42.160  1.00  0.00            
ATOM   1608  NH3 POPE  492     112.920 123.480  66.290  1.00  0.00            
ATOM   1609  PO4 POPE  492     113.820 127.550  63.270  1.00  0.00            
ATOM   1610  GL1 POPE  492     116.420 127.970  60.140  1.00  0.00            
ATOM   1611  GL2 POPE  492     119.630 126.130  60.100  1.00  0.00            
ATOM   1612  C1A POPE  492     114.760 124.970  57.230  1.00  0.00            
ATOM   1613  D2A POPE  492     115.440 123.480  53.530  1.00  0.00            
ATOM   1614  C3A POPE  492     116.530 121.980  50.120  1.00  0.00            
ATOM   1615  C4A POPE  492     117.240 121.680  45.530  1.00  0.00            
ATOM   1616  C1B POPE  492     119.060 128.240  55.630  1.00  0.00            
ATOM   1617  C2B POPE  492     118.340 127.130  51.470  1.00  0.00            
ATOM   1618  C3B POPE  492     115.110 126.440  48.180  1.00  0.00            
ATOM   1619  C4B POPE  492     113.900 125.120  44.870  1.00  0.00            
ATOM   1620  NH3 POPE  493     193.660 205.510  57.260  1.00  0.00            
ATOM   1621  PO4 POPE  493     190.010 208.690  58.510  1.00  0.00            
ATOM   1622  GL1 POPE  493     187.590 205.570  55.870  1.00  0.00            
ATOM   1623  GL2 POPE  493     185.380 203.280  56.790  1.00  0.00            
ATOM   1624  C1A POPE  493     187.720 204.640  52.210  1.00  0.00            
ATOM   1625  D2A POPE  493     188.120 201.710  49.560  1.00  0.00            
ATOM   1626  C3A POPE  493     189.890 202.660  45.050  1.00  0.00            
ATOM   1627  C4A POPE  493     191.670 204.610  41.770  1.00  0.00            
ATOM   1628  C1B POPE  493     182.160 206.290  54.300  1.00  0.00            
ATOM   1629  C2B POPE  493     180.190 209.510  52.440  1.00  0.00            
ATOM   1630  C3B POPE  493     177.340 209.740  49.670  1.00  0.00            
ATOM   1631  C4B POPE  493     175.620 209.140  46.180  1.00  0.00            
ATOM   1632  GL0 POPG  494     187.950  96.590  65.050  1.00  0.00            
ATOM   1633  PO4 POPG  494     191.710  98.320  66.320  1.00  0.00            
ATOM   1634  GL1 POPG  494     194.650  98.490  62.890  1.00  0.00            
ATOM   1635  GL2 POPG  494     192.910 100.510  61.230  1.00  0.00            
ATOM   1636  C1A POPG  494     195.530  96.580  59.280  1.00  0.00            
ATOM   1637  D2A POPG  494     197.840  97.210  55.290  1.00  0.00            
ATOM   1638  C3A POPG  494     201.230  99.260  53.710  1.00  0.00            
ATOM   1639  C4A POPG  494     206.200  98.360  53.130  1.00  0.00            
ATOM   1640  C1B POPG  494     192.270  99.470  56.830  1.00  0.00            
ATOM   1641  C2B POPG  494     191.260  99.880  52.600  1.00  0.00            
ATOM   1642  C3B POPG  494     192.820  98.550  48.620  1.00  0.00            
ATOM   1643  C4B POPG  494     194.470  96.020  47.560  1.00  0.00            
ATOM   1644  GL0 POPG  495     161.090 269.350  67.210  1.00  0.00            
ATOM   1645  PO4 POPG  495     159.560 265.980  64.680  1.00  0.00            
ATOM   1646  GL1 POPG  495     160.780 265.410  60.230  1.00  0.00            
ATOM   1647  GL2 POPG  495     162.640 263.640  59.110  1.00  0.00            
ATOM   1648  C1A POPG  495     159.590 267.030  56.160  1.00  0.00            
ATOM   1649  D2A POPG  495     159.940 269.020  53.090  1.00  0.00            
ATOM   1650  C3A POPG  495     156.230 269.830  51.480  1.00  0.00            
ATOM   1651  C4A POPG  495     154.900 273.350  50.350  1.00  0.00            
ATOM   1652  C1B POPG  495     164.990 261.600  55.630  1.00  0.00            
ATOM   1653  C2B POPG  495     165.130 260.430  51.390  1.00  0.00            
ATOM   1654  C3B POPG  495     166.870 261.850  47.920  1.00  0.00            
ATOM   1655  C4B POPG  495     169.200 262.790  44.980  1.00  0.00            
ATOM   1656  NH3 POPE  496     203.370 202.290  57.610  1.00  0.00            
ATOM   1657  PO4 POPE  496     199.150 203.130  57.790  1.00  0.00            
ATOM   1658  GL1 POPE  496     197.610 204.540  53.720  1.00  0.00            
ATOM   1659  GL2 POPE  496     194.340 204.410  52.520  1.00  0.00            
ATOM   1660  C1A POPE  496     199.200 201.810  50.330  1.00  0.00            
ATOM   1661  D2A POPE  496     199.110 200.610  46.240  1.00  0.00            
ATOM   1662  C3A POPE  496     199.300 202.750  42.180  1.00  0.00            
ATOM   1663  C4A POPE  496     200.720 205.480  38.710  1.00  0.00            
ATOM   1664  C1B POPE  496     192.780 203.170  49.230  1.00  0.00            
ATOM   1665  C2B POPE  496     194.380 205.000  45.510  1.00  0.00            
ATOM   1666  C3B POPE  496     196.790 206.960  41.710  1.00  0.00            
ATOM   1667  C4B POPE  496     199.350 210.270  41.550  1.00  0.00            
ATOM   1668  GL0 POPG  497     165.620 122.020  59.470  1.00  0.00            
ATOM   1669  PO4 POPG  497     168.430 123.300  57.550  1.00  0.00            
ATOM   1670  GL1 POPG  497     168.250 120.520  54.170  1.00  0.00            
ATOM   1671  GL2 POPG  497     166.610 122.550  51.540  1.00  0.00            
ATOM   1672  C1A POPG  497     166.590 117.420  51.000  1.00  0.00            
ATOM   1673  D2A POPG  497     165.470 115.370  47.800  1.00  0.00            
ATOM   1674  C3A POPG  497     163.860 114.150  44.210  1.00  0.00            
ATOM   1675  C4A POPG  497     165.290 115.350  40.800  1.00  0.00            
ATOM   1676  C1B POPG  497     165.110 120.810  47.540  1.00  0.00            
ATOM   1677  C2B POPG  497     163.190 118.970  43.550  1.00  0.00            
ATOM   1678  C3B POPG  497     159.680 117.170  41.070  1.00  0.00            
ATOM   1679  C4B POPG  497     155.350 118.250  39.160  1.00  0.00            
ATOM   1680  GL0 POPG  498     119.150 199.680  55.280  1.00  0.00            
ATOM   1681  PO4 POPG  498     121.790 196.950  57.860  1.00  0.00            
ATOM   1682  GL1 POPG  498     122.740 196.350  54.040  1.00  0.00            
ATOM   1683  GL2 POPG  498     123.830 193.540  52.660  1.00  0.00            
ATOM   1684  C1A POPG  498     119.900 195.790  50.430  1.00  0.00            
ATOM   1685  D2A POPG  498     121.060 196.460  46.060  1.00  0.00            
ATOM   1686  C3A POPG  498     121.660 194.200  41.440  1.00  0.00            
ATOM   1687  C4A POPG  498     121.290 194.290  36.710  1.00  0.00            
ATOM   1688  C1B POPG  498     125.000 195.180  49.490  1.00  0.00            
ATOM   1689  C2B POPG  498     126.280 196.560  44.690  1.00  0.00            
ATOM   1690  C3B POPG  498     126.580 196.730  40.810  1.00  0.00            
ATOM   1691  C4B POPG  498     128.300 196.660  36.910  1.00  0.00            
ATOM   1692  NH3 POPE  499     108.690 264.790  56.900  1.00  0.00            
ATOM   1693  PO4 POPE  499     104.230 263.230  58.520  1.00  0.00            
ATOM   1694  GL1 POPE  499     105.300 262.200  54.810  1.00  0.00            
ATOM   1695  GL2 POPE  499     105.480 265.340  53.020  1.00  0.00            
ATOM   1696  C1A POPE  499     103.120 260.950  50.340  1.00  0.00            
ATOM   1697  D2A POPE  499     102.240 263.550  46.920  1.00  0.00            
ATOM   1698  C3A POPE  499      99.660 261.790  43.140  1.00  0.00            
ATOM   1699  C4A POPE  499      97.070 260.980  40.520  1.00  0.00            
ATOM   1700  C1B POPE  499     106.840 264.850  49.240  1.00  0.00            
ATOM   1701  C2B POPE  499     106.700 264.890  44.300  1.00  0.00            
ATOM   1702  C3B POPE  499     104.610 262.550  42.840  1.00  0.00            
ATOM   1703  C4B POPE  499     102.040 262.130  38.820  1.00  0.00            
ATOM   1704  NH3 POPE  500      53.030 152.640  62.810  1.00  0.00            
ATOM   1705  PO4 POPE  500      50.320 155.440  64.200  1.00  0.00            
ATOM   1706  GL1 POPE  500      50.420 156.720  60.340  1.00  0.00            
ATOM   1707  GL2 POPE  500      53.680 158.100  60.000  1.00  0.00            
ATOM   1708  C1A POPE  500      51.870 154.580  56.760  1.00  0.00            
ATOM   1709  D2A POPE  500      52.630 151.250  54.080  1.00  0.00            
ATOM   1710  C3A POPE  500      51.350 149.930  50.490  1.00  0.00            
ATOM   1711  C4A POPE  500      47.120 148.110  50.020  1.00  0.00            
ATOM   1712  C1B POPE  500      54.000 160.540  55.840  1.00  0.00            
ATOM   1713  C2B POPE  500      53.240 161.130  51.800  1.00  0.00            
ATOM   1714  C3B POPE  500      53.610 159.720  48.170  1.00  0.00            
ATOM   1715  C4B POPE  500      56.370 156.880  46.770  1.00  0.00            
ATOM   1716  GL0 POPG  501     207.090 206.430  58.540  1.00  0.00            
ATOM   1717  PO4 POPG  501     207.420 202.300  60.280  1.00  0.00            
ATOM   1718  GL1 POPG  501     207.960 203.210  54.840  1.00  0.00            
ATOM   1719  GL2 POPG  501     211.460 204.740  54.230  1.00  0.00            
ATOM   1720  C1A POPG  501     207.640 204.440  50.640  1.00  0.00            
ATOM   1721  D2A POPG  501     207.930 203.130  46.620  1.00  0.00            
ATOM   1722  C3A POPG  501     210.500 200.210  43.650  1.00  0.00            
ATOM   1723  C4A POPG  501     214.770 200.650  42.130  1.00  0.00            
ATOM   1724  C1B POPG  501     212.610 202.520  49.970  1.00  0.00            
ATOM   1725  C2B POPG  501     214.430 198.910  47.650  1.00  0.00            
ATOM   1726  C3B POPG  501     217.650 197.050  43.590  1.00  0.00            
ATOM   1727  C4B POPG  501     217.760 196.230  39.990  1.00  0.00            
ATOM   1728  NH3 POPE  502     164.410 239.930  59.770  1.00  0.00            
ATOM   1729  PO4 POPE  502     165.760 237.050  56.830  1.00  0.00            
ATOM   1730  GL1 POPE  502     166.480 236.130  53.290  1.00  0.00            
ATOM   1731  GL2 POPE  502     169.850 238.270  52.600  1.00  0.00            
ATOM   1732  C1A POPE  502     166.040 236.980  48.690  1.00  0.00            
ATOM   1733  D2A POPE  502     166.460 239.670  45.480  1.00  0.00            
ATOM   1734  C3A POPE  502     164.440 239.800  41.570  1.00  0.00            
ATOM   1735  C4A POPE  502     162.500 242.460  38.630  1.00  0.00            
ATOM   1736  C1B POPE  502     170.840 239.720  48.650  1.00  0.00            
ATOM   1737  C2B POPE  502     170.490 242.090  44.910  1.00  0.00            
ATOM   1738  C3B POPE  502     169.120 243.160  40.330  1.00  0.00            
ATOM   1739  C4B POPE  502     169.220 244.330  36.170  1.00  0.00            
ATOM   1740  GL0 POPG  503     120.620 138.150  65.680  1.00  0.00            
ATOM   1741  PO4 POPG  503     121.240 136.960  62.250  1.00  0.00            
ATOM   1742  GL1 POPG  503     119.070 136.470  58.670  1.00  0.00            
ATOM   1743  GL2 POPG  503     116.000 137.620  58.030  1.00  0.00            
ATOM   1744  C1A POPG  503     116.670 132.550  57.130  1.00  0.00            
ATOM   1745  D2A POPG  503     113.230 129.960  56.900  1.00  0.00            
ATOM   1746  C3A POPG  503     113.880 127.970  53.070  1.00  0.00            
ATOM   1747  C4A POPG  503     110.180 128.150  50.450  1.00  0.00            
ATOM   1748  C1B POPG  503     117.250 137.220  53.770  1.00  0.00            
ATOM   1749  C2B POPG  503     115.210 137.710  50.740  1.00  0.00            
ATOM   1750  C3B POPG  503     115.140 140.250  47.070  1.00  0.00            
ATOM   1751  C4B POPG  503     113.660 142.640  44.320  1.00  0.00            
ATOM   1752  GL0 POPG  504     144.400 128.750  58.360  1.00  0.00            
ATOM   1753  PO4 POPG  504     146.420 127.940  54.650  1.00  0.00            
ATOM   1754  GL1 POPG  504     144.690 124.060  52.410  1.00  0.00            
ATOM   1755  GL2 POPG  504     146.330 121.750  50.460  1.00  0.00            
ATOM   1756  C1A POPG  504     142.170 123.850  48.550  1.00  0.00            
ATOM   1757  D2A POPG  504     138.510 123.520  45.810  1.00  0.00            
ATOM   1758  C3A POPG  504     137.460 120.080  41.740  1.00  0.00            
ATOM   1759  C4A POPG  504     136.130 118.580  38.930  1.00  0.00            
ATOM   1760  C1B POPG  504     145.950 120.480  47.010  1.00  0.00            
ATOM   1761  C2B POPG  504     147.410 118.100  42.500  1.00  0.00            
ATOM   1762  C3B POPG  504     150.230 116.020  40.370  1.00  0.00            
ATOM   1763  C4B POPG  504     151.750 116.660  36.930  1.00  0.00            
ATOM   1764  NH3 POPE  505       1.730 271.410  68.950  1.00  0.00            
ATOM   1765  PO4 POPE  505     298.734 272.440  66.090  1.00  0.00            
ATOM   1766  GL1 POPE  505     298.344 270.930  62.520  1.00  0.00            
ATOM   1767  GL2 POPE  505     296.474 268.160  62.520  1.00  0.00            
ATOM   1768  C1A POPE  505     298.694 270.670  57.830  1.00  0.00            
ATOM   1769  D2A POPE  505       2.720 269.710  54.360  1.00  0.00            
ATOM   1770  C3A POPE  505       3.840 269.640  50.280  1.00  0.00            
ATOM   1771  C4A POPE  505       3.060 267.460  46.870  1.00  0.00            
ATOM   1772  C1B POPE  505     295.604 265.890  58.870  1.00  0.00            
ATOM   1773  C2B POPE  505     294.664 264.010  54.490  1.00  0.00            
ATOM   1774  C3B POPE  505     292.774 262.730  50.680  1.00  0.00            
ATOM   1775  C4B POPE  505     294.494 264.970  47.480  1.00  0.00            
ATOM   1776  GL0 POPG  506      34.110 256.170  66.240  1.00  0.00            
ATOM   1777  PO4 POPG  506      34.680 255.900  61.530  1.00  0.00            
ATOM   1778  GL1 POPG  506      34.840 256.010  57.390  1.00  0.00            
ATOM   1779  GL2 POPG  506      34.860 259.060  55.110  1.00  0.00            
ATOM   1780  C1A POPG  506      33.550 254.350  52.720  1.00  0.00            
ATOM   1781  D2A POPG  506      29.430 254.380  49.740  1.00  0.00            
ATOM   1782  C3A POPG  506      27.170 257.100  47.290  1.00  0.00            
ATOM   1783  C4A POPG  506      24.810 255.990  44.240  1.00  0.00            
ATOM   1784  C1B POPG  506      38.140 257.970  52.670  1.00  0.00            
ATOM   1785  C2B POPG  506      39.330 256.790  47.990  1.00  0.00            
ATOM   1786  C3B POPG  506      41.550 255.010  43.430  1.00  0.00            
ATOM   1787  C4B POPG  506      43.390 252.090  40.830  1.00  0.00            
ATOM   1788  NH3 POPE  507     280.510  99.980  68.720  1.00  0.00            
ATOM   1789  PO4 POPE  507     280.640  96.460  67.480  1.00  0.00            
ATOM   1790  GL1 POPE  507     282.130  94.660  64.650  1.00  0.00            
ATOM   1791  GL2 POPE  507     285.600  92.350  65.060  1.00  0.00            
ATOM   1792  C1A POPE  507     282.400  95.740  60.450  1.00  0.00            
ATOM   1793  D2A POPE  507     282.420  97.770  55.550  1.00  0.00            
ATOM   1794  C3A POPE  507     285.750  98.450  53.280  1.00  0.00            
ATOM   1795  C4A POPE  507     287.240 101.840  51.000  1.00  0.00            
ATOM   1796  C1B POPE  507     285.460  91.470  60.610  1.00  0.00            
ATOM   1797  C2B POPE  507     287.890  89.430  56.690  1.00  0.00            
ATOM   1798  C3B POPE  507     291.870  87.330  54.140  1.00  0.00            
ATOM   1799  C4B POPE  507     294.650  86.100  50.550  1.00  0.00            
ATOM   1800  NH3 POPE  508      51.840  88.620  65.990  1.00  0.00            
ATOM   1801  PO4 POPE  508      56.200  89.690  66.760  1.00  0.00            
ATOM   1802  GL1 POPE  508      54.910  90.390  62.110  1.00  0.00            
ATOM   1803  GL2 POPE  508      52.790  89.380  61.020  1.00  0.00            
ATOM   1804  C1A POPE  508      54.880  93.070  58.060  1.00  0.00            
ATOM   1805  D2A POPE  508      55.250  92.560  54.580  1.00  0.00            
ATOM   1806  C3A POPE  508      58.740  93.690  51.120  1.00  0.00            
ATOM   1807  C4A POPE  508      60.910  97.940  51.950  1.00  0.00            
ATOM   1808  C1B POPE  508      50.730  90.230  58.040  1.00  0.00            
ATOM   1809  C2B POPE  508      49.970  90.720  54.190  1.00  0.00            
ATOM   1810  C3B POPE  508      47.450  90.150  49.320  1.00  0.00            
ATOM   1811  C4B POPE  508      45.660  89.240  45.680  1.00  0.00            
ATOM   1812  GL0 POPG  509     262.960 136.390  70.630  1.00  0.00            
ATOM   1813  PO4 POPG  509     260.180 135.920  66.660  1.00  0.00            
ATOM   1814  GL1 POPG  509     260.270 135.550  61.730  1.00  0.00            
ATOM   1815  GL2 POPG  509     258.000 133.780  60.110  1.00  0.00            
ATOM   1816  C1A POPG  509     261.240 135.980  57.500  1.00  0.00            
ATOM   1817  D2A POPG  509     261.330 134.080  53.950  1.00  0.00            
ATOM   1818  C3A POPG  509     263.730 129.020  52.480  1.00  0.00            
ATOM   1819  C4A POPG  509     267.050 127.720  49.550  1.00  0.00            
ATOM   1820  C1B POPG  509     259.000 131.070  56.640  1.00  0.00            
ATOM   1821  C2B POPG  509     259.090 127.370  53.980  1.00  0.00            
ATOM   1822  C3B POPG  509     261.710 125.740  48.910  1.00  0.00            
ATOM   1823  C4B POPG  509     264.380 125.880  44.210  1.00  0.00            
ATOM   1824  GL0 POPG  510      44.410 128.330  72.000  1.00  0.00            
ATOM   1825  PO4 POPG  510      43.090 125.360  69.070  1.00  0.00            
ATOM   1826  GL1 POPG  510      43.650 124.870  64.310  1.00  0.00            
ATOM   1827  GL2 POPG  510      42.780 127.290  63.160  1.00  0.00            
ATOM   1828  C1A POPG  510      46.600 123.460  61.670  1.00  0.00            
ATOM   1829  D2A POPG  510      47.910 122.440  57.980  1.00  0.00            
ATOM   1830  C3A POPG  510      50.400 120.850  54.920  1.00  0.00            
ATOM   1831  C4A POPG  510      53.430 121.890  52.470  1.00  0.00            
ATOM   1832  C1B POPG  510      43.780 125.440  58.520  1.00  0.00            
ATOM   1833  C2B POPG  510      42.820 123.830  54.540  1.00  0.00            
ATOM   1834  C3B POPG  510      42.090 123.710  50.350  1.00  0.00            
ATOM   1835  C4B POPG  510      40.350 120.960  47.020  1.00  0.00            
ATOM   1836  NH3 POPE  511     279.900  66.420  61.840  1.00  0.00            
ATOM   1837  PO4 POPE  511     276.060  63.230  62.470  1.00  0.00            
ATOM   1838  GL1 POPE  511     275.590  60.530  58.880  1.00  0.00            
ATOM   1839  GL2 POPE  511     272.620  59.250  58.540  1.00  0.00            
ATOM   1840  C1A POPE  511     277.060  57.410  57.410  1.00  0.00            
ATOM   1841  D2A POPE  511     276.530  57.260  52.960  1.00  0.00            
ATOM   1842  C3A POPE  511     279.110  60.750  49.440  1.00  0.00            
ATOM   1843  C4A POPE  511     278.200  64.180  46.740  1.00  0.00            
ATOM   1844  C1B POPE  511     272.730  59.640  54.720  1.00  0.00            
ATOM   1845  C2B POPE  511     269.160  60.650  52.050  1.00  0.00            
ATOM   1846  C3B POPE  511     266.980  61.660  48.740  1.00  0.00            
ATOM   1847  C4B POPE  511     263.190  61.060  49.040  1.00  0.00            
ATOM   1848  NH3 POPE  512       7.120 107.210  69.550  1.00  0.00            
ATOM   1849  PO4 POPE  512       4.290 102.900  68.450  1.00  0.00            
ATOM   1850  GL1 POPE  512       6.150 105.180  65.090  1.00  0.00            
ATOM   1851  GL2 POPE  512       3.460 107.210  63.940  1.00  0.00            
ATOM   1852  C1A POPE  512       7.780 104.890  60.210  1.00  0.00            
ATOM   1853  D2A POPE  512       7.380 107.330  56.010  1.00  0.00            
ATOM   1854  C3A POPE  512       7.830 105.120  52.740  1.00  0.00            
ATOM   1855  C4A POPE  512       9.120 104.330  49.340  1.00  0.00            
ATOM   1856  C1B POPE  512       5.250 110.300  60.920  1.00  0.00            
ATOM   1857  C2B POPE  512       6.830 112.320  57.070  1.00  0.00            
ATOM   1858  C3B POPE  512       6.890 114.670  53.220  1.00  0.00            
ATOM   1859  C4B POPE  512       5.820 116.670  49.230  1.00  0.00            
ATOM   1860  GL0 POPG  513     129.560 204.340  61.910  1.00  0.00            
ATOM   1861  PO4 POPG  513     125.510 205.350  60.730  1.00  0.00            
ATOM   1862  GL1 POPG  513     123.650 206.240  56.540  1.00  0.00            
ATOM   1863  GL2 POPG  513     124.910 206.900  53.480  1.00  0.00            
ATOM   1864  C1A POPG  513     120.990 204.110  54.570  1.00  0.00            
ATOM   1865  D2A POPG  513     120.160 201.430  50.600  1.00  0.00            
ATOM   1866  C3A POPG  513     121.500 204.430  47.050  1.00  0.00            
ATOM   1867  C4A POPG  513     124.790 207.800  44.120  1.00  0.00            
ATOM   1868  C1B POPG  513     126.530 206.200  49.140  1.00  0.00            
ATOM   1869  C2B POPG  513     129.010 203.050  46.360  1.00  0.00            
ATOM   1870  C3B POPG  513     130.080 199.860  43.950  1.00  0.00            
ATOM   1871  C4B POPG  513     131.960 198.190  40.010  1.00  0.00            
ATOM   1872  NH3 POPE  514     204.560 218.980  61.280  1.00  0.00            
ATOM   1873  PO4 POPE  514     202.870 215.410  59.020  1.00  0.00            
ATOM   1874  GL1 POPE  514     203.590 215.560  54.440  1.00  0.00            
ATOM   1875  GL2 POPE  514     202.700 218.010  54.750  1.00  0.00            
ATOM   1876  C1A POPE  514     204.300 214.910  50.590  1.00  0.00            
ATOM   1877  D2A POPE  514     207.160 216.360  47.840  1.00  0.00            
ATOM   1878  C3A POPE  514     206.320 218.920  44.410  1.00  0.00            
ATOM   1879  C4A POPE  514     204.510 218.540  40.580  1.00  0.00            
ATOM   1880  C1B POPE  514     200.390 217.950  51.140  1.00  0.00            
ATOM   1881  C2B POPE  514     201.610 217.310  46.860  1.00  0.00            
ATOM   1882  C3B POPE  514     201.450 215.600  43.720  1.00  0.00            
ATOM   1883  C4B POPE  514     202.670 213.450  40.280  1.00  0.00            
ATOM   1884  GL0 POPG  515     205.370  53.540  71.780  1.00  0.00            
ATOM   1885  PO4 POPG  515     207.500  52.260  67.360  1.00  0.00            
ATOM   1886  GL1 POPG  515     209.070  54.140  64.100  1.00  0.00            
ATOM   1887  GL2 POPG  515     212.550  53.670  63.470  1.00  0.00            
ATOM   1888  C1A POPG  515     209.230  52.680  60.140  1.00  0.00            
ATOM   1889  D2A POPG  515     210.720  50.590  56.570  1.00  0.00            
ATOM   1890  C3A POPG  515     208.270  48.590  53.700  1.00  0.00            
ATOM   1891  C4A POPG  515     208.510  44.760  50.390  1.00  0.00            
ATOM   1892  C1B POPG  515     214.190  53.700  59.710  1.00  0.00            
ATOM   1893  C2B POPG  515     213.970  54.180  54.830  1.00  0.00            
ATOM   1894  C3B POPG  515     216.780  55.040  52.950  1.00  0.00            
ATOM   1895  C4B POPG  515     217.970  56.190  49.230  1.00  0.00            
ATOM   1896  NH3 POPE  516     174.200 163.890  61.200  1.00  0.00            
ATOM   1897  PO4 POPE  516     178.060 166.460  60.740  1.00  0.00            
ATOM   1898  GL1 POPE  516     177.570 166.220  56.490  1.00  0.00            
ATOM   1899  GL2 POPE  516     174.260 166.060  56.140  1.00  0.00            
ATOM   1900  C1A POPE  516     178.850 167.220  51.740  1.00  0.00            
ATOM   1901  D2A POPE  516     179.720 167.270  46.810  1.00  0.00            
ATOM   1902  C3A POPE  516     178.720 164.090  45.210  1.00  0.00            
ATOM   1903  C4A POPE  516     176.730 161.850  43.280  1.00  0.00            
ATOM   1904  C1B POPE  516     172.660 167.920  52.860  1.00  0.00            
ATOM   1905  C2B POPE  516     173.950 169.090  49.880  1.00  0.00            
ATOM   1906  C3B POPE  516     173.740 169.910  45.650  1.00  0.00            
ATOM   1907  C4B POPE  516     174.630 171.060  39.830  1.00  0.00            
ATOM   1908  NH3 POPE  517     112.150 258.970  63.260  1.00  0.00            
ATOM   1909  PO4 POPE  517     112.370 263.380  60.430  1.00  0.00            
ATOM   1910  GL1 POPE  517     113.430 263.360  55.360  1.00  0.00            
ATOM   1911  GL2 POPE  517     115.820 264.670  54.730  1.00  0.00            
ATOM   1912  C1A POPE  517     111.550 264.020  51.410  1.00  0.00            
ATOM   1913  D2A POPE  517     111.010 263.040  47.490  1.00  0.00            
ATOM   1914  C3A POPE  517     111.990 263.220  43.210  1.00  0.00            
ATOM   1915  C4A POPE  517     111.260 266.820  39.690  1.00  0.00            
ATOM   1916  C1B POPE  517     116.830 264.660  50.980  1.00  0.00            
ATOM   1917  C2B POPE  517     116.460 264.650  46.760  1.00  0.00            
ATOM   1918  C3B POPE  517     114.440 268.090  44.970  1.00  0.00            
ATOM   1919  C4B POPE  517     112.610 270.410  42.720  1.00  0.00            
ATOM   1920  NH3 POPE  518      62.510 141.590  71.180  1.00  0.00            
ATOM   1921  PO4 POPE  518      64.910 142.400  67.060  1.00  0.00            
ATOM   1922  GL1 POPE  518      65.760 141.230  61.930  1.00  0.00            
ATOM   1923  GL2 POPE  518      67.520 143.150  61.490  1.00  0.00            
ATOM   1924  C1A POPE  518      65.020 137.360  59.840  1.00  0.00            
ATOM   1925  D2A POPE  518      62.260 135.640  57.480  1.00  0.00            
ATOM   1926  C3A POPE  518      65.220 133.150  54.700  1.00  0.00            
ATOM   1927  C4A POPE  518      65.900 134.300  50.450  1.00  0.00            
ATOM   1928  C1B POPE  518      68.030 140.570  57.480  1.00  0.00            
ATOM   1929  C2B POPE  518      69.350 136.870  54.990  1.00  0.00            
ATOM   1930  C3B POPE  518      70.640 134.620  50.590  1.00  0.00            
ATOM   1931  C4B POPE  518      71.940 131.430  48.040  1.00  0.00            
ATOM   1932  GL0 POPG  519     212.040 263.360  65.990  1.00  0.00            
ATOM   1933  PO4 POPG  519     215.630 264.450  66.370  1.00  0.00            
ATOM   1934  GL1 POPG  519     217.910 263.930  62.810  1.00  0.00            
ATOM   1935  GL2 POPG  519     221.260 264.710  61.150  1.00  0.00            
ATOM   1936  C1A POPG  519     216.590 263.410  58.950  1.00  0.00            
ATOM   1937  D2A POPG  519     215.560 265.510  55.150  1.00  0.00            
ATOM   1938  C3A POPG  519     215.900 264.220  51.720  1.00  0.00            
ATOM   1939  C4A POPG  519     220.180 263.090  49.420  1.00  0.00            
ATOM   1940  C1B POPG  519     219.740 267.570  57.930  1.00  0.00            
ATOM   1941  C2B POPG  519     220.480 266.960  53.880  1.00  0.00            
ATOM   1942  C3B POPG  519     221.410 268.200  49.250  1.00  0.00            
ATOM   1943  C4B POPG  519     224.460 269.890  46.320  1.00  0.00            
ATOM   1944  GL0 POPG  520     267.610 147.700  65.800  1.00  0.00            
ATOM   1945  PO4 POPG  520     271.030 146.280  63.180  1.00  0.00            
ATOM   1946  GL1 POPG  520     272.250 144.350  59.460  1.00  0.00            
ATOM   1947  GL2 POPG  520     271.570 142.570  58.600  1.00  0.00            
ATOM   1948  C1A POPG  520     275.930 144.000  56.830  1.00  0.00            
ATOM   1949  D2A POPG  520     278.090 143.710  53.290  1.00  0.00            
ATOM   1950  C3A POPG  520     277.440 144.940  48.500  1.00  0.00            
ATOM   1951  C4A POPG  520     276.410 146.270  45.470  1.00  0.00            
ATOM   1952  C1B POPG  520     269.560 141.120  54.830  1.00  0.00            
ATOM   1953  C2B POPG  520     269.380 142.310  50.280  1.00  0.00            
ATOM   1954  C3B POPG  520     270.380 144.120  46.000  1.00  0.00            
ATOM   1955  C4B POPG  520     271.300 142.710  41.940  1.00  0.00            
ATOM   1956  GL0 POPG  521     229.610 115.000  65.520  1.00  0.00            
ATOM   1957  PO4 POPG  521     230.400 111.750  63.040  1.00  0.00            
ATOM   1958  GL1 POPG  521     231.130 110.660  58.740  1.00  0.00            
ATOM   1959  GL2 POPG  521     230.840 113.600  56.900  1.00  0.00            
ATOM   1960  C1A POPG  521     232.150 108.290  55.070  1.00  0.00            
ATOM   1961  D2A POPG  521     233.740 108.410  50.540  1.00  0.00            
ATOM   1962  C3A POPG  521     233.300 110.390  46.750  1.00  0.00            
ATOM   1963  C4A POPG  521     231.990 114.620  45.220  1.00  0.00            
ATOM   1964  C1B POPG  521     234.590 112.560  55.450  1.00  0.00            
ATOM   1965  C2B POPG  521     237.350 109.560  54.350  1.00  0.00            
ATOM   1966  C3B POPG  521     240.070 106.380  53.180  1.00  0.00            
ATOM   1967  C4B POPG  521     241.930 102.820  54.520  1.00  0.00            
ATOM   1968  GL0 POPG  522      90.950 154.690  60.950  1.00  0.00            
ATOM   1969  PO4 POPG  522      87.270 157.120  61.500  1.00  0.00            
ATOM   1970  GL1 POPG  522      86.780 155.820  57.160  1.00  0.00            
ATOM   1971  GL2 POPG  522      88.860 153.750  56.000  1.00  0.00            
ATOM   1972  C1A POPG  522      86.690 157.840  53.300  1.00  0.00            
ATOM   1973  D2A POPG  522      86.460 155.810  50.260  1.00  0.00            
ATOM   1974  C3A POPG  522      87.120 151.320  52.110  1.00  0.00            
ATOM   1975  C4A POPG  522      86.670 148.570  49.250  1.00  0.00            
ATOM   1976  C1B POPG  522      91.880 157.130  54.970  1.00  0.00            
ATOM   1977  C2B POPG  522      90.450 159.320  50.440  1.00  0.00            
ATOM   1978  C3B POPG  522      90.400 158.780  46.350  1.00  0.00            
ATOM   1979  C4B POPG  522      89.840 158.360  41.030  1.00  0.00            
ATOM   1980  NH3 POPE  523     136.430 219.760  55.770  1.00  0.00            
ATOM   1981  PO4 POPE  523     141.160 218.320  54.680  1.00  0.00            
ATOM   1982  GL1 POPE  523     140.040 216.630  51.180  1.00  0.00            
ATOM   1983  GL2 POPE  523     142.110 215.130  50.010  1.00  0.00            
ATOM   1984  C1A POPE  523     138.000 212.660  52.490  1.00  0.00            
ATOM   1985  D2A POPE  523     134.390 210.930  49.960  1.00  0.00            
ATOM   1986  C3A POPE  523     131.150 214.030  49.520  1.00  0.00            
ATOM   1987  C4A POPE  523     128.080 215.310  46.570  1.00  0.00            
ATOM   1988  C1B POPE  523     139.190 212.110  47.720  1.00  0.00            
ATOM   1989  C2B POPE  523     139.220 210.790  43.020  1.00  0.00            
ATOM   1990  C3B POPE  523     137.450 212.070  39.590  1.00  0.00            
ATOM   1991  C4B POPE  523     134.390 211.670  36.150  1.00  0.00            
ATOM   1992  GL0 POPG  524     261.830  67.280  63.910  1.00  0.00            
ATOM   1993  PO4 POPG  524     264.550  70.110  62.310  1.00  0.00            
ATOM   1994  GL1 POPG  524     262.280  72.660  59.460  1.00  0.00            
ATOM   1995  GL2 POPG  524     259.790  73.500  60.750  1.00  0.00            
ATOM   1996  C1A POPG  524     264.070  73.930  55.630  1.00  0.00            
ATOM   1997  D2A POPG  524     263.420  74.610  51.470  1.00  0.00            
ATOM   1998  C3A POPG  524     265.450  72.250  48.720  1.00  0.00            
ATOM   1999  C4A POPG  524     268.660  70.150  48.080  1.00  0.00            
ATOM   2000  C1B POPG  524     259.540  70.890  56.070  1.00  0.00            
ATOM   2001  C2B POPG  524     259.670  70.280  51.840  1.00  0.00            
ATOM   2002  C3B POPG  524     260.480  70.270  47.550  1.00  0.00            
ATOM   2003  C4B POPG  524     262.390  71.130  43.520  1.00  0.00            
ATOM   2004  NH3 POPE  525      87.150 108.490  67.910  1.00  0.00            
ATOM   2005  PO4 POPE  525      86.890 112.620  67.870  1.00  0.00            
ATOM   2006  GL1 POPE  525      88.030 112.970  63.660  1.00  0.00            
ATOM   2007  GL2 POPE  525      90.300 114.740  61.660  1.00  0.00            
ATOM   2008  C1A POPE  525      87.780 110.580  60.040  1.00  0.00            
ATOM   2009  D2A POPE  525      88.270 110.020  55.460  1.00  0.00            
ATOM   2010  C3A POPE  525      90.250 107.170  52.490  1.00  0.00            
ATOM   2011  C4A POPE  525      88.110 104.740  48.230  1.00  0.00            
ATOM   2012  C1B POPE  525      92.060 112.280  58.200  1.00  0.00            
ATOM   2013  C2B POPE  525      91.590 113.690  54.320  1.00  0.00            
ATOM   2014  C3B POPE  525      90.570 118.720  53.300  1.00  0.00            
ATOM   2015  C4B POPE  525      88.440 118.780  49.000  1.00  0.00            
ATOM   2016  GL0 POPG  526      73.030 116.430  71.600  1.00  0.00            
ATOM   2017  PO4 POPG  526      68.310 116.340  71.100  1.00  0.00            
ATOM   2018  GL1 POPG  526      68.460 114.470  67.140  1.00  0.00            
ATOM   2019  GL2 POPG  526      71.090 111.670  66.260  1.00  0.00            
ATOM   2020  C1A POPG  526      66.660 113.100  64.660  1.00  0.00            
ATOM   2021  D2A POPG  526      65.710 113.590  60.600  1.00  0.00            
ATOM   2022  C3A POPG  526      65.790 110.170  58.670  1.00  0.00            
ATOM   2023  C4A POPG  526      66.440 106.050  59.990  1.00  0.00            
ATOM   2024  C1B POPG  526      70.800 112.820  62.180  1.00  0.00            
ATOM   2025  C2B POPG  526      69.950 112.080  56.950  1.00  0.00            
ATOM   2026  C3B POPG  526      70.030 109.830  54.680  1.00  0.00            
ATOM   2027  C4B POPG  526      71.690 109.500  50.500  1.00  0.00            
ATOM   2028  NH3 POPE  527      22.200 163.280  64.250  1.00  0.00            
ATOM   2029  PO4 POPE  527      22.940 168.220  64.520  1.00  0.00            
ATOM   2030  GL1 POPE  527      23.600 167.200  60.130  1.00  0.00            
ATOM   2031  GL2 POPE  527      26.620 169.490  59.810  1.00  0.00            
ATOM   2032  C1A POPE  527      21.500 166.100  55.670  1.00  0.00            
ATOM   2033  D2A POPE  527      18.670 164.580  53.280  1.00  0.00            
ATOM   2034  C3A POPE  527      19.880 161.490  49.960  1.00  0.00            
ATOM   2035  C4A POPE  527      21.390 163.660  46.070  1.00  0.00            
ATOM   2036  C1B POPE  527      25.800 169.260  55.800  1.00  0.00            
ATOM   2037  C2B POPE  527      25.440 169.630  51.670  1.00  0.00            
ATOM   2038  C3B POPE  527      28.550 169.460  49.300  1.00  0.00            
ATOM   2039  C4B POPE  527      30.110 171.490  46.160  1.00  0.00            
ATOM   2040  NH3 POPE  528      34.180 215.810  58.020  1.00  0.00            
ATOM   2041  PO4 POPE  528      37.560 214.220  62.000  1.00  0.00            
ATOM   2042  GL1 POPE  528      39.700 214.180  57.730  1.00  0.00            
ATOM   2043  GL2 POPE  528      38.870 216.820  55.590  1.00  0.00            
ATOM   2044  C1A POPE  528      42.310 212.870  54.580  1.00  0.00            
ATOM   2045  D2A POPE  528      45.090 214.190  51.540  1.00  0.00            
ATOM   2046  C3A POPE  528      45.450 217.400  47.730  1.00  0.00            
ATOM   2047  C4A POPE  528      47.200 218.380  44.150  1.00  0.00            
ATOM   2048  C1B POPE  528      42.460 218.410  53.580  1.00  0.00            
ATOM   2049  C2B POPE  528      45.690 221.820  53.730  1.00  0.00            
ATOM   2050  C3B POPE  528      49.560 223.990  53.140  1.00  0.00            
ATOM   2051  C4B POPE  528      53.240 226.520  53.330  1.00  0.00            
ATOM   2052  NH3 POPE  529      30.300 234.000  65.560  1.00  0.00            
ATOM   2053  PO4 POPE  529      29.440 236.060  60.390  1.00  0.00            
ATOM   2054  GL1 POPE  529      29.090 238.240  56.000  1.00  0.00            
ATOM   2055  GL2 POPE  529      31.370 240.230  56.380  1.00  0.00            
ATOM   2056  C1A POPE  529      29.510 238.930  51.630  1.00  0.00            
ATOM   2057  D2A POPE  529      30.960 242.120  48.650  1.00  0.00            
ATOM   2058  C3A POPE  529      30.780 245.320  45.340  1.00  0.00            
ATOM   2059  C4A POPE  529      32.200 245.870  41.380  1.00  0.00            
ATOM   2060  C1B POPE  529      33.580 242.280  52.890  1.00  0.00            
ATOM   2061  C2B POPE  529      34.260 245.860  49.720  1.00  0.00            
ATOM   2062  C3B POPE  529      35.840 244.780  45.830  1.00  0.00            
ATOM   2063  C4B POPE  529      35.550 248.840  43.200  1.00  0.00            
ATOM   2064  GL0 POPG  530     191.810 105.670  63.770  1.00  0.00            
ATOM   2065  PO4 POPG  530     189.420 102.350  63.760  1.00  0.00            
ATOM   2066  GL1 POPG  530     188.090 100.830  59.840  1.00  0.00            
ATOM   2067  GL2 POPG  530     184.350 100.320  59.470  1.00  0.00            
ATOM   2068  C1A POPG  530     188.230 103.130  55.880  1.00  0.00            
ATOM   2069  D2A POPG  530     188.760 104.040  50.650  1.00  0.00            
ATOM   2070  C3A POPG  530     188.570 101.180  47.390  1.00  0.00            
ATOM   2071  C4A POPG  530     188.930  97.390  44.850  1.00  0.00            
ATOM   2072  C1B POPG  530     181.560  98.190  57.420  1.00  0.00            
ATOM   2073  C2B POPG  530     181.890  95.440  55.210  1.00  0.00            
ATOM   2074  C3B POPG  530     181.130  94.580  50.650  1.00  0.00            
ATOM   2075  C4B POPG  530     182.290  90.980  48.810  1.00  0.00            
ATOM   2076  NH3 POPE  531     220.690 266.680  65.950  1.00  0.00            
ATOM   2077  PO4 POPE  531     223.730 264.790  69.010  1.00  0.00            
ATOM   2078  GL1 POPE  531     225.350 265.460  64.680  1.00  0.00            
ATOM   2079  GL2 POPE  531     225.800 262.610  62.620  1.00  0.00            
ATOM   2080  C1A POPE  531     226.060 267.930  60.910  1.00  0.00            
ATOM   2081  D2A POPE  531     224.520 267.880  56.580  1.00  0.00            
ATOM   2082  C3A POPE  531     224.250 270.130  52.360  1.00  0.00            
ATOM   2083  C4A POPE  531     224.310 273.560  49.080  1.00  0.00            
ATOM   2084  C1B POPE  531     223.440 260.130  60.270  1.00  0.00            
ATOM   2085  C2B POPE  531     224.640 257.640  56.550  1.00  0.00            
ATOM   2086  C3B POPE  531     225.560 259.640  53.060  1.00  0.00            
ATOM   2087  C4B POPE  531     229.340 259.780  49.450  1.00  0.00            
ATOM   2088  NH3 POPE  532     143.620  17.130  63.610  1.00  0.00            
ATOM   2089  PO4 POPE  532     149.230  17.220  64.450  1.00  0.00            
ATOM   2090  GL1 POPE  532     147.600  16.650  60.580  1.00  0.00            
ATOM   2091  GL2 POPE  532     145.120  18.490  58.880  1.00  0.00            
ATOM   2092  C1A POPE  532     147.880  13.620  56.720  1.00  0.00            
ATOM   2093  D2A POPE  532     149.700  10.220  55.290  1.00  0.00            
ATOM   2094  C3A POPE  532     147.570   8.290  52.060  1.00  0.00            
ATOM   2095  C4A POPE  532     144.800   4.170  49.820  1.00  0.00            
ATOM   2096  C1B POPE  532     144.580  17.960  54.350  1.00  0.00            
ATOM   2097  C2B POPE  532     147.620  17.250  52.060  1.00  0.00            
ATOM   2098  C3B POPE  532     149.110  19.150  48.340  1.00  0.00            
ATOM   2099  C4B POPE  532     147.940  18.240  43.350  1.00  0.00            
ATOM   2100  GL0 POPG  533     288.990 138.300  68.870  1.00  0.00            
ATOM   2101  PO4 POPG  533     286.280 140.030  65.430  1.00  0.00            
ATOM   2102  GL1 POPG  533     286.620 139.320  61.880  1.00  0.00            
ATOM   2103  GL2 POPG  533     289.370 137.310  60.490  1.00  0.00            
ATOM   2104  C1A POPG  533     286.160 140.250  57.200  1.00  0.00            
ATOM   2105  D2A POPG  533     287.630 141.560  52.870  1.00  0.00            
ATOM   2106  C3A POPG  533     285.840 138.450  50.210  1.00  0.00            
ATOM   2107  C4A POPG  533     282.330 137.460  47.940  1.00  0.00            
ATOM   2108  C1B POPG  533     291.750 136.780  57.010  1.00  0.00            
ATOM   2109  C2B POPG  533     295.260 135.810  54.050  1.00  0.00            
ATOM   2110  C3B POPG  533     298.200 136.170  50.720  1.00  0.00            
ATOM   2111  C4B POPG  533     298.330 135.480  46.580  1.00  0.00            
ATOM   2112  NH3 POPE  534     239.390  95.650  61.990  1.00  0.00            
ATOM   2113  PO4 POPE  534     242.660  98.610  63.490  1.00  0.00            
ATOM   2114  GL1 POPE  534     243.710  97.870  59.460  1.00  0.00            
ATOM   2115  GL2 POPE  534     246.050  95.920  60.350  1.00  0.00            
ATOM   2116  C1A POPE  534     242.200  98.240  55.020  1.00  0.00            
ATOM   2117  D2A POPE  534     240.440  99.350  50.590  1.00  0.00            
ATOM   2118  C3A POPE  534     242.700 102.510  48.540  1.00  0.00            
ATOM   2119  C4A POPE  534     245.700 103.270  46.530  1.00  0.00            
ATOM   2120  C1B POPE  534     247.420  93.670  56.750  1.00  0.00            
ATOM   2121  C2B POPE  534     246.650  93.830  52.430  1.00  0.00            
ATOM   2122  C3B POPE  534     244.750  95.420  48.920  1.00  0.00            
ATOM   2123  C4B POPE  534     244.450  98.170  47.180  1.00  0.00            
ATOM   2124  GL0 POPG  535     169.380 245.300  61.810  1.00  0.00            
ATOM   2125  PO4 POPG  535     165.480 244.570  60.780  1.00  0.00            
ATOM   2126  GL1 POPG  535     166.800 244.030  56.650  1.00  0.00            
ATOM   2127  GL2 POPG  535     164.340 241.860  55.270  1.00  0.00            
ATOM   2128  C1A POPG  535     167.440 247.710  53.260  1.00  0.00            
ATOM   2129  D2A POPG  535     168.810 249.110  49.000  1.00  0.00            
ATOM   2130  C3A POPG  535     171.830 246.620  47.800  1.00  0.00            
ATOM   2131  C4A POPG  535     174.150 243.760  47.360  1.00  0.00            
ATOM   2132  C1B POPG  535     163.010 245.040  51.750  1.00  0.00            
ATOM   2133  C2B POPG  535     159.910 247.670  50.310  1.00  0.00            
ATOM   2134  C3B POPG  535     155.470 250.310  49.610  1.00  0.00            
ATOM   2135  C4B POPG  535     154.760 254.610  50.460  1.00  0.00            
ATOM   2136  NH3 POPE  536     293.100 151.910  66.170  1.00  0.00            
ATOM   2137  PO4 POPE  536     289.250 154.190  65.050  1.00  0.00            
ATOM   2138  GL1 POPE  536     288.860 152.850  61.180  1.00  0.00            
ATOM   2139  GL2 POPE  536     291.080 151.010  61.130  1.00  0.00            
ATOM   2140  C1A POPE  536     287.370 153.650  57.090  1.00  0.00            
ATOM   2141  D2A POPE  536     287.840 151.820  52.900  1.00  0.00            
ATOM   2142  C3A POPE  536     286.280 151.240  48.980  1.00  0.00            
ATOM   2143  C4A POPE  536     284.540 149.760  44.660  1.00  0.00            
ATOM   2144  C1B POPE  536     290.790 149.100  57.810  1.00  0.00            
ATOM   2145  C2B POPE  536     288.770 147.010  55.650  1.00  0.00            
ATOM   2146  C3B POPE  536     287.230 146.880  52.150  1.00  0.00            
ATOM   2147  C4B POPE  536     285.730 146.580  48.080  1.00  0.00            
ATOM   2148  NH3 POPE  537     167.530 191.790  59.800  1.00  0.00            
ATOM   2149  PO4 POPE  537     167.080 188.290  61.550  1.00  0.00            
ATOM   2150  GL1 POPE  537     168.930 187.990  56.630  1.00  0.00            
ATOM   2151  GL2 POPE  537     172.150 189.250  56.100  1.00  0.00            
ATOM   2152  C1A POPE  537     168.300 186.430  52.600  1.00  0.00            
ATOM   2153  D2A POPE  537     170.680 187.590  48.180  1.00  0.00            
ATOM   2154  C3A POPE  537     172.320 189.350  43.760  1.00  0.00            
ATOM   2155  C4A POPE  537     174.580 187.560  41.810  1.00  0.00            
ATOM   2156  C1B POPE  537     172.130 190.130  52.470  1.00  0.00            
ATOM   2157  C2B POPE  537     171.210 192.870  49.450  1.00  0.00            
ATOM   2158  C3B POPE  537     170.380 193.930  45.580  1.00  0.00            
ATOM   2159  C4B POPE  537     168.440 193.640  41.650  1.00  0.00            
ATOM   2160  NH3 POPE  538     224.340 208.690  58.710  1.00  0.00            
ATOM   2161  PO4 POPE  538     222.300 212.260  60.570  1.00  0.00            
ATOM   2162  GL1 POPE  538     224.460 212.830  56.100  1.00  0.00            
ATOM   2163  GL2 POPE  538     222.090 213.910  54.050  1.00  0.00            
ATOM   2164  C1A POPE  538     225.500 211.340  51.410  1.00  0.00            
ATOM   2165  D2A POPE  538     227.210 211.990  47.130  1.00  0.00            
ATOM   2166  C3A POPE  538     226.800 213.550  42.660  1.00  0.00            
ATOM   2167  C4A POPE  538     225.670 213.910  38.810  1.00  0.00            
ATOM   2168  C1B POPE  538     223.160 216.410  52.440  1.00  0.00            
ATOM   2169  C2B POPE  538     223.810 220.480  49.900  1.00  0.00            
ATOM   2170  C3B POPE  538     226.590 222.200  47.200  1.00  0.00            
ATOM   2171  C4B POPE  538     228.560 223.690  43.280  1.00  0.00            
ATOM   2172  NH3 POPE  539     238.800 106.710  60.570  1.00  0.00            
ATOM   2173  PO4 POPE  539     242.950 107.730  61.580  1.00  0.00            
ATOM   2174  GL1 POPE  539     246.950 108.920  59.350  1.00  0.00            
ATOM   2175  GL2 POPE  539     249.250 111.800  60.040  1.00  0.00            
ATOM   2176  C1A POPE  539     250.280 108.390  56.550  1.00  0.00            
ATOM   2177  D2A POPE  539     254.250 108.100  55.800  1.00  0.00            
ATOM   2178  C3A POPE  539     255.850 106.430  51.020  1.00  0.00            
ATOM   2179  C4A POPE  539     255.200 105.240  46.860  1.00  0.00            
ATOM   2180  C1B POPE  539     247.170 111.810  55.670  1.00  0.00            
ATOM   2181  C2B POPE  539     246.110 111.210  52.090  1.00  0.00            
ATOM   2182  C3B POPE  539     247.310 111.010  47.110  1.00  0.00            
ATOM   2183  C4B POPE  539     246.150 108.480  43.400  1.00  0.00            
ATOM   2184  NH3 POPE  540     116.670 154.320  57.800  1.00  0.00            
ATOM   2185  PO4 POPE  540     113.970 158.130  57.490  1.00  0.00            
ATOM   2186  GL1 POPE  540     113.570 158.700  53.190  1.00  0.00            
ATOM   2187  GL2 POPE  540     114.940 157.880  50.860  1.00  0.00            
ATOM   2188  C1A POPE  540     111.280 161.980  50.430  1.00  0.00            
ATOM   2189  D2A POPE  540     111.880 164.160  46.500  1.00  0.00            
ATOM   2190  C3A POPE  540     111.890 161.190  42.670  1.00  0.00            
ATOM   2191  C4A POPE  540     113.000 157.420  40.730  1.00  0.00            
ATOM   2192  C1B POPE  540     111.590 158.560  46.640  1.00  0.00            
ATOM   2193  C2B POPE  540     109.480 155.780  44.270  1.00  0.00            
ATOM   2194  C3B POPE  540     108.940 153.380  41.120  1.00  0.00            
ATOM   2195  C4B POPE  540     108.040 151.460  37.170  1.00  0.00            
ATOM   2196  NH3 POPE  541      58.360 199.740  64.880  1.00  0.00            
ATOM   2197  PO4 POPE  541      60.060 199.650  60.380  1.00  0.00            
ATOM   2198  GL1 POPE  541      58.390 199.280  55.700  1.00  0.00            
ATOM   2199  GL2 POPE  541      56.540 201.390  55.890  1.00  0.00            
ATOM   2200  C1A POPE  541      57.940 197.090  52.000  1.00  0.00            
ATOM   2201  D2A POPE  541      58.030 194.830  48.410  1.00  0.00            
ATOM   2202  C3A POPE  541      59.920 195.420  45.220  1.00  0.00            
ATOM   2203  C4A POPE  541      60.350 198.180  42.420  1.00  0.00            
ATOM   2204  C1B POPE  541      53.930 199.510  53.170  1.00  0.00            
ATOM   2205  C2B POPE  541      54.290 198.080  48.310  1.00  0.00            
ATOM   2206  C3B POPE  541      55.130 198.410  43.900  1.00  0.00            
ATOM   2207  C4B POPE  541      53.670 197.950  39.720  1.00  0.00            
ATOM   2208  NH3 POPE  542     209.560 118.660  62.930  1.00  0.00            
ATOM   2209  PO4 POPE  542     211.590 116.750  61.280  1.00  0.00            
ATOM   2210  GL1 POPE  542     213.150 116.410  58.510  1.00  0.00            
ATOM   2211  GL2 POPE  542     215.090 118.440  57.510  1.00  0.00            
ATOM   2212  C1A POPE  542     213.830 115.400  53.890  1.00  0.00            
ATOM   2213  D2A POPE  542     214.540 115.400  50.330  1.00  0.00            
ATOM   2214  C3A POPE  542     217.630 114.530  49.160  1.00  0.00            
ATOM   2215  C4A POPE  542     218.980 113.680  45.360  1.00  0.00            
ATOM   2216  C1B POPE  542     218.870 115.800  53.880  1.00  0.00            
ATOM   2217  C2B POPE  542     220.660 112.290  52.850  1.00  0.00            
ATOM   2218  C3B POPE  542     218.960 109.990  49.300  1.00  0.00            
ATOM   2219  C4B POPE  542     217.700 109.510  43.720  1.00  0.00            
ATOM   2220  NH3 POPE  543      80.000 277.660  56.580  1.00  0.00            
ATOM   2221  PO4 POPE  543      84.460 276.650  58.530  1.00  0.00            
ATOM   2222  GL1 POPE  543      84.530 277.340  53.920  1.00  0.00            
ATOM   2223  GL2 POPE  543      87.650 276.210  51.820  1.00  0.00            
ATOM   2224  C1A POPE  543      82.430 277.660  49.560  1.00  0.00            
ATOM   2225  D2A POPE  543      79.780 277.980  46.650  1.00  0.00            
ATOM   2226  C3A POPE  543      80.480 275.040  43.480  1.00  0.00            
ATOM   2227  C4A POPE  543      80.870 273.720  39.320  1.00  0.00            
ATOM   2228  C1B POPE  543      86.510 275.390  47.390  1.00  0.00            
ATOM   2229  C2B POPE  543      84.510 278.100  43.960  1.00  0.00            
ATOM   2230  C3B POPE  543      83.330 282.590  41.040  1.00  0.00            
ATOM   2231  C4B POPE  543      85.440 285.580  38.720  1.00  0.00            
ATOM   2232  NH3 POPE  544     159.620 163.920  62.690  1.00  0.00            
ATOM   2233  PO4 POPE  544     155.620 165.100  59.550  1.00  0.00            
ATOM   2234  GL1 POPE  544     155.160 167.660  55.940  1.00  0.00            
ATOM   2235  GL2 POPE  544     153.600 169.000  54.570  1.00  0.00            
ATOM   2236  C1A POPE  544     158.520 169.910  54.530  1.00  0.00            
ATOM   2237  D2A POPE  544     157.540 171.940  51.440  1.00  0.00            
ATOM   2238  C3A POPE  544     157.280 169.940  47.430  1.00  0.00            
ATOM   2239  C4A POPE  544     152.980 169.170  45.610  1.00  0.00            
ATOM   2240  C1B POPE  544     151.350 170.060  52.050  1.00  0.00            
ATOM   2241  C2B POPE  544     149.200 168.370  48.710  1.00  0.00            
ATOM   2242  C3B POPE  544     145.500 167.840  45.260  1.00  0.00            
ATOM   2243  C4B POPE  544     143.300 169.150  41.400  1.00  0.00            
ATOM   2244  GL0 POPG  545     200.160  52.250  72.930  1.00  0.00            
ATOM   2245  PO4 POPG  545     197.860  51.130  68.910  1.00  0.00            
ATOM   2246  GL1 POPG  545     197.580  50.440  64.360  1.00  0.00            
ATOM   2247  GL2 POPG  545     196.250  47.680  63.300  1.00  0.00            
ATOM   2248  C1A POPG  545     199.600  50.430  60.390  1.00  0.00            
ATOM   2249  D2A POPG  545     200.420  50.180  56.520  1.00  0.00            
ATOM   2250  C3A POPG  545     199.430  51.090  52.670  1.00  0.00            
ATOM   2251  C4A POPG  545     202.030  50.100  48.800  1.00  0.00            
ATOM   2252  C1B POPG  545     195.750  47.390  58.340  1.00  0.00            
ATOM   2253  C2B POPG  545     194.060  48.830  54.430  1.00  0.00            
ATOM   2254  C3B POPG  545     190.910  49.980  51.260  1.00  0.00            
ATOM   2255  C4B POPG  545     186.520  49.870  51.550  1.00  0.00            
ATOM   2256  NH3 POPE  546     268.100 234.020  61.710  1.00  0.00            
ATOM   2257  PO4 POPE  546     272.190 234.040  63.930  1.00  0.00            
ATOM   2258  GL1 POPE  546     272.110 232.420  59.510  1.00  0.00            
ATOM   2259  GL2 POPE  546     270.370 229.540  58.740  1.00  0.00            
ATOM   2260  C1A POPE  546     274.310 230.290  55.480  1.00  0.00            
ATOM   2261  D2A POPE  546     276.920 230.120  51.960  1.00  0.00            
ATOM   2262  C3A POPE  546     275.520 228.480  46.870  1.00  0.00            
ATOM   2263  C4A POPE  546     273.370 227.050  43.480  1.00  0.00            
ATOM   2264  C1B POPE  546     268.760 231.350  55.170  1.00  0.00            
ATOM   2265  C2B POPE  546     268.380 233.680  52.130  1.00  0.00            
ATOM   2266  C3B POPE  546     269.160 235.670  48.890  1.00  0.00            
ATOM   2267  C4B POPE  546     272.700 237.240  47.230  1.00  0.00            
ATOM   2268  NH3 POPE  547     153.850 191.920  55.790  1.00  0.00            
ATOM   2269  PO4 POPE  547     150.620 190.740  58.860  1.00  0.00            
ATOM   2270  GL1 POPE  547     149.800 188.440  55.050  1.00  0.00            
ATOM   2271  GL2 POPE  547     147.240 186.310  55.280  1.00  0.00            
ATOM   2272  C1A POPE  547     151.350 186.510  52.130  1.00  0.00            
ATOM   2273  D2A POPE  547     153.180 185.780  47.020  1.00  0.00            
ATOM   2274  C3A POPE  547     151.640 182.580  43.910  1.00  0.00            
ATOM   2275  C4A POPE  547     149.270 179.160  42.450  1.00  0.00            
ATOM   2276  C1B POPE  547     145.630 189.480  52.510  1.00  0.00            
ATOM   2277  C2B POPE  547     146.570 188.970  48.180  1.00  0.00            
ATOM   2278  C3B POPE  547     148.850 187.040  45.070  1.00  0.00            
ATOM   2279  C4B POPE  547     147.620 185.590  41.410  1.00  0.00            
ATOM   2280  NH3 POPE  548     228.760 242.040  66.320  1.00  0.00            
ATOM   2281  PO4 POPE  548     232.480 245.050  67.160  1.00  0.00            
ATOM   2282  GL1 POPE  548     232.820 246.980  63.190  1.00  0.00            
ATOM   2283  GL2 POPE  548     234.840 249.930  63.380  1.00  0.00            
ATOM   2284  C1A POPE  548     233.140 245.490  58.820  1.00  0.00            
ATOM   2285  D2A POPE  548     232.380 245.970  55.030  1.00  0.00            
ATOM   2286  C3A POPE  548     233.210 243.300  51.990  1.00  0.00            
ATOM   2287  C4A POPE  548     230.440 240.440  50.550  1.00  0.00            
ATOM   2288  C1B POPE  548     238.920 249.030  60.180  1.00  0.00            
ATOM   2289  C2B POPE  548     237.930 248.560  55.780  1.00  0.00            
ATOM   2290  C3B POPE  548     236.560 246.950  52.460  1.00  0.00            
ATOM   2291  C4B POPE  548     232.530 248.440  50.280  1.00  0.00            
ATOM   2292  GL0 POPG  549     265.360 236.610  65.160  1.00  0.00            
ATOM   2293  PO4 POPG  549     262.280 235.490  61.850  1.00  0.00            
ATOM   2294  GL1 POPG  549     265.200 237.930  59.710  1.00  0.00            
ATOM   2295  GL2 POPG  549     262.810 239.850  58.430  1.00  0.00            
ATOM   2296  C1A POPG  549     266.560 236.570  55.820  1.00  0.00            
ATOM   2297  D2A POPG  549     264.280 236.990  51.910  1.00  0.00            
ATOM   2298  C3A POPG  549     265.040 240.440  49.910  1.00  0.00            
ATOM   2299  C4A POPG  549     266.250 241.170  45.230  1.00  0.00            
ATOM   2300  C1B POPG  549     260.790 240.250  54.340  1.00  0.00            
ATOM   2301  C2B POPG  549     259.830 243.340  51.330  1.00  0.00            
ATOM   2302  C3B POPG  549     256.690 245.710  50.160  1.00  0.00            
ATOM   2303  C4B POPG  549     254.680 249.240  48.660  1.00  0.00            
ATOM   2304  NH3 POPE  550     232.700 272.270  67.830  1.00  0.00            
ATOM   2305  PO4 POPE  550     236.750 270.620  70.510  1.00  0.00            
ATOM   2306  GL1 POPE  550     238.910 271.470  66.720  1.00  0.00            
ATOM   2307  GL2 POPE  550     236.680 272.020  64.620  1.00  0.00            
ATOM   2308  C1A POPE  550     241.090 268.450  64.480  1.00  0.00            
ATOM   2309  D2A POPE  550     238.380 265.270  62.320  1.00  0.00            
ATOM   2310  C3A POPE  550     234.370 266.580  60.300  1.00  0.00            
ATOM   2311  C4A POPE  550     233.160 267.020  54.980  1.00  0.00            
ATOM   2312  C1B POPE  550     235.670 271.630  59.880  1.00  0.00            
ATOM   2313  C2B POPE  550     234.640 271.650  55.540  1.00  0.00            
ATOM   2314  C3B POPE  550     234.660 272.030  51.250  1.00  0.00            
ATOM   2315  C4B POPE  550     236.450 273.370  47.650  1.00  0.00            
ATOM   2316  GL0 POPG  551      45.860 132.540  69.320  1.00  0.00            
ATOM   2317  PO4 POPG  551      45.330 133.010  65.060  1.00  0.00            
ATOM   2318  GL1 POPG  551      47.120 130.010  62.010  1.00  0.00            
ATOM   2319  GL2 POPG  551      49.720 132.020  61.530  1.00  0.00            
ATOM   2320  C1A POPG  551      48.070 127.300  58.840  1.00  0.00            
ATOM   2321  D2A POPG  551      47.860 125.780  54.420  1.00  0.00            
ATOM   2322  C3A POPG  551      46.420 127.210  51.410  1.00  0.00            
ATOM   2323  C4A POPG  551      43.770 128.830  49.070  1.00  0.00            
ATOM   2324  C1B POPG  551      46.390 131.910  57.510  1.00  0.00            
ATOM   2325  C2B POPG  551      45.430 132.490  53.630  1.00  0.00            
ATOM   2326  C3B POPG  551      40.870 132.330  51.360  1.00  0.00            
ATOM   2327  C4B POPG  551      37.120 133.200  49.940  1.00  0.00            
ATOM   2328  NH3 POPE  552      91.410 146.210  62.050  1.00  0.00            
ATOM   2329  PO4 POPE  552      87.590 144.940  60.420  1.00  0.00            
ATOM   2330  GL1 POPE  552      86.810 143.900  56.220  1.00  0.00            
ATOM   2331  GL2 POPE  552      88.270 143.910  53.990  1.00  0.00            
ATOM   2332  C1A POPE  552      83.960 145.890  52.580  1.00  0.00            
ATOM   2333  D2A POPE  552      80.010 147.300  48.800  1.00  0.00            
ATOM   2334  C3A POPE  552      81.240 146.350  45.160  1.00  0.00            
ATOM   2335  C4A POPE  552      84.340 144.920  40.980  1.00  0.00            
ATOM   2336  C1B POPE  552      88.220 144.010  49.180  1.00  0.00            
ATOM   2337  C2B POPE  552      85.010 141.200  46.690  1.00  0.00            
ATOM   2338  C3B POPE  552      83.060 140.130  42.650  1.00  0.00            
ATOM   2339  C4B POPE  552      81.690 138.220  38.990  1.00  0.00            
ATOM   2340  NH3 POPE  553     233.600 152.230  59.060  1.00  0.00            
ATOM   2341  PO4 POPE  553     234.930 156.990  58.700  1.00  0.00            
ATOM   2342  GL1 POPE  553     236.440 156.370  54.070  1.00  0.00            
ATOM   2343  GL2 POPE  553     233.320 155.330  52.910  1.00  0.00            
ATOM   2344  C1A POPE  553     237.360 156.670  49.810  1.00  0.00            
ATOM   2345  D2A POPE  553     236.720 155.560  46.460  1.00  0.00            
ATOM   2346  C3A POPE  553     236.800 157.310  43.060  1.00  0.00            
ATOM   2347  C4A POPE  553     235.110 158.860  39.310  1.00  0.00            
ATOM   2348  C1B POPE  553     231.960 157.490  49.290  1.00  0.00            
ATOM   2349  C2B POPE  553     232.510 158.940  45.540  1.00  0.00            
ATOM   2350  C3B POPE  553     235.380 161.830  44.150  1.00  0.00            
ATOM   2351  C4B POPE  553     237.710 163.980  40.850  1.00  0.00            
ATOM   2352  NH3 POPE  554     268.610  78.670  64.400  1.00  0.00            
ATOM   2353  PO4 POPE  554     271.520  76.510  65.280  1.00  0.00            
ATOM   2354  GL1 POPE  554     273.280  78.390  62.130  1.00  0.00            
ATOM   2355  GL2 POPE  554     276.600  77.740  62.070  1.00  0.00            
ATOM   2356  C1A POPE  554     272.550  78.330  57.440  1.00  0.00            
ATOM   2357  D2A POPE  554     271.830  77.340  53.280  1.00  0.00            
ATOM   2358  C3A POPE  554     271.470  79.720  49.900  1.00  0.00            
ATOM   2359  C4A POPE  554     269.410  82.610  47.880  1.00  0.00            
ATOM   2360  C1B POPE  554     277.820  77.950  57.900  1.00  0.00            
ATOM   2361  C2B POPE  554     276.790  79.890  53.880  1.00  0.00            
ATOM   2362  C3B POPE  554     277.030  81.130  49.660  1.00  0.00            
ATOM   2363  C4B POPE  554     279.630  79.980  45.420  1.00  0.00            
ATOM   2364  GL0 POPG  555     188.910 220.460  63.610  1.00  0.00            
ATOM   2365  PO4 POPG  555     189.040 218.800  59.180  1.00  0.00            
ATOM   2366  GL1 POPG  555     189.180 216.630  55.500  1.00  0.00            
ATOM   2367  GL2 POPG  555     189.200 212.570  55.570  1.00  0.00            
ATOM   2368  C1A POPG  555     187.000 216.830  50.710  1.00  0.00            
ATOM   2369  D2A POPG  555     187.930 220.360  47.660  1.00  0.00            
ATOM   2370  C3A POPG  555     190.220 220.750  44.490  1.00  0.00            
ATOM   2371  C4A POPG  555     188.930 218.200  40.550  1.00  0.00            
ATOM   2372  C1B POPG  555     190.660 212.600  51.280  1.00  0.00            
ATOM   2373  C2B POPG  555     192.650 212.130  47.920  1.00  0.00            
ATOM   2374  C3B POPG  555     193.860 214.700  43.710  1.00  0.00            
ATOM   2375  C4B POPG  555     195.990 214.240  39.660  1.00  0.00            
ATOM   2376  GL0 POPG  556     134.190  62.570  69.680  1.00  0.00            
ATOM   2377  PO4 POPG  556     131.580  63.380  66.620  1.00  0.00            
ATOM   2378  GL1 POPG  556     133.390  66.090  62.730  1.00  0.00            
ATOM   2379  GL2 POPG  556     135.330  64.070  60.830  1.00  0.00            
ATOM   2380  C1A POPG  556     131.610  69.530  60.750  1.00  0.00            
ATOM   2381  D2A POPG  556     132.560  73.280  58.620  1.00  0.00            
ATOM   2382  C3A POPG  556     133.310  73.040  54.730  1.00  0.00            
ATOM   2383  C4A POPG  556     133.030  75.780  52.600  1.00  0.00            
ATOM   2384  C1B POPG  556     136.710  64.100  56.900  1.00  0.00            
ATOM   2385  C2B POPG  556     136.480  64.700  52.800  1.00  0.00            
ATOM   2386  C3B POPG  556     136.920  63.640  48.350  1.00  0.00            
ATOM   2387  C4B POPG  556     136.620  61.140  44.860  1.00  0.00            
ATOM   2388  NH3 POPE  557      97.770 152.220  57.810  1.00  0.00            
ATOM   2389  PO4 POPE  557     100.140 147.990  58.770  1.00  0.00            
ATOM   2390  GL1 POPE  557      99.450 148.160  54.510  1.00  0.00            
ATOM   2391  GL2 POPE  557      96.410 147.880  54.650  1.00  0.00            
ATOM   2392  C1A POPE  557      98.980 151.290  51.110  1.00  0.00            
ATOM   2393  D2A POPE  557     101.290 152.500  48.230  1.00  0.00            
ATOM   2394  C3A POPE  557      99.230 152.500  43.310  1.00  0.00            
ATOM   2395  C4A POPE  557      97.660 151.940  39.080  1.00  0.00            
ATOM   2396  C1B POPE  557      95.880 147.510  50.680  1.00  0.00            
ATOM   2397  C2B POPE  557      95.500 151.870  47.780  1.00  0.00            
ATOM   2398  C3B POPE  557      93.610 155.270  44.520  1.00  0.00            
ATOM   2399  C4B POPE  557      94.600 158.470  41.420  1.00  0.00            
ATOM   2400  NH3 POPE  558     194.990 102.900  66.810  1.00  0.00            
ATOM   2401  PO4 POPE  558     196.570 103.330  62.730  1.00  0.00            
ATOM   2402  GL1 POPE  558     195.010 104.180  58.750  1.00  0.00            
ATOM   2403  GL2 POPE  558     196.590 101.420  56.820  1.00  0.00            
ATOM   2404  C1A POPE  558     193.220 104.200  54.830  1.00  0.00            
ATOM   2405  D2A POPE  558     194.440 105.320  50.880  1.00  0.00            
ATOM   2406  C3A POPE  558     192.670 103.490  47.710  1.00  0.00            
ATOM   2407  C4A POPE  558     193.130 101.080  43.600  1.00  0.00            
ATOM   2408  C1B POPE  558     196.300 100.210  51.820  1.00  0.00            
ATOM   2409  C2B POPE  558     198.100  99.700  48.780  1.00  0.00            
ATOM   2410  C3B POPE  558     198.500  97.760  45.730  1.00  0.00            
ATOM   2411  C4B POPE  558     201.690  96.820  43.330  1.00  0.00            
ATOM   2412  NH3 POPE  559     187.650  47.130  67.710  1.00  0.00            
ATOM   2413  PO4 POPE  559     185.040  45.740  70.600  1.00  0.00            
ATOM   2414  GL1 POPE  559     184.410  44.960  65.010  1.00  0.00            
ATOM   2415  GL2 POPE  559     181.360  44.210  66.010  1.00  0.00            
ATOM   2416  C1A POPE  559     183.650  43.710  60.580  1.00  0.00            
ATOM   2417  D2A POPE  559     181.260  41.180  57.670  1.00  0.00            
ATOM   2418  C3A POPE  559     181.220  40.600  53.220  1.00  0.00            
ATOM   2419  C4A POPE  559     180.050  39.330  49.820  1.00  0.00            
ATOM   2420  C1B POPE  559     179.410  41.870  62.850  1.00  0.00            
ATOM   2421  C2B POPE  559     177.300  40.230  59.820  1.00  0.00            
ATOM   2422  C3B POPE  559     175.670  39.490  56.100  1.00  0.00            
ATOM   2423  C4B POPE  559     175.980  38.870  52.140  1.00  0.00            
ATOM   2424  NH3 POPE  560     222.060  45.070  70.630  1.00  0.00            
ATOM   2425  PO4 POPE  560     218.440  42.480  70.210  1.00  0.00            
ATOM   2426  GL1 POPE  560     219.380  42.480  66.460  1.00  0.00            
ATOM   2427  GL2 POPE  560     219.170  45.120  65.750  1.00  0.00            
ATOM   2428  C1A POPE  560     220.330  39.990  64.190  1.00  0.00            
ATOM   2429  D2A POPE  560     221.410  39.100  60.490  1.00  0.00            
ATOM   2430  C3A POPE  560     218.720  40.330  57.160  1.00  0.00            
ATOM   2431  C4A POPE  560     216.250  41.100  53.760  1.00  0.00            
ATOM   2432  C1B POPE  560     218.530  43.660  61.020  1.00  0.00            
ATOM   2433  C2B POPE  560     219.100  45.620  56.770  1.00  0.00            
ATOM   2434  C3B POPE  560     218.070  45.700  52.480  1.00  0.00            
ATOM   2435  C4B POPE  560     216.400  46.940  48.740  1.00  0.00            
ATOM   2436  GL0 POPG  561     133.470 109.840  61.040  1.00  0.00            
ATOM   2437  PO4 POPG  561     137.510 111.810  62.850  1.00  0.00            
ATOM   2438  GL1 POPG  561     139.380 111.440  59.300  1.00  0.00            
ATOM   2439  GL2 POPG  561     139.060 108.330  59.290  1.00  0.00            
ATOM   2440  C1A POPG  561     138.460 111.810  54.280  1.00  0.00            
ATOM   2441  D2A POPG  561     138.830 114.730  51.200  1.00  0.00            
ATOM   2442  C3A POPG  561     135.490 115.560  48.750  1.00  0.00            
ATOM   2443  C4A POPG  561     134.440 116.570  44.210  1.00  0.00            
ATOM   2444  C1B POPG  561     135.710 108.220  56.050  1.00  0.00            
ATOM   2445  C2B POPG  561     135.450 106.000  52.500  1.00  0.00            
ATOM   2446  C3B POPG  561     134.570 106.090  47.990  1.00  0.00            
ATOM   2447  C4B POPG  561     133.860 109.000  44.250  1.00  0.00            
ATOM   2448  GL0 POPG  562     175.460 195.560  63.280  1.00  0.00            
ATOM   2449  PO4 POPG  562     173.510 193.290  59.110  1.00  0.00            
ATOM   2450  GL1 POPG  562     175.470 193.950  55.770  1.00  0.00            
ATOM   2451  GL2 POPG  562     173.390 195.270  53.090  1.00  0.00            
ATOM   2452  C1A POPG  562     178.450 194.260  53.050  1.00  0.00            
ATOM   2453  D2A POPG  562     179.540 193.300  48.530  1.00  0.00            
ATOM   2454  C3A POPG  562     178.880 196.160  45.000  1.00  0.00            
ATOM   2455  C4A POPG  562     176.530 197.580  41.420  1.00  0.00            
ATOM   2456  C1B POPG  562     175.000 195.890  48.650  1.00  0.00            
ATOM   2457  C2B POPG  562     175.720 192.910  44.840  1.00  0.00            
ATOM   2458  C3B POPG  562     173.820 193.250  40.430  1.00  0.00            
ATOM   2459  C4B POPG  562     176.480 192.790  36.800  1.00  0.00            
ATOM   2460  NH3 POPE  563     255.820  95.610  66.150  1.00  0.00            
ATOM   2461  PO4 POPE  563     256.340  99.560  65.680  1.00  0.00            
ATOM   2462  GL1 POPE  563     258.970 100.880  62.170  1.00  0.00            
ATOM   2463  GL2 POPE  563     262.300 100.920  62.130  1.00  0.00            
ATOM   2464  C1A POPE  563     258.920 101.760  58.400  1.00  0.00            
ATOM   2465  D2A POPE  563     257.190 103.420  54.470  1.00  0.00            
ATOM   2466  C3A POPE  563     253.270 102.020  51.050  1.00  0.00            
ATOM   2467  C4A POPE  563     250.330 103.370  48.670  1.00  0.00            
ATOM   2468  C1B POPE  563     261.100 105.150  61.100  1.00  0.00            
ATOM   2469  C2B POPE  563     259.900 107.460  57.500  1.00  0.00            
ATOM   2470  C3B POPE  563     259.640 108.280  53.210  1.00  0.00            
ATOM   2471  C4B POPE  563     262.280 111.430  50.570  1.00  0.00            
ATOM   2472  GL0 POPG  564     209.690 182.080  66.300  1.00  0.00            
ATOM   2473  PO4 POPG  564     212.420 178.680  64.880  1.00  0.00            
ATOM   2474  GL1 POPG  564     211.390 178.930  60.370  1.00  0.00            
ATOM   2475  GL2 POPG  564     209.640 179.630  58.350  1.00  0.00            
ATOM   2476  C1A POPG  564     213.690 176.800  56.680  1.00  0.00            
ATOM   2477  D2A POPG  564     211.790 176.040  52.180  1.00  0.00            
ATOM   2478  C3A POPG  564     208.810 176.570  49.530  1.00  0.00            
ATOM   2479  C4A POPG  564     204.430 177.060  48.250  1.00  0.00            
ATOM   2480  C1B POPG  564     207.970 179.570  53.760  1.00  0.00            
ATOM   2481  C2B POPG  564     207.400 181.460  50.280  1.00  0.00            
ATOM   2482  C3B POPG  564     207.240 180.690  46.170  1.00  0.00            
ATOM   2483  C4B POPG  564     207.090 176.990  43.600  1.00  0.00            
ATOM   2484  NH3 POPE  565      38.150 259.250  59.620  1.00  0.00            
ATOM   2485  PO4 POPE  565      38.580 263.670  61.020  1.00  0.00            
ATOM   2486  GL1 POPE  565      35.950 264.220  57.420  1.00  0.00            
ATOM   2487  GL2 POPE  565      38.180 262.920  55.310  1.00  0.00            
ATOM   2488  C1A POPE  565      36.170 267.210  53.710  1.00  0.00            
ATOM   2489  D2A POPE  565      36.800 268.850  50.010  1.00  0.00            
ATOM   2490  C3A POPE  565      35.610 267.170  46.420  1.00  0.00            
ATOM   2491  C4A POPE  565      33.700 265.750  41.890  1.00  0.00            
ATOM   2492  C1B POPE  565      37.490 263.440  51.150  1.00  0.00            
ATOM   2493  C2B POPE  565      36.550 261.830  47.250  1.00  0.00            
ATOM   2494  C3B POPE  565      36.660 261.930  43.600  1.00  0.00            
ATOM   2495  C4B POPE  565      35.220 260.260  38.440  1.00  0.00            
ATOM   2496  NH3 POPE  566     249.090 114.450  66.550  1.00  0.00            
ATOM   2497  PO4 POPE  566     251.530 116.870  65.150  1.00  0.00            
ATOM   2498  GL1 POPE  566     252.700 114.990  61.440  1.00  0.00            
ATOM   2499  GL2 POPE  566     253.310 117.980  59.600  1.00  0.00            
ATOM   2500  C1A POPE  566     252.820 113.240  56.490  1.00  0.00            
ATOM   2501  D2A POPE  566     253.120 112.050  51.870  1.00  0.00            
ATOM   2502  C3A POPE  566     250.910 108.210  50.990  1.00  0.00            
ATOM   2503  C4A POPE  566     246.970 106.970  49.930  1.00  0.00            
ATOM   2504  C1B POPE  566     253.810 118.440  55.370  1.00  0.00            
ATOM   2505  C2B POPE  566     253.500 120.690  52.820  1.00  0.00            
ATOM   2506  C3B POPE  566     250.480 120.440  48.770  1.00  0.00            
ATOM   2507  C4B POPE  566     247.350 120.130  45.750  1.00  0.00            
ATOM   2508  NH3 POPE  567     165.890  76.290  66.610  1.00  0.00            
ATOM   2509  PO4 POPE  567     165.290  80.750  65.460  1.00  0.00            
ATOM   2510  GL1 POPE  567     166.830  79.120  61.580  1.00  0.00            
ATOM   2511  GL2 POPE  567     169.270  77.490  62.250  1.00  0.00            
ATOM   2512  C1A POPE  567     167.690  78.460  57.220  1.00  0.00            
ATOM   2513  D2A POPE  567     168.330  78.010  53.070  1.00  0.00            
ATOM   2514  C3A POPE  567     171.880  76.320  50.550  1.00  0.00            
ATOM   2515  C4A POPE  567     174.690  73.530  48.350  1.00  0.00            
ATOM   2516  C1B POPE  567     169.090  73.870  58.650  1.00  0.00            
ATOM   2517  C2B POPE  567     169.390  72.030  54.610  1.00  0.00            
ATOM   2518  C3B POPE  567     167.310  72.920  50.050  1.00  0.00            
ATOM   2519  C4B POPE  567     165.460  76.050  47.130  1.00  0.00            
ATOM   2520  GL0 POPG  568     199.420 142.640  61.280  1.00  0.00            
ATOM   2521  PO4 POPG  568     196.630 145.990  59.610  1.00  0.00            
ATOM   2522  GL1 POPG  568     198.370 145.710  56.580  1.00  0.00            
ATOM   2523  GL2 POPG  568     201.310 146.160  57.350  1.00  0.00            
ATOM   2524  C1A POPG  568     197.630 145.110  52.150  1.00  0.00            
ATOM   2525  D2A POPG  568     196.210 143.980  47.160  1.00  0.00            
ATOM   2526  C3A POPG  568     193.310 147.060  45.780  1.00  0.00            
ATOM   2527  C4A POPG  568     189.370 148.600  43.770  1.00  0.00            
ATOM   2528  C1B POPG  568     202.490 146.140  53.010  1.00  0.00            
ATOM   2529  C2B POPG  568     201.520 144.740  48.960  1.00  0.00            
ATOM   2530  C3B POPG  568     200.320 144.840  45.600  1.00  0.00            
ATOM   2531  C4B POPG  568     198.760 143.500  42.230  1.00  0.00            
ATOM   2532  NH3 POPE  569     212.470  53.000  68.350  1.00  0.00            
ATOM   2533  PO4 POPE  569     216.190  53.980  68.930  1.00  0.00            
ATOM   2534  GL1 POPE  569     217.690  52.500  65.360  1.00  0.00            
ATOM   2535  GL2 POPE  569     215.800  50.280  64.870  1.00  0.00            
ATOM   2536  C1A POPE  569     219.130  53.870  61.220  1.00  0.00            
ATOM   2537  D2A POPE  569     219.510  53.190  56.820  1.00  0.00            
ATOM   2538  C3A POPE  569     217.170  50.440  55.530  1.00  0.00            
ATOM   2539  C4A POPE  569     213.790  49.670  52.690  1.00  0.00            
ATOM   2540  C1B POPE  569     216.230  48.940  60.660  1.00  0.00            
ATOM   2541  C2B POPE  569     214.050  46.780  57.080  1.00  0.00            
ATOM   2542  C3B POPE  569     212.490  44.640  52.940  1.00  0.00            
ATOM   2543  C4B POPE  569     210.250  40.980  54.100  1.00  0.00            
ATOM   2544  NH3 DLPE  570     160.150  82.950  64.810  1.00  0.00            
ATOM   2545  PO4 DLPE  570     160.730  79.560  67.780  1.00  0.00            
ATOM   2546  GL1 DLPE  570     161.680  76.240  63.440  1.00  0.00            
ATOM   2547  GL2 DLPE  570     161.420  78.970  61.960  1.00  0.00            
ATOM   2548  C1A DLPE  570     164.610  74.850  60.310  1.00  0.00            
ATOM   2549  C2A DLPE  570     165.020  73.990  55.960  1.00  0.00            
ATOM   2550  C3A DLPE  570     163.100  76.330  52.160  1.00  0.00            
ATOM   2551  C1B DLPE  570     160.850  77.510  57.210  1.00  0.00            
ATOM   2552  C2B DLPE  570     158.650  78.840  53.220  1.00  0.00            
ATOM   2553  C3B DLPE  570     160.210  77.240  48.170  1.00  0.00            
ATOM   2554  NH3 POPE  571     156.390  44.460  68.560  1.00  0.00            
ATOM   2555  PO4 POPE  571     155.260  40.680  69.310  1.00  0.00            
ATOM   2556  GL1 POPE  571     155.700  41.140  64.750  1.00  0.00            
ATOM   2557  GL2 POPE  571     153.820  39.790  62.580  1.00  0.00            
ATOM   2558  C1A POPE  571     158.700  38.190  63.310  1.00  0.00            
ATOM   2559  D2A POPE  571     159.740  35.040  58.870  1.00  0.00            
ATOM   2560  C3A POPE  571     160.510  37.530  54.890  1.00  0.00            
ATOM   2561  C4A POPE  571     163.920  40.380  52.580  1.00  0.00            
ATOM   2562  C1B POPE  571     156.820  39.810  58.940  1.00  0.00            
ATOM   2563  C2B POPE  571     159.330  41.990  55.850  1.00  0.00            
ATOM   2564  C3B POPE  571     157.110  45.420  53.990  1.00  0.00            
ATOM   2565  C4B POPE  571     153.120  44.830  52.090  1.00  0.00            
ATOM   2566  GL0 POPG  572      96.890 158.030  63.040  1.00  0.00            
ATOM   2567  PO4 POPG  572     100.010 156.170  60.420  1.00  0.00            
ATOM   2568  GL1 POPG  572     100.020 156.480  55.880  1.00  0.00            
ATOM   2569  GL2 POPG  572      97.820 155.200  53.460  1.00  0.00            
ATOM   2570  C1A POPG  572     103.640 155.420  52.700  1.00  0.00            
ATOM   2571  D2A POPG  572     105.860 153.910  49.070  1.00  0.00            
ATOM   2572  C3A POPG  572     104.620 152.830  44.770  1.00  0.00            
ATOM   2573  C4A POPG  572     103.710 152.730  40.500  1.00  0.00            
ATOM   2574  C1B POPG  572      94.210 153.420  52.800  1.00  0.00            
ATOM   2575  C2B POPG  572      92.290 154.810  50.150  1.00  0.00            
ATOM   2576  C3B POPG  572      90.470 152.910  47.810  1.00  0.00            
ATOM   2577  C4B POPG  572      92.420 148.950  44.750  1.00  0.00            
ATOM   2578  GL0 POPG  573     190.060 166.090  58.600  1.00  0.00            
ATOM   2579  PO4 POPG  573     190.820 166.860  63.560  1.00  0.00            
ATOM   2580  GL1 POPG  573     194.330 168.530  61.330  1.00  0.00            
ATOM   2581  GL2 POPG  573     195.120 167.710  58.580  1.00  0.00            
ATOM   2582  C1A POPG  573     195.310 173.270  59.690  1.00  0.00            
ATOM   2583  D2A POPG  573     198.110 177.940  60.860  1.00  0.00            
ATOM   2584  C3A POPG  573     198.410 179.550  57.090  1.00  0.00            
ATOM   2585  C4A POPG  573     199.690 182.420  54.140  1.00  0.00            
ATOM   2586  C1B POPG  573     193.140 166.950  55.000  1.00  0.00            
ATOM   2587  C2B POPG  573     191.570 165.290  52.230  1.00  0.00            
ATOM   2588  C3B POPG  573     192.420 162.080  48.670  1.00  0.00            
ATOM   2589  C4B POPG  573     194.960 161.650  44.580  1.00  0.00            
ATOM   2590  NH3 POPE  574     255.870 118.440  63.950  1.00  0.00            
ATOM   2591  PO4 POPE  574     255.890 122.410  64.020  1.00  0.00            
ATOM   2592  GL1 POPE  574     257.740 122.010  60.730  1.00  0.00            
ATOM   2593  GL2 POPE  574     259.640 124.230  60.510  1.00  0.00            
ATOM   2594  C1A POPE  574     258.220 121.270  56.100  1.00  0.00            
ATOM   2595  D2A POPE  574     258.400 118.980  52.940  1.00  0.00            
ATOM   2596  C3A POPE  574     260.270 120.250  48.960  1.00  0.00            
ATOM   2597  C4A POPE  574     263.320 121.230  45.780  1.00  0.00            
ATOM   2598  C1B POPE  574     262.820 121.390  59.100  1.00  0.00            
ATOM   2599  C2B POPE  574     263.110 118.370  55.560  1.00  0.00            
ATOM   2600  C3B POPE  574     262.630 116.440  51.680  1.00  0.00            
ATOM   2601  C4B POPE  574     265.590 116.490  48.420  1.00  0.00            
ATOM   2602  GL0 POPG  575      26.400 226.300  60.740  1.00  0.00            
ATOM   2603  PO4 POPG  575      26.010 228.230  57.530  1.00  0.00            
ATOM   2604  GL1 POPG  575      26.370 231.600  55.680  1.00  0.00            
ATOM   2605  GL2 POPG  575      25.320 234.050  57.010  1.00  0.00            
ATOM   2606  C1A POPG  575      25.090 231.230  51.290  1.00  0.00            
ATOM   2607  D2A POPG  575      25.590 232.730  46.280  1.00  0.00            
ATOM   2608  C3A POPG  575      29.370 232.780  43.840  1.00  0.00            
ATOM   2609  C4A POPG  575      32.280 235.300  40.290  1.00  0.00            
ATOM   2610  C1B POPG  575      25.170 236.110  53.030  1.00  0.00            
ATOM   2611  C2B POPG  575      24.490 237.220  49.410  1.00  0.00            
ATOM   2612  C3B POPG  575      22.990 237.180  45.170  1.00  0.00            
ATOM   2613  C4B POPG  575      21.430 236.980  40.900  1.00  0.00            
ATOM   2614  NH3 POPE  576     205.360  86.810  64.300  1.00  0.00            
ATOM   2615  PO4 POPE  576     204.310  91.040  62.420  1.00  0.00            
ATOM   2616  GL1 POPE  576     206.390  90.190  58.900  1.00  0.00            
ATOM   2617  GL2 POPE  576     208.690  88.790  60.000  1.00  0.00            
ATOM   2618  C1A POPE  576     206.540  89.450  53.900  1.00  0.00            
ATOM   2619  D2A POPE  576     204.420  92.120  49.670  1.00  0.00            
ATOM   2620  C3A POPE  576     204.910  90.770  45.680  1.00  0.00            
ATOM   2621  C4A POPE  576     207.030  89.000  40.580  1.00  0.00            
ATOM   2622  C1B POPE  576     210.820  90.320  56.280  1.00  0.00            
ATOM   2623  C2B POPE  576     212.710  90.130  52.100  1.00  0.00            
ATOM   2624  C3B POPE  576     214.210  93.740  49.300  1.00  0.00            
ATOM   2625  C4B POPE  576     214.910  97.050  46.600  1.00  0.00            
ATOM   2626  GL0 POPG  577     103.860 163.300  60.620  1.00  0.00            
ATOM   2627  PO4 POPG  577     100.620 165.810  59.130  1.00  0.00            
ATOM   2628  GL1 POPG  577     101.570 163.500  55.000  1.00  0.00            
ATOM   2629  GL2 POPG  577      98.740 164.330  54.500  1.00  0.00            
ATOM   2630  C1A POPG  577     101.720 159.840  52.620  1.00  0.00            
ATOM   2631  D2A POPG  577     100.690 157.680  48.740  1.00  0.00            
ATOM   2632  C3A POPG  577      99.000 157.580  44.250  1.00  0.00            
ATOM   2633  C4A POPG  577     100.400 156.070  40.280  1.00  0.00            
ATOM   2634  C1B POPG  577      98.490 163.830  50.080  1.00  0.00            
ATOM   2635  C2B POPG  577     102.270 162.200  47.570  1.00  0.00            
ATOM   2636  C3B POPG  577     106.780 162.480  44.400  1.00  0.00            
ATOM   2637  C4B POPG  577     108.420 165.090  40.750  1.00  0.00            
ATOM   2638  NH3 POPE  578     252.080 284.290  68.290  1.00  0.00            
ATOM   2639  PO4 POPE  578     255.350 282.370  67.670  1.00  0.00            
ATOM   2640  GL1 POPE  578     252.370 280.770  64.320  1.00  0.00            
ATOM   2641  GL2 POPE  578     251.640 283.070  62.920  1.00  0.00            
ATOM   2642  C1A POPE  578     253.320 278.670  60.120  1.00  0.00            
ATOM   2643  D2A POPE  578     256.520 278.360  56.930  1.00  0.00            
ATOM   2644  C3A POPE  578     255.760 278.180  53.100  1.00  0.00            
ATOM   2645  C4A POPE  578     255.590 276.940  48.460  1.00  0.00            
ATOM   2646  C1B POPE  578     249.790 281.880  59.140  1.00  0.00            
ATOM   2647  C2B POPE  578     248.590 283.160  54.730  1.00  0.00            
ATOM   2648  C3B POPE  578     244.080 282.880  53.600  1.00  0.00            
ATOM   2649  C4B POPE  578     240.860 286.130  54.280  1.00  0.00            
ATOM   2650  NH3 POPE  579     107.120 183.550  56.850  1.00  0.00            
ATOM   2651  PO4 POPE  579     110.200 182.410  57.210  1.00  0.00            
ATOM   2652  GL1 POPE  579     110.480 184.430  53.110  1.00  0.00            
ATOM   2653  GL2 POPE  579     107.460 185.770  51.630  1.00  0.00            
ATOM   2654  C1A POPE  579     111.370 182.450  49.330  1.00  0.00            
ATOM   2655  D2A POPE  579     114.340 179.410  48.160  1.00  0.00            
ATOM   2656  C3A POPE  579     113.220 175.610  48.120  1.00  0.00            
ATOM   2657  C4A POPE  579     112.590 171.890  47.620  1.00  0.00            
ATOM   2658  C1B POPE  579     109.060 186.580  47.520  1.00  0.00            
ATOM   2659  C2B POPE  579     109.320 186.590  44.430  1.00  0.00            
ATOM   2660  C3B POPE  579     109.950 184.670  40.220  1.00  0.00            
ATOM   2661  C4B POPE  579     112.020 185.260  36.700  1.00  0.00            
ATOM   2662  NH3 POPE  580      31.080  31.440  71.770  1.00  0.00            
ATOM   2663  PO4 POPE  580      28.680  34.900  69.740  1.00  0.00            
ATOM   2664  GL1 POPE  580      30.080  37.470  66.150  1.00  0.00            
ATOM   2665  GL2 POPE  580      33.990  37.810  66.970  1.00  0.00            
ATOM   2666  C1A POPE  580      29.570  36.460  62.020  1.00  0.00            
ATOM   2667  D2A POPE  580      29.030  36.100  57.380  1.00  0.00            
ATOM   2668  C3A POPE  580      26.630  39.340  56.770  1.00  0.00            
ATOM   2669  C4A POPE  580      22.100  42.450  56.100  1.00  0.00            
ATOM   2670  C1B POPE  580      32.670  40.690  63.140  1.00  0.00            
ATOM   2671  C2B POPE  580      30.400  41.020  59.330  1.00  0.00            
ATOM   2672  C3B POPE  580      31.750  40.270  55.290  1.00  0.00            
ATOM   2673  C4B POPE  580      33.190  39.610  50.300  1.00  0.00            
ATOM   2674  NH3 POPE  581      21.060 113.170  70.260  1.00  0.00            
ATOM   2675  PO4 POPE  581      24.570 110.230  70.830  1.00  0.00            
ATOM   2676  GL1 POPE  581      25.750 111.370  66.800  1.00  0.00            
ATOM   2677  GL2 POPE  581      22.870 113.270  65.110  1.00  0.00            
ATOM   2678  C1A POPE  581      26.900 110.070  62.560  1.00  0.00            
ATOM   2679  D2A POPE  581      25.770 108.860  58.240  1.00  0.00            
ATOM   2680  C3A POPE  581      27.960 110.770  53.700  1.00  0.00            
ATOM   2681  C4A POPE  581      29.620 112.060  50.220  1.00  0.00            
ATOM   2682  C1B POPE  581      23.330 113.480  60.090  1.00  0.00            
ATOM   2683  C2B POPE  581      24.460 114.380  55.490  1.00  0.00            
ATOM   2684  C3B POPE  581      26.810 116.730  52.130  1.00  0.00            
ATOM   2685  C4B POPE  581      27.390 119.140  47.200  1.00  0.00            
ATOM   2686  NH3 POPE  582      42.710 182.250  66.390  1.00  0.00            
ATOM   2687  PO4 POPE  582      38.540 182.210  64.230  1.00  0.00            
ATOM   2688  GL1 POPE  582      37.580 182.530  60.350  1.00  0.00            
ATOM   2689  GL2 POPE  582      37.450 180.310  58.510  1.00  0.00            
ATOM   2690  C1A POPE  582      39.880 184.510  56.720  1.00  0.00            
ATOM   2691  D2A POPE  582      40.220 182.670  52.560  1.00  0.00            
ATOM   2692  C3A POPE  582      39.450 178.360  53.450  1.00  0.00            
ATOM   2693  C4A POPE  582      40.280 173.830  54.380  1.00  0.00            
ATOM   2694  C1B POPE  582      35.590 181.550  53.990  1.00  0.00            
ATOM   2695  C2B POPE  582      35.860 183.630  50.600  1.00  0.00            
ATOM   2696  C3B POPE  582      34.420 182.090  46.290  1.00  0.00            
ATOM   2697  C4B POPE  582      31.760 179.240  44.860  1.00  0.00            
ATOM   2698  NH3 POPE  583     192.000 283.730  71.700  1.00  0.00            
ATOM   2699  PO4 POPE  583     194.380 284.070  67.790  1.00  0.00            
ATOM   2700  GL1 POPE  583     195.950 283.510  63.280  1.00  0.00            
ATOM   2701  GL2 POPE  583     196.760 286.750  62.020  1.00  0.00            
ATOM   2702  C1A POPE  583     197.230 282.540  59.110  1.00  0.00            
ATOM   2703  D2A POPE  583     196.650 279.860  56.430  1.00  0.00            
ATOM   2704  C3A POPE  583     196.090 278.710  51.670  1.00  0.00            
ATOM   2705  C4A POPE  583     194.970 276.210  48.350  1.00  0.00            
ATOM   2706  C1B POPE  583     197.180 287.350  57.940  1.00  0.00            
ATOM   2707  C2B POPE  583     198.110 290.660  55.570  1.00  0.00            
ATOM   2708  C3B POPE  583     200.330 293.160  53.290  1.00  0.00            
ATOM   2709  C4B POPE  583     203.200 296.300  53.170  1.00  0.00            
ATOM   2710  NH3 POPE  584     270.010 107.460  71.260  1.00  0.00            
ATOM   2711  PO4 POPE  584     268.340 106.820  67.630  1.00  0.00            
ATOM   2712  GL1 POPE  584     270.760 102.840  65.370  1.00  0.00            
ATOM   2713  GL2 POPE  584     268.470 100.990  64.770  1.00  0.00            
ATOM   2714  C1A POPE  584     273.020 102.760  61.470  1.00  0.00            
ATOM   2715  D2A POPE  584     270.170 101.830  57.280  1.00  0.00            
ATOM   2716  C3A POPE  584     267.480 103.330  54.370  1.00  0.00            
ATOM   2717  C4A POPE  584     266.400 101.460  50.090  1.00  0.00            
ATOM   2718  C1B POPE  584     267.830  99.420  60.800  1.00  0.00            
ATOM   2719  C2B POPE  584     265.060  99.700  57.040  1.00  0.00            
ATOM   2720  C3B POPE  584     263.500  99.240  53.360  1.00  0.00            
ATOM   2721  C4B POPE  584     259.230  98.580  52.310  1.00  0.00            
ATOM   2722  GL0 POPG  585     127.220 132.770  58.920  1.00  0.00            
ATOM   2723  PO4 POPG  585     129.010 134.920  56.840  1.00  0.00            
ATOM   2724  GL1 POPG  585     128.650 132.280  53.240  1.00  0.00            
ATOM   2725  GL2 POPG  585     131.750 131.440  53.280  1.00  0.00            
ATOM   2726  C1A POPG  585     126.510 130.800  50.220  1.00  0.00            
ATOM   2727  D2A POPG  585     123.660 130.670  46.270  1.00  0.00            
ATOM   2728  C3A POPG  585     118.720 130.000  47.320  1.00  0.00            
ATOM   2729  C4A POPG  585     116.610 130.670  43.500  1.00  0.00            
ATOM   2730  C1B POPG  585     131.130 129.130  49.210  1.00  0.00            
ATOM   2731  C2B POPG  585     127.800 126.900  46.980  1.00  0.00            
ATOM   2732  C3B POPG  585     124.790 126.700  44.190  1.00  0.00            
ATOM   2733  C4B POPG  585     122.300 128.280  41.350  1.00  0.00            
ATOM   2734  NH3 POPE  586     259.000 131.400  64.620  1.00  0.00            
ATOM   2735  PO4 POPE  586     255.010 134.240  63.370  1.00  0.00            
ATOM   2736  GL1 POPE  586     253.170 134.270  58.860  1.00  0.00            
ATOM   2737  GL2 POPE  586     251.000 136.760  58.800  1.00  0.00            
ATOM   2738  C1A POPE  586     254.310 130.360  57.120  1.00  0.00            
ATOM   2739  D2A POPE  586     255.880 126.140  57.400  1.00  0.00            
ATOM   2740  C3A POPE  586     253.170 123.630  57.420  1.00  0.00            
ATOM   2741  C4A POPE  586     249.590 124.390  55.330  1.00  0.00            
ATOM   2742  C1B POPE  586     250.690 135.040  55.120  1.00  0.00            
ATOM   2743  C2B POPE  586     251.650 133.630  51.490  1.00  0.00            
ATOM   2744  C3B POPE  586     253.770 132.560  48.710  1.00  0.00            
ATOM   2745  C4B POPE  586     256.980 135.150  47.320  1.00  0.00            
ATOM   2746  NH3 POPE  587      82.540 208.640  57.610  1.00  0.00            
ATOM   2747  PO4 POPE  587      85.760 209.450  60.700  1.00  0.00            
ATOM   2748  GL1 POPE  587      87.190 210.810  56.810  1.00  0.00            
ATOM   2749  GL2 POPE  587      86.080 209.290  54.310  1.00  0.00            
ATOM   2750  C1A POPE  587      90.520 211.130  52.970  1.00  0.00            
ATOM   2751  D2A POPE  587      94.380 211.100  50.350  1.00  0.00            
ATOM   2752  C3A POPE  587      93.980 209.590  46.000  1.00  0.00            
ATOM   2753  C4A POPE  587      93.000 208.290  42.060  1.00  0.00            
ATOM   2754  C1B POPE  587      86.510 209.830  50.290  1.00  0.00            
ATOM   2755  C2B POPE  587      89.330 209.560  47.430  1.00  0.00            
ATOM   2756  C3B POPE  587      88.610 210.700  42.400  1.00  0.00            
ATOM   2757  C4B POPE  587      88.590 212.360  38.420  1.00  0.00            
ATOM   2758  GL0 POPG  588     107.830 229.360  62.900  1.00  0.00            
ATOM   2759  PO4 POPG  588     106.550 234.230  60.390  1.00  0.00            
ATOM   2760  GL1 POPG  588     106.940 233.130  55.840  1.00  0.00            
ATOM   2761  GL2 POPG  588     104.000 231.040  54.830  1.00  0.00            
ATOM   2762  C1A POPG  588     107.980 229.640  52.590  1.00  0.00            
ATOM   2763  D2A POPG  588     109.290 229.250  48.740  1.00  0.00            
ATOM   2764  C3A POPG  588     110.390 231.850  48.220  1.00  0.00            
ATOM   2765  C4A POPG  588     109.290 235.360  50.260  1.00  0.00            
ATOM   2766  C1B POPG  588     103.750 228.860  50.560  1.00  0.00            
ATOM   2767  C2B POPG  588     102.300 227.200  46.510  1.00  0.00            
ATOM   2768  C3B POPG  588     101.280 225.270  42.990  1.00  0.00            
ATOM   2769  C4B POPG  588      99.740 224.430  39.010  1.00  0.00            
ATOM   2770  NH3 POPE  589     296.040 183.570  58.480  1.00  0.00            
ATOM   2771  PO4 POPE  589     296.490 179.060  59.530  1.00  0.00            
ATOM   2772  GL1 POPE  589     295.020 178.390  55.030  1.00  0.00            
ATOM   2773  GL2 POPE  589     296.780 174.930  54.800  1.00  0.00            
ATOM   2774  C1A POPE  589     294.470 176.290  51.030  1.00  0.00            
ATOM   2775  D2A POPE  589     292.330 174.080  47.600  1.00  0.00            
ATOM   2776  C3A POPE  589     292.730 175.410  43.530  1.00  0.00            
ATOM   2777  C4A POPE  589     291.460 172.950  39.780  1.00  0.00            
ATOM   2778  C1B POPE  589       0.966 174.580  51.020  1.00  0.00            
ATOM   2779  C2B POPE  589       3.176 176.870  48.470  1.00  0.00            
ATOM   2780  C3B POPE  589       4.026 179.380  44.710  1.00  0.00            
ATOM   2781  C4B POPE  589       6.596 178.790  40.120  1.00  0.00            
ATOM   2782  GL0 POPG  590     162.450  67.750  67.050  1.00  0.00            
ATOM   2783  PO4 POPG  590     164.710  63.990  69.410  1.00  0.00            
ATOM   2784  GL1 POPG  590     165.050  64.840  63.890  1.00  0.00            
ATOM   2785  GL2 POPG  590     167.590  66.740  62.840  1.00  0.00            
ATOM   2786  C1A POPG  590     162.030  66.620  60.750  1.00  0.00            
ATOM   2787  D2A POPG  590     157.960  67.000  60.060  1.00  0.00            
ATOM   2788  C3A POPG  590     155.990  65.020  56.530  1.00  0.00            
ATOM   2789  C4A POPG  590     156.070  63.600  52.410  1.00  0.00            
ATOM   2790  C1B POPG  590     166.760  64.150  58.740  1.00  0.00            
ATOM   2791  C2B POPG  590     165.660  63.970  55.020  1.00  0.00            
ATOM   2792  C3B POPG  590     160.760  61.870  53.270  1.00  0.00            
ATOM   2793  C4B POPG  590     160.440  59.250  50.470  1.00  0.00            
ATOM   2794  NH3 POPE  591     238.450 285.200  70.500  1.00  0.00            
ATOM   2795  PO4 POPE  591     238.960 290.150  69.760  1.00  0.00            
ATOM   2796  GL1 POPE  591     239.510 289.020  65.050  1.00  0.00            
ATOM   2797  GL2 POPE  591     242.960 288.470  63.680  1.00  0.00            
ATOM   2798  C1A POPE  591     238.280 286.020  62.070  1.00  0.00            
ATOM   2799  D2A POPE  591     239.910 283.770  60.000  1.00  0.00            
ATOM   2800  C3A POPE  591     239.500 281.690  55.760  1.00  0.00            
ATOM   2801  C4A POPE  591     236.710 281.260  51.780  1.00  0.00            
ATOM   2802  C1B POPE  591     240.770 289.680  60.400  1.00  0.00            
ATOM   2803  C2B POPE  591     241.070 290.640  56.190  1.00  0.00            
ATOM   2804  C3B POPE  591     239.460 290.540  52.160  1.00  0.00            
ATOM   2805  C4B POPE  591     241.730 287.540  48.560  1.00  0.00            
ATOM   2806  NH3 POPE  592     195.750   1.570  65.760  1.00  0.00            
ATOM   2807  PO4 POPE  592     191.850 297.784  64.720  1.00  0.00            
ATOM   2808  GL1 POPE  592     193.110   1.550  60.960  1.00  0.00            
ATOM   2809  GL2 POPE  592     196.440   0.180  60.750  1.00  0.00            
ATOM   2810  C1A POPE  592     191.130   4.100  58.600  1.00  0.00            
ATOM   2811  D2A POPE  592     189.630   6.970  55.080  1.00  0.00            
ATOM   2812  C3A POPE  592     190.590   7.530  50.880  1.00  0.00            
ATOM   2813  C4A POPE  592     190.330   5.010  47.410  1.00  0.00            
ATOM   2814  C1B POPE  592     196.970   2.710  57.590  1.00  0.00            
ATOM   2815  C2B POPE  592     199.100   4.410  54.010  1.00  0.00            
ATOM   2816  C3B POPE  592     200.390   6.180  50.840  1.00  0.00            
ATOM   2817  C4B POPE  592     203.800   6.040  48.090  1.00  0.00            
ATOM   2818  NH3 POPE  593     140.220  58.160  64.470  1.00  0.00            
ATOM   2819  PO4 POPE  593     143.930  59.950  62.720  1.00  0.00            
ATOM   2820  GL1 POPE  593     142.540  58.020  59.060  1.00  0.00            
ATOM   2821  GL2 POPE  593     140.310  59.820  58.930  1.00  0.00            
ATOM   2822  C1A POPE  593     139.150  55.590  56.720  1.00  0.00            
ATOM   2823  D2A POPE  593     138.820  54.640  52.680  1.00  0.00            
ATOM   2824  C3A POPE  593     141.410  52.220  49.390  1.00  0.00            
ATOM   2825  C4A POPE  593     141.340  51.890  44.890  1.00  0.00            
ATOM   2826  C1B POPE  593     138.580  60.040  54.330  1.00  0.00            
ATOM   2827  C2B POPE  593     137.910  59.160  50.640  1.00  0.00            
ATOM   2828  C3B POPE  593     136.010  56.640  47.780  1.00  0.00            
ATOM   2829  C4B POPE  593     132.160  57.890  46.270  1.00  0.00            
ATOM   2830  NH3 POPE  594     142.050 193.020  56.950  1.00  0.00            
ATOM   2831  PO4 POPE  594     140.040 189.670  58.610  1.00  0.00            
ATOM   2832  GL1 POPE  594     139.850 187.800  55.200  1.00  0.00            
ATOM   2833  GL2 POPE  594     142.230 185.560  55.880  1.00  0.00            
ATOM   2834  C1A POPE  594     140.380 189.340  50.310  1.00  0.00            
ATOM   2835  D2A POPE  594     138.360 187.880  47.080  1.00  0.00            
ATOM   2836  C3A POPE  594     137.290 184.630  44.240  1.00  0.00            
ATOM   2837  C4A POPE  594     138.110 181.440  40.540  1.00  0.00            
ATOM   2838  C1B POPE  594     143.380 185.180  51.550  1.00  0.00            
ATOM   2839  C2B POPE  594     142.810 185.740  47.200  1.00  0.00            
ATOM   2840  C3B POPE  594     142.630 185.490  41.680  1.00  0.00            
ATOM   2841  C4B POPE  594     144.170 189.760  40.810  1.00  0.00            
ATOM   2842  NH3 POPE  595     294.020 147.490  68.390  1.00  0.00            
ATOM   2843  PO4 POPE  595     294.900 144.290  66.680  1.00  0.00            
ATOM   2844  GL1 POPE  595     295.490 143.900  61.650  1.00  0.00            
ATOM   2845  GL2 POPE  595     294.770 145.770  58.110  1.00  0.00            
ATOM   2846  C1A POPE  595       0.156 143.070  59.020  1.00  0.00            
ATOM   2847  D2A POPE  595       2.566 142.540  55.360  1.00  0.00            
ATOM   2848  C3A POPE  595       1.316 141.720  51.100  1.00  0.00            
ATOM   2849  C4A POPE  595       2.186 141.400  46.830  1.00  0.00            
ATOM   2850  C1B POPE  595     297.820 145.600  54.440  1.00  0.00            
ATOM   2851  C2B POPE  595     298.570 147.190  51.300  1.00  0.00            
ATOM   2852  C3B POPE  595       1.206 149.140  47.240  1.00  0.00            
ATOM   2853  C4B POPE  595       4.216 151.540  45.470  1.00  0.00            
ATOM   2854  NH3 POPE  596     122.080 149.230  63.070  1.00  0.00            
ATOM   2855  PO4 POPE  596     121.030 149.840  59.250  1.00  0.00            
ATOM   2856  GL1 POPE  596     119.360 150.230  55.720  1.00  0.00            
ATOM   2857  GL2 POPE  596     116.110 149.750  54.810  1.00  0.00            
ATOM   2858  C1A POPE  596     120.530 150.930  50.910  1.00  0.00            
ATOM   2859  D2A POPE  596     122.230 151.420  46.210  1.00  0.00            
ATOM   2860  C3A POPE  596     121.660 147.450  43.520  1.00  0.00            
ATOM   2861  C4A POPE  596     121.810 146.330  39.800  1.00  0.00            
ATOM   2862  C1B POPE  596     117.320 147.320  51.990  1.00  0.00            
ATOM   2863  C2B POPE  596     120.890 145.710  50.590  1.00  0.00            
ATOM   2864  C3B POPE  596     124.160 144.600  47.860  1.00  0.00            
ATOM   2865  C4B POPE  596     127.810 144.550  45.180  1.00  0.00            
ATOM   2866  NH3 POPE  597     217.740  58.980  68.340  1.00  0.00            
ATOM   2867  PO4 POPE  597     212.890  58.150  69.480  1.00  0.00            
ATOM   2868  GL1 POPE  597     213.650  57.760  65.460  1.00  0.00            
ATOM   2869  GL2 POPE  597     210.450  59.230  64.840  1.00  0.00            
ATOM   2870  C1A POPE  597     215.450  57.830  61.650  1.00  0.00            
ATOM   2871  D2A POPE  597     216.130  58.220  56.980  1.00  0.00            
ATOM   2872  C3A POPE  597     216.660  62.650  55.230  1.00  0.00            
ATOM   2873  C4A POPE  597     218.960  64.950  52.960  1.00  0.00            
ATOM   2874  C1B POPE  597     210.560  57.480  61.360  1.00  0.00            
ATOM   2875  C2B POPE  597     209.860  56.400  56.560  1.00  0.00            
ATOM   2876  C3B POPE  597     208.410  54.580  52.380  1.00  0.00            
ATOM   2877  C4B POPE  597     207.600  52.040  49.770  1.00  0.00            
ATOM   2878  NH3 POPE  598     146.160 245.720  58.390  1.00  0.00            
ATOM   2879  PO4 POPE  598     143.990 242.520  61.070  1.00  0.00            
ATOM   2880  GL1 POPE  598     144.130 242.050  55.830  1.00  0.00            
ATOM   2881  GL2 POPE  598     142.230 238.770  55.700  1.00  0.00            
ATOM   2882  C1A POPE  598     145.590 244.910  52.390  1.00  0.00            
ATOM   2883  D2A POPE  598     149.040 243.740  49.600  1.00  0.00            
ATOM   2884  C3A POPE  598     150.190 244.800  45.860  1.00  0.00            
ATOM   2885  C4A POPE  598     151.440 244.280  41.250  1.00  0.00            
ATOM   2886  C1B POPE  598     145.140 240.330  50.920  1.00  0.00            
ATOM   2887  C2B POPE  598     144.350 242.910  47.350  1.00  0.00            
ATOM   2888  C3B POPE  598     145.560 244.700  43.480  1.00  0.00            
ATOM   2889  C4B POPE  598     147.000 247.990  41.700  1.00  0.00            
ATOM   2890  NH3 POPE  599     216.140 174.290  66.260  1.00  0.00            
ATOM   2891  PO4 POPE  599     217.890 172.550  62.780  1.00  0.00            
ATOM   2892  GL1 POPE  599     218.370 171.660  58.950  1.00  0.00            
ATOM   2893  GL2 POPE  599     218.350 174.020  56.940  1.00  0.00            
ATOM   2894  C1A POPE  599     221.100 170.680  54.440  1.00  0.00            
ATOM   2895  D2A POPE  599     224.300 168.640  51.960  1.00  0.00            
ATOM   2896  C3A POPE  599     226.330 170.210  48.670  1.00  0.00            
ATOM   2897  C4A POPE  599     230.290 171.570  47.320  1.00  0.00            
ATOM   2898  C1B POPE  599     216.290 172.490  52.890  1.00  0.00            
ATOM   2899  C2B POPE  599     217.160 171.340  48.830  1.00  0.00            
ATOM   2900  C3B POPE  599     217.400 169.890  44.990  1.00  0.00            
ATOM   2901  C4B POPE  599     219.220 168.500  41.130  1.00  0.00            
ATOM   2902  NH3 POPE  600     194.490 188.260  60.790  1.00  0.00            
ATOM   2903  PO4 POPE  600     190.830 189.070  63.060  1.00  0.00            
ATOM   2904  GL1 POPE  600     189.150 186.160  60.290  1.00  0.00            
ATOM   2905  GL2 POPE  600     191.950 186.170  56.820  1.00  0.00            
ATOM   2906  C1A POPE  600     187.730 184.040  57.060  1.00  0.00            
ATOM   2907  D2A POPE  600     190.060 182.430  53.390  1.00  0.00            
ATOM   2908  C3A POPE  600     188.710 179.650  49.360  1.00  0.00            
ATOM   2909  C4A POPE  600     190.220 180.090  44.620  1.00  0.00            
ATOM   2910  C1B POPE  600     196.210 186.690  54.540  1.00  0.00            
ATOM   2911  C2B POPE  600     197.670 184.490  49.940  1.00  0.00            
ATOM   2912  C3B POPE  600     197.160 181.780  45.910  1.00  0.00            
ATOM   2913  C4B POPE  600     195.530 177.990  44.000  1.00  0.00            
ATOM   2914  NH3 POPE  601     280.660 222.380  60.510  1.00  0.00            
ATOM   2915  PO4 POPE  601     275.730 223.550  62.540  1.00  0.00            
ATOM   2916  GL1 POPE  601     274.570 225.710  59.050  1.00  0.00            
ATOM   2917  GL2 POPE  601     276.590 226.670  57.440  1.00  0.00            
ATOM   2918  C1A POPE  601     271.570 225.640  55.050  1.00  0.00            
ATOM   2919  D2A POPE  601     271.770 227.870  50.470  1.00  0.00            
ATOM   2920  C3A POPE  601     271.720 224.940  47.790  1.00  0.00            
ATOM   2921  C4A POPE  601     270.260 221.000  46.500  1.00  0.00            
ATOM   2922  C1B POPE  601     277.350 225.010  54.000  1.00  0.00            
ATOM   2923  C2B POPE  601     277.200 225.540  50.200  1.00  0.00            
ATOM   2924  C3B POPE  601     277.280 223.640  47.320  1.00  0.00            
ATOM   2925  C4B POPE  601     275.140 221.600  44.120  1.00  0.00            
ATOM   2926  GL0 POPG  602     229.730  60.580  72.020  1.00  0.00            
ATOM   2927  PO4 POPG  602     229.450  55.710  71.260  1.00  0.00            
ATOM   2928  GL1 POPG  602     230.540  53.890  66.950  1.00  0.00            
ATOM   2929  GL2 POPG  602     229.920  50.610  65.160  1.00  0.00            
ATOM   2930  C1A POPG  602     229.410  54.950  62.300  1.00  0.00            
ATOM   2931  D2A POPG  602     228.860  54.990  57.390  1.00  0.00            
ATOM   2932  C3A POPG  602     229.420  54.400  52.970  1.00  0.00            
ATOM   2933  C4A POPG  602     229.510  50.130  50.490  1.00  0.00            
ATOM   2934  C1B POPG  602     230.910  50.140  60.270  1.00  0.00            
ATOM   2935  C2B POPG  602     230.830  48.700  55.930  1.00  0.00            
ATOM   2936  C3B POPG  602     231.850  45.690  52.310  1.00  0.00            
ATOM   2937  C4B POPG  602     232.470  44.550  47.530  1.00  0.00            
ATOM   2938  NH3 POPE  603       3.360  27.240  69.060  1.00  0.00            
ATOM   2939  PO4 POPE  603     298.274  25.040  68.690  1.00  0.00            
ATOM   2940  GL1 POPE  603     296.724  23.880  64.520  1.00  0.00            
ATOM   2941  GL2 POPE  603       0.040  20.770  65.290  1.00  0.00            
ATOM   2942  C1A POPE  603     294.064  23.670  61.540  1.00  0.00            
ATOM   2943  D2A POPE  603     294.334  21.700  57.480  1.00  0.00            
ATOM   2944  C3A POPE  603     293.834  24.370  53.550  1.00  0.00            
ATOM   2945  C4A POPE  603     293.814  25.360  49.820  1.00  0.00            
ATOM   2946  C1B POPE  603     298.324  21.270  60.100  1.00  0.00            
ATOM   2947  C2B POPE  603     298.724  23.050  55.760  1.00  0.00            
ATOM   2948  C3B POPE  603     298.244  26.290  52.290  1.00  0.00            
ATOM   2949  C4B POPE  603       0.210  28.330  49.200  1.00  0.00            
ATOM   2950  GL0 POPG  604     295.870 148.950  63.310  1.00  0.00            
ATOM   2951  PO4 POPG  604     298.910 146.910  64.430  1.00  0.00            
ATOM   2952  GL1 POPG  604       1.246 147.410  60.600  1.00  0.00            
ATOM   2953  GL2 POPG  604       0.086 148.700  58.370  1.00  0.00            
ATOM   2954  C1A POPG  604       3.456 147.250  55.650  1.00  0.00            
ATOM   2955  D2A POPG  604       4.216 145.500  51.310  1.00  0.00            
ATOM   2956  C3A POPG  604       6.236 141.850  49.940  1.00  0.00            
ATOM   2957  C4A POPG  604       8.886 138.950  49.660  1.00  0.00            
ATOM   2958  C1B POPG  604       0.226 151.000  54.720  1.00  0.00            
ATOM   2959  C2B POPG  604     296.710 151.600  50.820  1.00  0.00            
ATOM   2960  C3B POPG  604     294.660 151.350  46.430  1.00  0.00            
ATOM   2961  C4B POPG  604     295.580 149.110  43.290  1.00  0.00            
ATOM   2962  NH3 POPE  605      44.120 162.170  60.900  1.00  0.00            
ATOM   2963  PO4 POPE  605      40.370 160.300  60.460  1.00  0.00            
ATOM   2964  GL1 POPE  605      42.030 160.350  56.870  1.00  0.00            
ATOM   2965  GL2 POPE  605      44.430 158.430  57.450  1.00  0.00            
ATOM   2966  C1A POPE  605      40.780 160.420  52.710  1.00  0.00            
ATOM   2967  D2A POPE  605      37.940 161.230  50.370  1.00  0.00            
ATOM   2968  C3A POPE  605      34.980 158.270  50.470  1.00  0.00            
ATOM   2969  C4A POPE  605      35.640 155.500  47.980  1.00  0.00            
ATOM   2970  C1B POPE  605      44.770 157.230  53.540  1.00  0.00            
ATOM   2971  C2B POPE  605      45.100 156.180  48.790  1.00  0.00            
ATOM   2972  C3B POPE  605      46.780 152.040  46.800  1.00  0.00            
ATOM   2973  C4B POPE  605      49.640 149.590  45.590  1.00  0.00            
ATOM   2974  GL0 POPG  606     209.700 197.980  61.550  1.00  0.00            
ATOM   2975  PO4 POPG  606     208.600 193.420  60.730  1.00  0.00            
ATOM   2976  GL1 POPG  606     205.630 193.190  57.480  1.00  0.00            
ATOM   2977  GL2 POPG  606     202.030 192.460  57.160  1.00  0.00            
ATOM   2978  C1A POPG  606     204.250 191.600  52.790  1.00  0.00            
ATOM   2979  D2A POPG  606     202.520 193.210  49.490  1.00  0.00            
ATOM   2980  C3A POPG  606     205.250 194.170  45.550  1.00  0.00            
ATOM   2981  C4A POPG  606     207.200 196.380  41.620  1.00  0.00            
ATOM   2982  C1B POPG  606     199.400 193.170  53.850  1.00  0.00            
ATOM   2983  C2B POPG  606     196.740 191.080  50.800  1.00  0.00            
ATOM   2984  C3B POPG  606     193.830 187.980  49.280  1.00  0.00            
ATOM   2985  C4B POPG  606     190.380 188.800  46.450  1.00  0.00            
ATOM   2986  GL0 POPG  607     292.810  82.580  71.770  1.00  0.00            
ATOM   2987  PO4 POPG  607     293.280  86.990  71.180  1.00  0.00            
ATOM   2988  GL1 POPG  607     292.190  89.740  67.580  1.00  0.00            
ATOM   2989  GL2 POPG  607     289.200  88.730  65.760  1.00  0.00            
ATOM   2990  C1A POPG  607     293.830  90.060  62.710  1.00  0.00            
ATOM   2991  D2A POPG  607     294.990  91.740  58.460  1.00  0.00            
ATOM   2992  C3A POPG  607     295.710  91.650  55.180  1.00  0.00            
ATOM   2993  C4A POPG  607     295.920  91.580  50.890  1.00  0.00            
ATOM   2994  C1B POPG  607     289.120  88.370  61.850  1.00  0.00            
ATOM   2995  C2B POPG  607     291.130  86.610  58.820  1.00  0.00            
ATOM   2996  C3B POPG  607     294.450  86.640  58.400  1.00  0.00            
ATOM   2997  C4B POPG  607     296.480  85.130  55.720  1.00  0.00            
ATOM   2998  NH3 POPE  608     195.010   2.670  70.660  1.00  0.00            
ATOM   2999  PO4 POPE  608     196.560   6.110  67.950  1.00  0.00            
ATOM   3000  GL1 POPE  608     197.240   9.460  64.470  1.00  0.00            
ATOM   3001  GL2 POPE  608     196.610  12.560  64.770  1.00  0.00            
ATOM   3002  C1A POPE  608     200.000  11.240  60.740  1.00  0.00            
ATOM   3003  D2A POPE  608     201.250  13.690  57.330  1.00  0.00            
ATOM   3004  C3A POPE  608     198.480  16.060  53.680  1.00  0.00            
ATOM   3005  C4A POPE  608     194.280  16.590  52.650  1.00  0.00            
ATOM   3006  C1B POPE  608     194.270  12.840  61.210  1.00  0.00            
ATOM   3007  C2B POPE  608     192.170  15.160  57.500  1.00  0.00            
ATOM   3008  C3B POPE  608     189.120  16.070  53.740  1.00  0.00            
ATOM   3009  C4B POPE  608     190.440  19.480  50.540  1.00  0.00            
ATOM   3010  GL0 POPG  609      65.910 123.870  70.450  1.00  0.00            
ATOM   3011  PO4 POPG  609      62.650 121.940  68.010  1.00  0.00            
ATOM   3012  GL1 POPG  609      63.410 121.310  64.100  1.00  0.00            
ATOM   3013  GL2 POPG  609      66.090 123.400  63.390  1.00  0.00            
ATOM   3014  C1A POPG  609      65.020 118.330  61.650  1.00  0.00            
ATOM   3015  D2A POPG  609      66.380 118.480  57.440  1.00  0.00            
ATOM   3016  C3A POPG  609      64.670 115.260  54.720  1.00  0.00            
ATOM   3017  C4A POPG  609      66.530 112.490  51.800  1.00  0.00            
ATOM   3018  C1B POPG  609      62.900 121.590  59.430  1.00  0.00            
ATOM   3019  C2B POPG  609      61.970 120.700  55.070  1.00  0.00            
ATOM   3020  C3B POPG  609      58.130 121.040  51.770  1.00  0.00            
ATOM   3021  C4B POPG  609      55.680 118.490  49.450  1.00  0.00            
ATOM   3022  GL0 POPG  610     139.100  85.670  63.880  1.00  0.00            
ATOM   3023  PO4 POPG  610     135.060  87.720  63.680  1.00  0.00            
ATOM   3024  GL1 POPG  610     132.220  87.450  60.780  1.00  0.00            
ATOM   3025  GL2 POPG  610     132.110  90.520  58.680  1.00  0.00            
ATOM   3026  C1A POPG  610     130.910  86.360  56.350  1.00  0.00            
ATOM   3027  D2A POPG  610     131.060  85.300  51.620  1.00  0.00            
ATOM   3028  C3A POPG  610     135.460  82.690  49.520  1.00  0.00            
ATOM   3029  C4A POPG  610     139.580  82.580  49.110  1.00  0.00            
ATOM   3030  C1B POPG  610     130.460  91.010  54.970  1.00  0.00            
ATOM   3031  C2B POPG  610     131.020  91.630  51.740  1.00  0.00            
ATOM   3032  C3B POPG  610     133.150  94.440  49.160  1.00  0.00            
ATOM   3033  C4B POPG  610     132.970  98.680  48.960  1.00  0.00            
ATOM   3034  GL0 POPG  611     238.180  95.630  67.180  1.00  0.00            
ATOM   3035  PO4 POPG  611     237.910  91.940  64.930  1.00  0.00            
ATOM   3036  GL1 POPG  611     237.420  90.930  60.150  1.00  0.00            
ATOM   3037  GL2 POPG  611     235.830  88.450  60.290  1.00  0.00            
ATOM   3038  C1A POPG  611     236.140  93.250  56.630  1.00  0.00            
ATOM   3039  D2A POPG  611     237.320  96.400  53.530  1.00  0.00            
ATOM   3040  C3A POPG  611     234.740  98.160  50.330  1.00  0.00            
ATOM   3041  C4A POPG  611     233.530  97.080  45.350  1.00  0.00            
ATOM   3042  C1B POPG  611     235.770  87.710  55.970  1.00  0.00            
ATOM   3043  C2B POPG  611     236.230  85.610  51.560  1.00  0.00            
ATOM   3044  C3B POPG  611     238.790  83.800  48.600  1.00  0.00            
ATOM   3045  C4B POPG  611     241.670  81.940  46.290  1.00  0.00            
ATOM   3046  NH3 POPE  612     156.600  95.960  63.740  1.00  0.00            
ATOM   3047  PO4 POPE  612     160.810  97.560  64.980  1.00  0.00            
ATOM   3048  GL1 POPE  612     161.120  97.340  61.010  1.00  0.00            
ATOM   3049  GL2 POPE  612     158.990  96.040  59.580  1.00  0.00            
ATOM   3050  C1A POPE  612     163.140  96.270  56.710  1.00  0.00            
ATOM   3051  D2A POPE  612     166.750  96.350  55.150  1.00  0.00            
ATOM   3052  C3A POPE  612     167.160  97.230  50.080  1.00  0.00            
ATOM   3053  C4A POPE  612     167.990  99.910  46.510  1.00  0.00            
ATOM   3054  C1B POPE  612     157.160  96.180  55.800  1.00  0.00            
ATOM   3055  C2B POPE  612     156.840  95.990  51.560  1.00  0.00            
ATOM   3056  C3B POPE  612     159.740  93.900  48.510  1.00  0.00            
ATOM   3057  C4B POPE  612     162.580  89.810  50.020  1.00  0.00            
ATOM   3058  NH3 POPE  613     129.270 128.330  56.950  1.00  0.00            
ATOM   3059  PO4 POPE  613     132.320 126.080  56.660  1.00  0.00            
ATOM   3060  GL1 POPE  613     131.010 125.660  52.730  1.00  0.00            
ATOM   3061  GL2 POPE  613     127.970 126.930  52.270  1.00  0.00            
ATOM   3062  C1A POPE  613     130.890 123.670  49.060  1.00  0.00            
ATOM   3063  D2A POPE  613     129.870 118.890  47.110  1.00  0.00            
ATOM   3064  C3A POPE  613     125.430 117.090  46.850  1.00  0.00            
ATOM   3065  C4A POPE  613     122.010 115.830  47.100  1.00  0.00            
ATOM   3066  C1B POPE  613     123.490 126.300  49.560  1.00  0.00            
ATOM   3067  C2B POPE  613     120.810 125.080  47.500  1.00  0.00            
ATOM   3068  C3B POPE  613     118.710 126.000  43.260  1.00  0.00            
ATOM   3069  C4B POPE  613     116.690 125.870  38.550  1.00  0.00            
ATOM   3070  NH3 POPE  614      73.440 196.790  57.440  1.00  0.00            
ATOM   3071  PO4 POPE  614      75.940 201.200  59.870  1.00  0.00            
ATOM   3072  GL1 POPE  614      76.820 202.520  56.360  1.00  0.00            
ATOM   3073  GL2 POPE  614      75.140 200.590  54.310  1.00  0.00            
ATOM   3074  C1A POPE  614      77.170 204.220  51.820  1.00  0.00            
ATOM   3075  D2A POPE  614      76.600 202.270  48.530  1.00  0.00            
ATOM   3076  C3A POPE  614      73.570 201.150  45.530  1.00  0.00            
ATOM   3077  C4A POPE  614      71.850 201.410  40.480  1.00  0.00            
ATOM   3078  C1B POPE  614      72.440 199.810  50.870  1.00  0.00            
ATOM   3079  C2B POPE  614      69.880 201.370  48.440  1.00  0.00            
ATOM   3080  C3B POPE  614      67.630 203.150  45.510  1.00  0.00            
ATOM   3081  C4B POPE  614      62.750 202.660  43.630  1.00  0.00            
ATOM   3082  NH3 POPE  615     121.160 241.670  59.720  1.00  0.00            
ATOM   3083  PO4 POPE  615     120.470 237.660  58.620  1.00  0.00            
ATOM   3084  GL1 POPE  615     123.110 235.580  55.650  1.00  0.00            
ATOM   3085  GL2 POPE  615     126.260 236.030  55.310  1.00  0.00            
ATOM   3086  C1A POPE  615     123.120 237.100  51.610  1.00  0.00            
ATOM   3087  D2A POPE  615     123.020 240.980  49.110  1.00  0.00            
ATOM   3088  C3A POPE  615     123.090 238.890  46.300  1.00  0.00            
ATOM   3089  C4A POPE  615     124.200 239.910  42.080  1.00  0.00            
ATOM   3090  C1B POPE  615     128.420 233.260  51.420  1.00  0.00            
ATOM   3091  C2B POPE  615     127.620 233.780  46.840  1.00  0.00            
ATOM   3092  C3B POPE  615     128.900 235.310  42.440  1.00  0.00            
ATOM   3093  C4B POPE  615     128.730 235.530  39.100  1.00  0.00            
ATOM   3094  GL0 POPG  616     287.170  60.890  70.920  1.00  0.00            
ATOM   3095  PO4 POPG  616     286.790  59.940  66.750  1.00  0.00            
ATOM   3096  GL1 POPG  616     287.560  58.070  61.400  1.00  0.00            
ATOM   3097  GL2 POPG  616     284.380  59.210  59.920  1.00  0.00            
ATOM   3098  C1A POPG  616     290.790  59.460  57.890  1.00  0.00            
ATOM   3099  D2A POPG  616     291.850  60.410  53.730  1.00  0.00            
ATOM   3100  C3A POPG  616     294.480  62.040  49.620  1.00  0.00            
ATOM   3101  C4A POPG  616     296.150  60.990  45.880  1.00  0.00            
ATOM   3102  C1B POPG  616     286.190  60.950  56.390  1.00  0.00            
ATOM   3103  C2B POPG  616     285.300  63.070  52.810  1.00  0.00            
ATOM   3104  C3B POPG  616     283.820  62.200  48.720  1.00  0.00            
ATOM   3105  C4B POPG  616     282.300  58.810  46.050  1.00  0.00            
ATOM   3106  NH3 POPE  617      26.580 250.320  63.400  1.00  0.00            
ATOM   3107  PO4 POPE  617      30.600 253.030  64.050  1.00  0.00            
ATOM   3108  GL1 POPE  617      29.000 253.860  60.060  1.00  0.00            
ATOM   3109  GL2 POPE  617      29.540 257.260  58.010  1.00  0.00            
ATOM   3110  C1A POPE  617      26.240 254.120  56.470  1.00  0.00            
ATOM   3111  D2A POPE  617      24.900 255.960  52.150  1.00  0.00            
ATOM   3112  C3A POPE  617      21.280 256.080  49.350  1.00  0.00            
ATOM   3113  C4A POPE  617      17.500 258.290  48.020  1.00  0.00            
ATOM   3114  C1B POPE  617      28.630 258.460  53.760  1.00  0.00            
ATOM   3115  C2B POPE  617      29.010 261.010  49.850  1.00  0.00            
ATOM   3116  C3B POPE  617      27.060 264.350  48.680  1.00  0.00            
ATOM   3117  C4B POPE  617      25.820 267.560  51.040  1.00  0.00            
ATOM   3118  NH3 POPE  618      12.310  77.100  69.020  1.00  0.00            
ATOM   3119  PO4 POPE  618      12.190  80.590  66.310  1.00  0.00            
ATOM   3120  GL1 POPE  618      14.970  80.530  62.760  1.00  0.00            
ATOM   3121  GL2 POPE  618      15.990  83.960  61.360  1.00  0.00            
ATOM   3122  C1A POPE  618      13.480  80.010  58.330  1.00  0.00            
ATOM   3123  D2A POPE  618      15.150  80.840  54.470  1.00  0.00            
ATOM   3124  C3A POPE  618      20.160  80.530  53.590  1.00  0.00            
ATOM   3125  C4A POPE  618      22.570  81.110  50.390  1.00  0.00            
ATOM   3126  C1B POPE  618      14.760  84.940  57.280  1.00  0.00            
ATOM   3127  C2B POPE  618      11.770  85.350  53.910  1.00  0.00            
ATOM   3128  C3B POPE  618       9.110  86.110  49.380  1.00  0.00            
ATOM   3129  C4B POPE  618       4.740  86.230  47.520  1.00  0.00            
ATOM   3130  NH3 POPE  619      92.790 193.610  57.540  1.00  0.00            
ATOM   3131  PO4 POPE  619      94.490 188.840  57.100  1.00  0.00            
ATOM   3132  GL1 POPE  619      96.080 187.300  54.490  1.00  0.00            
ATOM   3133  GL2 POPE  619      99.060 189.080  53.920  1.00  0.00            
ATOM   3134  C1A POPE  619      94.130 186.220  50.300  1.00  0.00            
ATOM   3135  D2A POPE  619      92.910 185.150  46.320  1.00  0.00            
ATOM   3136  C3A POPE  619      94.520 186.060  41.960  1.00  0.00            
ATOM   3137  C4A POPE  619      94.670 189.390  37.680  1.00  0.00            
ATOM   3138  C1B POPE  619      98.320 188.530  49.950  1.00  0.00            
ATOM   3139  C2B POPE  619      98.390 187.060  45.640  1.00  0.00            
ATOM   3140  C3B POPE  619     100.270 184.420  41.760  1.00  0.00            
ATOM   3141  C4B POPE  619     103.460 181.950  39.720  1.00  0.00            
ATOM   3142  NH3 POPE  620       4.220 293.450  69.300  1.00  0.00            
ATOM   3143  PO4 POPE  620       1.180 291.000  68.740  1.00  0.00            
ATOM   3144  GL1 POPE  620     298.114 292.820  65.470  1.00  0.00            
ATOM   3145  GL2 POPE  620       1.400 294.210  64.880  1.00  0.00            
ATOM   3146  C1A POPE  620     295.804 296.250  62.930  1.00  0.00            
ATOM   3147  D2A POPE  620     292.354 296.940  60.780  1.00  0.00            
ATOM   3148  C3A POPE  620     292.414 296.490  55.760  1.00  0.00            
ATOM   3149  C4A POPE  620     293.964 294.970  53.090  1.00  0.00            
ATOM   3150  C1B POPE  620       1.900 294.270  61.250  1.00  0.00            
ATOM   3151  C2B POPE  620       2.530 295.980  57.190  1.00  0.00            
ATOM   3152  C3B POPE  620       3.520 298.880  55.350  1.00  0.00            
ATOM   3153  C4B POPE  620       3.850   0.296  51.450  1.00  0.00            
ATOM   3154  NH3 POPE  621     214.580  28.110  70.550  1.00  0.00            
ATOM   3155  PO4 POPE  621     217.260  31.490  70.110  1.00  0.00            
ATOM   3156  GL1 POPE  621     220.180  30.440  65.950  1.00  0.00            
ATOM   3157  GL2 POPE  621     218.100  33.440  62.900  1.00  0.00            
ATOM   3158  C1A POPE  621     220.160  29.630  61.210  1.00  0.00            
ATOM   3159  D2A POPE  621     218.660  30.590  56.330  1.00  0.00            
ATOM   3160  C3A POPE  621     219.360  34.940  54.410  1.00  0.00            
ATOM   3161  C4A POPE  621     221.770  38.320  52.830  1.00  0.00            
ATOM   3162  C1B POPE  621     218.370  34.890  59.370  1.00  0.00            
ATOM   3163  C2B POPE  621     215.280  36.950  56.190  1.00  0.00            
ATOM   3164  C3B POPE  621     213.350  37.610  51.490  1.00  0.00            
ATOM   3165  C4B POPE  621     213.060  36.290  48.070  1.00  0.00            
ATOM   3166  GL0 POPG  622     221.420 246.470  68.570  1.00  0.00            
ATOM   3167  PO4 POPG  622     220.200 247.180  64.770  1.00  0.00            
ATOM   3168  GL1 POPG  622     220.610 248.410  60.610  1.00  0.00            
ATOM   3169  GL2 POPG  622     219.270 250.950  59.250  1.00  0.00            
ATOM   3170  C1A POPG  622     221.850 247.570  56.170  1.00  0.00            
ATOM   3171  D2A POPG  622     222.590 249.430  52.180  1.00  0.00            
ATOM   3172  C3A POPG  622     223.210 247.610  48.150  1.00  0.00            
ATOM   3173  C4A POPG  622     222.690 245.320  44.260  1.00  0.00            
ATOM   3174  C1B POPG  622     220.710 254.270  56.220  1.00  0.00            
ATOM   3175  C2B POPG  622     220.660 257.420  52.830  1.00  0.00            
ATOM   3176  C3B POPG  622     222.490 257.770  48.430  1.00  0.00            
ATOM   3177  C4B POPG  622     224.450 260.980  47.940  1.00  0.00            
ATOM   3178  NH3 POPE  623     123.080 106.160  65.850  1.00  0.00            
ATOM   3179  PO4 POPE  623     118.910 106.720  65.610  1.00  0.00            
ATOM   3180  GL1 POPE  623     120.010 105.440  60.670  1.00  0.00            
ATOM   3181  GL2 POPE  623     123.180 104.770  60.170  1.00  0.00            
ATOM   3182  C1A POPE  623     120.600 104.510  56.030  1.00  0.00            
ATOM   3183  D2A POPE  623     121.920 105.310  52.570  1.00  0.00            
ATOM   3184  C3A POPE  623     123.750 103.650  49.370  1.00  0.00            
ATOM   3185  C4A POPE  623     126.470 100.780  46.640  1.00  0.00            
ATOM   3186  C1B POPE  623     123.350 101.010  58.070  1.00  0.00            
ATOM   3187  C2B POPE  623     123.510  99.180  53.460  1.00  0.00            
ATOM   3188  C3B POPE  623     123.180  98.940  49.870  1.00  0.00            
ATOM   3189  C4B POPE  623     120.830 100.170  45.850  1.00  0.00            
ATOM   3190  NH3 POPE  624     293.970 128.730  73.620  1.00  0.00            
ATOM   3191  PO4 POPE  624     293.870 131.150  69.450  1.00  0.00            
ATOM   3192  GL1 POPE  624     293.410 131.220  65.710  1.00  0.00            
ATOM   3193  GL2 POPE  624     292.300 128.110  65.380  1.00  0.00            
ATOM   3194  C1A POPE  624     294.150 130.790  61.240  1.00  0.00            
ATOM   3195  D2A POPE  624     294.890 133.450  58.500  1.00  0.00            
ATOM   3196  C3A POPE  624       0.236 133.990  56.730  1.00  0.00            
ATOM   3197  C4A POPE  624       1.226 137.740  54.920  1.00  0.00            
ATOM   3198  C1B POPE  624     292.900 126.040  61.930  1.00  0.00            
ATOM   3199  C2B POPE  624     293.670 127.280  58.290  1.00  0.00            
ATOM   3200  C3B POPE  624     292.920 127.070  54.100  1.00  0.00            
ATOM   3201  C4B POPE  624     290.820 126.560  50.020  1.00  0.00            
ATOM   3202  GL0 POPG  625      18.740 296.170  69.220  1.00  0.00            
ATOM   3203  PO4 POPG  625      19.370 294.430  64.910  1.00  0.00            
ATOM   3204  GL1 POPG  625      22.490 294.010  61.780  1.00  0.00            
ATOM   3205  GL2 POPG  625      22.960 297.740  60.710  1.00  0.00            
ATOM   3206  C1A POPG  625      20.700 292.830  58.200  1.00  0.00            
ATOM   3207  D2A POPG  625      18.180 294.080  54.740  1.00  0.00            
ATOM   3208  C3A POPG  625      15.080 294.250  51.780  1.00  0.00            
ATOM   3209  C4A POPG  625      12.430 297.540  50.230  1.00  0.00            
ATOM   3210  C1B POPG  625      25.670 296.010  57.950  1.00  0.00            
ATOM   3211  C2B POPG  625      26.060 297.940  53.230  1.00  0.00            
ATOM   3212  C3B POPG  625      26.900   1.576  49.600  1.00  0.00            
ATOM   3213  C4B POPG  625      23.680   5.716  48.220  1.00  0.00            
ATOM   3214  NH3 POPE  626     183.480 258.140  63.550  1.00  0.00            
ATOM   3215  PO4 POPE  626     179.580 256.300  64.390  1.00  0.00            
ATOM   3216  GL1 POPE  626     179.650 257.080  60.130  1.00  0.00            
ATOM   3217  GL2 POPE  626     182.770 257.010  58.360  1.00  0.00            
ATOM   3218  C1A POPE  626     177.090 258.110  57.430  1.00  0.00            
ATOM   3219  D2A POPE  626     176.450 262.280  54.370  1.00  0.00            
ATOM   3220  C3A POPE  626     176.090 262.530  50.010  1.00  0.00            
ATOM   3221  C4A POPE  626     175.310 261.930  45.100  1.00  0.00            
ATOM   3222  C1B POPE  626     180.870 258.130  53.050  1.00  0.00            
ATOM   3223  C2B POPE  626     182.630 258.150  49.740  1.00  0.00            
ATOM   3224  C3B POPE  626     184.690 258.160  47.650  1.00  0.00            
ATOM   3225  C4B POPE  626     185.910 258.100  43.580  1.00  0.00            
ATOM   3226  GL0 POPG  627     163.540 200.730  56.850  1.00  0.00            
ATOM   3227  PO4 POPG  627     159.370 202.990  55.940  1.00  0.00            
ATOM   3228  GL1 POPG  627     160.830 199.560  53.260  1.00  0.00            
ATOM   3229  GL2 POPG  627     158.710 199.040  51.360  1.00  0.00            
ATOM   3230  C1A POPG  627     162.250 198.000  48.780  1.00  0.00            
ATOM   3231  D2A POPG  627     159.770 197.140  45.130  1.00  0.00            
ATOM   3232  C3A POPG  627     159.130 199.450  40.050  1.00  0.00            
ATOM   3233  C4A POPG  627     158.800 198.460  36.160  1.00  0.00            
ATOM   3234  C1B POPG  627     155.760 198.580  47.430  1.00  0.00            
ATOM   3235  C2B POPG  627     154.800 199.350  43.110  1.00  0.00            
ATOM   3236  C3B POPG  627     154.370 197.950  39.510  1.00  0.00            
ATOM   3237  C4B POPG  627     153.090 200.220  36.160  1.00  0.00            
ATOM   3238  GL0 POPG  628     172.510  21.220  65.910  1.00  0.00            
ATOM   3239  PO4 POPG  628     172.600  17.280  67.520  1.00  0.00            
ATOM   3240  GL1 POPG  628     171.770  16.640  63.400  1.00  0.00            
ATOM   3241  GL2 POPG  628     171.240  13.000  62.810  1.00  0.00            
ATOM   3242  C1A POPG  628     169.390  18.370  60.000  1.00  0.00            
ATOM   3243  D2A POPG  628     169.680  18.990  55.410  1.00  0.00            
ATOM   3244  C3A POPG  628     168.910  16.470  51.980  1.00  0.00            
ATOM   3245  C4A POPG  628     169.790  16.460  48.450  1.00  0.00            
ATOM   3246  C1B POPG  628     174.330  12.020  60.990  1.00  0.00            
ATOM   3247  C2B POPG  628     177.540  13.780  58.290  1.00  0.00            
ATOM   3248  C3B POPG  628     178.710  14.810  54.230  1.00  0.00            
ATOM   3249  C4B POPG  628     179.710  12.680  50.060  1.00  0.00            
ATOM   3250  GL0 POPG  629     158.060  68.500  64.410  1.00  0.00            
ATOM   3251  PO4 POPG  629     155.690  72.660  64.170  1.00  0.00            
ATOM   3252  GL1 POPG  629     156.050  74.480  59.190  1.00  0.00            
ATOM   3253  GL2 POPG  629     154.550  77.330  59.190  1.00  0.00            
ATOM   3254  C1A POPG  629     157.380  74.390  53.970  1.00  0.00            
ATOM   3255  D2A POPG  629     156.430  73.440  49.910  1.00  0.00            
ATOM   3256  C3A POPG  629     157.120  69.220  46.130  1.00  0.00            
ATOM   3257  C4A POPG  629     157.080  70.060  42.420  1.00  0.00            
ATOM   3258  C1B POPG  629     152.590  75.420  55.920  1.00  0.00            
ATOM   3259  C2B POPG  629     151.880  72.280  53.430  1.00  0.00            
ATOM   3260  C3B POPG  629     151.630  71.250  49.080  1.00  0.00            
ATOM   3261  C4B POPG  629     152.690  71.210  45.220  1.00  0.00            
ATOM   3262  GL0 POPG  630     188.690  80.510  66.420  1.00  0.00            
ATOM   3263  PO4 POPG  630     191.430  77.240  67.480  1.00  0.00            
ATOM   3264  GL1 POPG  630     192.640  75.050  64.400  1.00  0.00            
ATOM   3265  GL2 POPG  630     192.230  71.650  64.560  1.00  0.00            
ATOM   3266  C1A POPG  630     190.390  74.590  61.350  1.00  0.00            
ATOM   3267  D2A POPG  630     189.610  72.350  57.620  1.00  0.00            
ATOM   3268  C3A POPG  630     192.450  70.500  54.920  1.00  0.00            
ATOM   3269  C4A POPG  630     194.690  71.630  51.560  1.00  0.00            
ATOM   3270  C1B POPG  630     190.440  67.730  62.310  1.00  0.00            
ATOM   3271  C2B POPG  630     191.540  65.820  58.790  1.00  0.00            
ATOM   3272  C3B POPG  630     192.970  61.770  56.850  1.00  0.00            
ATOM   3273  C4B POPG  630     196.340  58.360  58.800  1.00  0.00            
ATOM   3274  GL0 POPG  631      52.740  48.810  70.640  1.00  0.00            
ATOM   3275  PO4 POPG  631      50.870  45.140  70.710  1.00  0.00            
ATOM   3276  GL1 POPG  631      49.260  44.450  67.370  1.00  0.00            
ATOM   3277  GL2 POPG  631      47.260  46.570  66.760  1.00  0.00            
ATOM   3278  C1A POPG  631      50.990  42.930  63.450  1.00  0.00            
ATOM   3279  D2A POPG  631      49.270  43.460  60.290  1.00  0.00            
ATOM   3280  C3A POPG  631      51.750  44.600  56.190  1.00  0.00            
ATOM   3281  C4A POPG  631      49.690  44.180  51.510  1.00  0.00            
ATOM   3282  C1B POPG  631      49.130  47.590  63.190  1.00  0.00            
ATOM   3283  C2B POPG  631      49.310  47.940  58.960  1.00  0.00            
ATOM   3284  C3B POPG  631      47.650  49.250  55.220  1.00  0.00            
ATOM   3285  C4B POPG  631      44.590  46.340  51.640  1.00  0.00            
ATOM   3286  GL0 POPG  632     108.260 159.150  64.200  1.00  0.00            
ATOM   3287  PO4 POPG  632     108.580 159.700  60.090  1.00  0.00            
ATOM   3288  GL1 POPG  632     108.670 159.600  55.980  1.00  0.00            
ATOM   3289  GL2 POPG  632     108.880 162.540  55.190  1.00  0.00            
ATOM   3290  C1A POPG  632     109.020 157.210  52.440  1.00  0.00            
ATOM   3291  D2A POPG  632     111.230 154.160  49.270  1.00  0.00            
ATOM   3292  C3A POPG  632     110.700 151.320  46.250  1.00  0.00            
ATOM   3293  C4A POPG  632     110.520 148.660  42.560  1.00  0.00            
ATOM   3294  C1B POPG  632     106.230 161.870  52.050  1.00  0.00            
ATOM   3295  C2B POPG  632     106.770 159.460  48.280  1.00  0.00            
ATOM   3296  C3B POPG  632     105.100 157.950  44.560  1.00  0.00            
ATOM   3297  C4B POPG  632     106.180 157.390  40.410  1.00  0.00            
ATOM   3298  GL0 POPG  633      20.780  89.140  71.500  1.00  0.00            
ATOM   3299  PO4 POPG  633      20.610  85.910  68.260  1.00  0.00            
ATOM   3300  GL1 POPG  633      20.030  86.950  64.080  1.00  0.00            
ATOM   3301  GL2 POPG  633      18.390  88.850  62.220  1.00  0.00            
ATOM   3302  C1A POPG  633      22.770  87.060  60.820  1.00  0.00            
ATOM   3303  D2A POPG  633      26.270  86.360  58.090  1.00  0.00            
ATOM   3304  C3A POPG  633      24.480  83.910  54.840  1.00  0.00            
ATOM   3305  C4A POPG  633      22.250  86.150  51.230  1.00  0.00            
ATOM   3306  C1B POPG  633      19.450  90.120  58.570  1.00  0.00            
ATOM   3307  C2B POPG  633      22.610  88.990  55.350  1.00  0.00            
ATOM   3308  C3B POPG  633      25.490  90.850  52.210  1.00  0.00            
ATOM   3309  C4B POPG  633      27.740  93.600  49.940  1.00  0.00            
ATOM   3310  GL0 POPG  634      40.840 148.760  67.130  1.00  0.00            
ATOM   3311  PO4 POPG  634      42.730 150.230  62.320  1.00  0.00            
ATOM   3312  GL1 POPG  634      44.140 149.890  58.340  1.00  0.00            
ATOM   3313  GL2 POPG  634      41.310 148.350  57.690  1.00  0.00            
ATOM   3314  C1A POPG  634      45.030 147.050  54.570  1.00  0.00            
ATOM   3315  D2A POPG  634      45.130 143.710  51.080  1.00  0.00            
ATOM   3316  C3A POPG  634      45.860 142.580  47.080  1.00  0.00            
ATOM   3317  C4A POPG  634      44.020 142.930  42.760  1.00  0.00            
ATOM   3318  C1B POPG  634      40.110 147.230  52.880  1.00  0.00            
ATOM   3319  C2B POPG  634      42.110 147.100  48.450  1.00  0.00            
ATOM   3320  C3B POPG  634      44.670 147.650  44.670  1.00  0.00            
ATOM   3321  C4B POPG  634      46.630 150.090  41.260  1.00  0.00            
ATOM   3322  GL0 POPG  635      79.380  99.930  72.710  1.00  0.00            
ATOM   3323  PO4 POPG  635      78.750  99.420  68.120  1.00  0.00            
ATOM   3324  GL1 POPG  635      80.310 102.880  65.350  1.00  0.00            
ATOM   3325  GL2 POPG  635      78.880 106.370  65.650  1.00  0.00            
ATOM   3326  C1A POPG  635      80.280 103.410  60.870  1.00  0.00            
ATOM   3327  D2A POPG  635      82.110 102.680  56.440  1.00  0.00            
ATOM   3328  C3A POPG  635      81.790 102.170  52.850  1.00  0.00            
ATOM   3329  C4A POPG  635      79.370 102.640  49.180  1.00  0.00            
ATOM   3330  C1B POPG  635      79.290 109.280  62.000  1.00  0.00            
ATOM   3331  C2B POPG  635      79.490 106.980  57.860  1.00  0.00            
ATOM   3332  C3B POPG  635      79.950 106.570  53.170  1.00  0.00            
ATOM   3333  C4B POPG  635      83.780 105.930  50.490  1.00  0.00            
ATOM   3334  GL0 POPG  636     210.550 270.540  71.520  1.00  0.00            
ATOM   3335  PO4 POPG  636     209.160 267.550  68.580  1.00  0.00            
ATOM   3336  GL1 POPG  636     211.120 268.300  64.930  1.00  0.00            
ATOM   3337  GL2 POPG  636     213.150 265.830  62.240  1.00  0.00            
ATOM   3338  C1A POPG  636     208.110 267.890  62.370  1.00  0.00            
ATOM   3339  D2A POPG  636     209.630 267.040  58.210  1.00  0.00            
ATOM   3340  C3A POPG  636     211.630 268.140  54.550  1.00  0.00            
ATOM   3341  C4A POPG  636     211.620 271.710  51.080  1.00  0.00            
ATOM   3342  C1B POPG  636     214.240 269.100  58.940  1.00  0.00            
ATOM   3343  C2B POPG  636     216.180 270.800  55.290  1.00  0.00            
ATOM   3344  C3B POPG  636     215.700 269.550  51.500  1.00  0.00            
ATOM   3345  C4B POPG  636     215.970 267.640  47.800  1.00  0.00            
ATOM   3346  NH3 POPE  637      51.120 250.360  60.730  1.00  0.00            
ATOM   3347  PO4 POPE  637      52.470 246.680  59.670  1.00  0.00            
ATOM   3348  GL1 POPE  637      52.600 248.380  56.140  1.00  0.00            
ATOM   3349  GL2 POPE  637      53.230 251.090  56.350  1.00  0.00            
ATOM   3350  C1A POPE  637      51.060 247.490  51.380  1.00  0.00            
ATOM   3351  D2A POPE  637      51.640 248.520  46.900  1.00  0.00            
ATOM   3352  C3A POPE  637      54.360 246.780  44.250  1.00  0.00            
ATOM   3353  C4A POPE  637      55.490 242.350  44.220  1.00  0.00            
ATOM   3354  C1B POPE  637      54.350 251.550  51.540  1.00  0.00            
ATOM   3355  C2B POPE  637      56.380 251.290  46.590  1.00  0.00            
ATOM   3356  C3B POPE  637      55.360 251.740  42.280  1.00  0.00            
ATOM   3357  C4B POPE  637      54.340 252.410  38.270  1.00  0.00            
ATOM   3358  NH3 POPE  638     230.460 157.840  56.480  1.00  0.00            
ATOM   3359  PO4 POPE  638     228.400 153.130  58.620  1.00  0.00            
ATOM   3360  GL1 POPE  638     226.930 154.220  54.590  1.00  0.00            
ATOM   3361  GL2 POPE  638     223.830 152.850  53.870  1.00  0.00            
ATOM   3362  C1A POPE  638     226.820 155.040  50.820  1.00  0.00            
ATOM   3363  D2A POPE  638     227.080 155.010  46.070  1.00  0.00            
ATOM   3364  C3A POPE  638     228.210 158.430  43.630  1.00  0.00            
ATOM   3365  C4A POPE  638     227.010 160.370  40.520  1.00  0.00            
ATOM   3366  C1B POPE  638     225.110 149.900  50.380  1.00  0.00            
ATOM   3367  C2B POPE  638     227.210 149.650  45.950  1.00  0.00            
ATOM   3368  C3B POPE  638     229.320 150.080  43.130  1.00  0.00            
ATOM   3369  C4B POPE  638     231.810 147.440  40.810  1.00  0.00            
ATOM   3370  GL0 POPG  639     229.450 190.020  58.870  1.00  0.00            
ATOM   3371  PO4 POPG  639     232.550 188.500  60.460  1.00  0.00            
ATOM   3372  GL1 POPG  639     231.690 185.440  57.820  1.00  0.00            
ATOM   3373  GL2 POPG  639     233.560 184.230  55.670  1.00  0.00            
ATOM   3374  C1A POPG  639     229.060 182.250  54.470  1.00  0.00            
ATOM   3375  D2A POPG  639     227.670 178.320  52.860  1.00  0.00            
ATOM   3376  C3A POPG  639     227.510 176.980  49.060  1.00  0.00            
ATOM   3377  C4A POPG  639     227.320 178.450  45.530  1.00  0.00            
ATOM   3378  C1B POPG  639     232.560 185.710  51.330  1.00  0.00            
ATOM   3379  C2B POPG  639     233.880 185.620  47.020  1.00  0.00            
ATOM   3380  C3B POPG  639     235.040 184.580  41.930  1.00  0.00            
ATOM   3381  C4B POPG  639     232.700 181.090  38.150  1.00  0.00            
ATOM   3382  NH3 POPE  640     186.240 187.410  64.670  1.00  0.00            
ATOM   3383  PO4 POPE  640     186.950 184.100  67.640  1.00  0.00            
ATOM   3384  GL1 POPE  640     186.730 182.000  63.730  1.00  0.00            
ATOM   3385  GL2 POPE  640     189.200 181.190  61.940  1.00  0.00            
ATOM   3386  C1A POPE  640     184.730 180.690  60.430  1.00  0.00            
ATOM   3387  D2A POPE  640     181.350 179.300  60.180  1.00  0.00            
ATOM   3388  C3A POPE  640     178.640 181.060  57.040  1.00  0.00            
ATOM   3389  C4A POPE  640     175.850 180.880  54.690  1.00  0.00            
ATOM   3390  C1B POPE  640     188.860 179.390  57.850  1.00  0.00            
ATOM   3391  C2B POPE  640     188.050 177.040  53.450  1.00  0.00            
ATOM   3392  C3B POPE  640     191.360 175.690  50.980  1.00  0.00            
ATOM   3393  C4B POPE  640     193.460 176.650  47.870  1.00  0.00            
ATOM   3394  GL0 POPG  641     274.170  55.560  68.250  1.00  0.00            
ATOM   3395  PO4 POPG  641     275.170  52.450  64.740  1.00  0.00            
ATOM   3396  GL1 POPG  641     272.540  50.820  61.910  1.00  0.00            
ATOM   3397  GL2 POPG  641     271.050  52.710  60.480  1.00  0.00            
ATOM   3398  C1A POPG  641     273.190  48.910  57.520  1.00  0.00            
ATOM   3399  D2A POPG  641     274.280  47.320  53.330  1.00  0.00            
ATOM   3400  C3A POPG  641     275.450  43.050  55.470  1.00  0.00            
ATOM   3401  C4A POPG  641     276.440  40.770  60.050  1.00  0.00            
ATOM   3402  C1B POPG  641     272.920  53.900  56.220  1.00  0.00            
ATOM   3403  C2B POPG  641     274.840  52.580  52.110  1.00  0.00            
ATOM   3404  C3B POPG  641     272.340  50.390  48.580  1.00  0.00            
ATOM   3405  C4B POPG  641     270.980  46.990  48.530  1.00  0.00            
ATOM   3406  GL0 POPG  642     200.510 181.450  62.690  1.00  0.00            
ATOM   3407  PO4 POPG  642     202.600 185.390  62.360  1.00  0.00            
ATOM   3408  GL1 POPG  642     205.730 185.810  59.580  1.00  0.00            
ATOM   3409  GL2 POPG  642     205.790 188.290  57.270  1.00  0.00            
ATOM   3410  C1A POPG  642     209.330 185.060  55.920  1.00  0.00            
ATOM   3411  D2A POPG  642     210.630 185.960  50.760  1.00  0.00            
ATOM   3412  C3A POPG  642     209.620 185.930  47.410  1.00  0.00            
ATOM   3413  C4A POPG  642     209.780 186.040  43.460  1.00  0.00            
ATOM   3414  C1B POPG  642     209.060 189.840  53.880  1.00  0.00            
ATOM   3415  C2B POPG  642     212.720 191.790  53.800  1.00  0.00            
ATOM   3416  C3B POPG  642     213.040 194.920  50.510  1.00  0.00            
ATOM   3417  C4B POPG  642     215.530 194.000  46.650  1.00  0.00            
ATOM   3418  NH3 POPE  643      25.050  91.250  69.280  1.00  0.00            
ATOM   3419  PO4 POPE  643      21.520  91.230  66.780  1.00  0.00            
ATOM   3420  GL1 POPE  643      22.710  93.040  62.400  1.00  0.00            
ATOM   3421  GL2 POPE  643      25.150  91.260  61.050  1.00  0.00            
ATOM   3422  C1A POPE  643      22.390  95.240  59.250  1.00  0.00            
ATOM   3423  D2A POPE  643      22.570  94.340  55.580  1.00  0.00            
ATOM   3424  C3A POPE  643      21.290  98.140  51.950  1.00  0.00            
ATOM   3425  C4A POPE  643      22.820 100.350  49.700  1.00  0.00            
ATOM   3426  C1B POPE  643      27.610  91.110  56.840  1.00  0.00            
ATOM   3427  C2B POPE  643      30.930  91.420  53.810  1.00  0.00            
ATOM   3428  C3B POPE  643      33.340  92.420  49.780  1.00  0.00            
ATOM   3429  C4B POPE  643      36.070  91.220  45.710  1.00  0.00            
ATOM   3430  NH3 POPE  644      19.900 272.960  61.300  1.00  0.00            
ATOM   3431  PO4 POPE  644      22.620 275.630  60.540  1.00  0.00            
ATOM   3432  GL1 POPE  644      22.510 276.900  56.650  1.00  0.00            
ATOM   3433  GL2 POPE  644      22.240 280.310  55.630  1.00  0.00            
ATOM   3434  C1A POPE  644      21.710 277.380  51.340  1.00  0.00            
ATOM   3435  D2A POPE  644      22.280 276.630  47.330  1.00  0.00            
ATOM   3436  C3A POPE  644      18.970 273.540  44.260  1.00  0.00            
ATOM   3437  C4A POPE  644      15.160 270.830  44.430  1.00  0.00            
ATOM   3438  C1B POPE  644      18.760 281.620  53.200  1.00  0.00            
ATOM   3439  C2B POPE  644      17.510 285.250  50.910  1.00  0.00            
ATOM   3440  C3B POPE  644      16.200 287.490  48.340  1.00  0.00            
ATOM   3441  C4B POPE  644      16.760 290.190  45.180  1.00  0.00            
ATOM   3442  NH3 POPE  645      81.830 144.300  66.830  1.00  0.00            
ATOM   3443  PO4 POPE  645      80.390 147.600  64.670  1.00  0.00            
ATOM   3444  GL1 POPE  645      78.220 145.800  60.850  1.00  0.00            
ATOM   3445  GL2 POPE  645      75.340 146.210  59.970  1.00  0.00            
ATOM   3446  C1A POPE  645      80.390 146.610  56.650  1.00  0.00            
ATOM   3447  D2A POPE  645      78.180 148.740  53.480  1.00  0.00            
ATOM   3448  C3A POPE  645      76.470 151.490  50.930  1.00  0.00            
ATOM   3449  C4A POPE  645      78.910 152.030  47.960  1.00  0.00            
ATOM   3450  C1B POPE  645      76.110 144.330  56.230  1.00  0.00            
ATOM   3451  C2B POPE  645      75.850 142.860  51.030  1.00  0.00            
ATOM   3452  C3B POPE  645      72.280 139.980  47.460  1.00  0.00            
ATOM   3453  C4B POPE  645      70.330 139.550  42.700  1.00  0.00            
ATOM   3454  GL0 POPG  646      17.080 209.010  55.150  1.00  0.00            
ATOM   3455  PO4 POPG  646      13.520 209.580  57.130  1.00  0.00            
ATOM   3456  GL1 POPG  646      12.600 209.130  52.490  1.00  0.00            
ATOM   3457  GL2 POPG  646      14.320 207.120  51.210  1.00  0.00            
ATOM   3458  C1A POPG  646       9.440 208.500  50.310  1.00  0.00            
ATOM   3459  D2A POPG  646       5.830 206.250  49.210  1.00  0.00            
ATOM   3460  C3A POPG  646       5.620 202.260  46.700  1.00  0.00            
ATOM   3461  C4A POPG  646       4.670 197.480  47.340  1.00  0.00            
ATOM   3462  C1B POPG  646      13.520 208.740  47.120  1.00  0.00            
ATOM   3463  C2B POPG  646      14.140 211.000  42.850  1.00  0.00            
ATOM   3464  C3B POPG  646      15.120 210.470  39.330  1.00  0.00            
ATOM   3465  C4B POPG  646      15.550 212.120  36.060  1.00  0.00            
ATOM   3466  GL0 POPG  647     154.590 225.810  61.580  1.00  0.00            
ATOM   3467  PO4 POPG  647     158.740 225.950  59.380  1.00  0.00            
ATOM   3468  GL1 POPG  647     160.070 225.000  55.530  1.00  0.00            
ATOM   3469  GL2 POPG  647     162.690 226.460  54.620  1.00  0.00            
ATOM   3470  C1A POPG  647     158.360 225.330  51.330  1.00  0.00            
ATOM   3471  D2A POPG  647     154.610 228.560  49.130  1.00  0.00            
ATOM   3472  C3A POPG  647     155.880 229.840  44.550  1.00  0.00            
ATOM   3473  C4A POPG  647     159.440 229.490  42.410  1.00  0.00            
ATOM   3474  C1B POPG  647     165.530 227.800  50.660  1.00  0.00            
ATOM   3475  C2B POPG  647     168.030 226.750  48.360  1.00  0.00            
ATOM   3476  C3B POPG  647     170.930 225.160  45.510  1.00  0.00            
ATOM   3477  C4B POPG  647     173.540 223.350  42.030  1.00  0.00            
ATOM   3478  GL0 POPG  648      22.710 151.840  73.250  1.00  0.00            
ATOM   3479  PO4 POPG  648      22.300 150.510  69.350  1.00  0.00            
ATOM   3480  GL1 POPG  648      20.260 148.520  64.850  1.00  0.00            
ATOM   3481  GL2 POPG  648      20.080 150.520  61.820  1.00  0.00            
ATOM   3482  C1A POPG  648      18.370 144.610  63.150  1.00  0.00            
ATOM   3483  D2A POPG  648      16.150 142.820  59.330  1.00  0.00            
ATOM   3484  C3A POPG  648      18.260 144.270  54.850  1.00  0.00            
ATOM   3485  C4A POPG  648      17.170 144.250  51.290  1.00  0.00            
ATOM   3486  C1B POPG  648      20.690 146.470  58.680  1.00  0.00            
ATOM   3487  C2B POPG  648      21.620 147.650  53.850  1.00  0.00            
ATOM   3488  C3B POPG  648      21.190 148.120  49.300  1.00  0.00            
ATOM   3489  C4B POPG  648      17.620 147.200  46.020  1.00  0.00            
ATOM   3490  GL0 POPG  649      37.100 219.900  59.260  1.00  0.00            
ATOM   3491  PO4 POPG  649      32.610 221.470  58.130  1.00  0.00            
ATOM   3492  GL1 POPG  649      31.940 219.680  54.410  1.00  0.00            
ATOM   3493  GL2 POPG  649      29.470 217.410  53.240  1.00  0.00            
ATOM   3494  C1A POPG  649      34.540 217.200  52.000  1.00  0.00            
ATOM   3495  D2A POPG  649      35.130 213.730  53.860  1.00  0.00            
ATOM   3496  C3A POPG  649      37.340 211.770  51.190  1.00  0.00            
ATOM   3497  C4A POPG  649      37.260 212.080  48.150  1.00  0.00            
ATOM   3498  C1B POPG  649      30.530 219.130  48.940  1.00  0.00            
ATOM   3499  C2B POPG  649      29.700 216.400  45.330  1.00  0.00            
ATOM   3500  C3B POPG  649      33.050 214.850  41.410  1.00  0.00            
ATOM   3501  C4B POPG  649      37.180 212.790  43.050  1.00  0.00            
ATOM   3502  NH3 POPE  650     273.410  99.000  73.340  1.00  0.00            
ATOM   3503  PO4 POPE  650     274.570 101.510  70.010  1.00  0.00            
ATOM   3504  GL1 POPE  650     276.660 102.030  65.820  1.00  0.00            
ATOM   3505  GL2 POPE  650     277.220 105.690  64.420  1.00  0.00            
ATOM   3506  C1A POPE  650     277.910 100.750  61.520  1.00  0.00            
ATOM   3507  D2A POPE  650     279.500 101.280  57.650  1.00  0.00            
ATOM   3508  C3A POPE  650     279.570 101.200  52.730  1.00  0.00            
ATOM   3509  C4A POPE  650     280.690  97.420  49.950  1.00  0.00            
ATOM   3510  C1B POPE  650     277.090 105.550  59.730  1.00  0.00            
ATOM   3511  C2B POPE  650     275.180 104.480  56.600  1.00  0.00            
ATOM   3512  C3B POPE  650     274.210 103.200  52.790  1.00  0.00            
ATOM   3513  C4B POPE  650     275.100 100.680  49.540  1.00  0.00            
ATOM   3514  NH3 POPE  651     198.710 162.650  63.650  1.00  0.00            
ATOM   3515  PO4 POPE  651     199.640 166.210  62.360  1.00  0.00            
ATOM   3516  GL1 POPE  651     199.510 169.770  60.000  1.00  0.00            
ATOM   3517  GL2 POPE  651     200.700 172.550  60.500  1.00  0.00            
ATOM   3518  C1A POPE  651     201.740 169.870  55.220  1.00  0.00            
ATOM   3519  D2A POPE  651     204.270 169.940  52.840  1.00  0.00            
ATOM   3520  C3A POPE  651     206.770 172.050  50.350  1.00  0.00            
ATOM   3521  C4A POPE  651     207.280 172.760  46.550  1.00  0.00            
ATOM   3522  C1B POPE  651     200.260 174.620  56.680  1.00  0.00            
ATOM   3523  C2B POPE  651     200.810 173.960  51.550  1.00  0.00            
ATOM   3524  C3B POPE  651     201.410 173.140  47.000  1.00  0.00            
ATOM   3525  C4B POPE  651     202.850 170.940  43.530  1.00  0.00            
ATOM   3526  GL0 POPG  652     181.920  75.320  70.610  1.00  0.00            
ATOM   3527  PO4 POPG  652     183.020  71.470  67.660  1.00  0.00            
ATOM   3528  GL1 POPG  652     186.100  69.680  64.060  1.00  0.00            
ATOM   3529  GL2 POPG  652     187.330  71.540  63.310  1.00  0.00            
ATOM   3530  C1A POPG  652     185.830  67.890  60.030  1.00  0.00            
ATOM   3531  D2A POPG  652     186.690  67.470  55.310  1.00  0.00            
ATOM   3532  C3A POPG  652     189.450  67.830  52.550  1.00  0.00            
ATOM   3533  C4A POPG  652     190.630  69.130  49.000  1.00  0.00            
ATOM   3534  C1B POPG  652     185.060  73.630  59.060  1.00  0.00            
ATOM   3535  C2B POPG  652     185.400  72.100  55.220  1.00  0.00            
ATOM   3536  C3B POPG  652     184.370  74.310  51.120  1.00  0.00            
ATOM   3537  C4B POPG  652     182.860  77.430  50.160  1.00  0.00            
ATOM   3538  NH3 POPE  653       9.160  39.650  67.460  1.00  0.00            
ATOM   3539  PO4 POPE  653       5.580  39.070  69.650  1.00  0.00            
ATOM   3540  GL1 POPE  653       5.040  38.060  65.080  1.00  0.00            
ATOM   3541  GL2 POPE  653       4.420  41.980  64.180  1.00  0.00            
ATOM   3542  C1A POPE  653       4.220  36.570  60.660  1.00  0.00            
ATOM   3543  D2A POPE  653       3.920  33.640  56.890  1.00  0.00            
ATOM   3544  C3A POPE  653       2.700  34.550  53.560  1.00  0.00            
ATOM   3545  C4A POPE  653       4.690  34.000  51.120  1.00  0.00            
ATOM   3546  C1B POPE  653       2.640  42.130  60.300  1.00  0.00            
ATOM   3547  C2B POPE  653       3.300  44.090  55.640  1.00  0.00            
ATOM   3548  C3B POPE  653       2.750  45.820  52.180  1.00  0.00            
ATOM   3549  C4B POPE  653       5.460  45.970  49.220  1.00  0.00            
ATOM   3550  GL0 POPG  654      17.900 140.870  67.050  1.00  0.00            
ATOM   3551  PO4 POPG  654      21.950 139.050  67.840  1.00  0.00            
ATOM   3552  GL1 POPG  654      23.240 137.120  64.820  1.00  0.00            
ATOM   3553  GL2 POPG  654      25.770 137.950  63.710  1.00  0.00            
ATOM   3554  C1A POPG  654      20.100 134.840  62.350  1.00  0.00            
ATOM   3555  D2A POPG  654      18.530 133.570  58.660  1.00  0.00            
ATOM   3556  C3A POPG  654      21.030 133.330  54.930  1.00  0.00            
ATOM   3557  C4A POPG  654      21.360 135.290  50.640  1.00  0.00            
ATOM   3558  C1B POPG  654      24.860 136.820  59.500  1.00  0.00            
ATOM   3559  C2B POPG  654      24.980 136.500  54.530  1.00  0.00            
ATOM   3560  C3B POPG  654      28.030 136.540  51.480  1.00  0.00            
ATOM   3561  C4B POPG  654      29.650 138.740  47.880  1.00  0.00            
ATOM   3562  NH3 POPE  655     155.260 182.030  60.480  1.00  0.00            
ATOM   3563  PO4 POPE  655     154.360 186.720  59.760  1.00  0.00            
ATOM   3564  GL1 POPE  655     152.130 183.680  55.930  1.00  0.00            
ATOM   3565  GL2 POPE  655     153.710 180.130  55.950  1.00  0.00            
ATOM   3566  C1A POPE  655     152.470 180.680  51.490  1.00  0.00            
ATOM   3567  D2A POPE  655     150.600 179.590  48.900  1.00  0.00            
ATOM   3568  C3A POPE  655     152.410 177.530  46.220  1.00  0.00            
ATOM   3569  C4A POPE  655     154.220 176.240  42.990  1.00  0.00            
ATOM   3570  C1B POPE  655     158.030 177.600  55.900  1.00  0.00            
ATOM   3571  C2B POPE  655     161.290 177.270  53.260  1.00  0.00            
ATOM   3572  C3B POPE  655     160.900 175.590  49.440  1.00  0.00            
ATOM   3573  C4B POPE  655     162.710 174.030  45.970  1.00  0.00            
ATOM   3574  GL0 POPG  656     283.010 241.960  67.130  1.00  0.00            
ATOM   3575  PO4 POPG  656     280.870 238.060  65.280  1.00  0.00            
ATOM   3576  GL1 POPG  656     279.400 237.990  60.590  1.00  0.00            
ATOM   3577  GL2 POPG  656     278.390 241.360  60.490  1.00  0.00            
ATOM   3578  C1A POPG  656     281.250 238.780  56.230  1.00  0.00            
ATOM   3579  D2A POPG  656     281.010 240.380  53.030  1.00  0.00            
ATOM   3580  C3A POPG  656     278.780 243.610  51.320  1.00  0.00            
ATOM   3581  C4A POPG  656     275.710 245.190  49.020  1.00  0.00            
ATOM   3582  C1B POPG  656     278.290 243.360  57.560  1.00  0.00            
ATOM   3583  C2B POPG  656     279.680 246.770  54.850  1.00  0.00            
ATOM   3584  C3B POPG  656     282.130 246.820  51.470  1.00  0.00            
ATOM   3585  C4B POPG  656     284.690 245.570  49.260  1.00  0.00            
ATOM   3586  NH3 POPE  657     169.830  79.230  67.240  1.00  0.00            
ATOM   3587  PO4 POPE  657     169.440  83.310  68.030  1.00  0.00            
ATOM   3588  GL1 POPE  657     171.390  82.330  64.110  1.00  0.00            
ATOM   3589  GL2 POPE  657     169.170  83.700  62.400  1.00  0.00            
ATOM   3590  C1A POPE  657     172.900  80.310  60.270  1.00  0.00            
ATOM   3591  D2A POPE  657     176.920  78.540  58.500  1.00  0.00            
ATOM   3592  C3A POPE  657     179.800  80.440  55.190  1.00  0.00            
ATOM   3593  C4A POPE  657     180.510  82.130  50.620  1.00  0.00            
ATOM   3594  C1B POPE  657     169.900  84.480  58.390  1.00  0.00            
ATOM   3595  C2B POPE  657     168.230  83.760  54.750  1.00  0.00            
ATOM   3596  C3B POPE  657     170.770  82.360  50.890  1.00  0.00            
ATOM   3597  C4B POPE  657     170.900  84.430  47.230  1.00  0.00            
ATOM   3598  NH3 POPE  658     187.670  85.910  66.710  1.00  0.00            
ATOM   3599  PO4 POPE  658     190.460  89.070  66.180  1.00  0.00            
ATOM   3600  GL1 POPE  658     189.680  89.230  62.260  1.00  0.00            
ATOM   3601  GL2 POPE  658     187.200  88.130  61.170  1.00  0.00            
ATOM   3602  C1A POPE  658     191.500  86.370  58.740  1.00  0.00            
ATOM   3603  D2A POPE  658     193.430  85.730  54.880  1.00  0.00            
ATOM   3604  C3A POPE  658     196.960  87.650  54.760  1.00  0.00            
ATOM   3605  C4A POPE  658     196.310  92.320  54.050  1.00  0.00            
ATOM   3606  C1B POPE  658     186.390  87.040  56.300  1.00  0.00            
ATOM   3607  C2B POPE  658     184.100  85.890  52.140  1.00  0.00            
ATOM   3608  C3B POPE  658     183.380  86.770  47.880  1.00  0.00            
ATOM   3609  C4B POPE  658     182.740  88.520  44.080  1.00  0.00            
ATOM   3610  NH3 POPE  659     121.530  72.750  67.940  1.00  0.00            
ATOM   3611  PO4 POPE  659     119.380  75.970  66.180  1.00  0.00            
ATOM   3612  GL1 POPE  659     119.750  78.060  61.740  1.00  0.00            
ATOM   3613  GL2 POPE  659     122.780  79.330  62.060  1.00  0.00            
ATOM   3614  C1A POPE  659     119.120  77.940  57.230  1.00  0.00            
ATOM   3615  D2A POPE  659     115.610  76.290  54.840  1.00  0.00            
ATOM   3616  C3A POPE  659     112.620  76.780  52.430  1.00  0.00            
ATOM   3617  C4A POPE  659     109.570  73.620  50.810  1.00  0.00            
ATOM   3618  C1B POPE  659     121.820  81.930  58.820  1.00  0.00            
ATOM   3619  C2B POPE  659     118.380  82.410  55.380  1.00  0.00            
ATOM   3620  C3B POPE  659     115.830  81.530  50.800  1.00  0.00            
ATOM   3621  C4B POPE  659     115.430  79.630  46.740  1.00  0.00            
ATOM   3622  GL0 POPG  660     250.280 189.270  57.610  1.00  0.00            
ATOM   3623  PO4 POPG  660     247.500 185.430  57.480  1.00  0.00            
ATOM   3624  GL1 POPG  660     247.530 186.930  53.340  1.00  0.00            
ATOM   3625  GL2 POPG  660     244.740 185.540  52.730  1.00  0.00            
ATOM   3626  C1A POPG  660     249.920 186.570  49.710  1.00  0.00            
ATOM   3627  D2A POPG  660     249.580 185.990  45.470  1.00  0.00            
ATOM   3628  C3A POPG  660     250.300 182.820  43.110  1.00  0.00            
ATOM   3629  C4A POPG  660     247.560 181.370  39.810  1.00  0.00            
ATOM   3630  C1B POPG  660     243.880 184.900  48.830  1.00  0.00            
ATOM   3631  C2B POPG  660     244.310 187.610  45.170  1.00  0.00            
ATOM   3632  C3B POPG  660     246.430 190.340  46.890  1.00  0.00            
ATOM   3633  C4B POPG  660     244.790 189.970  49.910  1.00  0.00            
ATOM   3634  NH3 POPE  661     217.640  67.370  73.620  1.00  0.00            
ATOM   3635  PO4 POPE  661     215.290  66.710  69.710  1.00  0.00            
ATOM   3636  GL1 POPE  661     213.570  67.650  65.910  1.00  0.00            
ATOM   3637  GL2 POPE  661     214.670  69.000  63.590  1.00  0.00            
ATOM   3638  C1A POPE  661     208.780  68.340  63.330  1.00  0.00            
ATOM   3639  D2A POPE  661     205.170  66.290  63.280  1.00  0.00            
ATOM   3640  C3A POPE  661     204.060  64.290  58.790  1.00  0.00            
ATOM   3641  C4A POPE  661     203.130  64.880  55.420  1.00  0.00            
ATOM   3642  C1B POPE  661     212.900  67.450  59.830  1.00  0.00            
ATOM   3643  C2B POPE  661     214.350  66.780  55.470  1.00  0.00            
ATOM   3644  C3B POPE  661     214.840  64.860  50.050  1.00  0.00            
ATOM   3645  C4B POPE  661     211.820  63.900  46.700  1.00  0.00            
ATOM   3646  NH3 POPE  662     183.880 289.890  64.360  1.00  0.00            
ATOM   3647  PO4 POPE  662     179.930 290.990  64.120  1.00  0.00            
ATOM   3648  GL1 POPE  662     181.940 292.050  60.400  1.00  0.00            
ATOM   3649  GL2 POPE  662     181.990 295.660  60.660  1.00  0.00            
ATOM   3650  C1A POPE  662     183.600 291.800  56.970  1.00  0.00            
ATOM   3651  D2A POPE  662     186.280 293.510  53.930  1.00  0.00            
ATOM   3652  C3A POPE  662     186.310 293.940  49.920  1.00  0.00            
ATOM   3653  C4A POPE  662     187.670 294.910  45.210  1.00  0.00            
ATOM   3654  C1B POPE  662     183.760 296.950  57.690  1.00  0.00            
ATOM   3655  C2B POPE  662     184.300   0.046  54.500  1.00  0.00            
ATOM   3656  C3B POPE  662     184.110 298.440  50.500  1.00  0.00            
ATOM   3657  C4B POPE  662     185.320   4.026  48.330  1.00  0.00            
ATOM   3658  NH3 POPE  663     291.640 167.120  62.760  1.00  0.00            
ATOM   3659  PO4 POPE  663     295.210 164.670  63.660  1.00  0.00            
ATOM   3660  GL1 POPE  663     295.340 163.760  59.400  1.00  0.00            
ATOM   3661  GL2 POPE  663     298.020 164.850  58.420  1.00  0.00            
ATOM   3662  C1A POPE  663     295.690 160.770  55.390  1.00  0.00            
ATOM   3663  D2A POPE  663     297.120 160.090  51.310  1.00  0.00            
ATOM   3664  C3A POPE  663     297.700 160.440  47.440  1.00  0.00            
ATOM   3665  C4A POPE  663       0.906 156.460  45.390  1.00  0.00            
ATOM   3666  C1B POPE  663     296.300 166.230  54.720  1.00  0.00            
ATOM   3667  C2B POPE  663     295.250 164.510  49.920  1.00  0.00            
ATOM   3668  C3B POPE  663     294.910 165.350  45.890  1.00  0.00            
ATOM   3669  C4B POPE  663     295.230 166.230  41.410  1.00  0.00            
ATOM   3670  NH3 POPE  664     267.830 198.930  58.640  1.00  0.00            
ATOM   3671  PO4 POPE  664     265.150 202.620  58.100  1.00  0.00            
ATOM   3672  GL1 POPE  664     264.270 203.660  53.620  1.00  0.00            
ATOM   3673  GL2 POPE  664     261.930 204.610  52.540  1.00  0.00            
ATOM   3674  C1A POPE  664     266.490 204.510  49.790  1.00  0.00            
ATOM   3675  D2A POPE  664     268.760 206.010  46.750  1.00  0.00            
ATOM   3676  C3A POPE  664     269.400 206.850  42.680  1.00  0.00            
ATOM   3677  C4A POPE  664     269.370 208.490  38.570  1.00  0.00            
ATOM   3678  C1B POPE  664     262.340 206.660  48.050  1.00  0.00            
ATOM   3679  C2B POPE  664     264.310 207.060  44.210  1.00  0.00            
ATOM   3680  C3B POPE  664     264.330 209.370  40.030  1.00  0.00            
ATOM   3681  C4B POPE  664     264.860 209.000  36.260  1.00  0.00            
ATOM   3682  NH3 POPE  665     111.210 238.310  61.530  1.00  0.00            
ATOM   3683  PO4 POPE  665     110.590 242.370  58.170  1.00  0.00            
ATOM   3684  GL1 POPE  665     111.690 242.620  54.350  1.00  0.00            
ATOM   3685  GL2 POPE  665     108.980 241.080  52.800  1.00  0.00            
ATOM   3686  C1A POPE  665     112.670 243.540  50.890  1.00  0.00            
ATOM   3687  D2A POPE  665     111.200 243.870  46.380  1.00  0.00            
ATOM   3688  C3A POPE  665     109.720 239.360  46.310  1.00  0.00            
ATOM   3689  C4A POPE  665     108.840 235.530  45.020  1.00  0.00            
ATOM   3690  C1B POPE  665     107.310 243.210  49.960  1.00  0.00            
ATOM   3691  C2B POPE  665     105.950 244.150  46.520  1.00  0.00            
ATOM   3692  C3B POPE  665     108.140 242.890  42.510  1.00  0.00            
ATOM   3693  C4B POPE  665     109.790 241.220  37.770  1.00  0.00            
ATOM   3694  NH3 POPE  666     277.290 200.840  56.710  1.00  0.00            
ATOM   3695  PO4 POPE  666     273.320 199.230  57.480  1.00  0.00            
ATOM   3696  GL1 POPE  666     272.440 197.530  53.260  1.00  0.00            
ATOM   3697  GL2 POPE  666     275.300 196.630  53.390  1.00  0.00            
ATOM   3698  C1A POPE  666     270.470 195.400  49.570  1.00  0.00            
ATOM   3699  D2A POPE  666     269.300 192.250  46.400  1.00  0.00            
ATOM   3700  C3A POPE  666     268.950 190.240  43.600  1.00  0.00            
ATOM   3701  C4A POPE  666     265.350 190.440  40.400  1.00  0.00            
ATOM   3702  C1B POPE  666     275.250 194.200  49.690  1.00  0.00            
ATOM   3703  C2B POPE  666     275.510 192.020  46.300  1.00  0.00            
ATOM   3704  C3B POPE  666     272.980 192.770  42.560  1.00  0.00            
ATOM   3705  C4B POPE  666     269.720 194.880  41.370  1.00  0.00            
ATOM   3706  NH3 POPE  667     276.760  25.860  68.280  1.00  0.00            
ATOM   3707  PO4 POPE  667     272.430  26.570  68.210  1.00  0.00            
ATOM   3708  GL1 POPE  667     273.530  26.410  64.110  1.00  0.00            
ATOM   3709  GL2 POPE  667     277.260  27.070  62.740  1.00  0.00            
ATOM   3710  C1A POPE  667     273.010  25.900  59.700  1.00  0.00            
ATOM   3711  D2A POPE  667     270.900  26.620  56.300  1.00  0.00            
ATOM   3712  C3A POPE  667     273.790  25.460  52.410  1.00  0.00            
ATOM   3713  C4A POPE  667     276.100  27.300  50.030  1.00  0.00            
ATOM   3714  C1B POPE  667     277.600  27.120  58.440  1.00  0.00            
ATOM   3715  C2B POPE  667     276.030  29.380  54.790  1.00  0.00            
ATOM   3716  C3B POPE  667     271.700  30.540  52.070  1.00  0.00            
ATOM   3717  C4B POPE  667     271.330  33.060  48.520  1.00  0.00            
ATOM   3718  GL0 POPG  668      53.730  16.990  70.050  1.00  0.00            
ATOM   3719  PO4 POPG  668      53.800  13.230  67.340  1.00  0.00            
ATOM   3720  GL1 POPG  668      54.040  14.560  62.530  1.00  0.00            
ATOM   3721  GL2 POPG  668      56.590  14.670  60.000  1.00  0.00            
ATOM   3722  C1A POPG  668      51.000  14.250  59.840  1.00  0.00            
ATOM   3723  D2A POPG  668      48.830  16.700  56.400  1.00  0.00            
ATOM   3724  C3A POPG  668      48.710  15.470  51.980  1.00  0.00            
ATOM   3725  C4A POPG  668      45.900  14.290  49.170  1.00  0.00            
ATOM   3726  C1B POPG  668      53.700  17.740  57.290  1.00  0.00            
ATOM   3727  C2B POPG  668      52.560  17.360  53.040  1.00  0.00            
ATOM   3728  C3B POPG  668      52.180  17.260  48.600  1.00  0.00            
ATOM   3729  C4B POPG  668      52.970  17.440  44.320  1.00  0.00            
ATOM   3730  GL0 POPG  669     247.070 279.130  72.100  1.00  0.00            
ATOM   3731  PO4 POPG  669     247.650 281.980  67.720  1.00  0.00            
ATOM   3732  GL1 POPG  669     246.940 285.780  65.260  1.00  0.00            
ATOM   3733  GL2 POPG  669     247.950 289.410  65.880  1.00  0.00            
ATOM   3734  C1A POPG  669     248.120 287.200  61.130  1.00  0.00            
ATOM   3735  D2A POPG  669     247.140 291.060  57.350  1.00  0.00            
ATOM   3736  C3A POPG  669     246.310 289.660  53.850  1.00  0.00            
ATOM   3737  C4A POPG  669     246.340 288.330  49.960  1.00  0.00            
ATOM   3738  C1B POPG  669     246.520 291.750  62.380  1.00  0.00            
ATOM   3739  C2B POPG  669     248.590 295.610  60.000  1.00  0.00            
ATOM   3740  C3B POPG  669     250.580 294.740  56.800  1.00  0.00            
ATOM   3741  C4B POPG  669     250.100 292.830  53.850  1.00  0.00            
ATOM   3742  NH3 POPE  670      21.410 242.290  63.530  1.00  0.00            
ATOM   3743  PO4 POPE  670      24.900 244.510  63.850  1.00  0.00            
ATOM   3744  GL1 POPE  670      23.190 245.560  60.620  1.00  0.00            
ATOM   3745  GL2 POPE  670      25.110 244.240  58.690  1.00  0.00            
ATOM   3746  C1A POPE  670      21.820 246.510  55.600  1.00  0.00            
ATOM   3747  D2A POPE  670      22.650 247.670  51.150  1.00  0.00            
ATOM   3748  C3A POPE  670      20.500 250.040  47.460  1.00  0.00            
ATOM   3749  C4A POPE  670      19.830 253.740  44.620  1.00  0.00            
ATOM   3750  C1B POPE  670      24.620 241.320  54.990  1.00  0.00            
ATOM   3751  C2B POPE  670      24.150 242.380  51.200  1.00  0.00            
ATOM   3752  C3B POPE  670      25.440 242.490  46.560  1.00  0.00            
ATOM   3753  C4B POPE  670      25.500 241.610  42.000  1.00  0.00            
ATOM   3754  NH3 POPE  671     209.400  19.490  70.550  1.00  0.00            
ATOM   3755  PO4 POPE  671     204.810  18.280  68.860  1.00  0.00            
ATOM   3756  GL1 POPE  671     205.590  16.470  64.920  1.00  0.00            
ATOM   3757  GL2 POPE  671     202.020  14.650  63.880  1.00  0.00            
ATOM   3758  C1A POPE  671     205.450  13.620  60.090  1.00  0.00            
ATOM   3759  D2A POPE  671     205.850  13.720  55.250  1.00  0.00            
ATOM   3760  C3A POPE  671     205.460  16.270  51.900  1.00  0.00            
ATOM   3761  C4A POPE  671     201.440  16.070  49.770  1.00  0.00            
ATOM   3762  C1B POPE  671     198.920  15.660  61.440  1.00  0.00            
ATOM   3763  C2B POPE  671     196.530  16.660  58.510  1.00  0.00            
ATOM   3764  C3B POPE  671     197.430  20.330  55.550  1.00  0.00            
ATOM   3765  C4B POPE  671     197.170  20.380  51.260  1.00  0.00            
ATOM   3766  NH3 POPE  672     140.600 133.910  53.440  1.00  0.00            
ATOM   3767  PO4 POPE  672     141.410 130.210  54.520  1.00  0.00            
ATOM   3768  GL1 POPE  672     139.360 128.870  50.890  1.00  0.00            
ATOM   3769  GL2 POPE  672     136.260 126.970  50.750  1.00  0.00            
ATOM   3770  C1A POPE  672     139.610 128.850  46.460  1.00  0.00            
ATOM   3771  D2A POPE  672     137.390 128.860  43.800  1.00  0.00            
ATOM   3772  C3A POPE  672     139.440 126.080  41.480  1.00  0.00            
ATOM   3773  C4A POPE  672     137.540 123.220  37.480  1.00  0.00            
ATOM   3774  C1B POPE  672     134.680 126.660  47.040  1.00  0.00            
ATOM   3775  C2B POPE  672     131.720 127.580  44.610  1.00  0.00            
ATOM   3776  C3B POPE  672     128.760 131.540  44.820  1.00  0.00            
ATOM   3777  C4B POPE  672     127.710 134.720  43.870  1.00  0.00            
ATOM   3778  NH3 POPE  673      86.050 180.720  59.750  1.00  0.00            
ATOM   3779  PO4 POPE  673      81.900 178.160  60.330  1.00  0.00            
ATOM   3780  GL1 POPE  673      81.690 180.130  56.170  1.00  0.00            
ATOM   3781  GL2 POPE  673      78.840 178.480  55.360  1.00  0.00            
ATOM   3782  C1A POPE  673      81.430 178.710  51.500  1.00  0.00            
ATOM   3783  D2A POPE  673      79.730 178.560  46.930  1.00  0.00            
ATOM   3784  C3A POPE  673      81.000 179.300  41.980  1.00  0.00            
ATOM   3785  C4A POPE  673      83.870 181.120  38.270  1.00  0.00            
ATOM   3786  C1B POPE  673      76.320 180.590  51.420  1.00  0.00            
ATOM   3787  C2B POPE  673      75.930 182.240  47.660  1.00  0.00            
ATOM   3788  C3B POPE  673      75.230 181.690  43.960  1.00  0.00            
ATOM   3789  C4B POPE  673      76.380 178.190  41.240  1.00  0.00            
ATOM   3790  NH3 POPE  674      15.940 226.780  57.920  1.00  0.00            
ATOM   3791  PO4 POPE  674      17.110 229.880  60.180  1.00  0.00            
ATOM   3792  GL1 POPE  674      16.360 231.750  55.910  1.00  0.00            
ATOM   3793  GL2 POPE  674      16.520 229.070  53.400  1.00  0.00            
ATOM   3794  C1A POPE  674      15.070 233.860  52.390  1.00  0.00            
ATOM   3795  D2A POPE  674      15.560 234.290  47.830  1.00  0.00            
ATOM   3796  C3A POPE  674      16.670 238.390  46.050  1.00  0.00            
ATOM   3797  C4A POPE  674      16.070 238.910  41.820  1.00  0.00            
ATOM   3798  C1B POPE  674      16.630 229.820  49.010  1.00  0.00            
ATOM   3799  C2B POPE  674      15.520 228.080  44.920  1.00  0.00            
ATOM   3800  C3B POPE  674      16.810 223.980  42.990  1.00  0.00            
ATOM   3801  C4B POPE  674      16.110 220.800  39.490  1.00  0.00            
ATOM   3802  NH3 POPE  675     294.740  96.650  67.320  1.00  0.00            
ATOM   3803  PO4 POPE  675     290.470  98.960  67.670  1.00  0.00            
ATOM   3804  GL1 POPE  675     290.250  99.780  63.400  1.00  0.00            
ATOM   3805  GL2 POPE  675     287.530  97.340  62.700  1.00  0.00            
ATOM   3806  C1A POPE  675     289.140 102.830  60.990  1.00  0.00            
ATOM   3807  D2A POPE  675     288.240 101.850  57.270  1.00  0.00            
ATOM   3808  C3A POPE  675     290.390 100.070  54.650  1.00  0.00            
ATOM   3809  C4A POPE  675     290.370  97.980  50.170  1.00  0.00            
ATOM   3810  C1B POPE  675     286.620  96.940  58.040  1.00  0.00            
ATOM   3811  C2B POPE  675     285.220  93.440  56.060  1.00  0.00            
ATOM   3812  C3B POPE  675     283.810  93.770  51.890  1.00  0.00            
ATOM   3813  C4B POPE  675     280.360  92.400  50.360  1.00  0.00            
ATOM   3814  NH3 POPE  676     156.690 119.280  58.220  1.00  0.00            
ATOM   3815  PO4 POPE  676     161.360 119.330  57.290  1.00  0.00            
ATOM   3816  GL1 POPE  676     162.540 118.960  53.790  1.00  0.00            
ATOM   3817  GL2 POPE  676     158.250 118.520  53.370  1.00  0.00            
ATOM   3818  C1A POPE  676     161.020 118.560  48.950  1.00  0.00            
ATOM   3819  D2A POPE  676     159.200 115.100  46.230  1.00  0.00            
ATOM   3820  C3A POPE  676     159.010 110.890  44.340  1.00  0.00            
ATOM   3821  C4A POPE  676     158.050 106.660  44.890  1.00  0.00            
ATOM   3822  C1B POPE  676     159.040 114.170  51.140  1.00  0.00            
ATOM   3823  C2B POPE  676     161.590 111.600  48.800  1.00  0.00            
ATOM   3824  C3B POPE  676     163.230 108.700  45.470  1.00  0.00            
ATOM   3825  C4B POPE  676     163.040 107.180  42.130  1.00  0.00            
ATOM   3826  GL0 POPG  677     293.140  73.440  69.410  1.00  0.00            
ATOM   3827  PO4 POPG  677     290.430  75.310  66.030  1.00  0.00            
ATOM   3828  GL1 POPG  677     290.420  73.310  62.040  1.00  0.00            
ATOM   3829  GL2 POPG  677     287.600  72.450  60.920  1.00  0.00            
ATOM   3830  C1A POPG  677     291.320  75.690  58.140  1.00  0.00            
ATOM   3831  D2A POPG  677     289.580  76.670  54.840  1.00  0.00            
ATOM   3832  C3A POPG  677     290.820  75.180  51.490  1.00  0.00            
ATOM   3833  C4A POPG  677     291.920  73.450  47.290  1.00  0.00            
ATOM   3834  C1B POPG  677     286.270  74.220  57.800  1.00  0.00            
ATOM   3835  C2B POPG  677     284.730  73.780  53.090  1.00  0.00            
ATOM   3836  C3B POPG  677     285.790  75.790  50.500  1.00  0.00            
ATOM   3837  C4B POPG  677     283.780  78.700  48.100  1.00  0.00            
ATOM   3838  GL0 POPG  678      57.760 157.810  66.850  1.00  0.00            
ATOM   3839  PO4 POPG  678      56.860 156.140  64.340  1.00  0.00            
ATOM   3840  GL1 POPG  678      58.810 155.020  61.120  1.00  0.00            
ATOM   3841  GL2 POPG  678      58.000 152.060  60.910  1.00  0.00            
ATOM   3842  C1A POPG  678      62.520 153.160  58.580  1.00  0.00            
ATOM   3843  D2A POPG  678      63.840 150.580  55.580  1.00  0.00            
ATOM   3844  C3A POPG  678      63.030 150.560  51.260  1.00  0.00            
ATOM   3845  C4A POPG  678      63.500 151.840  46.730  1.00  0.00            
ATOM   3846  C1B POPG  678      56.930 155.900  56.910  1.00  0.00            
ATOM   3847  C2B POPG  678      55.240 156.490  53.190  1.00  0.00            
ATOM   3848  C3B POPG  678      55.450 153.740  50.550  1.00  0.00            
ATOM   3849  C4B POPG  678      53.830 152.860  47.040  1.00  0.00            
ATOM   3850  NH3 POPE  679     233.020  67.940  64.200  1.00  0.00            
ATOM   3851  PO4 POPE  679     229.220  67.550  65.550  1.00  0.00            
ATOM   3852  GL1 POPE  679     228.580  64.480  62.860  1.00  0.00            
ATOM   3853  GL2 POPE  679     230.260  66.330  60.010  1.00  0.00            
ATOM   3854  C1A POPE  679     227.850  60.270  62.760  1.00  0.00            
ATOM   3855  D2A POPE  679     224.190  56.960  62.260  1.00  0.00            
ATOM   3856  C3A POPE  679     223.680  54.600  57.800  1.00  0.00            
ATOM   3857  C4A POPE  679     225.680  52.150  54.900  1.00  0.00            
ATOM   3858  C1B POPE  679     230.970  67.610  55.840  1.00  0.00            
ATOM   3859  C2B POPE  679     232.470  66.190  52.620  1.00  0.00            
ATOM   3860  C3B POPE  679     232.070  64.570  48.150  1.00  0.00            
ATOM   3861  C4B POPE  679     232.090  61.540  44.680  1.00  0.00            
ATOM   3862  NH3 POPE  680     224.090 162.210  58.920  1.00  0.00            
ATOM   3863  PO4 POPE  680     228.500 163.040  57.010  1.00  0.00            
ATOM   3864  GL1 POPE  680     229.650 164.850  52.320  1.00  0.00            
ATOM   3865  GL2 POPE  680     230.910 168.170  51.350  1.00  0.00            
ATOM   3866  C1A POPE  680     226.500 165.460  48.660  1.00  0.00            
ATOM   3867  D2A POPE  680     224.910 166.640  44.910  1.00  0.00            
ATOM   3868  C3A POPE  680     227.150 169.890  43.050  1.00  0.00            
ATOM   3869  C4A POPE  680     228.250 174.170  43.660  1.00  0.00            
ATOM   3870  C1B POPE  680     230.810 167.050  46.930  1.00  0.00            
ATOM   3871  C2B POPE  680     229.740 163.880  44.760  1.00  0.00            
ATOM   3872  C3B POPE  680     227.890 165.270  41.090  1.00  0.00            
ATOM   3873  C4B POPE  680     227.480 163.900  36.680  1.00  0.00            
ATOM   3874  NH3 POPE  681     156.190 230.170  59.490  1.00  0.00            
ATOM   3875  PO4 POPE  681     152.180 231.200  58.810  1.00  0.00            
ATOM   3876  GL1 POPE  681     153.120 233.930  54.970  1.00  0.00            
ATOM   3877  GL2 POPE  681     156.620 233.330  53.910  1.00  0.00            
ATOM   3878  C1A POPE  681     152.650 236.250  50.410  1.00  0.00            
ATOM   3879  D2A POPE  681     149.060 238.520  48.690  1.00  0.00            
ATOM   3880  C3A POPE  681     148.250 240.500  44.990  1.00  0.00            
ATOM   3881  C4A POPE  681     147.260 240.230  41.540  1.00  0.00            
ATOM   3882  C1B POPE  681     156.890 232.870  49.390  1.00  0.00            
ATOM   3883  C2B POPE  681     160.010 233.450  45.580  1.00  0.00            
ATOM   3884  C3B POPE  681     163.920 234.260  44.560  1.00  0.00            
ATOM   3885  C4B POPE  681     167.770 233.850  41.400  1.00  0.00            
ATOM   3886  NH3 POPE  682     169.650 240.440  59.370  1.00  0.00            
ATOM   3887  PO4 POPE  682     170.050 235.980  59.000  1.00  0.00            
ATOM   3888  GL1 POPE  682     172.890 237.540  56.770  1.00  0.00            
ATOM   3889  GL2 POPE  682     175.780 235.520  57.020  1.00  0.00            
ATOM   3890  C1A POPE  682     173.950 240.860  53.420  1.00  0.00            
ATOM   3891  D2A POPE  682     171.300 244.160  51.950  1.00  0.00            
ATOM   3892  C3A POPE  682     172.230 248.900  52.660  1.00  0.00            
ATOM   3893  C4A POPE  682     171.860 252.980  49.760  1.00  0.00            
ATOM   3894  C1B POPE  682     173.120 234.610  53.230  1.00  0.00            
ATOM   3895  C2B POPE  682     171.900 234.710  49.040  1.00  0.00            
ATOM   3896  C3B POPE  682     169.930 235.520  46.080  1.00  0.00            
ATOM   3897  C4B POPE  682     172.390 232.860  43.350  1.00  0.00            
ATOM   3898  NH3 POPE  683      36.100 161.360  63.260  1.00  0.00            
ATOM   3899  PO4 POPE  683      39.590 164.870  64.870  1.00  0.00            
ATOM   3900  GL1 POPE  683      39.040 165.080  60.970  1.00  0.00            
ATOM   3901  GL2 POPE  683      37.050 164.080  59.370  1.00  0.00            
ATOM   3902  C1A POPE  683      40.150 164.950  55.360  1.00  0.00            
ATOM   3903  D2A POPE  683      40.910 165.160  50.450  1.00  0.00            
ATOM   3904  C3A POPE  683      38.450 165.770  48.150  1.00  0.00            
ATOM   3905  C4A POPE  683      35.170 165.250  45.800  1.00  0.00            
ATOM   3906  C1B POPE  683      32.950 166.230  57.350  1.00  0.00            
ATOM   3907  C2B POPE  683      30.370 165.370  54.370  1.00  0.00            
ATOM   3908  C3B POPE  683      27.800 165.260  52.320  1.00  0.00            
ATOM   3909  C4B POPE  683      23.630 164.910  50.760  1.00  0.00            
ATOM   3910  NH3 POPE  684      89.150 189.280  57.870  1.00  0.00            
ATOM   3911  PO4 POPE  684      87.220 190.380  61.060  1.00  0.00            
ATOM   3912  GL1 POPE  684      85.520 193.000  57.660  1.00  0.00            
ATOM   3913  GL2 POPE  684      87.830 195.200  57.090  1.00  0.00            
ATOM   3914  C1A POPE  684      84.690 192.750  53.260  1.00  0.00            
ATOM   3915  D2A POPE  684      86.170 192.040  50.120  1.00  0.00            
ATOM   3916  C3A POPE  684      90.050 193.750  48.630  1.00  0.00            
ATOM   3917  C4A POPE  684      93.250 196.240  50.180  1.00  0.00            
ATOM   3918  C1B POPE  684      88.100 196.270  52.630  1.00  0.00            
ATOM   3919  C2B POPE  684      86.410 197.350  49.030  1.00  0.00            
ATOM   3920  C3B POPE  684      85.000 200.010  45.140  1.00  0.00            
ATOM   3921  C4B POPE  684      87.710 199.400  42.020  1.00  0.00            
ATOM   3922  GL0 POPG  685      83.820 135.470  66.150  1.00  0.00            
ATOM   3923  PO4 POPG  685      80.150 139.690  65.300  1.00  0.00            
ATOM   3924  GL1 POPG  685      81.240 137.510  61.180  1.00  0.00            
ATOM   3925  GL2 POPG  685      84.050 138.150  61.420  1.00  0.00            
ATOM   3926  C1A POPG  685      80.240 134.700  57.220  1.00  0.00            
ATOM   3927  D2A POPG  685      80.340 130.400  54.340  1.00  0.00            
ATOM   3928  C3A POPG  685      80.270 130.310  49.440  1.00  0.00            
ATOM   3929  C4A POPG  685      80.110 131.590  45.020  1.00  0.00            
ATOM   3930  C1B POPG  685      83.530 139.210  56.740  1.00  0.00            
ATOM   3931  C2B POPG  685      84.740 140.570  52.230  1.00  0.00            
ATOM   3932  C3B POPG  685      87.560 139.450  51.070  1.00  0.00            
ATOM   3933  C4B POPG  685      90.250 139.850  46.740  1.00  0.00            
ATOM   3934  NH3 POPE  686      41.190 179.160  61.480  1.00  0.00            
ATOM   3935  PO4 POPE  686      44.980 176.180  61.070  1.00  0.00            
ATOM   3936  GL1 POPE  686      45.330 173.680  56.530  1.00  0.00            
ATOM   3937  GL2 POPE  686      48.350 173.730  55.850  1.00  0.00            
ATOM   3938  C1A POPE  686      46.210 172.840  51.360  1.00  0.00            
ATOM   3939  D2A POPE  686      48.650 174.650  48.710  1.00  0.00            
ATOM   3940  C3A POPE  686      49.430 171.650  45.900  1.00  0.00            
ATOM   3941  C4A POPE  686      48.900 167.390  45.170  1.00  0.00            
ATOM   3942  C1B POPE  686      51.790 174.130  53.660  1.00  0.00            
ATOM   3943  C2B POPE  686      56.700 173.020  52.860  1.00  0.00            
ATOM   3944  C3B POPE  686      59.340 171.940  49.240  1.00  0.00            
ATOM   3945  C4B POPE  686      61.350 171.840  44.230  1.00  0.00            
ATOM   3946  NH3 POPE  687      54.690 107.610  68.910  1.00  0.00            
ATOM   3947  PO4 POPE  687      50.490 109.180  68.880  1.00  0.00            
ATOM   3948  GL1 POPE  687      49.750 110.230  65.160  1.00  0.00            
ATOM   3949  GL2 POPE  687      48.600 113.570  64.940  1.00  0.00            
ATOM   3950  C1A POPE  687      46.340 108.570  62.440  1.00  0.00            
ATOM   3951  D2A POPE  687      45.860 107.630  58.150  1.00  0.00            
ATOM   3952  C3A POPE  687      45.500 109.770  54.060  1.00  0.00            
ATOM   3953  C4A POPE  687      46.200 108.700  48.210  1.00  0.00            
ATOM   3954  C1B POPE  687      49.610 112.500  60.530  1.00  0.00            
ATOM   3955  C2B POPE  687      50.010 110.800  56.890  1.00  0.00            
ATOM   3956  C3B POPE  687      49.990 111.160  52.990  1.00  0.00            
ATOM   3957  C4B POPE  687      50.840 111.170  48.760  1.00  0.00            
ATOM   3958  GL0 POPG  688      37.620 125.720  69.790  1.00  0.00            
ATOM   3959  PO4 POPG  688      34.980 128.160  68.560  1.00  0.00            
ATOM   3960  GL1 POPG  688      33.610 128.310  64.070  1.00  0.00            
ATOM   3961  GL2 POPG  688      32.580 131.900  64.260  1.00  0.00            
ATOM   3962  C1A POPG  688      33.360 129.580  59.800  1.00  0.00            
ATOM   3963  D2A POPG  688      29.980 127.740  56.680  1.00  0.00            
ATOM   3964  C3A POPG  688      28.620 130.550  53.250  1.00  0.00            
ATOM   3965  C4A POPG  688      25.420 131.870  51.840  1.00  0.00            
ATOM   3966  C1B POPG  688      29.060 133.650  61.590  1.00  0.00            
ATOM   3967  C2B POPG  688      24.870 132.870  62.320  1.00  0.00            
ATOM   3968  C3B POPG  688      20.990 130.040  60.530  1.00  0.00            
ATOM   3969  C4B POPG  688      19.880 128.340  56.760  1.00  0.00            
ATOM   3970  GL0 POPG  689      75.470  88.000  70.900  1.00  0.00            
ATOM   3971  PO4 POPG  689      72.260  86.240  67.970  1.00  0.00            
ATOM   3972  GL1 POPG  689      70.310  87.370  64.800  1.00  0.00            
ATOM   3973  GL2 POPG  689      73.090  89.230  63.540  1.00  0.00            
ATOM   3974  C1A POPG  689      69.010  87.290  60.830  1.00  0.00            
ATOM   3975  D2A POPG  689      67.900  89.950  57.810  1.00  0.00            
ATOM   3976  C3A POPG  689      70.600  90.210  53.980  1.00  0.00            
ATOM   3977  C4A POPG  689      72.780  92.390  51.540  1.00  0.00            
ATOM   3978  C1B POPG  689      77.110  89.010  64.210  1.00  0.00            
ATOM   3979  C2B POPG  689      80.850  86.650  62.430  1.00  0.00            
ATOM   3980  C3B POPG  689      82.010  89.040  58.960  1.00  0.00            
ATOM   3981  C4B POPG  689      85.000  89.000  55.180  1.00  0.00            
ATOM   3982  NH3 POPE  690     269.780 162.610  65.000  1.00  0.00            
ATOM   3983  PO4 POPE  690     272.100 166.000  62.010  1.00  0.00            
ATOM   3984  GL1 POPE  690     272.970 164.600  57.360  1.00  0.00            
ATOM   3985  GL2 POPE  690     275.750 164.450  54.890  1.00  0.00            
ATOM   3986  C1A POPE  690     270.960 162.640  53.590  1.00  0.00            
ATOM   3987  D2A POPE  690     273.690 161.730  50.540  1.00  0.00            
ATOM   3988  C3A POPE  690     271.690 160.870  45.990  1.00  0.00            
ATOM   3989  C4A POPE  690     272.730 162.670  41.870  1.00  0.00            
ATOM   3990  C1B POPE  690     277.210 165.370  50.510  1.00  0.00            
ATOM   3991  C2B POPE  690     277.100 164.110  45.370  1.00  0.00            
ATOM   3992  C3B POPE  690     278.450 163.640  41.020  1.00  0.00            
ATOM   3993  C4B POPE  690     278.890 161.780  37.210  1.00  0.00            
ATOM   3994  NH3 POPE  691     240.150 148.890  63.700  1.00  0.00            
ATOM   3995  PO4 POPE  691     241.730 145.430  64.100  1.00  0.00            
ATOM   3996  GL1 POPE  691     241.960 147.310  59.630  1.00  0.00            
ATOM   3997  GL2 POPE  691     240.160 144.820  57.940  1.00  0.00            
ATOM   3998  C1A POPE  691     242.790 150.450  55.700  1.00  0.00            
ATOM   3999  D2A POPE  691     244.720 152.730  52.470  1.00  0.00            
ATOM   4000  C3A POPE  691     248.130 152.430  49.200  1.00  0.00            
ATOM   4001  C4A POPE  691     247.180 149.860  45.630  1.00  0.00            
ATOM   4002  C1B POPE  691     242.680 145.110  53.530  1.00  0.00            
ATOM   4003  C2B POPE  691     243.180 147.960  51.100  1.00  0.00            
ATOM   4004  C3B POPE  691     241.230 148.060  46.840  1.00  0.00            
ATOM   4005  C4B POPE  691     243.180 147.710  42.550  1.00  0.00            
ATOM   4006  GL0 POPG  692     217.630 234.600  64.690  1.00  0.00            
ATOM   4007  PO4 POPG  692     220.400 232.600  60.660  1.00  0.00            
ATOM   4008  GL1 POPG  692     221.960 234.000  55.980  1.00  0.00            
ATOM   4009  GL2 POPG  692     223.150 237.130  57.760  1.00  0.00            
ATOM   4010  C1A POPG  692     222.270 232.780  51.630  1.00  0.00            
ATOM   4011  D2A POPG  692     225.130 233.670  48.630  1.00  0.00            
ATOM   4012  C3A POPG  692     227.440 231.530  47.180  1.00  0.00            
ATOM   4013  C4A POPG  692     228.050 227.630  46.580  1.00  0.00            
ATOM   4014  C1B POPG  692     220.520 239.850  54.420  1.00  0.00            
ATOM   4015  C2B POPG  692     220.300 237.690  50.190  1.00  0.00            
ATOM   4016  C3B POPG  692     219.060 233.780  47.100  1.00  0.00            
ATOM   4017  C4B POPG  692     222.790 231.020  45.850  1.00  0.00            
ATOM   4018  NH3 POPE  693      71.280  62.990  69.410  1.00  0.00            
ATOM   4019  PO4 POPE  693      74.190  65.950  69.670  1.00  0.00            
ATOM   4020  GL1 POPE  693      76.500  66.560  65.320  1.00  0.00            
ATOM   4021  GL2 POPE  693      78.870  68.500  64.070  1.00  0.00            
ATOM   4022  C1A POPE  693      74.230  69.240  62.390  1.00  0.00            
ATOM   4023  D2A POPE  693      71.450  68.960  59.250  1.00  0.00            
ATOM   4024  C3A POPE  693      72.900  70.940  55.560  1.00  0.00            
ATOM   4025  C4A POPE  693      72.740  73.800  52.300  1.00  0.00            
ATOM   4026  C1B POPE  693      78.580  69.670  60.070  1.00  0.00            
ATOM   4027  C2B POPE  693      77.340  72.120  58.230  1.00  0.00            
ATOM   4028  C3B POPE  693      78.620  74.020  54.400  1.00  0.00            
ATOM   4029  C4B POPE  693      77.150  78.070  52.850  1.00  0.00            
ATOM   4030  NH3 POPE  694     286.280 272.680  70.190  1.00  0.00            
ATOM   4031  PO4 POPE  694     284.790 277.660  72.820  1.00  0.00            
ATOM   4032  GL1 POPE  694     284.910 277.750  67.800  1.00  0.00            
ATOM   4033  GL2 POPE  694     284.310 281.290  66.700  1.00  0.00            
ATOM   4034  C1A POPE  694     283.700 277.140  64.320  1.00  0.00            
ATOM   4035  D2A POPE  694     283.820 277.010  60.320  1.00  0.00            
ATOM   4036  C3A POPE  694     282.160 273.350  57.950  1.00  0.00            
ATOM   4037  C4A POPE  694     278.570 271.500  55.120  1.00  0.00            
ATOM   4038  C1B POPE  694     282.750 282.110  63.080  1.00  0.00            
ATOM   4039  C2B POPE  694     280.710 282.410  58.730  1.00  0.00            
ATOM   4040  C3B POPE  694     279.340 282.140  54.390  1.00  0.00            
ATOM   4041  C4B POPE  694     280.440 284.810  50.990  1.00  0.00            
ATOM   4042  NH3 POPE  695      44.710   8.600  65.200  1.00  0.00            
ATOM   4043  PO4 POPE  695      45.630   3.750  66.030  1.00  0.00            
ATOM   4044  GL1 POPE  695      45.080   3.380  62.080  1.00  0.00            
ATOM   4045  GL2 POPE  695      47.670   2.770  59.860  1.00  0.00            
ATOM   4046  C1A POPE  695      41.500   4.930  60.150  1.00  0.00            
ATOM   4047  D2A POPE  695      38.140   7.730  58.950  1.00  0.00            
ATOM   4048  C3A POPE  695      38.870  11.900  57.000  1.00  0.00            
ATOM   4049  C4A POPE  695      40.010  15.150  54.070  1.00  0.00            
ATOM   4050  C1B POPE  695      49.870   1.450  56.280  1.00  0.00            
ATOM   4051  C2B POPE  695      49.210   0.150  52.680  1.00  0.00            
ATOM   4052  C3B POPE  695      47.960   0.000  48.480  1.00  0.00            
ATOM   4053  C4B POPE  695      47.700 298.224  43.910  1.00  0.00            
ATOM   4054  NH3 POPE  696     289.150  85.390  69.400  1.00  0.00            
ATOM   4055  PO4 POPE  696     285.950  87.760  69.640  1.00  0.00            
ATOM   4056  GL1 POPE  696     285.150  85.760  64.820  1.00  0.00            
ATOM   4057  GL2 POPE  696     284.140  87.740  63.550  1.00  0.00            
ATOM   4058  C1A POPE  696     286.360  82.430  60.850  1.00  0.00            
ATOM   4059  D2A POPE  696     286.520  80.060  56.800  1.00  0.00            
ATOM   4060  C3A POPE  696     287.020  80.390  52.040  1.00  0.00            
ATOM   4061  C4A POPE  696     289.510  79.360  48.320  1.00  0.00            
ATOM   4062  C1B POPE  696     284.030  86.770  59.500  1.00  0.00            
ATOM   4063  C2B POPE  696     285.530  85.160  56.810  1.00  0.00            
ATOM   4064  C3B POPE  696     285.360  85.550  53.690  1.00  0.00            
ATOM   4065  C4B POPE  696     287.500  88.080  52.260  1.00  0.00            
ATOM   4066  NH3 POPE  697      81.180 112.400  69.830  1.00  0.00            
ATOM   4067  PO4 POPE  697      78.070 114.890  70.280  1.00  0.00            
ATOM   4068  GL1 POPE  697      79.320 115.330  65.800  1.00  0.00            
ATOM   4069  GL2 POPE  697      82.480 116.690  67.070  1.00  0.00            
ATOM   4070  C1A POPE  697      83.310 114.940  62.390  1.00  0.00            
ATOM   4071  D2A POPE  697      86.460 116.030  59.500  1.00  0.00            
ATOM   4072  C3A POPE  697      86.920 115.070  55.840  1.00  0.00            
ATOM   4073  C4A POPE  697      87.220 114.330  51.290  1.00  0.00            
ATOM   4074  C1B POPE  697      85.910 119.340  63.610  1.00  0.00            
ATOM   4075  C2B POPE  697      84.980 121.310  59.620  1.00  0.00            
ATOM   4076  C3B POPE  697      86.410 120.780  55.570  1.00  0.00            
ATOM   4077  C4B POPE  697      86.770 122.430  51.690  1.00  0.00            
ATOM   4078  NH3 POPE  698     102.810 102.080  66.730  1.00  0.00            
ATOM   4079  PO4 POPE  698      99.530  98.250  65.730  1.00  0.00            
ATOM   4080  GL1 POPE  698      98.450  96.710  62.150  1.00  0.00            
ATOM   4081  GL2 POPE  698     100.330  92.680  62.940  1.00  0.00            
ATOM   4082  C1A POPE  698      95.560  95.740  58.650  1.00  0.00            
ATOM   4083  D2A POPE  698      94.930  94.940  54.030  1.00  0.00            
ATOM   4084  C3A POPE  698      91.190  94.130  51.480  1.00  0.00            
ATOM   4085  C4A POPE  698      88.650  90.740  51.130  1.00  0.00            
ATOM   4086  C1B POPE  698      99.150  92.440  58.630  1.00  0.00            
ATOM   4087  C2B POPE  698      98.520  91.560  54.910  1.00  0.00            
ATOM   4088  C3B POPE  698      99.060  89.000  51.120  1.00  0.00            
ATOM   4089  C4B POPE  698     101.020  86.450  47.820  1.00  0.00            
ATOM   4090  NH3 POPE  699      59.960 235.280  59.190  1.00  0.00            
ATOM   4091  PO4 POPE  699      56.090 234.160  60.440  1.00  0.00            
ATOM   4092  GL1 POPE  699      55.600 234.070  56.160  1.00  0.00            
ATOM   4093  GL2 POPE  699      57.890 234.090  53.930  1.00  0.00            
ATOM   4094  C1A POPE  699      53.770 231.260  52.460  1.00  0.00            
ATOM   4095  D2A POPE  699      51.370 229.910  48.030  1.00  0.00            
ATOM   4096  C3A POPE  699      47.250 228.270  48.290  1.00  0.00            
ATOM   4097  C4A POPE  699      44.560 225.900  51.950  1.00  0.00            
ATOM   4098  C1B POPE  699      57.080 234.230  49.770  1.00  0.00            
ATOM   4099  C2B POPE  699      57.530 231.970  46.010  1.00  0.00            
ATOM   4100  C3B POPE  699      59.460 230.620  42.350  1.00  0.00            
ATOM   4101  C4B POPE  699      61.660 231.230  38.850  1.00  0.00            
ATOM   4102  NH3 POPE  700     139.330 180.900  62.380  1.00  0.00            
ATOM   4103  PO4 POPE  700     143.170 179.020  62.720  1.00  0.00            
ATOM   4104  GL1 POPE  700     141.970 178.780  58.220  1.00  0.00            
ATOM   4105  GL2 POPE  700     139.970 180.970  57.670  1.00  0.00            
ATOM   4106  C1A POPE  700     143.610 180.190  53.880  1.00  0.00            
ATOM   4107  D2A POPE  700     146.230 177.380  50.990  1.00  0.00            
ATOM   4108  C3A POPE  700     145.500 177.350  46.280  1.00  0.00            
ATOM   4109  C4A POPE  700     145.610 174.890  42.100  1.00  0.00            
ATOM   4110  C1B POPE  700     139.340 181.930  53.920  1.00  0.00            
ATOM   4111  C2B POPE  700     135.300 180.830  51.050  1.00  0.00            
ATOM   4112  C3B POPE  700     136.030 179.160  46.830  1.00  0.00            
ATOM   4113  C4B POPE  700     136.600 177.510  43.200  1.00  0.00            
ATOM   4114  GL0 POPG  701      46.370 142.200  66.830  1.00  0.00            
ATOM   4115  PO4 POPG  701      43.640 143.410  63.410  1.00  0.00            
ATOM   4116  GL1 POPG  701      41.510 141.770  61.010  1.00  0.00            
ATOM   4117  GL2 POPG  701      44.340 141.460  58.950  1.00  0.00            
ATOM   4118  C1A POPG  701      41.120 143.880  56.600  1.00  0.00            
ATOM   4119  D2A POPG  701      41.860 141.360  53.790  1.00  0.00            
ATOM   4120  C3A POPG  701      44.540 138.730  53.110  1.00  0.00            
ATOM   4121  C4A POPG  701      45.860 138.030  49.260  1.00  0.00            
ATOM   4122  C1B POPG  701      47.250 142.290  55.720  1.00  0.00            
ATOM   4123  C2B POPG  701      49.550 140.280  52.340  1.00  0.00            
ATOM   4124  C3B POPG  701      50.350 139.140  48.960  1.00  0.00            
ATOM   4125  C4B POPG  701      47.770 138.440  44.580  1.00  0.00            
ATOM   4126  NH3 POPE  702      73.330  17.720  65.520  1.00  0.00            
ATOM   4127  PO4 POPE  702      75.960  14.020  64.580  1.00  0.00            
ATOM   4128  GL1 POPE  702      76.100  15.600  60.870  1.00  0.00            
ATOM   4129  GL2 POPE  702      76.300  12.230  59.470  1.00  0.00            
ATOM   4130  C1A POPE  702      76.600  17.770  57.020  1.00  0.00            
ATOM   4131  D2A POPE  702      77.350  21.660  55.490  1.00  0.00            
ATOM   4132  C3A POPE  702      75.730  23.300  52.630  1.00  0.00            
ATOM   4133  C4A POPE  702      75.670  20.860  48.750  1.00  0.00            
ATOM   4134  C1B POPE  702      72.570  14.160  56.760  1.00  0.00            
ATOM   4135  C2B POPE  702      70.330  14.750  53.080  1.00  0.00            
ATOM   4136  C3B POPE  702      66.950  16.240  49.210  1.00  0.00            
ATOM   4137  C4B POPE  702      62.630  14.330  51.330  1.00  0.00            
ATOM   4138  NH3 POPE  703      48.070 258.880  57.980  1.00  0.00            
ATOM   4139  PO4 POPE  703      49.260 263.910  58.400  1.00  0.00            
ATOM   4140  GL1 POPE  703      47.690 265.120  54.340  1.00  0.00            
ATOM   4141  GL2 POPE  703      45.910 262.860  53.600  1.00  0.00            
ATOM   4142  C1A POPE  703      45.740 267.310  50.580  1.00  0.00            
ATOM   4143  D2A POPE  703      43.430 270.530  49.100  1.00  0.00            
ATOM   4144  C3A POPE  703      39.970 270.810  45.490  1.00  0.00            
ATOM   4145  C4A POPE  703      38.100 272.410  42.720  1.00  0.00            
ATOM   4146  C1B POPE  703      46.910 259.970  51.710  1.00  0.00            
ATOM   4147  C2B POPE  703      49.380 258.200  49.180  1.00  0.00            
ATOM   4148  C3B POPE  703      51.180 258.120  44.950  1.00  0.00            
ATOM   4149  C4B POPE  703      54.140 257.290  41.010  1.00  0.00            
ATOM   4150  NH3 POPE  704     227.780 201.340  59.950  1.00  0.00            
ATOM   4151  PO4 POPE  704     228.570 205.580  60.060  1.00  0.00            
ATOM   4152  GL1 POPE  704     227.390 205.880  55.720  1.00  0.00            
ATOM   4153  GL2 POPE  704     225.900 203.720  55.470  1.00  0.00            
ATOM   4154  C1A POPE  704     226.780 206.690  51.040  1.00  0.00            
ATOM   4155  D2A POPE  704     226.080 207.170  47.040  1.00  0.00            
ATOM   4156  C3A POPE  704     229.070 204.650  44.400  1.00  0.00            
ATOM   4157  C4A POPE  704     230.610 200.430  42.210  1.00  0.00            
ATOM   4158  C1B POPE  704     225.590 201.920  51.720  1.00  0.00            
ATOM   4159  C2B POPE  704     225.630 201.830  47.450  1.00  0.00            
ATOM   4160  C3B POPE  704     224.090 204.140  43.750  1.00  0.00            
ATOM   4161  C4B POPE  704     225.020 201.200  39.890  1.00  0.00            
ATOM   4162  GL0 POPG  705      67.620 254.090  60.870  1.00  0.00            
ATOM   4163  PO4 POPG  705      66.270 254.390  57.120  1.00  0.00            
ATOM   4164  GL1 POPG  705      69.500 255.670  55.010  1.00  0.00            
ATOM   4165  GL2 POPG  705      70.630 258.720  55.300  1.00  0.00            
ATOM   4166  C1A POPG  705      71.360 254.070  50.990  1.00  0.00            
ATOM   4167  D2A POPG  705      74.400 253.270  48.150  1.00  0.00            
ATOM   4168  C3A POPG  705      74.330 250.910  44.550  1.00  0.00            
ATOM   4169  C4A POPG  705      75.990 249.030  41.060  1.00  0.00            
ATOM   4170  C1B POPG  705      68.160 258.530  51.110  1.00  0.00            
ATOM   4171  C2B POPG  705      69.730 257.210  47.370  1.00  0.00            
ATOM   4172  C3B POPG  705      71.710 256.530  44.260  1.00  0.00            
ATOM   4173  C4B POPG  705      72.700 254.170  41.350  1.00  0.00            
ATOM   4174  NH3 POPE  706     186.410 202.290  63.670  1.00  0.00            
ATOM   4175  PO4 POPE  706     183.230 201.470  60.970  1.00  0.00            
ATOM   4176  GL1 POPE  706     181.930 199.130  57.650  1.00  0.00            
ATOM   4177  GL2 POPE  706     182.150 196.950  55.870  1.00  0.00            
ATOM   4178  C1A POPE  706     183.860 200.590  53.390  1.00  0.00            
ATOM   4179  D2A POPE  706     182.980 202.470  50.230  1.00  0.00            
ATOM   4180  C3A POPE  706     185.130 201.780  45.490  1.00  0.00            
ATOM   4181  C4A POPE  706     186.850 199.510  41.010  1.00  0.00            
ATOM   4182  C1B POPE  706     182.950 195.490  51.930  1.00  0.00            
ATOM   4183  C2B POPE  706     185.140 192.940  48.030  1.00  0.00            
ATOM   4184  C3B POPE  706     188.260 193.450  43.970  1.00  0.00            
ATOM   4185  C4B POPE  706     186.750 194.850  39.400  1.00  0.00            
ATOM   4186  NH3 POPE  707     244.040 170.370  62.470  1.00  0.00            
ATOM   4187  PO4 POPE  707     243.830 168.380  58.910  1.00  0.00            
ATOM   4188  GL1 POPE  707     245.080 169.160  54.630  1.00  0.00            
ATOM   4189  GL2 POPE  707     244.120 172.520  54.180  1.00  0.00            
ATOM   4190  C1A POPE  707     243.890 168.560  50.480  1.00  0.00            
ATOM   4191  D2A POPE  707     244.890 166.470  46.400  1.00  0.00            
ATOM   4192  C3A POPE  707     246.310 168.350  43.180  1.00  0.00            
ATOM   4193  C4A POPE  707     246.600 168.450  38.250  1.00  0.00            
ATOM   4194  C1B POPE  707     247.610 171.990  51.390  1.00  0.00            
ATOM   4195  C2B POPE  707     249.260 170.680  47.880  1.00  0.00            
ATOM   4196  C3B POPE  707     250.490 172.030  43.970  1.00  0.00            
ATOM   4197  C4B POPE  707     248.780 174.210  40.200  1.00  0.00            
ATOM   4198  NH3 POPE  708      85.590 119.470  70.700  1.00  0.00            
ATOM   4199  PO4 POPE  708      88.490 122.600  68.330  1.00  0.00            
ATOM   4200  GL1 POPE  708      89.550 123.390  64.450  1.00  0.00            
ATOM   4201  GL2 POPE  708      87.640 125.880  63.240  1.00  0.00            
ATOM   4202  C1A POPE  708      89.960 120.430  59.840  1.00  0.00            
ATOM   4203  D2A POPE  708      91.420 122.180  56.970  1.00  0.00            
ATOM   4204  C3A POPE  708      95.300 122.410  56.370  1.00  0.00            
ATOM   4205  C4A POPE  708      97.230 124.370  52.720  1.00  0.00            
ATOM   4206  C1B POPE  708      88.450 125.260  58.900  1.00  0.00            
ATOM   4207  C2B POPE  708      87.960 125.610  55.130  1.00  0.00            
ATOM   4208  C3B POPE  708      88.340 127.670  50.740  1.00  0.00            
ATOM   4209  C4B POPE  708      90.320 128.390  46.600  1.00  0.00            
ATOM   4210  NH3 POPE  709      85.260 179.140  65.150  1.00  0.00            
ATOM   4211  PO4 POPE  709      86.200 175.900  62.040  1.00  0.00            
ATOM   4212  GL1 POPE  709      86.730 176.210  57.580  1.00  0.00            
ATOM   4213  GL2 POPE  709      89.720 176.240  54.970  1.00  0.00            
ATOM   4214  C1A POPE  709      84.990 176.160  53.440  1.00  0.00            
ATOM   4215  D2A POPE  709      80.010 173.050  51.860  1.00  0.00            
ATOM   4216  C3A POPE  709      80.620 170.270  48.740  1.00  0.00            
ATOM   4217  C4A POPE  709      79.490 169.280  44.350  1.00  0.00            
ATOM   4218  C1B POPE  709      89.130 176.960  50.110  1.00  0.00            
ATOM   4219  C2B POPE  709      88.580 176.050  46.030  1.00  0.00            
ATOM   4220  C3B POPE  709      86.390 176.920  42.560  1.00  0.00            
ATOM   4221  C4B POPE  709      86.570 174.590  39.710  1.00  0.00            
ATOM   4222  GL0 POPG  710       9.320 125.830  73.330  1.00  0.00            
ATOM   4223  PO4 POPG  710       7.740 124.550  69.830  1.00  0.00            
ATOM   4224  GL1 POPG  710       8.890 123.820  64.890  1.00  0.00            
ATOM   4225  GL2 POPG  710      11.600 122.790  63.890  1.00  0.00            
ATOM   4226  C1A POPG  710       6.950 125.810  61.240  1.00  0.00            
ATOM   4227  D2A POPG  710       3.380 126.030  58.270  1.00  0.00            
ATOM   4228  C3A POPG  710       3.200 129.170  55.160  1.00  0.00            
ATOM   4229  C4A POPG  710       6.520 128.950  51.120  1.00  0.00            
ATOM   4230  C1B POPG  710      11.270 122.270  59.410  1.00  0.00            
ATOM   4231  C2B POPG  710      11.960 121.450  56.090  1.00  0.00            
ATOM   4232  C3B POPG  710      13.290 121.030  51.570  1.00  0.00            
ATOM   4233  C4B POPG  710      11.350 119.060  48.950  1.00  0.00            
ATOM   4234  GL0 POPG  711      79.230  30.780  70.010  1.00  0.00            
ATOM   4235  PO4 POPG  711      79.590  27.310  67.300  1.00  0.00            
ATOM   4236  GL1 POPG  711      79.110  28.550  63.740  1.00  0.00            
ATOM   4237  GL2 POPG  711      80.730  25.390  62.220  1.00  0.00            
ATOM   4238  C1A POPG  711      78.450  30.010  59.540  1.00  0.00            
ATOM   4239  D2A POPG  711      78.890  31.740  54.390  1.00  0.00            
ATOM   4240  C3A POPG  711      81.330  30.860  51.090  1.00  0.00            
ATOM   4241  C4A POPG  711      83.650  30.170  48.360  1.00  0.00            
ATOM   4242  C1B POPG  711      80.840  25.210  58.340  1.00  0.00            
ATOM   4243  C2B POPG  711      78.740  26.740  55.180  1.00  0.00            
ATOM   4244  C3B POPG  711      76.990  27.740  51.230  1.00  0.00            
ATOM   4245  C4B POPG  711      76.180  32.270  49.300  1.00  0.00            
ATOM   4246  NH3 POPE  712      15.000  68.350  70.190  1.00  0.00            
ATOM   4247  PO4 POPE  712      18.950  68.210  69.780  1.00  0.00            
ATOM   4248  GL1 POPE  712      19.780  66.300  66.990  1.00  0.00            
ATOM   4249  GL2 POPE  712      16.610  67.330  64.580  1.00  0.00            
ATOM   4250  C1A POPE  712      23.970  66.310  64.380  1.00  0.00            
ATOM   4251  D2A POPE  712      24.860  67.050  60.130  1.00  0.00            
ATOM   4252  C3A POPE  712      25.530  71.500  58.700  1.00  0.00            
ATOM   4253  C4A POPE  712      25.290  73.780  55.120  1.00  0.00            
ATOM   4254  C1B POPE  712      15.770  67.370  59.780  1.00  0.00            
ATOM   4255  C2B POPE  712      13.290  67.390  56.100  1.00  0.00            
ATOM   4256  C3B POPE  712      14.820  67.610  52.170  1.00  0.00            
ATOM   4257  C4B POPE  712      16.520  66.780  47.980  1.00  0.00            
ATOM   4258  NH3 POPE  713      40.070 277.740  61.340  1.00  0.00            
ATOM   4259  PO4 POPE  713      39.310 273.200  62.450  1.00  0.00            
ATOM   4260  GL1 POPE  713      37.150 273.140  59.190  1.00  0.00            
ATOM   4261  GL2 POPE  713      36.470 276.190  57.210  1.00  0.00            
ATOM   4262  C1A POPE  713      38.050 271.660  54.390  1.00  0.00            
ATOM   4263  D2A POPE  713      39.080 272.680  50.480  1.00  0.00            
ATOM   4264  C3A POPE  713      34.770 272.580  47.580  1.00  0.00            
ATOM   4265  C4A POPE  713      33.070 271.180  44.060  1.00  0.00            
ATOM   4266  C1B POPE  713      35.940 275.710  52.250  1.00  0.00            
ATOM   4267  C2B POPE  713      37.860 279.580  49.860  1.00  0.00            
ATOM   4268  C3B POPE  713      36.420 284.170  49.710  1.00  0.00            
ATOM   4269  C4B POPE  713      35.090 287.200  46.410  1.00  0.00            
ATOM   4270  NH3 POPE  714     285.700  75.050  64.680  1.00  0.00            
ATOM   4271  PO4 POPE  714     281.000  75.230  64.610  1.00  0.00            
ATOM   4272  GL1 POPE  714     281.460  75.360  60.580  1.00  0.00            
ATOM   4273  GL2 POPE  714     283.020  77.670  59.630  1.00  0.00            
ATOM   4274  C1A POPE  714     280.880  73.860  56.360  1.00  0.00            
ATOM   4275  D2A POPE  714     280.430  71.850  51.450  1.00  0.00            
ATOM   4276  C3A POPE  714     284.060  71.610  48.660  1.00  0.00            
ATOM   4277  C4A POPE  714     286.110  71.050  45.290  1.00  0.00            
ATOM   4278  C1B POPE  714     281.840  78.040  54.820  1.00  0.00            
ATOM   4279  C2B POPE  714     280.370  76.570  50.470  1.00  0.00            
ATOM   4280  C3B POPE  714     280.350  74.280  46.810  1.00  0.00            
ATOM   4281  C4B POPE  714     277.070  71.450  47.140  1.00  0.00            
ATOM   4282  NH3 POPE  715     149.490 101.050  66.720  1.00  0.00            
ATOM   4283  PO4 POPE  715     153.560 100.620  64.270  1.00  0.00            
ATOM   4284  GL1 POPE  715     153.980 100.320  60.360  1.00  0.00            
ATOM   4285  GL2 POPE  715     157.300 100.850  60.140  1.00  0.00            
ATOM   4286  C1A POPE  715     153.760 100.120  55.320  1.00  0.00            
ATOM   4287  D2A POPE  715     153.740 100.130  51.150  1.00  0.00            
ATOM   4288  C3A POPE  715     151.470  98.370  48.100  1.00  0.00            
ATOM   4289  C4A POPE  715     152.330  96.360  43.960  1.00  0.00            
ATOM   4290  C1B POPE  715     159.290 100.410  56.760  1.00  0.00            
ATOM   4291  C2B POPE  715     158.460 100.740  53.040  1.00  0.00            
ATOM   4292  C3B POPE  715     158.810 100.610  49.860  1.00  0.00            
ATOM   4293  C4B POPE  715     157.360 100.930  46.960  1.00  0.00            
ATOM   4294  GL0 POPG  716     207.690  31.210  74.630  1.00  0.00            
ATOM   4295  PO4 POPG  716     208.900  32.270  70.940  1.00  0.00            
ATOM   4296  GL1 POPG  716     207.910  31.480  66.240  1.00  0.00            
ATOM   4297  GL2 POPG  716     206.390  28.710  66.230  1.00  0.00            
ATOM   4298  C1A POPG  716     207.640  32.810  62.420  1.00  0.00            
ATOM   4299  D2A POPG  716     206.370  33.450  58.310  1.00  0.00            
ATOM   4300  C3A POPG  716     209.240  33.990  55.500  1.00  0.00            
ATOM   4301  C4A POPG  716     213.630  32.650  56.970  1.00  0.00            
ATOM   4302  C1B POPG  716     204.690  27.980  62.260  1.00  0.00            
ATOM   4303  C2B POPG  716     204.570  28.810  58.210  1.00  0.00            
ATOM   4304  C3B POPG  716     205.910  27.450  54.830  1.00  0.00            
ATOM   4305  C4B POPG  716     204.590  26.690  50.810  1.00  0.00            
ATOM   4306  NH3 POPE  717     275.250  91.480  72.220  1.00  0.00            
ATOM   4307  PO4 POPE  717     272.490  90.260  68.220  1.00  0.00            
ATOM   4308  GL1 POPE  717     271.750  90.390  64.110  1.00  0.00            
ATOM   4309  GL2 POPE  717     274.860  90.580  61.900  1.00  0.00            
ATOM   4310  C1A POPE  717     271.240  93.340  60.320  1.00  0.00            
ATOM   4311  D2A POPE  717     269.350  91.820  57.110  1.00  0.00            
ATOM   4312  C3A POPE  717     270.090  92.390  52.450  1.00  0.00            
ATOM   4313  C4A POPE  717     268.760  91.700  48.190  1.00  0.00            
ATOM   4314  C1B POPE  717     275.640  91.630  58.400  1.00  0.00            
ATOM   4315  C2B POPE  717     273.830  94.090  55.010  1.00  0.00            
ATOM   4316  C3B POPE  717     271.640  96.290  49.950  1.00  0.00            
ATOM   4317  C4B POPE  717     268.320  97.590  47.460  1.00  0.00            
ATOM   4318  NH3 POPE  718     125.600 187.110  58.790  1.00  0.00            
ATOM   4319  PO4 POPE  718     121.850 185.440  57.950  1.00  0.00            
ATOM   4320  GL1 POPE  718     121.590 183.220  53.530  1.00  0.00            
ATOM   4321  GL2 POPE  718     121.340 179.470  54.430  1.00  0.00            
ATOM   4322  C1A POPE  718     123.060 181.550  48.500  1.00  0.00            
ATOM   4323  D2A POPE  718     124.690 178.360  45.630  1.00  0.00            
ATOM   4324  C3A POPE  718     121.640 176.040  43.010  1.00  0.00            
ATOM   4325  C4A POPE  718     119.420 174.210  41.140  1.00  0.00            
ATOM   4326  C1B POPE  718     125.520 177.380  55.580  1.00  0.00            
ATOM   4327  C2B POPE  718     128.400 174.150  54.700  1.00  0.00            
ATOM   4328  C3B POPE  718     130.320 171.470  51.030  1.00  0.00            
ATOM   4329  C4B POPE  718     130.470 168.550  47.060  1.00  0.00            
ATOM   4330  NH3 POPE  719     123.560  65.030  63.430  1.00  0.00            
ATOM   4331  PO4 POPE  719     123.160  63.340  67.500  1.00  0.00            
ATOM   4332  GL1 POPE  719     121.310  60.370  64.530  1.00  0.00            
ATOM   4333  GL2 POPE  719     122.550  58.370  63.640  1.00  0.00            
ATOM   4334  C1A POPE  719     121.020  59.710  59.220  1.00  0.00            
ATOM   4335  D2A POPE  719     121.050  60.810  54.450  1.00  0.00            
ATOM   4336  C3A POPE  719     119.620  59.600  50.070  1.00  0.00            
ATOM   4337  C4A POPE  719     117.880  56.170  47.660  1.00  0.00            
ATOM   4338  C1B POPE  719     122.470  54.580  59.930  1.00  0.00            
ATOM   4339  C2B POPE  719     121.200  52.060  56.110  1.00  0.00            
ATOM   4340  C3B POPE  719     119.420  50.120  53.090  1.00  0.00            
ATOM   4341  C4B POPE  719     117.300  49.160  49.870  1.00  0.00            
ATOM   4342  NH3 POPE  720     148.860 254.960  59.740  1.00  0.00            
ATOM   4343  PO4 POPE  720     144.180 255.400  59.630  1.00  0.00            
ATOM   4344  GL1 POPE  720     143.570 257.450  55.480  1.00  0.00            
ATOM   4345  GL2 POPE  720     145.850 259.440  55.850  1.00  0.00            
ATOM   4346  C1A POPE  720     140.730 259.220  52.800  1.00  0.00            
ATOM   4347  D2A POPE  720     140.670 258.700  48.150  1.00  0.00            
ATOM   4348  C3A POPE  720     139.180 255.870  45.720  1.00  0.00            
ATOM   4349  C4A POPE  720     137.170 251.930  44.150  1.00  0.00            
ATOM   4350  C1B POPE  720     145.350 259.720  50.810  1.00  0.00            
ATOM   4351  C2B POPE  720     145.500 261.590  46.740  1.00  0.00            
ATOM   4352  C3B POPE  720     143.200 263.420  43.190  1.00  0.00            
ATOM   4353  C4B POPE  720     140.440 266.250  41.580  1.00  0.00            
ATOM   4354  GL0 POPG  721     108.860 126.710  70.510  1.00  0.00            
ATOM   4355  PO4 POPG  721     108.790 126.660  65.590  1.00  0.00            
ATOM   4356  GL1 POPG  721     110.410 124.710  61.550  1.00  0.00            
ATOM   4357  GL2 POPG  721     109.670 127.050  59.470  1.00  0.00            
ATOM   4358  C1A POPG  721     109.440 121.670  57.540  1.00  0.00            
ATOM   4359  D2A POPG  721     107.090 120.620  54.330  1.00  0.00            
ATOM   4360  C3A POPG  721     105.930 116.880  52.980  1.00  0.00            
ATOM   4361  C4A POPG  721     104.330 115.840  50.710  1.00  0.00            
ATOM   4362  C1B POPG  721     108.400 127.130  55.210  1.00  0.00            
ATOM   4363  C2B POPG  721     110.690 123.630  53.390  1.00  0.00            
ATOM   4364  C3B POPG  721     110.860 123.430  49.040  1.00  0.00            
ATOM   4365  C4B POPG  721     109.450 126.730  45.240  1.00  0.00            
ATOM   4366  GL0 POPG  722     206.520 293.520  71.940  1.00  0.00            
ATOM   4367  PO4 POPG  722     206.450 293.890  67.680  1.00  0.00            
ATOM   4368  GL1 POPG  722     209.360 296.320  65.560  1.00  0.00            
ATOM   4369  GL2 POPG  722     208.640 298.660  66.290  1.00  0.00            
ATOM   4370  C1A POPG  722     211.000 298.510  61.430  1.00  0.00            
ATOM   4371  D2A POPG  722     211.600 298.780  57.040  1.00  0.00            
ATOM   4372  C3A POPG  722     212.880 295.300  54.360  1.00  0.00            
ATOM   4373  C4A POPG  722     212.420 292.280  51.330  1.00  0.00            
ATOM   4374  C1B POPG  722     205.680   0.326  63.810  1.00  0.00            
ATOM   4375  C2B POPG  722     205.090 298.080  60.060  1.00  0.00            
ATOM   4376  C3B POPG  722     206.370 297.420  57.240  1.00  0.00            
ATOM   4377  C4B POPG  722     208.210   0.166  53.280  1.00  0.00            
ATOM   4378  GL0 POPG  723     174.110   3.840  66.710  1.00  0.00            
ATOM   4379  PO4 POPG  723     176.220 298.424  65.590  1.00  0.00            
ATOM   4380  GL1 POPG  723     176.440 296.864  61.960  1.00  0.00            
ATOM   4381  GL2 POPG  723     176.980 294.154  61.780  1.00  0.00            
ATOM   4382  C1A POPG  723     175.250 298.584  57.760  1.00  0.00            
ATOM   4383  D2A POPG  723     174.230 297.924  53.810  1.00  0.00            
ATOM   4384  C3A POPG  723     175.950 295.214  50.920  1.00  0.00            
ATOM   4385  C4A POPG  723     176.720 291.564  50.450  1.00  0.00            
ATOM   4386  C1B POPG  723     177.290 293.664  58.390  1.00  0.00            
ATOM   4387  C2B POPG  723     178.230 295.094  55.220  1.00  0.00            
ATOM   4388  C3B POPG  723     181.560 294.214  52.220  1.00  0.00            
ATOM   4389  C4B POPG  723     182.750 290.694  51.120  1.00  0.00            
ATOM   4390  NH3 POPE  724     162.840 294.170  66.130  1.00  0.00            
ATOM   4391  PO4 POPE  724     160.400 298.040  67.810  1.00  0.00            
ATOM   4392  GL1 POPE  724     162.340 298.360  63.290  1.00  0.00            
ATOM   4393  GL2 POPE  724     165.750   2.116  63.000  1.00  0.00            
ATOM   4394  C1A POPE  724     161.530 295.980  59.760  1.00  0.00            
ATOM   4395  D2A POPE  724     157.710 296.300  55.580  1.00  0.00            
ATOM   4396  C3A POPE  724     158.580   0.296  52.050  1.00  0.00            
ATOM   4397  C4A POPE  724     156.140   1.656  48.340  1.00  0.00            
ATOM   4398  C1B POPE  724     164.520   1.736  58.570  1.00  0.00            
ATOM   4399  C2B POPE  724     164.500 297.960  54.850  1.00  0.00            
ATOM   4400  C3B POPE  724     163.550 297.270  50.160  1.00  0.00            
ATOM   4401  C4B POPE  724     160.270 297.490  47.510  1.00  0.00            
ATOM   4402  NH3 POPE  725     178.770 219.280  58.410  1.00  0.00            
ATOM   4403  PO4 POPE  725     183.380 217.510  56.890  1.00  0.00            
ATOM   4404  GL1 POPE  725     181.410 217.360  53.900  1.00  0.00            
ATOM   4405  GL2 POPE  725     181.030 220.850  53.790  1.00  0.00            
ATOM   4406  C1A POPE  725     180.510 214.680  50.690  1.00  0.00            
ATOM   4407  D2A POPE  725     180.180 214.370  46.290  1.00  0.00            
ATOM   4408  C3A POPE  725     182.470 213.700  42.870  1.00  0.00            
ATOM   4409  C4A POPE  725     182.350 210.740  39.450  1.00  0.00            
ATOM   4410  C1B POPE  725     182.620 218.880  49.130  1.00  0.00            
ATOM   4411  C2B POPE  725     181.550 220.580  45.880  1.00  0.00            
ATOM   4412  C3B POPE  725     184.570 221.050  42.620  1.00  0.00            
ATOM   4413  C4B POPE  725     187.290 223.160  40.620  1.00  0.00            
ATOM   4414  NH3 POPE  726     246.700  97.050  65.280  1.00  0.00            
ATOM   4415  PO4 POPE  726     250.900  94.180  66.580  1.00  0.00            
ATOM   4416  GL1 POPE  726     251.070  95.700  62.250  1.00  0.00            
ATOM   4417  GL2 POPE  726     252.960  98.300  62.100  1.00  0.00            
ATOM   4418  C1A POPE  726     252.500  93.700  59.030  1.00  0.00            
ATOM   4419  D2A POPE  726     256.630  93.100  57.270  1.00  0.00            
ATOM   4420  C3A POPE  726     256.560  92.850  53.160  1.00  0.00            
ATOM   4421  C4A POPE  726     254.680  91.890  49.220  1.00  0.00            
ATOM   4422  C1B POPE  726     255.280  98.380  58.720  1.00  0.00            
ATOM   4423  C2B POPE  726     255.270  97.400  54.820  1.00  0.00            
ATOM   4424  C3B POPE  726     255.240  96.770  49.640  1.00  0.00            
ATOM   4425  C4B POPE  726     256.910 100.430  48.000  1.00  0.00            
ATOM   4426  GL0 POPG  727      19.350 140.530  71.690  1.00  0.00            
ATOM   4427  PO4 POPG  727      16.330 143.450  71.260  1.00  0.00            
ATOM   4428  GL1 POPG  727      15.060 145.790  67.240  1.00  0.00            
ATOM   4429  GL2 POPG  727      13.760 143.130  64.970  1.00  0.00            
ATOM   4430  C1A POPG  727      15.490 148.940  62.890  1.00  0.00            
ATOM   4431  D2A POPG  727      15.350 151.130  58.990  1.00  0.00            
ATOM   4432  C3A POPG  727      13.150 154.650  59.590  1.00  0.00            
ATOM   4433  C4A POPG  727       9.110 156.570  60.360  1.00  0.00            
ATOM   4434  C1B POPG  727      11.910 140.340  61.150  1.00  0.00            
ATOM   4435  C2B POPG  727      11.160 141.430  56.770  1.00  0.00            
ATOM   4436  C3B POPG  727      13.860 141.220  52.560  1.00  0.00            
ATOM   4437  C4B POPG  727      13.290 141.080  48.550  1.00  0.00            
ATOM   4438  NH3 POPE  728     258.010 190.290  60.840  1.00  0.00            
ATOM   4439  PO4 POPE  728     260.820 185.920  61.170  1.00  0.00            
ATOM   4440  GL1 POPE  728     262.900 185.440  56.730  1.00  0.00            
ATOM   4441  GL2 POPE  728     266.120 184.000  56.240  1.00  0.00            
ATOM   4442  C1A POPE  728     262.930 184.110  51.780  1.00  0.00            
ATOM   4443  D2A POPE  728     264.250 185.570  49.570  1.00  0.00            
ATOM   4444  C3A POPE  728     263.710 189.110  47.630  1.00  0.00            
ATOM   4445  C4A POPE  728     264.080 192.050  44.740  1.00  0.00            
ATOM   4446  C1B POPE  728     267.790 179.470  53.820  1.00  0.00            
ATOM   4447  C2B POPE  728     269.940 176.250  50.450  1.00  0.00            
ATOM   4448  C3B POPE  728     269.510 174.550  46.350  1.00  0.00            
ATOM   4449  C4B POPE  728     267.510 171.720  41.760  1.00  0.00            
ATOM   4450  GL0 POPG  729     222.930  49.470  72.690  1.00  0.00            
ATOM   4451  PO4 POPG  729     225.930  46.710  72.970  1.00  0.00            
ATOM   4452  GL1 POPG  729     226.430  47.620  68.370  1.00  0.00            
ATOM   4453  GL2 POPG  729     223.790  47.180  66.430  1.00  0.00            
ATOM   4454  C1A POPG  729     227.790  46.100  63.540  1.00  0.00            
ATOM   4455  D2A POPG  729     227.530  42.520  60.390  1.00  0.00            
ATOM   4456  C3A POPG  729     228.320  42.650  55.670  1.00  0.00            
ATOM   4457  C4A POPG  729     229.520  41.000  51.180  1.00  0.00            
ATOM   4458  C1B POPG  729     223.330  44.500  62.990  1.00  0.00            
ATOM   4459  C2B POPG  729     223.340  43.060  57.910  1.00  0.00            
ATOM   4460  C3B POPG  729     222.530  43.460  53.320  1.00  0.00            
ATOM   4461  C4B POPG  729     224.140  41.920  48.570  1.00  0.00            
ATOM   4462  NH3 POPE  730     271.480 280.400  67.480  1.00  0.00            
ATOM   4463  PO4 POPE  730     268.050 278.880  66.310  1.00  0.00            
ATOM   4464  GL1 POPE  730     270.120 277.770  62.610  1.00  0.00            
ATOM   4465  GL2 POPE  730     272.900 279.000  61.920  1.00  0.00            
ATOM   4466  C1A POPE  730     270.140 276.000  58.180  1.00  0.00            
ATOM   4467  D2A POPE  730     270.400 275.200  53.900  1.00  0.00            
ATOM   4468  C3A POPE  730     269.460 271.010  52.250  1.00  0.00            
ATOM   4469  C4A POPE  730     266.710 268.060  48.340  1.00  0.00            
ATOM   4470  C1B POPE  730     273.130 279.970  57.650  1.00  0.00            
ATOM   4471  C2B POPE  730     270.350 280.380  54.400  1.00  0.00            
ATOM   4472  C3B POPE  730     272.250 280.990  49.720  1.00  0.00            
ATOM   4473  C4B POPE  730     272.840 279.440  45.940  1.00  0.00            
ATOM   4474  NH3 POPE  731     225.330  74.080  70.110  1.00  0.00            
ATOM   4475  PO4 POPE  731     223.920  70.870  67.940  1.00  0.00            
ATOM   4476  GL1 POPE  731     224.260  69.870  63.800  1.00  0.00            
ATOM   4477  GL2 POPE  731     224.740  67.460  62.480  1.00  0.00            
ATOM   4478  C1A POPE  731     220.140  67.820  61.980  1.00  0.00            
ATOM   4479  D2A POPE  731     217.690  68.650  59.300  1.00  0.00            
ATOM   4480  C3A POPE  731     217.820  70.020  55.630  1.00  0.00            
ATOM   4481  C4A POPE  731     216.960  69.740  51.130  1.00  0.00            
ATOM   4482  C1B POPE  731     224.650  66.050  59.750  1.00  0.00            
ATOM   4483  C2B POPE  731     226.660  64.620  57.030  1.00  0.00            
ATOM   4484  C3B POPE  731     228.600  63.080  53.030  1.00  0.00            
ATOM   4485  C4B POPE  731     230.580  59.590  49.720  1.00  0.00            
ATOM   4486  NH3 POPE  732     211.360 166.790  63.420  1.00  0.00            
ATOM   4487  PO4 POPE  732     208.230 164.390  62.570  1.00  0.00            
ATOM   4488  GL1 POPE  732     207.430 164.730  58.320  1.00  0.00            
ATOM   4489  GL2 POPE  732     206.150 167.000  56.290  1.00  0.00            
ATOM   4490  C1A POPE  732     207.850 162.370  54.250  1.00  0.00            
ATOM   4491  D2A POPE  732     206.380 160.630  51.020  1.00  0.00            
ATOM   4492  C3A POPE  732     205.090 164.180  48.500  1.00  0.00            
ATOM   4493  C4A POPE  732     203.930 168.700  47.680  1.00  0.00            
ATOM   4494  C1B POPE  732     203.360 164.930  53.810  1.00  0.00            
ATOM   4495  C2B POPE  732     200.390 164.210  50.230  1.00  0.00            
ATOM   4496  C3B POPE  732     196.970 164.500  48.910  1.00  0.00            
ATOM   4497  C4B POPE  732     194.640 167.280  46.820  1.00  0.00            
ATOM   4498  GL0 POPG  733     188.980 116.480  64.540  1.00  0.00            
ATOM   4499  PO4 POPG  733     190.700 119.850  61.550  1.00  0.00            
ATOM   4500  GL1 POPG  733     192.450 121.430  57.400  1.00  0.00            
ATOM   4501  GL2 POPG  733     191.240 118.570  54.520  1.00  0.00            
ATOM   4502  C1A POPG  733     192.430 123.060  53.230  1.00  0.00            
ATOM   4503  D2A POPG  733     193.570 124.640  49.470  1.00  0.00            
ATOM   4504  C3A POPG  733     192.560 123.640  45.500  1.00  0.00            
ATOM   4505  C4A POPG  733     193.790 123.680  41.170  1.00  0.00            
ATOM   4506  C1B POPG  733     191.060 116.120  50.990  1.00  0.00            
ATOM   4507  C2B POPG  733     192.720 115.840  47.620  1.00  0.00            
ATOM   4508  C3B POPG  733     195.360 114.380  45.400  1.00  0.00            
ATOM   4509  C4B POPG  733     196.130 111.570  43.640  1.00  0.00            
ATOM   4510  NH3 POPE  734      67.170 120.270  67.820  1.00  0.00            
ATOM   4511  PO4 POPE  734      70.610 120.980  70.300  1.00  0.00            
ATOM   4512  GL1 POPE  734      71.390 119.830  66.000  1.00  0.00            
ATOM   4513  GL2 POPE  734      69.520 118.360  63.810  1.00  0.00            
ATOM   4514  C1A POPE  734      74.120 118.540  62.590  1.00  0.00            
ATOM   4515  D2A POPE  734      75.600 114.180  61.410  1.00  0.00            
ATOM   4516  C3A POPE  734      78.430 113.610  58.100  1.00  0.00            
ATOM   4517  C4A POPE  734      82.910 111.650  58.500  1.00  0.00            
ATOM   4518  C1B POPE  734      70.960 116.890  59.110  1.00  0.00            
ATOM   4519  C2B POPE  734      73.420 115.790  55.280  1.00  0.00            
ATOM   4520  C3B POPE  734      74.420 114.890  50.510  1.00  0.00            
ATOM   4521  C4B POPE  734      76.180 114.990  46.490  1.00  0.00            
ATOM   4522  GL0 POPG  735     239.620 186.270  61.950  1.00  0.00            
ATOM   4523  PO4 POPG  735     238.130 181.720  60.390  1.00  0.00            
ATOM   4524  GL1 POPG  735     237.700 180.320  55.550  1.00  0.00            
ATOM   4525  GL2 POPG  735     239.850 182.390  55.170  1.00  0.00            
ATOM   4526  C1A POPG  735     237.590 179.570  50.620  1.00  0.00            
ATOM   4527  D2A POPG  735     235.590 179.140  46.480  1.00  0.00            
ATOM   4528  C3A POPG  735     233.680 181.440  44.870  1.00  0.00            
ATOM   4529  C4A POPG  735     230.120 183.360  43.650  1.00  0.00            
ATOM   4530  C1B POPG  735     238.780 184.460  51.500  1.00  0.00            
ATOM   4531  C2B POPG  735     238.600 184.110  46.980  1.00  0.00            
ATOM   4532  C3B POPG  735     239.960 181.560  43.840  1.00  0.00            
ATOM   4533  C4B POPG  735     242.330 179.970  39.970  1.00  0.00            
ATOM   4534  GL0 POPG  736     103.200  66.910  66.210  1.00  0.00            
ATOM   4535  PO4 POPG  736     104.030  62.970  64.990  1.00  0.00            
ATOM   4536  GL1 POPG  736     103.010  61.780  61.710  1.00  0.00            
ATOM   4537  GL2 POPG  736     101.130  58.870  60.230  1.00  0.00            
ATOM   4538  C1A POPG  736     105.890  61.920  58.570  1.00  0.00            
ATOM   4539  D2A POPG  736     107.570  62.660  53.560  1.00  0.00            
ATOM   4540  C3A POPG  736     109.520  59.870  49.510  1.00  0.00            
ATOM   4541  C4A POPG  736     110.930  57.620  45.820  1.00  0.00            
ATOM   4542  C1B POPG  736      98.750  56.340  56.900  1.00  0.00            
ATOM   4543  C2B POPG  736      99.380  56.790  52.740  1.00  0.00            
ATOM   4544  C3B POPG  736     101.960  56.250  49.020  1.00  0.00            
ATOM   4545  C4B POPG  736     101.280  53.550  46.300  1.00  0.00            
ATOM   4546  NH3 POPE  737     234.000 107.870  61.810  1.00  0.00            
ATOM   4547  PO4 POPE  737     235.150 102.760  59.450  1.00  0.00            
ATOM   4548  GL1 POPE  737     234.320 103.740  55.520  1.00  0.00            
ATOM   4549  GL2 POPE  737     236.640 101.510  54.550  1.00  0.00            
ATOM   4550  C1A POPE  737     232.760 102.280  51.280  1.00  0.00            
ATOM   4551  D2A POPE  737     233.260 101.700  46.690  1.00  0.00            
ATOM   4552  C3A POPE  737     235.110 106.130  43.660  1.00  0.00            
ATOM   4553  C4A POPE  737     237.740 106.030  40.510  1.00  0.00            
ATOM   4554  C1B POPE  737     237.230 103.520  50.300  1.00  0.00            
ATOM   4555  C2B POPE  737     237.850 106.510  48.110  1.00  0.00            
ATOM   4556  C3B POPE  737     238.180 110.050  45.560  1.00  0.00            
ATOM   4557  C4B POPE  737     236.950 113.290  44.750  1.00  0.00            
ATOM   4558  GL0 POPG  738     144.890 197.360  63.870  1.00  0.00            
ATOM   4559  PO4 POPG  738     144.140 197.570  58.910  1.00  0.00            
ATOM   4560  GL1 POPG  738     143.140 196.960  54.040  1.00  0.00            
ATOM   4561  GL2 POPG  738     142.710 194.450  51.770  1.00  0.00            
ATOM   4562  C1A POPG  738     143.960 197.970  48.900  1.00  0.00            
ATOM   4563  D2A POPG  738     146.150 197.580  45.660  1.00  0.00            
ATOM   4564  C3A POPG  738     149.360 199.430  46.260  1.00  0.00            
ATOM   4565  C4A POPG  738     151.580 203.250  47.240  1.00  0.00            
ATOM   4566  C1B POPG  738     143.110 192.300  47.860  1.00  0.00            
ATOM   4567  C2B POPG  738     141.300 191.640  44.440  1.00  0.00            
ATOM   4568  C3B POPG  738     139.180 188.790  40.520  1.00  0.00            
ATOM   4569  C4B POPG  738     138.330 186.290  36.770  1.00  0.00            
ATOM   4570  NH3 POPE  739     242.190  25.410  67.120  1.00  0.00            
ATOM   4571  PO4 POPE  739     238.020  28.190  66.220  1.00  0.00            
ATOM   4572  GL1 POPE  739     240.320  27.740  62.420  1.00  0.00            
ATOM   4573  GL2 POPE  739     242.680  28.760  63.370  1.00  0.00            
ATOM   4574  C1A POPE  739     239.580  29.510  57.850  1.00  0.00            
ATOM   4575  D2A POPE  739     237.280  31.500  56.310  1.00  0.00            
ATOM   4576  C3A POPE  739     237.370  31.170  51.620  1.00  0.00            
ATOM   4577  C4A POPE  739     239.020  30.750  46.880  1.00  0.00            
ATOM   4578  C1B POPE  739     243.900  26.080  59.590  1.00  0.00            
ATOM   4579  C2B POPE  739     245.460  25.720  55.360  1.00  0.00            
ATOM   4580  C3B POPE  739     245.260  24.430  50.900  1.00  0.00            
ATOM   4581  C4B POPE  739     246.390  22.870  46.330  1.00  0.00            
ATOM   4582  GL0 POPG  740     171.510 241.080  64.760  1.00  0.00            
ATOM   4583  PO4 POPG  740     173.790 243.390  59.800  1.00  0.00            
ATOM   4584  GL1 POPG  740     175.670 245.830  55.990  1.00  0.00            
ATOM   4585  GL2 POPG  740     179.080 246.690  55.860  1.00  0.00            
ATOM   4586  C1A POPG  740     176.440 245.370  51.520  1.00  0.00            
ATOM   4587  D2A POPG  740     179.470 243.570  48.040  1.00  0.00            
ATOM   4588  C3A POPG  740     177.960 243.290  44.070  1.00  0.00            
ATOM   4589  C4A POPG  740     174.750 240.870  42.530  1.00  0.00            
ATOM   4590  C1B POPG  740     181.490 244.090  52.910  1.00  0.00            
ATOM   4591  C2B POPG  740     184.990 244.250  51.010  1.00  0.00            
ATOM   4592  C3B POPG  740     186.980 244.130  46.960  1.00  0.00            
ATOM   4593  C4B POPG  740     187.590 245.260  43.380  1.00  0.00            
ATOM   4594  NH3 POPE  741     235.580 165.380  61.180  1.00  0.00            
ATOM   4595  PO4 POPE  741     233.060 169.890  60.130  1.00  0.00            
ATOM   4596  GL1 POPE  741     232.050 170.310  56.220  1.00  0.00            
ATOM   4597  GL2 POPE  741     228.810 173.190  55.290  1.00  0.00            
ATOM   4598  C1A POPE  741     234.520 171.090  52.600  1.00  0.00            
ATOM   4599  D2A POPE  741     235.440 170.010  48.720  1.00  0.00            
ATOM   4600  C3A POPE  741     239.800 169.920  46.900  1.00  0.00            
ATOM   4601  C4A POPE  741     241.380 168.610  44.070  1.00  0.00            
ATOM   4602  C1B POPE  741     230.340 173.420  51.510  1.00  0.00            
ATOM   4603  C2B POPE  741     232.400 175.590  46.960  1.00  0.00            
ATOM   4604  C3B POPE  741     232.250 176.590  42.690  1.00  0.00            
ATOM   4605  C4B POPE  741     235.290 176.800  40.510  1.00  0.00            
ATOM   4606  NH3 POPE  742     179.430 225.720  58.360  1.00  0.00            
ATOM   4607  PO4 POPE  742     183.400 223.270  58.020  1.00  0.00            
ATOM   4608  GL1 POPE  742     184.440 226.060  55.310  1.00  0.00            
ATOM   4609  GL2 POPE  742     186.870 225.170  53.580  1.00  0.00            
ATOM   4610  C1A POPE  742     183.620 229.360  52.200  1.00  0.00            
ATOM   4611  D2A POPE  742     182.360 231.860  48.480  1.00  0.00            
ATOM   4612  C3A POPE  742     181.990 230.800  44.620  1.00  0.00            
ATOM   4613  C4A POPE  742     181.680 230.830  40.320  1.00  0.00            
ATOM   4614  C1B POPE  742     184.500 223.080  50.320  1.00  0.00            
ATOM   4615  C2B POPE  742     181.980 225.770  49.050  1.00  0.00            
ATOM   4616  C3B POPE  742     178.920 228.420  48.340  1.00  0.00            
ATOM   4617  C4B POPE  742     176.230 232.350  48.120  1.00  0.00            
ATOM   4618  NH3 POPE  743      46.990  51.300  72.400  1.00  0.00            
ATOM   4619  PO4 POPE  743      43.700  54.910  72.340  1.00  0.00            
ATOM   4620  GL1 POPE  743      44.160  57.290  67.870  1.00  0.00            
ATOM   4621  GL2 POPE  743      41.870  55.740  66.380  1.00  0.00            
ATOM   4622  C1A POPE  743      45.510  58.820  63.840  1.00  0.00            
ATOM   4623  D2A POPE  743      45.620  60.290  59.690  1.00  0.00            
ATOM   4624  C3A POPE  743      45.730  58.070  55.770  1.00  0.00            
ATOM   4625  C4A POPE  743      49.180  58.570  52.560  1.00  0.00            
ATOM   4626  C1B POPE  743      41.140  53.330  63.220  1.00  0.00            
ATOM   4627  C2B POPE  743      42.650  56.130  60.230  1.00  0.00            
ATOM   4628  C3B POPE  743      41.070  56.560  56.040  1.00  0.00            
ATOM   4629  C4B POPE  743      41.370  55.630  51.670  1.00  0.00            
ATOM   4630  NH3 POPE  744     199.340  68.490  67.350  1.00  0.00            
ATOM   4631  PO4 POPE  744     194.540  68.360  67.910  1.00  0.00            
ATOM   4632  GL1 POPE  744     195.790  66.020  64.340  1.00  0.00            
ATOM   4633  GL2 POPE  744     199.540  65.840  63.440  1.00  0.00            
ATOM   4634  C1A POPE  744     196.040  63.770  60.100  1.00  0.00            
ATOM   4635  D2A POPE  744     197.760  62.120  55.570  1.00  0.00            
ATOM   4636  C3A POPE  744     198.670  65.450  52.380  1.00  0.00            
ATOM   4637  C4A POPE  744     198.940  69.800  50.970  1.00  0.00            
ATOM   4638  C1B POPE  744     200.270  67.320  59.800  1.00  0.00            
ATOM   4639  C2B POPE  744     201.450  70.000  56.030  1.00  0.00            
ATOM   4640  C3B POPE  744     203.590  68.800  52.330  1.00  0.00            
ATOM   4641  C4B POPE  744     202.840  66.510  48.150  1.00  0.00            
ATOM   4642  NH3 POPE  745      75.050 128.870  66.280  1.00  0.00            
ATOM   4643  PO4 POPE  745      72.830 133.030  65.610  1.00  0.00            
ATOM   4644  GL1 POPE  745      74.230 131.700  61.770  1.00  0.00            
ATOM   4645  GL2 POPE  745      73.750 129.000  61.310  1.00  0.00            
ATOM   4646  C1A POPE  745      76.630 131.510  57.620  1.00  0.00            
ATOM   4647  D2A POPE  745      75.350 129.550  53.530  1.00  0.00            
ATOM   4648  C3A POPE  745      78.790 125.630  50.650  1.00  0.00            
ATOM   4649  C4A POPE  745      80.740 126.130  46.420  1.00  0.00            
ATOM   4650  C1B POPE  745      72.540 127.510  58.240  1.00  0.00            
ATOM   4651  C2B POPE  745      70.830 125.790  53.870  1.00  0.00            
ATOM   4652  C3B POPE  745      72.600 127.050  48.950  1.00  0.00            
ATOM   4653  C4B POPE  745      75.900 128.430  46.460  1.00  0.00            
ATOM   4654  NH3 POPE  746      31.660  10.930  65.140  1.00  0.00            
ATOM   4655  PO4 POPE  746      28.530  11.360  67.150  1.00  0.00            
ATOM   4656  GL1 POPE  746      26.330  12.780  62.860  1.00  0.00            
ATOM   4657  GL2 POPE  746      27.870   9.570  61.290  1.00  0.00            
ATOM   4658  C1A POPE  746      26.770  15.280  59.710  1.00  0.00            
ATOM   4659  D2A POPE  746      26.750  19.380  59.870  1.00  0.00            
ATOM   4660  C3A POPE  746      26.290  21.040  55.510  1.00  0.00            
ATOM   4661  C4A POPE  746      25.570  19.520  51.250  1.00  0.00            
ATOM   4662  C1B POPE  746      27.320   7.240  57.190  1.00  0.00            
ATOM   4663  C2B POPE  746      30.370   4.770  54.680  1.00  0.00            
ATOM   4664  C3B POPE  746      30.370   4.910  49.680  1.00  0.00            
ATOM   4665  C4B POPE  746      29.640   5.000  45.050  1.00  0.00            
ATOM   4666  NH3 POPE  747      68.330 165.270  62.500  1.00  0.00            
ATOM   4667  PO4 POPE  747      72.830 164.860  62.470  1.00  0.00            
ATOM   4668  GL1 POPE  747      72.010 163.510  58.210  1.00  0.00            
ATOM   4669  GL2 POPE  747      72.730 160.940  56.880  1.00  0.00            
ATOM   4670  C1A POPE  747      70.450 164.000  53.250  1.00  0.00            
ATOM   4671  D2A POPE  747      72.660 163.380  49.230  1.00  0.00            
ATOM   4672  C3A POPE  747      73.360 164.550  46.340  1.00  0.00            
ATOM   4673  C4A POPE  747      77.040 164.180  44.260  1.00  0.00            
ATOM   4674  C1B POPE  747      69.270 159.450  55.240  1.00  0.00            
ATOM   4675  C2B POPE  747      66.660 159.520  52.270  1.00  0.00            
ATOM   4676  C3B POPE  747      63.560 157.770  49.740  1.00  0.00            
ATOM   4677  C4B POPE  747      60.030 154.800  49.110  1.00  0.00            
ATOM   4678  GL0 POPG  748     266.350 194.230  60.670  1.00  0.00            
ATOM   4679  PO4 POPG  748     262.500 191.360  58.940  1.00  0.00            
ATOM   4680  GL1 POPG  748     262.550 191.460  55.160  1.00  0.00            
ATOM   4681  GL2 POPG  748     262.960 193.580  52.880  1.00  0.00            
ATOM   4682  C1A POPG  748     261.840 188.380  52.870  1.00  0.00            
ATOM   4683  D2A POPG  748     258.550 186.400  51.470  1.00  0.00            
ATOM   4684  C3A POPG  748     257.210 181.930  52.170  1.00  0.00            
ATOM   4685  C4A POPG  748     257.490 177.280  52.300  1.00  0.00            
ATOM   4686  C1B POPG  748     265.140 194.640  48.970  1.00  0.00            
ATOM   4687  C2B POPG  748     265.990 197.140  46.390  1.00  0.00            
ATOM   4688  C3B POPG  748     265.000 198.450  42.800  1.00  0.00            
ATOM   4689  C4B POPG  748     267.140 198.960  38.180  1.00  0.00            
ATOM   4690  NH3 POPE  749     157.180 256.880  61.900  1.00  0.00            
ATOM   4691  PO4 POPE  749     158.100 261.530  62.680  1.00  0.00            
ATOM   4692  GL1 POPE  749     156.600 262.680  58.300  1.00  0.00            
ATOM   4693  GL2 POPE  749     152.930 263.140  57.790  1.00  0.00            
ATOM   4694  C1A POPE  749     155.820 263.730  53.870  1.00  0.00            
ATOM   4695  D2A POPE  749     153.630 265.580  50.160  1.00  0.00            
ATOM   4696  C3A POPE  749     152.900 262.530  47.160  1.00  0.00            
ATOM   4697  C4A POPE  749     155.020 259.140  45.220  1.00  0.00            
ATOM   4698  C1B POPE  749     149.350 263.890  54.630  1.00  0.00            
ATOM   4699  C2B POPE  749     148.890 263.600  49.980  1.00  0.00            
ATOM   4700  C3B POPE  749     148.220 266.420  46.680  1.00  0.00            
ATOM   4701  C4B POPE  749     151.600 266.920  44.150  1.00  0.00            
ATOM   4702  NH3 POPE  750      76.780 188.280  57.970  1.00  0.00            
ATOM   4703  PO4 POPE  750      75.480 192.140  57.210  1.00  0.00            
ATOM   4704  GL1 POPE  750      76.200 191.150  53.580  1.00  0.00            
ATOM   4705  GL2 POPE  750      75.570 188.290  53.260  1.00  0.00            
ATOM   4706  C1A POPE  750      76.900 192.620  48.860  1.00  0.00            
ATOM   4707  D2A POPE  750      77.990 191.340  43.950  1.00  0.00            
ATOM   4708  C3A POPE  750      79.380 194.810  41.810  1.00  0.00            
ATOM   4709  C4A POPE  750      82.750 197.750  41.590  1.00  0.00            
ATOM   4710  C1B POPE  750      76.450 186.140  50.340  1.00  0.00            
ATOM   4711  C2B POPE  750      77.400 186.980  46.560  1.00  0.00            
ATOM   4712  C3B POPE  750      74.720 187.080  42.880  1.00  0.00            
ATOM   4713  C4B POPE  750      72.340 184.100  40.460  1.00  0.00            
ATOM   4714  NH3 POPE  751      16.770 242.080  62.290  1.00  0.00            
ATOM   4715  PO4 POPE  751      17.200 245.470  64.730  1.00  0.00            
ATOM   4716  GL1 POPE  751      19.030 248.260  61.480  1.00  0.00            
ATOM   4717  GL2 POPE  751      18.330 246.970  59.120  1.00  0.00            
ATOM   4718  C1A POPE  751      21.590 250.810  57.990  1.00  0.00            
ATOM   4719  D2A POPE  751      26.160 249.560  58.410  1.00  0.00            
ATOM   4720  C3A POPE  751      26.990 246.910  55.190  1.00  0.00            
ATOM   4721  C4A POPE  751      28.200 244.540  52.340  1.00  0.00            
ATOM   4722  C1B POPE  751      14.460 248.870  58.030  1.00  0.00            
ATOM   4723  C2B POPE  751      11.090 247.090  56.030  1.00  0.00            
ATOM   4724  C3B POPE  751      12.000 245.800  51.880  1.00  0.00            
ATOM   4725  C4B POPE  751      12.260 245.260  47.840  1.00  0.00            
ATOM   4726  NH3 POPE  752      50.300 203.530  66.180  1.00  0.00            
ATOM   4727  PO4 POPE  752      52.270 205.970  63.500  1.00  0.00            
ATOM   4728  GL1 POPE  752      51.040 204.820  59.210  1.00  0.00            
ATOM   4729  GL2 POPE  752      48.290 206.140  57.660  1.00  0.00            
ATOM   4730  C1A POPE  752      51.660 203.660  55.140  1.00  0.00            
ATOM   4731  D2A POPE  752      55.160 206.370  54.610  1.00  0.00            
ATOM   4732  C3A POPE  752      56.150 207.210  49.880  1.00  0.00            
ATOM   4733  C4A POPE  752      53.040 209.590  46.740  1.00  0.00            
ATOM   4734  C1B POPE  752      45.600 209.640  54.560  1.00  0.00            
ATOM   4735  C2B POPE  752      46.640 209.060  50.350  1.00  0.00            
ATOM   4736  C3B POPE  752      46.340 209.280  47.060  1.00  0.00            
ATOM   4737  C4B POPE  752      43.970 209.340  43.590  1.00  0.00            
ATOM   4738  GL0 POPG  753       1.670 155.630  70.730  1.00  0.00            
ATOM   4739  PO4 POPG  753       3.840 153.890  67.320  1.00  0.00            
ATOM   4740  GL1 POPG  753       4.100 155.560  63.100  1.00  0.00            
ATOM   4741  GL2 POPG  753       1.990 156.330  62.190  1.00  0.00            
ATOM   4742  C1A POPG  753       4.480 157.140  58.310  1.00  0.00            
ATOM   4743  D2A POPG  753       7.120 158.320  56.000  1.00  0.00            
ATOM   4744  C3A POPG  753       7.350 156.540  51.980  1.00  0.00            
ATOM   4745  C4A POPG  753       6.350 155.400  48.590  1.00  0.00            
ATOM   4746  C1B POPG  753     298.654 156.050  58.470  1.00  0.00            
ATOM   4747  C2B POPG  753     295.934 155.320  54.880  1.00  0.00            
ATOM   4748  C3B POPG  753     291.954 154.290  52.790  1.00  0.00            
ATOM   4749  C4B POPG  753     291.284 153.080  48.850  1.00  0.00            
ATOM   4750  NH3 POPE  754      58.280  52.270  72.510  1.00  0.00            
ATOM   4751  PO4 POPE  754      62.140  55.090  71.000  1.00  0.00            
ATOM   4752  GL1 POPE  754      60.230  55.130  67.820  1.00  0.00            
ATOM   4753  GL2 POPE  754      59.050  57.300  65.790  1.00  0.00            
ATOM   4754  C1A POPE  754      58.940  52.560  64.700  1.00  0.00            
ATOM   4755  D2A POPE  754      57.600  51.500  61.180  1.00  0.00            
ATOM   4756  C3A POPE  754      60.670  51.980  57.950  1.00  0.00            
ATOM   4757  C4A POPE  754      63.360  52.920  53.900  1.00  0.00            
ATOM   4758  C1B POPE  754      55.430  56.190  63.110  1.00  0.00            
ATOM   4759  C2B POPE  754      53.460  57.930  58.660  1.00  0.00            
ATOM   4760  C3B POPE  754      50.380  60.710  57.530  1.00  0.00            
ATOM   4761  C4B POPE  754      52.850  63.990  57.990  1.00  0.00            
ATOM   4762  GL0 POPG  755      87.240 236.110  61.880  1.00  0.00            
ATOM   4763  PO4 POPG  755      84.530 237.260  58.110  1.00  0.00            
ATOM   4764  GL1 POPG  755      84.790 238.470  54.220  1.00  0.00            
ATOM   4765  GL2 POPG  755      84.810 241.460  53.500  1.00  0.00            
ATOM   4766  C1A POPG  755      86.100 237.980  50.220  1.00  0.00            
ATOM   4767  D2A POPG  755      87.250 234.530  48.370  1.00  0.00            
ATOM   4768  C3A POPG  755      84.980 233.860  45.750  1.00  0.00            
ATOM   4769  C4A POPG  755      81.690 233.100  42.030  1.00  0.00            
ATOM   4770  C1B POPG  755      83.190 243.080  50.160  1.00  0.00            
ATOM   4771  C2B POPG  755      82.120 243.680  45.750  1.00  0.00            
ATOM   4772  C3B POPG  755      83.160 242.760  41.550  1.00  0.00            
ATOM   4773  C4B POPG  755      80.540 241.280  37.550  1.00  0.00            
ATOM   4774  NH3 POPE  756     186.400  57.790  68.890  1.00  0.00            
ATOM   4775  PO4 POPE  756     190.040  58.710  66.510  1.00  0.00            
ATOM   4776  GL1 POPE  756     192.680  57.630  62.740  1.00  0.00            
ATOM   4777  GL2 POPE  756     192.230  61.070  62.090  1.00  0.00            
ATOM   4778  C1A POPE  756     194.360  54.240  60.100  1.00  0.00            
ATOM   4779  D2A POPE  756     196.210  53.050  56.510  1.00  0.00            
ATOM   4780  C3A POPE  756     194.590  53.590  51.830  1.00  0.00            
ATOM   4781  C4A POPE  756     197.400  53.830  48.830  1.00  0.00            
ATOM   4782  C1B POPE  756     189.270  58.450  59.570  1.00  0.00            
ATOM   4783  C2B POPE  756     191.970  56.530  56.280  1.00  0.00            
ATOM   4784  C3B POPE  756     193.870  58.370  53.880  1.00  0.00            
ATOM   4785  C4B POPE  756     194.990  61.430  51.490  1.00  0.00            
ATOM   4786  NH3 POPE  757      93.400  38.610  62.660  1.00  0.00            
ATOM   4787  PO4 POPE  757      96.830  38.500  66.220  1.00  0.00            
ATOM   4788  GL1 POPE  757      98.220  36.290  62.460  1.00  0.00            
ATOM   4789  GL2 POPE  757      95.300  33.770  60.660  1.00  0.00            
ATOM   4790  C1A POPE  757      99.060  38.210  58.770  1.00  0.00            
ATOM   4791  D2A POPE  757      98.780  39.450  54.820  1.00  0.00            
ATOM   4792  C3A POPE  757     100.900  42.650  53.170  1.00  0.00            
ATOM   4793  C4A POPE  757     101.880  46.130  53.500  1.00  0.00            
ATOM   4794  C1B POPE  757      95.240  35.990  56.580  1.00  0.00            
ATOM   4795  C2B POPE  757      92.930  39.520  54.600  1.00  0.00            
ATOM   4796  C3B POPE  757      93.090  42.860  52.900  1.00  0.00            
ATOM   4797  C4B POPE  757      93.210  45.410  48.960  1.00  0.00            
ATOM   4798  GL0 POPG  758     194.140 225.490  62.460  1.00  0.00            
ATOM   4799  PO4 POPG  758     193.390 222.390  60.380  1.00  0.00            
ATOM   4800  GL1 POPG  758     193.030 220.920  55.750  1.00  0.00            
ATOM   4801  GL2 POPG  758     195.760 219.710  54.870  1.00  0.00            
ATOM   4802  C1A POPG  758     190.780 220.910  52.610  1.00  0.00            
ATOM   4803  D2A POPG  758     189.490 224.750  49.550  1.00  0.00            
ATOM   4804  C3A POPG  758     186.910 224.620  45.670  1.00  0.00            
ATOM   4805  C4A POPG  758     183.030 225.530  44.200  1.00  0.00            
ATOM   4806  C1B POPG  758     195.060 219.420  51.320  1.00  0.00            
ATOM   4807  C2B POPG  758     192.360 217.050  48.620  1.00  0.00            
ATOM   4808  C3B POPG  758     189.340 215.600  45.680  1.00  0.00            
ATOM   4809  C4B POPG  758     185.450 216.240  45.790  1.00  0.00            
ATOM   4810  NH3 POPE  759     285.230 215.460  60.350  1.00  0.00            
ATOM   4811  PO4 POPE  759     281.370 217.290  58.670  1.00  0.00            
ATOM   4812  GL1 POPE  759     279.650 215.730  55.300  1.00  0.00            
ATOM   4813  GL2 POPE  759     279.520 212.830  54.770  1.00  0.00            
ATOM   4814  C1A POPE  759     279.400 216.000  50.270  1.00  0.00            
ATOM   4815  D2A POPE  759     278.330 218.430  45.830  1.00  0.00            
ATOM   4816  C3A POPE  759     280.950 222.270  43.630  1.00  0.00            
ATOM   4817  C4A POPE  759     282.960 224.780  38.880  1.00  0.00            
ATOM   4818  C1B POPE  759     276.250 212.760  51.710  1.00  0.00            
ATOM   4819  C2B POPE  759     276.170 212.820  46.970  1.00  0.00            
ATOM   4820  C3B POPE  759     278.340 214.160  43.510  1.00  0.00            
ATOM   4821  C4B POPE  759     281.870 216.670  42.190  1.00  0.00            
ATOM   4822  NH3 POPE  760     270.090 192.360  62.850  1.00  0.00            
ATOM   4823  PO4 POPE  760     272.010 190.150  59.000  1.00  0.00            
ATOM   4824  GL1 POPE  760     270.750 189.660  54.750  1.00  0.00            
ATOM   4825  GL2 POPE  760     271.650 192.880  53.340  1.00  0.00            
ATOM   4826  C1A POPE  760     267.650 188.980  51.360  1.00  0.00            
ATOM   4827  D2A POPE  760     268.620 186.870  47.380  1.00  0.00            
ATOM   4828  C3A POPE  760     265.290 186.180  43.590  1.00  0.00            
ATOM   4829  C4A POPE  760     261.190 187.510  42.270  1.00  0.00            
ATOM   4830  C1B POPE  760     273.230 189.740  50.510  1.00  0.00            
ATOM   4831  C2B POPE  760     273.350 187.730  45.850  1.00  0.00            
ATOM   4832  C3B POPE  760     274.450 185.890  41.760  1.00  0.00            
ATOM   4833  C4B POPE  760     273.660 185.490  37.230  1.00  0.00            
ATOM   4834  NH3 POPE  761     217.050 214.210  59.640  1.00  0.00            
ATOM   4835  PO4 POPE  761     219.290 210.580  57.200  1.00  0.00            
ATOM   4836  GL1 POPE  761     218.080 210.830  53.710  1.00  0.00            
ATOM   4837  GL2 POPE  761     214.970 209.210  53.230  1.00  0.00            
ATOM   4838  C1A POPE  761     217.750 213.280  50.830  1.00  0.00            
ATOM   4839  D2A POPE  761     219.950 215.610  48.240  1.00  0.00            
ATOM   4840  C3A POPE  761     224.470 216.010  47.080  1.00  0.00            
ATOM   4841  C4A POPE  761     227.480 216.880  48.300  1.00  0.00            
ATOM   4842  C1B POPE  761     215.320 209.500  47.920  1.00  0.00            
ATOM   4843  C2B POPE  761     216.020 208.610  43.850  1.00  0.00            
ATOM   4844  C3B POPE  761     219.320 209.180  40.670  1.00  0.00            
ATOM   4845  C4B POPE  761     221.560 206.190  38.600  1.00  0.00            
ATOM   4846  NH3 POPE  762      46.580 229.030  63.140  1.00  0.00            
ATOM   4847  PO4 POPE  762      47.810 232.900  60.530  1.00  0.00            
ATOM   4848  GL1 POPE  762      47.980 234.550  56.270  1.00  0.00            
ATOM   4849  GL2 POPE  762      51.050 235.500  54.820  1.00  0.00            
ATOM   4850  C1A POPE  762      46.520 235.850  52.630  1.00  0.00            
ATOM   4851  D2A POPE  762      47.650 239.290  49.150  1.00  0.00            
ATOM   4852  C3A POPE  762      44.210 242.000  46.320  1.00  0.00            
ATOM   4853  C4A POPE  762      40.780 244.000  45.280  1.00  0.00            
ATOM   4854  C1B POPE  762      51.750 235.210  50.330  1.00  0.00            
ATOM   4855  C2B POPE  762      52.620 234.770  45.640  1.00  0.00            
ATOM   4856  C3B POPE  762      54.200 236.710  41.890  1.00  0.00            
ATOM   4857  C4B POPE  762      51.710 238.780  38.090  1.00  0.00            
ATOM   4858  GL0 POPG  763     236.700 172.920  58.170  1.00  0.00            
ATOM   4859  PO4 POPG  763     237.620 176.080  59.290  1.00  0.00            
ATOM   4860  GL1 POPG  763     239.160 175.900  54.920  1.00  0.00            
ATOM   4861  GL2 POPG  763     241.020 176.850  53.270  1.00  0.00            
ATOM   4862  C1A POPG  763     239.700 170.530  52.070  1.00  0.00            
ATOM   4863  D2A POPG  763     238.330 166.400  52.220  1.00  0.00            
ATOM   4864  C3A POPG  763     234.720 165.170  52.150  1.00  0.00            
ATOM   4865  C4A POPG  763     232.140 162.270  49.540  1.00  0.00            
ATOM   4866  C1B POPG  763     242.580 173.540  49.900  1.00  0.00            
ATOM   4867  C2B POPG  763     243.830 173.440  45.240  1.00  0.00            
ATOM   4868  C3B POPG  763     243.030 172.680  40.610  1.00  0.00            
ATOM   4869  C4B POPG  763     242.800 170.980  36.290  1.00  0.00            
ATOM   4870  NH3 POPE  764     195.830  16.120  68.950  1.00  0.00            
ATOM   4871  PO4 POPE  764     198.910  18.830  70.750  1.00  0.00            
ATOM   4872  GL1 POPE  764     200.650  19.810  67.650  1.00  0.00            
ATOM   4873  GL2 POPE  764     196.810  20.140  65.500  1.00  0.00            
ATOM   4874  C1A POPE  764     201.490  19.500  63.270  1.00  0.00            
ATOM   4875  D2A POPE  764     203.280  18.750  58.350  1.00  0.00            
ATOM   4876  C3A POPE  764     202.050  19.420  53.700  1.00  0.00            
ATOM   4877  C4A POPE  764     202.960  21.180  49.380  1.00  0.00            
ATOM   4878  C1B POPE  764     197.440  20.730  60.640  1.00  0.00            
ATOM   4879  C2B POPE  764     200.770  23.320  57.740  1.00  0.00            
ATOM   4880  C3B POPE  764     201.800  24.340  54.990  1.00  0.00            
ATOM   4881  C4B POPE  764     199.850  24.550  51.630  1.00  0.00            
ATOM   4882  GL0 POPG  765     190.730   5.630  69.110  1.00  0.00            
ATOM   4883  PO4 POPG  765     192.040   5.090  65.210  1.00  0.00            
ATOM   4884  GL1 POPG  765     195.120   5.860  62.380  1.00  0.00            
ATOM   4885  GL2 POPG  765     197.640   5.060  62.230  1.00  0.00            
ATOM   4886  C1A POPG  765     195.890   7.430  58.520  1.00  0.00            
ATOM   4887  D2A POPG  765     196.420  11.070  56.690  1.00  0.00            
ATOM   4888  C3A POPG  765     196.820  10.840  52.620  1.00  0.00            
ATOM   4889  C4A POPG  765     196.340  13.250  49.640  1.00  0.00            
ATOM   4890  C1B POPG  765     200.930   6.420  60.120  1.00  0.00            
ATOM   4891  C2B POPG  765     200.550   8.760  55.720  1.00  0.00            
ATOM   4892  C3B POPG  765     201.780  11.490  52.600  1.00  0.00            
ATOM   4893  C4B POPG  765     206.620  11.730  50.760  1.00  0.00            
ATOM   4894  NH3 POPE  766      53.310 242.220  61.160  1.00  0.00            
ATOM   4895  PO4 POPE  766      49.210 242.360  59.520  1.00  0.00            
ATOM   4896  GL1 POPE  766      48.430 244.070  55.880  1.00  0.00            
ATOM   4897  GL2 POPE  766      46.820 246.780  56.080  1.00  0.00            
ATOM   4898  C1A POPE  766      47.240 244.170  51.420  1.00  0.00            
ATOM   4899  D2A POPE  766      47.310 245.100  48.040  1.00  0.00            
ATOM   4900  C3A POPE  766      50.110 244.000  45.050  1.00  0.00            
ATOM   4901  C4A POPE  766      51.770 242.950  40.850  1.00  0.00            
ATOM   4902  C1B POPE  766      43.010 244.050  54.600  1.00  0.00            
ATOM   4903  C2B POPE  766      43.330 240.320  51.960  1.00  0.00            
ATOM   4904  C3B POPE  766      42.980 236.840  47.730  1.00  0.00            
ATOM   4905  C4B POPE  766      45.120 238.040  43.340  1.00  0.00            
ATOM   4906  GL0 POPG  767     269.940 158.440  67.010  1.00  0.00            
ATOM   4907  PO4 POPG  767     268.540 155.470  64.390  1.00  0.00            
ATOM   4908  GL1 POPG  767     267.670 158.190  61.090  1.00  0.00            
ATOM   4909  GL2 POPG  767     264.860 159.580  59.620  1.00  0.00            
ATOM   4910  C1A POPG  767     269.870 158.800  56.460  1.00  0.00            
ATOM   4911  D2A POPG  767     268.200 157.590  52.850  1.00  0.00            
ATOM   4912  C3A POPG  767     269.710 158.060  49.440  1.00  0.00            
ATOM   4913  C4A POPG  767     270.010 155.920  45.780  1.00  0.00            
ATOM   4914  C1B POPG  767     264.890 157.370  55.970  1.00  0.00            
ATOM   4915  C2B POPG  767     263.720 154.420  52.790  1.00  0.00            
ATOM   4916  C3B POPG  767     260.190 154.340  49.680  1.00  0.00            
ATOM   4917  C4B POPG  767     256.740 154.390  46.590  1.00  0.00            
ATOM   4918  GL0 POPG  768      42.260 115.670  74.890  1.00  0.00            
ATOM   4919  PO4 POPG  768      42.960 115.420  69.600  1.00  0.00            
ATOM   4920  GL1 POPG  768      43.680 113.760  66.330  1.00  0.00            
ATOM   4921  GL2 POPG  768      39.980 113.870  66.300  1.00  0.00            
ATOM   4922  C1A POPG  768      44.600 113.900  61.860  1.00  0.00            
ATOM   4923  D2A POPG  768      46.390 114.370  57.680  1.00  0.00            
ATOM   4924  C3A POPG  768      46.630 114.870  53.070  1.00  0.00            
ATOM   4925  C4A POPG  768      46.120 114.040  48.750  1.00  0.00            
ATOM   4926  C1B POPG  768      39.110 114.080  61.360  1.00  0.00            
ATOM   4927  C2B POPG  768      41.210 115.340  57.100  1.00  0.00            
ATOM   4928  C3B POPG  768      40.530 113.360  52.460  1.00  0.00            
ATOM   4929  C4B POPG  768      41.570 110.260  50.040  1.00  0.00            
ATOM   4930  GL0 POPG  769     114.780 296.430  57.790  1.00  0.00            
ATOM   4931  PO4 POPG  769     116.440 293.440  59.420  1.00  0.00            
ATOM   4932  GL1 POPG  769     119.450 293.120  56.040  1.00  0.00            
ATOM   4933  GL2 POPG  769     117.140 290.390  53.810  1.00  0.00            
ATOM   4934  C1A POPG  769     119.860 294.230  52.320  1.00  0.00            
ATOM   4935  D2A POPG  769     117.870 293.290  48.410  1.00  0.00            
ATOM   4936  C3A POPG  769     115.770 293.820  45.220  1.00  0.00            
ATOM   4937  C4A POPG  769     113.100 295.790  41.960  1.00  0.00            
ATOM   4938  C1B POPG  769     118.130 288.690  49.780  1.00  0.00            
ATOM   4939  C2B POPG  769     119.500 285.890  46.540  1.00  0.00            
ATOM   4940  C3B POPG  769     118.620 284.820  42.570  1.00  0.00            
ATOM   4941  C4B POPG  769     119.880 284.570  39.280  1.00  0.00            
ATOM   4942  NH3 POPE  770     293.940 234.810  61.420  1.00  0.00            
ATOM   4943  PO4 POPE  770     289.210 233.420  62.900  1.00  0.00            
ATOM   4944  GL1 POPE  770     288.680 234.840  58.750  1.00  0.00            
ATOM   4945  GL2 POPE  770     290.680 233.540  56.610  1.00  0.00            
ATOM   4946  C1A POPE  770     290.440 237.720  54.310  1.00  0.00            
ATOM   4947  D2A POPE  770     290.070 237.590  50.320  1.00  0.00            
ATOM   4948  C3A POPE  770     288.940 240.010  47.880  1.00  0.00            
ATOM   4949  C4A POPE  770     287.330 241.910  44.750  1.00  0.00            
ATOM   4950  C1B POPE  770     289.060 232.790  53.000  1.00  0.00            
ATOM   4951  C2B POPE  770     290.390 232.510  47.890  1.00  0.00            
ATOM   4952  C3B POPE  770     292.550 232.140  43.880  1.00  0.00            
ATOM   4953  C4B POPE  770     292.570 230.540  39.910  1.00  0.00            
ATOM   4954  GL0 POPG  771     288.070  17.560  73.690  1.00  0.00            
ATOM   4955  PO4 POPG  771     288.430  13.840  71.330  1.00  0.00            
ATOM   4956  GL1 POPG  771     287.990  16.180  67.210  1.00  0.00            
ATOM   4957  GL2 POPG  771     285.690  18.420  65.250  1.00  0.00            
ATOM   4958  C1A POPG  771     288.420  16.050  62.230  1.00  0.00            
ATOM   4959  D2A POPG  771     289.730  16.880  58.020  1.00  0.00            
ATOM   4960  C3A POPG  771     289.340  13.700  54.630  1.00  0.00            
ATOM   4961  C4A POPG  771     288.350  15.910  50.530  1.00  0.00            
ATOM   4962  C1B POPG  771     283.610  17.580  60.620  1.00  0.00            
ATOM   4963  C2B POPG  771     284.500  15.510  57.500  1.00  0.00            
ATOM   4964  C3B POPG  771     284.810  17.160  53.970  1.00  0.00            
ATOM   4965  C4B POPG  771     285.140  20.390  50.700  1.00  0.00            
ATOM   4966  GL0 POPG  772      35.180 186.330  63.710  1.00  0.00            
ATOM   4967  PO4 POPG  772      30.580 186.840  61.580  1.00  0.00            
ATOM   4968  GL1 POPG  772      29.210 187.060  57.130  1.00  0.00            
ATOM   4969  GL2 POPG  772      30.900 184.990  55.190  1.00  0.00            
ATOM   4970  C1A POPG  772      28.730 189.020  53.060  1.00  0.00            
ATOM   4971  D2A POPG  772      29.140 187.730  48.380  1.00  0.00            
ATOM   4972  C3A POPG  772      30.140 184.920  45.630  1.00  0.00            
ATOM   4973  C4A POPG  772      27.780 181.670  44.170  1.00  0.00            
ATOM   4974  C1B POPG  772      31.550 184.410  51.880  1.00  0.00            
ATOM   4975  C2B POPG  772      30.230 181.680  49.180  1.00  0.00            
ATOM   4976  C3B POPG  772      26.920 178.810  47.960  1.00  0.00            
ATOM   4977  C4B POPG  772      27.350 175.580  44.110  1.00  0.00            
ATOM   4978  NH3 POPE  773     196.420 196.530  59.290  1.00  0.00            
ATOM   4979  PO4 POPE  773     192.160 197.190  59.440  1.00  0.00            
ATOM   4980  GL1 POPE  773     192.160 194.990  55.470  1.00  0.00            
ATOM   4981  GL2 POPE  773     195.200 195.550  54.430  1.00  0.00            
ATOM   4982  C1A POPE  773     192.540 190.690  53.620  1.00  0.00            
ATOM   4983  D2A POPE  773     189.270 187.900  52.520  1.00  0.00            
ATOM   4984  C3A POPE  773     186.070 188.300  49.210  1.00  0.00            
ATOM   4985  C4A POPE  773     185.550 188.170  45.170  1.00  0.00            
ATOM   4986  C1B POPE  773     193.050 197.990  51.490  1.00  0.00            
ATOM   4987  C2B POPE  773     193.820 199.060  46.350  1.00  0.00            
ATOM   4988  C3B POPE  773     195.090 199.440  42.090  1.00  0.00            
ATOM   4989  C4B POPE  773     196.240 197.550  37.650  1.00  0.00            
ATOM   4990  NH3 POPE  774     147.140 199.510  56.010  1.00  0.00            
ATOM   4991  PO4 POPE  774     148.670 202.910  54.190  1.00  0.00            
ATOM   4992  GL1 POPE  774     147.180 200.900  50.980  1.00  0.00            
ATOM   4993  GL2 POPE  774     147.640 197.080  51.780  1.00  0.00            
ATOM   4994  C1A POPE  774     146.670 203.160  46.030  1.00  0.00            
ATOM   4995  D2A POPE  774     147.850 204.920  42.630  1.00  0.00            
ATOM   4996  C3A POPE  774     146.400 204.290  38.390  1.00  0.00            
ATOM   4997  C4A POPE  774     148.280 202.870  34.230  1.00  0.00            
ATOM   4998  C1B POPE  774     147.920 193.630  50.030  1.00  0.00            
ATOM   4999  C2B POPE  774     147.920 192.830  45.100  1.00  0.00            
ATOM   5000  C3B POPE  774     148.960 190.980  40.510  1.00  0.00            
ATOM   5001  C4B POPE  774     151.170 187.660  38.570  1.00  0.00            
ATOM   5002  NH3 POPE  775      15.720 233.340  62.930  1.00  0.00            
ATOM   5003  PO4 POPE  775      13.730 237.370  60.570  1.00  0.00            
ATOM   5004  GL1 POPE  775       9.620 238.450  57.530  1.00  0.00            
ATOM   5005  GL2 POPE  775       7.340 239.390  58.440  1.00  0.00            
ATOM   5006  C1A POPE  775       6.600 234.860  56.180  1.00  0.00            
ATOM   5007  D2A POPE  775       7.010 231.080  54.100  1.00  0.00            
ATOM   5008  C3A POPE  775       5.900 232.370  49.390  1.00  0.00            
ATOM   5009  C4A POPE  775       5.810 233.470  46.210  1.00  0.00            
ATOM   5010  C1B POPE  775       6.740 239.810  53.840  1.00  0.00            
ATOM   5011  C2B POPE  775       8.500 241.100  50.360  1.00  0.00            
ATOM   5012  C3B POPE  775       7.060 243.410  46.560  1.00  0.00            
ATOM   5013  C4B POPE  775       5.360 245.400  43.730  1.00  0.00            
ATOM   5014  NH3 POPE  776     195.270 121.710  62.740  1.00  0.00            
ATOM   5015  PO4 POPE  776     193.100 125.100  60.550  1.00  0.00            
ATOM   5016  GL1 POPE  776     192.420 126.750  56.530  1.00  0.00            
ATOM   5017  GL2 POPE  776     192.960 128.530  56.150  1.00  0.00            
ATOM   5018  C1A POPE  776     188.490 125.770  54.030  1.00  0.00            
ATOM   5019  D2A POPE  776     187.670 121.630  53.510  1.00  0.00            
ATOM   5020  C3A POPE  776     189.850 121.020  49.840  1.00  0.00            
ATOM   5021  C4A POPE  776     189.780 119.650  46.520  1.00  0.00            
ATOM   5022  C1B POPE  776     192.820 129.280  52.010  1.00  0.00            
ATOM   5023  C2B POPE  776     195.080 129.910  47.980  1.00  0.00            
ATOM   5024  C3B POPE  776     194.570 128.860  43.720  1.00  0.00            
ATOM   5025  C4B POPE  776     197.520 126.980  41.330  1.00  0.00            
ATOM   5026  NH3 POPE  777      48.500 105.360  70.620  1.00  0.00            
ATOM   5027  PO4 POPE  777      51.550 102.990  68.990  1.00  0.00            
ATOM   5028  GL1 POPE  777      52.300 103.210  65.000  1.00  0.00            
ATOM   5029  GL2 POPE  777      53.000 106.350  64.540  1.00  0.00            
ATOM   5030  C1A POPE  777      54.430 102.350  60.700  1.00  0.00            
ATOM   5031  D2A POPE  777      52.890 100.800  57.580  1.00  0.00            
ATOM   5032  C3A POPE  777      55.440  98.080  55.540  1.00  0.00            
ATOM   5033  C4A POPE  777      56.010  97.360  50.920  1.00  0.00            
ATOM   5034  C1B POPE  777      51.260 107.410  60.590  1.00  0.00            
ATOM   5035  C2B POPE  777      51.910 105.520  57.750  1.00  0.00            
ATOM   5036  C3B POPE  777      52.280 104.650  53.870  1.00  0.00            
ATOM   5037  C4B POPE  777      51.930 100.590  52.090  1.00  0.00            
ATOM   5038  GL0 POPG  778     123.640 122.220  58.970  1.00  0.00            
ATOM   5039  PO4 POPG  778     127.500 125.010  59.870  1.00  0.00            
ATOM   5040  GL1 POPG  778     128.440 122.490  56.030  1.00  0.00            
ATOM   5041  GL2 POPG  778     130.430 121.440  55.750  1.00  0.00            
ATOM   5042  C1A POPG  778     127.060 120.860  51.870  1.00  0.00            
ATOM   5043  D2A POPG  778     125.850 122.450  47.870  1.00  0.00            
ATOM   5044  C3A POPG  778     122.480 121.210  44.920  1.00  0.00            
ATOM   5045  C4A POPG  778     118.650 117.340  43.630  1.00  0.00            
ATOM   5046  C1B POPG  778     131.570 119.710  52.090  1.00  0.00            
ATOM   5047  C2B POPG  778     129.260 115.120  50.470  1.00  0.00            
ATOM   5048  C3B POPG  778     126.800 112.480  48.680  1.00  0.00            
ATOM   5049  C4B POPG  778     124.820 108.230  50.130  1.00  0.00            
ATOM   5050  NH3 POPE  779     232.900  81.940  65.360  1.00  0.00            
ATOM   5051  PO4 POPE  779     230.590  86.700  65.060  1.00  0.00            
ATOM   5052  GL1 POPE  779     232.130  85.410  61.290  1.00  0.00            
ATOM   5053  GL2 POPE  779     230.630  85.060  58.530  1.00  0.00            
ATOM   5054  C1A POPE  779     234.950  83.370  58.010  1.00  0.00            
ATOM   5055  D2A POPE  779     235.340  81.380  53.870  1.00  0.00            
ATOM   5056  C3A POPE  779     232.370  78.880  52.240  1.00  0.00            
ATOM   5057  C4A POPE  779     228.890  78.540  49.610  1.00  0.00            
ATOM   5058  C1B POPE  779     227.740  86.870  56.270  1.00  0.00            
ATOM   5059  C2B POPE  779     227.100  87.190  51.940  1.00  0.00            
ATOM   5060  C3B POPE  779     228.990  86.310  47.150  1.00  0.00
[truncated: 5,230,444 more chars]
