# Supplementary material for: Membrane transporter dimerization driven by differential lipid solvation energetics of dissociated and associated states
Source: eLife. 2021 Apr 7;10:e63288. doi: 10.7554/eLife.63288 (PMC8116059; doi:10.7554/eLife.63288)
Supplement: Figure 6—source data 1. — This folder contains initial/final configurations (PDB files) for GROMACS coarse-grained simulations of CLC-ec1 monomers and dimers in mixtures of 2:1 DLPE/DLPG and 2:1 POPE/POPG, alongside the corresponding parameter files (MDP/TPR format). [file elife-63288-fig6-data1.zip › Figure6-source-data/protein-membrane-systems/monomer-70PO_30DL/last_frame.pdb]

REMARK    GENERATED BY TRJCONV
TITLE     Martini system t= 6033000.00000 step= 301650000
REMARK    THIS IS A SIMULATION BOX
CRYST1  289.841  289.841   96.012  90.00  90.00  90.00 P 1           1
MODEL        1
ATOM      1  BB  THR     1     138.865 120.002  16.609  1.00  0.00            
ATOM      2  SC1 THR     1     139.357 121.093  18.148  1.00  0.00            
ATOM      3  BB  PRO     2     141.655 118.193  14.756  1.00  0.00            
ATOM      4  SC1 PRO     2     142.794 118.843  13.381  1.00  0.00            
ATOM      5  BB  LEU     3     143.105 116.896  18.021  1.00  0.00            
ATOM      6  SC1 LEU     3     142.720 116.404  20.596  1.00  0.00            
ATOM      7  BB  ALA     4     146.454 117.722  16.762  1.00  0.00            
ATOM      8  BB  ILE     5     145.685 121.404  17.044  1.00  0.00            
ATOM      9  SC1 ILE     5     144.621 122.876  15.975  1.00  0.00            
ATOM     10  BB  LEU     6     144.011 121.017  20.355  1.00  0.00            
ATOM     11  SC1 LEU     6     143.133 121.368  22.830  1.00  0.00            
ATOM     12  BB  PHE     7     147.143 119.369  21.710  1.00  0.00            
ATOM     13  SC1 PHE     7     148.666 118.454  24.669  1.00  0.00            
ATOM     14  SC2 PHE     7     146.284 118.367  24.945  1.00  0.00            
ATOM     15  SC3 PHE     7     147.710 118.524  26.869  1.00  0.00            
ATOM     16  BB  MET     8     149.746 121.690  20.703  1.00  0.00            
ATOM     17  SC1 MET     8     152.073 122.523  19.462  1.00  0.00            
ATOM     18  BB  ALA     9     147.046 124.239  21.347  1.00  0.00            
ATOM     19  BB  ALA    10     147.786 123.364  25.022  1.00  0.00            
ATOM     20  BB  VAL    11     151.542 122.795  24.857  1.00  0.00            
ATOM     21  SC1 VAL    11     152.432 121.656  26.239  1.00  0.00            
ATOM     22  BB  VAL    12     151.822 126.354  23.626  1.00  0.00            
ATOM     23  SC1 VAL    12     151.724 126.833  21.687  1.00  0.00            
ATOM     24  BB  GLY    13     149.471 127.595  26.346  1.00  0.00            
ATOM     25  BB  THR    14     152.313 126.437  28.566  1.00  0.00            
ATOM     26  SC1 THR    14     152.504 125.843  30.413  1.00  0.00            
ATOM     27  BB  LEU    15     155.531 127.563  26.826  1.00  0.00            
ATOM     28  SC1 LEU    15     156.070 125.142  25.892  1.00  0.00            
ATOM     29  BB  VAL    16     153.975 130.997  27.029  1.00  0.00            
ATOM     30  SC1 VAL    16     152.370 131.101  25.840  1.00  0.00            
ATOM     31  BB  GLY    17     153.385 130.803  30.719  1.00  0.00            
ATOM     32  BB  LEU    18     156.681 129.536  32.148  1.00  0.00            
ATOM     33  SC1 LEU    18     156.951 126.899  32.168  1.00  0.00            
ATOM     34  BB  ALA    19     158.121 132.067  29.720  1.00  0.00            
ATOM     35  BB  ALA    20     156.298 134.972  31.347  1.00  0.00            
ATOM     36  BB  VAL    21     157.077 133.905  34.976  1.00  0.00            
ATOM     37  SC1 VAL    21     156.448 132.679  36.425  1.00  0.00            
ATOM     38  BB  ALA    22     160.578 133.961  33.407  1.00  0.00            
ATOM     39  BB  PHE    23     160.329 137.448  31.832  1.00  0.00            
ATOM     40  SC1 PHE    23     159.097 139.585  29.511  1.00  0.00            
ATOM     41  SC2 PHE    23     161.350 140.153  30.113  1.00  0.00            
ATOM     42  SC3 PHE    23     159.667 141.861  30.016  1.00  0.00            
ATOM     43  BB  ASP    24     158.359 139.393  34.367  1.00  0.00            
ATOM     44  SC1 ASP    24     155.862 139.167  34.828  1.00  0.00            
ATOM     45  BB  LYS    25     161.238 138.124  36.466  1.00  0.00            
ATOM     46  SC1 LYS    25     161.209 136.125  37.967  1.00  0.00            
ATOM     47  SC2 LYS    25     161.203 136.643  41.046  1.00  0.00            
ATOM     48  BB  GLY    26     164.014 138.545  33.979  1.00  0.00            
ATOM     49  BB  VAL    27     163.171 142.192  34.658  1.00  0.00            
ATOM     50  SC1 VAL    27     161.494 143.278  34.563  1.00  0.00            
ATOM     51  BB  ALA    28     163.157 141.553  38.401  1.00  0.00            
ATOM     52  BB  TRP    29     166.856 141.081  37.715  1.00  0.00            
ATOM     53  SC1 TRP    29     169.135 141.251  38.928  1.00  0.00            
ATOM     54  SC2 TRP    29     170.147 141.253  40.881  1.00  0.00            
ATOM     55  SC3 TRP    29     171.248 140.923  37.538  1.00  0.00            
ATOM     56  SC4 TRP    29     172.494 141.049  40.042  1.00  0.00            
ATOM     57  BB  LEU    30     167.291 144.411  35.845  1.00  0.00            
ATOM     58  SC1 LEU    30     168.667 143.638  33.716  1.00  0.00            
ATOM     59  BB  GLN    31     165.454 146.869  38.078  1.00  0.00            
ATOM     60  SC1 GLN    31     165.126 148.836  37.957  1.00  0.00            
ATOM     61  BB  ASN    32     166.611 145.170  41.192  1.00  0.00            
ATOM     62  SC1 ASN    32     165.308 143.478  42.492  1.00  0.00            
ATOM     63  BB  GLN    33     169.948 146.165  39.527  1.00  0.00            
ATOM     64  SC1 GLN    33     172.394 145.849  40.727  1.00  0.00            
ATOM     65  BB  ARG    34     169.223 149.876  39.621  1.00  0.00            
ATOM     66  SC1 ARG    34     168.873 152.205  38.489  1.00  0.00            
ATOM     67  SC2 ARG    34     165.657 153.835  38.258  1.00  0.00            
ATOM     68  BB  MET    35     167.137 150.382  42.753  1.00  0.00            
ATOM     69  SC1 MET    35     164.356 148.942  42.894  1.00  0.00            
ATOM     70  BB  GLY    36     170.301 148.787  44.171  1.00  0.00            
ATOM     71  BB  ALA    37     172.586 151.020  42.211  1.00  0.00            
ATOM     72  BB  LEU    38     170.504 154.009  43.336  1.00  0.00            
ATOM     73  SC1 LEU    38     168.595 155.737  43.967  1.00  0.00            
ATOM     74  BB  VAL    39     172.121 153.723  46.803  1.00  0.00            
ATOM     75  SC1 VAL    39     171.871 153.858  48.783  1.00  0.00            
ATOM     76  BB  HIS    40     175.675 152.639  45.956  1.00  0.00            
ATOM     77  SC1 HIS    40     177.145 151.533  46.588  1.00  0.00            
ATOM     78  SC2 HIS    40     178.608 150.410  47.178  1.00  0.00            
ATOM     79  SC3 HIS    40     177.701 150.105  49.114  1.00  0.00            
ATOM     80  BB  THR    41     175.712 155.712  43.663  1.00  0.00            
ATOM     81  SC1 THR    41     175.494 155.299  41.770  1.00  0.00            
ATOM     82  BB  ALA    42     173.642 157.973  45.942  1.00  0.00            
ATOM     83  BB  ASP    43     175.955 160.688  47.130  1.00  0.00            
ATOM     84  SC1 ASP    43     176.662 159.890  49.446  1.00  0.00            
ATOM     85  BB  ASN    44     177.706 160.458  43.758  1.00  0.00            
ATOM     86  SC1 ASN    44     180.184 160.605  43.459  1.00  0.00            
ATOM     87  BB  TYR    45     175.193 163.172  42.787  1.00  0.00            
ATOM     88  SC1 TYR    45     172.453 163.074  44.681  1.00  0.00            
ATOM     89  SC2 TYR    45     172.235 163.832  42.415  1.00  0.00            
ATOM     90  SC3 TYR    45     169.666 164.295  44.087  1.00  0.00            
ATOM     91  BB  PRO    46     176.734 163.382  39.300  1.00  0.00            
ATOM     92  SC1 PRO    46     175.996 164.679  38.124  1.00  0.00            
ATOM     93  BB  LEU    47     177.047 159.597  39.007  1.00  0.00            
ATOM     94  SC1 LEU    47     177.688 157.376  37.712  1.00  0.00            
ATOM     95  BB  LEU    48     173.555 159.649  40.428  1.00  0.00            
ATOM     96  SC1 LEU    48     171.357 158.410  41.237  1.00  0.00            
ATOM     97  BB  LEU    49     171.943 161.540  37.564  1.00  0.00            
ATOM     98  SC1 LEU    49     171.093 164.031  37.256  1.00  0.00            
ATOM     99  BB  THR    50     174.049 159.447  35.351  1.00  0.00            
ATOM    100  SC1 THR    50     175.410 160.146  34.142  1.00  0.00            
ATOM    101  BB  VAL    51     173.214 155.985  36.744  1.00  0.00            
ATOM    102  SC1 VAL    51     173.473 154.133  37.453  1.00  0.00            
ATOM    103  BB  ALA    52     169.512 156.925  36.545  1.00  0.00            
ATOM    104  BB  PHE    53     170.158 158.346  33.018  1.00  0.00            
ATOM    105  SC1 PHE    53     170.202 161.608  32.565  1.00  0.00            
ATOM    106  SC2 PHE    53     170.708 160.658  30.419  1.00  0.00            
ATOM    107  SC3 PHE    53     171.119 162.987  30.828  1.00  0.00            
ATOM    108  BB  LEU    54     173.235 156.284  31.808  1.00  0.00            
ATOM    109  SC1 LEU    54     174.018 156.538  29.290  1.00  0.00            
ATOM    110  BB  CYS    55     172.401 152.792  33.248  1.00  0.00            
ATOM    111  SC1 CYS    55     173.422 150.797  34.107  1.00  0.00            
ATOM    112  BB  SER    56     168.905 152.851  31.693  1.00  0.00            
ATOM    113  SC1 SER    56     167.810 153.196  33.270  1.00  0.00            
ATOM    114  BB  ALA    57     169.846 154.275  28.316  1.00  0.00            
ATOM    115  BB  VAL    58     172.157 151.312  28.080  1.00  0.00            
ATOM    116  SC1 VAL    58     173.931 151.041  28.963  1.00  0.00            
ATOM    117  BB  LEU    59     169.171 149.017  28.789  1.00  0.00            
ATOM    118  SC1 LEU    59     169.787 148.020  31.166  1.00  0.00            
ATOM    119  BB  ALA    60     166.992 151.112  26.497  1.00  0.00            
ATOM    120  BB  MET    61     169.336 150.945  23.539  1.00  0.00            
ATOM    121  SC1 MET    61     172.316 151.780  23.406  1.00  0.00            
ATOM    122  BB  PHE    62     170.048 147.281  24.175  1.00  0.00            
ATOM    123  SC1 PHE    62     173.290 147.299  23.995  1.00  0.00            
ATOM    124  SC2 PHE    62     172.689 146.410  26.142  1.00  0.00            
ATOM    125  SC3 PHE    62     174.863 147.370  25.807  1.00  0.00            
ATOM    126  BB  GLY    63     166.594 146.948  23.040  1.00  0.00            
ATOM    127  BB  TYR    64     166.665 149.727  20.386  1.00  0.00            
ATOM    128  SC1 TYR    64     164.413 151.669  20.899  1.00  0.00            
ATOM    129  SC2 TYR    64     163.744 150.305  19.040  1.00  0.00            
ATOM    130  SC3 TYR    64     163.480 153.339  18.460  1.00  0.00            
ATOM    131  BB  PHE    65     169.684 147.810  19.130  1.00  0.00            
ATOM    132  SC1 PHE    65     172.982 147.706  19.496  1.00  0.00            
ATOM    133  SC2 PHE    65     172.359 147.800  17.180  1.00  0.00            
ATOM    134  SC3 PHE    65     174.225 146.455  17.867  1.00  0.00            
ATOM    135  BB  LEU    66     169.126 144.024  18.487  1.00  0.00            
ATOM    136  SC1 LEU    66     171.190 142.503  19.158  1.00  0.00            
ATOM    137  BB  VAL    67     165.767 145.414  17.014  1.00  0.00            
ATOM    138  SC1 VAL    67     164.374 145.655  18.428  1.00  0.00            
ATOM    139  BB  ARG    68     167.215 147.450  14.163  1.00  0.00            
ATOM    140  SC1 ARG    68     167.301 147.952  11.716  1.00  0.00            
ATOM    141  SC2 ARG    68     165.246 147.830   8.951  1.00  0.00            
ATOM    142  BB  LYS    69     169.944 144.850  14.625  1.00  0.00            
ATOM    143  SC1 LYS    69     172.225 144.709  13.396  1.00  0.00            
ATOM    144  SC2 LYS    69     174.273 143.477  11.843  1.00  0.00            
ATOM    145  BB  TYR    70     167.901 141.674  13.967  1.00  0.00            
ATOM    146  SC1 TYR    70     169.636 139.692  15.431  1.00  0.00            
ATOM    147  SC2 TYR    70     170.877 140.135  13.425  1.00  0.00            
ATOM    148  SC3 TYR    70     172.687 139.271  15.788  1.00  0.00            
ATOM    149  BB  ALA    71     164.190 142.584  14.038  1.00  0.00            
ATOM    150  BB  PRO    72     162.716 146.113  13.522  1.00  0.00            
ATOM    151  SC1 PRO    72     162.448 147.982  13.734  1.00  0.00            
ATOM    152  BB  GLU    73     159.563 144.009  13.193  1.00  0.00            
ATOM    153  SC1 GLU    73     159.507 141.757  10.971  1.00  0.00            
ATOM    154  BB  ALA    74     159.963 143.558  16.898  1.00  0.00            
ATOM    155  BB  GLY    75     158.807 147.150  17.224  1.00  0.00            
ATOM    156  BB  GLY    76     156.389 148.725  19.663  1.00  0.00            
ATOM    157  BB  SER    77     153.344 146.697  20.818  1.00  0.00            
ATOM    158  SC1 SER    77     151.511 147.335  20.627  1.00  0.00            
ATOM    159  BB  GLY    78     153.443 143.709  18.493  1.00  0.00            
ATOM    160  BB  ILE    79     149.845 142.724  19.200  1.00  0.00            
ATOM    161  SC1 ILE    79     148.115 141.680  19.765  1.00  0.00            
ATOM    162  BB  PRO    80     149.471 144.568  15.882  1.00  0.00            
ATOM    163  SC1 PRO    80     150.309 146.269  16.009  1.00  0.00            
ATOM    164  BB  GLU    81     152.581 142.517  15.246  1.00  0.00            
ATOM    165  SC1 GLU    81     154.412 144.941  14.177  1.00  0.00            
ATOM    166  BB  ILE    82     150.186 139.627  15.784  1.00  0.00            
ATOM    167  SC1 ILE    82     150.208 137.718  16.751  1.00  0.00            
ATOM    168  BB  GLU    83     147.035 140.956  14.399  1.00  0.00            
ATOM    169  SC1 GLU    83     144.190 142.136  13.297  1.00  0.00            
ATOM    170  BB  GLY    84     148.998 141.601  11.210  1.00  0.00            
ATOM    171  BB  ALA    85     150.573 138.118  11.565  1.00  0.00            
ATOM    172  BB  LEU    86     147.019 136.843  12.140  1.00  0.00            
ATOM    173  SC1 LEU    86     145.555 135.721  14.042  1.00  0.00            
ATOM    174  BB  GLU    87     146.632 138.249   8.559  1.00  0.00            
ATOM    175  SC1 GLU    87     144.750 139.045   7.150  1.00  0.00            
ATOM    176  BB  ASP    88     149.761 136.913   6.819  1.00  0.00            
ATOM    177  SC1 ASP    88     149.947 134.836   5.351  1.00  0.00            
ATOM    178  BB  GLN    89     150.899 140.575   6.774  1.00  0.00            
ATOM    179  SC1 GLN    89     150.020 142.774   6.302  1.00  0.00            
ATOM    180  BB  ARG    90     153.355 139.793   9.494  1.00  0.00            
ATOM    181  SC1 ARG    90     153.890 141.888  10.428  1.00  0.00            
ATOM    182  SC2 ARG    90     155.579 144.283   9.030  1.00  0.00            
ATOM    183  BB  PRO    91     156.649 137.857   9.617  1.00  0.00            
ATOM    184  SC1 PRO    91     157.450 137.812   7.895  1.00  0.00            
ATOM    185  BB  VAL    92     156.278 135.212  12.272  1.00  0.00            
ATOM    186  SC1 VAL    92     154.936 135.718  13.666  1.00  0.00            
ATOM    187  BB  ARG    93     160.028 135.745  12.924  1.00  0.00            
ATOM    188  SC1 ARG    93     161.187 137.261  11.427  1.00  0.00            
ATOM    189  SC2 ARG    93     162.599 138.445   9.079  1.00  0.00            
ATOM    190  BB  TRP    94     161.062 133.031  15.330  1.00  0.00            
ATOM    191  SC1 TRP    94     161.588 131.298  13.434  1.00  0.00            
ATOM    192  SC2 TRP    94     162.442 131.231  11.407  1.00  0.00            
ATOM    193  SC3 TRP    94     162.267 128.927  14.084  1.00  0.00            
ATOM    194  SC4 TRP    94     163.324 128.893  11.491  1.00  0.00            
ATOM    195  BB  TRP    95     164.681 132.538  16.502  1.00  0.00            
ATOM    196  SC1 TRP    95     166.296 131.126  14.864  1.00  0.00            
ATOM    197  SC2 TRP    95     167.023 130.789  12.815  1.00  0.00            
ATOM    198  SC3 TRP    95     168.104 129.729  15.997  1.00  0.00            
ATOM    199  SC4 TRP    95     168.768 129.082  13.355  1.00  0.00            
ATOM    200  BB  ARG    96     164.971 136.327  15.482  1.00  0.00            
ATOM    201  SC1 ARG    96     166.260 136.563  13.436  1.00  0.00            
ATOM    202  SC2 ARG    96     167.422 138.241  10.473  1.00  0.00            
ATOM    203  BB  VAL    97     162.094 137.687  17.495  1.00  0.00            
ATOM    204  SC1 VAL    97     161.024 139.027  16.466  1.00  0.00            
ATOM    205  BB  LEU    98     161.708 135.688  20.617  1.00  0.00            
ATOM    206  SC1 LEU    98     160.699 133.240  20.713  1.00  0.00            
ATOM    207  BB  PRO    99     165.369 136.351  21.297  1.00  0.00            
ATOM    208  SC1 PRO    99     166.194 134.654  21.515  1.00  0.00            
ATOM    209  BB  VAL   100     165.262 139.946  19.927  1.00  0.00            
ATOM    210  SC1 VAL   100     165.908 140.744  18.210  1.00  0.00            
ATOM    211  BB  LYS   101     161.896 140.376  21.598  1.00  0.00            
ATOM    212  SC1 LYS   101     159.667 140.626  20.867  1.00  0.00            
ATOM    213  SC2 LYS   101     157.462 142.738  20.732  1.00  0.00            
ATOM    214  BB  PHE   102     162.639 138.948  25.020  1.00  0.00            
ATOM    215  SC1 PHE   102     162.987 136.777  27.931  1.00  0.00            
ATOM    216  SC2 PHE   102     162.554 135.534  25.924  1.00  0.00            
ATOM    217  SC3 PHE   102     161.960 134.611  28.058  1.00  0.00            
ATOM    218  BB  PHE   103     166.265 140.231  25.201  1.00  0.00            
ATOM    219  SC1 PHE   103     169.374 141.550  25.713  1.00  0.00            
ATOM    220  SC2 PHE   103     169.140 140.838  23.433  1.00  0.00            
ATOM    221  SC3 PHE   103     171.062 142.110  24.102  1.00  0.00            
ATOM    222  BB  GLY   104     165.049 143.238  23.283  1.00  0.00            
ATOM    223  BB  GLY   105     162.294 143.470  25.899  1.00  0.00            
ATOM    224  BB  LEU   106     164.810 142.734  28.725  1.00  0.00            
ATOM    225  SC1 LEU   106     166.361 141.311  30.336  1.00  0.00            
ATOM    226  BB  GLY   107     166.268 146.044  27.961  1.00  0.00            
ATOM    227  BB  THR   108     163.180 148.297  27.581  1.00  0.00            
ATOM    228  SC1 THR   108     162.673 148.824  25.774  1.00  0.00            
ATOM    229  BB  LEU   109     161.693 146.320  30.404  1.00  0.00            
ATOM    230  SC1 LEU   109     159.258 147.194  30.977  1.00  0.00            
ATOM    231  BB  GLY   110     164.660 145.910  32.648  1.00  0.00            
ATOM    232  BB  GLY   111     165.162 149.535  32.118  1.00  0.00            
ATOM    233  BB  GLY   112     162.476 151.204  34.028  1.00  0.00            
ATOM    234  BB  MET   113     160.387 152.215  31.079  1.00  0.00            
ATOM    235  SC1 MET   113     162.211 152.513  29.196  1.00  0.00            
ATOM    236  BB  VAL   114     156.744 152.919  30.916  1.00  0.00            
ATOM    237  SC1 VAL   114     156.648 154.717  30.046  1.00  0.00            
ATOM    238  BB  LEU   115     155.971 149.870  28.719  1.00  0.00            
ATOM    239  SC1 LEU   115     157.555 150.740  26.781  1.00  0.00            
ATOM    240  BB  GLY   116     153.864 146.859  29.302  1.00  0.00            
ATOM    241  BB  ARG   117     154.971 143.232  29.035  1.00  0.00            
ATOM    242  SC1 ARG   117     154.498 142.259  31.215  1.00  0.00            
ATOM    243  SC2 ARG   117     152.230 143.766  33.376  1.00  0.00            
ATOM    244  BB  GLU   118     151.730 142.603  27.059  1.00  0.00            
ATOM    245  SC1 GLU   118     150.109 143.364  28.885  1.00  0.00            
ATOM    246  BB  GLY   119     153.564 143.806  24.017  1.00  0.00            
ATOM    247  BB  PRO   120     156.245 141.146  24.764  1.00  0.00            
ATOM    248  SC1 PRO   120     157.979 141.554  25.424  1.00  0.00            
ATOM    249  BB  THR   121     154.068 138.357  26.129  1.00  0.00            
ATOM    250  SC1 THR   121     154.870 137.744  27.797  1.00  0.00            
ATOM    251  BB  VAL   122     151.875 138.134  23.026  1.00  0.00            
ATOM    252  SC1 VAL   122     150.717 139.762  23.117  1.00  0.00            
ATOM    253  BB  GLN   123     154.889 139.104  20.951  1.00  0.00            
ATOM    254  SC1 GLN   123     154.365 138.988  18.813  1.00  0.00            
ATOM    255  BB  ILE   124     156.633 136.335  22.821  1.00  0.00            
ATOM    256  SC1 ILE   124     158.210 136.247  24.155  1.00  0.00            
ATOM    257  BB  GLY   125     153.333 134.365  22.642  1.00  0.00            
ATOM    258  BB  GLY   126     152.759 134.635  18.846  1.00  0.00            
ATOM    259  BB  ASN   127     156.350 133.833  18.454  1.00  0.00            
ATOM    260  SC1 ASN   127     157.542 135.851  17.584  1.00  0.00            
ATOM    261  BB  ILE   128     155.654 130.960  20.847  1.00  0.00            
ATOM    262  SC1 ILE   128     156.243 129.337  22.125  1.00  0.00            
ATOM    263  BB  GLY   129     153.005 129.846  18.476  1.00  0.00            
ATOM    264  BB  ARG   130     155.217 130.619  15.531  1.00  0.00            
ATOM    265  SC1 ARG   130     155.050 130.427  13.115  1.00  0.00            
ATOM    266  SC2 ARG   130     156.719 130.949  10.191  1.00  0.00            
ATOM    267  BB  MET   131     158.029 128.378  16.896  1.00  0.00            
ATOM    268  SC1 MET   131     160.083 128.631  18.515  1.00  0.00            
ATOM    269  BB  VAL   132     156.011 125.627  18.610  1.00  0.00            
ATOM    270  SC1 VAL   132     157.092 124.242  19.565  1.00  0.00            
ATOM    271  BB  LEU   133     154.865 125.387  15.002  1.00  0.00            
ATOM    272  SC1 LEU   133     152.641 126.557  14.160  1.00  0.00            
ATOM    273  BB  ASP   134     157.908 124.922  12.951  1.00  0.00            
ATOM    274  SC1 ASP   134     158.917 126.542  11.261  1.00  0.00            
ATOM    275  BB  ILE   135     159.725 123.048  15.573  1.00  0.00            
ATOM    276  SC1 ILE   135     160.939 124.327  16.649  1.00  0.00            
ATOM    277  BB  PHE   136     157.170 120.482  14.680  1.00  0.00            
ATOM    278  SC1 PHE   136     157.089 117.945  16.583  1.00  0.00            
ATOM    279  SC2 PHE   136     155.893 119.655  17.769  1.00  0.00            
ATOM    280  SC3 PHE   136     156.438 117.591  18.865  1.00  0.00            
ATOM    281  BB  ARG   137     156.015 122.001  11.354  1.00  0.00            
ATOM    282  SC1 ARG   137     156.644 122.143   8.918  1.00  0.00            
ATOM    283  SC2 ARG   137     158.381 123.792   6.963  1.00  0.00            
ATOM    284  BB  LEU   138     152.318 121.209  12.236  1.00  0.00            
ATOM    285  SC1 LEU   138     151.338 121.505  14.680  1.00  0.00            
ATOM    286  BB  LYS   139     150.851 121.720   8.787  1.00  0.00            
ATOM    287  SC1 LYS   139     149.675 119.599   7.943  1.00  0.00            
ATOM    288  SC2 LYS   139     149.887 116.536   8.058  1.00  0.00            
ATOM    289  BB  GLY   140     148.532 124.680   8.104  1.00  0.00            
ATOM    290  BB  ASP   141     146.083 127.635   8.092  1.00  0.00            
ATOM    291  SC1 ASP   141     144.616 128.889   6.426  1.00  0.00            
ATOM    292  BB  GLU   142     144.437 125.703  10.869  1.00  0.00            
ATOM    293  SC1 GLU   142     144.568 122.409   9.779  1.00  0.00            
ATOM    294  BB  ALA   143     147.813 124.784  12.439  1.00  0.00            
ATOM    295  BB  ARG   144     148.933 128.323  11.555  1.00  0.00            
ATOM    296  SC1 ARG   144     150.290 129.401   9.910  1.00  0.00            
ATOM    297  SC2 ARG   144     150.492 130.054   6.694  1.00  0.00            
ATOM    298  BB  HIS   145     146.394 130.782  12.923  1.00  0.00            
ATOM    299  SC1 HIS   145     145.473 131.629  11.430  1.00  0.00            
ATOM    300  SC2 HIS   145     144.627 132.474   9.910  1.00  0.00            
ATOM    301  SC3 HIS   145     146.519 133.190   9.153  1.00  0.00            
ATOM    302  BB  THR   146     145.364 128.267  15.564  1.00  0.00            
ATOM    303  SC1 THR   146     144.451 128.019  17.269  1.00  0.00            
ATOM    304  BB  LEU   147     148.981 128.338  16.846  1.00  0.00            
ATOM    305  SC1 LEU   147     148.981 125.706  17.156  1.00  0.00            
ATOM    306  BB  LEU   148     149.248 132.113  16.665  1.00  0.00            
ATOM    307  SC1 LEU   148     150.392 133.048  14.465  1.00  0.00            
ATOM    308  BB  ALA   149     145.901 132.993  18.210  1.00  0.00            
ATOM    309  BB  THR   150     146.791 130.859  21.209  1.00  0.00            
ATOM    310  SC1 THR   150     147.141 128.958  21.469  1.00  0.00            
ATOM    311  BB  GLY   151     150.387 131.980  21.749  1.00  0.00            
ATOM    312  BB  ALA   152     148.905 135.399  21.498  1.00  0.00            
ATOM    313  BB  ALA   153     145.867 135.251  23.673  1.00  0.00            
ATOM    314  BB  ALA   154     147.921 133.339  26.162  1.00  0.00            
ATOM    315  BB  GLY   155     150.565 136.036  26.264  1.00  0.00            
ATOM    316  BB  LEU   156     147.905 138.448  27.459  1.00  0.00            
ATOM    317  SC1 LEU   156     146.625 139.763  25.548  1.00  0.00            
ATOM    318  BB  ALA   157     146.309 135.919  29.799  1.00  0.00            
ATOM    319  BB  ALA   158     149.740 135.476  31.472  1.00  0.00            
ATOM    320  BB  ALA   159     150.702 139.076  31.278  1.00  0.00            
ATOM    321  BB  PHE   160     147.903 140.322  33.447  1.00  0.00            
ATOM    322  SC1 PHE   160     145.509 141.061  31.127  1.00  0.00            
ATOM    323  SC2 PHE   160     146.650 143.070  31.775  1.00  0.00            
ATOM    324  SC3 PHE   160     145.393 143.010  29.732  1.00  0.00            
ATOM    325  BB  ASN   161     146.821 137.267  35.335  1.00  0.00            
ATOM    326  SC1 ASN   161     146.336 136.384  37.623  1.00  0.00            
ATOM    327  BB  ALA   162     143.641 137.397  33.198  1.00  0.00            
ATOM    328  BB  PRO   163     142.302 134.293  31.438  1.00  0.00            
ATOM    329  SC1 PRO   163     142.197 132.520  32.112  1.00  0.00            
ATOM    330  BB  LEU   164     139.030 136.093  30.805  1.00  0.00            
ATOM    331  SC1 LEU   164     136.985 134.469  30.354  1.00  0.00            
ATOM    332  BB  ALA   165     140.882 138.706  28.771  1.00  0.00            
ATOM    333  BB  GLY   166     143.453 136.573  27.066  1.00  0.00            
ATOM    334  BB  ILE   167     140.199 135.254  25.547  1.00  0.00            
ATOM    335  SC1 ILE   167     138.693 133.677  26.107  1.00  0.00            
ATOM    336  BB  LEU   168     138.484 138.597  25.196  1.00  0.00            
ATOM    337  SC1 LEU   168     136.415 138.199  26.804  1.00  0.00            
ATOM    338  BB  PHE   169     141.776 139.652  23.607  1.00  0.00            
ATOM    339  SC1 PHE   169     141.714 142.693  22.413  1.00  0.00            
ATOM    340  SC2 PHE   169     144.033 142.098  22.248  1.00  0.00            
ATOM    341  SC3 PHE   169     143.377 144.405  22.162  1.00  0.00            
ATOM    342  BB  ILE   170     141.311 137.509  20.582  1.00  0.00            
ATOM    343  SC1 ILE   170     142.328 135.680  20.945  1.00  0.00            
ATOM    344  BB  ILE   171     137.549 136.982  20.167  1.00  0.00            
ATOM    345  SC1 ILE   171     136.952 135.475  21.654  1.00  0.00            
ATOM    346  BB  GLU   172     137.187 140.771  20.131  1.00  0.00            
ATOM    347  SC1 GLU   172     136.267 142.746  21.488  1.00  0.00            
ATOM    348  BB  GLU   173     140.170 141.699  17.959  1.00  0.00            
ATOM    349  SC1 GLU   173     139.635 142.590  15.584  1.00  0.00            
ATOM    350  BB  MET   174     143.375 139.656  17.745  1.00  0.00            
ATOM    351  SC1 MET   174     145.781 137.928  18.181  1.00  0.00            
ATOM    352  BB  ARG   175     141.207 137.498  15.393  1.00  0.00            
ATOM    353  SC1 ARG   175     138.912 136.799  15.505  1.00  0.00            
ATOM    354  SC2 ARG   175     136.325 138.443  15.512  1.00  0.00            
ATOM    355  BB  PRO   176     140.975 138.702  11.779  1.00  0.00            
ATOM    356  SC1 PRO   176     141.972 137.520  10.676  1.00  0.00            
ATOM    357  BB  GLN   177     137.604 140.282  11.224  1.00  0.00            
ATOM    358  SC1 GLN   177     136.757 142.896  11.141  1.00  0.00            
ATOM    359  BB  PHE   178     135.958 137.650   9.150  1.00  0.00            
ATOM    360  SC1 PHE   178     134.490 135.997  11.354  1.00  0.00            
ATOM    361  SC2 PHE   178     134.334 134.738   9.317  1.00  0.00            
ATOM    362  SC3 PHE   178     133.651 133.749  11.395  1.00  0.00            
ATOM    363  BB  ARG   179     138.299 137.077   6.304  1.00  0.00            
ATOM    364  SC1 ARG   179     139.711 138.913   6.192  1.00  0.00            
ATOM    365  SC2 ARG   179     140.736 142.022   7.646  1.00  0.00            
ATOM    366  BB  TYR   180     140.113 133.725   6.181  1.00  0.00            
ATOM    367  SC1 TYR   180     142.955 135.055   6.627  1.00  0.00            
ATOM    368  SC2 TYR   180     142.997 133.082   5.262  1.00  0.00            
ATOM    369  SC3 TYR   180     145.069 135.205   4.366  1.00  0.00            
ATOM    370  BB  THR   181     139.773 132.931   9.914  1.00  0.00            
ATOM    371  SC1 THR   181     138.866 133.785  11.415  1.00  0.00            
ATOM    372  BB  LEU   182     140.504 129.231  10.216  1.00  0.00            
ATOM    373  SC1 LEU   182     139.249 126.898  10.250  1.00  0.00            
ATOM    374  BB  ILE   183     141.218 129.685  13.974  1.00  0.00            
ATOM    375  SC1 ILE   183     141.776 131.813  14.728  1.00  0.00            
ATOM    376  BB  SER   184     139.565 127.278  16.378  1.00  0.00            
ATOM    377  SC1 SER   184     140.210 125.438  16.345  1.00  0.00            
ATOM    378  BB  ILE   185     139.365 129.503  19.462  1.00  0.00            
ATOM    379  SC1 ILE   185     138.427 131.460  19.185  1.00  0.00            
ATOM    380  BB  LYS   186     138.210 126.297  21.249  1.00  0.00            
ATOM    381  SC1 LYS   186     137.049 124.466  20.157  1.00  0.00            
ATOM    382  SC2 LYS   186     135.607 124.455  17.279  1.00  0.00            
ATOM    383  BB  ALA   187     141.934 125.674  21.354  1.00  0.00            
ATOM    384  BB  VAL   188     142.360 129.258  22.548  1.00  0.00            
ATOM    385  SC1 VAL   188     142.447 131.254  22.632  1.00  0.00            
ATOM    386  BB  PHE   189     140.451 128.472  25.795  1.00  0.00            
ATOM    387  SC1 PHE   189     139.402 129.878  29.048  1.00  0.00            
ATOM    388  SC2 PHE   189     138.589 127.657  28.637  1.00  0.00            
ATOM    389  SC3 PHE   189     138.621 128.529  30.873  1.00  0.00            
ATOM    390  BB  ILE   190     142.934 125.723  26.778  1.00  0.00            
ATOM    391  SC1 ILE   190     143.514 123.821  27.109  1.00  0.00            
ATOM    392  BB  GLY   191     146.214 127.440  25.758  1.00  0.00            
ATOM    393  BB  VAL   192     144.902 130.421  27.641  1.00  0.00            
ATOM    394  SC1 VAL   192     143.569 131.752  26.968  1.00  0.00            
ATOM    395  BB  ILE   193     144.429 128.051  30.504  1.00  0.00            
ATOM    396  SC1 ILE   193     143.750 127.255  32.703  1.00  0.00            
ATOM    397  BB  MET   194     147.644 126.123  30.116  1.00  0.00            
ATOM    398  SC1 MET   194     148.293 123.344  29.869  1.00  0.00            
ATOM    399  BB  SER   195     149.050 129.568  30.973  1.00  0.00            
ATOM    400  SC1 SER   195     149.188 130.954  29.607  1.00  0.00            
ATOM    401  BB  THR   196     147.052 130.681  33.973  1.00  0.00            
ATOM    402  SC1 THR   196     146.894 132.553  34.493  1.00  0.00            
ATOM    403  BB  ILE   197     148.331 127.649  35.717  1.00  0.00            
ATOM    404  SC1 ILE   197     148.145 125.841  34.654  1.00  0.00            
ATOM    405  BB  MET   198     151.747 128.743  34.473  1.00  0.00            
ATOM    406  SC1 MET   198     154.531 127.931  36.073  1.00  0.00            
ATOM    407  BB  TYR   199     151.478 132.223  35.939  1.00  0.00            
ATOM    408  SC1 TYR   199     152.327 135.474  35.626  1.00  0.00            
ATOM    409  SC2 TYR   199     151.401 135.161  37.819  1.00  0.00            
ATOM    410  SC3 TYR   199     151.303 138.115  36.886  1.00  0.00            
ATOM    411  BB  ARG   200     149.676 130.780  38.953  1.00  0.00            
ATOM    412  SC1 ARG   200     147.349 131.560  39.005  1.00  0.00            
ATOM    413  SC2 ARG   200     145.463 130.254  41.546  1.00  0.00            
ATOM    414  BB  ILE   201     151.965 127.988  40.237  1.00  0.00            
ATOM    415  SC1 ILE   201     152.520 126.142  41.391  1.00  0.00            
ATOM    416  BB  PHE   202     154.788 130.584  40.497  1.00  0.00            
ATOM    417  SC1 PHE   202     157.158 128.169  40.212  1.00  0.00            
ATOM    418  SC2 PHE   202     156.563 128.709  42.474  1.00  0.00            
ATOM    419  SC3 PHE   202     158.141 126.954  42.034  1.00  0.00            
ATOM    420  BB  ASN   203     152.997 133.387  42.285  1.00  0.00            
ATOM    421  SC1 ASN   203     154.141 135.050  43.761  1.00  0.00            
ATOM    422  BB  HIS   204     149.866 131.512  43.438  1.00  0.00            
ATOM    423  SC1 HIS   204     149.838 129.687  44.119  1.00  0.00            
ATOM    424  SC2 HIS   204     149.864 127.883  44.815  1.00  0.00            
ATOM    425  SC3 HIS   204     147.751 127.938  45.261  1.00  0.00            
ATOM    426  BB  GLU   205     149.150 133.856  46.329  1.00  0.00            
ATOM    427  SC1 GLU   205     147.843 133.264  49.010  1.00  0.00            
ATOM    428  BB  VAL   206     148.555 136.734  43.780  1.00  0.00            
ATOM    429  SC1 VAL   206     149.094 136.334  41.896  1.00  0.00            
ATOM    430  BB  ALA   207     148.440 140.425  44.347  1.00  0.00            
ATOM    431  BB  LEU   208     148.520 141.980  40.912  1.00  0.00            
ATOM    432  SC1 LEU   208     148.366 141.614  38.292  1.00  0.00            
ATOM    433  BB  ILE   209     146.826 145.295  41.874  1.00  0.00            
ATOM    434  SC1 ILE   209     145.366 146.261  40.349  1.00  0.00            
ATOM    435  BB  ASP   210     145.275 144.838  45.321  1.00  0.00            
ATOM    436  SC1 ASP   210     145.392 143.032  47.117  1.00  0.00            
ATOM    437  BB  VAL   211     142.639 147.572  45.600  1.00  0.00            
ATOM    438  SC1 VAL   211     143.043 149.444  46.178  1.00  0.00            
ATOM    439  BB  GLY   212     140.610 145.941  48.430  1.00  0.00            
ATOM    440  BB  LYS   213     136.872 145.314  48.096  1.00  0.00            
ATOM    441  SC1 LYS   213     134.834 144.271  47.218  1.00  0.00            
ATOM    442  SC2 LYS   213     132.086 144.205  46.271  1.00  0.00            
ATOM    443  BB  LEU   214     135.906 148.876  47.151  1.00  0.00            
ATOM    444  SC1 LEU   214     138.067 149.484  45.743  1.00  0.00            
ATOM    445  BB  SER   215     132.471 150.241  47.553  1.00  0.00            
ATOM    446  SC1 SER   215     132.539 152.173  47.814  1.00  0.00            
ATOM    447  BB  ASP   216     129.662 148.766  45.465  1.00  0.00            
ATOM    448  SC1 ASP   216     128.226 147.491  47.142  1.00  0.00            
ATOM    449  BB  ALA   217     128.256 150.899  42.593  1.00  0.00            
ATOM    450  BB  PRO   218     124.591 151.577  43.065  1.00  0.00            
ATOM    451  SC1 PRO   218     123.530 152.229  44.501  1.00  0.00            
ATOM    452  BB  LEU   219     123.022 152.168  39.713  1.00  0.00            
ATOM    453  SC1 LEU   219     122.142 151.081  37.462  1.00  0.00            
ATOM    454  BB  ASN   220     121.547 155.525  40.710  1.00  0.00            
ATOM    455  SC1 ASN   220     120.003 157.491  40.720  1.00  0.00            
ATOM    456  BB  THR   221     125.282 156.274  40.613  1.00  0.00            
ATOM    457  SC1 THR   221     126.588 155.547  41.865  1.00  0.00            
ATOM    458  BB  LEU   222     124.822 155.421  36.919  1.00  0.00            
ATOM    459  SC1 LEU   222     125.874 154.336  34.742  1.00  0.00            
ATOM    460  BB  TRP   223     124.667 158.770  35.337  1.00  0.00            
ATOM    461  SC1 TRP   223     122.896 160.120  36.758  1.00  0.00            
ATOM    462  SC2 TRP   223     122.677 161.178  38.676  1.00  0.00            
ATOM    463  SC3 TRP   223     120.651 160.857  35.796  1.00  0.00            
ATOM    464  SC4 TRP   223     120.384 162.097  38.293  1.00  0.00            
ATOM    465  BB  LEU   224     128.185 160.064  35.773  1.00  0.00            
ATOM    466  SC1 LEU   224     127.871 162.634  36.335  1.00  0.00            
ATOM    467  BB  TYR   225     129.998 156.884  34.592  1.00  0.00            
ATOM    468  SC1 TYR   225     129.881 155.860  37.984  1.00  0.00            
ATOM    469  SC2 TYR   225     131.687 154.851  36.768  1.00  0.00            
ATOM    470  SC3 TYR   225     131.394 153.720  39.639  1.00  0.00            
ATOM    471  BB  LEU   226     128.637 158.392  31.401  1.00  0.00            
ATOM    472  SC1 LEU   226     126.158 157.731  30.737  1.00  0.00            
ATOM    473  BB  ILE   227     130.457 161.605  32.305  1.00  0.00            
ATOM    474  SC1 ILE   227     129.572 162.936  31.042  1.00  0.00            
ATOM    475  BB  LEU   228     133.439 159.292  32.687  1.00  0.00            
ATOM    476  SC1 LEU   228     135.911 160.236  32.833  1.00  0.00            
ATOM    477  BB  GLY   229     133.574 158.000  29.057  1.00  0.00            
ATOM    478  BB  ILE   230     132.246 161.187  27.473  1.00  0.00            
ATOM    479  SC1 ILE   230     130.879 161.163  26.301  1.00  0.00            
ATOM    480  BB  ILE   231     135.723 162.308  28.402  1.00  0.00            
ATOM    481  SC1 ILE   231     135.635 164.581  28.859  1.00  0.00            
ATOM    482  BB  PHE   232     137.801 159.107  28.038  1.00  0.00            
ATOM    483  SC1 PHE   232     140.317 160.463  29.850  1.00  0.00            
ATOM    484  SC2 PHE   232     139.677 158.265  30.572  1.00  0.00            
ATOM    485  SC3 PHE   232     141.999 158.862  30.458  1.00  0.00            
ATOM    486  BB  GLY   233     136.152 158.901  24.662  1.00  0.00            
ATOM    487  BB  ILE   234     136.857 162.493  23.502  1.00  0.00            
ATOM    488  SC1 ILE   234     134.832 163.638  24.101  1.00  0.00            
ATOM    489  BB  PHE   235     140.400 162.052  24.993  1.00  0.00            
ATOM    490  SC1 PHE   235     142.531 163.479  27.185  1.00  0.00            
ATOM    491  SC2 PHE   235     143.693 161.409  26.834  1.00  0.00            
ATOM    492  SC3 PHE   235     144.900 163.483  26.798  1.00  0.00            
ATOM    493  BB  GLY   236     141.137 158.501  23.715  1.00  0.00            
ATOM    494  BB  PRO   237     141.044 159.978  20.122  1.00  0.00            
ATOM    495  SC1 PRO   237     139.317 160.754  19.960  1.00  0.00            
ATOM    496  BB  ILE   238     143.809 162.092  21.709  1.00  0.00            
ATOM    497  SC1 ILE   238     143.974 164.374  22.131  1.00  0.00            
ATOM    498  BB  PHE   239     145.872 159.172  22.802  1.00  0.00            
ATOM    499  SC1 PHE   239     147.705 157.887  25.254  1.00  0.00            
ATOM    500  SC2 PHE   239     146.843 155.982  24.076  1.00  0.00            
ATOM    501  SC3 PHE   239     149.059 155.922  24.997  1.00  0.00            
ATOM    502  BB  ASN   240     146.056 158.676  19.019  1.00  0.00            
ATOM    503  SC1 ASN   240     144.940 158.149  16.845  1.00  0.00            
ATOM    504  BB  LYS   241     147.062 162.233  18.062  1.00  0.00            
ATOM    505  SC1 LYS   241     146.672 162.609  15.800  1.00  0.00            
ATOM    506  SC2 LYS   241     147.218 161.529  13.279  1.00  0.00            
ATOM    507  BB  TRP   242     150.165 162.753  20.163  1.00  0.00            
ATOM    508  SC1 TRP   242     149.595 164.188  22.289  1.00  0.00            
ATOM    509  SC2 TRP   242     148.361 163.872  24.084  1.00  0.00            
ATOM    510  SC3 TRP   242     151.404 165.550  23.463  1.00  0.00            
ATOM    511  SC4 TRP   242     149.669 165.320  25.648  1.00  0.00            
ATOM    512  BB  VAL   243     150.984 159.165  19.369  1.00  0.00            
ATOM    513  SC1 VAL   243     150.276 157.793  20.640  1.00  0.00            
ATOM    514  BB  LEU   244     151.055 158.680  15.561  1.00  0.00            
ATOM    515  SC1 LEU   244     150.849 156.090  15.040  1.00  0.00            
ATOM    516  BB  GLY   245     152.023 162.308  15.809  1.00  0.00            
ATOM    517  BB  MET   246     155.099 161.603  17.849  1.00  0.00            
ATOM    518  SC1 MET   246     155.592 161.111  20.411  1.00  0.00            
ATOM    519  BB  GLN   247     156.247 159.095  15.270  1.00  0.00            
ATOM    520  SC1 GLN   247     156.941 156.969  14.210  1.00  0.00            
ATOM    521  BB  ASP   248     156.479 162.158  13.100  1.00  0.00            
ATOM    522  SC1 ASP   248     156.746 161.219  10.745  1.00  0.00            
ATOM    523  BB  LEU   249     158.513 164.012  15.675  1.00  0.00            
ATOM    524  SC1 LEU   249     158.363 165.845  17.583  1.00  0.00            
ATOM    525  BB  LEU   250     159.949 160.713  16.872  1.00  0.00            
ATOM    526  SC1 LEU   250     160.624 161.904  19.141  1.00  0.00            
ATOM    527  BB  HIS   251     160.625 160.251  13.164  1.00  0.00            
ATOM    528  SC1 HIS   251     160.970 158.535  12.312  1.00  0.00            
ATOM    529  SC2 HIS   251     161.470 156.945  11.330  1.00  0.00            
ATOM    530  SC3 HIS   251     160.270 157.520   9.628  1.00  0.00            
ATOM    531  BB  ARG   252     162.401 163.533  12.608  1.00  0.00            
ATOM    532  SC1 ARG   252     161.195 165.182  11.512  1.00  0.00            
ATOM    533  SC2 ARG   252     158.439 166.241   9.966  1.00  0.00            
ATOM    534  BB  VAL   253     164.985 163.190  15.343  1.00  0.00            
ATOM    535  SC1 VAL   253     165.474 163.811  17.180  1.00  0.00            
ATOM    536  BB  HIS   254     165.583 159.625  14.224  1.00  0.00            
ATOM    537  SC1 HIS   254     164.694 158.592  15.617  1.00  0.00            
ATOM    538  SC2 HIS   254     163.788 157.662  17.049  1.00  0.00            
ATOM    539  SC3 HIS   254     162.531 156.584  15.662  1.00  0.00            
ATOM    540  BB  GLY   255     165.377 160.523  10.546  1.00  0.00            
ATOM    541  BB  GLY   256     166.416 156.954   9.893  1.00  0.00            
ATOM    542  BB  ASN   257     169.894 156.143  11.233  1.00  0.00            
ATOM    543  SC1 ASN   257     171.834 157.513  10.454  1.00  0.00            
ATOM    544  BB  ILE   258     171.032 153.230  13.400  1.00  0.00            
ATOM    545  SC1 ILE   258     170.711 151.294  13.686  1.00  0.00            
ATOM    546  BB  THR   259     173.029 155.959  15.151  1.00  0.00            
ATOM    547  SC1 THR   259     174.731 156.894  15.327  1.00  0.00            
ATOM    548  BB  LYS   260     170.516 158.628  16.335  1.00  0.00            
ATOM    549  SC1 LYS   260     170.101 160.503  14.862  1.00  0.00            
ATOM    550  SC2 LYS   260     169.466 161.410  12.203  1.00  0.00            
ATOM    551  BB  TRP   261     168.072 155.815  16.826  1.00  0.00            
ATOM    552  SC1 TRP   261     166.660 154.172  15.387  1.00  0.00            
ATOM    553  SC2 TRP   261     165.576 154.320  13.477  1.00  0.00            
ATOM    554  SC3 TRP   261     166.137 151.709  15.794  1.00  0.00            
ATOM    555  SC4 TRP   261     164.868 151.928  13.308  1.00  0.00            
ATOM    556  BB  VAL   262     169.932 153.949  19.597  1.00  0.00            
ATOM    557  SC1 VAL   262     171.203 152.568  18.908  1.00  0.00            
ATOM    558  BB  LEU   263     170.960 157.447  20.729  1.00  0.00            
ATOM    559  SC1 LEU   263     173.382 158.132  19.900  1.00  0.00            
ATOM    560  BB  MET   264     167.316 158.356  20.264  1.00  0.00            
ATOM    561  SC1 MET   264     165.961 160.608  20.869  1.00  0.00            
ATOM    562  BB  GLY   265     166.331 155.615  22.720  1.00  0.00            
ATOM    563  BB  GLY   266     169.574 155.676  24.696  1.00  0.00            
ATOM    564  BB  ALA   267     168.554 159.199  25.440  1.00  0.00            
ATOM    565  BB  ILE   268     164.848 158.650  26.183  1.00  0.00            
ATOM    566  SC1 ILE   268     163.052 158.753  24.936  1.00  0.00            
ATOM    567  BB  GLY   269     165.724 155.263  27.560  1.00  0.00            
ATOM    568  BB  GLY   270     167.904 156.932  30.157  1.00  0.00            
ATOM    569  BB  LEU   271     165.080 159.503  30.032  1.00  0.00            
ATOM    570  SC1 LEU   271     165.830 162.008  30.464  1.00  0.00            
ATOM    571  BB  CYS   272     162.483 156.980  31.279  1.00  0.00            
ATOM    572  SC1 CYS   272     161.145 157.170  29.297  1.00  0.00            
ATOM    573  BB  GLY   273     164.798 156.590  34.334  1.00  0.00            
ATOM    574  BB  LEU   274     165.678 160.225  35.027  1.00  0.00            
ATOM    575  SC1 LEU   274     166.913 162.513  35.537  1.00  0.00            
ATOM    576  BB  LEU   275     161.931 160.752  35.779  1.00  0.00            
ATOM    577  SC1 LEU   275     161.222 161.540  33.350  1.00  0.00            
ATOM    578  BB  GLY   276     162.723 157.584  37.825  1.00  0.00            
ATOM    579  BB  PHE   277     163.808 159.047  41.078  1.00  0.00            
ATOM    580  SC1 PHE   277     167.027 159.849  39.833  1.00  0.00            
ATOM    581  SC2 PHE   277     167.269 160.312  42.176  1.00  0.00            
ATOM    582  SC3 PHE   277     167.996 161.924  40.553  1.00  0.00            
ATOM    583  BB  VAL   278     162.618 162.295  39.554  1.00  0.00            
ATOM    584  SC1 VAL   278     163.166 164.194  39.250  1.00  0.00            
ATOM    585  BB  ALA   279     159.161 161.295  40.834  1.00  0.00            
ATOM    586  BB  PRO   280     158.491 157.619  39.901  1.00  0.00            
ATOM    587  SC1 PRO   280     159.527 156.527  41.060  1.00  0.00            
ATOM    588  BB  ALA   281     154.744 158.235  40.124  1.00  0.00            
ATOM    589  BB  THR   282     155.544 159.401  36.567  1.00  0.00            
ATOM    590  SC1 THR   282     156.424 161.139  36.480  1.00  0.00            
ATOM    591  BB  SER   283     157.480 156.214  35.448  1.00  0.00            
ATOM    592  SC1 SER   283     159.167 156.835  34.692  1.00  0.00            
ATOM    593  BB  GLY   284     157.681 152.432  34.424  1.00  0.00            
ATOM    594  BB  GLY   285     155.461 149.350  34.609  1.00  0.00            
ATOM    595  BB  GLY   286     152.811 151.395  36.337  1.00  0.00            
ATOM    596  BB  PHE   287     151.457 148.577  38.578  1.00  0.00            
ATOM    597  SC1 PHE   287     149.113 146.442  37.216  1.00  0.00            
ATOM    598  SC2 PHE   287     149.510 148.234  35.669  1.00  0.00            
ATOM    599  SC3 PHE   287     147.408 147.076  35.651  1.00  0.00            
ATOM    600  BB  ASN   288     152.045 150.154  42.002  1.00  0.00            
ATOM    601  SC1 ASN   288     154.152 149.545  43.202  1.00  0.00            
ATOM    602  BB  LEU   289     150.808 153.660  40.919  1.00  0.00            
ATOM    603  SC1 LEU   289     150.230 156.244  40.829  1.00  0.00            
ATOM    604  BB  ILE   290     147.365 152.202  40.771  1.00  0.00            
ATOM    605  SC1 ILE   290     147.328 150.423  39.442  1.00  0.00            
ATOM    606  BB  PRO   291     147.206 150.694  44.248  1.00  0.00            
ATOM    607  SC1 PRO   291     148.058 149.013  44.490  1.00  0.00            
ATOM    608  BB  ILE   292     147.774 154.358  45.024  1.00  0.00            
ATOM    609  SC1 ILE   292     149.499 154.711  46.281  1.00  0.00            
ATOM    610  BB  ALA   293     145.841 155.927  42.230  1.00  0.00            
ATOM    611  BB  THR   294     142.751 153.703  43.047  1.00  0.00            
ATOM    612  SC1 THR   294     142.287 151.978  42.264  1.00  0.00            
ATOM    613  BB  ALA   295     143.188 154.128  46.792  1.00  0.00            
ATOM    614  BB  GLY   296     142.760 157.926  46.340  1.00  0.00            
ATOM    615  BB  ASN   297     146.170 158.095  47.883  1.00  0.00            
ATOM    616  SC1 ASN   297     146.951 157.148  50.061  1.00  0.00            
ATOM    617  BB  PHE   298     147.163 161.282  46.128  1.00  0.00            
ATOM    618  SC1 PHE   298     149.388 159.416  44.576  1.00  0.00            
ATOM    619  SC2 PHE   298     149.959 161.718  44.946  1.00  0.00            
ATOM    620  SC3 PHE   298     150.892 160.535  43.078  1.00  0.00            
ATOM    621  BB  SER   299     146.901 165.085  46.316  1.00  0.00            
ATOM    622  SC1 SER   299     148.245 166.102  47.298  1.00  0.00            
ATOM    623  BB  MET   300     144.617 166.325  43.606  1.00  0.00            
ATOM    624  SC1 MET   300     143.058 166.943  41.451  1.00  0.00            
ATOM    625  BB  GLY   301     147.494 168.574  42.767  1.00  0.00            
ATOM    626  BB  MET   302     149.998 165.795  42.285  1.00  0.00            
ATOM    627  SC1 MET   302     152.079 167.671  42.352  1.00  0.00            
ATOM    628  BB  LEU   303     147.130 163.693  40.865  1.00  0.00            
ATOM    629  SC1 LEU   303     145.324 161.793  41.252  1.00  0.00            
ATOM    630  BB  VAL   304     146.941 166.162  37.922  1.00  0.00            
ATOM    631  SC1 VAL   304     145.218 166.738  37.087  1.00  0.00            
ATOM    632  BB  PHE   305     150.724 166.406  37.936  1.00  0.00            
ATOM    633  SC1 PHE   305     152.600 167.860  35.839  1.00  0.00            
ATOM    634  SC2 PHE   305     153.730 167.159  37.837  1.00  0.00            
ATOM    635  SC3 PHE   305     154.995 167.953  35.957  1.00  0.00            
ATOM    636  BB  ILE   306     150.690 162.627  37.495  1.00  0.00            
ATOM    637  SC1 ILE   306     150.770 160.884  38.533  1.00  0.00            
ATOM    638  BB  PHE   307     148.285 162.227  34.557  1.00  0.00            
ATOM    639  SC1 PHE   307     146.064 161.179  32.395  1.00  0.00            
ATOM    640  SC2 PHE   307     145.486 163.359  33.217  1.00  0.00            
ATOM    641  SC3 PHE   307     144.853 162.707  30.996  1.00  0.00            
ATOM    642  BB  VAL   308     150.299 164.581  32.470  1.00  0.00            
ATOM    643  SC1 VAL   308     150.866 165.886  31.065  1.00  0.00            
ATOM    644  BB  ALA   309     153.565 163.393  33.714  1.00  0.00            
ATOM    645  BB  ARG   310     152.315 159.967  32.725  1.00  0.00            
ATOM    646  SC1 ARG   310     151.816 157.725  33.567  1.00  0.00            
ATOM    647  SC2 ARG   310     152.890 155.675  34.961  1.00  0.00            
ATOM    648  BB  VAL   311     150.841 161.418  29.548  1.00  0.00            
ATOM    649  SC1 VAL   311     149.180 161.382  28.436  1.00  0.00            
ATOM    650  BB  ILE   312     154.236 162.734  28.572  1.00  0.00            
ATOM    651  SC1 ILE   312     154.811 164.608  28.029  1.00  0.00            
ATOM    652  BB  THR   313     156.033 159.554  29.579  1.00  0.00            
ATOM    653  SC1 THR   313     156.932 159.687  31.304  1.00  0.00            
ATOM    654  BB  THR   314     153.703 157.242  27.457  1.00  0.00            
ATOM    655  SC1 THR   314     152.212 156.878  28.660  1.00  0.00            
ATOM    656  BB  LEU   315     153.843 158.733  24.017  1.00  0.00            
ATOM    657  SC1 LEU   315     152.286 160.812  24.542  1.00  0.00            
ATOM    658  BB  LEU   316     157.608 158.813  24.615  1.00  0.00            
ATOM    659  SC1 LEU   316     158.221 161.387  24.771  1.00  0.00            
ATOM    660  BB  CYS   317     158.504 155.228  25.178  1.00  0.00            
ATOM    661  SC1 CYS   317     160.782 154.581  24.784  1.00  0.00            
ATOM    662  BB  PHE   318     155.697 153.873  22.984  1.00  0.00            
ATOM    663  SC1 PHE   318     153.240 151.982  21.716  1.00  0.00            
ATOM    664  SC2 PHE   318     152.388 153.996  22.705  1.00  0.00            
ATOM    665  SC3 PHE   318     150.899 152.491  21.574  1.00  0.00            
ATOM    666  BB  SER   319     155.826 156.117  19.927  1.00  0.00            
ATOM    667  SC1 SER   319     154.723 156.211  18.321  1.00  0.00            
ATOM    668  BB  SER   320     159.618 156.107  19.591  1.00  0.00            
ATOM    669  SC1 SER   320     160.741 157.131  20.812  1.00  0.00            
ATOM    670  BB  GLY   321     158.676 152.512  19.000  1.00  0.00            
ATOM    671  BB  ALA   322     160.061 150.646  22.042  1.00  0.00            
ATOM    672  BB  PRO   323     159.782 146.792  22.118  1.00  0.00            
ATOM    673  SC1 PRO   323     161.204 145.727  21.444  1.00  0.00            
ATOM    674  BB  GLY   324     157.149 146.644  24.896  1.00  0.00            
ATOM    675  BB  GLY   325     153.553 147.597  25.386  1.00  0.00            
ATOM    676  BB  ILE   326     151.123 150.519  25.783  1.00  0.00            
ATOM    677  SC1 ILE   326     152.163 151.899  26.966  1.00  0.00            
ATOM    678  BB  PHE   327     148.648 147.942  27.048  1.00  0.00            
ATOM    679  SC1 PHE   327     148.323 146.243  24.088  1.00  0.00            
ATOM    680  SC2 PHE   327     146.726 145.357  25.645  1.00  0.00            
ATOM    681  SC3 PHE   327     147.915 143.879  24.174  1.00  0.00            
ATOM    682  BB  ALA   328     149.494 148.011  30.789  1.00  0.00            
ATOM    683  BB  PRO   329     150.442 151.623  31.471  1.00  0.00            
ATOM    684  SC1 PRO   329     152.094 152.560  31.442  1.00  0.00            
ATOM    685  BB  MET   330     147.463 152.717  29.462  1.00  0.00            
ATOM    686  SC1 MET   330     146.529 151.936  27.080  1.00  0.00            
ATOM    687  BB  LEU   331     145.652 151.044  32.425  1.00  0.00            
ATOM    688  SC1 LEU   331     144.666 149.160  30.843  1.00  0.00            
ATOM    689  BB  ALA   332     147.798 153.156  34.680  1.00  0.00            
ATOM    690  BB  LEU   333     146.614 156.155  32.600  1.00  0.00            
ATOM    691  SC1 LEU   333     147.276 157.119  30.222  1.00  0.00            
ATOM    692  BB  GLY   334     143.131 155.015  32.865  1.00  0.00            
ATOM    693  BB  THR   335     143.063 154.924  36.634  1.00  0.00            
ATOM    694  SC1 THR   335     143.912 153.757  37.946  1.00  0.00            
ATOM    695  BB  VAL   336     144.856 158.212  37.491  1.00  0.00            
ATOM    696  SC1 VAL   336     146.840 158.152  37.735  1.00  0.00            
ATOM    697  BB  LEU   337     142.302 159.758  35.199  1.00  0.00            
ATOM    698  SC1 LEU   337     141.107 161.961  34.337  1.00  0.00            
ATOM    699  BB  GLY   338     139.595 157.542  36.763  1.00  0.00            
ATOM    700  BB  THR   339     140.706 158.957  40.118  1.00  0.00            
ATOM    701  SC1 THR   339     141.755 158.336  41.640  1.00  0.00            
ATOM    702  BB  ALA   340     141.001 162.577  39.022  1.00  0.00            
ATOM    703  BB  PHE   341     137.288 162.561  38.442  1.00  0.00            
ATOM    704  SC1 PHE   341     134.686 163.436  36.517  1.00  0.00            
ATOM    705  SC2 PHE   341     136.563 164.745  35.794  1.00  0.00            
ATOM    706  SC3 PHE   341     134.692 164.419  34.327  1.00  0.00            
ATOM    707  BB  GLY   342     137.075 160.572  41.604  1.00  0.00            
ATOM    708  BB  MET   343     138.165 163.367  43.903  1.00  0.00            
ATOM    709  SC1 MET   343     141.022 162.484  43.723  1.00  0.00            
ATOM    710  BB  VAL   344     135.988 165.525  41.755  1.00  0.00            
ATOM    711  SC1 VAL   344     135.202 167.044  40.718  1.00  0.00            
ATOM    712  BB  ALA   345     133.447 162.683  41.711  1.00  0.00            
ATOM    713  BB  VAL   346     133.274 163.276  45.480  1.00  0.00            
ATOM    714  SC1 VAL   346     134.310 161.756  46.265  1.00  0.00            
ATOM    715  BB  GLU   347     132.254 166.879  44.990  1.00  0.00            
ATOM    716  SC1 GLU   347     132.156 168.669  46.091  1.00  0.00            
ATOM    717  BB  LEU   348     130.067 165.753  42.051  1.00  0.00            
ATOM    718  SC1 LEU   348     130.468 165.637  39.435  1.00  0.00            
ATOM    719  BB  PHE   349     127.320 163.706  43.546  1.00  0.00            
ATOM    720  SC1 PHE   349     127.652 161.321  41.063  1.00  0.00            
ATOM    721  SC2 PHE   349     129.066 161.018  42.978  1.00  0.00            
ATOM    722  SC3 PHE   349     129.540 159.845  40.939  1.00  0.00            
ATOM    723  BB  PRO   350     127.522 163.644  47.289  1.00  0.00            
ATOM    724  SC1 PRO   350     128.962 164.718  47.908  1.00  0.00            
ATOM    725  BB  GLN   351     124.389 161.596  48.023  1.00  0.00            
ATOM    726  SC1 GLN   351     121.974 161.297  48.441  1.00  0.00            
ATOM    727  BB  TYR   352     125.935 158.174  47.284  1.00  0.00            
ATOM    728  SC1 TYR   352     126.992 155.554  46.705  1.00  0.00            
ATOM    729  SC2 TYR   352     125.638 155.216  48.658  1.00  0.00            
ATOM    730  SC3 TYR   352     127.529 152.827  48.080  1.00  0.00            
ATOM    731  BB  HIS   353     129.277 159.415  48.481  1.00  0.00            
ATOM    732  SC1 HIS   353     130.103 160.403  49.940  1.00  0.00            
ATOM    733  SC2 HIS   353     130.859 161.401  51.416  1.00  0.00            
ATOM    734  SC3 HIS   353     132.864 160.760  50.929  1.00  0.00            
ATOM    735  BB  LEU   354     131.847 157.751  46.265  1.00  0.00            
ATOM    736  SC1 LEU   354     131.980 156.396  43.992  1.00  0.00            
ATOM    737  BB  GLU   355     135.186 156.608  47.430  1.00  0.00            
ATOM    738  SC1 GLU   355     135.290 156.291  49.936  1.00  0.00            
ATOM    739  BB  ALA   356     137.216 157.929  44.478  1.00  0.00            
ATOM    740  BB  GLY   357     138.291 154.329  44.111  1.00  0.00            
ATOM    741  BB  THR   358     135.567 153.031  41.770  1.00  0.00            
ATOM    742  SC1 THR   358     134.777 151.508  42.698  1.00  0.00            
ATOM    743  BB  PHE   359     136.054 156.087  39.485  1.00  0.00            
ATOM    744  SC1 PHE   359     133.496 157.783  39.567  1.00  0.00            
ATOM    745  SC2 PHE   359     134.559 158.094  37.438  1.00  0.00            
ATOM    746  SC3 PHE   359     132.800 159.574  38.130  1.00  0.00            
ATOM    747  BB  ALA   360     139.484 154.986  38.427  1.00  0.00            
ATOM    748  BB  ILE   361     138.724 151.288  38.366  1.00  0.00            
ATOM    749  SC1 ILE   361     138.449 149.323  40.133  1.00  0.00            
ATOM    750  BB  ALA   362     135.799 152.902  36.518  1.00  0.00            
ATOM    751  BB  GLY   363     138.573 154.219  34.235  1.00  0.00            
ATOM    752  BB  MET   364     141.213 151.534  34.563  1.00  0.00            
ATOM    753  SC1 MET   364     142.713 149.061  36.366  1.00  0.00            
ATOM    754  BB  GLY   365     140.192 150.149  31.252  1.00  0.00            
ATOM    755  BB  ALA   366     138.395 153.138  29.879  1.00  0.00            
ATOM    756  BB  LEU   367     141.576 154.152  28.072  1.00  0.00            
ATOM    757  SC1 LEU   367     143.373 155.935  27.287  1.00  0.00            
ATOM    758  BB  LEU   368     141.681 150.683  26.621  1.00  0.00            
ATOM    759  SC1 LEU   368     142.613 148.242  26.180  1.00  0.00            
ATOM    760  BB  ALA   369     138.111 151.123  25.501  1.00  0.00            
ATOM    761  BB  ALA   370     138.880 154.537  23.928  1.00  0.00            
ATOM    762  BB  SER   371     142.305 154.458  22.160  1.00  0.00            
ATOM    763  SC1 SER   371     142.218 155.305  20.405  1.00  0.00            
ATOM    764  BB  ILE   372     142.874 150.712  21.718  1.00  0.00            
ATOM    765  SC1 ILE   372     145.194 150.369  22.374  1.00  0.00            
ATOM    766  BB  ARG   373     139.020 150.893  21.465  1.00  0.00            
ATOM    767  SC1 ARG   373     138.504 152.171  19.802  1.00  0.00            
ATOM    768  SC2 ARG   373     136.390 152.650  17.443  1.00  0.00            
ATOM    769  BB  ALA   374     138.627 147.320  22.780  1.00  0.00            
ATOM    770  BB  PRO   375     135.884 147.194  25.482  1.00  0.00            
ATOM    771  SC1 PRO   375     134.179 148.032  25.458  1.00  0.00            
ATOM    772  BB  LEU   376     135.337 143.625  26.373  1.00  0.00            
ATOM    773  SC1 LEU   376     132.943 143.058  27.359  1.00  0.00            
ATOM    774  BB  THR   377     139.024 143.446  27.078  1.00  0.00            
ATOM    775  SC1 THR   377     140.969 143.397  26.951  1.00  0.00            
ATOM    776  BB  GLY   378     138.563 146.695  28.988  1.00  0.00            
ATOM    777  BB  ILE   379     136.190 145.229  31.460  1.00  0.00            
ATOM    778  SC1 ILE   379     134.211 144.958  32.814  1.00  0.00            
ATOM    779  BB  ILE   380     137.726 141.808  31.132  1.00  0.00            
ATOM    780  SC1 ILE   380     135.842 140.658  31.743  1.00  0.00            
ATOM    781  BB  LEU   381     140.868 143.356  32.439  1.00  0.00            
ATOM    782  SC1 LEU   381     142.174 145.546  31.718  1.00  0.00            
ATOM    783  BB  VAL   382     138.985 145.236  35.166  1.00  0.00            
ATOM    784  SC1 VAL   382     138.337 147.066  35.648  1.00  0.00            
ATOM    785  BB  LEU   383     137.319 142.415  37.035  1.00  0.00            
ATOM    786  SC1 LEU   383     135.490 143.924  38.219  1.00  0.00            
ATOM    787  BB  GLU   384     140.401 140.062  37.250  1.00  0.00            
ATOM    788  SC1 GLU   384     141.679 137.969  38.672  1.00  0.00            
ATOM    789  BB  MET   385     142.629 143.069  37.747  1.00  0.00            
ATOM    790  SC1 MET   385     144.651 142.817  36.096  1.00  0.00            
ATOM    791  BB  THR   386     140.390 144.018  40.667  1.00  0.00            
ATOM    792  SC1 THR   386     140.308 145.203  42.214  1.00  0.00            
ATOM    793  BB  ASP   387     138.383 141.043  41.781  1.00  0.00            
ATOM    794  SC1 ASP   387     138.570 138.686  42.736  1.00  0.00            
ATOM    795  BB  ASN   388     135.756 143.639  42.785  1.00  0.00            
ATOM    796  SC1 ASN   388     135.070 146.038  42.948  1.00  0.00            
ATOM    797  BB  TYR   389     132.835 141.813  41.381  1.00  0.00            
ATOM    798  SC1 TYR   389     133.236 139.807  39.088  1.00  0.00            
ATOM    799  SC2 TYR   389     133.184 139.065  41.369  1.00  0.00            
ATOM    800  SC3 TYR   389     134.810 137.173  39.530  1.00  0.00            
ATOM    801  BB  GLN   390     130.063 144.409  41.710  1.00  0.00            
ATOM    802  SC1 GLN   390     128.103 144.539  43.148  1.00  0.00            
ATOM    803  BB  LEU   391     131.384 147.303  39.585  1.00  0.00            
ATOM    804  SC1 LEU   391     133.768 148.326  39.046  1.00  0.00            
ATOM    805  BB  ILE   392     130.631 145.133  36.507  1.00  0.00            
ATOM    806  SC1 ILE   392     130.252 143.446  37.165  1.00  0.00            
ATOM    807  BB  LEU   393     128.537 147.389  34.393  1.00  0.00            
ATOM    808  SC1 LEU   393     126.063 147.352  35.341  1.00  0.00            
ATOM    809  BB  PRO   394     129.927 150.495  36.012  1.00  0.00            
ATOM    810  SC1 PRO   394     128.485 150.780  37.216  1.00  0.00            
ATOM    811  BB  MET   395     132.986 149.862  33.956  1.00  0.00            
ATOM    812  SC1 MET   395     135.631 149.792  32.816  1.00  0.00            
ATOM    813  BB  ILE   396     130.518 148.838  31.349  1.00  0.00            
ATOM    814  SC1 ILE   396     131.463 147.399  29.569  1.00  0.00            
ATOM    815  BB  ILE   397     129.001 152.285  31.248  1.00  0.00            
ATOM    816  SC1 ILE   397     127.261 152.392  29.966  1.00  0.00            
ATOM    817  BB  THR   398     132.213 154.239  31.324  1.00  0.00            
ATOM    818  SC1 THR   398     133.712 154.517  32.540  1.00  0.00            
ATOM    819  BB  GLY   399     133.715 151.932  28.715  1.00  0.00            
ATOM    820  BB  LEU   400     130.893 152.194  26.122  1.00  0.00            
ATOM    821  SC1 LEU   400     129.461 150.027  25.601  1.00  0.00            
ATOM    822  BB  GLY   401     130.836 155.946  26.759  1.00  0.00            
ATOM    823  BB  ALA   402     134.560 155.782  26.185  1.00  0.00            
ATOM    824  BB  THR   403     133.909 154.355  22.719  1.00  0.00            
ATOM    825  SC1 THR   403     134.191 152.445  22.444  1.00  0.00            
ATOM    826  BB  LEU   404     130.746 156.335  22.055  1.00  0.00            
ATOM    827  SC1 LEU   404     128.139 156.607  22.444  1.00  0.00            
ATOM    828  BB  LEU   405     133.013 159.406  21.930  1.00  0.00            
ATOM    829  SC1 LEU   405     131.191 161.251  21.384  1.00  0.00            
ATOM    830  BB  ALA   406     135.937 157.437  20.374  1.00  0.00            
ATOM    831  BB  GLN   407     133.584 156.560  17.512  1.00  0.00            
ATOM    832  SC1 GLN   407     134.042 156.171  14.596  1.00  0.00            
ATOM    833  BB  PHE   408     131.823 159.787  16.646  1.00  0.00            
ATOM    834  SC1 PHE   408     128.912 160.066  17.610  1.00  0.00            
ATOM    835  SC2 PHE   408     128.910 157.846  16.700  1.00  0.00            
ATOM    836  SC3 PHE   408     127.124 158.555  18.137  1.00  0.00            
ATOM    837  BB  THR   409     134.755 162.035  17.533  1.00  0.00            
ATOM    838  SC1 THR   409     134.745 163.230  19.074  1.00  0.00            
ATOM    839  BB  GLY   410     137.390 160.997  14.928  1.00  0.00            
ATOM    840  BB  GLY   411     138.680 157.830  16.520  1.00  0.00            
ATOM    841  BB  LYS   412     140.803 154.798  15.432  1.00  0.00            
ATOM    842  SC1 LYS   412     142.643 154.715  13.461  1.00  0.00            
ATOM    843  SC2 LYS   412     142.185 155.458  10.328  1.00  0.00            
ATOM    844  BB  PRO   413     142.058 151.394  16.655  1.00  0.00            
ATOM    845  SC1 PRO   413     141.182 150.270  15.398  1.00  0.00            
ATOM    846  BB  LEU   414     145.394 152.816  17.823  1.00  0.00            
ATOM    847  SC1 LEU   414     147.003 154.328  19.289  1.00  0.00            
ATOM    848  BB  TYR   415     146.652 149.147  17.647  1.00  0.00            
ATOM    849  SC1 TYR   415     146.353 146.524  19.334  1.00  0.00            
ATOM    850  SC2 TYR   415     144.166 147.229  18.643  1.00  0.00            
ATOM    851  SC3 TYR   415     144.723 144.247  18.005  1.00  0.00            
ATOM    852  BB  SER   416     145.851 148.542  13.973  1.00  0.00            
ATOM    853  SC1 SER   416     145.422 146.678  13.593  1.00  0.00            
ATOM    854  BB  ALA   417     146.846 152.138  13.160  1.00  0.00            
ATOM    855  BB  ILE   418     149.959 150.852  14.813  1.00  0.00            
ATOM    856  SC1 ILE   418     151.255 151.122  16.765  1.00  0.00            
ATOM    857  BB  LEU   419     150.391 148.333  12.006  1.00  0.00            
ATOM    858  SC1 LEU   419     149.539 146.239  10.622  1.00  0.00            
ATOM    859  BB  ALA   420     150.114 151.236   9.567  1.00  0.00            
ATOM    860  BB  ARG   421     153.074 152.871  11.273  1.00  0.00            
ATOM    861  SC1 ARG   421     153.904 155.169  10.898  1.00  0.00            
ATOM    862  SC2 ARG   421     155.018 156.948   7.862  1.00  0.00            
ATOM    863  BB  THR   422     154.870 149.501  11.370  1.00  0.00            
ATOM    864  SC1 THR   422     156.635 148.740  11.700  1.00  0.00            
ATOM    865  BB  LEU   423     153.841 148.616   7.723  1.00  0.00            
ATOM    866  SC1 LEU   423     151.934 147.910   6.024  1.00  0.00            
ATOM    867  BB  ALA   424     155.223 152.077   7.196  1.00  0.00            
ATOM    868  BB  LYS   425     158.445 152.888   9.047  1.00  0.00            
ATOM    869  SC1 LYS   425     158.629 153.072  11.474  1.00  0.00            
ATOM    870  SC2 LYS   425     160.258 152.453  14.119  1.00  0.00            
ATOM    871  BB  GLN   426     159.504 149.596   7.334  1.00  0.00            
ATOM    872  SC1 GLN   426     160.507 146.675   8.906  1.00  0.00            
ATOM    873  BB  GLU   427     159.068 151.747   4.204  1.00  0.00            
ATOM    874  SC1 GLU   427     161.103 152.180   1.695  1.00  0.00            
ATOM    875  BB  ALA   428     160.175 155.043   5.600  1.00  0.00            
ATOM    876  BB  GLU   429     163.274 153.479   7.181  1.00  0.00            
ATOM    877  SC1 GLU   429     162.803 152.293   9.461  1.00  0.00            
ATOM    878  BB  GLN   430     165.474 151.361   4.777  1.00  0.00            
ATOM    879  SC1 GLN   430     164.706 149.671   4.245  1.00  0.00            
ATOM    880  NH3 POPE  431      38.079 140.208  52.808  1.00  0.00            
ATOM    881  PO4 POPE  431      38.606 135.236  52.639  1.00  0.00            
ATOM    882  GL1 POPE  431      38.323 136.857  47.847  1.00  0.00            
ATOM    883  GL2 POPE  431      39.885 133.705  46.589  1.00  0.00            
ATOM    884  C1A POPE  431      39.259 141.531  45.647  1.00  0.00            
ATOM    885  D2A POPE  431      39.283 145.824  43.301  1.00  0.00            
ATOM    886  C3A POPE  431      36.915 147.624  40.586  1.00  0.00            
ATOM    887  C4A POPE  431      34.025 146.407  39.016  1.00  0.00            
ATOM    888  C1B POPE  431      39.539 136.428  43.213  1.00  0.00            
ATOM    889  C2B POPE  431      35.224 137.710  40.571  1.00  0.00            
ATOM    890  C3B POPE  431      34.006 139.370  36.063  1.00  0.00            
ATOM    891  C4B POPE  431      32.435 141.959  31.325  1.00  0.00            
ATOM    892  NH3 POPE  432     281.914  12.834  50.849  1.00  0.00            
ATOM    893  PO4 POPE  432     281.528   9.038  51.494  1.00  0.00            
ATOM    894  GL1 POPE  432     282.035   9.249  47.281  1.00  0.00            
ATOM    895  GL2 POPE  432     280.973  11.235  46.286  1.00  0.00            
ATOM    896  C1A POPE  432     282.465   5.699  45.416  1.00  0.00            
ATOM    897  D2A POPE  432     281.170   3.125  42.402  1.00  0.00            
ATOM    898  C3A POPE  432     280.028 288.917  44.148  1.00  0.00            
ATOM    899  C4A POPE  432     277.268 287.894  48.187  1.00  0.00            
ATOM    900  C1B POPE  432     281.579  10.370  42.352  1.00  0.00            
ATOM    901  C2B POPE  432     284.438  10.325  38.321  1.00  0.00            
ATOM    902  C3B POPE  432     288.173   7.934  36.475  1.00  0.00            
ATOM    903  C4B POPE  432       2.289   7.282  34.054  1.00  0.00            
ATOM    904  NH3 POPE  433      47.931  66.309  46.000  1.00  0.00            
ATOM    905  PO4 POPE  433      48.535  70.563  47.036  1.00  0.00            
ATOM    906  GL1 POPE  433      50.997  70.808  42.548  1.00  0.00            
ATOM    907  GL2 POPE  433      51.009  68.152  42.311  1.00  0.00            
ATOM    908  C1A POPE  433      52.839  71.329  38.434  1.00  0.00            
ATOM    909  D2A POPE  433      53.952  72.658  34.582  1.00  0.00            
ATOM    910  C3A POPE  433      54.850  70.903  30.440  1.00  0.00            
ATOM    911  C4A POPE  433      56.912  71.882  26.337  1.00  0.00            
ATOM    912  C1B POPE  433      53.018  66.573  38.903  1.00  0.00            
ATOM    913  C2B POPE  433      54.672  65.777  34.342  1.00  0.00            
ATOM    914  C3B POPE  433      55.295  65.910  29.880  1.00  0.00            
ATOM    915  C4B POPE  433      57.233  65.035  25.239  1.00  0.00            
ATOM    916  NH3 POPE  434     177.909 202.097  47.594  1.00  0.00            
ATOM    917  PO4 POPE  434     181.341 202.114  50.548  1.00  0.00            
ATOM    918  GL1 POPE  434     183.308 201.646  46.271  1.00  0.00            
ATOM    919  GL2 POPE  434     186.592 200.381  44.825  1.00  0.00            
ATOM    920  C1A POPE  434     184.213 203.704  41.997  1.00  0.00            
ATOM    921  D2A POPE  434     184.957 205.034  38.141  1.00  0.00            
ATOM    922  C3A POPE  434     185.795 203.471  34.597  1.00  0.00            
ATOM    923  C4A POPE  434     185.155 205.131  30.406  1.00  0.00            
ATOM    924  C1B POPE  434     189.086 201.796  42.569  1.00  0.00            
ATOM    925  C2B POPE  434     191.503 204.060  39.177  1.00  0.00            
ATOM    926  C3B POPE  434     190.268 205.006  35.443  1.00  0.00            
ATOM    927  C4B POPE  434     189.678 205.973  31.404  1.00  0.00            
ATOM    928  NH3 POPE  435      29.247  65.543  44.602  1.00  0.00            
ATOM    929  PO4 POPE  435      27.175  62.381  46.797  1.00  0.00            
ATOM    930  GL1 POPE  435      24.486  61.266  43.295  1.00  0.00            
ATOM    931  GL2 POPE  435      21.219  62.264  41.661  1.00  0.00            
ATOM    932  C1A POPE  435      25.400  60.573  39.082  1.00  0.00            
ATOM    933  D2A POPE  435      22.993  61.505  34.911  1.00  0.00            
ATOM    934  C3A POPE  435      22.434  58.532  31.452  1.00  0.00            
ATOM    935  C4A POPE  435      22.034  59.469  26.609  1.00  0.00            
ATOM    936  C1B POPE  435      20.153  59.688  38.783  1.00  0.00            
ATOM    937  C2B POPE  435      19.768  56.878  35.591  1.00  0.00            
ATOM    938  C3B POPE  435      19.121  53.313  31.451  1.00  0.00            
ATOM    939  C4B POPE  435      18.987  51.313  27.678  1.00  0.00            
ATOM    940  NH3 POPE  436     191.265  46.514  46.673  1.00  0.00            
ATOM    941  PO4 POPE  436     194.832  49.864  48.052  1.00  0.00            
ATOM    942  GL1 POPE  436     198.122  49.842  44.685  1.00  0.00            
ATOM    943  GL2 POPE  436     200.541  47.586  43.225  1.00  0.00            
ATOM    944  C1A POPE  436     198.031  51.574  40.573  1.00  0.00            
ATOM    945  D2A POPE  436     200.258  50.843  36.133  1.00  0.00            
ATOM    946  C3A POPE  436     198.336  51.435  31.985  1.00  0.00            
ATOM    947  C4A POPE  436     194.360  50.185  31.909  1.00  0.00            
ATOM    948  C1B POPE  436     200.360  43.755  42.094  1.00  0.00            
ATOM    949  C2B POPE  436     202.805  39.971  40.965  1.00  0.00            
ATOM    950  C3B POPE  436     203.481  39.593  36.356  1.00  0.00            
ATOM    951  C4B POPE  436     206.377  41.469  33.352  1.00  0.00            
ATOM    952  NH3 POPE  437     218.259 218.658  56.212  1.00  0.00            
ATOM    953  PO4 POPE  437     216.755 217.703  52.686  1.00  0.00            
ATOM    954  GL1 POPE  437     216.178 219.950  49.317  1.00  0.00            
ATOM    955  GL2 POPE  437     214.088 223.310  50.137  1.00  0.00            
ATOM    956  C1A POPE  437     213.774 220.540  45.462  1.00  0.00            
ATOM    957  D2A POPE  437     215.321 221.137  41.399  1.00  0.00            
ATOM    958  C3A POPE  437     216.232 220.616  36.448  1.00  0.00            
ATOM    959  C4A POPE  437     214.330 223.250  33.148  1.00  0.00            
ATOM    960  C1B POPE  437     216.540 225.019  46.739  1.00  0.00            
ATOM    961  C2B POPE  437     217.567 226.091  42.335  1.00  0.00            
ATOM    962  C3B POPE  437     219.027 224.691  37.886  1.00  0.00            
ATOM    963  C4B POPE  437     221.615 222.822  35.748  1.00  0.00            
ATOM    964  NH3 POPE  438     223.594 116.441  49.772  1.00  0.00            
ATOM    965  PO4 POPE  438     222.005 121.036  50.206  1.00  0.00            
ATOM    966  GL1 POPE  438     222.910 119.448  45.791  1.00  0.00            
ATOM    967  GL2 POPE  438     222.775 116.219  44.603  1.00  0.00            
ATOM    968  C1A POPE  438     220.452 121.036  42.645  1.00  0.00            
ATOM    969  D2A POPE  438     217.999 120.593  38.188  1.00  0.00            
ATOM    970  C3A POPE  438     213.015 119.198  39.830  1.00  0.00            
ATOM    971  C4A POPE  438     209.919 116.869  38.150  1.00  0.00            
ATOM    972  C1B POPE  438     222.783 115.834  40.057  1.00  0.00            
ATOM    973  C2B POPE  438     224.532 115.495  36.148  1.00  0.00            
ATOM    974  C3B POPE  438     223.768 114.688  31.977  1.00  0.00            
ATOM    975  C4B POPE  438     222.168 112.959  28.371  1.00  0.00            
ATOM    976  NH3 POPE  439     193.357 119.524  50.495  1.00  0.00            
ATOM    977  PO4 POPE  439     191.914 116.218  51.276  1.00  0.00            
ATOM    978  GL1 POPE  439     187.307 116.395  47.360  1.00  0.00            
ATOM    979  GL2 POPE  439     186.321 119.912  46.188  1.00  0.00            
ATOM    980  C1A POPE  439     185.067 115.722  42.453  1.00  0.00            
ATOM    981  D2A POPE  439     184.733 113.755  38.741  1.00  0.00            
ATOM    982  C3A POPE  439     181.245 115.240  36.037  1.00  0.00            
ATOM    983  C4A POPE  439     180.453 118.188  31.920  1.00  0.00            
ATOM    984  C1B POPE  439     185.995 120.521  41.769  1.00  0.00            
ATOM    985  C2B POPE  439     186.230 119.054  37.433  1.00  0.00            
ATOM    986  C3B POPE  439     186.620 117.015  33.755  1.00  0.00            
ATOM    987  C4B POPE  439     187.017 119.043  30.534  1.00  0.00            
ATOM    988  NH3 POPE  440     247.171 252.368  51.734  1.00  0.00            
ATOM    989  PO4 POPE  440     244.777 249.022  52.997  1.00  0.00            
ATOM    990  GL1 POPE  440     243.378 249.295  49.138  1.00  0.00            
ATOM    991  GL2 POPE  440     245.256 250.455  46.830  1.00  0.00            
ATOM    992  C1A POPE  440     241.091 248.068  45.109  1.00  0.00            
ATOM    993  D2A POPE  440     241.023 245.216  41.337  1.00  0.00            
ATOM    994  C3A POPE  440     239.360 241.767  39.383  1.00  0.00            
ATOM    995  C4A POPE  440     237.437 241.702  34.570  1.00  0.00            
ATOM    996  C1B POPE  440     246.918 252.192  43.162  1.00  0.00            
ATOM    997  C2B POPE  440     246.914 251.312  38.738  1.00  0.00            
ATOM    998  C3B POPE  440     247.709 247.863  35.026  1.00  0.00            
ATOM    999  C4B POPE  440     247.079 244.544  32.892  1.00  0.00            
ATOM   1000  NH3 POPE  441     250.754 230.011  54.099  1.00  0.00            
ATOM   1001  PO4 POPE  441     248.014 225.737  52.870  1.00  0.00            
ATOM   1002  GL1 POPE  441     247.266 226.671  48.978  1.00  0.00            
ATOM   1003  GL2 POPE  441     245.392 227.073  47.023  1.00  0.00            
ATOM   1004  C1A POPE  441     248.548 223.668  45.845  1.00  0.00            
ATOM   1005  D2A POPE  441     251.132 220.102  45.179  1.00  0.00            
ATOM   1006  C3A POPE  441     253.014 217.613  41.574  1.00  0.00            
ATOM   1007  C4A POPE  441     256.942 217.553  38.925  1.00  0.00            
ATOM   1008  C1B POPE  441     244.410 226.177  41.590  1.00  0.00            
ATOM   1009  C2B POPE  441     243.141 226.553  36.704  1.00  0.00            
ATOM   1010  C3B POPE  441     244.232 224.428  34.044  1.00  0.00            
ATOM   1011  C4B POPE  441     242.363 223.266  29.978  1.00  0.00            
ATOM   1012  NH3 POPE  442     237.872 153.027  49.280  1.00  0.00            
ATOM   1013  PO4 POPE  442     239.517 156.509  51.973  1.00  0.00            
ATOM   1014  GL1 POPE  442     239.103 157.916  47.606  1.00  0.00            
ATOM   1015  GL2 POPE  442     240.601 159.796  47.065  1.00  0.00            
ATOM   1016  C1A POPE  442     239.393 155.921  42.981  1.00  0.00            
ATOM   1017  D2A POPE  442     239.926 155.550  38.946  1.00  0.00            
ATOM   1018  C3A POPE  442     242.939 156.895  34.602  1.00  0.00            
ATOM   1019  C4A POPE  442     244.338 157.135  30.439  1.00  0.00            
ATOM   1020  C1B POPE  442     242.714 161.379  44.088  1.00  0.00            
ATOM   1021  C2B POPE  442     243.260 160.028  39.765  1.00  0.00            
ATOM   1022  C3B POPE  442     242.329 163.297  36.673  1.00  0.00            
ATOM   1023  C4B POPE  442     240.495 167.156  34.309  1.00  0.00            
ATOM   1024  NH3 POPE  443     153.551 256.259  51.996  1.00  0.00            
ATOM   1025  PO4 POPE  443     157.244 256.880  48.375  1.00  0.00            
ATOM   1026  GL1 POPE  443     158.975 258.542  45.596  1.00  0.00            
ATOM   1027  GL2 POPE  443     156.523 260.257  44.436  1.00  0.00            
ATOM   1028  C1A POPE  443     159.739 257.193  41.271  1.00  0.00            
ATOM   1029  D2A POPE  443     160.068 256.500  37.151  1.00  0.00            
ATOM   1030  C3A POPE  443     164.119 256.376  36.031  1.00  0.00            
ATOM   1031  C4A POPE  443     167.516 255.844  32.712  1.00  0.00            
ATOM   1032  C1B POPE  443     157.918 262.804  40.751  1.00  0.00            
ATOM   1033  C2B POPE  443     156.789 264.877  37.653  1.00  0.00            
ATOM   1034  C3B POPE  443     157.245 265.654  33.373  1.00  0.00            
ATOM   1035  C4B POPE  443     156.123 261.842  30.741  1.00  0.00            
ATOM   1036  NH3 POPE  444     115.666 276.973  48.590  1.00  0.00            
ATOM   1037  PO4 POPE  444     111.763 278.956  47.824  1.00  0.00            
ATOM   1038  GL1 POPE  444     110.405 281.286  44.489  1.00  0.00            
ATOM   1039  GL2 POPE  444     107.981 279.297  43.307  1.00  0.00            
ATOM   1040  C1A POPE  444     113.553 282.919  41.147  1.00  0.00            
ATOM   1041  D2A POPE  444     113.243 285.471  37.531  1.00  0.00            
ATOM   1042  C3A POPE  444     110.449 284.916  33.198  1.00  0.00            
ATOM   1043  C4A POPE  444     112.344 284.926  28.974  1.00  0.00            
ATOM   1044  C1B POPE  444     105.359 279.273  40.112  1.00  0.00            
ATOM   1045  C2B POPE  444     102.307 279.150  37.282  1.00  0.00            
ATOM   1046  C3B POPE  444     101.439 280.361  32.863  1.00  0.00            
ATOM   1047  C4B POPE  444     102.124 279.900  28.644  1.00  0.00            
ATOM   1048  NH3 POPE  445     155.803 266.233  49.249  1.00  0.00            
ATOM   1049  PO4 POPE  445     152.404 263.823  46.866  1.00  0.00            
ATOM   1050  GL1 POPE  445     152.516 263.368  42.513  1.00  0.00            
ATOM   1051  GL2 POPE  445     153.208 266.637  40.765  1.00  0.00            
ATOM   1052  C1A POPE  445     151.827 262.728  38.338  1.00  0.00            
ATOM   1053  D2A POPE  445     148.477 263.039  34.956  1.00  0.00            
ATOM   1054  C3A POPE  445     148.462 263.662  31.268  1.00  0.00            
ATOM   1055  C4A POPE  445     145.521 263.844  28.702  1.00  0.00            
ATOM   1056  C1B POPE  445     152.493 267.129  36.593  1.00  0.00            
ATOM   1057  C2B POPE  445     153.576 269.607  33.698  1.00  0.00            
ATOM   1058  C3B POPE  445     156.592 271.831  30.767  1.00  0.00            
ATOM   1059  C4B POPE  445     158.556 274.905  29.023  1.00  0.00            
ATOM   1060  NH3 POPE  446     261.642 148.775  54.336  1.00  0.00            
ATOM   1061  PO4 POPE  446     263.295 152.836  54.674  1.00  0.00            
ATOM   1062  GL1 POPE  446     261.635 153.287  50.528  1.00  0.00            
ATOM   1063  GL2 POPE  446     260.564 150.516  49.979  1.00  0.00            
ATOM   1064  C1A POPE  446     261.217 154.424  46.254  1.00  0.00            
ATOM   1065  D2A POPE  446     259.263 155.790  43.155  1.00  0.00            
ATOM   1066  C3A POPE  446     260.728 154.646  39.128  1.00  0.00            
ATOM   1067  C4A POPE  446     262.112 152.430  35.962  1.00  0.00            
ATOM   1068  C1B POPE  446     263.429 149.761  47.239  1.00  0.00            
ATOM   1069  C2B POPE  446     267.673 148.780  46.244  1.00  0.00            
ATOM   1070  C3B POPE  446     269.811 150.585  43.298  1.00  0.00            
ATOM   1071  C4B POPE  446     273.521 151.528  40.544  1.00  0.00            
ATOM   1072  NH3 POPE  447     258.376  84.598  49.534  1.00  0.00            
ATOM   1073  PO4 POPE  447     255.113  81.322  50.683  1.00  0.00            
ATOM   1074  GL1 POPE  447     254.920  81.814  46.607  1.00  0.00            
ATOM   1075  GL2 POPE  447     254.996  83.595  45.201  1.00  0.00            
ATOM   1076  C1A POPE  447     253.884  79.422  42.537  1.00  0.00            
ATOM   1077  D2A POPE  447     253.602  79.365  37.804  1.00  0.00            
ATOM   1078  C3A POPE  447     250.340  78.037  35.593  1.00  0.00            
ATOM   1079  C4A POPE  447     249.870  76.374  32.335  1.00  0.00            
ATOM   1080  C1B POPE  447     254.264  85.554  41.775  1.00  0.00            
ATOM   1081  C2B POPE  447     253.453  84.957  38.508  1.00  0.00            
ATOM   1082  C3B POPE  447     252.679  87.997  35.997  1.00  0.00            
ATOM   1083  C4B POPE  447     251.059  90.368  32.473  1.00  0.00            
ATOM   1084  NH3 POPE  448     260.310 201.891  55.717  1.00  0.00            
ATOM   1085  PO4 POPE  448     255.721 199.682  56.480  1.00  0.00            
ATOM   1086  GL1 POPE  448     253.343 202.138  52.794  1.00  0.00            
ATOM   1087  GL2 POPE  448     251.487 200.453  50.764  1.00  0.00            
ATOM   1088  C1A POPE  448     254.165 204.299  48.660  1.00  0.00            
ATOM   1089  D2A POPE  448     254.542 206.023  44.263  1.00  0.00            
ATOM   1090  C3A POPE  448     251.759 208.799  42.438  1.00  0.00            
ATOM   1091  C4A POPE  448     250.683 213.227  42.588  1.00  0.00            
ATOM   1092  C1B POPE  448     255.173 199.008  48.017  1.00  0.00            
ATOM   1093  C2B POPE  448     256.019 201.173  44.307  1.00  0.00            
ATOM   1094  C3B POPE  448     255.416 200.752  39.875  1.00  0.00            
ATOM   1095  C4B POPE  448     253.313 199.495  36.248  1.00  0.00            
ATOM   1096  NH3 POPE  449     144.433 226.173  43.582  1.00  0.00            
ATOM   1097  PO4 POPE  449     140.811 222.975  43.412  1.00  0.00            
ATOM   1098  GL1 POPE  449     141.430 223.674  39.636  1.00  0.00            
ATOM   1099  GL2 POPE  449     144.532 222.383  37.425  1.00  0.00            
ATOM   1100  C1A POPE  449     140.054 223.940  35.560  1.00  0.00            
ATOM   1101  D2A POPE  449     141.135 224.670  31.027  1.00  0.00            
ATOM   1102  C3A POPE  449     139.235 225.648  28.274  1.00  0.00            
ATOM   1103  C4A POPE  449     136.966 224.531  25.040  1.00  0.00            
ATOM   1104  C1B POPE  449     144.511 222.284  33.455  1.00  0.00            
ATOM   1105  C2B POPE  449     148.394 221.903  31.470  1.00  0.00            
ATOM   1106  C3B POPE  449     150.278 220.169  27.333  1.00  0.00            
ATOM   1107  C4B POPE  449     151.746 216.418  25.153  1.00  0.00            
ATOM   1108  NH3 POPE  450      74.212 231.352  43.134  1.00  0.00            
ATOM   1109  PO4 POPE  450      75.660 234.976  44.309  1.00  0.00            
ATOM   1110  GL1 POPE  450      75.509 235.776  40.715  1.00  0.00            
ATOM   1111  GL2 POPE  450      77.167 235.503  38.108  1.00  0.00            
ATOM   1112  C1A POPE  450      72.587 234.807  36.674  1.00  0.00            
ATOM   1113  D2A POPE  450      72.739 234.462  32.097  1.00  0.00            
ATOM   1114  C3A POPE  450      73.616 236.712  29.535  1.00  0.00            
ATOM   1115  C4A POPE  450      74.048 239.483  26.661  1.00  0.00            
ATOM   1116  C1B POPE  450      78.192 236.360  32.770  1.00  0.00            
ATOM   1117  C2B POPE  450      77.348 232.798  29.448  1.00  0.00            
ATOM   1118  C3B POPE  450      75.015 229.900  27.087  1.00  0.00            
ATOM   1119  C4B POPE  450      73.960 225.749  24.253  1.00  0.00            
ATOM   1120  NH3 POPE  451     135.792 184.368  44.783  1.00  0.00            
ATOM   1121  PO4 POPE  451     135.247 188.785  44.618  1.00  0.00            
ATOM   1122  GL1 POPE  451     135.987 188.170  40.144  1.00  0.00            
ATOM   1123  GL2 POPE  451     134.454 190.352  37.846  1.00  0.00            
ATOM   1124  C1A POPE  451     134.891 185.646  36.229  1.00  0.00            
ATOM   1125  D2A POPE  451     134.224 185.615  31.173  1.00  0.00            
ATOM   1126  C3A POPE  451     134.198 188.869  28.019  1.00  0.00            
ATOM   1127  C4A POPE  451     131.334 191.882  25.725  1.00  0.00            
ATOM   1128  C1B POPE  451     134.169 191.177  34.040  1.00  0.00            
ATOM   1129  C2B POPE  451     135.624 193.166  30.036  1.00  0.00            
ATOM   1130  C3B POPE  451     137.872 193.604  25.983  1.00  0.00            
ATOM   1131  C4B POPE  451     141.194 191.527  23.314  1.00  0.00            
ATOM   1132  NH3 POPE  452      89.957 287.845  45.364  1.00  0.00            
ATOM   1133  PO4 POPE  452      92.430 283.274  45.877  1.00  0.00            
ATOM   1134  GL1 POPE  452      93.264 286.055  42.424  1.00  0.00            
ATOM   1135  GL2 POPE  452      94.112 289.475  43.119  1.00  0.00            
ATOM   1136  C1A POPE  452      94.197 286.497  38.175  1.00  0.00            
ATOM   1137  D2A POPE  452      93.269 289.180  33.902  1.00  0.00            
ATOM   1138  C3A POPE  452      93.089 287.101  29.421  1.00  0.00            
ATOM   1139  C4A POPE  452      89.872   0.718  25.893  1.00  0.00            
ATOM   1140  C1B POPE  452      91.895   1.182  39.545  1.00  0.00            
ATOM   1141  C2B POPE  452      89.226   1.604  36.240  1.00  0.00            
ATOM   1142  C3B POPE  452      88.886 289.187  31.986  1.00  0.00            
ATOM   1143  C4B POPE  452      88.061 286.310  28.929  1.00  0.00            
ATOM   1144  NH3 POPE  453      23.574 207.822  50.554  1.00  0.00            
ATOM   1145  PO4 POPE  453      26.947 210.918  52.286  1.00  0.00            
ATOM   1146  GL1 POPE  453      27.795 210.764  47.582  1.00  0.00            
ATOM   1147  GL2 POPE  453      29.344 214.421  46.266  1.00  0.00            
ATOM   1148  C1A POPE  453      28.832 207.759  44.853  1.00  0.00            
ATOM   1149  D2A POPE  453      29.544 204.277  41.563  1.00  0.00            
ATOM   1150  C3A POPE  453      29.033 201.044  38.662  1.00  0.00            
ATOM   1151  C4A POPE  453      29.111 201.597  34.751  1.00  0.00            
ATOM   1152  C1B POPE  453      29.567 215.833  41.877  1.00  0.00            
ATOM   1153  C2B POPE  453      30.682 213.135  37.760  1.00  0.00            
ATOM   1154  C3B POPE  453      30.203 210.313  34.316  1.00  0.00            
ATOM   1155  C4B POPE  453      27.780 210.714  30.013  1.00  0.00            
ATOM   1156  NH3 POPE  454     218.459   6.022  49.683  1.00  0.00            
ATOM   1157  PO4 POPE  454     218.902  10.630  48.934  1.00  0.00            
ATOM   1158  GL1 POPE  454     218.888  12.475  45.572  1.00  0.00            
ATOM   1159  GL2 POPE  454     216.467  12.110  42.796  1.00  0.00            
ATOM   1160  C1A POPE  454     221.511  13.617  41.190  1.00  0.00            
ATOM   1161  D2A POPE  454     226.085  14.256  39.660  1.00  0.00            
ATOM   1162  C3A POPE  454     225.222  17.036  36.255  1.00  0.00            
ATOM   1163  C4A POPE  454     223.949  19.913  33.131  1.00  0.00            
ATOM   1164  C1B POPE  454     217.357  11.909  38.922  1.00  0.00            
ATOM   1165  C2B POPE  454     216.575  11.544  34.633  1.00  0.00            
ATOM   1166  C3B POPE  454     215.871   9.624  30.924  1.00  0.00            
ATOM   1167  C4B POPE  454     217.590  10.348  26.561  1.00  0.00            
ATOM   1168  NH3 POPE  455      86.919  23.516  53.347  1.00  0.00            
ATOM   1169  PO4 POPE  455      82.430  21.169  51.315  1.00  0.00            
ATOM   1170  GL1 POPE  455      81.659  20.046  48.088  1.00  0.00            
ATOM   1171  GL2 POPE  455      81.868  17.234  46.953  1.00  0.00            
ATOM   1172  C1A POPE  455      79.781  21.744  44.946  1.00  0.00            
ATOM   1173  D2A POPE  455      77.478  26.268  42.799  1.00  0.00            
ATOM   1174  C3A POPE  455      78.346  31.074  42.888  1.00  0.00            
ATOM   1175  C4A POPE  455      79.889  35.579  41.376  1.00  0.00            
ATOM   1176  C1B POPE  455      83.773  14.981  42.313  1.00  0.00            
ATOM   1177  C2B POPE  455      84.194  15.476  37.879  1.00  0.00            
ATOM   1178  C3B POPE  455      84.319  14.741  33.611  1.00  0.00            
ATOM   1179  C4B POPE  455      87.126  13.444  31.013  1.00  0.00            
ATOM   1180  NH3 POPE  456      10.893 100.133  52.640  1.00  0.00            
ATOM   1181  PO4 POPE  456       9.730  96.337  51.742  1.00  0.00            
ATOM   1182  GL1 POPE  456       8.468  98.524  47.848  1.00  0.00            
ATOM   1183  GL2 POPE  456       4.978  99.859  46.865  1.00  0.00            
ATOM   1184  C1A POPE  456       9.926  97.880  43.964  1.00  0.00            
ATOM   1185  D2A POPE  456      12.627  96.659  40.818  1.00  0.00            
ATOM   1186  C3A POPE  456      12.567  97.857  36.268  1.00  0.00            
ATOM   1187  C4A POPE  456      12.520  98.810  32.361  1.00  0.00            
ATOM   1188  C1B POPE  456       5.257  99.447  41.893  1.00  0.00            
ATOM   1189  C2B POPE  456       8.351 100.356  38.415  1.00  0.00            
ATOM   1190  C3B POPE  456       9.021 101.688  34.751  1.00  0.00            
ATOM   1191  C4B POPE  456       8.034 104.389  31.211  1.00  0.00            
ATOM   1192  NH3 POPE  457     180.873 176.194  48.157  1.00  0.00            
ATOM   1193  PO4 POPE  457     175.718 176.416  45.465  1.00  0.00            
ATOM   1194  GL1 POPE  457     176.068 175.479  41.617  1.00  0.00            
ATOM   1195  GL2 POPE  457     173.954 174.128  40.192  1.00  0.00            
ATOM   1196  C1A POPE  457     176.394 177.167  36.811  1.00  0.00            
ATOM   1197  D2A POPE  457     176.701 177.742  32.708  1.00  0.00            
ATOM   1198  C3A POPE  457     178.744 182.026  31.501  1.00  0.00            
ATOM   1199  C4A POPE  457     181.497 183.912  28.677  1.00  0.00            
ATOM   1200  C1B POPE  457     171.545 175.280  36.617  1.00  0.00            
ATOM   1201  C2B POPE  457     167.433 176.088  34.227  1.00  0.00            
ATOM   1202  C3B POPE  457     166.299 174.890  30.072  1.00  0.00            
ATOM   1203  C4B POPE  457     163.803 173.100  28.138  1.00  0.00            
ATOM   1204  NH3 POPE  458      74.739 108.513  47.636  1.00  0.00            
ATOM   1205  PO4 POPE  458      70.472 110.499  47.669  1.00  0.00            
ATOM   1206  GL1 POPE  458      70.741 108.165  44.948  1.00  0.00            
ATOM   1207  GL2 POPE  458      66.597 107.030  43.845  1.00  0.00            
ATOM   1208  C1A POPE  458      73.296 106.529  41.698  1.00  0.00            
ATOM   1209  D2A POPE  458      74.951 106.804  37.682  1.00  0.00            
ATOM   1210  C3A POPE  458      78.361 106.161  36.417  1.00  0.00            
ATOM   1211  C4A POPE  458      81.273 105.269  33.785  1.00  0.00            
ATOM   1212  C1B POPE  458      68.137 107.964  39.977  1.00  0.00            
ATOM   1213  C2B POPE  458      69.856 108.649  35.402  1.00  0.00            
ATOM   1214  C3B POPE  458      67.869 108.679  31.085  1.00  0.00            
ATOM   1215  C4B POPE  458      65.064 111.044  29.543  1.00  0.00            
ATOM   1216  NH3 POPE  459     205.802  80.620  49.157  1.00  0.00            
ATOM   1217  PO4 POPE  459     209.807  80.508  49.853  1.00  0.00            
ATOM   1218  GL1 POPE  459     210.232  79.998  45.061  1.00  0.00            
ATOM   1219  GL2 POPE  459     212.759  78.944  42.489  1.00  0.00            
ATOM   1220  C1A POPE  459     208.467  78.052  40.709  1.00  0.00            
ATOM   1221  D2A POPE  459     207.916  79.237  36.536  1.00  0.00            
ATOM   1222  C3A POPE  459     208.910  76.765  34.782  1.00  0.00            
ATOM   1223  C4A POPE  459     208.767  75.392  30.463  1.00  0.00            
ATOM   1224  C1B POPE  459     212.652  78.495  38.289  1.00  0.00            
ATOM   1225  C2B POPE  459     212.819  79.467  34.230  1.00  0.00            
ATOM   1226  C3B POPE  459     213.154  79.804  30.231  1.00  0.00            
ATOM   1227  C4B POPE  459     215.251  80.484  26.033  1.00  0.00            
ATOM   1228  NH3 POPE  460       1.227 153.666  51.382  1.00  0.00            
ATOM   1229  PO4 POPE  460       5.059 151.288  53.263  1.00  0.00            
ATOM   1230  GL1 POPE  460       2.700 148.868  49.824  1.00  0.00            
ATOM   1231  GL2 POPE  460       1.456 145.233  50.207  1.00  0.00            
ATOM   1232  C1A POPE  460       1.498 149.075  45.507  1.00  0.00            
ATOM   1233  D2A POPE  460       3.914 151.705  42.675  1.00  0.00            
ATOM   1234  C3A POPE  460       1.758 150.624  38.388  1.00  0.00            
ATOM   1235  C4A POPE  460       1.093 151.923  35.405  1.00  0.00            
ATOM   1236  C1B POPE  460       3.926 144.944  45.643  1.00  0.00            
ATOM   1237  C2B POPE  460       3.980 146.158  41.625  1.00  0.00            
ATOM   1238  C3B POPE  460       5.176 146.475  37.806  1.00  0.00            
ATOM   1239  C4B POPE  460       5.049 148.499  34.139  1.00  0.00            
ATOM   1240  NH3 POPE  461     229.008 129.272  51.962  1.00  0.00            
ATOM   1241  PO4 POPE  461     230.036 133.441  49.918  1.00  0.00            
ATOM   1242  GL1 POPE  461     229.709 130.880  46.089  1.00  0.00            
ATOM   1243  GL2 POPE  461     229.810 127.272  45.811  1.00  0.00            
ATOM   1244  C1A POPE  461     231.380 130.534  42.270  1.00  0.00            
ATOM   1245  D2A POPE  461     233.430 133.371  39.324  1.00  0.00            
ATOM   1246  C3A POPE  461     235.456 134.084  35.503  1.00  0.00            
ATOM   1247  C4A POPE  461     237.965 134.692  31.555  1.00  0.00            
ATOM   1248  C1B POPE  461     229.573 125.771  42.406  1.00  0.00            
ATOM   1249  C2B POPE  461     229.344 123.574  38.810  1.00  0.00            
ATOM   1250  C3B POPE  461     229.741 122.794  33.953  1.00  0.00            
ATOM   1251  C4B POPE  461     232.136 119.522  31.704  1.00  0.00            
ATOM   1252  NH3 POPE  462     280.896 162.147  55.364  1.00  0.00            
ATOM   1253  PO4 POPE  462     281.064 162.804  50.414  1.00  0.00            
ATOM   1254  GL1 POPE  462     281.243 164.693  47.231  1.00  0.00            
ATOM   1255  GL2 POPE  462     283.360 166.429  48.008  1.00  0.00            
ATOM   1256  C1A POPE  462     280.361 164.989  43.261  1.00  0.00            
ATOM   1257  D2A POPE  462     279.609 163.531  39.948  1.00  0.00            
ATOM   1258  C3A POPE  462     276.819 163.957  35.644  1.00  0.00            
ATOM   1259  C4A POPE  462     278.684 164.177  31.451  1.00  0.00            
ATOM   1260  C1B POPE  462     287.265 165.362  46.537  1.00  0.00            
ATOM   1261  C2B POPE  462     287.663 165.643  42.734  1.00  0.00            
ATOM   1262  C3B POPE  462     289.002 164.275  38.937  1.00  0.00            
ATOM   1263  C4B POPE  462     287.428 164.797  34.496  1.00  0.00            
ATOM   1264  NH3 POPE  463     242.324  42.690  47.234  1.00  0.00            
ATOM   1265  PO4 POPE  463     241.689  38.548  49.288  1.00  0.00            
ATOM   1266  GL1 POPE  463     240.568  37.258  44.851  1.00  0.00            
ATOM   1267  GL2 POPE  463     237.316  40.016  43.193  1.00  0.00            
ATOM   1268  C1A POPE  463     240.625  34.833  41.158  1.00  0.00            
ATOM   1269  D2A POPE  463     240.308  35.482  36.143  1.00  0.00            
ATOM   1270  C3A POPE  463     239.646  33.543  32.919  1.00  0.00            
ATOM   1271  C4A POPE  463     239.114  29.334  31.654  1.00  0.00            
ATOM   1272  C1B POPE  463     237.026  37.114  39.509  1.00  0.00            
ATOM   1273  C2B POPE  463     235.403  34.450  35.728  1.00  0.00            
ATOM   1274  C3B POPE  463     233.098  30.482  34.668  1.00  0.00            
ATOM   1275  C4B POPE  463     230.242  30.322  31.573  1.00  0.00            
ATOM   1276  NH3 POPE  464     235.801  11.621  50.073  1.00  0.00            
ATOM   1277  PO4 POPE  464     234.493  15.846  50.862  1.00  0.00            
ATOM   1278  GL1 POPE  464     234.513  14.404  46.103  1.00  0.00            
ATOM   1279  GL2 POPE  464     235.295  11.188  45.233  1.00  0.00            
ATOM   1280  C1A POPE  464     233.000  15.051  41.506  1.00  0.00            
ATOM   1281  D2A POPE  464     233.311  13.660  37.364  1.00  0.00            
ATOM   1282  C3A POPE  464     235.122  16.265  33.420  1.00  0.00            
ATOM   1283  C4A POPE  464     233.167  17.377  29.777  1.00  0.00            
ATOM   1284  C1B POPE  464     234.311   9.813  41.978  1.00  0.00            
ATOM   1285  C2B POPE  464     235.583   9.061  37.986  1.00  0.00            
ATOM   1286  C3B POPE  464     236.847   6.502  35.403  1.00  0.00            
ATOM   1287  C4B POPE  464     235.295   4.898  31.398  1.00  0.00            
ATOM   1288  NH3 POPE  465      16.825  55.312  51.481  1.00  0.00            
ATOM   1289  PO4 POPE  465      16.508  50.313  49.261  1.00  0.00            
ATOM   1290  GL1 POPE  465      15.804  48.850  45.176  1.00  0.00            
ATOM   1291  GL2 POPE  465      17.203  50.491  42.421  1.00  0.00            
ATOM   1292  C1A POPE  465      14.111  46.404  41.831  1.00  0.00            
ATOM   1293  D2A POPE  465      16.051  43.439  40.084  1.00  0.00            
ATOM   1294  C3A POPE  465      16.942  43.337  35.836  1.00  0.00            
ATOM   1295  C4A POPE  465      16.008  42.521  32.904  1.00  0.00            
ATOM   1296  C1B POPE  465      14.632  52.297  38.801  1.00  0.00            
ATOM   1297  C2B POPE  465      11.909  52.263  34.941  1.00  0.00            
ATOM   1298  C3B POPE  465       9.917  52.345  32.263  1.00  0.00            
ATOM   1299  C4B POPE  465       9.838  52.450  28.382  1.00  0.00            
ATOM   1300  NH3 POPE  466      50.792 173.670  44.145  1.00  0.00            
ATOM   1301  PO4 POPE  466      47.576 171.392  45.724  1.00  0.00            
ATOM   1302  GL1 POPE  466      48.889 169.175  40.714  1.00  0.00            
ATOM   1303  GL2 POPE  466      50.346 170.957  39.182  1.00  0.00            
ATOM   1304  C1A POPE  466      45.042 167.307  38.607  1.00  0.00            
ATOM   1305  D2A POPE  466      43.401 167.223  32.887  1.00  0.00            
ATOM   1306  C3A POPE  466      43.199 170.709  30.242  1.00  0.00            
ATOM   1307  C4A POPE  466      39.006 170.376  28.530  1.00  0.00            
ATOM   1308  C1B POPE  466      52.345 170.809  36.096  1.00  0.00            
ATOM   1309  C2B POPE  466      53.190 168.335  32.189  1.00  0.00            
ATOM   1310  C3B POPE  466      51.826 168.948  28.330  1.00  0.00            
ATOM   1311  C4B POPE  466      48.633 168.143  25.193  1.00  0.00            
ATOM   1312  NH3 POPE  467      89.147 207.187  45.013  1.00  0.00            
ATOM   1313  PO4 POPE  467      85.159 210.232  45.985  1.00  0.00            
ATOM   1314  GL1 POPE  467      87.362 211.284  42.102  1.00  0.00            
ATOM   1315  GL2 POPE  467      85.828 209.945  40.282  1.00  0.00            
ATOM   1316  C1A POPE  467      88.022 214.242  38.590  1.00  0.00            
ATOM   1317  D2A POPE  467      86.362 214.442  34.674  1.00  0.00            
ATOM   1318  C3A POPE  467      86.417 212.105  31.354  1.00  0.00            
ATOM   1319  C4A POPE  467      87.939 210.865  27.855  1.00  0.00            
ATOM   1320  C1B POPE  467      83.197 210.599  36.206  1.00  0.00            
ATOM   1321  C2B POPE  467      83.111 208.581  31.889  1.00  0.00            
ATOM   1322  C3B POPE  467      82.854 210.122  28.124  1.00  0.00            
ATOM   1323  C4B POPE  467      84.151 212.411  24.392  1.00  0.00            
ATOM   1324  NH3 POPE  468      69.920 116.826  44.694  1.00  0.00            
ATOM   1325  PO4 POPE  468      73.576 113.570  45.377  1.00  0.00            
ATOM   1326  GL1 POPE  468      75.905 112.044  43.432  1.00  0.00            
ATOM   1327  GL2 POPE  468      78.995 111.173  45.513  1.00  0.00            
ATOM   1328  C1A POPE  468      76.636 112.081  38.745  1.00  0.00            
ATOM   1329  D2A POPE  468      75.036 111.214  35.256  1.00  0.00            
ATOM   1330  C3A POPE  468      76.051 108.071  32.253  1.00  0.00            
ATOM   1331  C4A POPE  468      76.558 105.533  28.828  1.00  0.00            
ATOM   1332  C1B POPE  468      81.165 113.798  41.534  1.00  0.00            
ATOM   1333  C2B POPE  468      82.650 114.565  37.886  1.00  0.00            
ATOM   1334  C3B POPE  468      84.110 115.085  35.010  1.00  0.00            
ATOM   1335  C4B POPE  468      84.830 114.485  30.472  1.00  0.00            
ATOM   1336  NH3 POPE  469     254.394 179.214  56.620  1.00  0.00            
ATOM   1337  PO4 POPE  469     257.393 175.976  56.264  1.00  0.00            
ATOM   1338  GL1 POPE  469     255.685 175.377  51.735  1.00  0.00            
ATOM   1339  GL2 POPE  469     253.497 174.802  53.006  1.00  0.00            
ATOM   1340  C1A POPE  469     255.727 173.804  47.884  1.00  0.00            
ATOM   1341  D2A POPE  469     255.982 174.923  43.654  1.00  0.00            
ATOM   1342  C3A POPE  469     257.727 173.549  39.841  1.00  0.00            
ATOM   1343  C4A POPE  469     259.488 171.332  36.328  1.00  0.00            
ATOM   1344  C1B POPE  469     251.541 175.578  49.030  1.00  0.00            
ATOM   1345  C2B POPE  469     251.025 176.882  45.985  1.00  0.00            
ATOM   1346  C3B POPE  469     250.671 178.407  42.017  1.00  0.00            
ATOM   1347  C4B POPE  469     251.240 180.614  38.517  1.00  0.00            
ATOM   1348  NH3 POPE  470     104.579 167.372  42.793  1.00  0.00            
ATOM   1349  PO4 POPE  470     108.345 170.204  41.712  1.00  0.00            
ATOM   1350  GL1 POPE  470     110.505 170.721  37.961  1.00  0.00            
ATOM   1351  GL2 POPE  470     113.281 172.133  38.252  1.00  0.00            
ATOM   1352  C1A POPE  470     110.947 171.657  34.169  1.00  0.00            
ATOM   1353  D2A POPE  470     113.289 171.025  30.831  1.00  0.00            
ATOM   1354  C3A POPE  470     112.809 169.149  25.683  1.00  0.00            
ATOM   1355  C4A POPE  470     110.939 168.858  22.106  1.00  0.00            
ATOM   1356  C1B POPE  470     114.143 174.937  34.826  1.00  0.00            
ATOM   1357  C2B POPE  470     115.403 175.847  31.491  1.00  0.00            
ATOM   1358  C3B POPE  470     119.813 173.222  31.415  1.00  0.00            
ATOM   1359  C4B POPE  470     122.517 172.956  29.202  1.00  0.00            
ATOM   1360  NH3 POPE  471     147.869  78.420  53.584  1.00  0.00            
ATOM   1361  PO4 POPE  471     148.510  82.817  51.686  1.00  0.00            
ATOM   1362  GL1 POPE  471     148.715  83.019  46.881  1.00  0.00            
ATOM   1363  GL2 POPE  471     148.931  85.921  47.547  1.00  0.00            
ATOM   1364  C1A POPE  471     149.023  83.013  42.262  1.00  0.00            
ATOM   1365  D2A POPE  471     149.677  84.269  38.421  1.00  0.00            
ATOM   1366  C3A POPE  471     149.437  82.481  34.028  1.00  0.00            
ATOM   1367  C4A POPE  471     149.414  78.469  31.226  1.00  0.00            
ATOM   1368  C1B POPE  471     150.066  88.212  43.550  1.00  0.00            
ATOM   1369  C2B POPE  471     151.404  89.849  39.801  1.00  0.00            
ATOM   1370  C3B POPE  471     152.748  93.376  36.337  1.00  0.00            
ATOM   1371  C4B POPE  471     155.588  95.822  34.009  1.00  0.00            
ATOM   1372  NH3 POPE  472     266.686  48.323  45.409  1.00  0.00            
ATOM   1373  PO4 POPE  472     263.489  44.853  45.767  1.00  0.00            
ATOM   1374  GL1 POPE  472     264.009  43.664  42.289  1.00  0.00            
ATOM   1375  GL2 POPE  472     265.885  41.150  43.006  1.00  0.00            
ATOM   1376  C1A POPE  472     264.180  42.420  38.495  1.00  0.00            
ATOM   1377  D2A POPE  472     262.939  43.120  33.667  1.00  0.00            
ATOM   1378  C3A POPE  472     260.015  43.571  30.909  1.00  0.00            
ATOM   1379  C4A POPE  472     256.362  44.852  27.717  1.00  0.00            
ATOM   1380  C1B POPE  472     266.931  36.654  41.050  1.00  0.00            
ATOM   1381  C2B POPE  472     264.653  34.088  37.592  1.00  0.00            
ATOM   1382  C3B POPE  472     265.591  33.544  33.011  1.00  0.00            
ATOM   1383  C4B POPE  472     267.829  33.149  28.538  1.00  0.00            
ATOM   1384  NH3 POPE  473     181.541  31.596  49.400  1.00  0.00            
ATOM   1385  PO4 POPE  473     178.495  32.893  52.172  1.00  0.00            
ATOM   1386  GL1 POPE  473     176.723  31.873  46.677  1.00  0.00            
ATOM   1387  GL2 POPE  473     178.915  33.858  45.157  1.00  0.00            
ATOM   1388  C1A POPE  473     175.013  31.221  42.660  1.00  0.00            
ATOM   1389  D2A POPE  473     171.622  33.421  40.193  1.00  0.00            
ATOM   1390  C3A POPE  473     168.876  32.808  37.577  1.00  0.00            
ATOM   1391  C4A POPE  473     168.181  32.504  33.702  1.00  0.00            
ATOM   1392  C1B POPE  473     181.912  33.066  41.901  1.00  0.00            
ATOM   1393  C2B POPE  473     182.866  36.556  38.346  1.00  0.00            
ATOM   1394  C3B POPE  473     182.253  41.368  37.010  1.00  0.00            
ATOM   1395  C4B POPE  473     178.036  42.045  34.245  1.00  0.00            
ATOM   1396  NH3 POPE  474     208.909 257.180  48.103  1.00  0.00            
ATOM   1397  PO4 POPE  474     206.088 257.646  50.595  1.00  0.00            
ATOM   1398  GL1 POPE  474     205.753 260.379  46.092  1.00  0.00            
ATOM   1399  GL2 POPE  474     205.552 257.909  44.200  1.00  0.00            
ATOM   1400  C1A POPE  474     204.588 262.278  42.224  1.00  0.00            
ATOM   1401  D2A POPE  474     203.805 261.808  37.334  1.00  0.00            
ATOM   1402  C3A POPE  474     200.418 259.753  34.820  1.00  0.00            
ATOM   1403  C4A POPE  474     196.785 259.911  33.101  1.00  0.00            
ATOM   1404  C1B POPE  474     207.648 258.793  40.273  1.00  0.00            
ATOM   1405  C2B POPE  474     205.912 257.932  36.152  1.00  0.00            
ATOM   1406  C3B POPE  474     204.645 261.840  32.449  1.00  0.00            
ATOM   1407  C4B POPE  474     203.597 264.459  28.514  1.00  0.00            
ATOM   1408  NH3 POPE  475     142.096  37.647  49.222  1.00  0.00            
ATOM   1409  PO4 POPE  475     145.790  35.541  50.734  1.00  0.00            
ATOM   1410  GL1 POPE  475     146.093  35.616  46.435  1.00  0.00            
ATOM   1411  GL2 POPE  475     148.562  35.466  44.188  1.00  0.00            
ATOM   1412  C1A POPE  475     144.787  34.105  41.042  1.00  0.00            
ATOM   1413  D2A POPE  475     142.907  34.778  36.862  1.00  0.00            
ATOM   1414  C3A POPE  475     145.630  35.073  33.535  1.00  0.00            
ATOM   1415  C4A POPE  475     144.448  35.583  29.705  1.00  0.00            
ATOM   1416  C1B POPE  475     150.714  32.219  41.376  1.00  0.00            
ATOM   1417  C2B POPE  475     150.780  29.561  37.410  1.00  0.00            
ATOM   1418  C3B POPE  475     149.371  25.914  35.726  1.00  0.00            
ATOM   1419  C4B POPE  475     149.503  24.675  31.170  1.00  0.00            
ATOM   1420  NH3 POPE  476     137.936 226.979  41.249  1.00  0.00            
ATOM   1421  PO4 POPE  476     140.484 229.572  43.108  1.00  0.00            
ATOM   1422  GL1 POPE  476     143.121 230.267  40.893  1.00  0.00            
ATOM   1423  GL2 POPE  476     142.366 228.632  38.264  1.00  0.00            
ATOM   1424  C1A POPE  476     146.792 229.910  38.213  1.00  0.00            
ATOM   1425  D2A POPE  476     148.240 230.271  33.544  1.00  0.00            
ATOM   1426  C3A POPE  476     150.256 227.050  31.194  1.00  0.00            
ATOM   1427  C4A POPE  476     151.889 224.628  29.707  1.00  0.00            
ATOM   1428  C1B POPE  476     143.735 227.028  34.890  1.00  0.00            
ATOM   1429  C2B POPE  476     145.332 226.432  30.719  1.00  0.00            
ATOM   1430  C3B POPE  476     147.397 225.056  27.492  1.00  0.00            
ATOM   1431  C4B POPE  476     147.436 222.340  23.649  1.00  0.00            
ATOM   1432  NH3 POPE  477     258.290   5.665  48.475  1.00  0.00            
ATOM   1433  PO4 POPE  477     254.294   3.647  47.865  1.00  0.00            
ATOM   1434  GL1 POPE  477     256.020   1.879  45.138  1.00  0.00            
ATOM   1435  GL2 POPE  477     256.325 288.405  45.261  1.00  0.00            
ATOM   1436  C1A POPE  477     255.236   2.820  41.286  1.00  0.00            
ATOM   1437  D2A POPE  477     254.883   2.123  36.756  1.00  0.00            
ATOM   1438  C3A POPE  477     254.920 289.034  33.265  1.00  0.00            
ATOM   1439  C4A POPE  477     252.766 285.564  30.865  1.00  0.00            
ATOM   1440  C1B POPE  477     256.374 287.889  40.314  1.00  0.00            
ATOM   1441  C2B POPE  477     257.074 286.810  37.133  1.00  0.00            
ATOM   1442  C3B POPE  477     260.778 287.860  35.485  1.00  0.00            
ATOM   1443  C4B POPE  477     262.790   1.963  32.091  1.00  0.00            
ATOM   1444  NH3 POPE  478     244.252 207.150  58.546  1.00  0.00            
ATOM   1445  PO4 POPE  478     244.232 202.703  56.358  1.00  0.00            
ATOM   1446  GL1 POPE  478     244.440 200.884  52.926  1.00  0.00            
ATOM   1447  GL2 POPE  478     247.125 198.729  50.751  1.00  0.00            
ATOM   1448  C1A POPE  478     244.377 202.122  48.962  1.00  0.00            
ATOM   1449  D2A POPE  478     242.967 203.532  45.547  1.00  0.00            
ATOM   1450  C3A POPE  478     244.600 201.421  42.407  1.00  0.00            
ATOM   1451  C4A POPE  478     247.844 200.678  38.383  1.00  0.00            
ATOM   1452  C1B POPE  478     249.224 200.604  46.586  1.00  0.00            
ATOM   1453  C2B POPE  478     250.797 202.217  43.764  1.00  0.00            
ATOM   1454  C3B POPE  478     251.559 204.669  40.033  1.00  0.00            
ATOM   1455  C4B POPE  478     250.261 209.662  37.994  1.00  0.00            
ATOM   1456  NH3 POPE  479      29.563 201.549  50.578  1.00  0.00            
ATOM   1457  PO4 POPE  479      28.451 196.982  49.475  1.00  0.00            
ATOM   1458  GL1 POPE  479      26.375 200.314  46.504  1.00  0.00            
ATOM   1459  GL2 POPE  479      22.764 198.991  46.998  1.00  0.00            
ATOM   1460  C1A POPE  479      25.331 201.762  42.973  1.00  0.00            
ATOM   1461  D2A POPE  479      24.141 205.476  40.528  1.00  0.00            
ATOM   1462  C3A POPE  479      23.555 205.714  36.601  1.00  0.00            
ATOM   1463  C4A POPE  479      25.936 206.472  33.177  1.00  0.00            
ATOM   1464  C1B POPE  479      22.172 198.470  42.740  1.00  0.00            
ATOM   1465  C2B POPE  479      19.428 196.750  39.772  1.00  0.00            
ATOM   1466  C3B POPE  479      20.839 195.683  36.040  1.00  0.00            
ATOM   1467  C4B POPE  479      20.799 197.299  31.391  1.00  0.00            
ATOM   1468  NH3 POPE  480      89.226   0.480  50.195  1.00  0.00            
ATOM   1469  PO4 POPE  480      87.198   1.661  47.057  1.00  0.00            
ATOM   1470  GL1 POPE  480      86.078   3.900  43.780  1.00  0.00            
ATOM   1471  GL2 POPE  480      88.242   3.052  42.298  1.00  0.00            
ATOM   1472  C1A POPE  480      85.453   6.009  39.081  1.00  0.00            
ATOM   1473  D2A POPE  480      88.052   7.875  37.039  1.00  0.00            
ATOM   1474  C3A POPE  480      86.330   7.735  32.537  1.00  0.00            
ATOM   1475  C4A POPE  480      83.361   9.924  30.715  1.00  0.00            
ATOM   1476  C1B POPE  480      85.760 289.213  39.184  1.00  0.00            
ATOM   1477  C2B POPE  480      84.687 287.726  35.349  1.00  0.00            
ATOM   1478  C3B POPE  480      83.406 287.142  30.223  1.00  0.00            
ATOM   1479  C4B POPE  480      79.060 287.539  27.990  1.00  0.00            
ATOM   1480  NH3 POPE  481      83.600 264.826  45.836  1.00  0.00            
ATOM   1481  PO4 POPE  481      87.018 266.385  43.344  1.00  0.00            
ATOM   1482  GL1 POPE  481      86.330 268.804  40.249  1.00  0.00            
ATOM   1483  GL2 POPE  481      86.436 272.110  40.812  1.00  0.00            
ATOM   1484  C1A POPE  481      85.807 270.094  35.281  1.00  0.00            
ATOM   1485  D2A POPE  481      85.310 268.337  31.514  1.00  0.00            
ATOM   1486  C3A POPE  481      84.793 268.973  27.431  1.00  0.00            
ATOM   1487  C4A POPE  481      84.199 273.508  26.521  1.00  0.00            
ATOM   1488  C1B POPE  481      87.275 274.324  36.452  1.00  0.00            
ATOM   1489  C2B POPE  481      90.046 274.387  33.320  1.00  0.00            
ATOM   1490  C3B POPE  481      92.997 276.610  31.414  1.00  0.00            
ATOM   1491  C4B POPE  481      95.607 279.797  32.812  1.00  0.00            
ATOM   1492  NH3 POPE  482     199.643  97.382  50.014  1.00  0.00            
ATOM   1493  PO4 POPE  482     199.715  93.455  47.090  1.00  0.00            
ATOM   1494  GL1 POPE  482     198.637  94.792  43.387  1.00  0.00            
ATOM   1495  GL2 POPE  482     196.039  91.641  42.804  1.00  0.00            
ATOM   1496  C1A POPE  482     197.901  95.815  38.802  1.00  0.00            
ATOM   1497  D2A POPE  482     198.557  96.468  34.268  1.00  0.00            
ATOM   1498  C3A POPE  482     199.124  99.615  32.468  1.00  0.00            
ATOM   1499  C4A POPE  482     201.994 101.413  31.878  1.00  0.00            
ATOM   1500  C1B POPE  482     195.314  91.126  38.654  1.00  0.00            
ATOM   1501  C2B POPE  482     196.511  91.945  35.235  1.00  0.00            
ATOM   1502  C3B POPE  482     198.467  92.348  30.858  1.00  0.00            
ATOM   1503  C4B POPE  482     201.234  93.855  27.058  1.00  0.00            
ATOM   1504  NH3 POPE  483      81.733  86.806  48.529  1.00  0.00            
ATOM   1505  PO4 POPE  483      78.172  85.700  46.962  1.00  0.00            
ATOM   1506  GL1 POPE  483      80.074  86.372  43.850  1.00  0.00            
ATOM   1507  GL2 POPE  483      79.624  83.814  42.171  1.00  0.00            
ATOM   1508  C1A POPE  483      82.263  88.610  40.777  1.00  0.00            
ATOM   1509  D2A POPE  483      83.197  86.162  37.005  1.00  0.00            
ATOM   1510  C3A POPE  483      82.534  84.280  32.773  1.00  0.00            
ATOM   1511  C4A POPE  483      79.138  82.349  29.249  1.00  0.00            
ATOM   1512  C1B POPE  483      78.948  82.583  38.280  1.00  0.00            
ATOM   1513  C2B POPE  483      76.407  81.434  34.316  1.00  0.00            
ATOM   1514  C3B POPE  483      75.880  78.383  30.561  1.00  0.00            
ATOM   1515  C4B POPE  483      75.773  75.491  27.603  1.00  0.00            
ATOM   1516  NH3 POPE  484     102.572  92.774  47.141  1.00  0.00            
ATOM   1517  PO4 POPE  484      99.437  90.107  48.346  1.00  0.00            
ATOM   1518  GL1 POPE  484      98.843  90.207  44.003  1.00  0.00            
ATOM   1519  GL2 POPE  484      95.863  89.919  43.330  1.00  0.00            
ATOM   1520  C1A POPE  484     100.670  88.889  39.444  1.00  0.00            
ATOM   1521  D2A POPE  484     101.677  87.372  35.978  1.00  0.00            
ATOM   1522  C3A POPE  484     102.884  83.685  33.518  1.00  0.00            
ATOM   1523  C4A POPE  484     103.593  81.439  29.977  1.00  0.00            
ATOM   1524  C1B POPE  484      96.137  91.296  38.831  1.00  0.00            
ATOM   1525  C2B POPE  484      97.739  90.850  35.311  1.00  0.00            
ATOM   1526  C3B POPE  484      96.706  87.715  31.640  1.00  0.00            
ATOM   1527  C4B POPE  484      96.912  87.240  26.908  1.00  0.00            
ATOM   1528  NH3 POPE  485     247.824 111.753  52.405  1.00  0.00            
ATOM   1529  PO4 POPE  485     246.015 115.457  52.467  1.00  0.00            
ATOM   1530  GL1 POPE  485     248.984 115.477  49.465  1.00  0.00            
ATOM   1531  GL2 POPE  485     251.919 115.673  50.617  1.00  0.00            
ATOM   1532  C1A POPE  485     249.203 114.753  44.383  1.00  0.00            
ATOM   1533  D2A POPE  485     251.236 115.205  40.479  1.00  0.00            
ATOM   1534  C3A POPE  485     249.162 114.494  36.428  1.00  0.00            
ATOM   1535  C4A POPE  485     251.066 116.071  33.277  1.00  0.00            
ATOM   1536  C1B POPE  485     253.621 117.377  46.891  1.00  0.00            
ATOM   1537  C2B POPE  485     254.395 118.759  42.732  1.00  0.00            
ATOM   1538  C3B POPE  485     255.415 119.958  39.298  1.00  0.00            
ATOM   1539  C4B POPE  485     257.694 119.809  34.681  1.00  0.00            
ATOM   1540  NH3 POPE  486     131.418 198.978  40.329  1.00  0.00            
ATOM   1541  PO4 POPE  486     132.618 194.374  40.138  1.00  0.00            
ATOM   1542  GL1 POPE  486     135.172 195.255  36.737  1.00  0.00            
ATOM   1543  GL2 POPE  486     134.674 198.272  36.933  1.00  0.00            
ATOM   1544  C1A POPE  486     137.965 196.386  32.779  1.00  0.00            
ATOM   1545  D2A POPE  486     138.873 197.690  28.758  1.00  0.00            
ATOM   1546  C3A POPE  486     143.152 197.901  28.526  1.00  0.00            
ATOM   1547  C4A POPE  486     146.530 199.705  26.455  1.00  0.00            
ATOM   1548  C1B POPE  486     134.817 200.000  33.352  1.00  0.00            
ATOM   1549  C2B POPE  486     136.594 202.686  30.024  1.00  0.00            
ATOM   1550  C3B POPE  486     140.110 203.164  27.510  1.00  0.00            
ATOM   1551  C4B POPE  486     141.362 201.436  23.236  1.00  0.00            
ATOM   1552  NH3 POPE  487      70.313 145.677  44.841  1.00  0.00            
ATOM   1553  PO4 POPE  487      73.892 143.591  46.943  1.00  0.00            
ATOM   1554  GL1 POPE  487      73.708 141.237  43.347  1.00  0.00            
ATOM   1555  GL2 POPE  487      71.961 139.024  42.512  1.00  0.00            
ATOM   1556  C1A POPE  487      74.378 142.555  38.609  1.00  0.00            
ATOM   1557  D2A POPE  487      74.300 144.249  33.981  1.00  0.00            
ATOM   1558  C3A POPE  487      77.333 145.646  32.758  1.00  0.00            
ATOM   1559  C4A POPE  487      76.817 146.456  29.378  1.00  0.00            
ATOM   1560  C1B POPE  487      70.429 139.884  38.312  1.00  0.00            
ATOM   1561  C2B POPE  487      70.266 139.970  34.386  1.00  0.00            
ATOM   1562  C3B POPE  487      69.874 138.569  30.583  1.00  0.00            
ATOM   1563  C4B POPE  487      70.981 137.396  25.981  1.00  0.00            
ATOM   1564  NH3 POPE  488     132.442 240.978  44.542  1.00  0.00            
ATOM   1565  PO4 POPE  488     128.568 243.799  45.154  1.00  0.00            
ATOM   1566  GL1 POPE  488     126.769 245.206  41.094  1.00  0.00            
ATOM   1567  GL2 POPE  488     128.883 242.988  40.217  1.00  0.00            
ATOM   1568  C1A POPE  488     126.142 245.018  36.303  1.00  0.00            
ATOM   1569  D2A POPE  488     127.481 246.082  32.317  1.00  0.00            
ATOM   1570  C3A POPE  488     127.681 245.242  27.513  1.00  0.00            
ATOM   1571  C4A POPE  488     128.776 246.368  23.505  1.00  0.00            
ATOM   1572  C1B POPE  488     131.138 244.369  36.407  1.00  0.00            
ATOM   1573  C2B POPE  488     131.413 241.760  33.045  1.00  0.00            
ATOM   1574  C3B POPE  488     132.059 237.729  31.692  1.00  0.00            
ATOM   1575  C4B POPE  488     134.016 233.832  34.790  1.00  0.00            
ATOM   1576  NH3 POPE  489     132.355  74.640  49.050  1.00  0.00            
ATOM   1577  PO4 POPE  489     133.866  77.956  47.908  1.00  0.00            
ATOM   1578  GL1 POPE  489     135.937  79.511  44.190  1.00  0.00            
ATOM   1579  GL2 POPE  489     137.981  82.222  46.504  1.00  0.00            
ATOM   1580  C1A POPE  489     135.781  79.403  39.577  1.00  0.00            
ATOM   1581  D2A POPE  489     137.409  76.512  35.351  1.00  0.00            
ATOM   1582  C3A POPE  489     138.827  75.103  32.037  1.00  0.00            
ATOM   1583  C4A POPE  489     141.656  77.762  30.191  1.00  0.00            
ATOM   1584  C1B POPE  489     140.845  85.006  43.987  1.00  0.00            
ATOM   1585  C2B POPE  489     144.853  86.632  44.453  1.00  0.00            
ATOM   1586  C3B POPE  489     146.295  87.251  40.790  1.00  0.00            
ATOM   1587  C4B POPE  489     144.174  86.511  37.578  1.00  0.00            
ATOM   1588  NH3 POPE  490     149.259  26.830  47.827  1.00  0.00            
ATOM   1589  PO4 POPE  490     147.985  24.823  51.800  1.00  0.00            
ATOM   1590  GL1 POPE  490     145.330  23.530  47.954  1.00  0.00            
ATOM   1591  GL2 POPE  490     142.276  25.247  47.219  1.00  0.00            
ATOM   1592  C1A POPE  490     146.053  22.883  43.791  1.00  0.00            
ATOM   1593  D2A POPE  490     149.322  20.166  42.238  1.00  0.00            
ATOM   1594  C3A POPE  490     151.535  20.971  38.963  1.00  0.00            
ATOM   1595  C4A POPE  490     152.281  21.279  34.309  1.00  0.00            
ATOM   1596  C1B POPE  490     139.150  23.520  43.869  1.00  0.00            
ATOM   1597  C2B POPE  490     137.323  24.975  40.527  1.00  0.00            
ATOM   1598  C3B POPE  490     138.398  25.350  36.187  1.00  0.00            
ATOM   1599  C4B POPE  490     139.616  25.130  31.227  1.00  0.00            
ATOM   1600  NH3 POPE  491     266.016  90.808  50.620  1.00  0.00            
ATOM   1601  PO4 POPE  491     263.474  87.269  50.079  1.00  0.00            
ATOM   1602  GL1 POPE  491     262.959  89.030  46.367  1.00  0.00            
ATOM   1603  GL2 POPE  491     262.647  90.858  46.568  1.00  0.00            
ATOM   1604  C1A POPE  491     262.315  89.566  41.027  1.00  0.00            
ATOM   1605  D2A POPE  491     262.460  88.909  35.492  1.00  0.00            
ATOM   1606  C3A POPE  491     265.136  91.800  33.816  1.00  0.00            
ATOM   1607  C4A POPE  491     266.697  93.706  30.518  1.00  0.00            
ATOM   1608  C1B POPE  491     259.590  92.772  43.873  1.00  0.00            
ATOM   1609  C2B POPE  491     258.329  96.895  40.644  1.00  0.00            
ATOM   1610  C3B POPE  491     256.163  96.777  37.707  1.00  0.00            
ATOM   1611  C4B POPE  491     256.892  96.318  33.312  1.00  0.00            
ATOM   1612  NH3 POPE  492      16.617  35.742  46.649  1.00  0.00            
ATOM   1613  PO4 POPE  492      21.133  37.691  48.257  1.00  0.00            
ATOM   1614  GL1 POPE  492      19.865  38.543  44.096  1.00  0.00            
ATOM   1615  GL2 POPE  492      18.377  36.820  41.804  1.00  0.00            
ATOM   1616  C1A POPE  492      20.506  41.041  39.697  1.00  0.00            
ATOM   1617  D2A POPE  492      21.309  40.914  35.052  1.00  0.00            
ATOM   1618  C3A POPE  492      21.056  43.868  31.126  1.00  0.00            
ATOM   1619  C4A POPE  492      23.446  44.907  28.992  1.00  0.00            
ATOM   1620  C1B POPE  492      17.087  34.944  38.862  1.00  0.00            
ATOM   1621  C2B POPE  492      17.429  31.889  34.861  1.00  0.00            
ATOM   1622  C3B POPE  492      19.722  29.182  32.916  1.00  0.00            
ATOM   1623  C4B POPE  492      22.139  31.275  30.016  1.00  0.00            
ATOM   1624  NH3 POPE  493     284.189  62.405  47.212  1.00  0.00            
ATOM   1625  PO4 POPE  493     282.494  65.457  48.123  1.00  0.00            
ATOM   1626  GL1 POPE  493     284.119  66.664  44.239  1.00  0.00            
ATOM   1627  GL2 POPE  493     287.091  68.718  43.648  1.00  0.00            
ATOM   1628  C1A POPE  493     284.685  65.511  39.695  1.00  0.00            
ATOM   1629  D2A POPE  493     287.231  64.662  37.052  1.00  0.00            
ATOM   1630  C3A POPE  493     287.988  66.011  33.931  1.00  0.00            
ATOM   1631  C4A POPE  493     289.506  67.948  30.112  1.00  0.00            
ATOM   1632  C1B POPE  493     289.373  68.115  40.193  1.00  0.00            
ATOM   1633  C2B POPE  493       1.189  69.160  36.663  1.00  0.00            
ATOM   1634  C3B POPE  493       5.947  67.927  36.770  1.00  0.00            
ATOM   1635  C4B POPE  493       8.001  64.785  39.758  1.00  0.00            
ATOM   1636  NH3 POPE  494      20.421 103.090  50.693  1.00  0.00            
ATOM   1637  PO4 POPE  494      15.554 102.557  51.510  1.00  0.00            
ATOM   1638  GL1 POPE  494      15.148 104.486  47.431  1.00  0.00            
ATOM   1639  GL2 POPE  494      13.702 103.651  44.372  1.00  0.00            
ATOM   1640  C1A POPE  494      16.411 108.336  43.882  1.00  0.00            
ATOM   1641  D2A POPE  494      18.325 110.735  41.205  1.00  0.00            
ATOM   1642  C3A POPE  494      22.094 112.195  39.482  1.00  0.00            
ATOM   1643  C4A POPE  494      25.696 113.099  40.111  1.00  0.00            
ATOM   1644  C1B POPE  494      12.269 102.300  40.457  1.00  0.00            
ATOM   1645  C2B POPE  494      14.218 102.715  36.489  1.00  0.00            
ATOM   1646  C3B POPE  494      14.908 103.512  32.036  1.00  0.00            
ATOM   1647  C4B POPE  494      14.958 102.689  27.681  1.00  0.00            
ATOM   1648  NH3 POPE  495      49.625 243.453  52.291  1.00  0.00            
ATOM   1649  PO4 POPE  495      48.003 247.248  52.982  1.00  0.00            
ATOM   1650  GL1 POPE  495      48.671 248.391  48.817  1.00  0.00            
ATOM   1651  GL2 POPE  495      51.308 246.770  47.998  1.00  0.00            
ATOM   1652  C1A POPE  495      45.744 249.743  46.537  1.00  0.00            
ATOM   1653  D2A POPE  495      42.560 253.499  46.616  1.00  0.00            
ATOM   1654  C3A POPE  495      39.234 254.542  44.159  1.00  0.00            
ATOM   1655  C4A POPE  495      38.180 257.700  41.466  1.00  0.00            
ATOM   1656  C1B POPE  495      53.698 249.959  44.882  1.00  0.00            
ATOM   1657  C2B POPE  495      53.139 250.193  41.413  1.00  0.00            
ATOM   1658  C3B POPE  495      52.376 248.091  37.267  1.00  0.00            
ATOM   1659  C4B POPE  495      52.069 249.922  33.463  1.00  0.00            
ATOM   1660  NH3 POPE  496     206.944 216.991  52.370  1.00  0.00            
ATOM   1661  PO4 POPE  496     202.817 216.969  54.356  1.00  0.00            
ATOM   1662  GL1 POPE  496     202.362 216.571  49.582  1.00  0.00            
ATOM   1663  GL2 POPE  496     204.005 218.482  48.526  1.00  0.00            
ATOM   1664  C1A POPE  496     200.582 216.570  44.269  1.00  0.00            
ATOM   1665  D2A POPE  496     201.191 216.973  40.167  1.00  0.00            
ATOM   1666  C3A POPE  496     200.632 213.507  37.638  1.00  0.00            
ATOM   1667  C4A POPE  496     200.510 214.255  32.922  1.00  0.00            
ATOM   1668  C1B POPE  496     205.901 217.743  43.452  1.00  0.00            
ATOM   1669  C2B POPE  496     208.115 218.132  38.876  1.00  0.00            
ATOM   1670  C3B POPE  496     210.840 217.503  35.850  1.00  0.00            
ATOM   1671  C4B POPE  496     210.089 215.614  32.548  1.00  0.00            
ATOM   1672  NH3 POPE  497      79.588  38.681  50.812  1.00  0.00            
ATOM   1673  PO4 POPE  497      74.606  38.689  50.233  1.00  0.00            
ATOM   1674  GL1 POPE  497      73.187  38.612  46.359  1.00  0.00            
ATOM   1675  GL2 POPE  497      73.964  41.578  45.403  1.00  0.00            
ATOM   1676  C1A POPE  497      72.703  38.116  41.636  1.00  0.00            
ATOM   1677  D2A POPE  497      73.349  39.679  37.645  1.00  0.00            
ATOM   1678  C3A POPE  497      77.125  37.851  36.174  1.00  0.00            
ATOM   1679  C4A POPE  497      80.583  38.199  37.714  1.00  0.00            
ATOM   1680  C1B POPE  497      74.707  42.547  42.246  1.00  0.00            
ATOM   1681  C2B POPE  497      73.099  44.542  38.238  1.00  0.00            
ATOM   1682  C3B POPE  497      73.451  45.842  33.853  1.00  0.00            
ATOM   1683  C4B POPE  497      74.301  43.627  29.459  1.00  0.00            
ATOM   1684  NH3 POPE  498      21.304  58.615  45.484  1.00  0.00            
ATOM   1685  PO4 POPE  498      25.717  56.675  47.207  1.00  0.00            
ATOM   1686  GL1 POPE  498      26.394  54.732  43.646  1.00  0.00            
ATOM   1687  GL2 POPE  498      24.278  56.085  42.230  1.00  0.00            
ATOM   1688  C1A POPE  498      27.554  51.987  40.320  1.00  0.00            
ATOM   1689  D2A POPE  498      28.405  52.296  35.709  1.00  0.00            
ATOM   1690  C3A POPE  498      28.027  54.232  31.052  1.00  0.00            
ATOM   1691  C4A POPE  498      27.864  51.792  27.525  1.00  0.00            
ATOM   1692  C1B POPE  498      24.222  54.495  37.811  1.00  0.00            
ATOM   1693  C2B POPE  498      23.876  54.104  33.237  1.00  0.00            
ATOM   1694  C3B POPE  498      23.305  54.223  28.818  1.00  0.00            
ATOM   1695  C4B POPE  498      24.528  55.052  25.146  1.00  0.00            
ATOM   1696  NH3 POPE  499      51.272 141.579  47.509  1.00  0.00            
ATOM   1697  PO4 POPE  499      55.966 142.247  48.731  1.00  0.00            
ATOM   1698  GL1 POPE  499      55.064 142.278  43.807  1.00  0.00            
ATOM   1699  GL2 POPE  499      57.554 140.303  41.658  1.00  0.00            
ATOM   1700  C1A POPE  499      55.661 144.452  39.904  1.00  0.00            
ATOM   1701  D2A POPE  499      53.981 145.797  36.688  1.00  0.00            
ATOM   1702  C3A POPE  499      55.613 147.367  32.953  1.00  0.00            
ATOM   1703  C4A POPE  499      55.767 149.277  28.940  1.00  0.00            
ATOM   1704  C1B POPE  499      56.758 140.040  37.070  1.00  0.00            
ATOM   1705  C2B POPE  499      55.459 138.026  33.719  1.00  0.00            
ATOM   1706  C3B POPE  499      55.650 137.316  29.611  1.00  0.00            
ATOM   1707  C4B POPE  499      54.031 136.690  25.939  1.00  0.00            
ATOM   1708  NH3 POPE  500      29.473  18.217  49.355  1.00  0.00            
ATOM   1709  PO4 POPE  500      28.761  15.430  46.840  1.00  0.00            
ATOM   1710  GL1 POPE  500      27.748  13.510  43.207  1.00  0.00            
ATOM   1711  GL2 POPE  500      28.259   9.800  42.854  1.00  0.00            
ATOM   1712  C1A POPE  500      25.783  15.042  39.831  1.00  0.00            
ATOM   1713  D2A POPE  500      25.114  17.005  35.825  1.00  0.00            
ATOM   1714  C3A POPE  500      24.724  16.975  32.389  1.00  0.00            
ATOM   1715  C4A POPE  500      26.120  20.505  31.130  1.00  0.00            
ATOM   1716  C1B POPE  500      28.891  10.050  38.698  1.00  0.00            
ATOM   1717  C2B POPE  500      32.461   8.023  35.527  1.00  0.00            
ATOM   1718  C3B POPE  500      35.740   9.735  32.882  1.00  0.00            
ATOM   1719  C4B POPE  500      38.899  12.823  31.131  1.00  0.00            
ATOM   1720  NH3 POPE  501      26.944 105.102  53.780  1.00  0.00            
ATOM   1721  PO4 POPE  501      25.521 104.773  50.792  1.00  0.00            
ATOM   1722  GL1 POPE  501      23.749 103.814  46.268  1.00  0.00            
ATOM   1723  GL2 POPE  501      19.785 104.134  45.106  1.00  0.00            
ATOM   1724  C1A POPE  501      25.092 102.442  43.132  1.00  0.00            
ATOM   1725  D2A POPE  501      25.021 102.319  38.260  1.00  0.00            
ATOM   1726  C3A POPE  501      23.990 105.266  35.687  1.00  0.00            
ATOM   1727  C4A POPE  501      24.060 107.051  31.913  1.00  0.00            
ATOM   1728  C1B POPE  501      17.836 103.322  41.176  1.00  0.00            
ATOM   1729  C2B POPE  501      19.088 104.039  36.663  1.00  0.00            
ATOM   1730  C3B POPE  501      19.827 104.776  32.705  1.00  0.00            
ATOM   1731  C4B POPE  501      17.352 107.190  29.738  1.00  0.00            
ATOM   1732  NH3 POPE  502     285.158 256.676  55.725  1.00  0.00            
ATOM   1733  PO4 POPE  502     287.845 253.598  56.104  1.00  0.00            
ATOM   1734  GL1 POPE  502     287.781 250.928  53.173  1.00  0.00            
ATOM   1735  GL2 POPE  502     288.542 252.516  50.144  1.00  0.00            
ATOM   1736  C1A POPE  502     286.142 247.978  50.337  1.00  0.00            
ATOM   1737  D2A POPE  502     284.464 244.256  48.715  1.00  0.00            
ATOM   1738  C3A POPE  502     280.085 243.738  45.925  1.00  0.00            
ATOM   1739  C4A POPE  502     279.916 244.284  41.145  1.00  0.00            
ATOM   1740  C1B POPE  502     287.369 249.878  46.186  1.00  0.00            
ATOM   1741  C2B POPE  502     289.129 248.305  42.659  1.00  0.00            
ATOM   1742  C3B POPE  502       0.569 249.045  38.714  1.00  0.00            
ATOM   1743  C4B POPE  502     288.535 246.324  34.810  1.00  0.00            
ATOM   1744  NH3 POPE  503     140.373 241.997  41.430  1.00  0.00            
ATOM   1745  PO4 POPE  503     143.265 239.157  41.721  1.00  0.00            
ATOM   1746  GL1 POPE  503     144.770 238.622  38.307  1.00  0.00            
ATOM   1747  GL2 POPE  503     143.277 235.388  37.374  1.00  0.00            
ATOM   1748  C1A POPE  503     146.069 240.700  34.299  1.00  0.00            
ATOM   1749  D2A POPE  503     144.996 241.604  29.432  1.00  0.00            
ATOM   1750  C3A POPE  503     148.512 242.924  26.603  1.00  0.00            
ATOM   1751  C4A POPE  503     152.319 244.555  25.404  1.00  0.00            
ATOM   1752  C1B POPE  503     143.971 231.923  34.318  1.00  0.00            
ATOM   1753  C2B POPE  503     141.400 229.868  31.522  1.00  0.00            
ATOM   1754  C3B POPE  503     139.583 231.405  27.038  1.00  0.00            
ATOM   1755  C4B POPE  503     136.758 230.642  23.904  1.00  0.00            
ATOM   1756  NH3 POPE  504     205.661 104.247  52.750  1.00  0.00            
ATOM   1757  PO4 POPE  504     204.828  98.969  51.485  1.00  0.00            
ATOM   1758  GL1 POPE  504     204.659 102.058  48.206  1.00  0.00            
ATOM   1759  GL2 POPE  504     207.431 101.274  46.159  1.00  0.00            
ATOM   1760  C1A POPE  504     203.382 103.939  44.152  1.00  0.00            
ATOM   1761  D2A POPE  504     201.315 104.093  40.313  1.00  0.00            
ATOM   1762  C3A POPE  504     198.454 105.627  37.238  1.00  0.00            
ATOM   1763  C4A POPE  504     195.208 104.250  34.439  1.00  0.00            
ATOM   1764  C1B POPE  504     206.791 100.564  41.531  1.00  0.00            
ATOM   1765  C2B POPE  504     204.711 100.982  38.565  1.00  0.00            
ATOM   1766  C3B POPE  504     203.749 104.620  35.881  1.00  0.00            
ATOM   1767  C4B POPE  504     206.622 107.083  34.011  1.00  0.00            
ATOM   1768  NH3 POPE  505     134.541 289.262  48.427  1.00  0.00            
ATOM   1769  PO4 POPE  505     136.278   3.089  51.109  1.00  0.00            
ATOM   1770  GL1 POPE  505     137.418   2.922  46.844  1.00  0.00            
ATOM   1771  GL2 POPE  505     139.650   0.257  45.925  1.00  0.00            
ATOM   1772  C1A POPE  505     138.119   5.801  43.289  1.00  0.00            
ATOM   1773  D2A POPE  505     136.254   6.313  38.486  1.00  0.00            
ATOM   1774  C3A POPE  505     135.800   9.214  34.660  1.00  0.00            
ATOM   1775  C4A POPE  505     136.907  12.160  32.271  1.00  0.00            
ATOM   1776  C1B POPE  505     141.115   1.859  41.641  1.00  0.00            
ATOM   1777  C2B POPE  505     140.333   2.260  37.958  1.00  0.00            
ATOM   1778  C3B POPE  505     139.534   4.742  34.233  1.00  0.00            
ATOM   1779  C4B POPE  505     141.589   5.650  29.809  1.00  0.00            
ATOM   1780  NH3 POPE  506     191.237 203.788  51.989  1.00  0.00            
ATOM   1781  PO4 POPE  506     188.893 203.229  49.062  1.00  0.00            
ATOM   1782  GL1 POPE  506     189.719 206.826  46.958  1.00  0.00            
ATOM   1783  GL2 POPE  506     186.933 206.100  45.324  1.00  0.00            
ATOM   1784  C1A POPE  506     192.481 207.698  42.623  1.00  0.00            
ATOM   1785  D2A POPE  506     194.127 208.803  38.569  1.00  0.00            
ATOM   1786  C3A POPE  506     198.649 209.083  36.662  1.00  0.00            
ATOM   1787  C4A POPE  506     201.834 209.501  33.933  1.00  0.00            
ATOM   1788  C1B POPE  506     187.111 207.789  41.894  1.00  0.00            
ATOM   1789  C2B POPE  506     189.063 208.281  38.636  1.00  0.00            
ATOM   1790  C3B POPE  506     191.553 210.046  34.457  1.00  0.00            
ATOM   1791  C4B POPE  506     194.649 213.295  36.226  1.00  0.00            
ATOM   1792  NH3 POPE  507     113.534  73.148  50.787  1.00  0.00            
ATOM   1793  PO4 POPE  507     109.598  74.232  47.000  1.00  0.00            
ATOM   1794  GL1 POPE  507     108.215  74.007  43.055  1.00  0.00            
ATOM   1795  GL2 POPE  507     111.275  73.557  41.824  1.00  0.00            
ATOM   1796  C1A POPE  507     106.802  74.383  39.278  1.00  0.00            
ATOM   1797  D2A POPE  507     104.605  76.571  36.366  1.00  0.00            
ATOM   1798  C3A POPE  507     104.671  75.623  32.299  1.00  0.00            
ATOM   1799  C4A POPE  507     104.948  72.633  29.273  1.00  0.00            
ATOM   1800  C1B POPE  507     110.614  71.389  37.679  1.00  0.00            
ATOM   1801  C2B POPE  507     106.122  70.104  35.290  1.00  0.00            
ATOM   1802  C3B POPE  507     103.774  68.491  33.344  1.00  0.00            
ATOM   1803  C4B POPE  507     100.867  67.330  34.414  1.00  0.00            
ATOM   1804  NH3 POPE  508     119.009 178.245  46.270  1.00  0.00            
ATOM   1805  PO4 POPE  508     119.986 181.964  44.127  1.00  0.00            
ATOM   1806  GL1 POPE  508     120.221 183.097  39.334  1.00  0.00            
ATOM   1807  GL2 POPE  508     123.317 180.962  38.665  1.00  0.00            
ATOM   1808  C1A POPE  508     120.196 182.515  34.865  1.00  0.00            
ATOM   1809  D2A POPE  508     119.692 179.212  32.015  1.00  0.00            
ATOM   1810  C3A POPE  508     121.495 178.237  28.772  1.00  0.00            
ATOM   1811  C4A POPE  508     123.630 178.168  25.444  1.00  0.00            
ATOM   1812  C1B POPE  508     124.828 180.195  35.055  1.00  0.00            
ATOM   1813  C2B POPE  508     124.522 181.605  31.061  1.00  0.00            
ATOM   1814  C3B POPE  508     121.865 183.567  28.201  1.00  0.00            
ATOM   1815  C4B POPE  508     120.113 181.616  24.509  1.00  0.00            
ATOM   1816  NH3 POPE  509     254.624  93.850  48.375  1.00  0.00            
ATOM   1817  PO4 POPE  509     251.683  90.421  49.918  1.00  0.00            
ATOM   1818  GL1 POPE  509     250.227  91.946  46.246  1.00  0.00            
ATOM   1819  GL2 POPE  509     248.635  94.650  45.192  1.00  0.00            
ATOM   1820  C1A POPE  509     250.085  91.522  41.424  1.00  0.00            
ATOM   1821  D2A POPE  509     252.231  93.150  38.106  1.00  0.00            
ATOM   1822  C3A POPE  509     250.072  95.107  34.182  1.00  0.00            
ATOM   1823  C4A POPE  509     247.883  96.330  31.720  1.00  0.00            
ATOM   1824  C1B POPE  509     246.103  94.044  42.039  1.00  0.00            
ATOM   1825  C2B POPE  509     247.145  92.439  37.737  1.00  0.00            
ATOM   1826  C3B POPE  509     246.127  91.592  33.117  1.00  0.00            
ATOM   1827  C4B POPE  509     243.372  92.908  29.747  1.00  0.00            
ATOM   1828  NH3 POPE  510      58.815  39.318  49.400  1.00  0.00            
ATOM   1829  PO4 POPE  510      58.711  36.337  45.681  1.00  0.00            
ATOM   1830  GL1 POPE  510      59.593  34.903  41.666  1.00  0.00            
ATOM   1831  GL2 POPE  510      61.318  32.324  41.152  1.00  0.00            
ATOM   1832  C1A POPE  510      57.639  34.653  37.191  1.00  0.00            
ATOM   1833  D2A POPE  510      59.629  33.481  33.185  1.00  0.00            
ATOM   1834  C3A POPE  510      59.352  29.360  30.828  1.00  0.00            
ATOM   1835  C4A POPE  510      57.581  25.999  27.982  1.00  0.00            
ATOM   1836  C1B POPE  510      62.627  33.272  37.748  1.00  0.00            
ATOM   1837  C2B POPE  510      64.735  34.896  34.008  1.00  0.00            
ATOM   1838  C3B POPE  510      68.572  34.223  33.637  1.00  0.00            
ATOM   1839  C4B POPE  510      70.994  32.906  30.113  1.00  0.00            
ATOM   1840  NH3 POPE  511     144.847 279.358  47.880  1.00  0.00            
ATOM   1841  PO4 POPE  511     141.073 278.649  47.889  1.00  0.00            
ATOM   1842  GL1 POPE  511     142.302 277.203  43.971  1.00  0.00            
ATOM   1843  GL2 POPE  511     142.596 274.034  43.626  1.00  0.00            
ATOM   1844  C1A POPE  511     142.770 279.520  39.571  1.00  0.00            
ATOM   1845  D2A POPE  511     145.697 279.324  36.590  1.00  0.00            
ATOM   1846  C3A POPE  511     144.579 280.621  32.296  1.00  0.00            
ATOM   1847  C4A POPE  511     142.751 278.509  29.607  1.00  0.00            
ATOM   1848  C1B POPE  511     144.282 275.004  39.894  1.00  0.00            
ATOM   1849  C2B POPE  511     146.518 274.709  35.725  1.00  0.00            
ATOM   1850  C3B POPE  511     144.200 274.365  31.555  1.00  0.00            
ATOM   1851  C4B POPE  511     141.842 273.006  27.623  1.00  0.00            
ATOM   1852  NH3 POPE  512      78.711 276.468  47.250  1.00  0.00            
ATOM   1853  PO4 POPE  512      81.905 274.434  47.358  1.00  0.00            
ATOM   1854  GL1 POPE  512      82.416 275.035  43.202  1.00  0.00            
ATOM   1855  GL2 POPE  512      78.902 275.132  41.830  1.00  0.00            
ATOM   1856  C1A POPE  512      83.475 275.859  39.687  1.00  0.00            
ATOM   1857  D2A POPE  512      84.585 278.574  36.015  1.00  0.00            
ATOM   1858  C3A POPE  512      82.470 279.002  32.043  1.00  0.00            
ATOM   1859  C4A POPE  512      81.312 276.534  29.161  1.00  0.00            
ATOM   1860  C1B POPE  512      77.763 274.632  37.911  1.00  0.00            
ATOM   1861  C2B POPE  512      76.182 271.047  35.283  1.00  0.00            
ATOM   1862  C3B POPE  512      75.464 272.496  30.880  1.00  0.00            
ATOM   1863  C4B POPE  512      72.141 274.383  28.323  1.00  0.00            
ATOM   1864  NH3 POPE  513     237.673 228.396  57.553  1.00  0.00            
ATOM   1865  PO4 POPE  513     240.307 230.527  54.623  1.00  0.00            
ATOM   1866  GL1 POPE  513     240.020 229.787  50.427  1.00  0.00            
ATOM   1867  GL2 POPE  513     239.171 232.858  48.445  1.00  0.00            
ATOM   1868  C1A POPE  513     240.177 225.936  47.627  1.00  0.00            
ATOM   1869  D2A POPE  513     239.083 225.772  44.534  1.00  0.00            
ATOM   1870  C3A POPE  513     240.311 223.268  40.611  1.00  0.00            
ATOM   1871  C4A POPE  513     238.854 220.188  38.482  1.00  0.00            
ATOM   1872  C1B POPE  513     241.677 231.272  45.832  1.00  0.00            
ATOM   1873  C2B POPE  513     242.571 232.875  42.478  1.00  0.00            
ATOM   1874  C3B POPE  513     242.296 231.791  38.641  1.00  0.00            
ATOM   1875  C4B POPE  513     240.085 230.073  35.233  1.00  0.00            
ATOM   1876  NH3 POPE  514       2.396 207.412  54.238  1.00  0.00            
ATOM   1877  PO4 POPE  514       1.586 203.554  55.937  1.00  0.00            
ATOM   1878  GL1 POPE  514       0.650 203.882  50.837  1.00  0.00            
ATOM   1879  GL2 POPE  514       2.117 206.390  49.455  1.00  0.00            
ATOM   1880  C1A POPE  514     288.184 204.322  46.752  1.00  0.00            
ATOM   1881  D2A POPE  514     286.877 205.912  42.796  1.00  0.00            
ATOM   1882  C3A POPE  514     284.258 203.478  40.420  1.00  0.00            
ATOM   1883  C4A POPE  514     283.289 202.284  37.108  1.00  0.00            
ATOM   1884  C1B POPE  514     289.534 208.999  46.680  1.00  0.00            
ATOM   1885  C2B POPE  514     289.363 211.948  44.130  1.00  0.00            
ATOM   1886  C3B POPE  514       0.771 214.080  40.723  1.00  0.00            
ATOM   1887  C4B POPE  514       2.130 216.575  38.030  1.00  0.00            
ATOM   1888  NH3 POPE  515     157.636 251.167  47.573  1.00  0.00            
ATOM   1889  PO4 POPE  515     156.548 248.403  44.701  1.00  0.00            
ATOM   1890  GL1 POPE  515     159.746 248.913  41.220  1.00  0.00            
ATOM   1891  GL2 POPE  515     158.445 252.249  41.362  1.00  0.00            
ATOM   1892  C1A POPE  515     160.313 247.753  36.846  1.00  0.00            
ATOM   1893  D2A POPE  515     163.264 246.493  33.383  1.00  0.00            
ATOM   1894  C3A POPE  515     162.838 248.006  29.302  1.00  0.00            
ATOM   1895  C4A POPE  515     160.335 247.905  25.023  1.00  0.00            
ATOM   1896  C1B POPE  515     157.670 252.427  37.282  1.00  0.00            
ATOM   1897  C2B POPE  515     155.533 255.162  34.308  1.00  0.00            
ATOM   1898  C3B POPE  515     153.974 257.241  30.726  1.00  0.00            
ATOM   1899  C4B POPE  515     152.020 258.638  28.192  1.00  0.00            
ATOM   1900  NH3 POPE  516      63.972 145.180  45.616  1.00  0.00            
ATOM   1901  PO4 POPE  516      67.443 141.814  44.277  1.00  0.00            
ATOM   1902  GL1 POPE  516      65.045 143.227  41.027  1.00  0.00            
ATOM   1903  GL2 POPE  516      61.441 143.918  41.776  1.00  0.00            
ATOM   1904  C1A POPE  516      65.679 142.500  37.036  1.00  0.00            
ATOM   1905  D2A POPE  516      66.559 143.023  32.652  1.00  0.00            
ATOM   1906  C3A POPE  516      70.559 143.944  29.962  1.00  0.00            
ATOM   1907  C4A POPE  516      74.323 141.834  29.439  1.00  0.00            
ATOM   1908  C1B POPE  516      60.002 143.552  37.804  1.00  0.00            
ATOM   1909  C2B POPE  516      59.919 144.852  34.721  1.00  0.00            
ATOM   1910  C3B POPE  516      62.278 144.830  30.784  1.00  0.00            
ATOM   1911  C4B POPE  516      65.537 147.222  29.254  1.00  0.00            
ATOM   1912  NH3 POPE  517     102.988 186.323  44.500  1.00  0.00            
ATOM   1913  PO4 POPE  517      99.398 184.591  42.751  1.00  0.00            
ATOM   1914  GL1 POPE  517      99.531 186.690  39.781  1.00  0.00            
ATOM   1915  GL2 POPE  517     102.711 187.354  39.285  1.00  0.00            
ATOM   1916  C1A POPE  517      98.328 184.551  36.549  1.00  0.00            
ATOM   1917  D2A POPE  517      95.211 185.320  33.487  1.00  0.00            
ATOM   1918  C3A POPE  517      95.574 184.183  28.948  1.00  0.00            
ATOM   1919  C4A POPE  517      95.173 184.322  23.974  1.00  0.00            
ATOM   1920  C1B POPE  517     102.831 187.717  35.335  1.00  0.00            
ATOM   1921  C2B POPE  517     104.703 185.152  32.103  1.00  0.00            
ATOM   1922  C3B POPE  517     104.086 184.286  27.908  1.00  0.00            
ATOM   1923  C4B POPE  517     104.422 184.749  23.139  1.00  0.00            
ATOM   1924  NH3 POPE  518      83.593 153.884  47.950  1.00  0.00            
ATOM   1925  PO4 POPE  518      79.172 152.342  46.296  1.00  0.00            
ATOM   1926  GL1 POPE  518      77.525 152.526  42.274  1.00  0.00            
ATOM   1927  GL2 POPE  518      75.153 152.741  42.208  1.00  0.00            
ATOM   1928  C1A POPE  518      78.123 152.111  37.229  1.00  0.00            
ATOM   1929  D2A POPE  518      79.760 150.193  34.016  1.00  0.00            
ATOM   1930  C3A POPE  518      79.266 150.466  29.701  1.00  0.00            
ATOM   1931  C4A POPE  518      81.455 152.486  25.984  1.00  0.00            
ATOM   1932  C1B POPE  518      73.506 153.180  38.014  1.00  0.00            
ATOM   1933  C2B POPE  518      71.216 153.214  32.779  1.00  0.00            
ATOM   1934  C3B POPE  518      68.153 155.612  29.920  1.00  0.00            
ATOM   1935  C4B POPE  518      67.383 158.335  27.015  1.00  0.00            
ATOM   1936  NH3 POPE  519      53.735 160.794  44.131  1.00  0.00            
ATOM   1937  PO4 POPE  519      51.148 163.139  46.969  1.00  0.00            
ATOM   1938  GL1 POPE  519      48.708 163.857  43.829  1.00  0.00            
ATOM   1939  GL2 POPE  519      51.227 164.363  41.547  1.00  0.00            
ATOM   1940  C1A POPE  519      46.804 162.477  39.356  1.00  0.00            
ATOM   1941  D2A POPE  519      43.741 161.334  37.043  1.00  0.00            
ATOM   1942  C3A POPE  519      41.978 162.079  32.466  1.00  0.00            
ATOM   1943  C4A POPE  519      43.898 163.001  30.368  1.00  0.00            
ATOM   1944  C1B POPE  519      51.595 160.882  38.553  1.00  0.00            
ATOM   1945  C2B POPE  519      51.179 160.165  34.806  1.00  0.00            
ATOM   1946  C3B POPE  519      50.046 161.015  30.683  1.00  0.00            
ATOM   1947  C4B POPE  519      51.698 159.262  27.161  1.00  0.00            
ATOM   1948  NH3 POPE  520     150.480 272.353  50.114  1.00  0.00            
ATOM   1949  PO4 POPE  520     148.686 268.343  49.285  1.00  0.00            
ATOM   1950  GL1 POPE  520     147.912 271.043  45.193  1.00  0.00            
ATOM   1951  GL2 POPE  520     149.902 270.208  42.410  1.00  0.00            
ATOM   1952  C1A POPE  520     144.716 269.986  41.351  1.00  0.00            
ATOM   1953  D2A POPE  520     142.550 271.353  37.215  1.00  0.00            
ATOM   1954  C3A POPE  520     141.836 275.786  35.859  1.00  0.00            
ATOM   1955  C4A POPE  520     140.539 279.479  34.311  1.00  0.00            
ATOM   1956  C1B POPE  520     149.566 270.555  37.599  1.00  0.00            
ATOM   1957  C2B POPE  520     149.686 272.479  32.700  1.00  0.00            
ATOM   1958  C3B POPE  520     151.829 270.869  29.246  1.00  0.00            
ATOM   1959  C4B POPE  520     156.115 271.756  25.882  1.00  0.00            
ATOM   1960  NH3 POPE  521      96.950 112.950  50.540  1.00  0.00            
ATOM   1961  PO4 POPE  521      98.937 116.809  48.985  1.00  0.00            
ATOM   1962  GL1 POPE  521     100.177 114.475  45.258  1.00  0.00            
ATOM   1963  GL2 POPE  521      98.845 115.864  42.684  1.00  0.00            
ATOM   1964  C1A POPE  521     100.284 111.067  41.864  1.00  0.00            
ATOM   1965  D2A POPE  521     100.442 109.541  37.483  1.00  0.00            
ATOM   1966  C3A POPE  521      99.209 107.394  34.253  1.00  0.00            
ATOM   1967  C4A POPE  521      98.606 105.503  30.378  1.00  0.00            
ATOM   1968  C1B POPE  521      97.151 113.911  39.065  1.00  0.00            
ATOM   1969  C2B POPE  521      95.572 110.652  35.158  1.00  0.00            
ATOM   1970  C3B POPE  521      91.513 109.616  31.881  1.00  0.00            
ATOM   1971  C4B POPE  521      89.930 108.009  28.064  1.00  0.00            
ATOM   1972  NH3 POPE  522     253.441  26.546  48.967  1.00  0.00            
ATOM   1973  PO4 POPE  522     249.341  25.125  48.721  1.00  0.00            
ATOM   1974  GL1 POPE  522     249.413  26.717  44.827  1.00  0.00            
ATOM   1975  GL2 POPE  522     245.952  25.454  43.837  1.00  0.00            
ATOM   1976  C1A POPE  522     249.416  27.584  40.667  1.00  0.00            
ATOM   1977  D2A POPE  522     245.563  26.208  38.701  1.00  0.00            
ATOM   1978  C3A POPE  522     246.016  24.636  35.533  1.00  0.00            
ATOM   1979  C4A POPE  522     243.520  26.152  31.713  1.00  0.00            
ATOM   1980  C1B POPE  522     245.159  29.790  42.846  1.00  0.00            
ATOM   1981  C2B POPE  522     243.269  30.980  39.120  1.00  0.00            
ATOM   1982  C3B POPE  522     244.767  30.004  34.743  1.00  0.00            
ATOM   1983  C4B POPE  522     244.270  31.591  30.008  1.00  0.00            
ATOM   1984  NH3 POPE  523     235.382 218.080  53.167  1.00  0.00            
ATOM   1985  PO4 POPE  523     230.916 219.211  54.554  1.00  0.00            
ATOM   1986  GL1 POPE  523     231.387 218.254  49.975  1.00  0.00            
ATOM   1987  GL2 POPE  523     228.631 218.355  47.945  1.00  0.00            
ATOM   1988  C1A POPE  523     233.478 216.328  46.673  1.00  0.00            
ATOM   1989  D2A POPE  523     233.060 216.108  41.432  1.00  0.00            
ATOM   1990  C3A POPE  523     236.020 213.471  38.336  1.00  0.00            
ATOM   1991  C4A POPE  523     240.257 215.179  38.747  1.00  0.00            
ATOM   1992  C1B POPE  523     229.097 215.874  44.609  1.00  0.00            
ATOM   1993  C2B POPE  523     230.189 212.339  43.817  1.00  0.00            
ATOM   1994  C3B POPE  523     228.590 209.326  40.492  1.00  0.00            
ATOM   1995  C4B POPE  523     227.512 204.889  39.657  1.00  0.00            
ATOM   1996  NH3 POPE  524     146.334  13.561  55.179  1.00  0.00            
ATOM   1997  PO4 POPE  524     142.456  16.507  53.900  1.00  0.00            
ATOM   1998  GL1 POPE  524     144.020  17.267  49.070  1.00  0.00            
ATOM   1999  GL2 POPE  524     142.486  14.699  47.618  1.00  0.00            
ATOM   2000  C1A POPE  524     142.957  19.023  45.002  1.00  0.00            
ATOM   2001  D2A POPE  524     142.853  19.864  40.810  1.00  0.00            
ATOM   2002  C3A POPE  524     142.157  21.747  36.670  1.00  0.00            
ATOM   2003  C4A POPE  524     141.806  20.739  32.626  1.00  0.00            
ATOM   2004  C1B POPE  524     141.144  14.782  43.082  1.00  0.00            
ATOM   2005  C2B POPE  524     140.653  15.430  39.561  1.00  0.00            
ATOM   2006  C3B POPE  524     139.969  16.958  35.517  1.00  0.00            
ATOM   2007  C4B POPE  524     138.644  16.707  31.437  1.00  0.00            
ATOM   2008  NH3 POPE  525      19.785 175.748  50.166  1.00  0.00            
ATOM   2009  PO4 POPE  525      17.189 178.068  50.983  1.00  0.00            
ATOM   2010  GL1 POPE  525      17.792 179.500  46.754  1.00  0.00            
ATOM   2011  GL2 POPE  525      20.053 180.555  45.246  1.00  0.00            
ATOM   2012  C1A POPE  525      17.794 176.435  42.986  1.00  0.00            
ATOM   2013  D2A POPE  525      17.934 175.537  38.967  1.00  0.00            
ATOM   2014  C3A POPE  525      15.024 173.702  36.377  1.00  0.00            
ATOM   2015  C4A POPE  525      12.727 169.444  35.547  1.00  0.00            
ATOM   2016  C1B POPE  525      18.582 180.828  41.472  1.00  0.00            
ATOM   2017  C2B POPE  525      17.515 180.621  37.009  1.00  0.00            
ATOM   2018  C3B POPE  525      14.651 179.582  33.523  1.00  0.00            
ATOM   2019  C4B POPE  525       9.903 180.764  32.838  1.00  0.00            
ATOM   2020  NH3 POPE  526     172.861 199.378  50.604  1.00  0.00            
ATOM   2021  PO4 POPE  526     173.783 203.745  50.014  1.00  0.00            
ATOM   2022  GL1 POPE  526     172.024 202.200  46.219  1.00  0.00            
ATOM   2023  GL2 POPE  526     168.722 200.332  45.155  1.00  0.00            
ATOM   2024  C1A POPE  526     172.951 203.580  41.663  1.00  0.00            
ATOM   2025  D2A POPE  526     174.801 202.340  37.598  1.00  0.00            
ATOM   2026  C3A POPE  526     176.578 205.947  36.417  1.00  0.00            
ATOM   2027  C4A POPE  526     177.096 209.182  34.333  1.00  0.00            
ATOM   2028  C1B POPE  526     170.375 200.007  40.350  1.00  0.00            
ATOM   2029  C2B POPE  526     172.800 197.235  38.076  1.00  0.00            
ATOM   2030  C3B POPE  526     174.585 197.997  33.605  1.00  0.00            
ATOM   2031  C4B POPE  526     177.400 201.436  33.589  1.00  0.00            
ATOM   2032  NH3 POPE  527     238.811 113.310  52.556  1.00  0.00            
ATOM   2033  PO4 POPE  527     234.239 113.884  52.362  1.00  0.00            
ATOM   2034  GL1 POPE  527     235.780 113.197  48.078  1.00  0.00            
ATOM   2035  GL2 POPE  527     238.820 110.908  47.339  1.00  0.00            
ATOM   2036  C1A POPE  527     237.336 113.527  43.848  1.00  0.00            
ATOM   2037  D2A POPE  527     238.252 109.810  38.702  1.00  0.00            
ATOM   2038  C3A POPE  527     239.273 111.256  34.275  1.00  0.00            
ATOM   2039  C4A POPE  527     237.324 109.679  29.394  1.00  0.00            
ATOM   2040  C1B POPE  527     240.810 109.115  43.882  1.00  0.00            
ATOM   2041  C2B POPE  527     242.935 108.868  39.453  1.00  0.00            
ATOM   2042  C3B POPE  527     240.985 106.357  34.878  1.00  0.00            
ATOM   2043  C4B POPE  527     242.713 103.181  31.729  1.00  0.00            
ATOM   2044  NH3 POPE  528      12.266 158.759  51.717  1.00  0.00            
ATOM   2045  PO4 POPE  528      13.764 155.525  51.611  1.00  0.00            
ATOM   2046  GL1 POPE  528      13.371 152.712  48.886  1.00  0.00            
ATOM   2047  GL2 POPE  528      15.958 151.014  47.136  1.00  0.00            
ATOM   2048  C1A POPE  528       9.532 152.108  45.194  1.00  0.00            
ATOM   2049  D2A POPE  528       8.220 154.154  40.997  1.00  0.00            
ATOM   2050  C3A POPE  528       6.619 151.860  37.787  1.00  0.00            
ATOM   2051  C4A POPE  528       8.463 152.002  32.890  1.00  0.00            
ATOM   2052  C1B POPE  528      17.037 155.706  46.045  1.00  0.00            
ATOM   2053  C2B POPE  528      16.884 157.177  42.173  1.00  0.00            
ATOM   2054  C3B POPE  528      16.589 160.186  38.498  1.00  0.00            
ATOM   2055  C4B POPE  528      18.884 163.779  36.521  1.00  0.00            
ATOM   2056  NH3 POPE  529     139.375 116.082  49.990  1.00  0.00            
ATOM   2057  PO4 POPE  529     141.486 113.064  51.794  1.00  0.00            
ATOM   2058  GL1 POPE  529     142.855 110.670  49.212  1.00  0.00            
ATOM   2059  GL2 POPE  529     141.961 112.846  46.369  1.00  0.00            
ATOM   2060  C1A POPE  529     141.064 108.140  46.012  1.00  0.00            
ATOM   2061  D2A POPE  529     140.280 109.080  41.836  1.00  0.00            
ATOM   2062  C3A POPE  529     140.180 107.079  38.387  1.00  0.00            
ATOM   2063  C4A POPE  529     138.783 105.061  35.477  1.00  0.00            
ATOM   2064  C1B POPE  529     144.372 110.789  43.069  1.00  0.00            
ATOM   2065  C2B POPE  529     144.983 108.211  39.167  1.00  0.00            
ATOM   2066  C3B POPE  529     145.793 104.116  37.242  1.00  0.00            
ATOM   2067  C4B POPE  529     147.137 100.220  35.833  1.00  0.00            
ATOM   2068  NH3 POPE  530     263.812   7.290  55.137  1.00  0.00            
ATOM   2069  PO4 POPE  530     264.094   5.459  50.086  1.00  0.00            
ATOM   2070  GL1 POPE  530     262.742   6.897  45.997  1.00  0.00            
ATOM   2071  GL2 POPE  530     260.780   9.280  45.381  1.00  0.00            
ATOM   2072  C1A POPE  530     262.987   4.629  41.793  1.00  0.00            
ATOM   2073  D2A POPE  530     261.495   2.132  39.225  1.00  0.00            
ATOM   2074  C3A POPE  530     259.111   3.557  35.136  1.00  0.00            
ATOM   2075  C4A POPE  530     259.323   7.462  32.812  1.00  0.00            
ATOM   2076  C1B POPE  530     259.529  11.426  41.381  1.00  0.00            
ATOM   2077  C2B POPE  530     258.928  15.715  40.350  1.00  0.00            
ATOM   2078  C3B POPE  530     256.270  16.288  36.480  1.00  0.00            
ATOM   2079  C4B POPE  530     256.664  20.438  34.135  1.00  0.00            
ATOM   2080  NH3 POPE  531      96.562 230.512  41.884  1.00  0.00            
ATOM   2081  PO4 POPE  531      99.004 233.875  40.830  1.00  0.00            
ATOM   2082  GL1 POPE  531      98.961 231.502  37.251  1.00  0.00            
ATOM   2083  GL2 POPE  531      97.201 228.371  37.534  1.00  0.00            
ATOM   2084  C1A POPE  531      98.744 230.838  33.608  1.00  0.00            
ATOM   2085  D2A POPE  531      97.212 230.721  30.341  1.00  0.00            
ATOM   2086  C3A POPE  531      98.332 231.873  25.783  1.00  0.00            
ATOM   2087  C4A POPE  531      97.446 231.436  21.293  1.00  0.00            
ATOM   2088  C1B POPE  531      96.029 226.681  33.719  1.00  0.00            
ATOM   2089  C2B POPE  531      95.036 223.202  30.017  1.00  0.00            
ATOM   2090  C3B POPE  531      91.724 220.283  28.510  1.00  0.00            
ATOM   2091  C4B POPE  531      88.683 219.949  25.233  1.00  0.00            
ATOM   2092  NH3 POPE  532     234.555  81.226  49.446  1.00  0.00            
ATOM   2093  PO4 POPE  532     229.408  80.291  50.102  1.00  0.00            
ATOM   2094  GL1 POPE  532     228.002  78.138  46.002  1.00  0.00            
ATOM   2095  GL2 POPE  532     226.978  81.006  44.835  1.00  0.00            
ATOM   2096  C1A POPE  532     229.036  75.592  41.625  1.00  0.00            
ATOM   2097  D2A POPE  532     227.296  74.962  37.873  1.00  0.00            
ATOM   2098  C3A POPE  532     228.363  76.958  34.057  1.00  0.00            
ATOM   2099  C4A POPE  532     227.291  76.274  29.920  1.00  0.00            
ATOM   2100  C1B POPE  532     228.241  80.275  40.741  1.00  0.00            
ATOM   2101  C2B POPE  532     230.745  79.551  37.296  1.00  0.00            
ATOM   2102  C3B POPE  532     229.366  81.418  32.830  1.00  0.00            
ATOM   2103  C4B POPE  532     230.939  82.851  28.998  1.00  0.00            
ATOM   2104  NH3 POPE  533     184.585 255.593  49.205  1.00  0.00            
ATOM   2105  PO4 POPE  533     180.464 253.601  48.648  1.00  0.00            
ATOM   2106  GL1 POPE  533     181.248 251.683  44.556  1.00  0.00            
ATOM   2107  GL2 POPE  533     184.268 251.104  45.492  1.00  0.00            
ATOM   2108  C1A POPE  533     182.054 250.385  40.995  1.00  0.00            
ATOM   2109  D2A POPE  533     182.119 247.923  38.108  1.00  0.00            
ATOM   2110  C3A POPE  533     182.629 251.114  33.160  1.00  0.00            
ATOM   2111  C4A POPE  533     180.418 254.188  30.339  1.00  0.00            
ATOM   2112  C1B POPE  533     186.677 247.977  42.740  1.00  0.00            
ATOM   2113  C2B POPE  533     186.986 247.779  39.532  1.00  0.00            
ATOM   2114  C3B POPE  533     186.274 248.863  34.959  1.00  0.00            
ATOM   2115  C4B POPE  533     185.433 245.784  32.405  1.00  0.00            
ATOM   2116  NH3 POPE  534      33.826  84.770  44.498  1.00  0.00            
ATOM   2117  PO4 POPE  534      32.075  89.423  46.498  1.00  0.00            
ATOM   2118  GL1 POPE  534      32.547  88.454  41.548  1.00  0.00            
ATOM   2119  GL2 POPE  534      28.796  87.711  41.693  1.00  0.00            
ATOM   2120  C1A POPE  534      31.715  88.576  37.512  1.00  0.00            
ATOM   2121  D2A POPE  534      31.830  88.843  33.291  1.00  0.00            
ATOM   2122  C3A POPE  534      33.640  92.400  31.168  1.00  0.00            
ATOM   2123  C4A POPE  534      36.346  92.852  28.502  1.00  0.00            
ATOM   2124  C1B POPE  534      26.789  90.345  39.719  1.00  0.00            
ATOM   2125  C2B POPE  534      26.079  89.138  35.232  1.00  0.00            
ATOM   2126  C3B POPE  534      26.321  84.170  32.737  1.00  0.00            
ATOM   2127  C4B POPE  534      24.423  82.096  29.952  1.00  0.00            
ATOM   2128  NH3 POPE  535      59.420  74.954  47.158  1.00  0.00            
ATOM   2129  PO4 POPE  535      55.856  76.653  45.275  1.00  0.00            
ATOM   2130  GL1 POPE  535      55.476  74.198  42.003  1.00  0.00            
ATOM   2131  GL2 POPE  535      58.859  72.432  42.676  1.00  0.00            
ATOM   2132  C1A POPE  535      58.404  73.359  38.008  1.00  0.00            
ATOM   2133  D2A POPE  535      58.353  75.052  33.819  1.00  0.00            
ATOM   2134  C3A POPE  535      55.298  75.532  29.617  1.00  0.00            
ATOM   2135  C4A POPE  535      57.070  76.910  25.398  1.00  0.00            
ATOM   2136  C1B POPE  535      62.104  70.821  39.410  1.00  0.00            
ATOM   2137  C2B POPE  535      62.493  73.159  35.362  1.00  0.00            
ATOM   2138  C3B POPE  535      62.435  72.643  29.953  1.00  0.00            
ATOM   2139  C4B POPE  535      62.612  75.576  26.964  1.00  0.00            
ATOM   2140  NH3 POPE  536     146.962  61.416  53.411  1.00  0.00            
ATOM   2141  PO4 POPE  536     146.428  61.894  49.447  1.00  0.00            
ATOM   2142  GL1 POPE  536     146.235  60.524  45.902  1.00  0.00            
ATOM   2143  GL2 POPE  536     148.819  60.426  43.365  1.00  0.00            
ATOM   2144  C1A POPE  536     144.210  60.725  42.330  1.00  0.00            
ATOM   2145  D2A POPE  536     142.935  57.762  38.418  1.00  0.00            
ATOM   2146  C3A POPE  536     141.778  58.294  34.053  1.00  0.00            
ATOM   2147  C4A POPE  536     141.253  60.888  31.838  1.00  0.00            
ATOM   2148  C1B POPE  536     148.211  59.689  38.456  1.00  0.00            
ATOM   2149  C2B POPE  536     146.412  55.845  35.260  1.00  0.00            
ATOM   2150  C3B POPE  536     147.154  50.895  34.615  1.00  0.00            
ATOM   2151  C4B POPE  536     151.790  48.855  32.315  1.00  0.00            
ATOM   2152  NH3 POPE  537      10.093  25.952  49.608  1.00  0.00            
ATOM   2153  PO4 POPE  537       9.986  29.756  50.697  1.00  0.00            
ATOM   2154  GL1 POPE  537       8.402  29.644  45.949  1.00  0.00            
ATOM   2155  GL2 POPE  537       9.554  30.930  42.979  1.00  0.00            
ATOM   2156  C1A POPE  537       8.833  26.308  42.990  1.00  0.00            
ATOM   2157  D2A POPE  537      13.034  24.027  40.509  1.00  0.00            
ATOM   2158  C3A POPE  537      12.589  21.855  36.924  1.00  0.00            
ATOM   2159  C4A POPE  537      10.553  20.104  34.225  1.00  0.00            
ATOM   2160  C1B POPE  537      11.137  34.566  41.261  1.00  0.00            
ATOM   2161  C2B POPE  537      12.755  33.807  37.399  1.00  0.00            
ATOM   2162  C3B POPE  537      11.828  33.816  33.272  1.00  0.00            
ATOM   2163  C4B POPE  537      14.979  34.414  30.532  1.00  0.00            
ATOM   2164  NH3 POPE  538     195.118 149.401  51.505  1.00  0.00            
ATOM   2165  PO4 POPE  538     195.600 147.944  47.142  1.00  0.00            
ATOM   2166  GL1 POPE  538     198.013 148.234  42.786  1.00  0.00            
ATOM   2167  GL2 POPE  538     199.799 145.264  42.473  1.00  0.00            
ATOM   2168  C1A POPE  538     200.445 149.749  38.811  1.00  0.00            
ATOM   2169  D2A POPE  538     199.968 150.172  33.932  1.00  0.00            
ATOM   2170  C3A POPE  538     198.137 148.898  29.590  1.00  0.00            
ATOM   2171  C4A POPE  538     195.282 145.679  28.243  1.00  0.00            
ATOM   2172  C1B POPE  538     197.895 143.828  39.672  1.00  0.00            
ATOM   2173  C2B POPE  538     194.729 144.942  36.990  1.00  0.00            
ATOM   2174  C3B POPE  538     191.049 147.260  37.431  1.00  0.00            
ATOM   2175  C4B POPE  538     186.185 147.069  36.663  1.00  0.00            
ATOM   2176  NH3 POPE  539      72.821  29.410  51.584  1.00  0.00            
ATOM   2177  PO4 POPE  539      75.127  24.832  51.227  1.00  0.00            
ATOM   2178  GL1 POPE  539      74.620  22.873  47.289  1.00  0.00            
ATOM   2179  GL2 POPE  539      71.448  20.874  46.144  1.00  0.00            
ATOM   2180  C1A POPE  539      75.179  22.013  43.495  1.00  0.00            
ATOM   2181  D2A POPE  539      77.861  22.615  39.686  1.00  0.00            
ATOM   2182  C3A POPE  539      77.807  22.996  35.854  1.00  0.00            
ATOM   2183  C4A POPE  539      76.679  24.042  31.627  1.00  0.00            
ATOM   2184  C1B POPE  539      70.754  19.568  41.952  1.00  0.00            
ATOM   2185  C2B POPE  539      69.865  20.315  37.949  1.00  0.00            
ATOM   2186  C3B POPE  539      69.551  21.030  34.284  1.00  0.00            
ATOM   2187  C4B POPE  539      66.691  23.395  31.560  1.00  0.00            
ATOM   2188  NH3 POPE  540       2.071 216.665  59.905  1.00  0.00            
ATOM   2189  PO4 POPE  540     288.492 218.152  55.589  1.00  0.00            
ATOM   2190  GL1 POPE  540     285.339 219.665  52.555  1.00  0.00            
ATOM   2191  GL2 POPE  540     286.092 218.845  49.949  1.00  0.00            
ATOM   2192  C1A POPE  540     281.385 218.038  51.187  1.00  0.00            
ATOM   2193  D2A POPE  540     277.591 220.006  51.567  1.00  0.00            
ATOM   2194  C3A POPE  540     273.801 222.469  49.502  1.00  0.00            
ATOM   2195  C4A POPE  540     271.491 220.766  46.790  1.00  0.00            
ATOM   2196  C1B POPE  540     285.229 218.173  45.995  1.00  0.00            
ATOM   2197  C2B POPE  540     284.606 221.327  42.778  1.00  0.00            
ATOM   2198  C3B POPE  540     284.825 223.864  39.343  1.00  0.00            
ATOM   2199  C4B POPE  540     285.031 225.909  34.422  1.00  0.00            
ATOM   2200  NH3 POPE  541      76.442 138.824  47.130  1.00  0.00            
ATOM   2201  PO4 POPE  541      80.942 138.547  46.578  1.00  0.00            
ATOM   2202  GL1 POPE  541      79.236 139.286  42.910  1.00  0.00            
ATOM   2203  GL2 POPE  541      78.624 142.554  43.863  1.00  0.00            
ATOM   2204  C1A POPE  541      78.236 139.896  39.457  1.00  0.00            
ATOM   2205  D2A POPE  541      76.560 139.676  34.774  1.00  0.00            
ATOM   2206  C3A POPE  541      79.650 136.784  32.730  1.00  0.00            
ATOM   2207  C4A POPE  541      81.904 135.336  29.052  1.00  0.00            
ATOM   2208  C1B POPE  541      75.991 145.614  41.767  1.00  0.00            
ATOM   2209  C2B POPE  541      74.959 148.176  38.310  1.00  0.00            
ATOM   2210  C3B POPE  541      74.924 149.503  33.537  1.00  0.00            
ATOM   2211  C4B POPE  541      73.995 150.492  28.965  1.00  0.00            
ATOM   2212  NH3 POPE  542     203.016 221.996  52.289  1.00  0.00            
ATOM   2213  PO4 POPE  542     207.395 221.951  51.583  1.00  0.00            
ATOM   2214  GL1 POPE  542     208.499 220.491  48.352  1.00  0.00            
ATOM   2215  GL2 POPE  542     208.643 216.794  47.386  1.00  0.00            
ATOM   2216  C1A POPE  542     208.821 221.507  43.738  1.00  0.00            
ATOM   2217  D2A POPE  542     211.965 217.861  41.835  1.00  0.00            
ATOM   2218  C3A POPE  542     210.900 213.898  39.159  1.00  0.00            
ATOM   2219  C4A POPE  542     211.426 210.404  37.123  1.00  0.00            
ATOM   2220  C1B POPE  542     208.012 213.818  44.273  1.00  0.00            
ATOM   2221  C2B POPE  542     208.836 209.865  41.901  1.00  0.00            
ATOM   2222  C3B POPE  542     210.249 206.668  39.753  1.00  0.00            
ATOM   2223  C4B POPE  542     207.272 207.477  35.808  1.00  0.00            
ATOM   2224  NH3 POPE  543      23.042 218.855  52.451  1.00  0.00            
ATOM   2225  PO4 POPE  543      22.641 214.748  51.362  1.00  0.00            
ATOM   2226  GL1 POPE  543      23.032 212.372  48.433  1.00  0.00            
ATOM   2227  GL2 POPE  543      19.807 211.821  46.200  1.00  0.00            
ATOM   2228  C1A POPE  543      24.349 212.393  44.600  1.00  0.00            
ATOM   2229  D2A POPE  543      26.087 212.691  40.589  1.00  0.00            
ATOM   2230  C3A POPE  543      27.887 208.805  39.154  1.00  0.00            
ATOM   2231  C4A POPE  543      30.682 205.817  36.931  1.00  0.00            
ATOM   2232  C1B POPE  543      21.037 214.300  41.859  1.00  0.00            
ATOM   2233  C2B POPE  543      19.231 215.632  37.793  1.00  0.00            
ATOM   2234  C3B POPE  543      16.450 219.325  36.576  1.00  0.00            
ATOM   2235  C4B POPE  543      15.917 221.870  33.024  1.00  0.00            
ATOM   2236  NH3 POPE  544     253.755 155.405  54.803  1.00  0.00            
ATOM   2237  PO4 POPE  544     258.086 154.920  53.999  1.00  0.00            
ATOM   2238  GL1 POPE  544     257.777 156.411  50.849  1.00  0.00            
ATOM   2239  GL2 POPE  544     256.552 153.527  49.630  1.00  0.00            
ATOM   2240  C1A POPE  544     255.411 157.182  46.360  1.00  0.00            
ATOM   2241  D2A POPE  544     253.871 156.920  43.381  1.00  0.00            
ATOM   2242  C3A POPE  544     254.948 155.704  39.464  1.00  0.00            
ATOM   2243  C4A POPE  544     257.014 152.839  35.444  1.00  0.00            
ATOM   2244  C1B POPE  544     256.418 152.208  45.648  1.00  0.00            
ATOM   2245  C2B POPE  544     255.582 151.981  41.798  1.00  0.00            
ATOM   2246  C3B POPE  544     253.930 150.350  38.755  1.00  0.00            
ATOM   2247  C4B POPE  544     253.001 147.973  34.425  1.00  0.00            
ATOM   2248  NH3 POPE  545     280.672 222.334  59.618  1.00  0.00            
ATOM   2249  PO4 POPE  545     283.055 226.681  57.618  1.00  0.00            
ATOM   2250  GL1 POPE  545     286.117 227.711  54.240  1.00  0.00            
ATOM   2251  GL2 POPE  545     285.178 229.498  53.638  1.00  0.00            
ATOM   2252  C1A POPE  545     286.881 225.380  50.477  1.00  0.00            
ATOM   2253  D2A POPE  545     287.644 222.275  46.905  1.00  0.00            
ATOM   2254  C3A POPE  545       0.483 222.356  43.128  1.00  0.00            
ATOM   2255  C4A POPE  545       3.505 221.008  40.423  1.00  0.00            
ATOM   2256  C1B POPE  545     284.377 230.019  48.975  1.00  0.00            
ATOM   2257  C2B POPE  545     285.428 231.358  44.015  1.00  0.00            
ATOM   2258  C3B POPE  545     283.867 232.778  39.751  1.00  0.00            
ATOM   2259  C4B POPE  545     280.561 234.249  40.095  1.00  0.00            
ATOM   2260  NH3 POPE  546      59.646  46.513  46.412  1.00  0.00            
ATOM   2261  PO4 POPE  546      60.424  41.597  45.169  1.00  0.00            
ATOM   2262  GL1 POPE  546      60.134  43.752  41.253  1.00  0.00            
ATOM   2263  GL2 POPE  546      61.730  46.846  41.898  1.00  0.00            
ATOM   2264  C1A POPE  546      61.012  43.003  37.228  1.00  0.00            
ATOM   2265  D2A POPE  546      64.845  43.531  35.865  1.00  0.00            
ATOM   2266  C3A POPE  546      64.201  43.541  31.959  1.00  0.00            
ATOM   2267  C4A POPE  546      63.215  41.407  28.352  1.00  0.00            
ATOM   2268  C1B POPE  546      61.446  48.121  38.300  1.00  0.00            
ATOM   2269  C2B POPE  546      62.293  48.400  34.366  1.00  0.00            
ATOM   2270  C3B POPE  546      62.514  50.012  29.739  1.00  0.00            
ATOM   2271  C4B POPE  546      63.045  52.527  26.419  1.00  0.00            
ATOM   2272  NH3 POPE  547      75.035   3.789  49.069  1.00  0.00            
ATOM   2273  PO4 POPE  547      74.584   7.817  49.400  1.00  0.00            
ATOM   2274  GL1 POPE  547      71.945   9.556  45.876  1.00  0.00            
ATOM   2275  GL2 POPE  547      74.066  11.740  46.569  1.00  0.00            
ATOM   2276  C1A POPE  547      70.869   9.132  42.200  1.00  0.00            
ATOM   2277  D2A POPE  547      68.945  10.383  38.609  1.00  0.00            
ATOM   2278  C3A POPE  547      71.729  10.765  34.510  1.00  0.00            
ATOM   2279  C4A POPE  547      69.884  10.352  30.269  1.00  0.00            
ATOM   2280  C1B POPE  547      75.046  11.870  42.237  1.00  0.00            
ATOM   2281  C2B POPE  547      75.266  12.353  38.167  1.00  0.00            
ATOM   2282  C3B POPE  547      75.199  14.295  34.064  1.00  0.00            
ATOM   2283  C4B POPE  547      77.257  13.770  29.805  1.00  0.00            
ATOM   2284  NH3 POPE  548     199.879 209.766  53.486  1.00  0.00            
ATOM   2285  PO4 POPE  548     202.995 212.273  52.693  1.00  0.00            
ATOM   2286  GL1 POPE  548     204.513 212.352  48.570  1.00  0.00            
ATOM   2287  GL2 POPE  548     207.659 211.908  49.832  1.00  0.00            
ATOM   2288  C1A POPE  548     206.787 209.002  45.960  1.00  0.00            
ATOM   2289  D2A POPE  548     209.529 205.588  44.339  1.00  0.00            
ATOM   2290  C3A POPE  548     210.079 202.014  47.343  1.00  0.00            
ATOM   2291  C4A POPE  548     211.249 197.733  46.569  1.00  0.00            
ATOM   2292  C1B POPE  548     211.379 211.350  46.932  1.00  0.00            
ATOM   2293  C2B POPE  548     213.039 212.069  42.918  1.00  0.00            
ATOM   2294  C3B POPE  548     215.732 210.286  39.959  1.00  0.00            
ATOM   2295  C4B POPE  548     218.859 207.383  39.568  1.00  0.00            
ATOM   2296  NH3 POPE  549     158.125  15.443  47.464  1.00  0.00            
ATOM   2297  PO4 POPE  549     160.038  12.112  50.149  1.00  0.00            
ATOM   2298  GL1 POPE  549     159.875  11.358  45.012  1.00  0.00            
ATOM   2299  GL2 POPE  549     161.864   8.575  44.043  1.00  0.00            
ATOM   2300  C1A POPE  549     156.501  13.557  41.698  1.00  0.00            
ATOM   2301  D2A POPE  549     153.922  16.881  37.737  1.00  0.00            
ATOM   2302  C3A POPE  549     156.075  16.171  34.307  1.00  0.00            
ATOM   2303  C4A POPE  549     159.381  16.637  33.414  1.00  0.00            
ATOM   2304  C1B POPE  549     161.049  11.420  39.828  1.00  0.00            
ATOM   2305  C2B POPE  549     162.099  12.931  35.122  1.00  0.00            
ATOM   2306  C3B POPE  549     165.726  13.723  33.810  1.00  0.00            
ATOM   2307  C4B POPE  549     168.255  17.590  33.012  1.00  0.00            
ATOM   2308  NH3 POPE  550     103.756 116.645  47.273  1.00  0.00            
ATOM   2309  PO4 POPE  550     100.986 119.880  45.464  1.00  0.00            
ATOM   2310  GL1 POPE  550     102.941 118.024  41.416  1.00  0.00            
ATOM   2311  GL2 POPE  550     105.871 119.775  41.342  1.00  0.00            
ATOM   2312  C1A POPE  550     103.937 114.103  38.446  1.00  0.00            
ATOM   2313  D2A POPE  550     104.475 111.129  34.772  1.00  0.00            
ATOM   2314  C3A POPE  550     106.414 111.976  31.327  1.00  0.00            
ATOM   2315  C4A POPE  550     107.838 109.731  28.669  1.00  0.00            
ATOM   2316  C1B POPE  550     106.032 118.764  36.800  1.00  0.00            
ATOM   2317  C2B POPE  550     104.088 116.684  33.601  1.00  0.00            
ATOM   2318  C3B POPE  550     102.754 117.307  30.360  1.00  0.00            
ATOM   2319  C4B POPE  550     103.014 120.256  26.379  1.00  0.00            
ATOM   2320  NH3 POPE  551      43.931  79.312  50.516  1.00  0.00            
ATOM   2321  PO4 POPE  551      46.046  75.872  48.598  1.00  0.00            
ATOM   2322  GL1 POPE  551      47.589  78.407  44.802  1.00  0.00            
ATOM   2323  GL2 POPE  551      48.487  80.124  42.267  1.00  0.00            
ATOM   2324  C1A POPE  551      48.867  75.744  40.212  1.00  0.00            
ATOM   2325  D2A POPE  551      48.883  73.530  36.333  1.00  0.00            
ATOM   2326  C3A POPE  551      49.881  75.995  32.622  1.00  0.00            
ATOM   2327  C4A POPE  551      51.492  78.823  30.411  1.00  0.00            
ATOM   2328  C1B POPE  551      49.383  80.390  37.414  1.00  0.00            
ATOM   2329  C2B POPE  551      49.768  82.519  34.079  1.00  0.00            
ATOM   2330  C3B POPE  551      50.115  83.586  29.804  1.00  0.00            
ATOM   2331  C4B POPE  551      52.268  85.017  26.914  1.00  0.00            
ATOM   2332  NH3 POPE  552     216.106 230.251  54.240  1.00  0.00            
ATOM   2333  PO4 POPE  552     212.787 232.427  53.031  1.00  0.00            
ATOM   2334  GL1 POPE  552     211.849 233.648  48.089  1.00  0.00            
ATOM   2335  GL2 POPE  552     209.463 231.392  47.124  1.00  0.00            
ATOM   2336  C1A POPE  552     210.609 235.631  44.205  1.00  0.00            
ATOM   2337  D2A POPE  552     211.517 234.046  40.140  1.00  0.00            
ATOM   2338  C3A POPE  552     213.814 235.952  37.372  1.00  0.00            
ATOM   2339  C4A POPE  552     213.011 238.247  33.070  1.00  0.00            
ATOM   2340  C1B POPE  552     209.342 229.480  43.592  1.00  0.00            
ATOM   2341  C2B POPE  552     209.532 229.867  39.931  1.00  0.00            
ATOM   2342  C3B POPE  552     209.895 231.049  36.658  1.00  0.00            
ATOM   2343  C4B POPE  552     206.711 232.298  33.586  1.00  0.00            
ATOM   2344  NH3 POPE  553     111.118 225.573  41.644  1.00  0.00            
ATOM   2345  PO4 POPE  553     112.847 226.439  37.383  1.00  0.00            
ATOM   2346  GL1 POPE  553     112.290 224.919  33.914  1.00  0.00            
ATOM   2347  GL2 POPE  553     111.162 221.590  33.743  1.00  0.00            
ATOM   2348  C1A POPE  553     114.002 226.218  29.430  1.00  0.00            
ATOM   2349  D2A POPE  553     110.853 227.126  25.515  1.00  0.00            
ATOM   2350  C3A POPE  553     107.969 225.423  23.305  1.00  0.00            
ATOM   2351  C4A POPE  553     104.118 224.654  21.107  1.00  0.00            
ATOM   2352  C1B POPE  553     112.126 220.609  30.603  1.00  0.00            
ATOM   2353  C2B POPE  553     110.911 217.761  27.795  1.00  0.00            
ATOM   2354  C3B POPE  553     110.865 214.575  24.407  1.00  0.00            
ATOM   2355  C4B POPE  553     108.535 211.692  21.371  1.00  0.00            
ATOM   2356  NH3 POPE  554      74.142  85.338  44.117  1.00  0.00            
ATOM   2357  PO4 POPE  554      75.003  89.696  44.382  1.00  0.00            
ATOM   2358  GL1 POPE  554      76.806  87.426  40.518  1.00  0.00            
ATOM   2359  GL2 POPE  554      74.385  84.214  39.334  1.00  0.00            
ATOM   2360  C1A POPE  554      77.642  87.689  36.377  1.00  0.00            
ATOM   2361  D2A POPE  554      78.572  90.395  33.088  1.00  0.00            
ATOM   2362  C3A POPE  554      78.420  94.669  30.994  1.00  0.00            
ATOM   2363  C4A POPE  554      81.533  98.350  29.040  1.00  0.00            
ATOM   2364  C1B POPE  554      72.259  84.650  35.023  1.00  0.00            
ATOM   2365  C2B POPE  554      71.309  81.357  32.098  1.00  0.00            
ATOM   2366  C3B POPE  554      70.604  79.868  28.400  1.00  0.00            
ATOM   2367  C4B POPE  554      72.578  77.746  24.209  1.00  0.00            
ATOM   2368  NH3 POPE  555     120.532 233.415  43.308  1.00  0.00            
ATOM   2369  PO4 POPE  555     115.840 232.921  44.154  1.00  0.00            
ATOM   2370  GL1 POPE  555     116.980 231.501  40.268  1.00  0.00            
ATOM   2371  GL2 POPE  555     114.870 231.052  38.756  1.00  0.00            
ATOM   2372  C1A POPE  555     120.195 231.274  36.539  1.00  0.00            
ATOM   2373  D2A POPE  555     121.355 230.368  33.041  1.00  0.00            
ATOM   2374  C3A POPE  555     122.203 232.828  29.233  1.00  0.00            
ATOM   2375  C4A POPE  555     124.790 234.848  26.268  1.00  0.00            
ATOM   2376  C1B POPE  555     115.443 235.052  35.177  1.00  0.00            
ATOM   2377  C2B POPE  555     116.250 238.918  32.679  1.00  0.00            
ATOM   2378  C3B POPE  555     114.123 241.321  28.596  1.00  0.00            
ATOM   2379  C4B POPE  555     112.119 241.020  24.905  1.00  0.00            
ATOM   2380  NH3 POPE  556     172.708  15.426  50.823  1.00  0.00            
ATOM   2381  PO4 POPE  556     168.090  15.818  48.545  1.00  0.00            
ATOM   2382  GL1 POPE  556     168.635  18.210  44.681  1.00  0.00            
ATOM   2383  GL2 POPE  556     171.099  20.439  43.860  1.00  0.00            
ATOM   2384  C1A POPE  556     166.740  19.305  40.503  1.00  0.00            
ATOM   2385  D2A POPE  556     164.381  17.600  36.573  1.00  0.00            
ATOM   2386  C3A POPE  556     163.917  19.213  32.675  1.00  0.00            
ATOM   2387  C4A POPE  556     165.497  23.547  32.211  1.00  0.00            
ATOM   2388  C1B POPE  556     172.076  19.050  40.221  1.00  0.00            
ATOM   2389  C2B POPE  556     174.624  19.982  36.467  1.00  0.00            
ATOM   2390  C3B POPE  556     175.860  22.209  33.345  1.00  0.00            
ATOM   2391  C4B POPE  556     175.406  25.411  30.513  1.00  0.00            
ATOM   2392  NH3 POPE  557      47.948  99.880  47.580  1.00  0.00            
ATOM   2393  PO4 POPE  557      47.622  96.317  48.418  1.00  0.00            
ATOM   2394  GL1 POPE  557      47.865  96.543  43.680  1.00  0.00            
ATOM   2395  GL2 POPE  557      45.213  95.534  41.428  1.00  0.00            
ATOM   2396  C1A POPE  557      50.787  95.427  41.420  1.00  0.00            
ATOM   2397  D2A POPE  557      51.813  95.234  37.467  1.00  0.00            
ATOM   2398  C3A POPE  557      50.536  94.008  34.181  1.00  0.00            
ATOM   2399  C4A POPE  557      51.601  91.558  31.675  1.00  0.00            
ATOM   2400  C1B POPE  557      46.059  94.458  36.996  1.00  0.00            
ATOM   2401  C2B POPE  557      45.973  92.751  31.993  1.00  0.00            
ATOM   2402  C3B POPE  557      45.841  91.856  28.967  1.00  0.00            
ATOM   2403  C4B POPE  557      44.648  90.677  25.499  1.00  0.00            
ATOM   2404  NH3 POPE  558     274.715 199.408  55.502  1.00  0.00            
ATOM   2405  PO4 POPE  558     271.123 196.743  56.504  1.00  0.00            
ATOM   2406  GL1 POPE  558     271.155 195.237  51.695  1.00  0.00            
ATOM   2407  GL2 POPE  558     271.544 191.567  52.262  1.00  0.00            
ATOM   2408  C1A POPE  558     268.972 194.461  48.595  1.00  0.00            
ATOM   2409  D2A POPE  558     267.998 196.254  44.841  1.00  0.00            
ATOM   2410  C3A POPE  558     268.807 195.694  41.210  1.00  0.00            
ATOM   2411  C4A POPE  558     270.186 197.283  37.087  1.00  0.00            
ATOM   2412  C1B POPE  558     272.434 191.208  47.628  1.00  0.00            
ATOM   2413  C2B POPE  558     275.792 190.397  44.969  1.00  0.00            
ATOM   2414  C3B POPE  558     277.894 190.398  41.875  1.00  0.00            
ATOM   2415  C4B POPE  558     280.409 189.833  37.766  1.00  0.00            
ATOM   2416  NH3 POPE  559     251.706  42.906  51.161  1.00  0.00            
ATOM   2417  PO4 POPE  559     250.577  37.736  52.976  1.00  0.00            
ATOM   2418  GL1 POPE  559     251.613  38.193  48.226  1.00  0.00            
ATOM   2419  GL2 POPE  559     254.223  39.478  46.339  1.00  0.00            
ATOM   2420  C1A POPE  559     250.004  37.483  43.374  1.00  0.00            
ATOM   2421  D2A POPE  559     250.966  36.331  39.494  1.00  0.00            
ATOM   2422  C3A POPE  559     250.001  36.724  36.092  1.00  0.00            
ATOM   2423  C4A POPE  559     250.690  38.896  32.722  1.00  0.00            
ATOM   2424  C1B POPE  559     256.041  37.422  42.791  1.00  0.00            
ATOM   2425  C2B POPE  559     256.383  36.554  38.041  1.00  0.00            
ATOM   2426  C3B POPE  559     254.835  35.823  34.175  1.00  0.00            
ATOM   2427  C4B POPE  559     252.044  34.605  30.818  1.00  0.00            
ATOM   2428  NH3 POPE  560       4.309 268.738  55.992  1.00  0.00            
ATOM   2429  PO4 POPE  560     289.703 265.482  56.150  1.00  0.00            
ATOM   2430  GL1 POPE  560     288.582 264.446  52.602  1.00  0.00            
ATOM   2431  GL2 POPE  560       1.008 261.866  52.427  1.00  0.00            
ATOM   2432  C1A POPE  560     286.864 264.465  49.355  1.00  0.00            
ATOM   2433  D2A POPE  560     288.564 261.394  45.070  1.00  0.00            
ATOM   2434  C3A POPE  560     286.486 262.458  40.210  1.00  0.00            
ATOM   2435  C4A POPE  560     284.338 262.156  36.218  1.00  0.00            
ATOM   2436  C1B POPE  560       1.920 263.199  48.110  1.00  0.00            
ATOM   2437  C2B POPE  560       3.777 263.155  42.765  1.00  0.00            
ATOM   2438  C3B POPE  560       4.989 260.128  39.711  1.00  0.00            
ATOM   2439  C4B POPE  560       3.558 257.908  36.444  1.00  0.00            
ATOM   2440  NH3 POPE  561      60.694 281.451  49.447  1.00  0.00            
ATOM   2441  PO4 POPE  561      56.254 279.175  49.725  1.00  0.00            
ATOM   2442  GL1 POPE  561      57.654 280.257  44.937  1.00  0.00            
ATOM   2443  GL2 POPE  561      57.163 282.652  45.034  1.00  0.00            
ATOM   2444  C1A POPE  561      58.801 279.804  39.883  1.00  0.00            
ATOM   2445  D2A POPE  561      59.419 278.303  35.848  1.00  0.00            
ATOM   2446  C3A POPE  561      61.393 279.620  31.203  1.00  0.00            
ATOM   2447  C4A POPE  561      60.799 280.150  27.181  1.00  0.00            
ATOM   2448  C1B POPE  561      59.031 284.469  40.942  1.00  0.00            
ATOM   2449  C2B POPE  561      60.010 283.718  36.605  1.00  0.00            
ATOM   2450  C3B POPE  561      60.117 284.239  31.957  1.00  0.00            
ATOM   2451  C4B POPE  561      62.551 285.580  28.851  1.00  0.00            
ATOM   2452  NH3 POPE  562      85.920 124.322  51.728  1.00  0.00            
ATOM   2453  PO4 POPE  562      85.929 120.969  49.565  1.00  0.00            
ATOM   2454  GL1 POPE  562      84.339 121.243  45.613  1.00  0.00            
ATOM   2455  GL2 POPE  562      86.622 120.196  43.362  1.00  0.00            
ATOM   2456  C1A POPE  562      82.196 120.094  41.731  1.00  0.00            
ATOM   2457  D2A POPE  562      81.221 119.604  37.121  1.00  0.00            
ATOM   2458  C3A POPE  562      78.258 121.272  33.885  1.00  0.00            
ATOM   2459  C4A POPE  562      75.762 121.049  29.696  1.00  0.00            
ATOM   2460  C1B POPE  562      86.053 120.534  38.143  1.00  0.00            
ATOM   2461  C2B POPE  562      85.210 120.062  33.485  1.00  0.00            
ATOM   2462  C3B POPE  562      82.188 119.371  31.655  1.00  0.00            
ATOM   2463  C4B POPE  562      79.416 117.370  28.079  1.00  0.00            
ATOM   2464  NH3 POPE  563      10.688 127.039  51.558  1.00  0.00            
ATOM   2465  PO4 POPE  563      12.527 123.314  51.803  1.00  0.00            
ATOM   2466  GL1 POPE  563      14.137 125.116  48.304  1.00  0.00            
ATOM   2467  GL2 POPE  563      16.016 122.499  47.837  1.00  0.00            
ATOM   2468  C1A POPE  563      11.076 125.692  45.384  1.00  0.00            
ATOM   2469  D2A POPE  563       7.201 127.404  43.254  1.00  0.00            
ATOM   2470  C3A POPE  563       6.598 127.233  39.635  1.00  0.00            
ATOM   2471  C4A POPE  563       8.086 128.525  35.949  1.00  0.00            
ATOM   2472  C1B POPE  563      15.834 124.359  44.078  1.00  0.00            
ATOM   2473  C2B POPE  563      16.066 124.666  39.597  1.00  0.00            
ATOM   2474  C3B POPE  563      17.094 125.378  36.180  1.00  0.00            
ATOM   2475  C4B POPE  563      18.333 128.486  33.855  1.00  0.00            
ATOM   2476  NH3 POPE  564     267.345  57.175  47.633  1.00  0.00            
ATOM   2477  PO4 POPE  564     263.315  57.581  49.339  1.00  0.00            
ATOM   2478  GL1 POPE  564     263.453  57.776  44.776  1.00  0.00            
ATOM   2479  GL2 POPE  564     266.616  56.270  42.622  1.00  0.00            
ATOM   2480  C1A POPE  564     261.890  58.206  41.249  1.00  0.00            
ATOM   2481  D2A POPE  564     261.251  57.814  36.481  1.00  0.00            
ATOM   2482  C3A POPE  564     260.826  58.151  31.358  1.00  0.00            
ATOM   2483  C4A POPE  564     261.806  55.698  27.235  1.00  0.00            
ATOM   2484  C1B POPE  564     267.605  58.763  40.148  1.00  0.00            
ATOM   2485  C2B POPE  564     270.236  60.382  39.474  1.00  0.00            
ATOM   2486  C3B POPE  564     273.715  60.715  36.491  1.00  0.00            
ATOM   2487  C4B POPE  564     277.020  63.046  33.738  1.00  0.00            
ATOM   2488  NH3 POPE  565     153.327 213.406  47.311  1.00  0.00            
ATOM   2489  PO4 POPE  565     157.211 214.915  47.159  1.00  0.00            
ATOM   2490  GL1 POPE  565     157.234 215.616  44.209  1.00  0.00            
ATOM   2491  GL2 POPE  565     157.142 213.481  42.261  1.00  0.00            
ATOM   2492  C1A POPE  565     160.175 217.043  40.928  1.00  0.00            
ATOM   2493  D2A POPE  565     160.045 217.611  36.084  1.00  0.00            
ATOM   2494  C3A POPE  565     157.304 219.794  34.538  1.00  0.00            
ATOM   2495  C4A POPE  565     155.762 221.888  30.373  1.00  0.00            
ATOM   2496  C1B POPE  565     156.214 215.422  38.431  1.00  0.00            
ATOM   2497  C2B POPE  565     155.766 214.763  33.658  1.00  0.00            
ATOM   2498  C3B POPE  565     159.422 216.289  30.671  1.00  0.00            
ATOM   2499  C4B POPE  565     161.338 219.577  30.715  1.00  0.00            
ATOM   2500  NH3 POPE  566      69.869 221.009  46.427  1.00  0.00            
ATOM   2501  PO4 POPE  566      72.528 217.265  46.194  1.00  0.00            
ATOM   2502  GL1 POPE  566      71.599 214.600  43.147  1.00  0.00            
ATOM   2503  GL2 POPE  566      69.690 212.976  41.565  1.00  0.00            
ATOM   2504  C1A POPE  566      72.956 214.533  38.778  1.00  0.00            
ATOM   2505  D2A POPE  566      75.622 214.790  35.574  1.00  0.00            
ATOM   2506  C3A POPE  566      74.749 214.752  30.682  1.00  0.00            
ATOM   2507  C4A POPE  566      73.622 213.637  26.936  1.00  0.00            
ATOM   2508  C1B POPE  566      69.202 211.752  37.514  1.00  0.00            
ATOM   2509  C2B POPE  566      66.525 212.501  34.942  1.00  0.00            
ATOM   2510  C3B POPE  566      62.512 210.010  32.939  1.00  0.00            
ATOM   2511  C4B POPE  566      59.150 209.803  33.695  1.00  0.00            
ATOM   2512  NH3 POPE  567      67.887  48.963  47.340  1.00  0.00            
ATOM   2513  PO4 POPE  567      64.536  46.414  48.543  1.00  0.00            
ATOM   2514  GL1 POPE  567      64.826  43.685  45.813  1.00  0.00            
ATOM   2515  GL2 POPE  567      67.354  41.533  45.258  1.00  0.00            
ATOM   2516  C1A POPE  567      64.949  42.745  41.098  1.00  0.00            
ATOM   2517  D2A POPE  567      69.203  42.749  40.196  1.00  0.00            
ATOM   2518  C3A POPE  567      69.601  42.094  35.866  1.00  0.00            
ATOM   2519  C4A POPE  567      72.460  40.766  33.031  1.00  0.00            
ATOM   2520  C1B POPE  567      68.000  38.404  42.380  1.00  0.00            
ATOM   2521  C2B POPE  567      67.365  37.065  38.303  1.00  0.00            
ATOM   2522  C3B POPE  567      66.900  39.171  33.490  1.00  0.00            
ATOM   2523  C4B POPE  567      66.310  37.001  29.005  1.00  0.00            
ATOM   2524  NH3 POPE  568      82.016 283.023  50.456  1.00  0.00            
ATOM   2525  PO4 POPE  568      81.103 285.208  45.588  1.00  0.00            
ATOM   2526  GL1 POPE  568      83.213 283.612  41.951  1.00  0.00            
ATOM   2527  GL2 POPE  568      81.797 279.975  41.573  1.00  0.00            
ATOM   2528  C1A POPE  568      83.231 283.456  37.157  1.00  0.00            
ATOM   2529  D2A POPE  568      81.133 284.775  33.731  1.00  0.00            
ATOM   2530  C3A POPE  568      79.974 283.347  30.248  1.00  0.00            
ATOM   2531  C4A POPE  568      80.519 281.220  27.102  1.00  0.00            
ATOM   2532  C1B POPE  568      79.663 278.917  36.856  1.00  0.00            
ATOM   2533  C2B POPE  568      78.392 276.924  33.205  1.00  0.00            
ATOM   2534  C3B POPE  568      76.195 278.155  29.117  1.00  0.00            
ATOM   2535  C4B POPE  568      73.967 277.948  25.598  1.00  0.00            
ATOM   2536  NH3 POPE  569     125.529 272.977  47.792  1.00  0.00            
ATOM   2537  PO4 POPE  569     120.593 274.215  49.154  1.00  0.00            
ATOM   2538  GL1 POPE  569     120.963 274.565  44.249  1.00  0.00            
ATOM   2539  GL2 POPE  569     124.465 273.193  42.950  1.00  0.00            
ATOM   2540  C1A POPE  569     120.151 272.481  39.533  1.00  0.00            
ATOM   2541  D2A POPE  569     118.840 270.170  35.448  1.00  0.00            
ATOM   2542  C3A POPE  569     115.039 271.412  35.211  1.00  0.00            
ATOM   2543  C4A POPE  569     112.677 274.220  33.011  1.00  0.00            
ATOM   2544  C1B POPE  569     125.375 274.817  39.642  1.00  0.00            
ATOM   2545  C2B POPE  569     124.128 276.289  35.510  1.00  0.00            
ATOM   2546  C3B POPE  569     120.997 277.251  31.680  1.00  0.00            
ATOM   2547  C4B POPE  569     118.588 279.008  32.259  1.00  0.00            
ATOM   2548  NH3 POPE  570     157.246  56.837  50.405  1.00  0.00            
ATOM   2549  PO4 POPE  570     153.260  55.371  50.021  1.00  0.00            
ATOM   2550  GL1 POPE  570     154.925  54.869  46.175  1.00  0.00            
ATOM   2551  GL2 POPE  570     158.071  53.385  46.256  1.00  0.00            
ATOM   2552  C1A POPE  570     153.149  56.634  41.939  1.00  0.00            
ATOM   2553  D2A POPE  570     154.754  57.129  37.612  1.00  0.00            
ATOM   2554  C3A POPE  570     151.541  56.050  35.229  1.00  0.00            
ATOM   2555  C4A POPE  570     149.958  58.564  33.254  1.00  0.00            
ATOM   2556  C1B POPE  570     159.532  51.311  42.605  1.00  0.00            
ATOM   2557  C2B POPE  570     159.927  50.855  38.236  1.00  0.00            
ATOM   2558  C3B POPE  570     161.780  50.330  34.631  1.00  0.00            
ATOM   2559  C4B POPE  570     162.291  49.794  30.098  1.00  0.00            
ATOM   2560  NH3 POPE  571     148.578 255.642  46.740  1.00  0.00            
ATOM   2561  PO4 POPE  571     152.345 257.258  47.386  1.00  0.00            
ATOM   2562  GL1 POPE  571     150.824 258.519  42.944  1.00  0.00            
ATOM   2563  GL2 POPE  571     150.020 255.862  40.969  1.00  0.00            
ATOM   2564  C1A POPE  571     147.473 260.489  39.518  1.00  0.00            
ATOM   2565  D2A POPE  571     144.070 262.257  37.304  1.00  0.00            
ATOM   2566  C3A POPE  571     143.325 264.175  33.713  1.00  0.00            
ATOM   2567  C4A POPE  571     142.758 268.636  31.380  1.00  0.00            
ATOM   2568  C1B POPE  571     151.197 257.328  36.286  1.00  0.00            
ATOM   2569  C2B POPE  571     152.193 259.621  34.256  1.00  0.00            
ATOM   2570  C3B POPE  571     152.827 262.542  33.752  1.00  0.00            
ATOM   2571  C4B POPE  571     152.765 266.043  29.942  1.00  0.00            
ATOM   2572  NH3 POPE  572      90.138 198.207  43.340  1.00  0.00            
ATOM   2573  PO4 POPE  572      87.859 194.978  45.455  1.00  0.00            
ATOM   2574  GL1 POPE  572      88.366 192.689  41.761  1.00  0.00            
ATOM   2575  GL2 POPE  572      85.667 192.210  39.483  1.00  0.00            
ATOM   2576  C1A POPE  572      91.425 193.460  37.742  1.00  0.00            
ATOM   2577  D2A POPE  572      94.580 194.192  35.085  1.00  0.00            
ATOM   2578  C3A POPE  572      96.601 194.791  31.470  1.00  0.00            
ATOM   2579  C4A POPE  572      97.692 193.068  27.498  1.00  0.00            
ATOM   2580  C1B POPE  572      84.724 193.591  34.405  1.00  0.00            
ATOM   2581  C2B POPE  572      86.171 194.180  29.683  1.00  0.00            
ATOM   2582  C3B POPE  572      86.726 194.918  25.406  1.00  0.00            
ATOM   2583  C4B POPE  572      87.809 198.145  21.043  1.00  0.00            
ATOM   2584  NH3 POPE  573     176.704 212.631  49.277  1.00  0.00            
ATOM   2585  PO4 POPE  573     174.837 208.790  49.994  1.00  0.00            
ATOM   2586  GL1 POPE  573     175.318 209.216  45.738  1.00  0.00            
ATOM   2587  GL2 POPE  573     175.435 206.674  45.435  1.00  0.00            
ATOM   2588  C1A POPE  573     177.288 210.156  41.915  1.00  0.00            
ATOM   2589  D2A POPE  573     175.845 210.188  39.081  1.00  0.00            
ATOM   2590  C3A POPE  573     172.952 207.771  38.452  1.00  0.00            
ATOM   2591  C4A POPE  573     169.965 206.997  35.005  1.00  0.00            
ATOM   2592  C1B POPE  573     177.532 205.208  41.499  1.00  0.00            
ATOM   2593  C2B POPE  573     180.153 202.490  38.501  1.00  0.00            
ATOM   2594  C3B POPE  573     181.886 200.448  35.119  1.00  0.00            
ATOM   2595  C4B POPE  573     181.435 201.453  30.860  1.00  0.00            
ATOM   2596  NH3 POPE  574     281.963 206.115  53.013  1.00  0.00            
ATOM   2597  PO4 POPE  574     286.794 205.908  54.137  1.00  0.00            
ATOM   2598  GL1 POPE  574     286.393 207.817  50.725  1.00  0.00            
ATOM   2599  GL2 POPE  574     286.399 210.475  50.169  1.00  0.00            
ATOM   2600  C1A POPE  574     284.594 208.387  46.612  1.00  0.00            
ATOM   2601  D2A POPE  574     281.482 211.389  44.331  1.00  0.00            
ATOM   2602  C3A POPE  574     280.462 212.845  40.084  1.00  0.00            
ATOM   2603  C4A POPE  574     279.368 215.138  36.944  1.00  0.00            
ATOM   2604  C1B POPE  574     285.457 213.298  46.842  1.00  0.00            
ATOM   2605  C2B POPE  574     285.827 214.762  42.253  1.00  0.00            
ATOM   2606  C3B POPE  574     284.914 215.168  37.598  1.00  0.00            
ATOM   2607  C4B POPE  574     283.278 211.306  34.383  1.00  0.00            
ATOM   2608  NH3 POPE  575     199.625 204.146  54.081  1.00  0.00            
ATOM   2609  PO4 POPE  575     195.701 201.519  53.420  1.00  0.00            
ATOM   2610  GL1 POPE  575     199.188 200.138  50.307  1.00  0.00            
ATOM   2611  GL2 POPE  575     199.304 196.497  49.678  1.00  0.00            
ATOM   2612  C1A POPE  575     201.219 201.111  46.966  1.00  0.00            
ATOM   2613  D2A POPE  575     199.630 202.662  42.872  1.00  0.00            
ATOM   2614  C3A POPE  575     200.856 204.998  39.223  1.00  0.00            
ATOM   2615  C4A POPE  575     201.808 204.622  34.741  1.00  0.00            
ATOM   2616  C1B POPE  575     201.799 196.083  45.861  1.00  0.00            
ATOM   2617  C2B POPE  575     201.820 197.957  41.402  1.00  0.00            
ATOM   2618  C3B POPE  575     204.126 199.598  37.350  1.00  0.00            
ATOM   2619  C4B POPE  575     206.629 201.537  34.172  1.00  0.00            
ATOM   2620  NH3 POPE  576     175.009  94.672  51.620  1.00  0.00            
ATOM   2621  PO4 POPE  576     172.788  98.674  53.484  1.00  0.00            
ATOM   2622  GL1 POPE  576     175.984  99.219  49.410  1.00  0.00            
ATOM   2623  GL2 POPE  576     178.307  95.703  48.326  1.00  0.00            
ATOM   2624  C1A POPE  576     177.258 100.112  44.051  1.00  0.00            
ATOM   2625  D2A POPE  576     180.119  99.734  41.438  1.00  0.00            
ATOM   2626  C3A POPE  576     183.303  96.783  41.957  1.00  0.00            
ATOM   2627  C4A POPE  576     185.589  95.003  39.449  1.00  0.00            
ATOM   2628  C1B POPE  576     178.363  95.178  43.432  1.00  0.00            
ATOM   2629  C2B POPE  576     178.087  96.079  38.877  1.00  0.00            
ATOM   2630  C3B POPE  576     179.094 100.494  36.438  1.00  0.00            
ATOM   2631  C4B POPE  576     181.550 100.123  31.733  1.00  0.00            
ATOM   2632  NH3 POPE  577       2.010  71.900  46.779  1.00  0.00            
ATOM   2633  PO4 POPE  577       5.918  69.757  47.223  1.00  0.00            
ATOM   2634  GL1 POPE  577       7.496  72.451  42.828  1.00  0.00            
ATOM   2635  GL2 POPE  577       9.216  69.777  41.111  1.00  0.00            
ATOM   2636  C1A POPE  577       6.288  72.715  38.504  1.00  0.00            
ATOM   2637  D2A POPE  577       3.067  73.749  35.301  1.00  0.00            
ATOM   2638  C3A POPE  577       2.683  73.192  30.871  1.00  0.00            
ATOM   2639  C4A POPE  577       1.611  75.731  26.639  1.00  0.00            
ATOM   2640  C1B POPE  577      10.330  70.557  37.158  1.00  0.00            
ATOM   2641  C2B POPE  577      10.360  70.401  33.289  1.00  0.00            
ATOM   2642  C3B POPE  577      11.636  69.901  29.538  1.00  0.00            
ATOM   2643  C4B POPE  577       9.175  70.002  25.747  1.00  0.00            
ATOM   2644  NH3 POPE  578     210.891 248.753  50.421  1.00  0.00            
ATOM   2645  PO4 POPE  578     207.673 245.664  53.134  1.00  0.00            
ATOM   2646  GL1 POPE  578     204.971 245.768  49.619  1.00  0.00            
ATOM   2647  GL2 POPE  578     206.436 248.313  47.853  1.00  0.00            
ATOM   2648  C1A POPE  578     204.402 244.364  44.947  1.00  0.00            
ATOM   2649  D2A POPE  578     203.029 242.396  41.315  1.00  0.00            
ATOM   2650  C3A POPE  578     202.151 244.992  38.543  1.00  0.00            
ATOM   2651  C4A POPE  578     201.151 246.325  35.131  1.00  0.00            
ATOM   2652  C1B POPE  578     208.988 247.485  44.165  1.00  0.00            
ATOM   2653  C2B POPE  578     206.878 246.601  40.392  1.00  0.00            
ATOM   2654  C3B POPE  578     205.896 245.792  35.900  1.00  0.00            
ATOM   2655  C4B POPE  578     204.874 243.780  31.876  1.00  0.00            
ATOM   2656  NH3 POPE  579     181.392  99.128  50.258  1.00  0.00            
ATOM   2657  PO4 POPE  579     182.050  94.702  50.853  1.00  0.00            
ATOM   2658  GL1 POPE  579     183.112  92.477  45.801  1.00  0.00            
ATOM   2659  GL2 POPE  579     186.288  93.765  44.502  1.00  0.00            
ATOM   2660  C1A POPE  579     181.480  91.557  41.453  1.00  0.00            
ATOM   2661  D2A POPE  579     179.409  90.317  37.465  1.00  0.00            
ATOM   2662  C3A POPE  579     176.539  92.796  35.469  1.00  0.00            
ATOM   2663  C4A POPE  579     174.231  93.355  32.826  1.00  0.00            
ATOM   2664  C1B POPE  579     189.745  93.402  41.625  1.00  0.00            
ATOM   2665  C2B POPE  579     191.638  94.199  37.011  1.00  0.00            
ATOM   2666  C3B POPE  579     193.167  94.399  32.345  1.00  0.00            
ATOM   2667  C4B POPE  579     195.945  96.357  29.635  1.00  0.00            
ATOM   2668  NH3 POPE  580     256.070 284.440  48.273  1.00  0.00            
ATOM   2669  PO4 POPE  580     261.070 284.428  47.465  1.00  0.00            
ATOM   2670  GL1 POPE  580     258.453 283.696  43.369  1.00  0.00            
ATOM   2671  GL2 POPE  580     256.390 280.996  44.398  1.00  0.00            
ATOM   2672  C1A POPE  580     259.517 281.304  40.745  1.00  0.00            
ATOM   2673  D2A POPE  580     259.103 281.009  36.280  1.00  0.00            
ATOM   2674  C3A POPE  580     257.079 278.882  32.690  1.00  0.00            
ATOM   2675  C4A POPE  580     255.110 281.363  29.562  1.00  0.00            
ATOM   2676  C1B POPE  580     255.101 278.543  41.560  1.00  0.00            
ATOM   2677  C2B POPE  580     252.856 276.756  37.899  1.00  0.00            
ATOM   2678  C3B POPE  580     252.440 277.782  34.612  1.00  0.00            
ATOM   2679  C4B POPE  580     251.002 278.111  30.958  1.00  0.00            
ATOM   2680  NH3 POPE  581     125.885 196.651  43.690  1.00  0.00            
ATOM   2681  PO4 POPE  581     128.524 193.957  42.825  1.00  0.00            
ATOM   2682  GL1 POPE  581     127.959 195.288  38.300  1.00  0.00            
ATOM   2683  GL2 POPE  581     129.124 193.490  36.433  1.00  0.00            
ATOM   2684  C1A POPE  581     126.869 196.193  33.468  1.00  0.00            
ATOM   2685  D2A POPE  581     124.183 196.848  28.835  1.00  0.00            
ATOM   2686  C3A POPE  581     125.393 199.654  25.830  1.00  0.00            
ATOM   2687  C4A POPE  581     127.504 200.785  21.208  1.00  0.00            
ATOM   2688  C1B POPE  581     131.910 195.955  33.173  1.00  0.00            
ATOM   2689  C2B POPE  581     133.815 198.649  28.714  1.00  0.00            
ATOM   2690  C3B POPE  581     135.941 200.694  24.900  1.00  0.00            
ATOM   2691  C4B POPE  581     136.918 203.211  22.139  1.00  0.00            
ATOM   2692  NH3 POPE  582     276.553 277.562  56.082  1.00  0.00            
ATOM   2693  PO4 POPE  582     275.492 281.065  53.521  1.00  0.00            
ATOM   2694  GL1 POPE  582     277.321 280.624  50.006  1.00  0.00            
ATOM   2695  GL2 POPE  582     277.876 277.797  49.852  1.00  0.00            
ATOM   2696  C1A POPE  582     277.053 280.418  44.921  1.00  0.00            
ATOM   2697  D2A POPE  582     276.927 279.704  40.550  1.00  0.00            
ATOM   2698  C3A POPE  582     276.458 283.906  37.917  1.00  0.00            
ATOM   2699  C4A POPE  582     275.168 286.744  35.273  1.00  0.00            
ATOM   2700  C1B POPE  582     278.555 275.353  46.732  1.00  0.00            
ATOM   2701  C2B POPE  582     279.529 275.930  43.036  1.00  0.00            
ATOM   2702  C3B POPE  582     281.168 276.859  38.369  1.00  0.00            
ATOM   2703  C4B POPE  582     279.986 280.362  35.497  1.00  0.00            
ATOM   2704  NH3 POPE  583     180.415 157.447  47.525  1.00  0.00            
ATOM   2705  PO4 POPE  583     180.191 155.402  45.238  1.00  0.00            
ATOM   2706  GL1 POPE  583     180.841 156.007  41.737  1.00  0.00            
ATOM   2707  GL2 POPE  583     182.613 154.464  41.143  1.00  0.00            
ATOM   2708  C1A POPE  583     182.983 158.810  38.168  1.00  0.00            
ATOM   2709  D2A POPE  583     180.447 160.786  35.437  1.00  0.00            
ATOM   2710  C3A POPE  583     180.312 157.702  32.559  1.00  0.00            
ATOM   2711  C4A POPE  583     179.243 158.136  27.346  1.00  0.00            
ATOM   2712  C1B POPE  583     182.741 154.580  36.198  1.00  0.00            
ATOM   2713  C2B POPE  583     184.699 155.301  31.761  1.00  0.00            
ATOM   2714  C3B POPE  583     186.195 154.987  27.202  1.00  0.00            
ATOM   2715  C4B POPE  583     189.048 156.560  24.928  1.00  0.00            
ATOM   2716  NH3 POPE  584     260.212 280.831  53.931  1.00  0.00            
ATOM   2717  PO4 POPE  584     260.471 276.689  53.531  1.00  0.00            
ATOM   2718  GL1 POPE  584     259.512 275.160  49.684  1.00  0.00            
ATOM   2719  GL2 POPE  584     263.202 275.358  47.389  1.00  0.00            
ATOM   2720  C1A POPE  584     258.652 272.171  45.327  1.00  0.00            
ATOM   2721  D2A POPE  584     260.165 270.976  42.266  1.00  0.00            
ATOM   2722  C3A POPE  584     258.242 271.954  39.426  1.00  0.00            
ATOM   2723  C4A POPE  584     257.229 275.542  38.912  1.00  0.00            
ATOM   2724  C1B POPE  584     264.265 272.088  44.228  1.00  0.00            
ATOM   2725  C2B POPE  584     264.888 271.532  40.467  1.00  0.00            
ATOM   2726  C3B POPE  584     263.189 271.547  35.631  1.00  0.00            
ATOM   2727  C4B POPE  584     263.951 274.603  32.171  1.00  0.00            
ATOM   2728  NH3 POPE  585      24.126  33.790  50.360  1.00  0.00            
ATOM   2729  PO4 POPE  585      25.456  29.607  48.825  1.00  0.00            
ATOM   2730  GL1 POPE  585      25.527  29.724  44.728  1.00  0.00            
ATOM   2731  GL2 POPE  585      22.197  29.008  43.736  1.00  0.00            
ATOM   2732  C1A POPE  585      25.700  31.794  41.247  1.00  0.00            
ATOM   2733  D2A POPE  585      28.429  30.306  36.852  1.00  0.00            
ATOM   2734  C3A POPE  585      31.775  31.127  36.021  1.00  0.00            
ATOM   2735  C4A POPE  585      35.742  33.061  34.513  1.00  0.00            
ATOM   2736  C1B POPE  585      19.400  31.587  41.443  1.00  0.00            
ATOM   2737  C2B POPE  585      17.998  28.768  38.620  1.00  0.00            
ATOM   2738  C3B POPE  585      15.391  26.826  35.491  1.00  0.00            
ATOM   2739  C4B POPE  585      14.160  29.283  31.706  1.00  0.00            
ATOM   2740  NH3 POPE  586     268.561 243.767  55.513  1.00  0.00            
ATOM   2741  PO4 POPE  586     265.230 240.908  57.647  1.00  0.00            
ATOM   2742  GL1 POPE  586     265.444 239.987  53.237  1.00  0.00            
ATOM   2743  GL2 POPE  586     262.572 237.908  51.795  1.00  0.00            
ATOM   2744  C1A POPE  586     265.058 241.735  49.933  1.00  0.00            
ATOM   2745  D2A POPE  586     264.783 242.847  46.233  1.00  0.00            
ATOM   2746  C3A POPE  586     262.320 240.192  42.597  1.00  0.00            
ATOM   2747  C4A POPE  586     263.123 236.678  40.420  1.00  0.00            
ATOM   2748  C1B POPE  586     261.145 237.308  47.087  1.00  0.00            
ATOM   2749  C2B POPE  586     260.747 233.991  44.107  1.00  0.00            
ATOM   2750  C3B POPE  586     259.461 232.835  39.922  1.00  0.00            
ATOM   2751  C4B POPE  586     258.292 228.962  38.066  1.00  0.00            
ATOM   2752  NH3 POPE  587      30.552  75.315  43.559  1.00  0.00            
ATOM   2753  PO4 POPE  587      34.682  72.980  44.121  1.00  0.00            
ATOM   2754  GL1 POPE  587      34.210  74.595  39.682  1.00  0.00            
ATOM   2755  GL2 POPE  587      37.974  74.472  39.223  1.00  0.00            
ATOM   2756  C1A POPE  587      32.218  73.781  35.488  1.00  0.00            
ATOM   2757  D2A POPE  587      34.401  74.196  31.291  1.00  0.00            
ATOM   2758  C3A POPE  587      32.695  71.512  28.684  1.00  0.00            
ATOM   2759  C4A POPE  587      31.224  67.193  26.707  1.00  0.00            
ATOM   2760  C1B POPE  587      37.498  72.968  34.891  1.00  0.00            
ATOM   2761  C2B POPE  587      38.174  70.551  31.460  1.00  0.00            
ATOM   2762  C3B POPE  587      38.755  71.460  26.348  1.00  0.00            
ATOM   2763  C4B POPE  587      34.385  71.862  23.952  1.00  0.00            
ATOM   2764  NH3 POPE  588      91.300 139.893  44.862  1.00  0.00            
ATOM   2765  PO4 POPE  588      88.764 142.664  44.542  1.00  0.00            
ATOM   2766  GL1 POPE  588      88.234 140.956  40.508  1.00  0.00            
ATOM   2767  GL2 POPE  588      91.425 140.718  39.904  1.00  0.00            
ATOM   2768  C1A POPE  588      87.474 138.471  36.992  1.00  0.00            
ATOM   2769  D2A POPE  588      86.269 137.887  33.578  1.00  0.00            
ATOM   2770  C3A POPE  588      84.404 141.825  32.018  1.00  0.00            
ATOM   2771  C4A POPE  588      80.159 142.320  30.487  1.00  0.00            
ATOM   2772  C1B POPE  588      91.751 144.250  38.020  1.00  0.00            
ATOM   2773  C2B POPE  588      92.795 148.191  36.615  1.00  0.00            
ATOM   2774  C3B POPE  588      92.836 149.464  32.847  1.00  0.00            
ATOM   2775  C4B POPE  588      92.951 146.784  29.157  1.00  0.00            
ATOM   2776  NH3 POPE  589     276.692 160.152  51.518  1.00  0.00            
ATOM   2777  PO4 POPE  589     276.277 163.825  54.646  1.00  0.00            
ATOM   2778  GL1 POPE  589     276.541 165.136  50.809  1.00  0.00            
ATOM   2779  GL2 POPE  589     274.904 167.380  50.233  1.00  0.00            
ATOM   2780  C1A POPE  589     275.633 165.626  45.650  1.00  0.00            
ATOM   2781  D2A POPE  589     275.431 165.117  41.512  1.00  0.00            
ATOM   2782  C3A POPE  589     273.182 168.136  37.550  1.00  0.00            
ATOM   2783  C4A POPE  589     273.198 172.291  35.255  1.00  0.00            
ATOM   2784  C1B POPE  589     278.628 168.809  48.288  1.00  0.00            
ATOM   2785  C2B POPE  589     281.040 169.490  44.732  1.00  0.00            
ATOM   2786  C3B POPE  589     280.573 168.081  39.397  1.00  0.00            
ATOM   2787  C4B POPE  589     285.016 167.474  38.969  1.00  0.00            
ATOM   2788  NH3 POPE  590      65.927 212.854  44.845  1.00  0.00            
ATOM   2789  PO4 POPE  590      63.263 209.915  43.975  1.00  0.00            
ATOM   2790  GL1 POPE  590      65.021 209.641  40.197  1.00  0.00            
ATOM   2791  GL2 POPE  590      62.978 210.001  38.486  1.00  0.00            
ATOM   2792  C1A POPE  590      66.811 207.849  35.966  1.00  0.00            
ATOM   2793  D2A POPE  590      67.136 208.800  30.978  1.00  0.00            
ATOM   2794  C3A POPE  590      64.362 208.356  28.256  1.00  0.00            
ATOM   2795  C4A POPE  590      60.227 208.867  27.442  1.00  0.00            
ATOM   2796  C1B POPE  590      61.488 206.281  36.612  1.00  0.00            
ATOM   2797  C2B POPE  590      60.206 204.815  33.183  1.00  0.00            
ATOM   2798  C3B POPE  590      57.857 205.903  30.567  1.00  0.00            
ATOM   2799  C4B POPE  590      53.571 205.866  31.596  1.00  0.00            
ATOM   2800  NH3 POPE  591      56.583  97.397  48.211  1.00  0.00            
ATOM   2801  PO4 POPE  591      56.645 102.390  49.167  1.00  0.00            
ATOM   2802  GL1 POPE  591      54.773 100.935  45.160  1.00  0.00            
ATOM   2803  GL2 POPE  591      53.068  97.737  45.003  1.00  0.00            
ATOM   2804  C1A POPE  591      54.490 101.956  41.076  1.00  0.00            
ATOM   2805  D2A POPE  591      53.662 100.301  36.834  1.00  0.00            
ATOM   2806  C3A POPE  591      57.109 101.162  34.954  1.00  0.00            
ATOM   2807  C4A POPE  591      60.243  97.947  32.303  1.00  0.00            
ATOM   2808  C1B POPE  591      55.505  96.874  41.500  1.00  0.00            
ATOM   2809  C2B POPE  591      56.861  96.468  37.848  1.00  0.00            
ATOM   2810  C3B POPE  591      55.951  95.691  34.604  1.00  0.00            
ATOM   2811  C4B POPE  591      56.238  94.846  30.668  1.00  0.00            
ATOM   2812  NH3 POPE  592     286.296 238.146  56.364  1.00  0.00            
ATOM   2813  PO4 POPE  592     282.543 239.478  57.101  1.00  0.00            
ATOM   2814  GL1 POPE  592     280.701 238.885  52.444  1.00  0.00            
ATOM   2815  GL2 POPE  592     278.493 242.516  52.981  1.00  0.00            
ATOM   2816  C1A POPE  592     281.337 239.339  48.479  1.00  0.00            
ATOM   2817  D2A POPE  592     280.509 237.891  44.481  1.00  0.00            
ATOM   2818  C3A POPE  592     281.306 239.789  42.288  1.00  0.00            
ATOM   2819  C4A POPE  592     282.636 240.534  38.797  1.00  0.00            
ATOM   2820  C1B POPE  592     276.992 241.146  49.577  1.00  0.00            
ATOM   2821  C2B POPE  592     276.196 240.364  44.369  1.00  0.00            
ATOM   2822  C3B POPE  592     277.405 238.685  39.934  1.00  0.00            
ATOM   2823  C4B POPE  592     278.570 238.627  36.649  1.00  0.00            
ATOM   2824  NH3 POPE  593     178.835 193.573  49.051  1.00  0.00            
ATOM   2825  PO4 POPE  593     180.779 197.845  48.645  1.00  0.00            
ATOM   2826  GL1 POPE  593     178.921 196.596  45.148  1.00  0.00            
ATOM   2827  GL2 POPE  593     179.791 200.081  43.234  1.00  0.00            
ATOM   2828  C1A POPE  593     181.668 193.930  42.218  1.00  0.00            
ATOM   2829  D2A POPE  593     184.011 192.326  39.362  1.00  0.00            
ATOM   2830  C3A POPE  593     185.713 191.748  34.790  1.00  0.00            
ATOM   2831  C4A POPE  593     185.476 193.468  30.206  1.00  0.00            
ATOM   2832  C1B POPE  593     183.476 199.252  40.325  1.00  0.00            
ATOM   2833  C2B POPE  593     187.630 200.445  38.240  1.00  0.00            
ATOM   2834  C3B POPE  593     188.741 199.438  33.521  1.00  0.00            
ATOM   2835  C4B POPE  593     185.899 198.494  29.909  1.00  0.00            
ATOM   2836  NH3 POPE  594     286.269 114.043  51.543  1.00  0.00            
ATOM   2837  PO4 POPE  594     285.865 114.233  47.452  1.00  0.00            
ATOM   2838  GL1 POPE  594     283.108 114.230  44.986  1.00  0.00            
ATOM   2839  GL2 POPE  594     281.848 117.073  42.347  1.00  0.00            
ATOM   2840  C1A POPE  594     280.255 112.229  42.838  1.00  0.00            
ATOM   2841  D2A POPE  594     278.242 114.314  39.263  1.00  0.00            
ATOM   2842  C3A POPE  594     276.339 114.588  34.697  1.00  0.00            
ATOM   2843  C4A POPE  594     273.015 116.864  34.070  1.00  0.00            
ATOM   2844  C1B POPE  594     283.446 114.045  39.507  1.00  0.00            
ATOM   2845  C2B POPE  594     282.372 113.078  35.117  1.00  0.00            
ATOM   2846  C3B POPE  594     282.162 111.006  30.912  1.00  0.00            
ATOM   2847  C4B POPE  594     284.273 113.050  28.030  1.00  0.00            
ATOM   2848  NH3 POPE  595     256.782 250.387  53.814  1.00  0.00            
ATOM   2849  PO4 POPE  595     260.965 249.967  54.133  1.00  0.00            
ATOM   2850  GL1 POPE  595     260.748 249.100  50.156  1.00  0.00            
ATOM   2851  GL2 POPE  595     261.359 245.599  50.183  1.00  0.00            
ATOM   2852  C1A POPE  595     258.725 248.683  46.592  1.00  0.00            
ATOM   2853  D2A POPE  595     260.167 250.022  41.850  1.00  0.00            
ATOM   2854  C3A POPE  595     260.104 252.781  38.048  1.00  0.00            
ATOM   2855  C4A POPE  595     257.703 253.269  33.128  1.00  0.00            
ATOM   2856  C1B POPE  595     263.320 248.819  46.187  1.00  0.00            
ATOM   2857  C2B POPE  595     264.769 247.975  41.604  1.00  0.00            
ATOM   2858  C3B POPE  595     263.473 249.344  37.897  1.00  0.00            
ATOM   2859  C4B POPE  595     261.443 249.174  34.611  1.00  0.00            
ATOM   2860  NH3 POPE  596     144.213 219.185  42.596  1.00  0.00            
ATOM   2861  PO4 POPE  596     147.115 222.590  41.400  1.00  0.00            
ATOM   2862  GL1 POPE  596     149.138 220.457  38.202  1.00  0.00            
ATOM   2863  GL2 POPE  596     152.187 218.475  38.122  1.00  0.00            
ATOM   2864  C1A POPE  596     147.710 218.220  34.928  1.00  0.00            
ATOM   2865  D2A POPE  596     145.184 217.659  30.670  1.00  0.00            
ATOM   2866  C3A POPE  596     144.347 221.087  27.709  1.00  0.00            
ATOM   2867  C4A POPE  596     141.479 222.000  25.556  1.00  0.00            
ATOM   2868  C1B POPE  596     152.240 217.520  34.540  1.00  0.00            
ATOM   2869  C2B POPE  596     150.074 216.080  31.460  1.00  0.00            
ATOM   2870  C3B POPE  596     147.287 213.825  28.027  1.00  0.00            
ATOM   2871  C4B POPE  596     143.918 212.816  26.543  1.00  0.00            
ATOM   2872  NH3 POPE  597     172.992 167.867  45.773  1.00  0.00            
ATOM   2873  PO4 POPE  597     176.564 166.098  46.520  1.00  0.00            
ATOM   2874  GL1 POPE  597     178.910 166.803  43.579  1.00  0.00            
ATOM   2875  GL2 POPE  597     181.117 165.748  43.553  1.00  0.00            
ATOM   2876  C1A POPE  597     179.409 167.857  39.233  1.00  0.00            
ATOM   2877  D2A POPE  597     177.764 168.629  34.731  1.00  0.00            
ATOM   2878  C3A POPE  597     175.988 172.401  33.836  1.00  0.00            
ATOM   2879  C4A POPE  597     174.167 173.985  30.446  1.00  0.00            
ATOM   2880  C1B POPE  597     181.670 163.302  39.596  1.00  0.00            
ATOM   2881  C2B POPE  597     182.207 165.367  35.462  1.00  0.00            
ATOM   2882  C3B POPE  597     181.507 167.525  31.473  1.00  0.00            
ATOM   2883  C4B POPE  597     178.143 169.855  29.948  1.00  0.00            
ATOM   2884  NH3 POPE  598      68.448 183.031  46.274  1.00  0.00            
ATOM   2885  PO4 POPE  598      64.627 184.607  45.506  1.00  0.00            
ATOM   2886  GL1 POPE  598      65.393 187.409  41.734  1.00  0.00            
ATOM   2887  GL2 POPE  598      69.010 185.730  41.344  1.00  0.00            
ATOM   2888  C1A POPE  598      67.494 189.601  38.453  1.00  0.00            
ATOM   2889  D2A POPE  598      67.363 189.979  34.269  1.00  0.00            
ATOM   2890  C3A POPE  598      69.418 190.022  30.167  1.00  0.00            
ATOM   2891  C4A POPE  598      70.592 188.315  25.473  1.00  0.00            
ATOM   2892  C1B POPE  598      69.484 184.854  37.002  1.00  0.00            
ATOM   2893  C2B POPE  598      68.595 185.123  32.528  1.00  0.00            
ATOM   2894  C3B POPE  598      68.002 184.220  28.073  1.00  0.00            
ATOM   2895  C4B POPE  598      66.539 184.615  23.920  1.00  0.00            
ATOM   2896  NH3 POPE  599      28.904 178.535  49.794  1.00  0.00            
ATOM   2897  PO4 POPE  599      24.902 177.089  50.234  1.00  0.00            
ATOM   2898  GL1 POPE  599      23.824 177.239  46.186  1.00  0.00            
ATOM   2899  GL2 POPE  599      25.962 179.638  45.056  1.00  0.00            
ATOM   2900  C1A POPE  599      22.107 177.000  41.455  1.00  0.00            
ATOM   2901  D2A POPE  599      21.814 178.403  38.122  1.00  0.00            
ATOM   2902  C3A POPE  599      24.564 178.005  35.453  1.00  0.00            
ATOM   2903  C4A POPE  599      26.499 175.867  32.884  1.00  0.00            
ATOM   2904  C1B POPE  599      25.374 180.484  41.116  1.00  0.00            
ATOM   2905  C2B POPE  599      23.631 182.876  37.762  1.00  0.00            
ATOM   2906  C3B POPE  599      21.756 182.490  34.675  1.00  0.00            
ATOM   2907  C4B POPE  599      18.203 183.898  33.315  1.00  0.00            
ATOM   2908  NH3 POPE  600     275.304  93.434  49.076  1.00  0.00            
ATOM   2909  PO4 POPE  600     273.561  96.925  49.403  1.00  0.00            
ATOM   2910  GL1 POPE  600     273.268  95.513  45.314  1.00  0.00            
ATOM   2911  GL2 POPE  600     276.377  94.740  43.445  1.00  0.00            
ATOM   2912  C1A POPE  600     271.887  98.619  41.805  1.00  0.00            
ATOM   2913  D2A POPE  600     272.054 101.542  38.938  1.00  0.00            
ATOM   2914  C3A POPE  600     270.907 101.215  34.338  1.00  0.00            
ATOM   2915  C4A POPE  600     272.636  99.861  30.694  1.00  0.00            
ATOM   2916  C1B POPE  600     276.190  97.976  39.704  1.00  0.00            
ATOM   2917  C2B POPE  600     274.777  97.347  35.413  1.00  0.00            
ATOM   2918  C3B POPE  600     276.681  97.177  31.654  1.00  0.00            
ATOM   2919  C4B POPE  600     281.236 100.262  30.746  1.00  0.00            
ATOM   2920  NH3 POPE  601     130.764 189.478  41.922  1.00  0.00            
ATOM   2921  PO4 POPE  601     126.924 187.932  44.067  1.00  0.00            
ATOM   2922  GL1 POPE  601     126.934 187.106  39.715  1.00  0.00            
ATOM   2923  GL2 POPE  601     128.911 188.346  37.191  1.00  0.00            
ATOM   2924  C1A POPE  601     125.630 185.180  35.774  1.00  0.00            
ATOM   2925  D2A POPE  601     125.603 186.463  30.986  1.00  0.00            
ATOM   2926  C3A POPE  601     129.107 186.276  26.881  1.00  0.00            
ATOM   2927  C4A POPE  601     131.342 187.224  24.019  1.00  0.00            
ATOM   2928  C1B POPE  601     130.008 188.034  33.347  1.00  0.00            
ATOM   2929  C2B POPE  601     130.204 191.570  30.273  1.00  0.00            
ATOM   2930  C3B POPE  601     129.336 195.803  29.019  1.00  0.00            
ATOM   2931  C4B POPE  601     130.034 198.769  25.736  1.00  0.00            
ATOM   2932  NH3 POPE  602     221.348  58.422  47.848  1.00  0.00            
ATOM   2933  PO4 POPE  602     219.371  58.830  43.864  1.00  0.00            
ATOM   2934  GL1 POPE  602     217.753  57.532  40.507  1.00  0.00            
ATOM   2935  GL2 POPE  602     218.246  54.580  39.217  1.00  0.00            
ATOM   2936  C1A POPE  602     215.457  58.916  36.534  1.00  0.00            
ATOM   2937  D2A POPE  602     217.085  61.971  33.636  1.00  0.00            
ATOM   2938  C3A POPE  602     215.953  65.085  30.946  1.00  0.00            
ATOM   2939  C4A POPE  602     215.222  66.096  27.077  1.00  0.00            
ATOM   2940  C1B POPE  602     219.589  53.516  36.308  1.00  0.00            
ATOM   2941  C2B POPE  602     220.522  51.366  31.925  1.00  0.00            
ATOM   2942  C3B POPE  602     218.940  49.482  27.644  1.00  0.00            
ATOM   2943  C4B POPE  602     216.025  51.785  25.397  1.00  0.00            
ATOM   2944  NH3 POPE  603     240.057  96.509  51.075  1.00  0.00            
ATOM   2945  PO4 POPE  603     236.259  94.483  51.248  1.00  0.00            
ATOM   2946  GL1 POPE  603     236.190  94.758  47.279  1.00  0.00            
ATOM   2947  GL2 POPE  603     237.323  97.048  46.505  1.00  0.00            
ATOM   2948  C1A POPE  603     235.987  93.504  43.175  1.00  0.00            
ATOM   2949  D2A POPE  603     234.621  94.651  39.101  1.00  0.00            
ATOM   2950  C3A POPE  603     235.561  93.222  35.076  1.00  0.00            
ATOM   2951  C4A POPE  603     235.007  90.693  31.568  1.00  0.00            
ATOM   2952  C1B POPE  603     238.994  98.556  41.961  1.00  0.00            
ATOM   2953  C2B POPE  603     236.338  99.701  38.983  1.00  0.00            
ATOM   2954  C3B POPE  603     235.377 101.277  35.145  1.00  0.00            
ATOM   2955  C4B POPE  603     232.946  98.363  32.576  1.00  0.00            
ATOM   2956  NH3 POPE  604     119.286 285.120  46.311  1.00  0.00            
ATOM   2957  PO4 POPE  604     116.134 281.962  46.749  1.00  0.00            
ATOM   2958  GL1 POPE  604     114.186 285.779  44.471  1.00  0.00            
ATOM   2959  GL2 POPE  604     110.612 286.699  43.741  1.00  0.00            
ATOM   2960  C1A POPE  604     114.069 288.666  41.180  1.00  0.00            
ATOM   2961  D2A POPE  604     115.638   0.158  37.938  1.00  0.00            
ATOM   2962  C3A POPE  604     114.005   3.414  35.635  1.00  0.00            
ATOM   2963  C4A POPE  604     112.657   3.274  32.013  1.00  0.00            
ATOM   2964  C1B POPE  604     109.397 288.536  40.320  1.00  0.00            
ATOM   2965  C2B POPE  604     111.020 289.759  35.718  1.00  0.00            
ATOM   2966  C3B POPE  604     114.891 287.882  33.310  1.00  0.00            
ATOM   2967  C4B POPE  604     115.522 283.580  32.833  1.00  0.00            
ATOM   2968  NH3 POPE  605     152.615  23.809  51.131  1.00  0.00            
ATOM   2969  PO4 POPE  605     154.643  19.522  49.362  1.00  0.00            
ATOM   2970  GL1 POPE  605     152.253  16.099  46.854  1.00  0.00            
ATOM   2971  GL2 POPE  605     151.817  13.856  44.367  1.00  0.00            
ATOM   2972  C1A POPE  605     147.263  15.869  45.245  1.00  0.00            
ATOM   2973  D2A POPE  605     145.599  15.612  41.336  1.00  0.00            
ATOM   2974  C3A POPE  605     148.041  16.705  38.468  1.00  0.00            
ATOM   2975  C4A POPE  605     149.920  16.835  34.101  1.00  0.00            
ATOM   2976  C1B POPE  605     151.674  12.614  39.654  1.00  0.00            
ATOM   2977  C2B POPE  605     152.482  12.546  34.358  1.00  0.00            
ATOM   2978  C3B POPE  605     152.863  13.970  30.430  1.00  0.00            
ATOM   2979  C4B POPE  605     156.233  13.469  27.938  1.00  0.00            
ATOM   2980  NH3 POPE  606      70.499  56.220  48.038  1.00  0.00            
ATOM   2981  PO4 POPE  606      66.171  53.535  47.104  1.00  0.00            
ATOM   2982  GL1 POPE  606      67.720  52.579  43.574  1.00  0.00            
ATOM   2983  GL2 POPE  606      65.072  51.209  41.273  1.00  0.00            
ATOM   2984  C1A POPE  606      69.030  54.040  39.433  1.00  0.00            
ATOM   2985  D2A POPE  606      69.553  55.289  36.032  1.00  0.00            
ATOM   2986  C3A POPE  606      67.245  58.414  33.753  1.00  0.00            
ATOM   2987  C4A POPE  606      64.926  61.791  29.756  1.00  0.00            
ATOM   2988  C1B POPE  606      65.555  51.307  36.812  1.00  0.00            
ATOM   2989  C2B POPE  606      63.897  53.544  32.629  1.00  0.00            
ATOM   2990  C3B POPE  606      61.945  56.554  28.973  1.00  0.00            
ATOM   2991  C4B POPE  606      59.722  60.806  29.141  1.00  0.00            
ATOM   2992  NH3 POPE  607     235.251 207.017  56.899  1.00  0.00            
ATOM   2993  PO4 POPE  607     233.522 203.092  59.050  1.00  0.00            
ATOM   2994  GL1 POPE  607     232.492 202.472  55.170  1.00  0.00            
ATOM   2995  GL2 POPE  607     233.829 204.245  51.809  1.00  0.00            
ATOM   2996  C1A POPE  607     232.099 199.380  51.303  1.00  0.00            
ATOM   2997  D2A POPE  607     230.178 199.141  46.414  1.00  0.00            
ATOM   2998  C3A POPE  607     229.986 196.565  42.773  1.00  0.00            
ATOM   2999  C4A POPE  607     226.735 195.636  40.580  1.00  0.00            
ATOM   3000  C1B POPE  607     234.278 202.900  47.980  1.00  0.00            
ATOM   3001  C2B POPE  607     233.681 203.102  44.087  1.00  0.00            
ATOM   3002  C3B POPE  607     230.993 201.883  41.727  1.00  0.00            
ATOM   3003  C4B POPE  607     229.891 202.375  36.435  1.00  0.00            
ATOM   3004  NH3 POPE  608      99.463 130.804  44.731  1.00  0.00            
ATOM   3005  PO4 POPE  608     100.218 134.032  47.298  1.00  0.00            
ATOM   3006  GL1 POPE  608     100.015 134.888  42.579  1.00  0.00            
ATOM   3007  GL2 POPE  608      99.757 133.074  39.539  1.00  0.00            
ATOM   3008  C1A POPE  608      99.897 138.927  39.376  1.00  0.00            
ATOM   3009  D2A POPE  608     100.156 141.649  34.834  1.00  0.00            
ATOM   3010  C3A POPE  608      97.268 140.488  31.917  1.00  0.00            
ATOM   3011  C4A POPE  608      92.791 141.536  29.938  1.00  0.00            
ATOM   3012  C1B POPE  608      99.201 131.393  35.027  1.00  0.00            
ATOM   3013  C2B POPE  608      97.779 129.033  31.618  1.00  0.00            
ATOM   3014  C3B POPE  608      96.093 126.430  27.476  1.00  0.00            
ATOM   3015  C4B POPE  608      93.413 123.377  26.257  1.00  0.00            
ATOM   3016  NH3 POPE  609      90.064 144.551  48.765  1.00  0.00            
ATOM   3017  PO4 POPE  609      91.211 148.258  46.643  1.00  0.00            
ATOM   3018  GL1 POPE  609      90.872 149.193  41.200  1.00  0.00            
ATOM   3019  GL2 POPE  609      88.295 145.942  41.108  1.00  0.00            
ATOM   3020  C1A POPE  609      90.129 152.122  38.268  1.00  0.00            
ATOM   3021  D2A POPE  609      88.639 151.121  33.401  1.00  0.00            
ATOM   3022  C3A POPE  609      87.177 147.793  31.918  1.00  0.00            
ATOM   3023  C4A POPE  609      88.197 144.581  29.449  1.00  0.00            
ATOM   3024  C1B POPE  609      86.941 147.330  37.250  1.00  0.00            
ATOM   3025  C2B POPE  609      83.383 146.622  34.840  1.00  0.00            
ATOM   3026  C3B POPE  609      82.376 146.689  30.278  1.00  0.00            
ATOM   3027  C4B POPE  609      81.454 147.106  26.993  1.00  0.00            
ATOM   3028  NH3 POPE  610     262.974 165.117  55.132  1.00  0.00            
ATOM   3029  PO4 POPE  610     260.920 162.516  54.257  1.00  0.00            
ATOM   3030  GL1 POPE  610     259.303 161.393  50.369  1.00  0.00            
ATOM   3031  GL2 POPE  610     255.967 161.499  49.256  1.00  0.00            
ATOM   3032  C1A POPE  610     259.118 160.227  45.599  1.00  0.00            
ATOM   3033  D2A POPE  610     257.485 160.313  41.664  1.00  0.00            
ATOM   3034  C3A POPE  610     258.926 159.175  38.394  1.00  0.00            
ATOM   3035  C4A POPE  610     260.411 157.023  34.578  1.00  0.00            
ATOM   3036  C1B POPE  610     255.189 163.441  46.254  1.00  0.00            
ATOM   3037  C2B POPE  610     255.682 165.226  42.294  1.00  0.00            
ATOM   3038  C3B POPE  610     256.908 164.470  37.146  1.00  0.00            
ATOM   3039  C4B POPE  610     257.196 167.091  33.804  1.00  0.00            
ATOM   3040  NH3 POPE  611     278.128 226.968  57.479  1.00  0.00            
ATOM   3041  PO4 POPE  611     276.887 221.810  56.363  1.00  0.00            
ATOM   3042  GL1 POPE  611     277.295 225.049  52.837  1.00  0.00            
ATOM   3043  GL2 POPE  611     274.809 227.071  52.753  1.00  0.00            
ATOM   3044  C1A POPE  611     277.966 225.020  48.479  1.00  0.00            
ATOM   3045  D2A POPE  611     277.043 224.679  44.385  1.00  0.00            
ATOM   3046  C3A POPE  611     279.303 222.643  41.322  1.00  0.00            
ATOM   3047  C4A POPE  611     280.027 223.889  36.822  1.00  0.00            
ATOM   3048  C1B POPE  611     272.973 227.229  48.313  1.00  0.00            
ATOM   3049  C2B POPE  611     272.430 228.136  43.922  1.00  0.00            
ATOM   3050  C3B POPE  611     272.450 226.344  40.085  1.00  0.00            
ATOM   3051  C4B POPE  611     270.775 225.350  35.919  1.00  0.00            
ATOM   3052  NH3 POPE  612     119.955 279.087  46.371  1.00  0.00            
ATOM   3053  PO4 POPE  612     124.637 277.949  45.675  1.00  0.00            
ATOM   3054  GL1 POPE  612     126.483 279.003  42.250  1.00  0.00            
ATOM   3055  GL2 POPE  612     128.381 281.706  41.618  1.00  0.00            
ATOM   3056  C1A POPE  612     127.504 278.571  37.808  1.00  0.00            
ATOM   3057  D2A POPE  612     128.605 276.947  34.113  1.00  0.00            
ATOM   3058  C3A POPE  612     130.578 280.843  32.569  1.00  0.00            
ATOM   3059  C4A POPE  612     133.208 283.286  30.185  1.00  0.00            
ATOM   3060  C1B POPE  612     127.772 285.237  38.533  1.00  0.00            
ATOM   3061  C2B POPE  612     127.229 284.331  34.645  1.00  0.00            
ATOM   3062  C3B POPE  612     128.012 284.309  29.916  1.00  0.00            
ATOM   3063  C4B POPE  612     127.234 286.851  27.401  1.00  0.00            
ATOM   3064  NH3 POPE  613     118.609 203.778  42.711  1.00  0.00            
ATOM   3065  PO4 POPE  613     119.640 200.500  40.455  1.00  0.00            
ATOM   3066  GL1 POPE  613     121.550 201.553  37.836  1.00  0.00            
ATOM   3067  GL2 POPE  613     122.906 200.963  35.575  1.00  0.00            
ATOM   3068  C1A POPE  613     119.275 203.385  34.122  1.00  0.00            
ATOM   3069  D2A POPE  613     119.172 207.131  31.587  1.00  0.00            
ATOM   3070  C3A POPE  613     117.351 207.907  26.461  1.00  0.00            
ATOM   3071  C4A POPE  613     115.427 206.905  22.317  1.00  0.00            
ATOM   3072  C1B POPE  613     121.723 199.152  33.002  1.00  0.00            
ATOM   3073  C2B POPE  613     118.950 197.818  30.757  1.00  0.00            
ATOM   3074  C3B POPE  613     117.189 195.236  28.508  1.00  0.00            
ATOM   3075  C4B POPE  613     117.775 192.870  24.864  1.00  0.00            
ATOM   3076  NH3 POPE  614     195.818 221.961  52.001  1.00  0.00            
ATOM   3077  PO4 POPE  614     198.659 220.042  51.444  1.00  0.00            
ATOM   3078  GL1 POPE  614     197.444 220.328  47.308  1.00  0.00            
ATOM   3079  GL2 POPE  614     196.010 216.481  45.813  1.00  0.00            
ATOM   3080  C1A POPE  614     197.638 219.748  42.433  1.00  0.00            
ATOM   3081  D2A POPE  614     199.188 221.598  38.151  1.00  0.00            
ATOM   3082  C3A POPE  614     197.483 217.862  35.055  1.00  0.00            
ATOM   3083  C4A POPE  614     196.185 216.508  31.805  1.00  0.00            
ATOM   3084  C1B POPE  614     191.365 216.401  43.882  1.00  0.00            
ATOM   3085  C2B POPE  614     190.280 217.636  39.927  1.00  0.00            
ATOM   3086  C3B POPE  614     192.631 217.774  36.077  1.00  0.00            
ATOM   3087  C4B POPE  614     194.623 221.596  34.848  1.00  0.00            
ATOM   3088  NH3 POPE  615     231.013 156.962  50.540  1.00  0.00            
ATOM   3089  PO4 POPE  615     234.593 156.811  49.754  1.00  0.00            
ATOM   3090  GL1 POPE  615     234.355 157.047  46.121  1.00  0.00            
ATOM   3091  GL2 POPE  615     231.301 157.188  44.952  1.00  0.00            
ATOM   3092  C1A POPE  615     234.706 157.301  41.081  1.00  0.00            
ATOM   3093  D2A POPE  615     234.698 155.825  37.436  1.00  0.00            
ATOM   3094  C3A POPE  615     234.408 158.292  33.398  1.00  0.00            
ATOM   3095  C4A POPE  615     231.876 160.928  31.932  1.00  0.00            
ATOM   3096  C1B POPE  615     230.136 157.395  39.942  1.00  0.00            
ATOM   3097  C2B POPE  615     229.489 159.983  36.519  1.00  0.00            
ATOM   3098  C3B POPE  615     227.688 158.322  32.401  1.00  0.00            
ATOM   3099  C4B POPE  615     224.757 157.629  30.550  1.00  0.00            
ATOM   3100  NH3 POPE  616     275.144 268.340  55.783  1.00  0.00            
ATOM   3101  PO4 POPE  616     280.026 267.025  56.311  1.00  0.00            
ATOM   3102  GL1 POPE  616     282.788 268.050  52.431  1.00  0.00            
ATOM   3103  GL2 POPE  616     285.680 269.201  53.657  1.00  0.00            
ATOM   3104  C1A POPE  616     283.741 268.592  49.194  1.00  0.00            
ATOM   3105  D2A POPE  616     285.571 267.427  45.725  1.00  0.00            
ATOM   3106  C3A POPE  616     283.508 266.883  41.671  1.00  0.00            
ATOM   3107  C4A POPE  616     282.793 267.600  36.863  1.00  0.00            
ATOM   3108  C1B POPE  616     287.182 272.741  49.949  1.00  0.00            
ATOM   3109  C2B POPE  616     287.273 276.382  49.357  1.00  0.00            
ATOM   3110  C3B POPE  616     287.386 280.010  47.177  1.00  0.00            
ATOM   3111  C4B POPE  616     285.983 282.665  43.309  1.00  0.00            
ATOM   3112  NH3 POPE  617     159.482 224.954  47.235  1.00  0.00            
ATOM   3113  PO4 POPE  617     162.108 228.674  45.998  1.00  0.00            
ATOM   3114  GL1 POPE  617     162.300 226.751  42.361  1.00  0.00            
ATOM   3115  GL2 POPE  617     165.143 225.635  42.018  1.00  0.00            
ATOM   3116  C1A POPE  617     161.084 227.717  38.629  1.00  0.00            
ATOM   3117  D2A POPE  617     162.533 229.948  34.685  1.00  0.00            
ATOM   3118  C3A POPE  617     162.395 226.520  31.596  1.00  0.00            
ATOM   3119  C4A POPE  617     161.776 223.970  28.446  1.00  0.00            
ATOM   3120  C1B POPE  617     165.553 226.443  37.140  1.00  0.00            
ATOM   3121  C2B POPE  617     166.504 228.470  33.633  1.00  0.00            
ATOM   3122  C3B POPE  617     165.883 229.013  28.404  1.00  0.00            
ATOM   3123  C4B POPE  617     165.766 225.360  25.747  1.00  0.00            
ATOM   3124  NH3 POPE  618     158.614  30.917  48.112  1.00  0.00            
ATOM   3125  PO4 POPE  618     158.979  27.846  50.935  1.00  0.00            
ATOM   3126  GL1 POPE  618     158.881  25.943  46.667  1.00  0.00            
ATOM   3127  GL2 POPE  618     155.453  24.105  46.359  1.00  0.00            
ATOM   3128  C1A POPE  618     157.960  27.615  42.766  1.00  0.00            
ATOM   3129  D2A POPE  618     155.515  29.828  39.684  1.00  0.00            
ATOM   3130  C3A POPE  618     156.792  29.541  35.262  1.00  0.00            
ATOM   3131  C4A POPE  618     155.342  32.065  31.180  1.00  0.00            
ATOM   3132  C1B POPE  618     154.344  24.160  42.314  1.00  0.00            
ATOM   3133  C2B POPE  618     154.189  25.253  37.803  1.00  0.00            
ATOM   3134  C3B POPE  618     155.457  25.233  32.925  1.00  0.00            
ATOM   3135  C4B POPE  618     154.571  24.359  28.692  1.00  0.00            
ATOM   3136  NH3 POPE  619      75.551 213.667  45.663  1.00  0.00            
ATOM   3137  PO4 POPE  619      73.531 210.091  45.485  1.00  0.00            
ATOM   3138  GL1 POPE  619      73.861 210.210  41.413  1.00  0.00            
ATOM   3139  GL2 POPE  619      76.496 207.650  40.690  1.00  0.00            
ATOM   3140  C1A POPE  619      73.787 209.441  37.112  1.00  0.00            
ATOM   3141  D2A POPE  619      72.200 211.211  33.367  1.00  0.00            
ATOM   3142  C3A POPE  619      72.626 209.968  29.705  1.00  0.00            
ATOM   3143  C4A POPE  619      71.601 209.120  24.578  1.00  0.00            
ATOM   3144  C1B POPE  619      78.302 206.367  37.072  1.00  0.00            
ATOM   3145  C2B POPE  619      80.974 204.473  34.028  1.00  0.00            
ATOM   3146  C3B POPE  619      80.329 203.734  29.263  1.00  0.00            
ATOM   3147  C4B POPE  619      82.792 204.788  27.535  1.00  0.00            
ATOM   3148  NH3 POPE  620     239.718 139.395  54.313  1.00  0.00            
ATOM   3149  PO4 POPE  620     238.463 136.833  51.385  1.00  0.00            
ATOM   3150  GL1 POPE  620     241.811 134.433  48.859  1.00  0.00            
ATOM   3151  GL2 POPE  620     241.651 131.459  47.232  1.00  0.00            
ATOM   3152  C1A POPE  620     243.908 134.863  44.814  1.00  0.00            
ATOM   3153  D2A POPE  620     243.666 136.090  40.974  1.00  0.00            
ATOM   3154  C3A POPE  620     244.874 139.149  38.520  1.00  0.00            
ATOM   3155  C4A POPE  620     246.035 142.500  36.218  1.00  0.00            
ATOM   3156  C1B POPE  620     240.750 131.601  41.985  1.00  0.00            
ATOM   3157  C2B POPE  620     243.077 131.595  37.987  1.00  0.00            
ATOM   3158  C3B POPE  620     247.203 134.116  37.849  1.00  0.00            
ATOM   3159  C4B POPE  620     251.185 134.055  36.883  1.00  0.00            
ATOM   3160  NH3 POPE  621     287.692  53.662  46.303  1.00  0.00            
ATOM   3161  PO4 POPE  621       1.898  53.051  48.047  1.00  0.00            
ATOM   3162  GL1 POPE  621       2.530  53.612  43.844  1.00  0.00            
ATOM   3163  GL2 POPE  621       1.173  56.703  43.359  1.00  0.00            
ATOM   3164  C1A POPE  621       4.628  51.376  40.394  1.00  0.00            
ATOM   3165  D2A POPE  621       5.857  50.323  35.101  1.00  0.00            
ATOM   3166  C3A POPE  621       2.404  49.723  31.578  1.00  0.00            
ATOM   3167  C4A POPE  621       2.210  46.726  28.310  1.00  0.00            
ATOM   3168  C1B POPE  621       2.670  56.134  38.820  1.00  0.00            
ATOM   3169  C2B POPE  621       4.759  55.739  34.911  1.00  0.00            
ATOM   3170  C3B POPE  621       5.444  53.911  30.930  1.00  0.00            
ATOM   3171  C4B POPE  621       5.290  55.751  26.024  1.00  0.00            
ATOM   3172  NH3 POPE  622     261.229 214.698  57.713  1.00  0.00            
ATOM   3173  PO4 POPE  622     260.443 218.028  58.832  1.00  0.00            
ATOM   3174  GL1 POPE  622     262.369 218.893  54.443  1.00  0.00            
ATOM   3175  GL2 POPE  622     264.350 215.581  53.418  1.00  0.00            
ATOM   3176  C1A POPE  622     263.164 220.769  50.917  1.00  0.00            
ATOM   3177  D2A POPE  622     262.829 224.184  47.549  1.00  0.00            
ATOM   3178  C3A POPE  622     262.595 222.954  43.522  1.00  0.00            
ATOM   3179  C4A POPE  622     260.509 220.789  40.856  1.00  0.00            
ATOM   3180  C1B POPE  622     260.911 215.817  50.318  1.00  0.00            
ATOM   3181  C2B POPE  622     257.249 216.269  50.263  1.00  0.00            
ATOM   3182  C3B POPE  622     255.892 219.160  46.765  1.00  0.00            
ATOM   3183  C4B POPE  622     255.892 221.568  42.480  1.00  0.00            
ATOM   3184  NH3 POPE  623     187.405  18.141  49.835  1.00  0.00            
ATOM   3185  PO4 POPE  623     190.318  15.281  49.483  1.00  0.00            
ATOM   3186  GL1 POPE  623     188.350  15.756  45.465  1.00  0.00            
ATOM   3187  GL2 POPE  623     185.574  16.799  45.250  1.00  0.00            
ATOM   3188  C1A POPE  623     187.000  13.743  41.377  1.00  0.00            
ATOM   3189  D2A POPE  623     186.377  13.116  38.439  1.00  0.00            
ATOM   3190  C3A POPE  623     187.671   9.052  37.832  1.00  0.00            
ATOM   3191  C4A POPE  623     191.075   7.955  36.081  1.00  0.00            
ATOM   3192  C1B POPE  623     184.602  18.623  41.053  1.00  0.00            
ATOM   3193  C2B POPE  623     184.384  19.644  36.674  1.00  0.00            
ATOM   3194  C3B POPE  623     186.956  20.362  33.276  1.00  0.00            
ATOM   3195  C4B POPE  623     189.773  21.010  29.251  1.00  0.00            
ATOM   3196  NH3 POPE  624     116.101 253.498  53.375  1.00  0.00            
ATOM   3197  PO4 POPE  624     118.182 253.017  49.018  1.00  0.00            
ATOM   3198  GL1 POPE  624     117.764 253.974  44.236  1.00  0.00            
ATOM   3199  GL2 POPE  624     115.797 252.659  42.488  1.00  0.00            
ATOM   3200  C1A POPE  624     120.824 252.840  39.770  1.00  0.00            
ATOM   3201  D2A POPE  624     121.526 252.739  35.504  1.00  0.00            
ATOM   3202  C3A POPE  624     123.975 250.270  33.476  1.00  0.00            
ATOM   3203  C4A POPE  624     127.528 250.504  30.691  1.00  0.00            
ATOM   3204  C1B POPE  624     116.139 254.020  38.389  1.00  0.00            
ATOM   3205  C2B POPE  624     116.511 252.736  34.223  1.00  0.00            
ATOM   3206  C3B POPE  624     114.329 251.381  30.078  1.00  0.00            
ATOM   3207  C4B POPE  624     110.213 250.295  28.578  1.00  0.00            
ATOM   3208  NH3 POPE  625     272.540  10.409  49.476  1.00  0.00            
ATOM   3209  PO4 POPE  625     272.835  14.588  47.769  1.00  0.00            
ATOM   3210  GL1 POPE  625     273.226  17.623  45.584  1.00  0.00            
ATOM   3211  GL2 POPE  625     269.578  17.963  45.611  1.00  0.00            
ATOM   3212  C1A POPE  625     275.471  19.101  42.217  1.00  0.00            
ATOM   3213  D2A POPE  625     277.706  17.363  38.393  1.00  0.00            
ATOM   3214  C3A POPE  625     279.853  13.913  38.830  1.00  0.00            
ATOM   3215  C4A POPE  625     279.740  10.074  36.944  1.00  0.00            
ATOM   3216  C1B POPE  625     270.211  18.465  41.388  1.00  0.00            
ATOM   3217  C2B POPE  625     272.811  18.785  38.401  1.00  0.00            
ATOM   3218  C3B POPE  625     273.979  17.594  34.191  1.00  0.00            
ATOM   3219  C4B POPE  625     276.255  19.202  31.179  1.00  0.00            
ATOM   3220  NH3 POPE  626     212.323  61.880  49.970  1.00  0.00            
ATOM   3221  PO4 POPE  626     211.338  63.950  45.919  1.00  0.00            
ATOM   3222  GL1 POPE  626     214.081  65.072  41.902  1.00  0.00            
ATOM   3223  GL2 POPE  626     212.946  68.907  41.405  1.00  0.00            
ATOM   3224  C1A POPE  626     214.356  65.376  37.674  1.00  0.00            
ATOM   3225  D2A POPE  626     211.961  63.157  34.436  1.00  0.00            
ATOM   3226  C3A POPE  626     210.856  65.493  30.005  1.00  0.00            
ATOM   3227  C4A POPE  626     206.430  67.210  28.678  1.00  0.00            
ATOM   3228  C1B POPE  626     212.605  70.695  37.379  1.00  0.00            
ATOM   3229  C2B POPE  626     212.494  73.813  35.026  1.00  0.00            
ATOM   3230  C3B POPE  626     213.634  75.047  30.605  1.00  0.00            
ATOM   3231  C4B POPE  626     214.187  75.063  26.529  1.00  0.00            
ATOM   3232  NH3 POPE  627     287.168 177.825  59.108  1.00  0.00            
ATOM   3233  PO4 POPE  627     282.780 179.624  58.350  1.00  0.00            
ATOM   3234  GL1 POPE  627     283.501 179.732  54.014  1.00  0.00            
ATOM   3235  GL2 POPE  627     284.819 177.174  51.061  1.00  0.00            
ATOM   3236  C1A POPE  627     284.569 182.679  50.833  1.00  0.00            
ATOM   3237  D2A POPE  627     286.090 185.258  47.420  1.00  0.00            
ATOM   3238  C3A POPE  627       0.007 183.821  46.830  1.00  0.00            
ATOM   3239  C4A POPE  627       3.370 185.571  48.570  1.00  0.00            
ATOM   3240  C1B POPE  627     286.835 179.259  47.164  1.00  0.00            
ATOM   3241  C2B POPE  627     289.311 179.490  42.831  1.00  0.00            
ATOM   3242  C3B POPE  627     287.959 181.711  39.510  1.00  0.00            
ATOM   3243  C4B POPE  627       1.485 183.001  36.952  1.00  0.00            
ATOM   3244  NH3 POPE  628     288.622  88.699  46.521  1.00  0.00            
ATOM   3245  PO4 POPE  628     284.184  88.206  45.550  1.00  0.00            
ATOM   3246  GL1 POPE  628     283.831  87.192  40.769  1.00  0.00            
ATOM   3247  GL2 POPE  628     280.563  88.835  40.406  1.00  0.00            
ATOM   3248  C1A POPE  628     282.520  84.347  37.709  1.00  0.00            
ATOM   3249  D2A POPE  628     281.087  79.709  37.084  1.00  0.00            
ATOM   3250  C3A POPE  628     283.679  76.980  35.387  1.00  0.00            
ATOM   3251  C4A POPE  628     287.578  74.451  35.736  1.00  0.00            
ATOM   3252  C1B POPE  628     278.148  87.237  37.014  1.00  0.00            
ATOM   3253  C2B POPE  628     278.989  84.800  34.439  1.00  0.00            
ATOM   3254  C3B POPE  628     278.260  84.350  29.711  1.00  0.00            
ATOM   3255  C4B POPE  628     275.318  83.595  26.037  1.00  0.00            
ATOM   3256  NH3 POPE  629      64.293 179.526  47.178  1.00  0.00            
ATOM   3257  PO4 POPE  629      69.382 178.457  45.014  1.00  0.00            
ATOM   3258  GL1 POPE  629      65.822 177.218  42.885  1.00  0.00            
ATOM   3259  GL2 POPE  629      65.331 180.818  42.514  1.00  0.00            
ATOM   3260  C1A POPE  629      64.733 177.659  38.154  1.00  0.00            
ATOM   3261  D2A POPE  629      63.003 174.768  34.908  1.00  0.00            
ATOM   3262  C3A POPE  629      60.053 175.006  31.411  1.00  0.00            
ATOM   3263  C4A POPE  629      58.144 176.282  27.157  1.00  0.00            
ATOM   3264  C1B POPE  629      64.927 182.810  39.321  1.00  0.00            
ATOM   3265  C2B POPE  629      64.652 182.743  35.102  1.00  0.00            
ATOM   3266  C3B POPE  629      64.111 184.086  30.767  1.00  0.00            
ATOM   3267  C4B POPE  629      60.724 183.419  27.093  1.00  0.00            
ATOM   3268  NH3 POPE  630     221.175 257.363  49.616  1.00  0.00            
ATOM   3269  PO4 POPE  630     217.671 255.933  48.495  1.00  0.00            
ATOM   3270  GL1 POPE  630     220.298 255.500  44.669  1.00  0.00            
ATOM   3271  GL2 POPE  630     217.009 255.367  43.246  1.00  0.00            
ATOM   3272  C1A POPE  630     221.267 258.089  41.038  1.00  0.00            
ATOM   3273  D2A POPE  630     221.638 260.939  38.881  1.00  0.00            
ATOM   3274  C3A POPE  630     220.018 261.460  34.389  1.00  0.00            
ATOM   3275  C4A POPE  630     217.134 261.292  31.587  1.00  0.00            
ATOM   3276  C1B POPE  630     218.331 253.569  39.036  1.00  0.00            
ATOM   3277  C2B POPE  630     217.703 252.594  35.126  1.00  0.00            
ATOM   3278  C3B POPE  630     214.732 249.035  33.740  1.00  0.00            
ATOM   3279  C4B POPE  630     214.977 244.277  31.452  1.00  0.00            
ATOM   3280  NH3 POPE  631     253.645 260.455  52.764  1.00  0.00            
ATOM   3281  PO4 POPE  631     250.230 256.624  53.192  1.00  0.00            
ATOM   3282  GL1 POPE  631     251.990 255.423  49.191  1.00  0.00            
ATOM   3283  GL2 POPE  631     248.526 254.654  47.590  1.00  0.00            
ATOM   3284  C1A POPE  631     255.627 253.659  47.429  1.00  0.00            
ATOM   3285  D2A POPE  631     260.488 253.069  46.385  1.00  0.00            
ATOM   3286  C3A POPE  631     262.874 255.099  42.872  1.00  0.00            
ATOM   3287  C4A POPE  631     265.039 257.798  41.661  1.00  0.00            
ATOM   3288  C1B POPE  631     249.427 255.975  43.898  1.00  0.00            
ATOM   3289  C2B POPE  631     250.952 253.724  40.271  1.00  0.00            
ATOM   3290  C3B POPE  631     251.902 252.379  35.774  1.00  0.00            
ATOM   3291  C4B POPE  631     249.955 251.115  32.492  1.00  0.00            
ATOM   3292  NH3 POPE  632     260.836  53.170  50.798  1.00  0.00            
ATOM   3293  PO4 POPE  632     257.882  50.644  48.559  1.00  0.00            
ATOM   3294  GL1 POPE  632     255.913  48.972  45.498  1.00  0.00            
ATOM   3295  GL2 POPE  632     256.699  51.534  43.022  1.00  0.00            
ATOM   3296  C1A POPE  632     253.967  45.755  42.891  1.00  0.00            
ATOM   3297  D2A POPE  632     252.671  41.257  41.848  1.00  0.00            
ATOM   3298  C3A POPE  632     252.350  41.525  37.297  1.00  0.00            
ATOM   3299  C4A POPE  632     251.194  43.837  33.342  1.00  0.00            
ATOM   3300  C1B POPE  632     257.002  49.073  39.942  1.00  0.00            
ATOM   3301  C2B POPE  632     255.461  46.604  38.027  1.00  0.00            
ATOM   3302  C3B POPE  632     256.237  44.098  34.132  1.00  0.00            
ATOM   3303  C4B POPE  632     257.428  40.276  34.197  1.00  0.00            
ATOM   3304  NH3 POPE  633     122.924  59.795  45.764  1.00  0.00            
ATOM   3305  PO4 POPE  633     126.069  56.961  47.903  1.00  0.00            
ATOM   3306  GL1 POPE  633     127.982  57.676  43.725  1.00  0.00            
ATOM   3307  GL2 POPE  633     129.839  54.793  43.123  1.00  0.00            
ATOM   3308  C1A POPE  633     129.242  59.141  39.935  1.00  0.00            
ATOM   3309  D2A POPE  633     129.844  58.682  34.902  1.00  0.00            
ATOM   3310  C3A POPE  633     129.313  62.510  32.605  1.00  0.00            
ATOM   3311  C4A POPE  633     125.505  64.091  30.966  1.00  0.00            
ATOM   3312  C1B POPE  633     129.168  54.679  37.999  1.00  0.00            
ATOM   3313  C2B POPE  633     127.187  54.250  34.538  1.00  0.00            
ATOM   3314  C3B POPE  633     126.290  54.635  29.245  1.00  0.00            
ATOM   3315  C4B POPE  633     124.542  54.031  25.890  1.00  0.00            
ATOM   3316  NH3 POPE  634     195.851  15.199  48.930  1.00  0.00            
ATOM   3317  PO4 POPE  634     197.914  19.528  49.216  1.00  0.00            
ATOM   3318  GL1 POPE  634     198.242  21.583  46.092  1.00  0.00            
ATOM   3319  GL2 POPE  634     197.207  24.558  44.415  1.00  0.00            
ATOM   3320  C1A POPE  634     203.201  21.037  44.066  1.00  0.00            
ATOM   3321  D2A POPE  634     203.322  21.119  39.940  1.00  0.00            
ATOM   3322  C3A POPE  634     206.127  21.972  37.345  1.00  0.00            
ATOM   3323  C4A POPE  634     209.868  21.700  35.735  1.00  0.00            
ATOM   3324  C1B POPE  634     198.513  23.608  40.202  1.00  0.00            
ATOM   3325  C2B POPE  634     200.739  24.551  36.873  1.00  0.00            
ATOM   3326  C3B POPE  634     202.055  22.130  33.763  1.00  0.00            
ATOM   3327  C4B POPE  634     201.134  18.955  31.901  1.00  0.00            
ATOM   3328  NH3 POPE  635     222.043 233.788  55.676  1.00  0.00            
ATOM   3329  PO4 POPE  635     221.402 230.516  52.512  1.00  0.00            
ATOM   3330  GL1 POPE  635     222.843 230.169  47.893  1.00  0.00            
ATOM   3331  GL2 POPE  635     221.166 227.039  46.541  1.00  0.00            
ATOM   3332  C1A POPE  635     225.320 230.676  43.611  1.00  0.00            
ATOM   3333  D2A POPE  635     228.813 230.076  39.484  1.00  0.00            
ATOM   3334  C3A POPE  635     230.147 232.143  36.760  1.00  0.00            
ATOM   3335  C4A POPE  635     232.580 235.123  35.790  1.00  0.00            
ATOM   3336  C1B POPE  635     223.286 226.758  42.074  1.00  0.00            
ATOM   3337  C2B POPE  635     224.854 227.263  37.653  1.00  0.00            
ATOM   3338  C3B POPE  635     227.511 224.520  35.214  1.00  0.00            
ATOM   3339  C4B POPE  635     227.765 222.087  32.513  1.00  0.00            
ATOM   3340  NH3 POPE  636      20.395  87.104  48.628  1.00  0.00            
ATOM   3341  PO4 POPE  636      16.316  86.987  49.051  1.00  0.00            
ATOM   3342  GL1 POPE  636      14.527  84.441  45.044  1.00  0.00            
ATOM   3343  GL2 POPE  636      11.432  84.366  45.345  1.00  0.00            
ATOM   3344  C1A POPE  636      13.849  83.960  40.951  1.00  0.00            
ATOM   3345  D2A POPE  636      14.130  83.237  37.414  1.00  0.00            
ATOM   3346  C3A POPE  636      12.390  83.679  32.627  1.00  0.00            
ATOM   3347  C4A POPE  636      10.445  84.760  28.935  1.00  0.00            
ATOM   3348  C1B POPE  636      10.230  87.407  42.277  1.00  0.00            
ATOM   3349  C2B POPE  636       9.752  86.359  37.738  1.00  0.00            
ATOM   3350  C3B POPE  636      10.317  87.828  33.755  1.00  0.00            
ATOM   3351  C4B POPE  636       6.864  87.167  31.338  1.00  0.00            
ATOM   3352  NH3 POPE  637     284.202 135.133  52.757  1.00  0.00            
ATOM   3353  PO4 POPE  637     284.922 139.270  52.899  1.00  0.00            
ATOM   3354  GL1 POPE  637     286.568 138.252  48.595  1.00  0.00            
ATOM   3355  GL2 POPE  637     288.643 140.425  46.566  1.00  0.00            
ATOM   3356  C1A POPE  637     286.035 134.842  46.158  1.00  0.00            
ATOM   3357  D2A POPE  637     285.849 133.418  42.126  1.00  0.00            
ATOM   3358  C3A POPE  637     284.045 135.843  39.657  1.00  0.00            
ATOM   3359  C4A POPE  637     281.670 136.657  35.903  1.00  0.00            
ATOM   3360  C1B POPE  637     287.815 138.247  42.318  1.00  0.00            
ATOM   3361  C2B POPE  637     286.099 139.943  38.960  1.00  0.00            
ATOM   3362  C3B POPE  637     284.270 143.538  40.051  1.00  0.00            
ATOM   3363  C4B POPE  637     280.301 144.882  38.662  1.00  0.00            
ATOM   3364  NH3 POPE  638     112.933 154.210  39.424  1.00  0.00            
ATOM   3365  PO4 POPE  638     109.737 150.383  41.492  1.00  0.00            
ATOM   3366  GL1 POPE  638     111.800 147.282  38.617  1.00  0.00            
ATOM   3367  GL2 POPE  638     113.489 149.077  36.702  1.00  0.00            
ATOM   3368  C1A POPE  638     111.982 143.886  35.126  1.00  0.00            
ATOM   3369  D2A POPE  638     113.432 142.608  30.787  1.00  0.00            
ATOM   3370  C3A POPE  638     113.459 139.053  29.210  1.00  0.00            
ATOM   3371  C4A POPE  638     114.028 134.392  31.504  1.00  0.00            
ATOM   3372  C1B POPE  638     115.297 151.654  33.707  1.00  0.00            
ATOM   3373  C2B POPE  638     116.446 155.631  32.979  1.00  0.00            
ATOM   3374  C3B POPE  638     116.144 159.337  33.113  1.00  0.00            
ATOM   3375  C4B POPE  638     113.708 162.693  34.032  1.00  0.00            
ATOM   3376  NH3 POPE  639      30.346 152.268  49.689  1.00  0.00            
ATOM   3377  PO4 POPE  639      32.801 149.276  52.079  1.00  0.00            
ATOM   3378  GL1 POPE  639      34.564 148.935  48.187  1.00  0.00            
ATOM   3379  GL2 POPE  639      37.717 149.443  46.456  1.00  0.00            
ATOM   3380  C1A POPE  639      33.038 147.280  43.852  1.00  0.00            
ATOM   3381  D2A POPE  639      29.156 148.256  42.087  1.00  0.00            
ATOM   3382  C3A POPE  639      29.161 145.839  37.919  1.00  0.00            
ATOM   3383  C4A POPE  639      31.357 145.239  34.942  1.00  0.00            
ATOM   3384  C1B POPE  639      35.519 151.986  42.918  1.00  0.00            
ATOM   3385  C2B POPE  639      32.894 151.297  39.282  1.00  0.00            
ATOM   3386  C3B POPE  639      30.537 150.636  36.401  1.00  0.00            
ATOM   3387  C4B POPE  639      26.630 149.199  35.594  1.00  0.00            
ATOM   3388  NH3 POPE  640      70.686 251.637  48.807  1.00  0.00            
ATOM   3389  PO4 POPE  640      66.892 254.560  49.925  1.00  0.00            
ATOM   3390  GL1 POPE  640      66.223 254.891  46.094  1.00  0.00            
ATOM   3391  GL2 POPE  640      63.315 254.168  44.610  1.00  0.00            
ATOM   3392  C1A POPE  640      67.839 255.798  42.666  1.00  0.00            
ATOM   3393  D2A POPE  640      66.478 256.604  37.324  1.00  0.00            
ATOM   3394  C3A POPE  640      65.529 253.222  34.029  1.00  0.00            
ATOM   3395  C4A POPE  640      65.126 250.953  30.179  1.00  0.00            
ATOM   3396  C1B POPE  640      63.090 253.017  40.644  1.00  0.00            
ATOM   3397  C2B POPE  640      60.989 252.282  36.677  1.00  0.00            
ATOM   3398  C3B POPE  640      60.644 251.583  32.359  1.00  0.00            
ATOM   3399  C4B POPE  640      61.897 247.676  29.756  1.00  0.00            
ATOM   3400  NH3 POPE  641      16.995  82.138  49.122  1.00  0.00            
ATOM   3401  PO4 POPE  641      16.983  78.557  47.125  1.00  0.00            
ATOM   3402  GL1 POPE  641      16.588  80.218  42.721  1.00  0.00            
ATOM   3403  GL2 POPE  641      15.165  78.289  40.424  1.00  0.00            
ATOM   3404  C1A POPE  641      18.752  80.551  38.158  1.00  0.00            
ATOM   3405  D2A POPE  641      18.633  81.339  33.347  1.00  0.00            
ATOM   3406  C3A POPE  641      16.794  85.272  31.114  1.00  0.00            
ATOM   3407  C4A POPE  641      15.228  89.268  32.020  1.00  0.00            
ATOM   3408  C1B POPE  641      14.780  78.192  36.569  1.00  0.00            
ATOM   3409  C2B POPE  641      12.479  78.313  32.672  1.00  0.00            
ATOM   3410  C3B POPE  641      15.622  79.052  28.966  1.00  0.00            
ATOM   3411  C4B POPE  641      18.357  78.348  24.784  1.00  0.00            
ATOM   3412  NH3 POPE  642      20.765  17.864  51.440  1.00  0.00            
ATOM   3413  PO4 POPE  642      19.964  22.466  50.325  1.00  0.00            
ATOM   3414  GL1 POPE  642      20.242  21.167  45.950  1.00  0.00            
ATOM   3415  GL2 POPE  642      16.846  20.166  45.680  1.00  0.00            
ATOM   3416  C1A POPE  642      22.987  22.914  41.816  1.00  0.00            
ATOM   3417  D2A POPE  642      23.034  25.684  39.001  1.00  0.00            
ATOM   3418  C3A POPE  642      21.151  24.779  35.341  1.00  0.00            
ATOM   3419  C4A POPE  642      21.594  21.461  32.585  1.00  0.00            
ATOM   3420  C1B POPE  642      16.138  17.668  42.651  1.00  0.00            
ATOM   3421  C2B POPE  642      16.199  18.235  38.067  1.00  0.00            
ATOM   3422  C3B POPE  642      16.914  21.169  34.472  1.00  0.00            
ATOM   3423  C4B POPE  642      17.930  24.884  31.474  1.00  0.00            
ATOM   3424  NH3 POPE  643     222.727  85.522  54.535  1.00  0.00            
ATOM   3425  PO4 POPE  643     220.488  88.196  51.613  1.00  0.00            
ATOM   3426  GL1 POPE  643     219.744  87.883  47.099  1.00  0.00            
ATOM   3427  GL2 POPE  643     217.127  86.906  45.101  1.00  0.00            
ATOM   3428  C1A POPE  643     221.133  89.037  43.681  1.00  0.00            
ATOM   3429  D2A POPE  643     223.108  89.154  39.274  1.00  0.00            
ATOM   3430  C3A POPE  643     225.126  85.155  39.169  1.00  0.00            
ATOM   3431  C4A POPE  643     228.322  84.129  37.758  1.00  0.00            
ATOM   3432  C1B POPE  643     215.974  86.854  41.909  1.00  0.00            
ATOM   3433  C2B POPE  643     215.673  89.695  38.545  1.00  0.00            
ATOM   3434  C3B POPE  643     219.584  91.999  37.440  1.00  0.00            
ATOM   3435  C4B POPE  643     220.361  96.653  37.879  1.00  0.00            
ATOM   3436  NH3 POPE  644       8.050   9.482  55.059  1.00  0.00            
ATOM   3437  PO4 POPE  644       4.714  11.433  52.195  1.00  0.00            
ATOM   3438  GL1 POPE  644       5.242  12.088  48.864  1.00  0.00            
ATOM   3439  GL2 POPE  644       4.620  14.603  47.272  1.00  0.00            
ATOM   3440  C1A POPE  644       5.232   9.233  45.506  1.00  0.00            
ATOM   3441  D2A POPE  644       7.054   8.164  40.825  1.00  0.00            
ATOM   3442  C3A POPE  644       6.710  10.947  37.085  1.00  0.00            
ATOM   3443  C4A POPE  644       3.725  12.168  34.194  1.00  0.00            
ATOM   3444  C1B POPE  644       6.827  17.572  44.634  1.00  0.00            
ATOM   3445  C2B POPE  644       6.657  17.851  40.071  1.00  0.00            
ATOM   3446  C3B POPE  644       7.564  16.469  35.977  1.00  0.00            
ATOM   3447  C4B POPE  644       6.391  15.727  31.999  1.00  0.00            
ATOM   3448  NH3 POPE  645      28.254  51.665  47.348  1.00  0.00            
ATOM   3449  PO4 POPE  645      32.702  51.293  48.199  1.00  0.00            
ATOM   3450  GL1 POPE  645      32.593  51.958  43.321  1.00  0.00            
ATOM   3451  GL2 POPE  645      31.183  54.178  42.606  1.00  0.00            
ATOM   3452  C1A POPE  645      34.186  53.538  38.924  1.00  0.00            
ATOM   3453  D2A POPE  645      32.503  55.211  35.747  1.00  0.00            
ATOM   3454  C3A POPE  645      32.452  53.029  32.523  1.00  0.00            
ATOM   3455  C4A POPE  645      32.159  49.479  29.635  1.00  0.00            
ATOM   3456  C1B POPE  645      28.952  56.320  39.230  1.00  0.00            
ATOM   3457  C2B POPE  645      27.044  57.965  35.051  1.00  0.00            
ATOM   3458  C3B POPE  645      27.712  59.712  31.140  1.00  0.00            
ATOM   3459  C4B POPE  645      28.651  58.028  27.070  1.00  0.00            
ATOM   3460  NH3 POPE  646      37.085 251.083  54.337  1.00  0.00            
ATOM   3461  PO4 POPE  646      34.367 249.238  51.465  1.00  0.00            
ATOM   3462  GL1 POPE  646      35.597 248.879  47.816  1.00  0.00            
ATOM   3463  GL2 POPE  646      38.152 249.379  45.421  1.00  0.00            
ATOM   3464  C1A POPE  646      33.869 247.206  43.553  1.00  0.00            
ATOM   3465  D2A POPE  646      32.277 248.443  38.955  1.00  0.00            
ATOM   3466  C3A POPE  646      33.711 251.543  37.042  1.00  0.00            
ATOM   3467  C4A POPE  646      33.418 256.037  34.703  1.00  0.00            
ATOM   3468  C1B POPE  646      37.638 250.187  40.899  1.00  0.00            
ATOM   3469  C2B POPE  646      37.694 253.857  38.690  1.00  0.00            
ATOM   3470  C3B POPE  646      38.418 257.915  35.876  1.00  0.00            
ATOM   3471  C4B POPE  646      35.239 261.493  34.667  1.00  0.00            
ATOM   3472  NH3 POPE  647     251.598 185.712  57.749  1.00  0.00            
ATOM   3473  PO4 POPE  647     255.632 183.932  58.825  1.00  0.00            
ATOM   3474  GL1 POPE  647     256.978 184.108  54.694  1.00  0.00            
ATOM   3475  GL2 POPE  647     257.614 180.569  53.211  1.00  0.00            
ATOM   3476  C1A POPE  647     258.665 186.521  51.271  1.00  0.00            
ATOM   3477  D2A POPE  647     262.929 187.267  49.055  1.00  0.00            
ATOM   3478  C3A POPE  647     262.474 188.692  45.587  1.00  0.00            
ATOM   3479  C4A POPE  647     262.213 189.406  41.336  1.00  0.00            
ATOM   3480  C1B POPE  647     257.970 182.775  48.783  1.00  0.00            
ATOM   3481  C2B POPE  647     260.105 184.267  45.760  1.00  0.00            
ATOM   3482  C3B POPE  647     259.024 184.598  41.695  1.00  0.00            
ATOM   3483  C4B POPE  647     256.754 188.240  38.952  1.00  0.00            
ATOM   3484  NH3 POPE  648      99.637 152.737  42.232  1.00  0.00            
ATOM   3485  PO4 POPE  648     100.472 149.761  43.858  1.00  0.00            
ATOM   3486  GL1 POPE  648     101.757 148.116  40.008  1.00  0.00            
ATOM   3487  GL2 POPE  648     100.837 150.769  37.529  1.00  0.00            
ATOM   3488  C1A POPE  648     102.890 146.291  36.331  1.00  0.00            
ATOM   3489  D2A POPE  648     104.116 144.045  32.327  1.00  0.00            
ATOM   3490  C3A POPE  648     103.834 140.576  31.251  1.00  0.00            
ATOM   3491  C4A POPE  648     104.199 136.714  30.552  1.00  0.00            
ATOM   3492  C1B POPE  648      99.725 149.438  33.212  1.00  0.00            
ATOM   3493  C2B POPE  648      97.153 149.371  29.318  1.00  0.00            
ATOM   3494  C3B POPE  648      96.886 150.449  25.205  1.00  0.00            
ATOM   3495  C4B POPE  648      95.613 154.158  23.031  1.00  0.00            
ATOM   3496  NH3 POPE  649     231.780  35.155  50.415  1.00  0.00            
ATOM   3497  PO4 POPE  649     227.181  34.093  50.774  1.00  0.00            
ATOM   3498  GL1 POPE  649     227.587  31.526  46.968  1.00  0.00            
ATOM   3499  GL2 POPE  649     231.772  30.761  47.342  1.00  0.00            
ATOM   3500  C1A POPE  649     227.710  28.114  43.974  1.00  0.00            
ATOM   3501  D2A POPE  649     230.871  24.763  43.784  1.00  0.00            
ATOM   3502  C3A POPE  649     233.291  23.407  39.492  1.00  0.00            
ATOM   3503  C4A POPE  649     237.625  23.021  38.795  1.00  0.00            
ATOM   3504  C1B POPE  649     234.328  28.876  43.839  1.00  0.00            
ATOM   3505  C2B POPE  649     235.671  27.784  40.333  1.00  0.00            
ATOM   3506  C3B POPE  649     235.536  27.219  37.480  1.00  0.00            
ATOM   3507  C4B POPE  649     232.732  24.911  34.990  1.00  0.00            
ATOM   3508  NH3 POPE  650      21.007 112.883  52.601  1.00  0.00            
ATOM   3509  PO4 POPE  650      16.922 112.044  52.300  1.00  0.00            
ATOM   3510  GL1 POPE  650      15.864 111.064  48.061  1.00  0.00            
ATOM   3511  GL2 POPE  650      20.229 111.837  47.608  1.00  0.00            
ATOM   3512  C1A POPE  650      14.032 113.645  44.142  1.00  0.00            
ATOM   3513  D2A POPE  650      13.694 113.843  39.444  1.00  0.00            
ATOM   3514  C3A POPE  650      15.352 112.077  36.604  1.00  0.00            
ATOM   3515  C4A POPE  650      15.751 111.166  31.748  1.00  0.00            
ATOM   3516  C1B POPE  650      21.961 114.030  44.714  1.00  0.00            
ATOM   3517  C2B POPE  650      18.429 115.772  41.537  1.00  0.00            
ATOM   3518  C3B POPE  650      17.041 116.544  35.858  1.00  0.00            
ATOM   3519  C4B POPE  650      16.286 116.342  31.046  1.00  0.00            
ATOM   3520  NH3 POPE  651     141.280 261.135  45.784  1.00  0.00            
ATOM   3521  PO4 POPE  651     143.757 264.335  46.879  1.00  0.00            
ATOM   3522  GL1 POPE  651     144.404 264.705  42.306  1.00  0.00            
ATOM   3523  GL2 POPE  651     147.421 265.204  39.779  1.00  0.00            
ATOM   3524  C1A POPE  651     141.472 267.019  39.471  1.00  0.00            
ATOM   3525  D2A POPE  651     139.094 268.004  35.177  1.00  0.00            
ATOM   3526  C3A POPE  651     138.977 272.342  32.831  1.00  0.00            
ATOM   3527  C4A POPE  651     138.249 275.950  30.378  1.00  0.00            
ATOM   3528  C1B POPE  651     146.056 267.274  35.937  1.00  0.00            
ATOM   3529  C2B POPE  651     148.599 267.897  32.415  1.00  0.00            
ATOM   3530  C3B POPE  651     147.664 268.260  29.243  1.00  0.00            
ATOM   3531  C4B POPE  651     144.768 269.497  26.496  1.00  0.00            
ATOM   3532  NH3 POPE  652     110.968 128.601  50.888  1.00  0.00            
ATOM   3533  PO4 POPE  652     112.055 129.447  47.802  1.00  0.00            
ATOM   3534  GL1 POPE  652     112.646 132.342  44.145  1.00  0.00            
ATOM   3535  GL2 POPE  652     111.139 132.720  42.630  1.00  0.00            
ATOM   3536  C1A POPE  652     113.505 137.109  41.902  1.00  0.00            
ATOM   3537  D2A POPE  652     110.063 137.986  38.290  1.00  0.00            
ATOM   3538  C3A POPE  652     108.493 135.576  34.611  1.00  0.00            
ATOM   3539  C4A POPE  652     108.088 132.736  31.393  1.00  0.00            
ATOM   3540  C1B POPE  652     109.970 132.188  39.061  1.00  0.00            
ATOM   3541  C2B POPE  652     111.545 131.684  35.185  1.00  0.00            
ATOM   3542  C3B POPE  652     112.202 127.303  32.467  1.00  0.00            
ATOM   3543  C4B POPE  652     112.594 123.893  29.776  1.00  0.00            
ATOM   3544  NH3 POPE  653      40.665   9.990  49.876  1.00  0.00            
ATOM   3545  PO4 POPE  653      44.404  13.034  50.529  1.00  0.00            
ATOM   3546  GL1 POPE  653      44.939  13.657  46.129  1.00  0.00            
ATOM   3547  GL2 POPE  653      43.105  10.528  45.486  1.00  0.00            
ATOM   3548  C1A POPE  653      45.217  14.763  42.417  1.00  0.00            
ATOM   3549  D2A POPE  653      44.210  14.916  37.980  1.00  0.00            
ATOM   3550  C3A POPE  653      40.543  14.755  37.424  1.00  0.00            
ATOM   3551  C4A POPE  653      37.234  13.174  36.194  1.00  0.00            
ATOM   3552  C1B POPE  653      42.603  10.307  41.744  1.00  0.00            
ATOM   3553  C2B POPE  653      45.174   8.989  37.438  1.00  0.00            
ATOM   3554  C3B POPE  653      46.700   8.349  33.596  1.00  0.00            
ATOM   3555  C4B POPE  653      48.100   9.213  29.259  1.00  0.00            
ATOM   3556  NH3 POPE  654     147.717 207.895  43.895  1.00  0.00            
ATOM   3557  PO4 POPE  654     151.999 210.424  43.834  1.00  0.00            
ATOM   3558  GL1 POPE  654     154.902 209.340  40.943  1.00  0.00            
ATOM   3559  GL2 POPE  654     157.547 208.402  41.639  1.00  0.00            
ATOM   3560  C1A POPE  654     155.750 209.957  37.065  1.00  0.00            
ATOM   3561  D2A POPE  654     157.689 209.622  33.812  1.00  0.00            
ATOM   3562  C3A POPE  654     156.964 211.751  29.923  1.00  0.00            
ATOM   3563  C4A POPE  654     156.462 211.219  25.447  1.00  0.00            
ATOM   3564  C1B POPE  654     159.976 207.094  38.148  1.00  0.00            
ATOM   3565  C2B POPE  654     161.454 205.924  34.276  1.00  0.00            
ATOM   3566  C3B POPE  654     161.382 208.199  29.868  1.00  0.00            
ATOM   3567  C4B POPE  654     163.496 210.235  26.648  1.00  0.00            
ATOM   3568  NH3 POPE  655     162.103 258.174  49.129  1.00  0.00            
ATOM   3569  PO4 POPE  655     165.814 259.828  48.153  1.00  0.00            
ATOM   3570  GL1 POPE  655     163.637 259.518  44.442  1.00  0.00            
ATOM   3571  GL2 POPE  655     165.202 261.081  42.101  1.00  0.00            
ATOM   3572  C1A POPE  655     164.665 255.837  40.693  1.00  0.00            
ATOM   3573  D2A POPE  655     163.046 251.801  38.792  1.00  0.00            
ATOM   3574  C3A POPE  655     161.980 251.742  34.015  1.00  0.00            
ATOM   3575  C4A POPE  655     163.966 252.979  30.645  1.00  0.00            
ATOM   3576  C1B POPE  655     162.039 260.984  39.202  1.00  0.00            
ATOM   3577  C2B POPE  655     161.107 262.888  36.218  1.00  0.00            
ATOM   3578  C3B POPE  655     160.820 262.769  32.549  1.00  0.00            
ATOM   3579  C4B POPE  655     162.897 259.947  29.603  1.00  0.00            
ATOM   3580  NH3 POPE  656     252.239 288.738  47.518  1.00  0.00            
ATOM   3581  PO4 POPE  656     248.051 287.770  49.026  1.00  0.00            
ATOM   3582  GL1 POPE  656     248.381 288.764  44.422  1.00  0.00            
ATOM   3583  GL2 POPE  656     251.577 289.482  42.498  1.00  0.00            
ATOM   3584  C1A POPE  656     247.368 289.274  39.597  1.00  0.00            
ATOM   3585  D2A POPE  656     245.410   2.201  36.464  1.00  0.00            
ATOM   3586  C3A POPE  656     245.248   1.175  31.657  1.00  0.00            
ATOM   3587  C4A POPE  656     246.828   0.909  27.834  1.00  0.00            
ATOM   3588  C1B POPE  656     251.739 287.443  37.809  1.00  0.00            
ATOM   3589  C2B POPE  656     249.694 288.211  34.194  1.00  0.00            
ATOM   3590  C3B POPE  656     249.809   1.373  32.048  1.00  0.00            
ATOM   3591  C4B POPE  656     249.858   5.129  28.822  1.00  0.00            
ATOM   3592  NH3 POPE  657      38.351 146.514  50.309  1.00  0.00            
ATOM   3593  PO4 POPE  657      34.630 144.681  51.684  1.00  0.00            
ATOM   3594  GL1 POPE  657      35.191 141.761  48.844  1.00  0.00            
ATOM   3595  GL2 POPE  657      35.491 144.093  46.519  1.00  0.00            
ATOM   3596  C1A POPE  657      34.840 138.849  46.018  1.00  0.00            
ATOM   3597  D2A POPE  657      34.986 134.494  44.444  1.00  0.00            
ATOM   3598  C3A POPE  657      34.647 132.593  40.712  1.00  0.00            
ATOM   3599  C4A POPE  657      35.370 128.747  40.388  1.00  0.00            
ATOM   3600  C1B POPE  657      35.759 142.408  42.030  1.00  0.00            
ATOM   3601  C2B POPE  657      38.228 141.892  38.223  1.00  0.00            
ATOM   3602  C3B POPE  657      41.935 140.330  35.938  1.00  0.00            
ATOM   3603  C4B POPE  657      43.440 139.084  32.137  1.00  0.00            
ATOM   3604  NH3 POPE  658     189.110 161.152  46.279  1.00  0.00            
ATOM   3605  PO4 POPE  658     184.224 160.666  47.040  1.00  0.00            
ATOM   3606  GL1 POPE  658     184.984 160.406  42.614  1.00  0.00            
ATOM   3607  GL2 POPE  658     187.520 158.730  42.529  1.00  0.00            
ATOM   3608  C1A POPE  658     187.170 161.133  37.914  1.00  0.00            
ATOM   3609  D2A POPE  658     185.123 160.629  33.183  1.00  0.00            
ATOM   3610  C3A POPE  658     185.733 164.340  29.867  1.00  0.00            
ATOM   3611  C4A POPE  658     185.791 165.600  25.697  1.00  0.00            
ATOM   3612  C1B POPE  658     186.866 155.906  39.243  1.00  0.00            
ATOM   3613  C2B POPE  658     187.770 156.902  35.579  1.00  0.00            
ATOM   3614  C3B POPE  658     188.740 157.536  31.023  1.00  0.00            
ATOM   3615  C4B POPE  658     189.149 161.205  28.147  1.00  0.00            
ATOM   3616  NH3 POPE  659     155.694 289.235  47.079  1.00  0.00            
ATOM   3617  PO4 POPE  659     156.465 285.153  46.780  1.00  0.00            
ATOM   3618  GL1 POPE  659     157.351 287.096  42.142  1.00  0.00            
ATOM   3619  GL2 POPE  659     159.312 289.528  42.771  1.00  0.00            
ATOM   3620  C1A POPE  659     157.895 285.183  38.166  1.00  0.00            
ATOM   3621  D2A POPE  659     157.436 283.256  35.003  1.00  0.00            
ATOM   3622  C3A POPE  659     155.787 285.009  31.014  1.00  0.00            
ATOM   3623  C4A POPE  659     157.228 288.965  29.025  1.00  0.00            
ATOM   3624  C1B POPE  659     157.660   0.810  38.989  1.00  0.00            
ATOM   3625  C2B POPE  659     155.894   4.350  36.973  1.00  0.00            
ATOM   3626  C3B POPE  659     155.284   7.838  34.408  1.00  0.00            
ATOM   3627  C4B POPE  659     151.521   8.260  32.031  1.00  0.00            
ATOM   3628  NH3 POPE  660     233.367 142.517  57.108  1.00  0.00            
ATOM   3629  PO4 POPE  660     234.314 139.406  53.843  1.00  0.00            
ATOM   3630  GL1 POPE  660     234.006 138.189  49.147  1.00  0.00            
ATOM   3631  GL2 POPE  660     231.336 137.726  47.388  1.00  0.00            
ATOM   3632  C1A POPE  660     236.211 140.054  45.097  1.00  0.00            
ATOM   3633  D2A POPE  660     235.044 143.196  41.221  1.00  0.00            
ATOM   3634  C3A POPE  660     238.710 146.105  40.049  1.00  0.00            
ATOM   3635  C4A POPE  660     240.876 150.536  40.605  1.00  0.00            
ATOM   3636  C1B POPE  660     231.454 139.054  43.111  1.00  0.00            
ATOM   3637  C2B POPE  660     230.430 137.414  39.336  1.00  0.00            
ATOM   3638  C3B POPE  660     231.590 136.919  35.331  1.00  0.00            
ATOM   3639  C4B POPE  660     233.684 136.189  31.639  1.00  0.00            
ATOM   3640  NH3 POPE  661     249.814  70.018  48.501  1.00  0.00            
ATOM   3641  PO4 POPE  661     253.763  72.308  48.740  1.00  0.00            
ATOM   3642  GL1 POPE  661     253.927  75.319  44.975  1.00  0.00            
ATOM   3643  GL2 POPE  661     256.706  76.483  46.106  1.00  0.00            
ATOM   3644  C1A POPE  661     256.014  75.395  40.890  1.00  0.00            
ATOM   3645  D2A POPE  661     256.012  74.736  37.536  1.00  0.00            
ATOM   3646  C3A POPE  661     252.503  73.605  35.450  1.00  0.00            
ATOM   3647  C4A POPE  661     248.531  73.466  36.829  1.00  0.00            
ATOM   3648  C1B POPE  661     259.689  78.070  43.088  1.00  0.00            
ATOM   3649  C2B POPE  661     260.953  76.999  38.418  1.00  0.00            
ATOM   3650  C3B POPE  661     261.531  76.913  33.744  1.00  0.00            
ATOM   3651  C4B POPE  661     264.573  75.639  29.981  1.00  0.00            
ATOM   3652  NH3 POPE  662     185.114 260.198  47.426  1.00  0.00            
ATOM   3653  PO4 POPE  662     181.646 260.434  49.176  1.00  0.00            
ATOM   3654  GL1 POPE  662     179.116 258.122  46.080  1.00  0.00            
ATOM   3655  GL2 POPE  662     181.759 257.432  44.810  1.00  0.00            
ATOM   3656  C1A POPE  662     177.609 255.557  42.318  1.00  0.00            
ATOM   3657  D2A POPE  662     176.513 251.783  41.476  1.00  0.00            
ATOM   3658  C3A POPE  662     174.319 252.826  37.723  1.00  0.00            
ATOM   3659  C4A POPE  662     171.927 250.111  35.057  1.00  0.00            
ATOM   3660  C1B POPE  662     182.632 256.181  40.912  1.00  0.00            
ATOM   3661  C2B POPE  662     182.614 257.569  36.190  1.00  0.00            
ATOM   3662  C3B POPE  662     181.274 258.922  32.906  1.00  0.00            
ATOM   3663  C4B POPE  662     180.647 259.403  28.464  1.00  0.00            
ATOM   3664  NH3 POPE  663     143.047 105.891  56.929  1.00  0.00            
ATOM   3665  PO4 POPE  663     145.534 102.428  55.334  1.00  0.00            
ATOM   3666  GL1 POPE  663     143.882 103.766  51.356  1.00  0.00            
ATOM   3667  GL2 POPE  663     145.768 103.936  48.175  1.00  0.00            
ATOM   3668  C1A POPE  663     140.573 104.180  48.670  1.00  0.00            
ATOM   3669  D2A POPE  663     136.178 103.866  47.787  1.00  0.00            
ATOM   3670  C3A POPE  663     134.308 103.304  44.210  1.00  0.00            
ATOM   3671  C4A POPE  663     132.125 100.630  40.819  1.00  0.00            
ATOM   3672  C1B POPE  663     146.923 101.272  45.141  1.00  0.00            
ATOM   3673  C2B POPE  663     147.550 100.514  41.056  1.00  0.00            
ATOM   3674  C3B POPE  663     150.755 102.803  38.402  1.00  0.00            
ATOM   3675  C4B POPE  663     150.766 105.900  34.879  1.00  0.00            
ATOM   3676  NH3 POPE  664     127.013 168.614  45.658  1.00  0.00            
ATOM   3677  PO4 POPE  664     128.348 172.719  46.282  1.00  0.00            
ATOM   3678  GL1 POPE  664     128.867 171.330  41.895  1.00  0.00            
ATOM   3679  GL2 POPE  664     125.968 170.663  39.058  1.00  0.00            
ATOM   3680  C1A POPE  664     131.135 170.663  39.678  1.00  0.00            
ATOM   3681  D2A POPE  664     132.625 169.152  36.034  1.00  0.00            
ATOM   3682  C3A POPE  664     135.928 169.022  34.097  1.00  0.00            
ATOM   3683  C4A POPE  664     136.839 169.495  30.003  1.00  0.00            
ATOM   3684  C1B POPE  664     127.929 167.869  35.405  1.00  0.00            
ATOM   3685  C2B POPE  664     126.353 166.880  30.939  1.00  0.00            
ATOM   3686  C3B POPE  664     126.276 164.010  27.384  1.00  0.00            
ATOM   3687  C4B POPE  664     122.964 164.951  24.759  1.00  0.00            
ATOM   3688  NH3 POPE  665     126.263 110.253  53.082  1.00  0.00            
ATOM   3689  PO4 POPE  665     125.418 105.854  51.454  1.00  0.00            
ATOM   3690  GL1 POPE  665     128.565 107.824  49.533  1.00  0.00            
ATOM   3691  GL2 POPE  665     126.704 110.861  48.087  1.00  0.00            
ATOM   3692  C1A POPE  665     132.405 107.637  46.612  1.00  0.00            
ATOM   3693  D2A POPE  665     136.357 108.239  45.044  1.00  0.00            
ATOM   3694  C3A POPE  665     137.468 112.646  43.334  1.00  0.00            
ATOM   3695  C4A POPE  665     139.234 117.391  43.079  1.00  0.00            
ATOM   3696  C1B POPE  665     124.091 108.463  44.524  1.00  0.00            
ATOM   3697  C2B POPE  665     125.580 106.480  41.387  1.00  0.00            
ATOM   3698  C3B POPE  665     123.913 103.904  38.403  1.00  0.00            
ATOM   3699  C4B POPE  665     120.074 100.843  39.577  1.00  0.00            
ATOM   3700  NH3 POPE  666     125.827  91.880  48.419  1.00  0.00            
ATOM   3701  PO4 POPE  666     130.396  91.234  48.733  1.00  0.00            
ATOM   3702  GL1 POPE  666     130.858  91.176  44.290  1.00  0.00            
ATOM   3703  GL2 POPE  666     129.093  93.987  44.403  1.00  0.00            
ATOM   3704  C1A POPE  666     131.909  91.809  39.960  1.00  0.00            
ATOM   3705  D2A POPE  666     131.135  91.861  34.882  1.00  0.00            
ATOM   3706  C3A POPE  666     133.724  92.795  31.107  1.00  0.00            
ATOM   3707  C4A POPE  666     135.940  92.984  28.269  1.00  0.00            
ATOM   3708  C1B POPE  666     129.107  96.534  41.605  1.00  0.00            
ATOM   3709  C2B POPE  666     130.614  97.557  36.856  1.00  0.00            
ATOM   3710  C3B POPE  666     134.564  97.228  35.336  1.00  0.00            
ATOM   3711  C4B POPE  666     137.843  99.073  33.355  1.00  0.00            
ATOM   3712  NH3 POPE  667     164.643  60.415  47.786  1.00  0.00            
ATOM   3713  PO4 POPE  667     161.898  58.718  50.421  1.00  0.00            
ATOM   3714  GL1 POPE  667     159.711  57.740  46.063  1.00  0.00            
ATOM   3715  GL2 POPE  667     160.799  60.053  44.257  1.00  0.00            
ATOM   3716  C1A POPE  667     158.525  56.316  42.228  1.00  0.00            
ATOM   3717  D2A POPE  667     159.689  56.135  38.272  1.00  0.00            
ATOM   3718  C3A POPE  667     158.992  54.876  34.514  1.00  0.00            
ATOM   3719  C4A POPE  667     160.603  56.607  30.276  1.00  0.00            
ATOM   3720  C1B POPE  667     160.935  60.922  39.576  1.00  0.00            
ATOM   3721  C2B POPE  667     158.131  60.134  35.747  1.00  0.00            
ATOM   3722  C3B POPE  667     154.574  60.001  33.826  1.00  0.00            
ATOM   3723  C4B POPE  667     152.353  62.243  31.077  1.00  0.00            
ATOM   3724  NH3 POPE  668     272.361 247.397  56.528  1.00  0.00            
ATOM   3725  PO4 POPE  668     273.413 242.655  55.963  1.00  0.00            
ATOM   3726  GL1 POPE  668     273.001 244.114  52.122  1.00  0.00            
ATOM   3727  GL2 POPE  668     270.734 242.018  51.301  1.00  0.00            
ATOM   3728  C1A POPE  668     273.515 244.844  48.060  1.00  0.00            
ATOM   3729  D2A POPE  668     275.752 245.767  43.822  1.00  0.00            
ATOM   3730  C3A POPE  668     275.220 243.345  39.421  1.00  0.00            
ATOM   3731  C4A POPE  668     277.615 243.512  35.420  1.00  0.00            
ATOM   3732  C1B POPE  668     269.672 241.129  46.335  1.00  0.00            
ATOM   3733  C2B POPE  668     271.933 242.811  42.987  1.00  0.00            
ATOM   3734  C3B POPE  668     270.470 245.497  38.739  1.00  0.00            
ATOM   3735  C4B POPE  668     269.112 249.173  38.667  1.00  0.00            
ATOM   3736  NH3 POPE  669     216.577 136.331  50.549  1.00  0.00            
ATOM   3737  PO4 POPE  669     214.056 138.793  49.210  1.00  0.00            
ATOM   3738  GL1 POPE  669     212.080 140.874  45.595  1.00  0.00            
ATOM   3739  GL2 POPE  669     210.218 139.293  43.116  1.00  0.00            
ATOM   3740  C1A POPE  669     214.216 142.247  42.614  1.00  0.00            
ATOM   3741  D2A POPE  669     218.346 143.159  41.707  1.00  0.00            
ATOM   3742  C3A POPE  669     218.570 144.221  37.993  1.00  0.00            
ATOM   3743  C4A POPE  669     216.004 144.214  33.840  1.00  0.00            
ATOM   3744  C1B POPE  669     209.076 140.023  39.025  1.00  0.00            
ATOM   3745  C2B POPE  669     208.985 143.588  37.863  1.00  0.00            
ATOM   3746  C3B POPE  669     207.406 145.783  35.147  1.00  0.00            
ATOM   3747  C4B POPE  669     207.285 144.446  30.164  1.00  0.00            
ATOM   3748  NH3 POPE  670     115.462 245.110  43.998  1.00  0.00            
ATOM   3749  PO4 POPE  670     119.547 243.942  45.935  1.00  0.00            
ATOM   3750  GL1 POPE  670     120.325 244.673  41.740  1.00  0.00            
ATOM   3751  GL2 POPE  670     119.070 247.942  41.322  1.00  0.00            
ATOM   3752  C1A POPE  670     122.640 242.789  39.049  1.00  0.00            
ATOM   3753  D2A POPE  670     121.480 241.742  34.467  1.00  0.00            
ATOM   3754  C3A POPE  670     123.106 244.170  30.877  1.00  0.00            
ATOM   3755  C4A POPE  670     123.773 247.668  28.843  1.00  0.00            
ATOM   3756  C1B POPE  670     116.150 248.943  38.618  1.00  0.00            
ATOM   3757  C2B POPE  670     114.246 247.999  34.833  1.00  0.00            
ATOM   3758  C3B POPE  670     113.744 246.133  30.764  1.00  0.00            
ATOM   3759  C4B POPE  670     113.693 246.443  26.594  1.00  0.00            
ATOM   3760  NH3 POPE  671     157.576 239.750  44.784  1.00  0.00            
ATOM   3761  PO4 POPE  671     153.660 239.868  43.371  1.00  0.00            
ATOM   3762  GL1 POPE  671     155.775 243.644  42.070  1.00  0.00            
ATOM   3763  GL2 POPE  671     159.331 243.654  40.592  1.00  0.00            
ATOM   3764  C1A POPE  671     155.940 247.310  38.362  1.00  0.00            
ATOM   3765  D2A POPE  671     156.373 247.073  33.895  1.00  0.00            
ATOM   3766  C3A POPE  671     157.767 250.052  32.649  1.00  0.00            
ATOM   3767  C4A POPE  671     158.285 253.540  30.308  1.00  0.00            
ATOM   3768  C1B POPE  671     159.770 242.622  35.523  1.00  0.00            
ATOM   3769  C2B POPE  671     158.984 243.631  31.188  1.00  0.00            
ATOM   3770  C3B POPE  671     156.300 245.990  28.256  1.00  0.00            
ATOM   3771  C4B POPE  671     154.886 248.491  24.919  1.00  0.00            
ATOM   3772  NH3 POPE  672      47.543  51.212  44.017  1.00  0.00            
ATOM   3773  PO4 POPE  672      50.628  48.026  45.813  1.00  0.00            
ATOM   3774  GL1 POPE  672      51.317  49.248  41.255  1.00  0.00            
ATOM   3775  GL2 POPE  672      50.557  52.988  40.292  1.00  0.00            
ATOM   3776  C1A POPE  672      51.680  47.608  37.323  1.00  0.00            
ATOM   3777  D2A POPE  672      53.625  49.368  33.008  1.00  0.00            
ATOM   3778  C3A POPE  672      57.621  48.432  31.533  1.00  0.00            
ATOM   3779  C4A POPE  672      60.255  45.128  28.964  1.00  0.00            
ATOM   3780  C1B POPE  672      54.157  56.067  40.453  1.00  0.00            
ATOM   3781  C2B POPE  672      57.559  56.222  40.546  1.00  0.00            
ATOM   3782  C3B POPE  672      58.140  57.672  37.025  1.00  0.00            
ATOM   3783  C4B POPE  672      57.133  57.774  31.989  1.00  0.00            
ATOM   3784  NH3 POPE  673     261.158 184.664  57.334  1.00  0.00            
ATOM   3785  PO4 POPE  673     265.654 185.214  55.781  1.00  0.00            
ATOM   3786  GL1 POPE  673     266.197 185.398  52.044  1.00  0.00            
ATOM   3787  GL2 POPE  673     267.444 189.080  51.097  1.00  0.00            
ATOM   3788  C1A POPE  673     266.892 184.527  48.121  1.00  0.00            
ATOM   3789  D2A POPE  673     266.851 185.214  43.882  1.00  0.00            
ATOM   3790  C3A POPE  673     269.035 188.094  41.556  1.00  0.00            
ATOM   3791  C4A POPE  673     267.648 191.518  38.232  1.00  0.00            
ATOM   3792  C1B POPE  673     267.563 189.725  47.257  1.00  0.00            
ATOM   3793  C2B POPE  673     266.368 191.452  44.226  1.00  0.00            
ATOM   3794  C3B POPE  673     263.440 193.826  39.890  1.00  0.00            
ATOM   3795  C4B POPE  673     263.416 191.157  35.629  1.00  0.00            
ATOM   3796  NH3 POPE  674     212.516 243.662  52.956  1.00  0.00            
ATOM   3797  PO4 POPE  674     216.832 243.738  55.293  1.00  0.00            
ATOM   3798  GL1 POPE  674     218.856 242.901  51.592  1.00  0.00            
ATOM   3799  GL2 POPE  674     217.592 241.048  50.103  1.00  0.00            
ATOM   3800  C1A POPE  674     219.488 245.636  48.882  1.00  0.00            
ATOM   3801  D2A POPE  674     220.501 245.750  44.962  1.00  0.00            
ATOM   3802  C3A POPE  674     222.482 242.986  42.259  1.00  0.00            
ATOM   3803  C4A POPE  674     224.883 239.229  41.843  1.00  0.00            
ATOM   3804  C1B POPE  674     215.934 236.812  50.034  1.00  0.00            
ATOM   3805  C2B POPE  674     215.151 235.555  45.725  1.00  0.00            
ATOM   3806  C3B POPE  674     216.826 234.282  41.193  1.00  0.00            
ATOM   3807  C4B POPE  674     219.106 233.773  37.152  1.00  0.00            
ATOM   3808  NH3 POPE  675     108.445 110.880  52.322  1.00  0.00            
ATOM   3809  PO4 POPE  675     106.609 112.607  48.486  1.00  0.00            
ATOM   3810  GL1 POPE  675     104.396 111.244  44.512  1.00  0.00            
ATOM   3811  GL2 POPE  675     105.478 113.816  43.147  1.00  0.00            
ATOM   3812  C1A POPE  675     103.884 107.793  40.265  1.00  0.00            
ATOM   3813  D2A POPE  675     104.708 105.211  37.159  1.00  0.00            
ATOM   3814  C3A POPE  675     106.068 106.840  33.648  1.00  0.00            
ATOM   3815  C4A POPE  675     102.824 108.158  30.657  1.00  0.00            
ATOM   3816  C1B POPE  675     108.666 115.999  40.273  1.00  0.00            
ATOM   3817  C2B POPE  675     108.873 114.898  35.175  1.00  0.00            
ATOM   3818  C3B POPE  675     109.555 118.445  31.859  1.00  0.00            
ATOM   3819  C4B POPE  675     108.863 120.857  27.464  1.00  0.00            
ATOM   3820  NH3 POPE  676      36.185 229.861  56.069  1.00  0.00            
ATOM   3821  PO4 POPE  676      33.807 231.735  53.186  1.00  0.00            
ATOM   3822  GL1 POPE  676      33.736 230.307  49.677  1.00  0.00            
ATOM   3823  GL2 POPE  676      32.874 226.162  48.761  1.00  0.00            
ATOM   3824  C1A POPE  676      32.263 231.577  45.458  1.00  0.00            
ATOM   3825  D2A POPE  676      32.906 233.291  41.275  1.00  0.00            
ATOM   3826  C3A POPE  676      30.386 235.022  38.925  1.00  0.00            
ATOM   3827  C4A POPE  676      28.376 236.522  35.946  1.00  0.00            
ATOM   3828  C1B POPE  676      34.851 227.444  44.050  1.00  0.00            
ATOM   3829  C2B POPE  676      33.182 228.658  39.992  1.00  0.00            
ATOM   3830  C3B POPE  676      35.003 227.217  36.215  1.00  0.00            
ATOM   3831  C4B POPE  676      32.810 225.532  32.729  1.00  0.00            
ATOM   3832  NH3 POPE  677      12.986 131.084  54.636  1.00  0.00            
ATOM   3833  PO4 POPE  677       9.309 132.065  52.138  1.00  0.00            
ATOM   3834  GL1 POPE  677       7.317 133.404  47.785  1.00  0.00            
ATOM   3835  GL2 POPE  677       8.195 135.518  47.004  1.00  0.00            
ATOM   3836  C1A POPE  677       5.285 132.593  43.268  1.00  0.00            
ATOM   3837  D2A POPE  677       5.474 133.078  38.777  1.00  0.00            
ATOM   3838  C3A POPE  677       3.631 135.663  36.049  1.00  0.00            
ATOM   3839  C4A POPE  677       1.410 137.990  34.216  1.00  0.00            
ATOM   3840  C1B POPE  677       8.564 136.619  42.420  1.00  0.00            
ATOM   3841  C2B POPE  677       8.478 137.735  38.216  1.00  0.00            
ATOM   3842  C3B POPE  677       6.171 140.146  35.681  1.00  0.00            
ATOM   3843  C4B POPE  677       4.763 143.967  32.210  1.00  0.00            
ATOM   3844  NH3 POPE  678     246.887  91.524  49.563  1.00  0.00            
ATOM   3845  PO4 POPE  678     245.312  96.084  50.096  1.00  0.00            
ATOM   3846  GL1 POPE  678     243.352  96.307  47.021  1.00  0.00            
ATOM   3847  GL2 POPE  678     241.655  98.411  46.952  1.00  0.00            
ATOM   3848  C1A POPE  678     241.321  94.057  43.760  1.00  0.00            
ATOM   3849  D2A POPE  678     240.492  94.173  39.701  1.00  0.00            
ATOM   3850  C3A POPE  678     238.886  90.402  38.578  1.00  0.00            
ATOM   3851  C4A POPE  678     238.358  88.308  33.830  1.00  0.00            
ATOM   3852  C1B POPE  678     244.594  99.013  42.812  1.00  0.00            
ATOM   3853  C2B POPE  678     243.861  97.672  39.600  1.00  0.00            
ATOM   3854  C3B POPE  678     243.360  95.497  35.873  1.00  0.00            
ATOM   3855  C4B POPE  678     240.888  93.266  33.886  1.00  0.00            
ATOM   3856  NH3 POPE  679       6.696 203.040  56.616  1.00  0.00            
ATOM   3857  PO4 POPE  679       5.890 203.952  52.260  1.00  0.00            
ATOM   3858  GL1 POPE  679       5.234 201.518  49.247  1.00  0.00            
ATOM   3859  GL2 POPE  679       6.104 198.654  48.147  1.00  0.00            
ATOM   3860  C1A POPE  679       2.997 203.134  45.781  1.00  0.00            
ATOM   3861  D2A POPE  679       0.928 202.250  41.579  1.00  0.00            
ATOM   3862  C3A POPE  679       1.206 204.425  37.981  1.00  0.00            
ATOM   3863  C4A POPE  679       2.750 204.037  33.933  1.00  0.00            
ATOM   3864  C1B POPE  679       5.772 198.956  43.600  1.00  0.00            
ATOM   3865  C2B POPE  679       8.549 200.741  40.757  1.00  0.00            
ATOM   3866  C3B POPE  679      11.059 199.981  37.362  1.00  0.00            
ATOM   3867  C4B POPE  679      11.305 199.649  33.690  1.00  0.00            
ATOM   3868  NH3 POPE  680     153.772 106.578  55.194  1.00  0.00            
ATOM   3869  PO4 POPE  680     156.976 109.861  52.334  1.00  0.00            
ATOM   3870  GL1 POPE  680     157.789 109.607  47.520  1.00  0.00            
ATOM   3871  GL2 POPE  680     161.436 108.028  46.682  1.00  0.00            
ATOM   3872  C1A POPE  680     159.521 110.944  43.313  1.00  0.00            
ATOM   3873  D2A POPE  680     159.627 109.252  39.086  1.00  0.00            
ATOM   3874  C3A POPE  680     161.286 111.038  36.353  1.00  0.00            
ATOM   3875  C4A POPE  680     162.355 111.115  32.476  1.00  0.00            
ATOM   3876  C1B POPE  680     158.898 104.459  45.931  1.00  0.00            
ATOM   3877  C2B POPE  680     157.790 100.665  46.130  1.00  0.00            
ATOM   3878  C3B POPE  680     157.108  98.477  42.770  1.00  0.00            
ATOM   3879  C4B POPE  680     154.582  94.890  42.013  1.00  0.00            
ATOM   3880  NH3 POPE  681     173.296 271.955  49.567  1.00  0.00            
ATOM   3881  PO4 POPE  681     176.757 272.602  46.676  1.00  0.00            
ATOM   3882  GL1 POPE  681     177.222 272.008  42.538  1.00  0.00            
ATOM   3883  GL2 POPE  681     179.740 270.748  42.670  1.00  0.00            
ATOM   3884  C1A POPE  681     175.642 270.591  39.308  1.00  0.00            
ATOM   3885  D2A POPE  681     174.537 272.599  34.280  1.00  0.00            
ATOM   3886  C3A POPE  681     171.340 272.886  31.217  1.00  0.00            
ATOM   3887  C4A POPE  681     169.425 269.679  29.461  1.00  0.00            
ATOM   3888  C1B POPE  681     180.945 271.257  38.614  1.00  0.00            
ATOM   3889  C2B POPE  681     183.142 268.286  34.754  1.00  0.00            
ATOM   3890  C3B POPE  681     186.832 265.995  33.795  1.00  0.00            
ATOM   3891  C4B POPE  681     189.209 265.258  30.963  1.00  0.00            
ATOM   3892  NH3 POPE  682      17.656 257.754  56.677  1.00  0.00            
ATOM   3893  PO4 POPE  682      20.410 256.029  54.529  1.00  0.00            
ATOM   3894  GL1 POPE  682      23.040 256.879  50.206  1.00  0.00            
ATOM   3895  GL2 POPE  682      23.779 260.152  48.756  1.00  0.00            
ATOM   3896  C1A POPE  682      21.824 256.147  46.386  1.00  0.00            
ATOM   3897  D2A POPE  682      22.219 256.586  42.487  1.00  0.00            
ATOM   3898  C3A POPE  682      25.485 257.761  39.199  1.00  0.00            
ATOM   3899  C4A POPE  682      28.807 259.240  35.557  1.00  0.00            
ATOM   3900  C1B POPE  682      20.832 260.699  45.762  1.00  0.00            
ATOM   3901  C2B POPE  682      17.126 258.080  44.996  1.00  0.00            
ATOM   3902  C3B POPE  682      14.071 255.165  46.038  1.00  0.00            
ATOM   3903  C4B POPE  682       9.821 255.133  42.882  1.00  0.00            
ATOM   3904  NH3 POPE  683     233.453 213.420  55.362  1.00  0.00            
ATOM   3905  PO4 POPE  683     229.651 211.712  55.910  1.00  0.00            
ATOM   3906  GL1 POPE  683     231.768 208.344  53.601  1.00  0.00            
ATOM   3907  GL2 POPE  683     229.912 206.659  52.838  1.00  0.00            
ATOM   3908  C1A POPE  683     232.801 208.108  48.897  1.00  0.00            
ATOM   3909  D2A POPE  683     231.171 207.369  44.667  1.00  0.00            
ATOM   3910  C3A POPE  683     233.181 208.339  41.213  1.00  0.00            
ATOM   3911  C4A POPE  683     235.062 204.541  39.429  1.00  0.00            
ATOM   3912  C1B POPE  683     229.208 204.174  49.239  1.00  0.00            
ATOM   3913  C2B POPE  683     227.745 203.667  44.582  1.00  0.00            
ATOM   3914  C3B POPE  683     226.263 200.466  41.090  1.00  0.00            
ATOM   3915  C4B POPE  683     222.454 198.169  40.309  1.00  0.00            
ATOM   3916  NH3 POPE  684       3.878  94.140  47.545  1.00  0.00            
ATOM   3917  PO4 POPE  684       7.995  93.435  47.656  1.00  0.00            
ATOM   3918  GL1 POPE  684       7.847  91.926  43.900  1.00  0.00            
ATOM   3919  GL2 POPE  684       5.666  94.034  42.494  1.00  0.00            
ATOM   3920  C1A POPE  684       6.425  89.984  40.136  1.00  0.00            
ATOM   3921  D2A POPE  684       4.813  88.800  36.815  1.00  0.00            
ATOM   3922  C3A POPE  684       1.362  85.801  35.313  1.00  0.00            
ATOM   3923  C4A POPE  684       0.978  82.888  38.056  1.00  0.00            
ATOM   3924  C1B POPE  684       6.638  95.504  39.142  1.00  0.00            
ATOM   3925  C2B POPE  684       8.348  96.808  34.677  1.00  0.00            
ATOM   3926  C3B POPE  684       6.105  99.170  31.263  1.00  0.00            
ATOM   3927  C4B POPE  684       4.792 101.925  27.155  1.00  0.00            
ATOM   3928  NH3 POPE  685     107.016  26.182  48.865  1.00  0.00            
ATOM   3929  PO4 POPE  685     106.796  28.388  46.302  1.00  0.00            
ATOM   3930  GL1 POPE  685     107.943  27.730  42.998  1.00  0.00            
ATOM   3931  GL2 POPE  685     104.800  27.548  41.448  1.00  0.00            
ATOM   3932  C1A POPE  685     110.428  28.710  39.503  1.00  0.00            
ATOM   3933  D2A POPE  685     113.245  29.713  36.143  1.00  0.00            
ATOM   3934  C3A POPE  685     114.834  27.380  32.004  1.00  0.00            
ATOM   3935  C4A POPE  685     119.172  25.792  31.705  1.00  0.00            
ATOM   3936  C1B POPE  685     103.014  27.698  37.142  1.00  0.00            
ATOM   3937  C2B POPE  685     101.549  27.936  33.568  1.00  0.00            
ATOM   3938  C3B POPE  685     100.897  27.386  30.361  1.00  0.00            
ATOM   3939  C4B POPE  685      98.230  29.513  27.119  1.00  0.00            
ATOM   3940  NH3 POPE  686     266.959  18.492  49.713  1.00  0.00            
ATOM   3941  PO4 POPE  686     262.348  17.762  48.777  1.00  0.00            
ATOM   3942  GL1 POPE  686     263.950  17.958  45.636  1.00  0.00            
ATOM   3943  GL2 POPE  686     265.342  21.039  45.207  1.00  0.00            
ATOM   3944  C1A POPE  686     264.057  15.596  41.737  1.00  0.00            
ATOM   3945  D2A POPE  686     263.135  13.004  37.272  1.00  0.00            
ATOM   3946  C3A POPE  686     266.370  12.070  34.593  1.00  0.00            
ATOM   3947  C4A POPE  686     268.661   9.523  30.601  1.00  0.00            
ATOM   3948  C1B POPE  686     265.575  20.191  40.607  1.00  0.00            
ATOM   3949  C2B POPE  686     265.751  17.545  37.481  1.00  0.00            
ATOM   3950  C3B POPE  686     268.977  18.735  34.102  1.00  0.00            
ATOM   3951  C4B POPE  686     268.257  20.244  29.829  1.00  0.00            
ATOM   3952  NH3 POPE  687      32.590 258.449  54.226  1.00  0.00            
ATOM   3953  PO4 POPE  687      36.888 259.231  54.930  1.00  0.00            
ATOM   3954  GL1 POPE  687      36.089 260.001  50.871  1.00  0.00            
ATOM   3955  GL2 POPE  687      34.011 262.063  50.421  1.00  0.00            
ATOM   3956  C1A POPE  687      35.632 257.075  47.264  1.00  0.00            
ATOM   3957  D2A POPE  687      32.033 257.176  44.874  1.00  0.00            
ATOM   3958  C3A POPE  687      28.972 254.549  42.337  1.00  0.00            
ATOM   3959  C4A POPE  687      29.979 254.468  38.182  1.00  0.00            
ATOM   3960  C1B POPE  687      35.191 261.057  44.558  1.00  0.00            
ATOM   3961  C2B POPE  687      35.419 262.264  39.982  1.00  0.00            
ATOM   3962  C3B POPE  687      36.698 265.550  37.565  1.00  0.00            
ATOM   3963  C4B POPE  687      38.883 269.007  36.910  1.00  0.00            
ATOM   3964  NH3 POPE  688     168.265   6.815  50.099  1.00  0.00            
ATOM   3965  PO4 POPE  688     172.358   6.143  50.554  1.00  0.00            
ATOM   3966  GL1 POPE  688     171.887   6.811  46.465  1.00  0.00            
ATOM   3967  GL2 POPE  688     170.332   4.224  46.496  1.00  0.00            
ATOM   3968  C1A POPE  688     172.203   8.979  42.292  1.00  0.00            
ATOM   3969  D2A POPE  688     169.186   9.336  39.551  1.00  0.00            
ATOM   3970  C3A POPE  688     169.968  11.095  34.410  1.00  0.00            
ATOM   3971  C4A POPE  688     172.099  10.225  31.062  1.00  0.00            
ATOM   3972  C1B POPE  688     170.186   4.502  42.325  1.00  0.00            
ATOM   3973  C2B POPE  688     168.380   3.597  38.194  1.00  0.00            
ATOM   3974  C3B POPE  688     165.163   4.214  35.445  1.00  0.00            
ATOM   3975  C4B POPE  688     163.329   5.210  31.806  1.00  0.00            
ATOM   3976  NH3 POPE  689     102.503  97.098  49.589  1.00  0.00            
ATOM   3977  PO4 POPE  689     106.471  98.035  49.850  1.00  0.00            
ATOM   3978  GL1 POPE  689     109.133  98.877  46.388  1.00  0.00            
ATOM   3979  GL2 POPE  689     107.596 100.814  44.535  1.00  0.00            
ATOM   3980  C1A POPE  689     111.497  97.139  42.453  1.00  0.00            
ATOM   3981  D2A POPE  689     111.544  94.892  38.145  1.00  0.00            
ATOM   3982  C3A POPE  689     110.206  96.866  34.824  1.00  0.00            
ATOM   3983  C4A POPE  689     113.571  99.473  32.450  1.00  0.00            
ATOM   3984  C1B POPE  689     108.162  99.756  39.999  1.00  0.00            
ATOM   3985  C2B POPE  689     105.750 100.577  36.715  1.00  0.00            
ATOM   3986  C3B POPE  689     103.633 102.129  33.409  1.00  0.00            
ATOM   3987  C4B POPE  689      98.888 101.676  33.342  1.00  0.00            
ATOM   3988  NH3 POPE  690     118.238   5.410  52.319  1.00  0.00            
ATOM   3989  PO4 POPE  690     120.718   2.436  49.142  1.00  0.00            
ATOM   3990  GL1 POPE  690     122.398   3.627  45.745  1.00  0.00            
ATOM   3991  GL2 POPE  690     125.137   1.991  45.168  1.00  0.00            
ATOM   3992  C1A POPE  690     121.706   3.827  41.303  1.00  0.00            
ATOM   3993  D2A POPE  690     120.855   2.420  37.485  1.00  0.00            
ATOM   3994  C3A POPE  690     122.672   3.846  34.495  1.00  0.00            
ATOM   3995  C4A POPE  690     122.928   4.321  30.378  1.00  0.00            
ATOM   3996  C1B POPE  690     126.389   1.177  40.925  1.00  0.00            
ATOM   3997  C2B POPE  690     127.276   0.626  36.619  1.00  0.00            
ATOM   3998  C3B POPE  690     127.949   3.445  32.767  1.00  0.00            
ATOM   3999  C4B POPE  690     127.668   3.076  27.890  1.00  0.00            
ATOM   4000  NH3 POPE  691       4.547 263.878  55.428  1.00  0.00            
ATOM   4001  PO4 POPE  691       8.097 265.645  54.741  1.00  0.00            
ATOM   4002  GL1 POPE  691      11.564 264.494  51.196  1.00  0.00            
ATOM   4003  GL2 POPE  691      10.697 260.758  50.429  1.00  0.00            
ATOM   4004  C1A POPE  691      14.045 265.561  46.968  1.00  0.00            
ATOM   4005  D2A POPE  691      15.857 266.814  42.306  1.00  0.00            
ATOM   4006  C3A POPE  691      19.269 270.410  43.181  1.00  0.00            
ATOM   4007  C4A POPE  691      21.309 274.373  44.601  1.00  0.00            
ATOM   4008  C1B POPE  691      12.526 260.653  46.735  1.00  0.00            
ATOM   4009  C2B POPE  691      14.393 262.055  43.298  1.00  0.00            
ATOM   4010  C3B POPE  691      15.756 262.866  38.596  1.00  0.00            
ATOM   4011  C4B POPE  691      18.616 265.392  36.812  1.00  0.00            
ATOM   4012  NH3 POPE  692     110.147 260.381  50.810  1.00  0.00            
ATOM   4013  PO4 POPE  692     110.178 263.105  47.005  1.00  0.00            
ATOM   4014  GL1 POPE  692     109.709 264.740  43.380  1.00  0.00            
ATOM   4015  GL2 POPE  692     107.383 264.770  41.351  1.00  0.00            
ATOM   4016  C1A POPE  692     111.429 267.104  40.799  1.00  0.00            
ATOM   4017  D2A POPE  692     110.788 268.576  36.780  1.00  0.00            
ATOM   4018  C3A POPE  692     108.815 272.050  36.260  1.00  0.00            
ATOM   4019  C4A POPE  692     106.676 276.104  35.706  1.00  0.00            
ATOM   4020  C1B POPE  692     106.961 264.191  36.277  1.00  0.00            
ATOM   4021  C2B POPE  692     107.215 263.208  31.905  1.00  0.00            
ATOM   4022  C3B POPE  692     108.741 263.489  28.367  1.00  0.00            
ATOM   4023  C4B POPE  692     109.284 267.073  25.604  1.00  0.00            
ATOM   4024  NH3 POPE  693      46.622 218.641  47.776  1.00  0.00            
ATOM   4025  PO4 POPE  693      48.982 223.294  46.860  1.00  0.00            
ATOM   4026  GL1 POPE  693      47.892 225.160  43.321  1.00  0.00            
ATOM   4027  GL2 POPE  693      49.755 227.418  40.406  1.00  0.00            
ATOM   4028  C1A POPE  693      43.780 225.836  41.161  1.00  0.00            
ATOM   4029  D2A POPE  693      44.192 229.135  38.461  1.00  0.00            
ATOM   4030  C3A POPE  693      42.949 230.134  34.687  1.00  0.00            
ATOM   4031  C4A POPE  693      41.281 231.092  31.158  1.00  0.00            
ATOM   4032  C1B POPE  693      48.230 226.730  36.593  1.00  0.00            
ATOM   4033  C2B POPE  693      46.778 227.584  33.474  1.00  0.00            
ATOM   4034  C3B POPE  693      47.751 229.137  29.941  1.00  0.00            
ATOM   4035  C4B POPE  693      50.084 229.813  25.518  1.00  0.00            
ATOM   4036  NH3 POPE  694     174.355  28.228  48.526  1.00  0.00            
ATOM   4037  PO4 POPE  694     171.808  28.577  48.034  1.00  0.00            
ATOM   4038  GL1 POPE  694     171.948  27.199  42.973  1.00  0.00            
ATOM   4039  GL2 POPE  694     170.156  25.340  43.421  1.00  0.00            
ATOM   4040  C1A POPE  694     171.824  28.192  38.043  1.00  0.00            
ATOM   4041  D2A POPE  694     176.154  27.640  35.017  1.00  0.00            
ATOM   4042  C3A POPE  694     178.252  31.155  33.003  1.00  0.00            
ATOM   4043  C4A POPE  694     178.862  34.314  30.326  1.00  0.00            
ATOM   4044  C1B POPE  694     169.051  23.841  40.258  1.00  0.00            
ATOM   4045  C2B POPE  694     169.929  22.454  37.672  1.00  0.00            
ATOM   4046  C3B POPE  694     170.236  21.751  34.508  1.00  0.00            
ATOM   4047  C4B POPE  694     171.000  23.220  29.522  1.00  0.00            
ATOM   4048  NH3 POPE  695     251.753   7.876  48.882  1.00  0.00            
ATOM   4049  PO4 POPE  695     256.553  10.259  47.971  1.00  0.00            
ATOM   4050  GL1 POPE  695     256.317   7.898  44.405  1.00  0.00            
ATOM   4051  GL2 POPE  695     252.876   7.105  44.365  1.00  0.00            
ATOM   4052  C1A POPE  695     258.649   6.495  40.471  1.00  0.00            
ATOM   4053  D2A POPE  695     261.625   7.846  37.506  1.00  0.00            
ATOM   4054  C3A POPE  695     265.864   4.777  36.931  1.00  0.00            
ATOM   4055  C4A POPE  695     268.289   3.686  33.540  1.00  0.00            
ATOM   4056  C1B POPE  695     252.957   7.887  40.455  1.00  0.00            
ATOM   4057  C2B POPE  695     254.402   7.797  36.207  1.00  0.00            
ATOM   4058  C3B POPE  695     255.468  10.282  32.664  1.00  0.00            
ATOM   4059  C4B POPE  695     256.734  14.312  31.585  1.00  0.00            
ATOM   4060  NH3 POPE  696      15.936 237.952  55.124  1.00  0.00            
ATOM   4061  PO4 POPE  696      20.027 236.048  54.594  1.00  0.00            
ATOM   4062  GL1 POPE  696      21.824 234.594  50.846  1.00  0.00            
ATOM   4063  GL2 POPE  696      24.332 232.353  50.064  1.00  0.00            
ATOM   4064  C1A POPE  696      23.702 235.915  46.237  1.00  0.00            
ATOM   4065  D2A POPE  696      23.751 240.439  44.214  1.00  0.00            
ATOM   4066  C3A POPE  696      20.078 243.203  42.707  1.00  0.00            
ATOM   4067  C4A POPE  696      15.846 243.391  39.518  1.00  0.00            
ATOM   4068  C1B POPE  696      23.587 230.865  46.212  1.00  0.00            
ATOM   4069  C2B POPE  696      23.970 229.303  42.027  1.00  0.00            
ATOM   4070  C3B POPE  696      23.064 227.558  38.130  1.00  0.00            
ATOM   4071  C4B POPE  696      24.304 227.372  34.353  1.00  0.00            
ATOM   4072  NH3 POPE  697     147.109 288.396  48.952  1.00  0.00            
ATOM   4073  PO4 POPE  697     150.704   0.964  48.575  1.00  0.00            
ATOM   4074  GL1 POPE  697     150.477   2.510  44.696  1.00  0.00            
ATOM   4075  GL2 POPE  697     153.607   0.776  42.616  1.00  0.00            
ATOM   4076  C1A POPE  697     153.068   4.920  40.821  1.00  0.00            
ATOM   4077  D2A POPE  697     151.124   5.936  36.527  1.00  0.00            
ATOM   4078  C3A POPE  697     149.588   2.733  34.031  1.00  0.00            
ATOM   4079  C4A POPE  697     150.387 289.200  31.191  1.00  0.00            
ATOM   4080  C1B POPE  697     152.357   1.049  37.934  1.00  0.00            
ATOM   4081  C2B POPE  697     148.134 287.815  35.973  1.00  0.00            
ATOM   4082  C3B POPE  697     145.865 286.785  33.262  1.00  0.00            
ATOM   4083  C4B POPE  697     145.963 284.664  29.577  1.00  0.00            
ATOM   4084  NH3 POPE  698     246.401 282.811  48.593  1.00  0.00            
ATOM   4085  PO4 POPE  698     248.083 279.491  50.174  1.00  0.00            
ATOM   4086  GL1 POPE  698     249.117 278.484  46.145  1.00  0.00            
ATOM   4087  GL2 POPE  698     250.682 276.360  45.688  1.00  0.00            
ATOM   4088  C1A POPE  698     249.597 279.509  41.588  1.00  0.00            
ATOM   4089  D2A POPE  698     250.717 281.412  37.772  1.00  0.00            
ATOM   4090  C3A POPE  698     248.937 282.162  34.098  1.00  0.00            
ATOM   4091  C4A POPE  698     247.295 285.228  30.497  1.00  0.00            
ATOM   4092  C1B POPE  698     249.579 274.190  41.549  1.00  0.00            
ATOM   4093  C2B POPE  698     248.436 271.234  38.265  1.00  0.00            
ATOM   4094  C3B POPE  698     245.490 270.564  34.108  1.00  0.00            
ATOM   4095  C4B POPE  698     246.314 268.401  31.824  1.00  0.00            
ATOM   4096  NH3 POPE  699      81.195 256.149  46.975  1.00  0.00            
ATOM   4097  PO4 POPE  699      85.312 254.680  44.600  1.00  0.00            
ATOM   4098  GL1 POPE  699      82.960 252.636  42.185  1.00  0.00            
ATOM   4099  GL2 POPE  699      82.648 255.694  40.214  1.00  0.00            
ATOM   4100  C1A POPE  699      83.133 249.994  38.295  1.00  0.00            
ATOM   4101  D2A POPE  699      83.814 247.795  35.186  1.00  0.00            
ATOM   4102  C3A POPE  699      84.945 243.807  34.153  1.00  0.00            
ATOM   4103  C4A POPE  699      85.887 239.702  36.924  1.00  0.00            
ATOM   4104  C1B POPE  699      81.147 256.337  35.774  1.00  0.00            
ATOM   4105  C2B POPE  699      82.015 256.812  31.266  1.00  0.00            
ATOM   4106  C3B POPE  699      83.757 260.528  29.399  1.00  0.00            
ATOM   4107  C4B POPE  699      85.237 264.240  28.622  1.00  0.00            
ATOM   4108  NH3 POPE  700     126.062 225.143  39.903  1.00  0.00            
ATOM   4109  PO4 POPE  700     126.223 221.106  40.964  1.00  0.00            
ATOM   4110  GL1 POPE  700     124.708 218.026  37.390  1.00  0.00            
ATOM   4111  GL2 POPE  700     123.619 215.426  37.991  1.00  0.00            
ATOM   4112  C1A POPE  700     124.530 215.897  32.995  1.00  0.00            
ATOM   4113  D2A POPE  700     125.066 216.127  29.239  1.00  0.00            
ATOM   4114  C3A POPE  700     124.479 215.025  24.999  1.00  0.00            
ATOM   4115  C4A POPE  700     128.094 213.883  22.436  1.00  0.00            
ATOM   4116  C1B POPE  700     127.270 212.640  35.928  1.00  0.00            
ATOM   4117  C2B POPE  700     127.601 210.134  32.251  1.00  0.00            
ATOM   4118  C3B POPE  700     128.789 206.234  30.438  1.00  0.00            
ATOM   4119  C4B POPE  700     127.367 203.884  26.938  1.00  0.00            
ATOM   4120  NH3 POPE  701     202.107  34.539  49.096  1.00  0.00            
ATOM   4121  PO4 POPE  701     198.139  33.518  48.998  1.00  0.00            
ATOM   4122  GL1 POPE  701     200.125  33.985  44.791  1.00  0.00            
ATOM   4123  GL2 POPE  701     201.320  30.778  44.863  1.00  0.00            
ATOM   4124  C1A POPE  701     201.202  35.314  40.476  1.00  0.00            
ATOM   4125  D2A POPE  701     199.053  37.282  36.449  1.00  0.00            
ATOM   4126  C3A POPE  701     201.347  37.534  32.569  1.00  0.00            
ATOM   4127  C4A POPE  701     200.184  36.178  29.376  1.00  0.00            
ATOM   4128  C1B POPE  701     199.550  30.522  40.580  1.00  0.00            
ATOM   4129  C2B POPE  701     201.040  32.875  36.113  1.00  0.00            
ATOM   4130  C3B POPE  701     202.265  32.169  32.116  1.00  0.00            
ATOM   4131  C4B POPE  701     200.543  31.250  28.240  1.00  0.00            
ATOM   4132  NH3 POPE  702     176.584 190.488  52.795  1.00  0.00            
ATOM   4133  PO4 POPE  702     173.574 194.330  51.394  1.00  0.00            
ATOM   4134  GL1 POPE  702     171.175 195.126  47.189  1.00  0.00            
ATOM   4135  GL2 POPE  702     173.896 197.578  46.108  1.00  0.00            
ATOM   4136  C1A POPE  702     171.084 194.577  42.523  1.00  0.00            
ATOM   4137  D2A POPE  702     167.954 194.807  38.370  1.00  0.00            
ATOM   4138  C3A POPE  702     170.368 193.300  35.354  1.00  0.00            
ATOM   4139  C4A POPE  702     171.873 192.804  31.577  1.00  0.00            
ATOM   4140  C1B POPE  702     174.797 198.865  42.217  1.00  0.00            
ATOM   4141  C2B POPE  702     177.742 198.257  39.159  1.00  0.00            
ATOM   4142  C3B POPE  702     180.844 195.514  37.655  1.00  0.00            
ATOM   4143  C4B POPE  702     184.702 196.556  36.058  1.00  0.00            
ATOM   4144  NH3 POPE  703     176.783 250.768  46.986  1.00  0.00            
ATOM   4145  PO4 POPE  703     175.349 246.682  48.359  1.00  0.00            
ATOM   4146  GL1 POPE  703     172.831 249.009  44.657  1.00  0.00            
ATOM   4147  GL2 POPE  703     170.081 248.517  45.777  1.00  0.00            
ATOM   4148  C1A POPE  703     173.835 247.716  40.053  1.00  0.00            
ATOM   4149  D2A POPE  703     177.523 248.604  37.410  1.00  0.00            
ATOM   4150  C3A POPE  703     177.415 251.497  33.430  1.00  0.00            
ATOM   4151  C4A POPE  703     173.593 254.411  32.760  1.00  0.00            
ATOM   4152  C1B POPE  703     169.288 245.348  43.377  1.00  0.00            
ATOM   4153  C2B POPE  703     169.665 245.065  38.174  1.00  0.00            
ATOM   4154  C3B POPE  703     173.293 245.242  35.748  1.00  0.00            
ATOM   4155  C4B POPE  703     176.167 245.855  33.089  1.00  0.00            
ATOM   4156  NH3 POPE  704     176.638 287.270  47.253  1.00  0.00            
ATOM   4157  PO4 POPE  704     177.646 283.988  48.822  1.00  0.00            
ATOM   4158  GL1 POPE  704     178.694 284.292  43.532  1.00  0.00            
ATOM   4159  GL2 POPE  704     180.319 287.073  41.960  1.00  0.00            
ATOM   4160  C1A POPE  704     180.483 281.103  41.839  1.00  0.00            
ATOM   4161  D2A POPE  704     180.498 279.191  38.545  1.00  0.00            
ATOM   4162  C3A POPE  704     184.164 278.876  37.052  1.00  0.00            
ATOM   4163  C4A POPE  704     187.439 278.449  36.602  1.00  0.00            
ATOM   4164  C1B POPE  704     179.072 285.349  38.638  1.00  0.00            
ATOM   4165  C2B POPE  704     175.137 285.887  36.320  1.00  0.00            
ATOM   4166  C3B POPE  704     172.734 287.415  33.785  1.00  0.00            
ATOM   4167  C4B POPE  704     170.239 287.487  29.537  1.00  0.00            
ATOM   4168  NH3 POPE  705     211.542  85.326  48.707  1.00  0.00            
ATOM   4169  PO4 POPE  705     206.656  87.166  47.744  1.00  0.00            
ATOM   4170  GL1 POPE  705     208.261  89.343  43.791  1.00  0.00            
ATOM   4171  GL2 POPE  705     211.070  88.042  43.138  1.00  0.00            
ATOM   4172  C1A POPE  705     207.563  89.659  39.881  1.00  0.00            
ATOM   4173  D2A POPE  705     206.726  89.486  35.141  1.00  0.00            
ATOM   4174  C3A POPE  705     209.963  87.983  33.231  1.00  0.00            
ATOM   4175  C4A POPE  705     214.663  89.015  33.667  1.00  0.00            
ATOM   4176  C1B POPE  705     211.090  87.172  38.243  1.00  0.00            
ATOM   4177  C2B POPE  705     210.986  83.745  34.839  1.00  0.00            
ATOM   4178  C3B POPE  705     209.154  82.138  31.702  1.00  0.00            
ATOM   4179  C4B POPE  705     205.574  79.655  30.091  1.00  0.00            
ATOM   4180  NH3 POPE  706      22.298 149.426  49.507  1.00  0.00            
ATOM   4181  PO4 POPE  706      26.272 148.977  48.495  1.00  0.00            
ATOM   4182  GL1 POPE  706      24.808 150.628  45.075  1.00  0.00            
ATOM   4183  GL2 POPE  706      21.587 149.036  43.971  1.00  0.00            
ATOM   4184  C1A POPE  706      25.366 151.822  40.898  1.00  0.00            
ATOM   4185  D2A POPE  706      22.365 152.380  37.246  1.00  0.00            
ATOM   4186  C3A POPE  706      22.858 152.287  33.094  1.00  0.00            
ATOM   4187  C4A POPE  706      25.689 150.267  30.611  1.00  0.00            
ATOM   4188  C1B POPE  706      22.572 147.884  38.978  1.00  0.00            
ATOM   4189  C2B POPE  706      21.683 146.777  34.495  1.00  0.00            
ATOM   4190  C3B POPE  706      19.440 148.880  30.911  1.00  0.00            
ATOM   4191  C4B POPE  706      16.389 152.612  29.776  1.00  0.00            
ATOM   4192  NH3 POPE  707     227.682  56.576  42.714  1.00  0.00            
ATOM   4193  PO4 POPE  707     228.743  52.740  44.817  1.00  0.00            
ATOM   4194  GL1 POPE  707     229.908  52.648  39.440  1.00  0.00            
ATOM   4195  GL2 POPE  707     228.778  54.883  37.516  1.00  0.00            
ATOM   4196  C1A POPE  707     232.667  51.490  36.549  1.00  0.00            
ATOM   4197  D2A POPE  707     230.227  49.671  32.685  1.00  0.00            
ATOM   4198  C3A POPE  707     231.638  46.743  29.576  1.00  0.00            
ATOM   4199  C4A POPE  707     234.473  44.387  25.778  1.00  0.00            
ATOM   4200  C1B POPE  707     226.172  51.827  36.246  1.00  0.00            
ATOM   4201  C2B POPE  707     225.729  50.835  32.021  1.00  0.00            
ATOM   4202  C3B POPE  707     228.702  52.156  28.610  1.00  0.00            
ATOM   4203  C4B POPE  707     230.963  54.068  24.571  1.00  0.00            
ATOM   4204  NH3 POPE  708     165.158  88.114  48.579  1.00  0.00            
ATOM   4205  PO4 POPE  708     165.692  91.220  51.215  1.00  0.00            
ATOM   4206  GL1 POPE  708     162.385  92.367  48.023  1.00  0.00            
ATOM   4207  GL2 POPE  708     159.955  90.388  47.060  1.00  0.00            
ATOM   4208  C1A POPE  708     158.709  94.418  44.769  1.00  0.00            
ATOM   4209  D2A POPE  708     154.881  95.976  47.134  1.00  0.00            
ATOM   4210  C3A POPE  708     153.861 100.318  49.405  1.00  0.00            
ATOM   4211  C4A POPE  708     151.055 103.258  47.240  1.00  0.00            
ATOM   4212  C1B POPE  708     163.566  91.000  43.328  1.00  0.00            
ATOM   4213  C2B POPE  708     166.155  93.323  39.822  1.00  0.00            
ATOM   4214  C3B POPE  708     166.036  93.632  35.217  1.00  0.00            
ATOM   4215  C4B POPE  708     165.414  94.195  31.259  1.00  0.00            
ATOM   4216  NH3 POPE  709      84.514 229.221  42.833  1.00  0.00            
ATOM   4217  PO4 POPE  709      79.984 229.102  42.800  1.00  0.00            
ATOM   4218  GL1 POPE  709      78.312 229.803  39.298  1.00  0.00            
ATOM   4219  GL2 POPE  709      74.684 228.683  38.599  1.00  0.00            
ATOM   4220  C1A POPE  709      78.061 231.671  34.774  1.00  0.00            
ATOM   4221  D2A POPE  709      81.729 233.442  31.859  1.00  0.00            
ATOM   4222  C3A POPE  709      81.794 235.926  27.908  1.00  0.00            
ATOM   4223  C4A POPE  709      85.021 234.602  25.377  1.00  0.00            
ATOM   4224  C1B POPE  709      72.721 229.490  35.108  1.00  0.00            
ATOM   4225  C2B POPE  709      70.783 229.860  30.323  1.00  0.00            
ATOM   4226  C3B POPE  709      68.483 230.483  27.723  1.00  0.00            
ATOM   4227  C4B POPE  709      64.244 232.326  27.548  1.00  0.00            
ATOM   4228  NH3 POPE  710      88.712 236.510  44.723  1.00  0.00            
ATOM   4229  PO4 POPE  710      88.433 232.309  44.318  1.00  0.00            
ATOM   4230  GL1 POPE  710      87.958 230.646  39.650  1.00  0.00            
ATOM   4231  GL2 POPE  710      88.613 227.228  38.770  1.00  0.00            
ATOM   4232  C1A POPE  710      88.926 231.201  35.773  1.00  0.00            
ATOM   4233  D2A POPE  710      87.658 232.038  31.655  1.00  0.00            
ATOM   4234  C3A POPE  710      83.883 230.826  28.600  1.00  0.00            
ATOM   4235  C4A POPE  710      81.033 231.233  25.239  1.00  0.00            
ATOM   4236  C1B POPE  710      91.961 227.197  36.109  1.00  0.00            
ATOM   4237  C2B POPE  710      91.212 228.011  31.075  1.00  0.00            
ATOM   4238  C3B POPE  710      93.194 228.855  27.376  1.00  0.00            
ATOM   4239  C4B POPE  710      95.434 227.515  24.378  1.00  0.00            
ATOM   4240  NH3 POPE  711     168.255 191.152  49.012  1.00  0.00            
ATOM   4241  PO4 POPE  711     164.170 194.208  48.578  1.00  0.00            
ATOM   4242  GL1 POPE  711     165.805 196.080  45.209  1.00  0.00            
ATOM   4243  GL2 POPE  711     166.171 192.864  44.188  1.00  0.00            
ATOM   4244  C1A POPE  711     164.737 196.418  41.459  1.00  0.00            
ATOM   4245  D2A POPE  711     164.852 199.103  39.360  1.00  0.00            
ATOM   4246  C3A POPE  711     166.617 198.905  35.071  1.00  0.00            
ATOM   4247  C4A POPE  711     169.515 197.217  32.612  1.00  0.00            
ATOM   4248  C1B POPE  711     168.704 190.461  41.109  1.00  0.00            
ATOM   4249  C2B POPE  711     166.558 189.296  37.365  1.00  0.00            
ATOM   4250  C3B POPE  711     166.221 188.479  33.168  1.00  0.00            
ATOM   4251  C4B POPE  711     169.077 188.152  30.241  1.00  0.00            
ATOM   4252  NH3 POPE  712     128.300 101.655  52.468  1.00  0.00            
ATOM   4253  PO4 POPE  712     128.363  98.556  48.547  1.00  0.00            
ATOM   4254  GL1 POPE  712     125.842 100.268  45.818  1.00  0.00            
ATOM   4255  GL2 POPE  712     125.640 103.733  46.054  1.00  0.00            
ATOM   4256  C1A POPE  712     126.175 100.922  41.779  1.00  0.00            
ATOM   4257  D2A POPE  712     128.258 101.933  37.591  1.00  0.00            
ATOM   4258  C3A POPE  712     127.756 106.088  36.040  1.00  0.00            
ATOM   4259  C4A POPE  712     127.733 110.389  33.996  1.00  0.00            
ATOM   4260  C1B POPE  712     129.539 103.844  44.226  1.00  0.00            
ATOM   4261  C2B POPE  712     130.427 106.465  40.820  1.00  0.00            
ATOM   4262  C3B POPE  712     132.371 108.676  37.039  1.00  0.00            
ATOM   4263  C4B POPE  712     132.424 106.208  33.154  1.00  0.00            
ATOM   4264  NH3 POPE  713      53.865  88.167  46.145  1.00  0.00            
ATOM   4265  PO4 POPE  713      57.666  88.387  47.194  1.00  0.00            
ATOM   4266  GL1 POPE  713      59.178  88.585  42.939  1.00  0.00            
ATOM   4267  GL2 POPE  713      57.261  86.642  42.257  1.00  0.00            
ATOM   4268  C1A POPE  713      62.365  86.954  40.174  1.00  0.00            
ATOM   4269  D2A POPE  713      62.993  83.093  36.847  1.00  0.00            
ATOM   4270  C3A POPE  713      63.359  83.940  33.029  1.00  0.00            
ATOM   4271  C4A POPE  713      62.802  84.376  28.249  1.00  0.00            
ATOM   4272  C1B POPE  713      57.983  87.976  37.592  1.00  0.00            
ATOM   4273  C2B POPE  713      61.874  87.923  35.277  1.00  0.00            
ATOM   4274  C3B POPE  713      62.849  88.962  31.239  1.00  0.00            
ATOM   4275  C4B POPE  713      65.345  88.855  28.396  1.00  0.00            
ATOM   4276  NH3 POPE  714     216.335 129.345  48.428  1.00  0.00            
ATOM   4277  PO4 POPE  714     212.593 132.816  49.215  1.00  0.00            
ATOM   4278  GL1 POPE  714     212.426 132.498  45.141  1.00  0.00            
ATOM   4279  GL2 POPE  714     211.224 134.557  43.590  1.00  0.00            
ATOM   4280  C1A POPE  714     211.857 129.858  41.717  1.00  0.00            
ATOM   4281  D2A POPE  714     211.017 126.084  38.073  1.00  0.00            
ATOM   4282  C3A POPE  714     208.690 126.921  34.668  1.00  0.00            
ATOM   4283  C4A POPE  714     205.947 129.187  32.079  1.00  0.00            
ATOM   4284  C1B POPE  714     209.515 134.991  39.908  1.00  0.00            
ATOM   4285  C2B POPE  714     211.759 136.277  35.925  1.00  0.00            
ATOM   4286  C3B POPE  714     216.369 133.167  35.757  1.00  0.00            
ATOM   4287  C4B POPE  714     218.735 129.908  35.602  1.00  0.00            
ATOM   4288  NH3 POPE  715      98.940 157.396  44.571  1.00  0.00            
ATOM   4289  PO4 POPE  715     102.962 157.176  42.984  1.00  0.00            
ATOM   4290  GL1 POPE  715     102.586 155.664  38.438  1.00  0.00            
ATOM   4291  GL2 POPE  715     105.103 156.204  37.309  1.00  0.00            
ATOM   4292  C1A POPE  715     100.660 154.584  34.454  1.00  0.00            
ATOM   4293  D2A POPE  715     100.555 152.855  29.602  1.00  0.00            
ATOM   4294  C3A POPE  715     104.106 153.315  27.600  1.00  0.00            
ATOM   4295  C4A POPE  715     107.772 153.487  28.747  1.00  0.00            
ATOM   4296  C1B POPE  715     105.155 156.083  32.372  1.00  0.00            
ATOM   4297  C2B POPE  715     105.559 158.112  28.316  1.00  0.00            
ATOM   4298  C3B POPE  715     105.383 156.500  23.761  1.00  0.00            
ATOM   4299  C4B POPE  715     104.720 155.206  19.821  1.00  0.00            
ATOM   4300  NH3 POPE  716     171.030  89.601  52.803  1.00  0.00            
ATOM   4301  PO4 POPE  716     175.093  90.015  53.135  1.00  0.00            
ATOM   4302  GL1 POPE  716     172.691  91.732  48.127  1.00  0.00            
ATOM   4303  GL2 POPE  716     169.539  90.759  48.226  1.00  0.00            
ATOM   4304  C1A POPE  716     171.593  90.619  43.200  1.00  0.00            
ATOM   4305  D2A POPE  716     170.063  90.037  39.291  1.00  0.00            
ATOM   4306  C3A POPE  716     167.914  88.127  36.451  1.00  0.00            
ATOM   4307  C4A POPE  716     164.425  85.610  34.725  1.00  0.00            
ATOM   4308  C1B POPE  716     168.014  93.810  45.313  1.00  0.00            
ATOM   4309  C2B POPE  716     164.147  96.343  43.613  1.00  0.00            
ATOM   4310  C3B POPE  716     160.977  95.007  40.243  1.00  0.00            
ATOM   4311  C4B POPE  716     157.612  96.039  38.097  1.00  0.00            
ATOM   4312  NH3 POPE  717     127.335  87.070  50.819  1.00  0.00            
ATOM   4313  PO4 POPE  717     123.143  88.393  49.650  1.00  0.00            
ATOM   4314  GL1 POPE  717     120.568  90.432  45.491  1.00  0.00            
ATOM   4315  GL2 POPE  717     122.864  91.634  44.273  1.00  0.00            
ATOM   4316  C1A POPE  717     119.088  88.068  42.554  1.00  0.00            
ATOM   4317  D2A POPE  717     119.875  87.309  38.223  1.00  0.00            
ATOM   4318  C3A POPE  717     123.766  89.528  36.618  1.00  0.00            
ATOM   4319  C4A POPE  717     122.896  91.551  32.017  1.00  0.00            
ATOM   4320  C1B POPE  717     125.746  91.326  41.790  1.00  0.00            
ATOM   4321  C2B POPE  717     127.126  93.051  38.706  1.00  0.00            
ATOM   4322  C3B POPE  717     126.401  93.811  34.991  1.00  0.00            
ATOM   4323  C4B POPE  717     129.692  95.903  31.821  1.00  0.00            
ATOM   4324  NH3 POPE  718      84.757 168.945  44.047  1.00  0.00            
ATOM   4325  PO4 POPE  718      83.509 164.425  44.066  1.00  0.00            
ATOM   4326  GL1 POPE  718      82.186 165.618  40.134  1.00  0.00            
ATOM   4327  GL2 POPE  718      79.949 164.065  37.694  1.00  0.00            
ATOM   4328  C1A POPE  718      82.954 167.859  36.093  1.00  0.00            
ATOM   4329  D2A POPE  718      82.527 171.240  33.525  1.00  0.00            
ATOM   4330  C3A POPE  718      83.868 170.592  30.047  1.00  0.00            
ATOM   4331  C4A POPE  718      87.436 170.781  27.439  1.00  0.00            
ATOM   4332  C1B POPE  718      81.003 163.989  33.888  1.00  0.00            
ATOM   4333  C2B POPE  718      82.152 164.315  29.783  1.00  0.00            
ATOM   4334  C3B POPE  718      86.174 162.040  27.686  1.00  0.00            
ATOM   4335  C4B POPE  718      89.883 161.351  29.170  1.00  0.00            
ATOM   4336  NH3 POPE  719     183.357  23.666  49.936  1.00  0.00            
ATOM   4337  PO4 POPE  719     181.183  27.045  48.047  1.00  0.00            
ATOM   4338  GL1 POPE  719     180.335  28.550  44.559  1.00  0.00            
ATOM   4339  GL2 POPE  719     177.095  26.424  42.368  1.00  0.00            
ATOM   4340  C1A POPE  719     182.567  28.274  40.045  1.00  0.00            
ATOM   4341  D2A POPE  719     185.278  25.781  37.770  1.00  0.00            
ATOM   4342  C3A POPE  719     183.184  24.396  34.749  1.00  0.00            
ATOM   4343  C4A POPE  719     179.769  25.060  32.551  1.00  0.00            
ATOM   4344  C1B POPE  719     178.275  29.687  38.828  1.00  0.00            
ATOM   4345  C2B POPE  719     182.119  31.980  36.381  1.00  0.00            
ATOM   4346  C3B POPE  719     183.554  32.942  33.185  1.00  0.00            
ATOM   4347  C4B POPE  719     185.015  35.560  29.771  1.00  0.00            
ATOM   4348  NH3 POPE  720     138.781 202.355  43.146  1.00  0.00            
ATOM   4349  PO4 POPE  720     142.920 205.816  44.039  1.00  0.00            
ATOM   4350  GL1 POPE  720     144.519 203.331  41.601  1.00  0.00            
ATOM   4351  GL2 POPE  720     142.600 201.184  40.052  1.00  0.00            
ATOM   4352  C1A POPE  720     147.115 203.515  37.537  1.00  0.00            
ATOM   4353  D2A POPE  720     149.387 206.453  37.113  1.00  0.00            
ATOM   4354  C3A POPE  720     152.062 206.192  34.078  1.00  0.00            
ATOM   4355  C4A POPE  720     154.406 207.166  30.154  1.00  0.00            
ATOM   4356  C1B POPE  720     142.168 204.529  37.163  1.00  0.00            
ATOM   4357  C2B POPE  720     144.451 207.530  34.419  1.00  0.00            
ATOM   4358  C3B POPE  720     146.385 209.559  31.496  1.00  0.00            
ATOM   4359  C4B POPE  720     149.707 206.537  29.358  1.00  0.00            
ATOM   4360  NH3 POPE  721     213.721 216.061  56.199  1.00  0.00            
ATOM   4361  PO4 POPE  721     210.704 214.243  53.523  1.00  0.00            
ATOM   4362  GL1 POPE  721     212.574 213.469  51.310  1.00  0.00            
ATOM   4363  GL2 POPE  721     213.019 216.137  48.870  1.00  0.00            
ATOM   4364  C1A POPE  721     216.078 211.628  48.215  1.00  0.00            
ATOM   4365  D2A POPE  721     218.450 210.998  44.175  1.00  0.00            
ATOM   4366  C3A POPE  721     220.302 212.835  39.580  1.00  0.00            
ATOM   4367  C4A POPE  721     222.768 212.804  35.424  1.00  0.00            
ATOM   4368  C1B POPE  721     215.883 216.104  45.754  1.00  0.00            
ATOM   4369  C2B POPE  721     216.620 216.301  40.472  1.00  0.00            
ATOM   4370  C3B POPE  721     215.657 215.215  36.833  1.00  0.00            
ATOM   4371  C4B POPE  721     214.147 213.041  33.974  1.00  0.00            
ATOM   4372  NH3 POPE  722      91.444 217.003  47.254  1.00  0.00            
ATOM   4373  PO4 POPE  722      95.584 215.010  46.894  1.00  0.00            
ATOM   4374  GL1 POPE  722      93.727 217.147  42.735  1.00  0.00            
ATOM   4375  GL2 POPE  722      96.115 216.498  39.634  1.00  0.00            
ATOM   4376  C1A POPE  722      91.405 217.859  38.267  1.00  0.00            
ATOM   4377  D2A POPE  722      88.522 219.080  35.730  1.00  0.00            
ATOM   4378  C3A POPE  722      89.325 217.363  31.662  1.00  0.00            
ATOM   4379  C4A POPE  722      87.546 215.664  27.664  1.00  0.00            
ATOM   4380  C1B POPE  722      97.163 218.076  35.768  1.00  0.00            
ATOM   4381  C2B POPE  722      98.424 219.630  31.060  1.00  0.00            
ATOM   4382  C3B POPE  722     100.424 219.998  26.961  1.00  0.00            
ATOM   4383  C4B POPE  722     103.279 219.389  23.401  1.00  0.00            
ATOM   4384  NH3 POPE  723     228.145 236.859  51.967  1.00  0.00            
ATOM   4385  PO4 POPE  723     225.131 237.356  55.197  1.00  0.00            
ATOM   4386  GL1 POPE  723     223.600 234.849  51.113  1.00  0.00            
ATOM   4387  GL2 POPE  723     220.239 234.943  50.327  1.00  0.00            
ATOM   4388  C1A POPE  723     224.673 235.833  46.727  1.00  0.00            
ATOM   4389  D2A POPE  723     227.108 238.916  46.536  1.00  0.00            
ATOM   4390  C3A POPE  723     230.902 238.632  44.413  1.00  0.00            
ATOM   4391  C4A POPE  723     232.983 236.683  40.449  1.00  0.00            
ATOM   4392  C1B POPE  723     219.744 235.562  46.284  1.00  0.00            
ATOM   4393  C2B POPE  723     222.119 235.279  42.430  1.00  0.00            
ATOM   4394  C3B POPE  723     222.629 236.926  37.985  1.00  0.00            
ATOM   4395  C4B POPE  723     223.498 239.005  33.444  1.00  0.00            
ATOM   4396  NH3 POPE  724     197.057 106.731  52.745  1.00  0.00            
ATOM   4397  PO4 POPE  724     194.071 109.777  50.012  1.00  0.00            
ATOM   4398  GL1 POPE  724     196.605 108.664  46.910  1.00  0.00            
ATOM   4399  GL2 POPE  724     198.692 106.807  47.721  1.00  0.00            
ATOM   4400  C1A POPE  724     195.244 110.251  43.556  1.00  0.00            
ATOM   4401  D2A POPE  724     191.846 111.832  40.707  1.00  0.00            
ATOM   4402  C3A POPE  724     188.730 112.156  36.569  1.00  0.00            
ATOM   4403  C4A POPE  724     187.471 110.686  33.895  1.00  0.00            
ATOM   4404  C1B POPE  724     197.721 105.225  43.791  1.00  0.00            
ATOM   4405  C2B POPE  724     194.240 106.000  41.061  1.00  0.00            
ATOM   4406  C3B POPE  724     190.337 107.194  38.348  1.00  0.00            
ATOM   4407  C4B POPE  724     192.749 109.258  35.387  1.00  0.00            
ATOM   4408  NH3 POPE  725      82.942 200.701  45.551  1.00  0.00            
ATOM   4409  PO4 POPE  725      82.689 196.382  45.907  1.00  0.00            
ATOM   4410  GL1 POPE  725      84.157 196.529  42.001  1.00  0.00            
ATOM   4411  GL2 POPE  725      82.807 196.793  39.500  1.00  0.00            
ATOM   4412  C1A POPE  725      87.472 196.900  38.081  1.00  0.00            
ATOM   4413  D2A POPE  725      88.913 196.288  33.710  1.00  0.00            
ATOM   4414  C3A POPE  725      87.961 199.153  30.687  1.00  0.00            
ATOM   4415  C4A POPE  725      86.267 199.856  26.339  1.00  0.00            
ATOM   4416  C1B POPE  725      79.664 195.985  36.353  1.00  0.00            
ATOM   4417  C2B POPE  725      80.083 195.250  32.015  1.00  0.00            
ATOM   4418  C3B POPE  725      81.643 194.548  27.081  1.00  0.00            
ATOM   4419  C4B POPE  725      82.411 192.187  23.608  1.00  0.00            
ATOM   4420  NH3 POPE  726      47.236   0.217  47.952  1.00  0.00            
ATOM   4421  PO4 POPE  726      51.345 288.125  48.110  1.00  0.00            
ATOM   4422  GL1 POPE  726      49.602 286.940  45.005  1.00  0.00            
ATOM   4423  GL2 POPE  726      48.201 288.917  43.375  1.00  0.00            
ATOM   4424  C1A POPE  726      49.526 285.048  40.984  1.00  0.00            
ATOM   4425  D2A POPE  726      51.676 286.407  37.483  1.00  0.00            
ATOM   4426  C3A POPE  726      50.336 287.948  34.781  1.00  0.00            
ATOM   4427  C4A POPE  726      51.364   1.132  32.003  1.00  0.00            
ATOM   4428  C1B POPE  726      46.234   0.244  39.940  1.00  0.00            
ATOM   4429  C2B POPE  726      44.948 289.288  36.487  1.00  0.00            
ATOM   4430  C3B POPE  726      41.946   1.251  32.549  1.00  0.00            
ATOM   4431  C4B POPE  726      42.370   1.351  28.030  1.00  0.00            
ATOM   4432  NH3 POPE  727     113.840 161.660  44.813  1.00  0.00            
ATOM   4433  PO4 POPE  727     111.359 165.247  41.831  1.00  0.00            
ATOM   4434  GL1 POPE  727     110.313 165.451  37.387  1.00  0.00            
ATOM   4435  GL2 POPE  727     107.441 166.893  38.371  1.00  0.00            
ATOM   4436  C1A POPE  727     108.967 165.818  33.761  1.00  0.00            
ATOM   4437  D2A POPE  727     109.413 166.433  28.679  1.00  0.00            
ATOM   4438  C3A POPE  727     104.755 167.275  27.538  1.00  0.00            
ATOM   4439  C4A POPE  727     102.342 166.198  24.461  1.00  0.00            
ATOM   4440  C1B POPE  727     104.221 166.055  36.212  1.00  0.00            
ATOM   4441  C2B POPE  727     103.186 165.260  32.309  1.00  0.00            
ATOM   4442  C3B POPE  727     101.963 162.566  28.470  1.00  0.00            
ATOM   4443  C4B POPE  727     102.688 161.199  24.895  1.00  0.00            
ATOM   4444  NH3 POPE  728      13.371  62.564  47.510  1.00  0.00            
ATOM   4445  PO4 POPE  728      14.951  58.900  46.850  1.00  0.00            
ATOM   4446  GL1 POPE  728      15.054  58.099  42.930  1.00  0.00            
ATOM   4447  GL2 POPE  728      15.599  55.447  42.518  1.00  0.00            
ATOM   4448  C1A POPE  728      15.684  57.615  38.501  1.00  0.00            
ATOM   4449  D2A POPE  728      15.212  55.543  34.560  1.00  0.00            
ATOM   4450  C3A POPE  728      13.300  56.395  30.552  1.00  0.00            
ATOM   4451  C4A POPE  728       9.543  57.648  29.224  1.00  0.00            
ATOM   4452  C1B POPE  728      19.595  54.068  40.753  1.00  0.00            
ATOM   4453  C2B POPE  728      19.055  51.880  36.561  1.00  0.00            
ATOM   4454  C3B POPE  728      18.269  48.964  33.697  1.00  0.00            
ATOM   4455  C4B POPE  728      16.980  46.953  29.954  1.00  0.00            
ATOM   4456  NH3 POPE  729     269.321 238.845  55.801  1.00  0.00            
ATOM   4457  PO4 POPE  729     265.908 235.632  56.741  1.00  0.00            
ATOM   4458  GL1 POPE  729     267.916 234.335  52.981  1.00  0.00            
ATOM   4459  GL2 POPE  729     270.735 235.209  52.808  1.00  0.00            
ATOM   4460  C1A POPE  729     268.318 236.141  48.016  1.00  0.00            
ATOM   4461  D2A POPE  729     266.641 237.225  44.127  1.00  0.00            
ATOM   4462  C3A POPE  729     268.238 235.074  40.367  1.00  0.00            
ATOM   4463  C4A POPE  729     269.903 235.091  36.794  1.00  0.00            
ATOM   4464  C1B POPE  729     272.308 233.901  50.212  1.00  0.00            
ATOM   4465  C2B POPE  729     271.971 232.489  45.941  1.00  0.00            
ATOM   4466  C3B POPE  729     272.316 232.701  41.677  1.00  0.00            
ATOM   4467  C4B POPE  729     271.865 230.685  36.525  1.00  0.00            
ATOM   4468  NH3 POPE  730     239.531   9.041  47.894  1.00  0.00            
ATOM   4469  PO4 POPE  730     236.004   6.889  49.100  1.00  0.00            
ATOM   4470  GL1 POPE  730     236.243   6.236  44.769  1.00  0.00            
ATOM   4471  GL2 POPE  730     238.906   8.392  42.915  1.00  0.00            
ATOM   4472  C1A POPE  730     233.194   3.444  40.939  1.00  0.00            
ATOM   4473  D2A POPE  730     232.231   3.960  35.814  1.00  0.00            
ATOM   4474  C3A POPE  730     232.451   8.482  34.405  1.00  0.00            
ATOM   4475  C4A POPE  730     233.543  11.803  32.179  1.00  0.00            
ATOM   4476  C1B POPE  730     240.313   8.274  38.380  1.00  0.00            
ATOM   4477  C2B POPE  730     240.666   9.486  33.977  1.00  0.00            
ATOM   4478  C3B POPE  730     238.128   8.809  31.167  1.00  0.00            
ATOM   4479  C4B POPE  730     241.666   9.659  28.129  1.00  0.00            
ATOM   4480  NH3 POPE  731      11.313 163.766  53.145  1.00  0.00            
ATOM   4481  PO4 POPE  731       8.310 160.935  54.558  1.00  0.00            
ATOM   4482  GL1 POPE  731       8.003 161.219  50.012  1.00  0.00            
ATOM   4483  GL2 POPE  731       8.196 157.469  49.274  1.00  0.00            
ATOM   4484  C1A POPE  731       5.321 162.867  46.878  1.00  0.00            
ATOM   4485  D2A POPE  731       5.018 162.501  42.542  1.00  0.00            
ATOM   4486  C3A POPE  731       4.188 165.440  39.270  1.00  0.00            
ATOM   4487  C4A POPE  731       3.717 166.963  36.144  1.00  0.00            
ATOM   4488  C1B POPE  731       8.512 159.632  44.667  1.00  0.00            
ATOM   4489  C2B POPE  731       9.840 162.987  40.799  1.00  0.00            
ATOM   4490  C3B POPE  731       9.071 165.788  36.836  1.00  0.00            
ATOM   4491  C4B POPE  731      10.527 165.817  32.388  1.00  0.00            
ATOM   4492  NH3 POPE  732     289.062 230.034  57.398  1.00  0.00            
ATOM   4493  PO4 POPE  732       4.242 229.626  56.838  1.00  0.00            
ATOM   4494  GL1 POPE  732       4.246 231.550  52.694  1.00  0.00            
ATOM   4495  GL2 POPE  732       4.672 229.252  50.736  1.00  0.00            
ATOM   4496  C1A POPE  732       2.364 233.644  50.024  1.00  0.00            
ATOM   4497  D2A POPE  732       0.075 231.914  46.275  1.00  0.00            
ATOM   4498  C3A POPE  732     289.212 234.440  42.770  1.00  0.00            
ATOM   4499  C4A POPE  732       2.600 233.808  39.859  1.00  0.00            
ATOM   4500  C1B POPE  732       6.797 226.686  47.048  1.00  0.00            
ATOM   4501  C2B POPE  732       4.996 223.966  43.986  1.00  0.00            
ATOM   4502  C3B POPE  732       8.212 223.233  39.707  1.00  0.00            
ATOM   4503  C4B POPE  732      11.720 222.532  37.744  1.00  0.00            
ATOM   4504  NH3 POPE  733     249.021 201.463  55.091  1.00  0.00            
ATOM   4505  PO4 POPE  733     248.386 206.064  56.205  1.00  0.00            
ATOM   4506  GL1 POPE  733     246.415 206.234  52.519  1.00  0.00            
ATOM   4507  GL2 POPE  733     248.827 205.077  49.902  1.00  0.00            
ATOM   4508  C1A POPE  733     243.689 207.066  49.082  1.00  0.00            
ATOM   4509  D2A POPE  733     241.894 208.959  45.027  1.00  0.00            
ATOM   4510  C3A POPE  733     242.130 206.576  41.043  1.00  0.00            
ATOM   4511  C4A POPE  733     240.237 202.950  38.934  1.00  0.00            
ATOM   4512  C1B POPE  733     247.360 205.235  46.284  1.00  0.00            
ATOM   4513  C2B POPE  733     247.169 206.139  42.113  1.00  0.00            
ATOM   4514  C3B POPE  733     245.884 205.136  37.840  1.00  0.00            
ATOM   4515  C4B POPE  733     242.822 203.049  34.889  1.00  0.00            
ATOM   4516  NH3 POPE  734     218.427  99.317  47.697  1.00  0.00            
ATOM   4517  PO4 POPE  734     219.515 102.928  47.194  1.00  0.00            
ATOM   4518  GL1 POPE  734     221.407 103.982  43.753  1.00  0.00            
ATOM   4519  GL2 POPE  734     224.975 104.374  44.576  1.00  0.00            
ATOM   4520  C1A POPE  734     221.033 107.450  41.434  1.00  0.00            
ATOM   4521  D2A POPE  734     221.453 107.643  36.913  1.00  0.00            
ATOM   4522  C3A POPE  734     224.808 106.323  35.593  1.00  0.00            
ATOM   4523  C4A POPE  734     226.383 104.785  31.781  1.00  0.00            
ATOM   4524  C1B POPE  734     225.671 105.226  40.359  1.00  0.00            
ATOM   4525  C2B POPE  734     227.507 102.970  37.440  1.00  0.00            
ATOM   4526  C3B POPE  734     227.429 100.808  33.884  1.00  0.00            
ATOM   4527  C4B POPE  734     227.798  97.597  31.407  1.00  0.00            
ATOM   4528  NH3 POPE  735     162.340 217.018  47.162  1.00  0.00            
ATOM   4529  PO4 POPE  735     162.502 212.662  48.759  1.00  0.00            
ATOM   4530  GL1 POPE  735     161.701 212.939  44.308  1.00  0.00            
ATOM   4531  GL2 POPE  735     164.399 215.054  42.835  1.00  0.00            
ATOM   4532  C1A POPE  735     161.235 212.188  39.809  1.00  0.00            
ATOM   4533  D2A POPE  735     160.400 212.612  36.300  1.00  0.00            
ATOM   4534  C3A POPE  735     162.667 212.462  32.421  1.00  0.00            
ATOM   4535  C4A POPE  735     166.484 212.885  30.764  1.00  0.00            
ATOM   4536  C1B POPE  735     164.727 215.985  39.037  1.00  0.00            
ATOM   4537  C2B POPE  735     164.966 217.490  34.834  1.00  0.00            
ATOM   4538  C3B POPE  735     166.297 218.490  30.544  1.00  0.00            
ATOM   4539  C4B POPE  735     168.771 216.810  27.449  1.00  0.00            
ATOM   4540  NH3 POPE  736     111.532 221.584  38.812  1.00  0.00            
ATOM   4541  PO4 POPE  736     106.979 221.406  39.804  1.00  0.00            
ATOM   4542  GL1 POPE  736     105.925 219.210  36.680  1.00  0.00            
ATOM   4543  GL2 POPE  736     105.937 215.875  36.658  1.00  0.00            
ATOM   4544  C1A POPE  736     106.928 218.612  32.595  1.00  0.00            
ATOM   4545  D2A POPE  736     106.031 219.966  27.695  1.00  0.00            
ATOM   4546  C3A POPE  736     104.473 223.629  26.500  1.00  0.00            
ATOM   4547  C4A POPE  736     103.312 228.158  25.491  1.00  0.00            
ATOM   4548  C1B POPE  736     106.662 213.594  32.622  1.00  0.00            
ATOM   4549  C2B POPE  736     107.485 214.569  28.746  1.00  0.00            
ATOM   4550  C3B POPE  736     106.029 215.949  25.148  1.00  0.00            
ATOM   4551  C4B POPE  736     103.357 213.754  22.812  1.00  0.00            
ATOM   4552  NH3 POPE  737      34.728 284.634  52.687  1.00  0.00            
ATOM   4553  PO4 POPE  737      31.262 282.621  52.015  1.00  0.00            
ATOM   4554  GL1 POPE  737      33.077 281.814  48.741  1.00  0.00            
ATOM   4555  GL2 POPE  737      36.417 283.454  47.557  1.00  0.00            
ATOM   4556  C1A POPE  737      33.202 280.868  44.664  1.00  0.00            
ATOM   4557  D2A POPE  737      31.820 280.006  40.503  1.00  0.00            
ATOM   4558  C3A POPE  737      31.239 282.498  36.961  1.00  0.00            
ATOM   4559  C4A POPE  737      33.714 280.359  33.571  1.00  0.00            
ATOM   4560  C1B POPE  737      37.494 284.142  43.225  1.00  0.00            
ATOM   4561  C2B POPE  737      36.170 281.571  40.442  1.00  0.00            
ATOM   4562  C3B POPE  737      36.672 280.269  37.534  1.00  0.00            
ATOM   4563  C4B POPE  737      40.337 281.087  34.597  1.00  0.00            
ATOM   4564  NH3 POPE  738     182.711  42.462  48.042  1.00  0.00            
ATOM   4565  PO4 POPE  738     185.855  38.999  48.097  1.00  0.00            
ATOM   4566  GL1 POPE  738     183.779  39.400  44.606  1.00  0.00            
ATOM   4567  GL2 POPE  738     185.638  39.764  43.118  1.00  0.00            
ATOM   4568  C1A POPE  738     179.813  38.604  41.993  1.00  0.00            
ATOM   4569  D2A POPE  738     177.527  34.372  39.775  1.00  0.00            
ATOM   4570  C3A POPE  738     175.432  33.522  36.629  1.00  0.00            
ATOM   4571  C4A POPE  738     172.738  30.947  33.358  1.00  0.00            
ATOM   4572  C1B POPE  738     188.367  38.696  39.985  1.00  0.00            
ATOM   4573  C2B POPE  738     189.968  40.029  37.184  1.00  0.00            
ATOM   4574  C3B POPE  738     193.753  39.748  34.753  1.00  0.00            
ATOM   4575  C4B POPE  738     197.841  40.628  33.157  1.00  0.00            
ATOM   4576  NH3 POPE  739      74.380 285.270  46.723  1.00  0.00            
ATOM   4577  PO4 POPE  739      76.631 289.174  47.412  1.00  0.00            
ATOM   4578  GL1 POPE  739      77.827   0.209  43.420  1.00  0.00            
ATOM   4579  GL2 POPE  739      80.624 288.262  41.620  1.00  0.00            
ATOM   4580  C1A POPE  739      76.066   1.247  39.314  1.00  0.00            
ATOM   4581  D2A POPE  739      77.625   3.142  36.027  1.00  0.00            
ATOM   4582  C3A POPE  739      76.599   3.685  32.063  1.00  0.00            
ATOM   4583  C4A POPE  739      74.770   2.875  28.418  1.00  0.00            
ATOM   4584  C1B POPE  739      80.189 287.615  37.583  1.00  0.00            
ATOM   4585  C2B POPE  739      80.289 289.381  33.430  1.00  0.00            
ATOM   4586  C3B POPE  739      81.682   2.223  31.150  1.00  0.00            
ATOM   4587  C4B POPE  739      82.998   5.795  28.810  1.00  0.00            
ATOM   4588  NH3 POPE  740      20.431 199.643  51.845  1.00  0.00            
ATOM   4589  PO4 POPE  740      23.863 202.781  51.359  1.00  0.00            
ATOM   4590  GL1 POPE  740      22.345 203.957  46.890  1.00  0.00            
ATOM   4591  GL2 POPE  740      23.396 207.084  45.109  1.00  0.00            
ATOM   4592  C1A POPE  740      19.729 202.648  44.259  1.00  0.00            
ATOM   4593  D2A POPE  740      19.948 202.835  39.753  1.00  0.00            
ATOM   4594  C3A POPE  740      19.767 202.650  34.940  1.00  0.00            
ATOM   4595  C4A POPE  740      20.164 204.723  31.184  1.00  0.00            
ATOM   4596  C1B POPE  740      21.318 209.246  41.955  1.00  0.00            
ATOM   4597  C2B POPE  740      23.106 211.075  37.511  1.00  0.00            
ATOM   4598  C3B POPE  740      25.471 212.275  34.378  1.00  0.00            
ATOM   4599  C4B POPE  740      26.357 215.494  30.601  1.00  0.00            
ATOM   4600  NH3 POPE  741     186.284  27.374  49.089  1.00  0.00            
ATOM   4601  PO4 POPE  741     188.422  23.224  49.364  1.00  0.00            
ATOM   4602  GL1 POPE  741     191.058  24.818  46.578  1.00  0.00            
ATOM   4603  GL2 POPE  741     190.387  27.497  45.188  1.00  0.00            
ATOM   4604  C1A POPE  741     192.763  23.873  41.348  1.00  0.00            
ATOM   4605  D2A POPE  741     194.494  24.666  37.245  1.00  0.00            
ATOM   4606  C3A POPE  741     198.035  28.568  36.117  1.00  0.00            
ATOM   4607  C4A POPE  741     197.166  31.726  32.502  1.00  0.00            
ATOM   4608  C1B POPE  741     191.305  31.254  41.766  1.00  0.00            
ATOM   4609  C2B POPE  741     190.345  33.600  38.559  1.00  0.00            
ATOM   4610  C3B POPE  741     187.047  35.238  35.871  1.00  0.00            
ATOM   4611  C4B POPE  741     185.365  39.112  34.389  1.00  0.00            
ATOM   4612  NH3 POPE  742      25.773  73.224  43.667  1.00  0.00            
ATOM   4613  PO4 POPE  742      25.921  77.510  42.541  1.00  0.00            
ATOM   4614  GL1 POPE  742      25.335  78.256  38.611  1.00  0.00            
ATOM   4615  GL2 POPE  742      24.556  75.051  37.312  1.00  0.00            
ATOM   4616  C1A POPE  742      28.761  79.283  35.459  1.00  0.00            
ATOM   4617  D2A POPE  742      29.860  80.833  31.113  1.00  0.00            
ATOM   4618  C3A POPE  742      29.984  84.878  29.412  1.00  0.00            
ATOM   4619  C4A POPE  742      28.335  88.065  29.797  1.00  0.00            
ATOM   4620  C1B POPE  742      26.826  74.267  34.998  1.00  0.00            
ATOM   4621  C2B POPE  742      29.457  75.842  31.534  1.00  0.00            
ATOM   4622  C3B POPE  742      30.206  77.356  27.649  1.00  0.00            
ATOM   4623  C4B POPE  742      33.075  80.070  25.270  1.00  0.00            
ATOM   4624  NH3 POPE  743      71.952  20.815  51.542  1.00  0.00            
ATOM   4625  PO4 POPE  743      73.048  16.722  49.715  1.00  0.00            
ATOM   4626  GL1 POPE  743      74.336  16.736  45.470  1.00  0.00            
ATOM   4627  GL2 POPE  743      76.611  18.191  46.376  1.00  0.00            
ATOM   4628  C1A POPE  743      74.894  17.449  40.702  1.00  0.00            
ATOM   4629  D2A POPE  743      74.303  19.266  36.591  1.00  0.00            
ATOM   4630  C3A POPE  743      73.911  18.563  32.120  1.00  0.00            
ATOM   4631  C4A POPE  743      72.149  14.969  29.644  1.00  0.00            
ATOM   4632  C1B POPE  743      78.749  16.428  42.732  1.00  0.00            
ATOM   4633  C2B POPE  743      79.037  15.878  37.986  1.00  0.00            
ATOM   4634  C3B POPE  743      79.663  17.072  33.423  1.00  0.00            
ATOM   4635  C4B POPE  743      77.646  18.606  28.763  1.00  0.00            
ATOM   4636  NH3 POPE  744     254.063 129.600  53.500  1.00  0.00            
ATOM   4637  PO4 POPE  744     257.428 131.117  56.089  1.00  0.00            
ATOM   4638  GL1 POPE  744     257.436 132.444  51.014  1.00  0.00            
ATOM   4639  GL2 POPE  744     254.506 133.382  50.626  1.00  0.00            
ATOM   4640  C1A POPE  744     258.735 130.848  46.712  1.00  0.00            
ATOM   4641  D2A POPE  744     257.200 130.985  42.646  1.00  0.00            
ATOM   4642  C3A POPE  744     257.284 128.487  39.154  1.00  0.00            
ATOM   4643  C4A POPE  744     258.475 124.121  38.172  1.00  0.00            
ATOM   4644  C1B POPE  744     253.974 133.459  46.483  1.00  0.00            
ATOM   4645  C2B POPE  744     252.752 134.484  41.572  1.00  0.00            
ATOM   4646  C3B POPE  744     255.879 133.761  38.193  1.00  0.00            
ATOM   4647  C4B POPE  744     258.262 136.087  34.534  1.00  0.00            
ATOM   4648  NH3 POPE  745      17.404  74.473  43.587  1.00  0.00            
ATOM   4649  PO4 POPE  745      15.862  70.644  45.078  1.00  0.00            
ATOM   4650  GL1 POPE  745      13.999  70.752  41.683  1.00  0.00            
ATOM   4651  GL2 POPE  745      16.413  68.905  38.944  1.00  0.00            
ATOM   4652  C1A POPE  745      14.748  72.582  36.615  1.00  0.00            
ATOM   4653  D2A POPE  745      15.149  72.707  31.654  1.00  0.00            
ATOM   4654  C3A POPE  745      16.583  69.062  28.509  1.00  0.00            
ATOM   4655  C4A POPE  745      17.343  64.646  25.724  1.00  0.00            
ATOM   4656  C1B POPE  745      15.897  67.382  34.567  1.00  0.00            
ATOM   4657  C2B POPE  745      14.460  64.725  30.308  1.00  0.00            
ATOM   4658  C3B POPE  745      16.753  61.005  29.599  1.00  0.00            
ATOM   4659  C4B POPE  745      18.249  56.586  27.651  1.00  0.00            
ATOM   4660  NH3 POPE  746     185.715 138.822  47.114  1.00  0.00            
ATOM   4661  PO4 POPE  746     185.411 142.350  44.248  1.00  0.00            
ATOM   4662  GL1 POPE  746     183.029 144.150  40.091  1.00  0.00            
ATOM   4663  GL2 POPE  746     182.561 141.348  39.182  1.00  0.00            
ATOM   4664  C1A POPE  746     182.115 144.870  35.346  1.00  0.00            
ATOM   4665  D2A POPE  746     183.058 144.873  30.234  1.00  0.00            
ATOM   4666  C3A POPE  746     185.217 146.766  26.441  1.00  0.00            
ATOM   4667  C4A POPE  746     184.439 147.085  22.370  1.00  0.00            
ATOM   4668  C1B POPE  746     182.527 138.214  37.158  1.00  0.00            
ATOM   4669  C2B POPE  746     183.450 135.434  35.761  1.00  0.00            
ATOM   4670  C3B POPE  746     183.918 131.849  33.067  1.00  0.00            
ATOM   4671  C4B POPE  746     186.606 130.766  29.504  1.00  0.00            
ATOM   4672  NH3 POPE  747      24.692 161.480  51.873  1.00  0.00            
ATOM   4673  PO4 POPE  747      21.990 158.122  52.759  1.00  0.00            
ATOM   4674  GL1 POPE  747      21.375 156.982  48.965  1.00  0.00            
ATOM   4675  GL2 POPE  747      21.869 154.249  47.164  1.00  0.00            
ATOM   4676  C1A POPE  747      22.044 159.049  45.749  1.00  0.00            
ATOM   4677  D2A POPE  747      20.887 160.259  41.493  1.00  0.00            
ATOM   4678  C3A POPE  747      20.881 157.004  38.104  1.00  0.00            
ATOM   4679  C4A POPE  747      19.275 155.135  34.378  1.00  0.00            
ATOM   4680  C1B POPE  747      21.129 154.707  43.393  1.00  0.00            
ATOM   4681  C2B POPE  747      18.524 152.574  40.990  1.00  0.00            
ATOM   4682  C3B POPE  747      15.827 153.820  37.943  1.00  0.00            
ATOM   4683  C4B POPE  747      13.809 156.312  35.512  1.00  0.00            
ATOM   4684  NH3 POPE  748      52.124  83.769  48.641  1.00  0.00            
ATOM   4685  PO4 POPE  748      51.781  80.510  46.026  1.00  0.00            
ATOM   4686  GL1 POPE  748      53.250  78.700  41.759  1.00  0.00            
ATOM   4687  GL2 POPE  748      54.122  80.974  40.074  1.00  0.00            
ATOM   4688  C1A POPE  748      53.872  76.442  38.144  1.00  0.00            
ATOM   4689  D2A POPE  748      55.146  78.702  34.050  1.00  0.00            
ATOM   4690  C3A POPE  748      55.263  82.133  30.754  1.00  0.00            
ATOM   4691  C4A POPE  748      56.389  81.891  26.121  1.00  0.00            
ATOM   4692  C1B POPE  748      52.542  84.624  38.358  1.00  0.00            
ATOM   4693  C2B POPE  748      53.265  86.329  34.418  1.00  0.00            
ATOM   4694  C3B POPE  748      54.056  87.538  30.876  1.00  0.00            
ATOM   4695  C4B POPE  748      54.023  90.204  27.379  1.00  0.00            
ATOM   4696  NH3 POPE  749     277.564  98.340  47.409  1.00  0.00            
ATOM   4697  PO4 POPE  749     280.285  95.099  49.710  1.00  0.00            
ATOM   4698  GL1 POPE  749     280.968  95.485  44.859  1.00  0.00            
ATOM   4699  GL2 POPE  749     282.375  93.033  42.985  1.00  0.00            
ATOM   4700  C1A POPE  749     280.455  98.498  42.003  1.00  0.00            
ATOM   4701  D2A POPE  749     279.729 103.113  42.087  1.00  0.00            
ATOM   4702  C3A POPE  749     281.473 104.204  38.500  1.00  0.00            
ATOM   4703  C4A POPE  749     280.861 103.183  34.727  1.00  0.00            
ATOM   4704  C1B POPE  749     279.637  94.087  39.667  1.00  0.00            
ATOM   4705  C2B POPE  749     279.964  97.265  35.889  1.00  0.00            
ATOM   4706  C3B POPE  749     281.160  95.114  32.128  1.00  0.00            
ATOM   4707  C4B POPE  749     282.479  92.466  30.112  1.00  0.00            
ATOM   4708  NH3 POPE  750       4.458 164.661  52.899  1.00  0.00            
ATOM   4709  PO4 POPE  750       7.269 166.153  54.513  1.00  0.00            
ATOM   4710  GL1 POPE  750       9.363 167.677  50.885  1.00  0.00            
ATOM   4711  GL2 POPE  750      10.589 171.600  50.647  1.00  0.00            
ATOM   4712  C1A POPE  750       9.986 165.328  46.949  1.00  0.00            
ATOM   4713  D2A POPE  750      13.262 165.202  43.746  1.00  0.00            
ATOM   4714  C3A POPE  750      13.940 161.647  42.741  1.00  0.00            
ATOM   4715  C4A POPE  750      12.087 157.786  40.302  1.00  0.00            
ATOM   4716  C1B POPE  750       7.529 170.972  47.563  1.00  0.00            
ATOM   4717  C2B POPE  750       6.128 172.212  43.700  1.00  0.00            
ATOM   4718  C3B POPE  750       5.444 170.800  40.206  1.00  0.00            
ATOM   4719  C4B POPE  750       3.627 171.912  36.226  1.00  0.00            
ATOM   4720  NH3 POPE  751      73.337  48.936  50.737  1.00  0.00            
ATOM   4721  PO4 POPE  751      72.120  51.350  46.928  1.00  0.00            
ATOM   4722  GL1 POPE  751      74.477  52.977  44.661  1.00  0.00            
ATOM   4723  GL2 POPE  751      72.196  56.028  43.081  1.00  0.00            
ATOM   4724  C1A POPE  751      74.527  53.116  40.593  1.00  0.00            
ATOM   4725  D2A POPE  751      74.404  54.173  35.153  1.00  0.00            
ATOM   4726  C3A POPE  751      74.517  54.943  31.450  1.00  0.00            
ATOM   4727  C4A POPE  751      76.953  52.355  28.334  1.00  0.00            
ATOM   4728  C1B POPE  751      72.587  59.356  39.480  1.00  0.00            
ATOM   4729  C2B POPE  751      69.840  61.490  36.590  1.00  0.00            
ATOM   4730  C3B POPE  751      69.321  63.136  32.801  1.00  0.00            
ATOM   4731  C4B POPE  751      68.402  64.795  28.174  1.00  0.00            
ATOM   4732  NH3 POPE  752     204.501  72.743  45.886  1.00  0.00            
ATOM   4733  PO4 POPE  752     200.879  71.622  47.968  1.00  0.00            
ATOM   4734  GL1 POPE  752     199.512  73.929  44.790  1.00  0.00            
ATOM   4735  GL2 POPE  752     198.424  78.252  44.439  1.00  0.00            
ATOM   4736  C1A POPE  752     199.019  73.703  40.374  1.00  0.00            
ATOM   4737  D2A POPE  752     196.428  73.078  36.797  1.00  0.00            
ATOM   4738  C3A POPE  752     194.626  74.267  33.210  1.00  0.00            
ATOM   4739  C4A POPE  752     194.469  77.078  28.666  1.00  0.00            
ATOM   4740  C1B POPE  752     197.633  79.160  40.424  1.00  0.00            
ATOM   4741  C2B POPE  752     198.444  77.589  35.594  1.00  0.00            
ATOM   4742  C3B POPE  752     199.491  77.451  32.224  1.00  0.00            
ATOM   4743  C4B POPE  752     200.320  78.980  28.280  1.00  0.00            
ATOM   4744  NH3 POPE  753     143.046 248.871  45.392  1.00  0.00            
ATOM   4745  PO4 POPE  753     141.414 246.577  42.022  1.00  0.00            
ATOM   4746  GL1 POPE  753     141.320 248.518  37.579  1.00  0.00            
ATOM   4747  GL2 POPE  753     140.828 245.618  36.933  1.00  0.00            
ATOM   4748  C1A POPE  753     143.452 250.609  34.220  1.00  0.00            
ATOM   4749  D2A POPE  753     145.439 254.456  32.111  1.00  0.00            
ATOM   4750  C3A POPE  753     148.485 254.370  27.534  1.00  0.00            
ATOM   4751  C4A POPE  753     149.915 257.618  23.988  1.00  0.00            
ATOM   4752  C1B POPE  753     141.194 242.034  35.031  1.00  0.00            
ATOM   4753  C2B POPE  753     141.951 237.968  33.062  1.00  0.00            
ATOM   4754  C3B POPE  753     142.597 234.679  29.638  1.00  0.00            
ATOM   4755  C4B POPE  753     143.348 233.758  25.062  1.00  0.00            
ATOM   4756  NH3 POPE  754      23.720 260.804  53.992  1.00  0.00            
ATOM   4757  PO4 POPE  754      19.973 260.987  52.010  1.00  0.00            
ATOM   4758  GL1 POPE  754      21.600 264.729  49.821  1.00  0.00            
ATOM   4759  GL2 POPE  754      24.454 265.937  49.630  1.00  0.00            
ATOM   4760  C1A POPE  754      18.830 266.625  45.853  1.00  0.00            
ATOM   4761  D2A POPE  754      15.274 270.041  45.964  1.00  0.00            
ATOM   4762  C3A POPE  754      14.683 271.581  41.650  1.00  0.00            
ATOM   4763  C4A POPE  754      13.959 274.216  37.715  1.00  0.00            
ATOM   4764  C1B POPE  754      25.647 263.944  46.018  1.00  0.00            
ATOM   4765  C2B POPE  754      24.404 261.882  42.257  1.00  0.00            
ATOM   4766  C3B POPE  754      23.990 262.630  37.538  1.00  0.00            
ATOM   4767  C4B POPE  754      21.354 261.020  35.950  1.00  0.00            
ATOM   4768  NH3 POPE  755     170.239  65.569  48.892  1.00  0.00            
ATOM   4769  PO4 POPE  755     166.314  64.599  49.582  1.00  0.00            
ATOM   4770  GL1 POPE  755     167.680  67.397  45.061  1.00  0.00            
ATOM   4771  GL2 POPE  755     166.321  70.854  43.820  1.00  0.00            
ATOM   4772  C1A POPE  755     168.163  67.592  41.034  1.00  0.00            
ATOM   4773  D2A POPE  755     166.875  68.139  36.496  1.00  0.00            
ATOM   4774  C3A POPE  755     168.956  68.383  32.734  1.00  0.00            
ATOM   4775  C4A POPE  755     171.748  65.903  29.885  1.00  0.00            
ATOM   4776  C1B POPE  755     165.610  72.588  39.744  1.00  0.00            
ATOM   4777  C2B POPE  755     165.045  73.028  35.341  1.00  0.00            
ATOM   4778  C3B POPE  755     162.410  73.832  32.648  1.00  0.00            
ATOM   4779  C4B POPE  755     157.862  73.979  31.851  1.00  0.00            
ATOM   4780  NH3 POPE  756     284.685 232.301  57.474  1.00  0.00            
ATOM   4781  PO4 POPE  756     287.595 234.294  58.993  1.00  0.00            
ATOM   4782  GL1 POPE  756     287.086 234.006  53.895  1.00  0.00            
ATOM   4783  GL2 POPE  756     283.215 234.683  53.176  1.00  0.00            
ATOM   4784  C1A POPE  756     287.319 234.314  49.336  1.00  0.00            
ATOM   4785  D2A POPE  756     285.435 236.222  46.418  1.00  0.00            
ATOM   4786  C3A POPE  756     285.048 240.199  45.651  1.00  0.00            
ATOM   4787  C4A POPE  756     288.752 243.436  45.112  1.00  0.00            
ATOM   4788  C1B POPE  756     281.936 234.030  50.323  1.00  0.00            
ATOM   4789  C2B POPE  756     280.893 232.233  46.452  1.00  0.00            
ATOM   4790  C3B POPE  756     280.860 230.066  42.650  1.00  0.00            
ATOM   4791  C4B POPE  756     281.454 228.422  39.016  1.00  0.00            
ATOM   4792  NH3 POPE  757      24.896 233.110  55.085  1.00  0.00            
ATOM   4793  PO4 POPE  757      29.011 233.747  53.221  1.00  0.00            
ATOM   4794  GL1 POPE  757      29.921 233.745  49.618  1.00  0.00            
ATOM   4795  GL2 POPE  757      32.696 234.992  49.005  1.00  0.00            
ATOM   4796  C1A POPE  757      28.148 233.807  45.316  1.00  0.00            
ATOM   4797  D2A POPE  757      26.368 234.236  41.494  1.00  0.00            
ATOM   4798  C3A POPE  757      21.213 233.379  41.420  1.00  0.00            
ATOM   4799  C4A POPE  757      18.095 235.019  38.852  1.00  0.00            
ATOM   4800  C1B POPE  757      32.226 236.264  44.847  1.00  0.00            
ATOM   4801  C2B POPE  757      33.208 238.883  41.621  1.00  0.00            
ATOM   4802  C3B POPE  757      34.898 241.867  39.010  1.00  0.00            
ATOM   4803  C4B POPE  757      34.371 244.689  35.637  1.00  0.00            
ATOM   4804  NH3 POPE  758     253.689 279.688  48.656  1.00  0.00            
ATOM   4805  PO4 POPE  758     258.341 280.187  49.136  1.00  0.00            
ATOM   4806  GL1 POPE  758     259.875 278.399  45.924  1.00  0.00            
ATOM   4807  GL2 POPE  758     262.504 280.730  44.934  1.00  0.00            
ATOM   4808  C1A POPE  758     260.571 276.689  42.232  1.00  0.00            
ATOM   4809  D2A POPE  758     262.367 276.031  37.900  1.00  0.00            
ATOM   4810  C3A POPE  758     259.155 274.601  34.267  1.00  0.00            
ATOM   4811  C4A POPE  758     258.686 271.106  31.262  1.00  0.00            
ATOM   4812  C1B POPE  758     264.279 280.332  40.729  1.00  0.00            
ATOM   4813  C2B POPE  758     267.827 281.185  38.706  1.00  0.00            
ATOM   4814  C3B POPE  758     268.895 282.785  34.816  1.00  0.00            
ATOM   4815  C4B POPE  758     268.904 282.724  30.904  1.00  0.00            
ATOM   4816  NH3 POPE  759      89.637 257.072  46.039  1.00  0.00            
ATOM   4817  PO4 POPE  759      89.737 252.549  46.522  1.00  0.00            
ATOM   4818  GL1 POPE  759      91.867 253.217  42.340  1.00  0.00            
ATOM   4819  GL2 POPE  759      89.694 255.256  41.326  1.00  0.00            
ATOM   4820  C1A POPE  759      92.420 253.082  37.577  1.00  0.00            
ATOM   4821  D2A POPE  759      90.796 253.576  33.778  1.00  0.00            
ATOM   4822  C3A POPE  759      91.808 252.870  29.487  1.00  0.00            
ATOM   4823  C4A POPE  759      91.783 255.846  26.314  1.00  0.00            
ATOM   4824  C1B POPE  759      86.569 254.544  38.182  1.00  0.00            
ATOM   4825  C2B POPE  759      85.633 253.872  34.106  1.00  0.00            
ATOM   4826  C3B POPE  759      86.355 253.564  29.566  1.00  0.00            
ATOM   4827  C4B POPE  759      86.892 254.419  26.469  1.00  0.00            
ATOM   4828  NH3 POPE  760     156.379  83.198  53.882  1.00  0.00            
ATOM   4829  PO4 POPE  760     152.678  79.631  52.138  1.00  0.00            
ATOM   4830  GL1 POPE  760     150.212  78.421  48.058  1.00  0.00            
ATOM   4831  GL2 POPE  760     147.101  78.367  48.294  1.00  0.00            
ATOM   4832  C1A POPE  760     148.815  78.513  43.290  1.00  0.00            
ATOM   4833  D2A POPE  760     149.022  78.864  38.523  1.00  0.00            
ATOM   4834  C3A POPE  760     148.105  76.923  35.998  1.00  0.00            
ATOM   4835  C4A POPE  760     145.891  74.744  32.033  1.00  0.00            
ATOM   4836  C1B POPE  760     144.733  81.624  44.817  1.00  0.00            
ATOM   4837  C2B POPE  760     144.565  82.010  40.811  1.00  0.00            
ATOM   4838  C3B POPE  760     144.454  81.734  35.863  1.00  0.00            
ATOM   4839  C4B POPE  760     145.066  81.085  30.892  1.00  0.00            
ATOM   4840  NH3 POPE  761     180.326 184.460  48.577  1.00  0.00            
ATOM   4841  PO4 POPE  761     178.342 188.433  47.826  1.00  0.00            
ATOM   4842  GL1 POPE  761     178.409 188.070  44.907  1.00  0.00            
ATOM   4843  GL2 POPE  761     177.394 184.547  43.767  1.00  0.00            
ATOM   4844  C1A POPE  761     180.454 188.922  41.511  1.00  0.00            
ATOM   4845  D2A POPE  761     179.473 189.131  37.419  1.00  0.00            
ATOM   4846  C3A POPE  761     180.755 191.859  34.538  1.00  0.00            
ATOM   4847  C4A POPE  761     180.994 195.851  32.580  1.00  0.00            
ATOM   4848  C1B POPE  761     176.173 186.294  40.544  1.00  0.00            
ATOM   4849  C2B POPE  761     176.320 184.852  35.276  1.00  0.00            
ATOM   4850  C3B POPE  761     174.070 184.045  32.061  1.00  0.00            
ATOM   4851  C4B POPE  761     171.169 183.847  28.540  1.00  0.00            
ATOM   4852  NH3 POPE  762     171.271 139.143  46.228  1.00  0.00            
ATOM   4853  PO4 POPE  762     171.783 135.002  45.346  1.00  0.00            
ATOM   4854  GL1 POPE  762     171.996 136.366  41.719  1.00  0.00            
ATOM   4855  GL2 POPE  762     174.392 133.722  41.262  1.00  0.00            
ATOM   4856  C1A POPE  762     171.080 136.186  37.551  1.00  0.00            
ATOM   4857  D2A POPE  762     169.266 136.916  33.128  1.00  0.00            
ATOM   4858  C3A POPE  762     171.036 139.333  30.918  1.00  0.00            
ATOM   4859  C4A POPE  762     171.568 143.283  29.612  1.00  0.00            
ATOM   4860  C1B POPE  762     173.773 131.050  38.060  1.00  0.00            
ATOM   4861  C2B POPE  762     173.725 132.510  33.392  1.00  0.00            
ATOM   4862  C3B POPE  762     172.421 134.772  29.393  1.00  0.00            
ATOM   4863  C4B POPE  762     172.918 138.006  25.895  1.00  0.00            
ATOM   4864  NH3 POPE  763     197.066 166.266  47.157  1.00  0.00            
ATOM   4865  PO4 POPE  763     193.895 168.541  48.919  1.00  0.00            
ATOM   4866  GL1 POPE  763     195.487 171.067  44.727  1.00  0.00            
ATOM   4867  GL2 POPE  763     197.427 171.218  46.845  1.00  0.00            
ATOM   4868  C1A POPE  763     196.660 171.111  40.092  1.00  0.00            
ATOM   4869  D2A POPE  763     196.620 170.351  35.346  1.00  0.00            
ATOM   4870  C3A POPE  763     198.466 171.648  31.604  1.00  0.00            
ATOM   4871  C4A POPE  763     196.320 173.462  27.532  1.00  0.00            
ATOM   4872  C1B POPE  763     199.199 174.494  44.561  1.00  0.00            
ATOM   4873  C2B POPE  763     200.482 173.850  41.189  1.00  0.00            
ATOM   4874  C3B POPE  763     200.980 172.200  37.415  1.00  0.00            
ATOM   4875  C4B POPE  763     204.709 172.425  34.851  1.00  0.00            
ATOM   4876  NH3 POPE  764     107.142  61.768  46.416  1.00  0.00            
ATOM   4877  PO4 POPE  764     110.222  64.407  44.790  1.00  0.00            
ATOM   4878  GL1 POPE  764     110.049  63.940  40.941  1.00  0.00            
ATOM   4879  GL2 POPE  764     107.950  63.156  39.668  1.00  0.00            
ATOM   4880  C1A POPE  764     110.309  66.074  36.168  1.00  0.00            
ATOM   4881  D2A POPE  764     111.955  66.668  32.238  1.00  0.00            
ATOM   4882  C3A POPE  764     110.088  67.204  28.643  1.00  0.00            
ATOM   4883  C4A POPE  764     109.726  72.687  27.279  1.00  0.00            
ATOM   4884  C1B POPE  764     109.151  61.055  36.108  1.00  0.00            
ATOM   4885  C2B POPE  764     109.374  62.418  32.228  1.00  0.00            
ATOM   4886  C3B POPE  764     110.539  62.413  27.553  1.00  0.00            
ATOM   4887  C4B POPE  764     113.854  64.057  24.909  1.00  0.00            
ATOM   4888  NH3 POPE  765      79.279 208.534  44.906  1.00  0.00            
ATOM   4889  PO4 POPE  765      80.704 212.245  45.466  1.00  0.00            
ATOM   4890  GL1 POPE  765      81.271 211.141  41.408  1.00  0.00            
ATOM   4891  GL2 POPE  765      82.845 214.063  39.795  1.00  0.00            
ATOM   4892  C1A POPE  765      78.459 211.885  38.545  1.00  0.00            
ATOM   4893  D2A POPE  765      78.174 210.542  33.999  1.00  0.00            
ATOM   4894  C3A POPE  765      79.316 212.765  30.938  1.00  0.00            
ATOM   4895  C4A POPE  765      79.799 213.882  26.682  1.00  0.00            
ATOM   4896  C1B POPE  765      81.530 215.433  34.612  1.00  0.00            
ATOM   4897  C2B POPE  765      83.854 216.505  30.973  1.00  0.00            
ATOM   4898  C3B POPE  765      82.810 217.971  27.524  1.00  0.00            
ATOM   4899  C4B POPE  765      81.619 222.002  26.555  1.00  0.00            
ATOM   4900  NH3 POPE  766      51.635  35.023  50.376  1.00  0.00            
ATOM   4901  PO4 POPE  766      49.712  38.541  47.784  1.00  0.00            
ATOM   4902  GL1 POPE  766      47.303  38.848  43.893  1.00  0.00            
ATOM   4903  GL2 POPE  766      45.998  35.340  44.875  1.00  0.00            
ATOM   4904  C1A POPE  766      46.679  36.913  40.277  1.00  0.00            
ATOM   4905  D2A POPE  766      48.431  35.565  36.653  1.00  0.00            
ATOM   4906  C3A POPE  766      47.215  36.505  32.919  1.00  0.00            
ATOM   4907  C4A POPE  766      45.978  36.096  29.268  1.00  0.00            
ATOM   4908  C1B POPE  766      44.965  32.303  43.040  1.00  0.00            
ATOM   4909  C2B POPE  766      45.331  32.185  39.070  1.00  0.00            
ATOM   4910  C3B POPE  766      43.704  33.537  35.192  1.00  0.00            
ATOM   4911  C4B POPE  766      42.000  32.833  30.173  1.00  0.00            
ATOM   4912  NH3 POPE  767     213.554  69.043  46.396  1.00  0.00            
ATOM   4913  PO4 POPE  767     218.150  68.073  47.080  1.00  0.00            
ATOM   4914  GL1 POPE  767     218.221  67.579  42.998  1.00  0.00            
ATOM   4915  GL2 POPE  767     221.525  67.918  40.747  1.00  0.00            
ATOM   4916  C1A POPE  767     217.252  69.054  39.069  1.00  0.00            
ATOM   4917  D2A POPE  767     216.962  69.738  34.605  1.00  0.00            
ATOM   4918  C3A POPE  767     214.645  70.687  31.886  1.00  0.00            
ATOM   4919  C4A POPE  767     212.206  70.032  28.030  1.00  0.00            
ATOM   4920  C1B POPE  767     219.462  65.316  36.899  1.00  0.00            
ATOM   4921  C2B POPE  767     220.299  66.546  33.185  1.00  0.00            
ATOM   4922  C3B POPE  767     220.809  69.525  30.503  1.00  0.00            
ATOM   4923  C4B POPE  767     217.798  71.403  28.107  1.00  0.00            
ATOM   4924  NH3 POPE  768      79.794 157.219  43.520  1.00  0.00            
ATOM   4925  PO4 POPE  768      75.095 157.783  43.468  1.00  0.00            
ATOM   4926  GL1 POPE  768      72.488 159.882  40.547  1.00  0.00            
ATOM   4927  GL2 POPE  768      73.981 161.621  38.927  1.00  0.00            
ATOM   4928  C1A POPE  768      71.560 157.888  36.724  1.00  0.00            
ATOM   4929  D2A POPE  768      67.436 156.734  35.221  1.00  0.00            
ATOM   4930  C3A POPE  768      64.413 158.268  31.557  1.00  0.00            
ATOM   4931  C4A POPE  768      61.456 157.716  30.032  1.00  0.00            
ATOM   4932  C1B POPE  768      74.685 164.011  34.933  1.00  0.00            
ATOM   4933  C2B POPE  768      73.252 164.334  30.992  1.00  0.00            
ATOM   4934  C3B POPE  768      74.922 165.292  26.965  1.00  0.00            
ATOM   4935  C4B POPE  768      78.224 165.591  25.460  1.00  0.00            
ATOM   4936  NH3 POPE  769     183.948  46.999  51.835  1.00  0.00            
ATOM   4937  PO4 POPE  769     185.895  47.116  48.168  1.00  0.00            
ATOM   4938  GL1 POPE  769     185.332  44.483  44.315  1.00  0.00            
ATOM   4939  GL2 POPE  769     182.195  44.841  43.013  1.00  0.00            
ATOM   4940  C1A POPE  769     185.739  43.239  39.924  1.00  0.00            
ATOM   4941  D2A POPE  769     186.928  43.846  35.332  1.00  0.00            
ATOM   4942  C3A POPE  769     183.316  44.292  33.239  1.00  0.00            
ATOM   4943  C4A POPE  769     182.985  46.943  28.905  1.00  0.00            
ATOM   4944  C1B POPE  769     180.851  45.827  38.199  1.00  0.00            
ATOM   4945  C2B POPE  769     177.507  47.044  36.226  1.00  0.00            
ATOM   4946  C3B POPE  769     174.728  46.896  33.401  1.00  0.00            
ATOM   4947  C4B POPE  769     171.321  48.650  30.269  1.00  0.00            
ATOM   4948  NH3 POPE  770      90.592 107.614  54.398  1.00  0.00            
ATOM   4949  PO4 POPE  770      89.152 104.662  50.979  1.00  0.00            
ATOM   4950  GL1 POPE  770      88.171 106.048  46.988  1.00  0.00            
ATOM   4951  GL2 POPE  770      89.902 103.801  44.707  1.00  0.00            
ATOM   4952  C1A POPE  770      85.074 104.289  43.121  1.00  0.00            
ATOM   4953  D2A POPE  770      87.388 102.487  40.178  1.00  0.00            
ATOM   4954  C3A POPE  770      89.961 101.744  36.266  1.00  0.00            
ATOM   4955  C4A POPE  770      94.671 100.981  36.301  1.00  0.00            
ATOM   4956  C1B POPE  770      92.124 103.857  40.066  1.00  0.00            
ATOM   4957  C2B POPE  770      95.905 105.820  38.290  1.00  0.00            
ATOM   4958  C3B POPE  770      99.586 104.949  39.107  1.00  0.00            
ATOM   4959  C4B POPE  770     103.189 102.247  41.726  1.00  0.00            
ATOM   4960  NH3 POPE  771     114.244  61.599  47.163  1.00  0.00            
ATOM   4961  PO4 POPE  771     111.013  58.115  47.094  1.00  0.00            
ATOM   4962  GL1 POPE  771     111.670  59.102  43.152  1.00  0.00            
ATOM   4963  GL2 POPE  771     114.515  61.469  42.333  1.00  0.00            
ATOM   4964  C1A POPE  771     109.530  58.112  39.537  1.00  0.00            
ATOM   4965  D2A POPE  771     107.764  55.499  36.558  1.00  0.00            
ATOM   4966  C3A POPE  771     108.831  52.231  35.638  1.00  0.00            
ATOM   4967  C4A POPE  771     107.938  49.327  31.835  1.00  0.00            
ATOM   4968  C1B POPE  771     113.789  62.347  38.044  1.00  0.00            
ATOM   4969  C2B POPE  771     113.633  62.173  33.731  1.00  0.00            
ATOM   4970  C3B POPE  771     117.310  63.213  31.050  1.00  0.00            
ATOM   4971  C4B POPE  771     120.991  64.263  27.047  1.00  0.00            
ATOM   4972  NH3 POPE  772     216.285 171.657  53.082  1.00  0.00            
ATOM   4973  PO4 POPE  772     215.928 175.135  54.625  1.00  0.00            
ATOM   4974  GL1 POPE  772     216.149 176.138  50.833  1.00  0.00            
ATOM   4975  GL2 POPE  772     217.426 174.018  48.838  1.00  0.00            
ATOM   4976  C1A POPE  772     217.744 180.409  47.084  1.00  0.00            
ATOM   4977  D2A POPE  772     220.726 182.689  44.314  1.00  0.00            
ATOM   4978  C3A POPE  772     220.120 187.168  43.110  1.00  0.00            
ATOM   4979  C4A POPE  772     220.650 188.243  38.829  1.00  0.00            
ATOM   4980  C1B POPE  772     218.739 175.221  44.961  1.00  0.00            
ATOM   4981  C2B POPE  772     219.645 178.220  41.812  1.00  0.00            
ATOM   4982  C3B POPE  772     220.574 179.036  36.179  1.00  0.00            
ATOM   4983  C4B POPE  772     216.186 179.098  34.604  1.00  0.00            
ATOM   4984  NH3 POPE  773     111.843  19.345  46.824  1.00  0.00            
ATOM   4985  PO4 POPE  773     115.411  19.343  50.898  1.00  0.00            
ATOM   4986  GL1 POPE  773     116.984  20.467  46.663  1.00  0.00            
ATOM   4987  GL2 POPE  773     115.215  22.865  44.615  1.00  0.00            
ATOM   4988  C1A POPE  773     117.359  18.400  43.552  1.00  0.00            
ATOM   4989  D2A POPE  773     116.866  16.962  40.217  1.00  0.00            
ATOM   4990  C3A POPE  773     120.192  15.622  37.149  1.00  0.00            
ATOM   4991  C4A POPE  773     122.056  13.467  33.381  1.00  0.00            
ATOM   4992  C1B POPE  773     114.021  21.485  40.803  1.00  0.00            
ATOM   4993  C2B POPE  773     109.309  22.536  39.766  1.00  0.00            
ATOM   4994  C3B POPE  773     107.153  24.720  36.298  1.00  0.00            
ATOM   4995  C4B POPE  773     108.522  28.309  34.349  1.00  0.00            
ATOM   4996  NH3 POPE  774     222.507 107.766  47.787  1.00  0.00            
ATOM   4997  PO4 POPE  774     218.426 108.487  49.521  1.00  0.00            
ATOM   4998  GL1 POPE  774     217.541 107.557  44.759  1.00  0.00            
ATOM   4999  GL2 POPE  774     216.273 104.161  43.763  1.00  0.00            
ATOM   5000  C1A POPE  774     216.116 109.984  41.195  1.00  0.00            
ATOM   5001  D2A POPE  774     214.866 109.164  37.282  1.00  0.00            
ATOM   5002  C3A POPE  774     216.735 112.111  35.435  1.00  0.00            
ATOM   5003  C4A POPE  774     220.769 111.185  33.442  1.00  0.00            
ATOM   5004  C1B POPE  774     217.633 105.072  38.878  1.00  0.00            
ATOM   5005  C2B POPE  774     217.151 105.111  35.303  1.00  0.00            
ATOM   5006  C3B POPE  774     216.345 107.868  32.797  1.00  0.00            
ATOM   5007  C4B POPE  774     214.877 111.319  30.394  1.00  0.00            
ATOM   5008  NH3 POPE  775     284.510 264.326  57.152  1.00  0.00            
ATOM   5009  PO4 POPE  775     287.192 261.457  56.290  1.00  0.00            
ATOM   5010  GL1 POPE  775     285.893 260.139  52.359  1.00  0.00            
ATOM   5011  GL2 POPE  775     286.952 258.063  50.440  1.00  0.00            
ATOM   5012  C1A POPE  775     283.086 261.873  48.418  1.00  0.00            
ATOM   5013  D2A POPE  775     282.985 262.216  44.850  1.00  0.00            
ATOM   5014  C3A POPE  775     280.817 262.854  40.901  1.00  0.00            
ATOM   5015  C4A POPE  775     279.607 263.583  37.315  1.00  0.00            
ATOM   5016  C1B POPE  775     285.482 257.222  46.389  1.00  0.00            
ATOM   5017  C2B POPE  775     283.717 258.173  42.045  1.00  0.00            
ATOM   5018  C3B POPE  775     280.857 258.557  37.911  1.00  0.00            
ATOM   5019  C4B POPE  775     277.813 259.437  34.573  1.00  0.00            
ATOM   5020  NH3 POPE  776     222.266  92.628  50.096  1.00  0.00            
ATOM   5021  PO4 POPE  776     227.976  93.310  49.897  1.00  0.00            
ATOM   5022  GL1 POPE  776     230.983  92.831  47.265  1.00  0.00            
ATOM   5023  GL2 POPE  776     232.031  96.627  47.084  1.00  0.00            
ATOM   5024  C1A POPE  776     231.902  90.187  44.543  1.00  0.00            
ATOM   5025  D2A POPE  776     234.335  89.091  39.976  1.00  0.00            
ATOM   5026  C3A POPE  776     232.632  88.446  36.678  1.00  0.00            
ATOM   5027  C4A POPE  776     230.122  86.441  32.898  1.00  0.00            
ATOM   5028  C1B POPE  776     230.379  95.349  42.104  1.00  0.00            
ATOM   5029  C2B POPE  776     229.828  91.608  39.586  1.00  0.00            
ATOM   5030  C3B POPE  776     227.740  89.039  36.742  1.00  0.00            
ATOM   5031  C4B POPE  776     224.572  86.291  34.155  1.00  0.00            
ATOM   5032  NH3 POPE  777      70.991 237.988  46.674  1.00  0.00            
ATOM   5033  PO4 POPE  777      67.170 239.010  48.638  1.00  0.00            
ATOM   5034  GL1 POPE  777      66.889 238.465  43.252  1.00  0.00            
ATOM   5035  GL2 POPE  777      65.598 235.572  41.830  1.00  0.00            
ATOM   5036  C1A POPE  777      68.597 241.036  40.688  1.00  0.00            
ATOM   5037  D2A POPE  777      70.821 239.623  37.734  1.00  0.00            
ATOM   5038  C3A POPE  777      69.171 237.610  33.774  1.00  0.00            
ATOM   5039  C4A POPE  777      68.182 234.722  30.095  1.00  0.00            
ATOM   5040  C1B POPE  777      66.306 235.506  37.533  1.00  0.00            
ATOM   5041  C2B POPE  777      64.373 234.001  33.448  1.00  0.00            
ATOM   5042  C3B POPE  777      61.206 235.415  32.166  1.00  0.00            
ATOM   5043  C4B POPE  777      57.743 237.892  29.028  1.00  0.00            
ATOM   5044  NH3 POPE  778      66.924  31.543  48.812  1.00  0.00            
ATOM   5045  PO4 POPE  778      62.437  29.394  48.050  1.00  0.00            
ATOM   5046  GL1 POPE  778      63.828  29.421  44.196  1.00  0.00            
ATOM   5047  GL2 POPE  778      63.727  26.987  43.643  1.00  0.00            
ATOM   5048  C1A POPE  778      67.896  28.873  41.662  1.00  0.00            
ATOM   5049  D2A POPE  778      71.233  27.815  38.384  1.00  0.00            
ATOM   5050  C3A POPE  778      71.616  30.329  34.974  1.00  0.00            
ATOM   5051  C4A POPE  778      73.937  29.182  31.868  1.00  0.00            
ATOM   5052  C1B POPE  778      63.087  27.719  39.498  1.00  0.00            
ATOM   5053  C2B POPE  778      61.469  25.872  35.764  1.00  0.00            
ATOM   5054  C3B POPE  778      57.492  26.184  33.776  1.00  0.00            
ATOM   5055  C4B POPE  778      53.588  24.752  35.031  1.00  0.00            
ATOM   5056  NH3 POPE  779     220.843 174.118  53.185  1.00  0.00            
ATOM   5057  PO4 POPE  779     221.172 171.020  53.698  1.00  0.00            
ATOM   5058  GL1 POPE  779     221.545 170.307  49.478  1.00  0.00            
ATOM   5059  GL2 POPE  779     223.750 172.649  49.100  1.00  0.00            
ATOM   5060  C1A POPE  779     222.146 170.689  44.279  1.00  0.00
[truncated: 5,372,565 more chars]
