# Supplementary material for: Membrane transporter dimerization driven by differential lipid solvation energetics of dissociated and associated states
Source: eLife. 2021 Apr 7;10:e63288. doi: 10.7554/eLife.63288 (PMC8116059; doi:10.7554/eLife.63288)
Supplement: Figure 6—source data 1. — This folder contains initial/final configurations (PDB files) for GROMACS coarse-grained simulations of CLC-ec1 monomers and dimers in mixtures of 2:1 DLPE/DLPG and 2:1 POPE/POPG, alongside the corresponding parameter files (MDP/TPR format). [file elife-63288-fig6-data1.zip › Figure6-source-data/protein-membrane-systems/monomer-70PO_30DL/frame_0.pdb]

REMARK    GENERATED BY TRJCONV
TITLE     Martini system t=   0.00000 step= 0
REMARK    THIS IS A SIMULATION BOX
CRYST1  290.756  290.756   95.424  90.00  90.00  90.00 P 1           1
MODEL        1
ATOM      1  BB  THR     1     136.849 128.329  21.748  1.00  0.00            
ATOM      2  SC1 THR     1     137.581 129.011  23.422  1.00  0.00            
ATOM      3  BB  PRO     2     139.627 126.278  19.913  1.00  0.00            
ATOM      4  SC1 PRO     2     140.873 127.022  18.687  1.00  0.00            
ATOM      5  BB  LEU     3     139.360 123.760  22.770  1.00  0.00            
ATOM      6  SC1 LEU     3     137.280 124.080  24.380  1.00  0.00            
ATOM      7  BB  ALA     4     143.170 123.840  23.050  1.00  0.00            
ATOM      8  BB  ILE     5     142.810 127.590  23.350  1.00  0.00            
ATOM      9  SC1 ILE     5     142.150 129.770  22.960  1.00  0.00            
ATOM     10  BB  LEU     6     141.101 127.240  26.780  1.00  0.00            
ATOM     11  SC1 LEU     6     138.889 126.950  28.210  1.00  0.00            
ATOM     12  BB  PHE     7     143.690 124.490  27.230  1.00  0.00            
ATOM     13  SC1 PHE     7     144.379 121.889  29.502  1.00  0.00            
ATOM     14  SC2 PHE     7     143.210 123.819  30.321  1.00  0.00            
ATOM     15  SC3 PHE     7     143.082 121.742  31.516  1.00  0.00            
ATOM     16  BB  MET     8     146.410 126.890  26.000  1.00  0.00            
ATOM     17  SC1 MET     8     148.760 126.690  24.540  1.00  0.00            
ATOM     18  BB  ALA     9     144.340 129.310  27.960  1.00  0.00            
ATOM     19  BB  ALA    10     145.790 127.510  30.880  1.00  0.00            
ATOM     20  BB  VAL    11     149.549 126.861  30.411  1.00  0.00            
ATOM     21  SC1 VAL    11     150.531 125.659  29.149  1.00  0.00            
ATOM     22  BB  VAL    12     150.150 130.390  29.141  1.00  0.00            
ATOM     23  SC1 VAL    12     150.760 129.990  27.279  1.00  0.00            
ATOM     24  BB  GLY    13     148.070 131.660  32.060  1.00  0.00            
ATOM     25  BB  THR    14     150.380 129.471  34.170  1.00  0.00            
ATOM     26  SC1 THR    14     150.600 127.689  34.930  1.00  0.00            
ATOM     27  BB  LEU    15     153.739 130.462  32.521  1.00  0.00            
ATOM     28  SC1 LEU    15     154.911 128.558  31.099  1.00  0.00            
ATOM     29  BB  VAL    16     152.679 133.978  33.570  1.00  0.00            
ATOM     30  SC1 VAL    16     153.581 135.762  33.630  1.00  0.00            
ATOM     31  BB  GLY    17     152.610 133.260  37.260  1.00  0.00            
ATOM     32  BB  LEU    18     155.499 130.892  36.871  1.00  0.00            
ATOM     33  SC1 LEU    18     157.041 128.828  36.249  1.00  0.00            
ATOM     34  BB  ALA    19     157.480 133.950  35.780  1.00  0.00            
ATOM     35  BB  ALA    20     155.620 136.560  37.830  1.00  0.00            
ATOM     36  BB  VAL    21     156.841 134.841  41.130  1.00  0.00            
ATOM     37  SC1 VAL    21     155.569 133.299  41.150  1.00  0.00            
ATOM     38  BB  ALA    22     160.140 134.400  39.290  1.00  0.00            
ATOM     39  BB  PHE    23     160.250 137.980  37.940  1.00  0.00            
ATOM     40  SC1 PHE    23     163.243 136.495  36.739  1.00  0.00            
ATOM     41  SC2 PHE    23     163.418 138.888  36.711  1.00  0.00            
ATOM     42  SC3 PHE    23     165.139 137.547  35.710  1.00  0.00            
ATOM     43  BB  ASP    24     159.269 139.260  41.371  1.00  0.00            
ATOM     44  SC1 ASP    24     157.701 139.490  43.369  1.00  0.00            
ATOM     45  BB  LYS    25     161.720 136.790  42.880  1.00  0.00            
ATOM     46  SC1 LYS    25     161.610 137.240  45.250  1.00  0.00            
ATOM     47  SC2 LYS    25     159.630 137.480  47.380  1.00  0.00            
ATOM     48  BB  GLY    26     164.710 138.360  41.280  1.00  0.00            
ATOM     49  BB  VAL    27     163.071 141.769  40.860  1.00  0.00            
ATOM     50  SC1 VAL    27     161.689 142.851  39.900  1.00  0.00            
ATOM     51  BB  ALA    28     162.820 142.280  44.580  1.00  0.00            
ATOM     52  BB  TRP    29     166.090 140.300  44.870  1.00  0.00            
ATOM     53  SC1 TRP    29     167.773 138.448  45.614  1.00  0.00            
ATOM     54  SC2 TRP    29     168.975 137.802  47.340  1.00  0.00            
ATOM     55  SC3 TRP    29     169.332 137.489  43.839  1.00  0.00            
ATOM     56  SC4 TRP    29     170.890 136.820  46.067  1.00  0.00            
ATOM     57  BB  LEU    30     168.392 142.789  43.197  1.00  0.00            
ATOM     58  SC1 LEU    30     169.868 141.721  41.273  1.00  0.00            
ATOM     59  BB  GLN    31     166.470 145.270  45.280  1.00  0.00            
ATOM     60  SC1 GLN    31     165.760 147.080  46.510  1.00  0.00            
ATOM     61  BB  ASN    32     168.020 143.229  48.042  1.00  0.00            
ATOM     62  SC1 ASN    32     168.180 142.141  50.288  1.00  0.00            
ATOM     63  BB  GLN    33     171.400 142.990  46.290  1.00  0.00            
ATOM     64  SC1 GLN    33     173.020 141.880  46.650  1.00  0.00            
ATOM     65  BB  ARG    34     171.560 146.750  46.620  1.00  0.00            
ATOM     66  SC1 ARG    34     170.960 149.040  45.860  1.00  0.00            
ATOM     67  SC2 ARG    34     169.100 151.320  47.090  1.00  0.00            
ATOM     68  BB  MET    35     169.650 146.920  49.890  1.00  0.00            
ATOM     69  SC1 MET    35     167.340 146.870  51.200  1.00  0.00            
ATOM     70  BB  GLY    36     172.630 144.950  51.270  1.00  0.00            
ATOM     71  BB  ALA    37     174.380 147.770  49.560  1.00  0.00            
ATOM     72  BB  LEU    38     172.492 149.989  51.899  1.00  0.00            
ATOM     73  SC1 LEU    38     170.388 150.881  53.241  1.00  0.00            
ATOM     74  BB  VAL    39     174.299 148.970  55.061  1.00  0.00            
ATOM     75  SC1 VAL    39     173.131 148.740  56.669  1.00  0.00            
ATOM     76  BB  HIS    40     177.600 148.878  53.260  1.00  0.00            
ATOM     77  SC1 HIS    40     177.830 146.943  53.159  1.00  0.00            
ATOM     78  SC2 HIS    40     177.851 145.019  53.299  1.00  0.00            
ATOM     79  SC3 HIS    40     179.338 144.841  51.742  1.00  0.00            
ATOM     80  BB  THR    41     178.059 152.159  55.080  1.00  0.00            
ATOM     81  SC1 THR    41     179.731 153.161  55.140  1.00  0.00            
ATOM     82  BB  ALA    42     174.580 153.700  55.470  1.00  0.00            
ATOM     83  BB  ASP    43     176.399 155.929  57.942  1.00  0.00            
ATOM     84  SC1 ASP    43     175.791 155.301  60.338  1.00  0.00            
ATOM     85  BB  ASN    44     178.938 158.250  56.351  1.00  0.00            
ATOM     86  SC1 ASN    44     181.362 158.100  55.759  1.00  0.00            
ATOM     87  BB  TYR    45     176.900 159.230  53.240  1.00  0.00            
ATOM     88  SC1 TYR    45     174.100 158.901  54.300  1.00  0.00            
ATOM     89  SC2 TYR    45     174.211 161.209  53.650  1.00  0.00            
ATOM     90  SC3 TYR    45     171.309 160.120  53.720  1.00  0.00            
ATOM     91  BB  PRO    46     179.941 159.511  50.928  1.00  0.00            
ATOM     92  SC1 PRO    46     180.679 160.439  49.442  1.00  0.00            
ATOM     93  BB  LEU    47     180.510 155.730  50.900  1.00  0.00            
ATOM     94  SC1 LEU    47     181.050 153.860  49.100  1.00  0.00            
ATOM     95  BB  LEU    48     176.749 155.188  50.910  1.00  0.00            
ATOM     96  SC1 LEU    48     176.190 152.602  50.750  1.00  0.00            
ATOM     97  BB  LEU    49     175.159 157.758  48.550  1.00  0.00            
ATOM     98  SC1 LEU    49     175.891 160.282  48.210  1.00  0.00            
ATOM     99  BB  THR    50     177.650 156.461  46.060  1.00  0.00            
ATOM    100  SC1 THR    50     178.770 157.759  45.130  1.00  0.00            
ATOM    101  BB  VAL    51     176.430 152.892  46.020  1.00  0.00            
ATOM    102  SC1 VAL    51     176.160 150.918  46.200  1.00  0.00            
ATOM    103  BB  ALA    52     172.810 154.090  46.070  1.00  0.00            
ATOM    104  BB  PHE    53     172.770 156.220  42.930  1.00  0.00            
ATOM    105  SC1 PHE    53     173.750 159.305  43.739  1.00  0.00            
ATOM    106  SC2 PHE    53     175.386 158.615  42.124  1.00  0.00            
ATOM    107  SC3 PHE    53     175.243 160.920  42.777  1.00  0.00            
ATOM    108  BB  LEU    54     175.241 153.790  41.460  1.00  0.00            
ATOM    109  SC1 LEU    54     177.849 154.260  41.430  1.00  0.00            
ATOM    110  BB  CYS    55     174.628 150.013  41.720  1.00  0.00            
ATOM    111  SC1 CYS    55     175.662 147.867  41.430  1.00  0.00            
ATOM    112  BB  SER    56     171.141 151.169  40.679  1.00  0.00            
ATOM    113  SC1 SER    56     170.069 152.281  41.871  1.00  0.00            
ATOM    114  BB  ALA    57     172.300 153.360  37.780  1.00  0.00            
ATOM    115  BB  VAL    58     174.730 150.620  36.830  1.00  0.00            
ATOM    116  SC1 VAL    58     176.610 149.970  36.630  1.00  0.00            
ATOM    117  BB  LEU    59     171.839 148.151  36.820  1.00  0.00            
ATOM    118  SC1 LEU    59     172.831 145.719  37.170  1.00  0.00            
ATOM    119  BB  ALA    60     169.660 150.990  35.410  1.00  0.00            
ATOM    120  BB  MET    61     172.070 151.650  32.590  1.00  0.00            
ATOM    121  SC1 MET    61     174.980 151.800  32.250  1.00  0.00            
ATOM    122  BB  PHE    62     172.040 147.920  32.220  1.00  0.00            
ATOM    123  SC1 PHE    62     174.510 146.202  32.701  1.00  0.00            
ATOM    124  SC2 PHE    62     172.826 144.730  31.831  1.00  0.00            
ATOM    125  SC3 PHE    62     175.104 144.508  31.108  1.00  0.00            
ATOM    126  BB  GLY    63     168.310 147.820  31.700  1.00  0.00            
ATOM    127  BB  TYR    64     168.580 150.290  28.860  1.00  0.00            
ATOM    128  SC1 TYR    64     167.240 152.541  29.951  1.00  0.00            
ATOM    129  SC2 TYR    64     165.979 151.772  28.059  1.00  0.00            
ATOM    130  SC3 TYR    64     166.290 154.856  28.121  1.00  0.00            
ATOM    131  BB  PHE    65     171.480 148.640  27.190  1.00  0.00            
ATOM    132  SC1 PHE    65     174.401 148.290  25.689  1.00  0.00            
ATOM    133  SC2 PHE    65     174.432 147.859  28.050  1.00  0.00            
ATOM    134  SC3 PHE    65     176.307 147.231  26.691  1.00  0.00            
ATOM    135  BB  LEU    66     169.750 145.430  27.530  1.00  0.00            
ATOM    136  SC1 LEU    66     171.550 143.670  26.700  1.00  0.00            
ATOM    137  BB  VAL    67     167.032 146.991  25.489  1.00  0.00            
ATOM    138  SC1 VAL    67     165.388 146.019  26.081  1.00  0.00            
ATOM    139  BB  ARG    68     169.030 149.150  23.020  1.00  0.00            
ATOM    140  SC1 ARG    68     168.930 149.580  20.610  1.00  0.00            
ATOM    141  SC2 ARG    68     167.180 150.100  17.790  1.00  0.00            
ATOM    142  BB  LYS    69     171.060 146.070  22.340  1.00  0.00            
ATOM    143  SC1 LYS    69     173.190 146.470  21.380  1.00  0.00            
ATOM    144  SC2 LYS    69     174.810 145.670  19.300  1.00  0.00            
ATOM    145  BB  TYR    70     168.570 143.390  21.710  1.00  0.00            
ATOM    146  SC1 TYR    70     170.339 141.091  20.258  1.00  0.00            
ATOM    147  SC2 TYR    70     170.401 140.929  22.651  1.00  0.00            
ATOM    148  SC3 TYR    70     171.860 138.580  21.251  1.00  0.00            
ATOM    149  BB  ALA    71     165.230 145.190  21.750  1.00  0.00            
ATOM    150  BB  PRO    72     164.071 148.783  22.101  1.00  0.00            
ATOM    151  SC1 PRO    72     164.579 150.537  22.629  1.00  0.00            
ATOM    152  BB  GLU    73     160.470 147.960  21.180  1.00  0.00            
ATOM    153  SC1 GLU    73     160.700 145.030  19.360  1.00  0.00            
ATOM    154  BB  ALA    74     160.800 146.380  24.670  1.00  0.00            
ATOM    155  BB  GLY    75     160.990 149.920  26.090  1.00  0.00            
ATOM    156  BB  GLY    76     158.620 150.990  28.790  1.00  0.00            
ATOM    157  BB  SER    77     155.192 149.789  29.850  1.00  0.00            
ATOM    158  SC1 SER    77     153.438 150.641  29.840  1.00  0.00            
ATOM    159  BB  GLY    78     155.020 147.160  27.120  1.00  0.00            
ATOM    160  BB  ILE    79     151.210 147.200  27.530  1.00  0.00            
ATOM    161  SC1 ILE    79     149.240 146.910  28.290  1.00  0.00            
ATOM    162  BB  PRO    80     151.180 150.020  24.840  1.00  0.00            
ATOM    163  SC1 PRO    80     152.050 151.570  25.510  1.00  0.00            
ATOM    164  BB  GLU    81     153.290 147.690  22.800  1.00  0.00            
ATOM    165  SC1 GLU    81     155.940 146.360  22.390  1.00  0.00            
ATOM    166  BB  ILE    82     150.690 144.890  23.350  1.00  0.00            
ATOM    167  SC1 ILE    82     150.040 142.950  24.380  1.00  0.00            
ATOM    168  BB  GLU    83     147.840 147.230  22.500  1.00  0.00            
ATOM    169  SC1 GLU    83     145.730 148.800  22.840  1.00  0.00            
ATOM    170  BB  GLY    84     149.060 147.460  18.870  1.00  0.00            
ATOM    171  BB  ALA    85     150.150 143.850  19.390  1.00  0.00            
ATOM    172  BB  LEU    86     146.381 142.931  19.627  1.00  0.00            
ATOM    173  SC1 LEU    86     145.339 142.389  22.003  1.00  0.00            
ATOM    174  BB  GLU    87     145.950 145.600  17.010  1.00  0.00            
ATOM    175  SC1 GLU    87     145.310 147.500  15.280  1.00  0.00            
ATOM    176  BB  ASP    88     148.441 143.611  14.970  1.00  0.00            
ATOM    177  SC1 ASP    88     146.919 141.599  14.600  1.00  0.00            
ATOM    178  BB  GLN    89     150.700 146.690  14.720  1.00  0.00            
ATOM    179  SC1 GLN    89     150.410 149.340  14.630  1.00  0.00            
ATOM    180  BB  ARG    90     153.230 145.500  17.250  1.00  0.00            
ATOM    181  SC1 ARG    90     153.920 148.110  17.690  1.00  0.00            
ATOM    182  SC2 ARG    90     157.250 148.390  17.570  1.00  0.00            
ATOM    183  BB  PRO    91     156.240 143.140  17.599  1.00  0.00            
ATOM    184  SC1 PRO    91     157.000 143.350  15.871  1.00  0.00            
ATOM    185  BB  VAL    92     156.310 140.380  20.130  1.00  0.00            
ATOM    186  SC1 VAL    92     154.370 140.000  20.430  1.00  0.00            
ATOM    187  BB  ARG    93     160.020 139.620  19.500  1.00  0.00            
ATOM    188  SC1 ARG    93     161.430 139.700  17.440  1.00  0.00            
ATOM    189  SC2 ARG    93     162.430 141.880  14.710  1.00  0.00            
ATOM    190  BB  TRP    94     159.710 136.420  21.590  1.00  0.00            
ATOM    191  SC1 TRP    94     159.131 135.090  19.309  1.00  0.00            
ATOM    192  SC2 TRP    94     157.843 133.433  18.649  1.00  0.00            
ATOM    193  SC3 TRP    94     160.668 135.051  17.275  1.00  0.00            
ATOM    194  SC4 TRP    94     158.918 133.036  16.427  1.00  0.00            
ATOM    195  BB  TRP    95     163.290 135.250  22.200  1.00  0.00            
ATOM    196  SC1 TRP    95     163.151 132.715  21.860  1.00  0.00            
ATOM    197  SC2 TRP    95     163.551 130.909  23.051  1.00  0.00            
ATOM    198  SC3 TRP    95     161.969 131.511  19.948  1.00  0.00            
ATOM    199  SC4 TRP    95     162.440 129.256  21.540  1.00  0.00            
ATOM    200  BB  ARG    96     164.710 138.760  22.340  1.00  0.00            
ATOM    201  SC1 ARG    96     165.390 140.080  20.610  1.00  0.00            
ATOM    202  SC2 ARG    96     166.440 140.940  17.750  1.00  0.00            
ATOM    203  BB  VAL    97     162.011 140.319  24.560  1.00  0.00            
ATOM    204  SC1 VAL    97     160.529 141.601  24.160  1.00  0.00            
ATOM    205  BB  LEU    98     161.510 137.339  26.850  1.00  0.00            
ATOM    206  SC1 LEU    98     160.240 135.031  26.560  1.00  0.00            
ATOM    207  BB  PRO    99     165.029 137.951  28.328  1.00  0.00            
ATOM    208  SC1 PRO    99     165.611 136.729  29.662  1.00  0.00            
ATOM    209  BB  VAL   100     165.739 141.530  27.531  1.00  0.00            
ATOM    210  SC1 VAL   100     166.961 141.460  25.949  1.00  0.00            
ATOM    211  BB  LYS   101     162.400 142.350  29.010  1.00  0.00            
ATOM    212  SC1 LYS   101     160.000 142.470  29.010  1.00  0.00            
ATOM    213  SC2 LYS   101     158.720 145.020  29.000  1.00  0.00            
ATOM    214  BB  PHE   102     163.090 140.200  32.110  1.00  0.00            
ATOM    215  SC1 PHE   102     160.261 139.809  33.409  1.00  0.00            
ATOM    216  SC2 PHE   102     161.192 137.691  32.770  1.00  0.00            
ATOM    217  SC3 PHE   102     158.907 137.829  33.491  1.00  0.00            
ATOM    218  BB  PHE   103     166.610 141.120  32.720  1.00  0.00            
ATOM    219  SC1 PHE   103     169.031 139.433  33.899  1.00  0.00            
ATOM    220  SC2 PHE   103     169.540 141.547  32.882  1.00  0.00            
ATOM    221  SC3 PHE   103     171.159 140.471  34.289  1.00  0.00            
ATOM    222  BB  GLY   104     166.070 144.450  31.200  1.00  0.00            
ATOM    223  BB  GLY   105     163.200 144.910  33.750  1.00  0.00            
ATOM    224  BB  LEU   106     165.341 143.529  36.491  1.00  0.00            
ATOM    225  SC1 LEU   106     166.809 141.571  37.509  1.00  0.00            
ATOM    226  BB  GLY   107     167.910 146.260  36.180  1.00  0.00            
ATOM    227  BB  THR   108     165.331 149.159  36.192  1.00  0.00            
ATOM    228  SC1 THR   108     164.849 149.861  34.438  1.00  0.00            
ATOM    229  BB  LEU   109     162.949 147.580  38.730  1.00  0.00            
ATOM    230  SC1 LEU   109     160.721 146.810  37.520  1.00  0.00            
ATOM    231  BB  GLY   110     165.440 145.930  41.030  1.00  0.00            
ATOM    232  BB  GLY   111     167.070 149.310  40.010  1.00  0.00            
ATOM    233  BB  GLY   112     165.290 150.770  43.020  1.00  0.00            
ATOM    234  BB  MET   113     162.970 152.500  40.570  1.00  0.00            
ATOM    235  SC1 MET   113     163.640 152.770  38.230  1.00  0.00            
ATOM    236  BB  VAL   114     159.360 153.730  40.460  1.00  0.00            
ATOM    237  SC1 VAL   114     159.670 155.600  39.820  1.00  0.00            
ATOM    238  BB  LEU   115     158.592 151.201  37.897  1.00  0.00            
ATOM    239  SC1 LEU   115     159.888 152.219  35.823  1.00  0.00            
ATOM    240  BB  GLY   116     155.480 149.110  38.180  1.00  0.00            
ATOM    241  BB  ARG   117     155.840 145.350  38.200  1.00  0.00            
ATOM    242  SC1 ARG   117     156.280 143.610  39.930  1.00  0.00            
ATOM    243  SC2 ARG   117     156.770 144.670  43.170  1.00  0.00            
ATOM    244  BB  GLU   118     152.900 145.140  35.660  1.00  0.00            
ATOM    245  SC1 GLU   118     151.250 147.110  36.900  1.00  0.00            
ATOM    246  BB  GLY   119     154.290 146.530  32.490  1.00  0.00            
ATOM    247  BB  PRO   120     157.053 143.971  33.062  1.00  0.00            
ATOM    248  SC1 PRO   120     158.497 144.279  34.258  1.00  0.00            
ATOM    249  BB  THR   121     154.520 141.099  33.213  1.00  0.00            
ATOM    250  SC1 THR   121     154.480 140.311  34.997  1.00  0.00            
ATOM    251  BB  VAL   122     151.681 142.240  30.910  1.00  0.00            
ATOM    252  SC1 VAL   122     150.259 143.530  31.470  1.00  0.00            
ATOM    253  BB  GLN   123     154.230 142.760  28.130  1.00  0.00            
ATOM    254  SC1 GLN   123     155.050 142.510  25.020  1.00  0.00            
ATOM    255  BB  ILE   124     155.930 139.620  29.470  1.00  0.00            
ATOM    256  SC1 ILE   124     157.250 137.980  29.310  1.00  0.00            
ATOM    257  BB  GLY   125     152.380 138.210  29.490  1.00  0.00            
ATOM    258  BB  GLY   126     151.650 138.530  25.780  1.00  0.00            
ATOM    259  BB  ASN   127     155.050 137.360  24.480  1.00  0.00            
ATOM    260  SC1 ASN   127     157.250 138.470  24.900  1.00  0.00            
ATOM    261  BB  ILE   128     154.660 134.440  26.840  1.00  0.00            
ATOM    262  SC1 ILE   128     155.020 132.540  27.560  1.00  0.00            
ATOM    263  BB  GLY   129     151.430 134.160  24.860  1.00  0.00            
ATOM    264  BB  ARG   130     153.360 134.560  21.660  1.00  0.00            
ATOM    265  SC1 ARG   130     153.230 135.000  19.240  1.00  0.00            
ATOM    266  SC2 ARG   130     153.450 134.980  15.780  1.00  0.00            
ATOM    267  BB  MET   131     155.720 131.810  22.600  1.00  0.00            
ATOM    268  SC1 MET   131     158.040 131.740  23.260  1.00  0.00            
ATOM    269  BB  VAL   132     153.421 128.809  23.311  1.00  0.00            
ATOM    270  SC1 VAL   132     154.349 127.721  24.709  1.00  0.00            
ATOM    271  BB  LEU   133     151.419 129.352  20.139  1.00  0.00            
ATOM    272  SC1 LEU   133     150.011 131.498  19.481  1.00  0.00            
ATOM    273  BB  ASP   134     154.271 129.780  17.658  1.00  0.00            
ATOM    274  SC1 ASP   134     154.999 130.390  15.292  1.00  0.00            
ATOM    275  BB  ILE   135     155.660 126.670  19.330  1.00  0.00            
ATOM    276  SC1 ILE   135     157.360 126.830  21.100  1.00  0.00            
ATOM    277  BB  PHE   136     152.140 125.280  20.140  1.00  0.00            
ATOM    278  SC1 PHE   136     152.360 123.829  23.109  1.00  0.00            
ATOM    279  SC2 PHE   136     153.241 122.433  21.367  1.00  0.00            
ATOM    280  SC3 PHE   136     152.439 121.448  23.404  1.00  0.00            
ATOM    281  BB  ARG   137     151.320 126.170  16.600  1.00  0.00            
ATOM    282  SC1 ARG   137     153.080 125.620  15.040  1.00  0.00            
ATOM    283  SC2 ARG   137     156.430 125.470  14.350  1.00  0.00            
ATOM    284  BB  LEU   138     148.130 127.270  18.280  1.00  0.00            
ATOM    285  SC1 LEU   138     146.410 127.530  20.280  1.00  0.00            
ATOM    286  BB  LYS   139     146.370 127.650  14.950  1.00  0.00            
ATOM    287  SC1 LYS   139     148.000 126.600  13.410  1.00  0.00            
ATOM    288  SC2 LYS   139     149.110 124.560  11.980  1.00  0.00            
ATOM    289  BB  GLY   140     143.500 130.060  14.630  1.00  0.00            
ATOM    290  BB  ASP   141     143.251 133.770  14.249  1.00  0.00            
ATOM    291  SC1 ASP   141     145.059 134.510  12.611  1.00  0.00            
ATOM    292  BB  GLU   142     141.430 133.540  17.580  1.00  0.00            
ATOM    293  SC1 GLU   142     139.780 131.520  17.920  1.00  0.00            
ATOM    294  BB  ALA   143     144.550 132.330  19.220  1.00  0.00            
ATOM    295  BB  ARG   144     146.970 134.890  17.820  1.00  0.00            
ATOM    296  SC1 ARG   144     148.080 136.100  16.200  1.00  0.00            
ATOM    297  SC2 ARG   144     149.190 137.330  13.110  1.00  0.00            
ATOM    298  BB  HIS   145     144.620 137.321  19.499  1.00  0.00            
ATOM    299  SC1 HIS   145     143.799 138.599  18.278  1.00  0.00            
ATOM    300  SC2 HIS   145     142.970 139.969  17.199  1.00  0.00            
ATOM    301  SC3 HIS   145     142.821 138.651  15.494  1.00  0.00            
ATOM    302  BB  THR   146     143.500 134.870  22.160  1.00  0.00            
ATOM    303  SC1 THR   146     142.440 134.480  23.750  1.00  0.00            
ATOM    304  BB  LEU   147     147.080 133.743  22.798  1.00  0.00            
ATOM    305  SC1 LEU   147     147.320 131.437  24.082  1.00  0.00            
ATOM    306  BB  LEU   148     148.340 137.350  23.109  1.00  0.00            
ATOM    307  SC1 LEU   148     149.660 137.720  20.841  1.00  0.00            
ATOM    308  BB  ALA   149     145.420 138.600  25.090  1.00  0.00            
ATOM    309  BB  THR   150     145.530 135.942  27.830  1.00  0.00            
ATOM    310  SC1 THR   150     145.430 134.008  27.610  1.00  0.00            
ATOM    311  BB  GLY   151     149.240 136.390  28.440  1.00  0.00            
ATOM    312  BB  ALA   152     148.400 140.030  28.920  1.00  0.00            
ATOM    313  BB  ALA   153     145.330 139.690  31.090  1.00  0.00            
ATOM    314  BB  ALA   154     147.330 136.780  32.440  1.00  0.00            
ATOM    315  BB  GLY   155     150.140 139.170  33.310  1.00  0.00            
ATOM    316  BB  LEU   156     147.802 141.577  35.277  1.00  0.00            
ATOM    317  SC1 LEU   156     146.878 143.283  37.083  1.00  0.00            
ATOM    318  BB  ALA   157     146.370 138.770  37.370  1.00  0.00            
ATOM    319  BB  ALA   158     149.830 138.120  38.820  1.00  0.00            
ATOM    320  BB  ALA   159     151.500 141.560  39.110  1.00  0.00            
ATOM    321  BB  PHE   160     148.690 142.300  41.570  1.00  0.00            
ATOM    322  SC1 PHE   160     151.548 143.802  43.019  1.00  0.00            
ATOM    323  SC2 PHE   160     149.932 145.269  42.021  1.00  0.00            
ATOM    324  SC3 PHE   160     152.200 146.000  42.310  1.00  0.00            
ATOM    325  BB  ASN   161     146.550 139.740  43.381  1.00  0.00            
ATOM    326  SC1 ASN   161     146.030 138.850  45.659  1.00  0.00            
ATOM    327  BB  ALA   162     143.520 140.540  41.130  1.00  0.00            
ATOM    328  BB  PRO   163     141.880 138.009  38.720  1.00  0.00            
ATOM    329  SC1 PRO   163     141.150 136.261  38.860  1.00  0.00            
ATOM    330  BB  LEU   164     139.121 140.251  37.220  1.00  0.00            
ATOM    331  SC1 LEU   164     136.749 139.079  37.070  1.00  0.00            
ATOM    332  BB  ALA   165     141.990 142.820  37.630  1.00  0.00            
ATOM    333  BB  GLY   166     143.400 141.670  34.280  1.00  0.00            
ATOM    334  BB  ILE   167     140.180 140.350  32.790  1.00  0.00            
ATOM    335  SC1 ILE   167     139.020 138.690  31.770  1.00  0.00            
ATOM    336  BB  LEU   168     138.809 143.850  32.791  1.00  0.00            
ATOM    337  SC1 LEU   168     136.661 143.740  34.339  1.00  0.00            
ATOM    338  BB  PHE   169     142.150 144.850  31.200  1.00  0.00            
ATOM    339  SC1 PHE   169     144.991 147.089  31.781  1.00  0.00            
ATOM    340  SC2 PHE   169     145.488 144.779  31.358  1.00  0.00            
ATOM    341  SC3 PHE   169     146.610 145.942  33.132  1.00  0.00            
ATOM    342  BB  ILE   170     141.090 142.760  28.300  1.00  0.00            
ATOM    343  SC1 ILE   170     141.260 140.930  27.430  1.00  0.00            
ATOM    344  BB  ILE   171     137.450 143.870  28.240  1.00  0.00            
ATOM    345  SC1 ILE   171     136.380 141.770  29.030  1.00  0.00            
ATOM    346  BB  GLU   172     138.780 147.400  28.250  1.00  0.00            
ATOM    347  SC1 GLU   172     137.460 148.620  30.900  1.00  0.00            
ATOM    348  BB  GLU   173     142.330 148.580  28.150  1.00  0.00            
ATOM    349  SC1 GLU   173     141.530 151.190  27.580  1.00  0.00            
ATOM    350  BB  MET   174     144.210 145.860  26.330  1.00  0.00            
ATOM    351  SC1 MET   174     145.590 143.500  26.620  1.00  0.00            
ATOM    352  BB  ARG   175     141.780 144.930  23.550  1.00  0.00            
ATOM    353  SC1 ARG   175     139.710 143.850  23.770  1.00  0.00            
ATOM    354  SC2 ARG   175     136.510 146.060  23.700  1.00  0.00            
ATOM    355  BB  PRO   176     141.450 146.471  20.041  1.00  0.00            
ATOM    356  SC1 PRO   176     141.630 145.259  18.589  1.00  0.00            
ATOM    357  BB  GLN   177     138.680 148.870  19.640  1.00  0.00            
ATOM    358  SC1 GLN   177     139.450 150.480  17.510  1.00  0.00            
ATOM    359  BB  PHE   178     135.760 147.160  18.050  1.00  0.00            
ATOM    360  SC1 PHE   178     133.520 146.133  19.841  1.00  0.00            
ATOM    361  SC2 PHE   178     133.520 144.548  18.039  1.00  0.00            
ATOM    362  SC3 PHE   178     133.060 143.819  20.279  1.00  0.00            
ATOM    363  BB  ARG   179     137.520 145.400  15.170  1.00  0.00            
ATOM    364  SC1 ARG   179     138.920 147.240  14.280  1.00  0.00            
ATOM    365  SC2 ARG   179     140.760 149.320  12.890  1.00  0.00            
ATOM    366  BB  TYR   180     139.080 142.100  14.340  1.00  0.00            
ATOM    367  SC1 TYR   180     141.932 143.003  14.261  1.00  0.00            
ATOM    368  SC2 TYR   180     141.570 142.009  12.107  1.00  0.00            
ATOM    369  SC3 TYR   180     143.638 144.318  12.032  1.00  0.00            
ATOM    370  BB  THR   181     138.190 140.888  17.888  1.00  0.00            
ATOM    371  SC1 THR   181     137.950 142.152  19.352  1.00  0.00            
ATOM    372  BB  LEU   182     138.260 137.090  17.672  1.00  0.00            
ATOM    373  SC1 LEU   182     138.400 137.350  15.038  1.00  0.00            
ATOM    374  BB  ILE   183     139.590 137.600  21.180  1.00  0.00            
ATOM    375  SC1 ILE   183     140.460 139.270  22.460  1.00  0.00            
ATOM    376  BB  SER   184     137.390 135.240  23.340  1.00  0.00            
ATOM    377  SC1 SER   184     137.000 133.760  22.130  1.00  0.00            
ATOM    378  BB  ILE   185     135.970 135.530  27.010  1.00  0.00            
ATOM    379  SC1 ILE   185     135.770 136.930  28.550  1.00  0.00            
ATOM    380  BB  LYS   186     136.630 132.110  28.450  1.00  0.00            
ATOM    381  SC1 LYS   186     134.770 130.700  27.770  1.00  0.00            
ATOM    382  SC2 LYS   186     133.440 131.390  24.990  1.00  0.00            
ATOM    383  BB  ALA   187     140.040 131.770  27.000  1.00  0.00            
ATOM    384  BB  VAL   188     141.071 134.818  29.022  1.00  0.00            
ATOM    385  SC1 VAL   188     140.359 136.312  27.898  1.00  0.00            
ATOM    386  BB  PHE   189     139.470 133.210  32.060  1.00  0.00            
ATOM    387  SC1 PHE   189     138.248 133.381  35.369  1.00  0.00            
ATOM    388  SC2 PHE   189     136.762 133.779  33.527  1.00  0.00            
ATOM    389  SC3 PHE   189     136.070 134.310  35.763  1.00  0.00            
ATOM    390  BB  ILE   190     141.640 130.220  32.840  1.00  0.00            
ATOM    391  SC1 ILE   190     141.170 128.070  32.820  1.00  0.00            
ATOM    392  BB  GLY   191     144.830 132.090  32.180  1.00  0.00            
ATOM    393  BB  VAL   192     143.362 134.666  34.492  1.00  0.00            
ATOM    394  SC1 VAL   192     142.678 136.314  33.588  1.00  0.00            
ATOM    395  BB  ILE   193     142.840 132.120  37.320  1.00  0.00            
ATOM    396  SC1 ILE   193     141.570 130.740  38.230  1.00  0.00            
ATOM    397  BB  MET   194     146.090 130.300  36.490  1.00  0.00            
ATOM    398  SC1 MET   194     145.350 127.880  35.880  1.00  0.00            
ATOM    399  BB  SER   195     148.690 132.910  37.310  1.00  0.00            
ATOM    400  SC1 SER   195     148.360 134.380  36.070  1.00  0.00            
ATOM    401  BB  THR   196     146.420 133.850  40.200  1.00  0.00            
ATOM    402  SC1 THR   196     145.600 135.550  40.690  1.00  0.00            
ATOM    403  BB  ILE   197     146.760 130.480  41.790  1.00  0.00            
ATOM    404  SC1 ILE   197     145.690 128.600  41.630  1.00  0.00            
ATOM    405  BB  MET   198     150.360 130.550  40.800  1.00  0.00            
ATOM    406  SC1 MET   198     152.680 129.550  41.220  1.00  0.00            
ATOM    407  BB  TYR   199     150.650 133.790  42.660  1.00  0.00            
ATOM    408  SC1 TYR   199     150.257 136.488  43.570  1.00  0.00            
ATOM    409  SC2 TYR   199     152.522 135.948  44.151  1.00  0.00            
ATOM    410  SC3 TYR   199     152.171 138.914  43.319  1.00  0.00            
ATOM    411  BB  ARG   200     148.280 132.060  45.060  1.00  0.00            
ATOM    412  SC1 ARG   200     146.890 134.070  45.600  1.00  0.00            
ATOM    413  SC2 ARG   200     143.870 134.370  47.340  1.00  0.00            
ATOM    414  BB  ILE   201     149.970 128.800  46.090  1.00  0.00            
ATOM    415  SC1 ILE   201     149.410 127.300  44.800  1.00  0.00            
ATOM    416  BB  PHE   202     152.480 131.010  47.730  1.00  0.00            
ATOM    417  SC1 PHE   202     155.370 133.100  48.090  1.00  0.00            
ATOM    418  SC2 PHE   202     154.920 132.400  45.839  1.00  0.00            
ATOM    419  SC3 PHE   202     156.550 134.110  46.260  1.00  0.00            
ATOM    420  BB  ASN   203     150.701 134.307  48.240  1.00  0.00            
ATOM    421  SC1 ASN   203     149.949 136.673  48.540  1.00  0.00            
ATOM    422  BB  HIS   204     148.629 132.329  50.720  1.00  0.00            
ATOM    423  SC1 HIS   204     147.178 131.152  50.163  1.00  0.00            
ATOM    424  SC2 HIS   204     145.839 129.997  49.388  1.00  0.00            
ATOM    425  SC3 HIS   204     144.275 130.861  50.600  1.00  0.00            
ATOM    426  BB  GLU   205     147.330 135.190  52.780  1.00  0.00            
ATOM    427  SC1 GLU   205     145.340 136.420  51.760  1.00  0.00            
ATOM    428  BB  VAL   206     149.942 137.831  53.931  1.00  0.00            
ATOM    429  SC1 VAL   206     151.398 138.579  55.079  1.00  0.00            
ATOM    430  BB  ALA   207     148.440 140.720  52.020  1.00  0.00            
ATOM    431  BB  LEU   208     149.940 142.928  49.318  1.00  0.00            
ATOM    432  SC1 LEU   208     149.890 141.142  47.362  1.00  0.00            
ATOM    433  BB  ILE   209     147.240 145.380  50.350  1.00  0.00            
ATOM    434  SC1 ILE   209     147.280 147.550  49.750  1.00  0.00            
ATOM    435  BB  ASP   210     145.960 145.310  53.940  1.00  0.00            
ATOM    436  SC1 ASP   210     145.640 142.970  54.900  1.00  0.00            
ATOM    437  BB  VAL   211     144.619 148.496  55.479  1.00  0.00            
ATOM    438  SC1 VAL   211     145.051 150.394  55.941  1.00  0.00            
ATOM    439  BB  GLY   212     142.240 146.920  57.920  1.00  0.00            
ATOM    440  BB  LYS   213     138.740 147.400  56.520  1.00  0.00            
ATOM    441  SC1 LYS   213     138.950 146.010  54.610  1.00  0.00            
ATOM    442  SC2 LYS   213     140.820 143.850  54.000  1.00  0.00            
ATOM    443  BB  LEU   214     138.641 151.190  56.499  1.00  0.00            
ATOM    444  SC1 LEU   214     140.419 151.700  54.601  1.00  0.00            
ATOM    445  BB  SER   215     135.880 153.390  57.780  1.00  0.00            
ATOM    446  SC1 SER   215     136.460 155.230  58.060  1.00  0.00            
ATOM    447  BB  ASP   216     132.900 153.250  55.570  1.00  0.00            
ATOM    448  SC1 ASP   216     130.830 152.340  56.750  1.00  0.00            
ATOM    449  BB  ALA   217     131.490 156.070  53.410  1.00  0.00            
ATOM    450  BB  PRO   218     128.090 157.480  54.310  1.00  0.00            
ATOM    451  SC1 PRO   218     127.870 158.360  55.980  1.00  0.00            
ATOM    452  BB  LEU   219     126.870 157.590  50.779  1.00  0.00            
ATOM    453  SC1 LEU   219     126.330 156.650  48.361  1.00  0.00            
ATOM    454  BB  ASN   220     126.048 161.231  51.532  1.00  0.00            
ATOM    455  SC1 ASN   220     124.562 162.309  53.228  1.00  0.00            
ATOM    456  BB  THR   221     129.741 161.760  51.571  1.00  0.00            
ATOM    457  SC1 THR   221     130.689 161.070  53.129  1.00  0.00            
ATOM    458  BB  LEU   222     129.000 161.561  47.803  1.00  0.00            
ATOM    459  SC1 LEU   222     128.840 160.659  45.317  1.00  0.00            
ATOM    460  BB  TRP   223     129.180 165.370  47.460  1.00  0.00            
ATOM    461  SC1 TRP   223     127.402 165.920  49.281  1.00  0.00            
ATOM    462  SC2 TRP   223     125.290 166.360  49.711  1.00  0.00            
ATOM    463  SC3 TRP   223     128.276 166.600  51.578  1.00  0.00            
ATOM    464  SC4 TRP   223     125.552 166.940  52.129  1.00  0.00            
ATOM    465  BB  LEU   224     132.841 165.691  48.161  1.00  0.00            
ATOM    466  SC1 LEU   224     134.139 167.739  49.229  1.00  0.00            
ATOM    467  BB  TYR   225     133.510 162.420  46.400  1.00  0.00            
ATOM    468  SC1 TYR   225     133.559 161.141  49.210  1.00  0.00            
ATOM    469  SC2 TYR   225     135.090 159.969  47.780  1.00  0.00            
ATOM    470  SC3 TYR   225     134.620 158.520  50.480  1.00  0.00            
ATOM    471  BB  LEU   226     133.310 164.150  43.039  1.00  0.00            
ATOM    472  SC1 LEU   226     131.690 164.720  41.021  1.00  0.00            
ATOM    473  BB  ILE   227     135.420 167.240  43.360  1.00  0.00            
ATOM    474  SC1 ILE   227     134.690 168.970  43.890  1.00  0.00            
ATOM    475  BB  LEU   228     138.031 164.550  43.960  1.00  0.00            
ATOM    476  SC1 LEU   228     140.589 164.290  44.600  1.00  0.00            
ATOM    477  BB  GLY   229     136.890 163.320  40.600  1.00  0.00            
ATOM    478  BB  ILE   230     136.860 166.700  38.960  1.00  0.00            
ATOM    479  SC1 ILE   230     136.370 168.900  38.580  1.00  0.00            
ATOM    480  BB  ILE   231     140.440 167.220  40.170  1.00  0.00            
ATOM    481  SC1 ILE   231     141.080 168.620  41.800  1.00  0.00            
ATOM    482  BB  PHE   232     141.580 163.920  38.730  1.00  0.00            
ATOM    483  SC1 PHE   232     144.461 163.929  40.181  1.00  0.00            
ATOM    484  SC2 PHE   232     143.178 162.040  40.920  1.00  0.00            
ATOM    485  SC3 PHE   232     145.441 162.321  41.669  1.00  0.00            
ATOM    486  BB  GLY   233     139.670 164.640  35.580  1.00  0.00            
ATOM    487  BB  ILE   234     141.440 167.970  35.230  1.00  0.00            
ATOM    488  SC1 ILE   234     140.660 169.700  34.400  1.00  0.00            
ATOM    489  BB  PHE   235     144.970 166.620  36.040  1.00  0.00            
ATOM    490  SC1 PHE   235     147.871 167.810  37.550  1.00  0.00            
ATOM    491  SC2 PHE   235     147.579 165.429  37.480  1.00  0.00            
ATOM    492  SC3 PHE   235     149.660 166.361  38.230  1.00  0.00            
ATOM    493  BB  GLY   236     144.610 163.210  34.470  1.00  0.00            
ATOM    494  BB  PRO   237     145.051 165.059  31.190  1.00  0.00            
ATOM    495  SC1 PRO   237     143.649 166.261  30.740  1.00  0.00            
ATOM    496  BB  ILE   238     147.840 167.200  32.480  1.00  0.00            
ATOM    497  SC1 ILE   238     149.450 168.530  32.560  1.00  0.00            
ATOM    498  BB  PHE   239     149.090 163.710  33.160  1.00  0.00            
ATOM    499  SC1 PHE   239     149.608 160.480  34.229  1.00  0.00            
ATOM    500  SC2 PHE   239     150.560 161.950  35.870  1.00  0.00            
ATOM    501  SC3 PHE   239     151.602 159.839  35.401  1.00  0.00            
ATOM    502  BB  ASN   240     149.333 163.211  29.393  1.00  0.00            
ATOM    503  SC1 ASN   240     147.577 162.669  27.697  1.00  0.00            
ATOM    504  BB  LYS   241     151.100 166.370  28.130  1.00  0.00            
ATOM    505  SC1 LYS   241     151.630 167.700  26.290  1.00  0.00            
ATOM    506  SC2 LYS   241     153.170 169.570  25.290  1.00  0.00            
ATOM    507  BB  TRP   242     153.610 166.240  30.890  1.00  0.00            
ATOM    508  SC1 TRP   242     154.469 166.900  33.252  1.00  0.00            
ATOM    509  SC2 TRP   242     153.797 166.899  35.347  1.00  0.00            
ATOM    510  SC3 TRP   242     156.881 167.560  33.753  1.00  0.00            
ATOM    511  SC4 TRP   242     156.003 167.411  36.408  1.00  0.00            
ATOM    512  BB  VAL   243     154.489 162.638  30.301  1.00  0.00            
ATOM    513  SC1 VAL   243     153.511 160.972  30.819  1.00  0.00            
ATOM    514  BB  LEU   244     154.840 163.360  26.560  1.00  0.00            
ATOM    515  SC1 LEU   244     152.830 162.110  25.370  1.00  0.00            
ATOM    516  BB  GLY   245     156.330 166.660  27.710  1.00  0.00            
ATOM    517  BB  MET   246     159.170 164.510  28.890  1.00  0.00            
ATOM    518  SC1 MET   246     159.130 163.840  31.580  1.00  0.00            
ATOM    519  BB  GLN   247     159.520 161.970  26.060  1.00  0.00            
ATOM    520  SC1 GLN   247     160.810 159.480  25.380  1.00  0.00            
ATOM    521  BB  ASP   248     160.450 164.790  23.681  1.00  0.00            
ATOM    522  SC1 ASP   248     160.740 163.650  21.419  1.00  0.00            
ATOM    523  BB  LEU   249     162.010 166.930  26.420  1.00  0.00            
ATOM    524  SC1 LEU   249     160.790 168.940  27.640  1.00  0.00            
ATOM    525  BB  LEU   250     163.630 163.530  26.961  1.00  0.00            
ATOM    526  SC1 LEU   250     163.990 163.340  29.579  1.00  0.00            
ATOM    527  BB  HIS   251     164.540 161.988  23.589  1.00  0.00            
ATOM    528  SC1 HIS   251     164.880 160.480  22.400  1.00  0.00            
ATOM    529  SC2 HIS   251     165.230 158.992  21.222  1.00  0.00            
ATOM    530  SC3 HIS   251     163.420 159.350  20.100  1.00  0.00            
ATOM    531  BB  ARG   252     166.650 165.090  23.030  1.00  0.00            
ATOM    532  SC1 ARG   252     166.980 167.180  21.660  1.00  0.00            
ATOM    533  SC2 ARG   252     168.450 170.070  21.420  1.00  0.00            
ATOM    534  BB  VAL   253     169.560 164.820  25.431  1.00  0.00            
ATOM    535  SC1 VAL   253     169.590 165.390  27.349  1.00  0.00            
ATOM    536  BB  HIS   254     169.531 161.131  24.359  1.00  0.00            
ATOM    537  SC1 HIS   254     168.358 160.439  25.753  1.00  0.00            
ATOM    538  SC2 HIS   254     167.320 159.930  27.299  1.00  0.00            
ATOM    539  SC3 HIS   254     166.040 158.650  26.120  1.00  0.00            
ATOM    540  BB  GLY   255     169.220 162.300  20.780  1.00  0.00            
ATOM    541  BB  GLY   256     169.680 158.810  19.340  1.00  0.00            
ATOM    542  BB  ASN   257     172.838 158.160  21.382  1.00  0.00            
ATOM    543  SC1 ASN   257     174.643 158.290  19.658  1.00  0.00            
ATOM    544  BB  ILE   258     173.410 154.760  22.950  1.00  0.00            
ATOM    545  SC1 ILE   258     173.370 152.620  22.360  1.00  0.00            
ATOM    546  BB  THR   259     175.970 156.100  25.360  1.00  0.00            
ATOM    547  SC1 THR   259     177.580 155.840  26.430  1.00  0.00            
ATOM    548  BB  LYS   260     173.610 159.030  25.810  1.00  0.00            
ATOM    549  SC1 LYS   260     174.150 161.610  25.610  1.00  0.00            
ATOM    550  SC2 LYS   260     174.290 162.830  22.640  1.00  0.00            
ATOM    551  BB  TRP   261     170.760 156.700  26.610  1.00  0.00            
ATOM    552  SC1 TRP   261     169.160 155.840  24.821  1.00  0.00            
ATOM    553  SC2 TRP   261     168.101 156.315  22.952  1.00  0.00            
ATOM    554  SC3 TRP   261     168.850 153.315  24.649  1.00  0.00            
ATOM    555  SC4 TRP   261     167.749 153.971  22.159  1.00  0.00            
ATOM    556  BB  VAL   262     172.012 153.849  28.769  1.00  0.00            
ATOM    557  SC1 VAL   262     173.368 152.761  27.781  1.00  0.00            
ATOM    558  BB  LEU   263     173.850 156.340  31.000  1.00  0.00            
ATOM    559  SC1 LEU   263     176.410 156.770  31.530  1.00  0.00            
ATOM    560  BB  MET   264     171.360 159.170  30.850  1.00  0.00            
ATOM    561  SC1 MET   264     171.800 161.800  30.270  1.00  0.00            
ATOM    562  BB  GLY   265     168.770 156.800  32.190  1.00  0.00            
ATOM    563  BB  GLY   266     171.450 155.240  34.320  1.00  0.00            
ATOM    564  BB  ALA   267     171.490 158.720  35.900  1.00  0.00            
ATOM    565  BB  ILE   268     167.770 158.400  36.330  1.00  0.00            
ATOM    566  SC1 ILE   268     166.990 160.330  36.640  1.00  0.00            
ATOM    567  BB  GLY   269     168.120 154.950  37.840  1.00  0.00            
ATOM    568  BB  GLY   270     170.800 156.760  39.740  1.00  0.00            
ATOM    569  BB  LEU   271     168.619 159.138  41.519  1.00  0.00            
ATOM    570  SC1 LEU   271     169.611 161.392  42.501  1.00  0.00            
ATOM    571  BB  CYS   272     165.810 156.630  41.500  1.00  0.00            
ATOM    572  SC1 CYS   272     164.430 157.370  39.680  1.00  0.00            
ATOM    573  BB  GLY   273     167.520 155.050  44.530  1.00  0.00            
ATOM    574  BB  LEU   274     169.150 158.139  46.139  1.00  0.00            
ATOM    575  SC1 LEU   274     170.250 160.101  47.541  1.00  0.00            
ATOM    576  BB  LEU   275     165.480 158.900  46.910  1.00  0.00            
ATOM    577  SC1 LEU   275     165.060 161.350  45.990  1.00  0.00            
ATOM    578  BB  GLY   276     165.530 155.200  47.560  1.00  0.00            
ATOM    579  BB  PHE   277     166.770 156.040  51.000  1.00  0.00            
ATOM    580  SC1 PHE   277     170.129 155.471  50.102  1.00  0.00            
ATOM    581  SC2 PHE   277     169.691 156.059  52.387  1.00  0.00            
ATOM    582  SC3 PHE   277     171.950 155.980  51.580  1.00  0.00            
ATOM    583  BB  VAL   278     166.709 159.908  50.980  1.00  0.00            
ATOM    584  SC1 VAL   278     167.141 161.852  51.160  1.00  0.00            
ATOM    585  BB  ALA   279     162.900 159.890  50.600  1.00  0.00            
ATOM    586  BB  PRO   280     161.270 156.429  49.971  1.00  0.00            
ATOM    587  SC1 PRO   280     161.640 155.321  51.469  1.00  0.00            
ATOM    588  BB  ALA   281     157.680 157.590  49.550  1.00  0.00            
ATOM    589  BB  THR   282     159.129 159.358  46.510  1.00  0.00            
ATOM    590  SC1 THR   282     160.211 160.972  46.680  1.00  0.00            
ATOM    591  BB  SER   283     160.387 155.979  45.372  1.00  0.00            
ATOM    592  SC1 SER   283     162.053 156.321  44.418  1.00  0.00            
ATOM    593  BB  GLY   284     159.730 152.480  44.250  1.00  0.00            
ATOM    594  BB  GLY   285     156.810 150.160  43.390  1.00  0.00            
ATOM    595  BB  GLY   286     154.530 152.310  45.450  1.00  0.00            
ATOM    596  BB  PHE   287     152.610 149.220  46.650  1.00  0.00            
ATOM    597  SC1 PHE   287     150.213 149.193  44.257  1.00  0.00            
ATOM    598  SC2 PHE   287     149.650 147.437  45.793  1.00  0.00            
ATOM    599  SC3 PHE   287     147.927 148.850  44.900  1.00  0.00            
ATOM    600  BB  ASN   288     154.040 149.228  50.173  1.00  0.00            
ATOM    601  SC1 ASN   288     153.790 147.592  52.047  1.00  0.00            
ATOM    602  BB  LEU   289     153.330 152.981  49.920  1.00  0.00            
ATOM    603  SC1 LEU   289     153.220 155.629  49.910  1.00  0.00            
ATOM    604  BB  ILE   290     149.580 152.740  49.730  1.00  0.00            
ATOM    605  SC1 ILE   290     148.360 151.820  48.370  1.00  0.00            
ATOM    606  BB  PRO   291     149.540 151.101  53.230  1.00  0.00            
ATOM    607  SC1 PRO   291     149.380 149.259  53.670  1.00  0.00            
ATOM    608  BB  ILE   292     151.130 154.330  54.610  1.00  0.00            
ATOM    609  SC1 ILE   292     152.990 153.530  55.690  1.00  0.00            
ATOM    610  BB  ALA   293     149.260 157.160  53.050  1.00  0.00            
ATOM    611  BB  THR   294     146.144 154.943  53.323  1.00  0.00            
ATOM    612  SC1 THR   294     144.806 153.827  52.447  1.00  0.00            
ATOM    613  BB  ALA   295     146.320 155.130  57.050  1.00  0.00            
ATOM    614  BB  GLY   296     147.110 158.870  56.610  1.00  0.00            
ATOM    615  BB  ASN   297     150.280 158.000  58.530  1.00  0.00            
ATOM    616  SC1 ASN   297     150.490 155.990  60.000  1.00  0.00            
ATOM    617  BB  PHE   298     152.280 160.660  56.510  1.00  0.00            
ATOM    618  SC1 PHE   298     153.599 158.798  54.238  1.00  0.00            
ATOM    619  SC2 PHE   298     154.942 160.782  54.378  1.00  0.00            
ATOM    620  SC3 PHE   298     154.370 159.870  52.234  1.00  0.00            
ATOM    621  BB  SER   299     151.979 164.270  57.218  1.00  0.00            
ATOM    622  SC1 SER   299     152.581 164.330  59.072  1.00  0.00            
ATOM    623  BB  MET   300     149.610 166.730  55.470  1.00  0.00            
ATOM    624  SC1 MET   300     147.510 168.300  55.160  1.00  0.00            
ATOM    625  BB  GLY   301     152.690 168.430  54.120  1.00  0.00            
ATOM    626  BB  MET   302     154.940 165.470  53.510  1.00  0.00            
ATOM    627  SC1 MET   302     157.720 165.050  53.860  1.00  0.00            
ATOM    628  BB  LEU   303     152.211 164.100  51.140  1.00  0.00            
ATOM    629  SC1 LEU   303     150.349 162.680  52.380  1.00  0.00            
ATOM    630  BB  VAL   304     151.514 167.257  49.148  1.00  0.00            
ATOM    631  SC1 VAL   304     150.066 168.473  49.802  1.00  0.00            
ATOM    632  BB  PHE   305     155.330 167.710  48.950  1.00  0.00            
ATOM    633  SC1 PHE   305     157.710 169.630  47.500  1.00  0.00            
ATOM    634  SC2 PHE   305     158.521 167.871  48.918  1.00  0.00            
ATOM    635  SC3 PHE   305     159.749 168.489  46.951  1.00  0.00            
ATOM    636  BB  ILE   306     155.420 163.920  48.550  1.00  0.00            
ATOM    637  SC1 ILE   306     157.310 162.940  49.580  1.00  0.00            
ATOM    638  BB  PHE   307     152.590 164.440  46.160  1.00  0.00            
ATOM    639  SC1 PHE   307     150.532 163.985  43.720  1.00  0.00            
ATOM    640  SC2 PHE   307     149.938 166.173  44.508  1.00  0.00            
ATOM    641  SC3 PHE   307     149.150 165.412  42.372  1.00  0.00            
ATOM    642  BB  VAL   308     155.200 166.720  44.570  1.00  0.00            
ATOM    643  SC1 VAL   308     154.650 168.330  43.520  1.00  0.00            
ATOM    644  BB  ALA   309     158.360 164.670  44.340  1.00  0.00            
ATOM    645  BB  ARG   310     156.380 161.640  43.020  1.00  0.00            
ATOM    646  SC1 ARG   310     154.240 160.280  43.780  1.00  0.00            
ATOM    647  SC2 ARG   310     155.310 157.230  44.420  1.00  0.00            
ATOM    648  BB  VAL   311     155.242 163.940  40.151  1.00  0.00            
ATOM    649  SC1 VAL   311     153.378 163.760  39.449  1.00  0.00            
ATOM    650  BB  ILE   312     158.930 163.890  39.050  1.00  0.00            
ATOM    651  SC1 ILE   312     159.970 164.650  37.600  1.00  0.00            
ATOM    652  BB  THR   313     159.919 160.360  39.959  1.00  0.00            
ATOM    653  SC1 THR   313     160.901 159.810  41.551  1.00  0.00            
ATOM    654  BB  THR   314     157.008 158.639  38.032  1.00  0.00            
ATOM    655  SC1 THR   314     155.592 158.231  39.308  1.00  0.00            
ATOM    656  BB  LEU   315     157.419 160.451  34.690  1.00  0.00            
ATOM    657  SC1 LEU   315     155.881 162.599  34.900  1.00  0.00            
ATOM    658  BB  LEU   316     161.110 160.370  35.370  1.00  0.00            
ATOM    659  SC1 LEU   316     162.980 161.790  34.140  1.00  0.00            
ATOM    660  BB  CYS   317     161.398 156.581  35.030  1.00  0.00            
ATOM    661  SC1 CYS   317     163.592 155.719  34.580  1.00  0.00            
ATOM    662  BB  PHE   318     158.320 155.980  32.830  1.00  0.00            
ATOM    663  SC1 PHE   318     155.792 154.588  31.149  1.00  0.00            
ATOM    664  SC2 PHE   318     154.869 156.611  32.051  1.00  0.00            
ATOM    665  SC3 PHE   318     153.489 154.661  31.820  1.00  0.00            
ATOM    666  BB  SER   319     159.110 158.740  30.450  1.00  0.00            
ATOM    667  SC1 SER   319     157.760 158.870  29.050  1.00  0.00            
ATOM    668  BB  SER   320     162.730 157.630  30.070  1.00  0.00            
ATOM    669  SC1 SER   320     164.190 158.620  30.900  1.00  0.00            
ATOM    670  BB  GLY   321     161.250 154.680  28.390  1.00  0.00            
ATOM    671  BB  ALA   322     162.570 152.590  31.320  1.00  0.00            
ATOM    672  BB  PRO   323     161.611 148.949  30.829  1.00  0.00            
ATOM    673  SC1 PRO   323     162.799 147.871  29.811  1.00  0.00            
ATOM    674  BB  GLY   324     158.750 148.680  33.280  1.00  0.00            
ATOM    675  BB  GLY   325     155.320 149.430  34.680  1.00  0.00            
ATOM    676  BB  ILE   326     154.510 152.670  36.460  1.00  0.00            
ATOM    677  SC1 ILE   326     154.850 154.540  36.360  1.00  0.00            
ATOM    678  BB  PHE   327     150.800 152.000  36.460  1.00  0.00            
ATOM    679  SC1 PHE   327     148.637 150.739  34.521  1.00  0.00            
ATOM    680  SC2 PHE   327     150.762 151.249  33.528  1.00  0.00            
ATOM    681  SC3 PHE   327     149.481 149.382  32.731  1.00  0.00            
ATOM    682  BB  ALA   328     151.400 150.720  39.900  1.00  0.00            
ATOM    683  BB  PRO   329     152.790 154.110  40.770  1.00  0.00            
ATOM    684  SC1 PRO   329     154.670 153.980  41.020  1.00  0.00            
ATOM    685  BB  MET   330     149.790 155.670  39.030  1.00  0.00            
ATOM    686  SC1 MET   330     148.690 156.080  36.410  1.00  0.00            
ATOM    687  BB  LEU   331     147.750 154.390  42.020  1.00  0.00            
ATOM    688  SC1 LEU   331     146.630 152.240  40.950  1.00  0.00            
ATOM    689  BB  ALA   332     150.370 155.540  44.580  1.00  0.00            
ATOM    690  BB  LEU   333     149.810 158.891  42.899  1.00  0.00            
ATOM    691  SC1 LEU   333     149.960 160.129  40.561  1.00  0.00            
ATOM    692  BB  GLY   334     146.130 157.950  43.300  1.00  0.00            
ATOM    693  BB  THR   335     146.211 157.648  47.062  1.00  0.00            
ATOM    694  SC1 THR   335     146.739 156.252  48.318  1.00  0.00            
ATOM    695  BB  VAL   336     148.741 160.390  47.980  1.00  0.00            
ATOM    696  SC1 VAL   336     150.709 160.280  48.320  1.00  0.00            
ATOM    697  BB  LEU   337     146.441 162.969  46.441  1.00  0.00            
ATOM    698  SC1 LEU   337     145.179 165.091  45.479  1.00  0.00            
ATOM    699  BB  GLY   338     143.390 160.910  47.430  1.00  0.00            
ATOM    700  BB  THR   339     144.770 161.451  50.919  1.00  0.00            
ATOM    701  SC1 THR   339     145.550 160.259  52.251  1.00  0.00            
ATOM    702  BB  ALA   340     145.720 165.170  50.870  1.00  0.00            
ATOM    703  BB  PHE   341     142.210 165.620  49.430  1.00  0.00            
ATOM    704  SC1 PHE   341     141.262 168.369  47.411  1.00  0.00            
ATOM    705  SC2 PHE   341     139.461 168.278  48.994  1.00  0.00            
ATOM    706  SC3 PHE   341     139.127 169.313  46.855  1.00  0.00            
ATOM    707  BB  GLY   342     141.580 163.490  52.540  1.00  0.00            
ATOM    708  BB  MET   343     142.840 165.490  55.470  1.00  0.00            
ATOM    709  SC1 MET   343     145.260 164.330  56.240  1.00  0.00            
ATOM    710  BB  VAL   344     141.381 168.591  53.869  1.00  0.00            
ATOM    711  SC1 VAL   344     142.639 169.709  52.791  1.00  0.00            
ATOM    712  BB  ALA   345     138.240 166.560  53.240  1.00  0.00            
ATOM    713  BB  VAL   346     138.359 165.791  56.998  1.00  0.00            
ATOM    714  SC1 VAL   346     139.031 164.819  58.612  1.00  0.00            
ATOM    715  BB  GLU   347     137.990 169.500  57.900  1.00  0.00            
ATOM    716  SC1 GLU   347     138.690 170.500  60.400  1.00  0.00            
ATOM    717  BB  LEU   348     135.712 169.802  54.857  1.00  0.00            
ATOM    718  SC1 LEU   348     136.998 171.108  52.943  1.00  0.00            
ATOM    719  BB  PHE   349     132.840 167.640  56.010  1.00  0.00            
ATOM    720  SC1 PHE   349     132.798 165.943  53.488  1.00  0.00            
ATOM    721  SC2 PHE   349     134.072 164.608  55.022  1.00  0.00            
ATOM    722  SC3 PHE   349     134.260 164.230  52.660  1.00  0.00            
ATOM    723  BB  PRO   350     133.371 166.720  59.640  1.00  0.00            
ATOM    724  SC1 PRO   350     135.109 166.510  60.380  1.00  0.00            
ATOM    725  BB  GLN   351     129.820 165.970  60.760  1.00  0.00            
ATOM    726  SC1 GLN   351     128.160 165.220  61.850  1.00  0.00            
ATOM    727  BB  TYR   352     130.330 163.380  58.080  1.00  0.00            
ATOM    728  SC1 TYR   352     128.122 164.869  55.458  1.00  0.00            
ATOM    729  SC2 TYR   352     127.338 163.263  57.060  1.00  0.00            
ATOM    730  SC3 TYR   352     125.740 165.918  57.141  1.00  0.00            
ATOM    731  BB  HIS   353     133.089 161.899  60.221  1.00  0.00            
ATOM    732  SC1 HIS   353     132.231 161.121  61.789  1.00  0.00            
ATOM    733  SC2 HIS   353     131.420 160.528  63.437  1.00  0.00            
ATOM    734  SC3 HIS   353     131.000 158.572  62.621  1.00  0.00            
ATOM    735  BB  LEU   354     135.550 160.890  57.569  1.00  0.00            
ATOM    736  SC1 LEU   354     135.180 159.870  55.151  1.00  0.00            
ATOM    737  BB  GLU   355     139.010 159.530  58.170  1.00  0.00            
ATOM    738  SC1 GLU   355     140.290 158.660  60.860  1.00  0.00            
ATOM    739  BB  ALA   356     140.600 161.070  55.070  1.00  0.00            
ATOM    740  BB  GLY   357     141.740 157.540  54.550  1.00  0.00            
ATOM    741  BB  THR   358     138.721 156.420  52.500  1.00  0.00            
ATOM    742  SC1 THR   358     137.359 155.270  53.290  1.00  0.00            
ATOM    743  BB  PHE   359     139.290 159.340  50.170  1.00  0.00            
ATOM    744  SC1 PHE   359     137.560 162.360  50.479  1.00  0.00            
ATOM    745  SC2 PHE   359     138.779 162.171  48.421  1.00  0.00            
ATOM    746  SC3 PHE   359     137.500 164.149  48.880  1.00  0.00            
ATOM    747  BB  ALA   360     142.760 158.340  49.240  1.00  0.00            
ATOM    748  BB  ILE   361     141.220 155.040  48.390  1.00  0.00            
ATOM    749  SC1 ILE   361     141.380 153.030  48.940  1.00  0.00            
ATOM    750  BB  ALA   362     138.740 156.890  46.260  1.00  0.00            
ATOM    751  BB  GLY   363     141.600 158.320  44.150  1.00  0.00            
ATOM    752  BB  MET   364     143.410 155.050  44.120  1.00  0.00            
ATOM    753  SC1 MET   364     144.940 152.590  45.480  1.00  0.00            
ATOM    754  BB  GLY   365     142.140 154.240  40.700  1.00  0.00            
ATOM    755  BB  ALA   366     140.860 157.640  39.780  1.00  0.00            
ATOM    756  BB  LEU   367     144.000 158.390  37.890  1.00  0.00            
ATOM    757  SC1 LEU   367     146.040 160.020  37.440  1.00  0.00            
ATOM    758  BB  LEU   368     143.760 155.041  36.130  1.00  0.00            
ATOM    759  SC1 LEU   368     144.350 152.459  36.030  1.00  0.00            
ATOM    760  BB  ALA   369     140.390 156.460  35.070  1.00  0.00            
ATOM    761  BB  ALA   370     141.750 159.890  34.210  1.00  0.00            
ATOM    762  BB  SER   371     144.930 159.341  32.159  1.00  0.00            
ATOM    763  SC1 SER   371     144.480 160.519  30.671  1.00  0.00            
ATOM    764  BB  ILE   372     144.720 155.570  31.630  1.00  0.00            
ATOM    765  SC1 ILE   372     146.760 155.030  32.160  1.00  0.00            
ATOM    766  BB  ARG   373     140.980 155.540  31.080  1.00  0.00            
ATOM    767  SC1 ARG   373     139.560 156.630  29.280  1.00  0.00            
ATOM    768  SC2 ARG   373     138.800 155.610  25.820  1.00  0.00            
ATOM    769  BB  ALA   374     139.970 152.240  32.590  1.00  0.00            
ATOM    770  BB  PRO   375     137.060 153.140  34.930  1.00  0.00            
ATOM    771  SC1 PRO   375     136.430 153.950  36.530  1.00  0.00            
ATOM    772  BB  LEU   376     136.091 149.561  35.689  1.00  0.00            
ATOM    773  SC1 LEU   376     134.509 147.829  36.921  1.00  0.00            
ATOM    774  BB  THR   377     139.682 148.360  35.789  1.00  0.00            
ATOM    775  SC1 THR   377     141.378 148.040  34.881  1.00  0.00            
ATOM    776  BB  GLY   378     140.640 150.690  38.560  1.00  0.00            
ATOM    777  BB  ILE   379     137.290 150.000  40.310  1.00  0.00            
ATOM    778  SC1 ILE   379     135.270 151.080  40.660  1.00  0.00            
ATOM    779  BB  ILE   380     138.420 146.360  40.350  1.00  0.00            
ATOM    780  SC1 ILE   380     137.730 145.030  39.110  1.00  0.00            
ATOM    781  BB  LEU   381     142.170 146.880  40.660  1.00  0.00            
ATOM    782  SC1 LEU   381     144.300 145.520  41.460  1.00  0.00            
ATOM    783  BB  VAL   382     142.009 149.013  43.789  1.00  0.00            
ATOM    784  SC1 VAL   382     141.131 150.767  43.401  1.00  0.00            
ATOM    785  BB  LEU   383     139.110 147.270  45.370  1.00  0.00            
ATOM    786  SC1 LEU   383     137.880 149.160  46.760  1.00  0.00            
ATOM    787  BB  GLU   384     140.990 143.990  44.860  1.00  0.00            
ATOM    788  SC1 GLU   384     141.390 141.170  45.540  1.00  0.00            
ATOM    789  BB  MET   385     143.710 146.010  46.490  1.00  0.00            
ATOM    790  SC1 MET   385     145.880 144.090  46.170  1.00  0.00            
ATOM    791  BB  THR   386     141.960 147.310  49.631  1.00  0.00            
ATOM    792  SC1 THR   386     142.330 148.090  51.379  1.00  0.00            
ATOM    793  BB  ASP   387     138.630 145.420  49.150  1.00  0.00            
ATOM    794  SC1 ASP   387     139.150 142.930  49.320  1.00  0.00            
ATOM    795  BB  ASN   388     136.380 148.101  50.921  1.00  0.00            
ATOM    796  SC1 ASN   388     136.560 150.079  52.439  1.00  0.00            
ATOM    797  BB  TYR   389     133.480 147.280  48.700  1.00  0.00            
ATOM    798  SC1 TYR   389     133.639 146.161  45.821  1.00  0.00            
ATOM    799  SC2 TYR   389     134.351 144.390  47.277  1.00  0.00            
ATOM    800  SC3 TYR   389     135.610 144.199  44.451  1.00  0.00            
ATOM    801  BB  GLN   390     131.280 149.380  50.990  1.00  0.00            
ATOM    802  SC1 GLN   390     131.270 147.760  53.160  1.00  0.00            
ATOM    803  BB  LEU   391     132.824 152.761  49.989  1.00  0.00            
ATOM    804  SC1 LEU   391     135.276 153.479  49.281  1.00  0.00            
ATOM    805  BB  ILE   392     131.950 151.690  46.290  1.00  0.00            
ATOM    806  SC1 ILE   392     133.590 151.060  45.450  1.00  0.00            
ATOM    807  BB  LEU   393     129.580 154.150  44.630  1.00  0.00            
ATOM    808  SC1 LEU   393     128.050 155.870  43.320  1.00  0.00            
ATOM    809  BB  PRO   394     132.129 156.401  46.401  1.00  0.00            
ATOM    810  SC1 PRO   394     131.041 157.129  47.779  1.00  0.00            
ATOM    811  BB  MET   395     135.110 155.340  44.340  1.00  0.00            
ATOM    812  SC1 MET   395     137.850 154.400  42.640  1.00  0.00            
ATOM    813  BB  ILE   396     132.950 155.190  41.330  1.00  0.00            
ATOM    814  SC1 ILE   396     132.230 154.650  39.540  1.00  0.00            
ATOM    815  BB  ILE   397     131.840 158.810  41.740  1.00  0.00            
ATOM    816  SC1 ILE   397     130.810 160.190  40.800  1.00  0.00            
ATOM    817  BB  THR   398     135.508 159.660  42.058  1.00  0.00            
ATOM    818  SC1 THR   398     136.872 159.700  43.452  1.00  0.00            
ATOM    819  BB  GLY   399     136.560 157.820  38.990  1.00  0.00            
ATOM    820  BB  LEU   400     133.491 158.650  36.881  1.00  0.00            
ATOM    821  SC1 LEU   400     131.529 158.460  35.109  1.00  0.00            
ATOM    822  BB  GLY   401     134.210 162.270  37.830  1.00  0.00            
ATOM    823  BB  ALA   402     137.690 162.120  36.210  1.00  0.00            
ATOM    824  BB  THR   403     136.600 159.759  33.430  1.00  0.00            
ATOM    825  SC1 THR   403     136.410 157.871  32.980  1.00  0.00            
ATOM    826  BB  LEU   404     134.929 162.800  31.980  1.00  0.00            
ATOM    827  SC1 LEU   404     132.361 162.710  32.630  1.00  0.00            
ATOM    828  BB  LEU   405     137.231 165.419  33.440  1.00  0.00            
ATOM    829  SC1 LEU   405     135.739 167.591  33.720  1.00  0.00            
ATOM    830  BB  ALA   406     139.960 163.390  31.700  1.00  0.00            
ATOM    831  BB  GLN   407     137.770 162.820  28.730  1.00  0.00            
ATOM    832  SC1 GLN   407     138.700 161.080  26.900  1.00  0.00            
ATOM    833  BB  PHE   408     136.220 166.230  28.820  1.00  0.00            
ATOM    834  SC1 PHE   408     134.145 168.799  27.950  1.00  0.00            
ATOM    835  SC2 PHE   408     133.359 167.263  29.618  1.00  0.00            
ATOM    836  SC3 PHE   408     131.796 168.628  28.412  1.00  0.00            
ATOM    837  BB  THR   409     139.571 168.032  28.533  1.00  0.00            
ATOM    838  SC1 THR   409     139.979 169.078  30.127  1.00  0.00            
ATOM    839  BB  GLY   410     140.580 166.690  25.230  1.00  0.00            
ATOM    840  BB  GLY   411     142.650 164.030  26.860  1.00  0.00            
ATOM    841  BB  LYS   412     143.390 160.520  25.560  1.00  0.00            
ATOM    842  SC1 LYS   412     145.260 160.890  23.820  1.00  0.00            
ATOM    843  SC2 LYS   412     145.550 161.880  21.220  1.00  0.00            
ATOM    844  BB  PRO   413     144.311 157.182  27.110  1.00  0.00            
ATOM    845  SC1 PRO   413     143.599 155.428  26.950  1.00  0.00            
ATOM    846  BB  LEU   414     147.869 157.510  28.250  1.00  0.00            
ATOM    847  SC1 LEU   414     149.981 157.910  29.800  1.00  0.00            
ATOM    848  BB  TYR   415     148.300 154.220  26.290  1.00  0.00            
ATOM    849  SC1 TYR   415     146.613 151.441  27.197  1.00  0.00            
ATOM    850  SC2 TYR   415     148.445 151.898  28.680  1.00  0.00            
ATOM    851  SC3 TYR   415     145.902 150.940  30.173  1.00  0.00            
ATOM    852  BB  SER   416     147.600 155.470  22.720  1.00  0.00            
ATOM    853  SC1 SER   416     146.300 154.680  21.500  1.00  0.00            
ATOM    854  BB  ALA   417     149.500 158.700  23.170  1.00  0.00            
ATOM    855  BB  ILE   418     152.260 156.420  24.480  1.00  0.00            
ATOM    856  SC1 ILE   418     153.050 156.790  26.530  1.00  0.00            
ATOM    857  BB  LEU   419     151.190 154.190  21.610  1.00  0.00            
ATOM    858  SC1 LEU   419     150.850 152.220  19.870  1.00  0.00            
ATOM    859  BB  ALA   420     152.150 157.110  19.300  1.00  0.00            
ATOM    860  BB  ARG   421     155.270 157.120  21.360  1.00  0.00            
ATOM    861  SC1 ARG   421     156.860 159.050  21.600  1.00  0.00            
ATOM    862  SC2 ARG   421     155.530 161.680  19.910  1.00  0.00            
ATOM    863  BB  THR   422     156.290 153.470  20.880  1.00  0.00            
ATOM    864  SC1 THR   422     156.010 151.850  21.930  1.00  0.00            
ATOM    865  BB  LEU   423     155.310 153.390  17.260  1.00  0.00            
ATOM    866  SC1 LEU   423     153.200 154.210  15.880  1.00  0.00            
ATOM    867  BB  ALA   424     157.580 156.440  16.920  1.00  0.00            
ATOM    868  BB  LYS   425     160.100 155.000  19.440  1.00  0.00            
ATOM    869  SC1 LYS   425     161.010 155.300  21.950  1.00  0.00            
ATOM    870  SC2 LYS   425     162.940 154.770  23.800  1.00  0.00            
ATOM    871  BB  GLN   426     160.850 152.270  16.990  1.00  0.00            
ATOM    872  SC1 GLN   426     162.180 150.320  17.390  1.00  0.00            
ATOM    873  BB  GLU   427     162.060 154.380  14.170  1.00  0.00            
ATOM    874  SC1 GLU   427     161.600 154.690  11.650  1.00  0.00            
ATOM    875  BB  ALA   428     162.360 157.780  15.810  1.00  0.00            
ATOM    876  BB  GLU   429     165.890 156.610  16.700  1.00  0.00            
ATOM    877  SC1 GLU   429     164.820 154.430  18.460  1.00  0.00            
ATOM    878  BB  GLN   430     167.660 154.740  13.930  1.00  0.00            
ATOM    879  SC1 GLN   430     169.150 152.500  13.800  1.00  0.00            
ATOM    880  NH3 POPE  431     205.000   5.720  65.380  1.00  0.00            
ATOM    881  PO4 POPE  431     202.570   5.080  62.560  1.00  0.00            
ATOM    882  GL1 POPE  431     202.550   4.520  58.190  1.00  0.00            
ATOM    883  GL2 POPE  431     199.920   5.320  56.360  1.00  0.00            
ATOM    884  C1A POPE  431     201.770   0.510  55.620  1.00  0.00            
ATOM    885  D2A POPE  431     201.690 289.146  52.200  1.00  0.00            
ATOM    886  C3A POPE  431     199.330 288.096  48.920  1.00  0.00            
ATOM    887  C4A POPE  431     196.780 285.786  45.460  1.00  0.00            
ATOM    888  C1B POPE  431     197.060   5.490  53.580  1.00  0.00            
ATOM    889  C2B POPE  431     197.180   5.950  49.230  1.00  0.00            
ATOM    890  C3B POPE  431     196.350   3.700  45.960  1.00  0.00            
ATOM    891  C4B POPE  431     194.820 290.186  45.030  1.00  0.00            
ATOM    892  NH3 POPE  432     153.170  86.230  55.660  1.00  0.00            
ATOM    893  PO4 POPE  432     156.000  82.640  53.710  1.00  0.00            
ATOM    894  GL1 POPE  432     155.060  86.330  50.790  1.00  0.00            
ATOM    895  GL2 POPE  432     156.840  88.130  51.630  1.00  0.00            
ATOM    896  C1A POPE  432     152.890  85.240  45.930  1.00  0.00            
ATOM    897  D2A POPE  432     151.330  87.610  42.600  1.00  0.00            
ATOM    898  C3A POPE  432     151.110  85.840  39.440  1.00  0.00            
ATOM    899  C4A POPE  432     151.810  88.470  35.340  1.00  0.00            
ATOM    900  C1B POPE  432     158.520  88.380  47.550  1.00  0.00            
ATOM    901  C2B POPE  432     156.700  87.600  43.570  1.00  0.00            
ATOM    902  C3B POPE  432     155.850  88.230  39.780  1.00  0.00            
ATOM    903  C4B POPE  432     157.820  90.540  36.580  1.00  0.00            
ATOM    904  NH3 POPE  433      36.320 129.790  51.530  1.00  0.00            
ATOM    905  PO4 POPE  433      39.610 131.000  51.240  1.00  0.00            
ATOM    906  GL1 POPE  433      42.120 132.880  48.160  1.00  0.00            
ATOM    907  GL2 POPE  433      42.530 129.810  47.040  1.00  0.00            
ATOM    908  C1A POPE  433      44.910 135.940  48.710  1.00  0.00            
ATOM    909  D2A POPE  433      48.260 137.840  46.480  1.00  0.00            
ATOM    910  C3A POPE  433      47.090 137.090  42.290  1.00  0.00            
ATOM    911  C4A POPE  433      45.780 137.120  38.400  1.00  0.00            
ATOM    912  C1B POPE  433      38.820 131.290  44.250  1.00  0.00            
ATOM    913  C2B POPE  433      37.670 133.600  40.420  1.00  0.00            
ATOM    914  C3B POPE  433      35.320 136.760  38.250  1.00  0.00            
ATOM    915  C4B POPE  433      32.450 138.030  35.060  1.00  0.00            
ATOM    916  NH3 POPE  434     160.310  52.740  57.190  1.00  0.00            
ATOM    917  PO4 POPE  434     163.920  51.320  60.730  1.00  0.00            
ATOM    918  GL1 POPE  434     164.750  50.690  56.320  1.00  0.00            
ATOM    919  GL2 POPE  434     164.630  47.780  54.660  1.00  0.00            
ATOM    920  C1A POPE  434     163.580  52.240  51.820  1.00  0.00            
ATOM    921  D2A POPE  434     165.810  51.910  47.270  1.00  0.00            
ATOM    922  C3A POPE  434     169.250  49.810  45.150  1.00  0.00            
ATOM    923  C4A POPE  434     173.480  50.910  43.340  1.00  0.00            
ATOM    924  C1B POPE  434     166.140  47.750  50.510  1.00  0.00            
ATOM    925  C2B POPE  434     166.420  46.040  46.800  1.00  0.00            
ATOM    926  C3B POPE  434     165.060  44.890  42.460  1.00  0.00            
ATOM    927  C4B POPE  434     163.180  44.370  38.270  1.00  0.00            
ATOM    928  NH3 POPE  435     256.410 186.510  56.860  1.00  0.00            
ATOM    929  PO4 POPE  435     258.630 190.290  56.060  1.00  0.00            
ATOM    930  GL1 POPE  435     258.880 191.220  51.960  1.00  0.00            
ATOM    931  GL2 POPE  435     255.730 188.770  51.300  1.00  0.00            
ATOM    932  C1A POPE  435     261.120 191.160  48.220  1.00  0.00            
ATOM    933  D2A POPE  435     260.700 188.990  44.250  1.00  0.00            
ATOM    934  C3A POPE  435     258.310 190.610  39.440  1.00  0.00            
ATOM    935  C4A POPE  435     259.410 189.300  34.960  1.00  0.00            
ATOM    936  C1B POPE  435     256.140 187.590  47.550  1.00  0.00            
ATOM    937  C2B POPE  435     253.770 187.040  43.370  1.00  0.00            
ATOM    938  C3B POPE  435     253.970 188.180  39.060  1.00  0.00            
ATOM    939  C4B POPE  435     254.330 189.240  34.440  1.00  0.00            
ATOM    940  NH3 POPE  436     119.630 171.900  56.050  1.00  0.00            
ATOM    941  PO4 POPE  436     115.650 168.470  56.200  1.00  0.00            
ATOM    942  GL1 POPE  436     116.510 167.470  52.490  1.00  0.00            
ATOM    943  GL2 POPE  436     114.150 166.710  51.450  1.00  0.00            
ATOM    944  C1A POPE  436     117.660 169.200  48.280  1.00  0.00            
ATOM    945  D2A POPE  436     120.560 170.430  45.580  1.00  0.00            
ATOM    946  C3A POPE  436     124.500 170.320  46.880  1.00  0.00            
ATOM    947  C4A POPE  436     125.430 171.630  51.040  1.00  0.00            
ATOM    948  C1B POPE  436     113.010 165.700  48.040  1.00  0.00            
ATOM    949  C2B POPE  436     113.400 164.230  44.710  1.00  0.00            
ATOM    950  C3B POPE  436     110.790 162.290  41.080  1.00  0.00            
ATOM    951  C4B POPE  436     108.750 161.320  37.060  1.00  0.00            
ATOM    952  NH3 POPE  437     153.690   1.800  58.030  1.00  0.00            
ATOM    953  PO4 POPE  437     149.560   3.200  59.070  1.00  0.00            
ATOM    954  GL1 POPE  437     150.750   5.170  55.200  1.00  0.00            
ATOM    955  GL2 POPE  437     152.490   2.080  53.510  1.00  0.00            
ATOM    956  C1A POPE  437     150.640   6.170  51.150  1.00  0.00            
ATOM    957  D2A POPE  437     147.450   7.520  49.100  1.00  0.00            
ATOM    958  C3A POPE  437     147.040   8.470  44.200  1.00  0.00            
ATOM    959  C4A POPE  437     148.260  10.020  39.820  1.00  0.00            
ATOM    960  C1B POPE  437     151.500   0.420  49.370  1.00  0.00            
ATOM    961  C2B POPE  437     152.210 287.756  46.480  1.00  0.00            
ATOM    962  C3B POPE  437     152.480 284.136  44.690  1.00  0.00            
ATOM    963  C4B POPE  437     152.130 281.096  40.920  1.00  0.00            
ATOM    964  NH3 POPE  438     275.060  76.780  55.780  1.00  0.00            
ATOM    965  PO4 POPE  438     278.000  73.930  52.340  1.00  0.00            
ATOM    966  GL1 POPE  438     278.150  73.730  48.380  1.00  0.00            
ATOM    967  GL2 POPE  438     279.630  72.070  46.560  1.00  0.00            
ATOM    968  C1A POPE  438     276.780  75.890  45.040  1.00  0.00            
ATOM    969  D2A POPE  438     274.810  76.040  41.680  1.00  0.00            
ATOM    970  C3A POPE  438     274.890  77.870  37.750  1.00  0.00            
ATOM    971  C4A POPE  438     276.590  80.090  34.900  1.00  0.00            
ATOM    972  C1B POPE  438     279.150  70.530  42.150  1.00  0.00            
ATOM    973  C2B POPE  438     278.430  68.320  37.620  1.00  0.00            
ATOM    974  C3B POPE  438     280.150  66.220  33.430  1.00  0.00            
ATOM    975  C4B POPE  438     281.020  62.330  32.220  1.00  0.00            
ATOM    976  NH3 POPE  439     132.320  85.710  51.710  1.00  0.00            
ATOM    977  PO4 POPE  439     136.200  86.810  54.040  1.00  0.00            
ATOM    978  GL1 POPE  439     137.170  87.910  49.840  1.00  0.00            
ATOM    979  GL2 POPE  439     136.330  84.950  48.790  1.00  0.00            
ATOM    980  C1A POPE  439     139.450  89.050  46.560  1.00  0.00            
ATOM    981  D2A POPE  439     141.180  91.380  43.310  1.00  0.00            
ATOM    982  C3A POPE  439     141.670  90.720  39.640  1.00  0.00            
ATOM    983  C4A POPE  439     143.360  88.910  36.280  1.00  0.00            
ATOM    984  C1B POPE  439     133.920  87.090  45.420  1.00  0.00            
ATOM    985  C2B POPE  439     133.450  88.550  41.060  1.00  0.00            
ATOM    986  C3B POPE  439     133.140  88.990  36.330  1.00  0.00            
ATOM    987  C4B POPE  439     132.430  87.060  32.520  1.00  0.00            
ATOM    988  NH3 POPE  440     156.370  98.170  59.080  1.00  0.00            
ATOM    989  PO4 POPE  440     153.130  95.510  59.370  1.00  0.00            
ATOM    990  GL1 POPE  440     153.210  96.960  54.950  1.00  0.00            
ATOM    991  GL2 POPE  440     154.840  94.950  51.560  1.00  0.00            
ATOM    992  C1A POPE  440     154.780  99.850  51.220  1.00  0.00            
ATOM    993  D2A POPE  440     154.310  99.820  46.440  1.00  0.00            
ATOM    994  C3A POPE  440     153.510  96.690  43.050  1.00  0.00            
ATOM    995  C4A POPE  440     153.540  93.750  39.370  1.00  0.00            
ATOM    996  C1B POPE  440     151.930  96.210  49.310  1.00  0.00            
ATOM    997  C2B POPE  440     149.030  94.710  46.450  1.00  0.00            
ATOM    998  C3B POPE  440     148.340  94.750  42.030  1.00  0.00            
ATOM    999  C4B POPE  440     149.500  97.360  39.120  1.00  0.00            
ATOM   1000  NH3 POPE  441      15.120  82.730  51.410  1.00  0.00            
ATOM   1001  PO4 POPE  441      20.010  84.300  50.530  1.00  0.00            
ATOM   1002  GL1 POPE  441      18.200  86.800  47.720  1.00  0.00            
ATOM   1003  GL2 POPE  441      16.340  84.330  46.960  1.00  0.00            
ATOM   1004  C1A POPE  441      17.120  88.830  43.270  1.00  0.00            
ATOM   1005  D2A POPE  441      15.060  91.390  40.110  1.00  0.00            
ATOM   1006  C3A POPE  441      15.440  92.590  36.280  1.00  0.00            
ATOM   1007  C4A POPE  441      18.050  92.270  32.640  1.00  0.00            
ATOM   1008  C1B POPE  441      17.610  83.600  42.920  1.00  0.00            
ATOM   1009  C2B POPE  441      20.570  85.930  41.250  1.00  0.00            
ATOM   1010  C3B POPE  441      22.740  84.980  38.370  1.00  0.00            
ATOM   1011  C4B POPE  441      25.190  82.170  34.990  1.00  0.00            
ATOM   1012  NH3 POPE  442      43.100  19.580  49.220  1.00  0.00            
ATOM   1013  PO4 POPE  442      46.250  22.750  47.060  1.00  0.00            
ATOM   1014  GL1 POPE  442      48.150  22.840  44.240  1.00  0.00            
ATOM   1015  GL2 POPE  442      48.860  26.260  44.290  1.00  0.00            
ATOM   1016  C1A POPE  442      47.370  24.060  39.650  1.00  0.00            
ATOM   1017  D2A POPE  442      48.950  26.870  36.360  1.00  0.00            
ATOM   1018  C3A POPE  442      47.680  26.350  32.770  1.00  0.00            
ATOM   1019  C4A POPE  442      44.410  25.560  29.370  1.00  0.00            
ATOM   1020  C1B POPE  442      48.990  29.550  41.610  1.00  0.00            
ATOM   1021  C2B POPE  442      49.080  31.480  36.780  1.00  0.00            
ATOM   1022  C3B POPE  442      45.500  32.480  33.600  1.00  0.00            
ATOM   1023  C4B POPE  442      40.850  34.690  32.310  1.00  0.00            
ATOM   1024  NH3 POPE  443     134.190  71.900  55.970  1.00  0.00            
ATOM   1025  PO4 POPE  443     137.620  73.230  56.320  1.00  0.00            
ATOM   1026  GL1 POPE  443     137.700  73.670  51.890  1.00  0.00            
ATOM   1027  GL2 POPE  443     136.470  70.620  49.760  1.00  0.00            
ATOM   1028  C1A POPE  443     140.390  72.440  48.180  1.00  0.00            
ATOM   1029  D2A POPE  443     142.610  69.500  46.250  1.00  0.00            
ATOM   1030  C3A POPE  443     146.500  70.280  44.000  1.00  0.00            
ATOM   1031  C4A POPE  443     148.060  73.480  41.230  1.00  0.00            
ATOM   1032  C1B POPE  443     136.420  70.600  45.830  1.00  0.00            
ATOM   1033  C2B POPE  443     136.350  71.260  41.070  1.00  0.00            
ATOM   1034  C3B POPE  443     136.700  72.980  36.540  1.00  0.00            
ATOM   1035  C4B POPE  443     138.390  72.610  32.640  1.00  0.00            
ATOM   1036  NH3 POPE  444      37.640 196.380  48.670  1.00  0.00            
ATOM   1037  PO4 POPE  444      39.180 192.810  49.410  1.00  0.00            
ATOM   1038  GL1 POPE  444      39.510 191.650  45.720  1.00  0.00            
ATOM   1039  GL2 POPE  444      38.050 193.410  44.090  1.00  0.00            
ATOM   1040  C1A POPE  444      41.080 189.120  43.200  1.00  0.00            
ATOM   1041  D2A POPE  444      42.810 190.620  40.200  1.00  0.00            
ATOM   1042  C3A POPE  444      39.870 193.820  38.180  1.00  0.00            
ATOM   1043  C4A POPE  444      36.310 193.220  35.760  1.00  0.00            
ATOM   1044  C1B POPE  444      34.950 190.300  43.580  1.00  0.00            
ATOM   1045  C2B POPE  444      33.950 189.230  38.450  1.00  0.00            
ATOM   1046  C3B POPE  444      33.700 188.450  34.140  1.00  0.00            
ATOM   1047  C4B POPE  444      32.020 186.390  31.130  1.00  0.00            
ATOM   1048  NH3 POPE  445      15.900 211.650  51.420  1.00  0.00            
ATOM   1049  PO4 POPE  445      17.840 215.510  53.320  1.00  0.00            
ATOM   1050  GL1 POPE  445      15.320 216.770  48.580  1.00  0.00            
ATOM   1051  GL2 POPE  445      13.570 214.450  47.780  1.00  0.00            
ATOM   1052  C1A POPE  445      18.210 216.160  45.210  1.00  0.00            
ATOM   1053  D2A POPE  445      20.270 217.660  41.590  1.00  0.00            
ATOM   1054  C3A POPE  445      22.660 222.290  41.160  1.00  0.00            
ATOM   1055  C4A POPE  445      21.720 225.790  38.040  1.00  0.00            
ATOM   1056  C1B POPE  445      13.250 213.670  43.810  1.00  0.00            
ATOM   1057  C2B POPE  445      15.360 216.790  40.970  1.00  0.00            
ATOM   1058  C3B POPE  445      18.500 215.660  37.540  1.00  0.00            
ATOM   1059  C4B POPE  445      21.820 214.370  35.430  1.00  0.00            
ATOM   1060  NH3 POPE  446     111.970 136.320  51.960  1.00  0.00            
ATOM   1061  PO4 POPE  446     114.510 132.820  50.960  1.00  0.00            
ATOM   1062  GL1 POPE  446     112.950 133.060  47.020  1.00  0.00            
ATOM   1063  GL2 POPE  446     113.650 129.760  46.270  1.00  0.00            
ATOM   1064  C1A POPE  446     111.490 133.580  43.210  1.00  0.00            
ATOM   1065  D2A POPE  446     110.740 134.340  38.100  1.00  0.00            
ATOM   1066  C3A POPE  446     113.200 131.990  36.000  1.00  0.00            
ATOM   1067  C4A POPE  446     113.270 129.710  31.860  1.00  0.00            
ATOM   1068  C1B POPE  446     112.720 128.140  42.890  1.00  0.00            
ATOM   1069  C2B POPE  446     113.930 128.460  39.640  1.00  0.00            
ATOM   1070  C3B POPE  446     115.590 127.220  36.070  1.00  0.00            
ATOM   1071  C4B POPE  446     117.270 126.360  32.760  1.00  0.00            
ATOM   1072  NH3 POPE  447     283.430 101.410  51.630  1.00  0.00            
ATOM   1073  PO4 POPE  447     287.490  99.830  51.290  1.00  0.00            
ATOM   1074  GL1 POPE  447     285.770 102.460  47.350  1.00  0.00            
ATOM   1075  GL2 POPE  447     288.400 102.020  45.640  1.00  0.00            
ATOM   1076  C1A POPE  447     284.280 105.180  44.210  1.00  0.00            
ATOM   1077  D2A POPE  447     283.640 105.410  40.220  1.00  0.00            
ATOM   1078  C3A POPE  447     281.100 101.830  38.020  1.00  0.00            
ATOM   1079  C4A POPE  447     281.790  98.640  36.400  1.00  0.00            
ATOM   1080  C1B POPE  447     290.520  99.010  42.310  1.00  0.00            
ATOM   1081  C2B POPE  447       2.154  99.330  38.910  1.00  0.00            
ATOM   1082  C3B POPE  447       3.414  98.540  35.510  1.00  0.00            
ATOM   1083  C4B POPE  447       3.164  98.910  30.980  1.00  0.00            
ATOM   1084  NH3 POPE  448     164.970 172.500  60.030  1.00  0.00            
ATOM   1085  PO4 POPE  448     170.000 171.150  59.980  1.00  0.00            
ATOM   1086  GL1 POPE  448     171.480 170.110  56.010  1.00  0.00            
ATOM   1087  GL2 POPE  448     174.740 169.400  56.270  1.00  0.00            
ATOM   1088  C1A POPE  448     171.030 172.950  51.180  1.00  0.00            
ATOM   1089  D2A POPE  448     168.580 171.910  46.740  1.00  0.00            
ATOM   1090  C3A POPE  448     168.860 174.000  43.290  1.00  0.00            
ATOM   1091  C4A POPE  448     171.080 172.750  40.610  1.00  0.00            
ATOM   1092  C1B POPE  448     173.710 168.250  52.000  1.00  0.00            
ATOM   1093  C2B POPE  448     172.450 169.010  48.730  1.00  0.00            
ATOM   1094  C3B POPE  448     170.580 168.820  43.710  1.00  0.00            
ATOM   1095  C4B POPE  448     167.680 166.620  41.860  1.00  0.00            
ATOM   1096  NH3 POPE  449     271.360  62.300  54.730  1.00  0.00            
ATOM   1097  PO4 POPE  449     274.970  61.120  53.880  1.00  0.00            
ATOM   1098  GL1 POPE  449     274.250  59.340  49.990  1.00  0.00            
ATOM   1099  GL2 POPE  449     273.680  56.270  50.070  1.00  0.00            
ATOM   1100  C1A POPE  449     271.240  58.930  46.460  1.00  0.00            
ATOM   1101  D2A POPE  449     268.830  57.170  43.640  1.00  0.00            
ATOM   1102  C3A POPE  449     265.280  54.670  43.080  1.00  0.00            
ATOM   1103  C4A POPE  449     263.870  52.760  38.350  1.00  0.00            
ATOM   1104  C1B POPE  449     273.210  54.170  46.850  1.00  0.00            
ATOM   1105  C2B POPE  449     273.350  54.570  41.950  1.00  0.00            
ATOM   1106  C3B POPE  449     275.500  54.800  37.430  1.00  0.00            
ATOM   1107  C4B POPE  449     275.010  53.240  33.300  1.00  0.00            
ATOM   1108  NH3 POPE  450     125.490 256.590  55.450  1.00  0.00            
ATOM   1109  PO4 POPE  450     129.260 257.040  56.490  1.00  0.00            
ATOM   1110  GL1 POPE  450     131.820 257.040  53.040  1.00  0.00            
ATOM   1111  GL2 POPE  450     133.140 253.900  51.140  1.00  0.00            
ATOM   1112  C1A POPE  450     131.800 258.630  49.180  1.00  0.00            
ATOM   1113  D2A POPE  450     132.290 261.580  45.450  1.00  0.00            
ATOM   1114  C3A POPE  450     135.520 260.890  41.650  1.00  0.00            
ATOM   1115  C4A POPE  450     139.510 261.680  39.440  1.00  0.00            
ATOM   1116  C1B POPE  450     128.830 254.620  50.290  1.00  0.00            
ATOM   1117  C2B POPE  450     128.180 256.320  45.900  1.00  0.00            
ATOM   1118  C3B POPE  450     127.970 256.630  40.620  1.00  0.00            
ATOM   1119  C4B POPE  450     128.020 255.760  36.010  1.00  0.00            
ATOM   1120  NH3 POPE  451      71.790 262.480  50.340  1.00  0.00            
ATOM   1121  PO4 POPE  451      72.730 267.960  51.430  1.00  0.00            
ATOM   1122  GL1 POPE  451      75.810 265.150  48.580  1.00  0.00            
ATOM   1123  GL2 POPE  451      75.460 266.440  45.810  1.00  0.00            
ATOM   1124  C1A POPE  451      75.410 261.940  44.350  1.00  0.00            
ATOM   1125  D2A POPE  451      78.660 259.050  43.550  1.00  0.00            
ATOM   1126  C3A POPE  451      77.420 257.900  39.610  1.00  0.00            
ATOM   1127  C4A POPE  451      74.050 257.730  36.150  1.00  0.00            
ATOM   1128  C1B POPE  451      72.420 269.780  44.270  1.00  0.00            
ATOM   1129  C2B POPE  451      69.840 273.310  43.090  1.00  0.00            
ATOM   1130  C3B POPE  451      69.970 278.180  44.060  1.00  0.00            
ATOM   1131  C4B POPE  451      71.020 282.050  45.650  1.00  0.00            
ATOM   1132  NH3 POPE  452      37.390  57.090  50.090  1.00  0.00            
ATOM   1133  PO4 POPE  452      38.800  61.040  50.110  1.00  0.00            
ATOM   1134  GL1 POPE  452      38.730  63.680  46.010  1.00  0.00            
ATOM   1135  GL2 POPE  452      35.790  64.840  45.750  1.00  0.00            
ATOM   1136  C1A POPE  452      37.940  62.890  41.350  1.00  0.00            
ATOM   1137  D2A POPE  452      39.080  65.150  38.030  1.00  0.00            
ATOM   1138  C3A POPE  452      39.630  62.970  34.730  1.00  0.00            
ATOM   1139  C4A POPE  452      36.900  63.750  31.000  1.00  0.00            
ATOM   1140  C1B POPE  452      37.650  67.780  41.950  1.00  0.00            
ATOM   1141  C2B POPE  452      36.650  69.450  38.350  1.00  0.00            
ATOM   1142  C3B POPE  452      34.380  72.740  35.760  1.00  0.00            
ATOM   1143  C4B POPE  452      33.260  76.270  32.090  1.00  0.00            
ATOM   1144  NH3 POPE  453     286.660 175.220  54.090  1.00  0.00            
ATOM   1145  PO4 POPE  453     288.090 172.130  51.910  1.00  0.00            
ATOM   1146  GL1 POPE  453     289.950 170.780  47.780  1.00  0.00            
ATOM   1147  GL2 POPE  453       1.984 168.620  47.220  1.00  0.00            
ATOM   1148  C1A POPE  453     289.610 170.680  43.800  1.00  0.00            
ATOM   1149  D2A POPE  453     287.970 167.580  40.880  1.00  0.00            
ATOM   1150  C3A POPE  453     288.920 165.480  37.260  1.00  0.00            
ATOM   1151  C4A POPE  453       0.644 165.870  33.610  1.00  0.00            
ATOM   1152  C1B POPE  453       5.374 169.740  44.410  1.00  0.00            
ATOM   1153  C2B POPE  453       6.444 170.530  40.640  1.00  0.00            
ATOM   1154  C3B POPE  453       7.214 171.880  36.820  1.00  0.00            
ATOM   1155  C4B POPE  453       6.684 175.640  35.190  1.00  0.00            
ATOM   1156  NH3 POPE  454     232.900 214.320  58.780  1.00  0.00            
ATOM   1157  PO4 POPE  454     235.520 217.620  56.950  1.00  0.00            
ATOM   1158  GL1 POPE  454     235.360 215.930  53.210  1.00  0.00            
ATOM   1159  GL2 POPE  454     238.050 216.030  51.780  1.00  0.00            
ATOM   1160  C1A POPE  454     233.950 214.840  49.800  1.00  0.00            
ATOM   1161  D2A POPE  454     232.810 211.230  45.990  1.00  0.00            
ATOM   1162  C3A POPE  454     235.220 210.760  42.610  1.00  0.00            
ATOM   1163  C4A POPE  454     236.950 213.940  41.010  1.00  0.00            
ATOM   1164  C1B POPE  454     236.930 218.860  48.840  1.00  0.00            
ATOM   1165  C2B POPE  454     236.680 221.030  45.020  1.00  0.00            
ATOM   1166  C3B POPE  454     237.260 223.100  41.620  1.00  0.00            
ATOM   1167  C4B POPE  454     235.040 223.840  37.540  1.00  0.00            
ATOM   1168  NH3 POPE  455       8.840  10.860  52.190  1.00  0.00            
ATOM   1169  PO4 POPE  455      11.680  14.650  53.190  1.00  0.00            
ATOM   1170  GL1 POPE  455      11.810  14.630  49.110  1.00  0.00            
ATOM   1171  GL2 POPE  455       9.720  12.260  46.960  1.00  0.00            
ATOM   1172  C1A POPE  455      14.640  15.740  45.420  1.00  0.00            
ATOM   1173  D2A POPE  455      18.520  12.170  44.300  1.00  0.00            
ATOM   1174  C3A POPE  455      18.670   8.240  46.810  1.00  0.00            
ATOM   1175  C4A POPE  455      17.610   4.370  48.350  1.00  0.00            
ATOM   1176  C1B POPE  455      10.230  14.930  43.060  1.00  0.00            
ATOM   1177  C2B POPE  455      10.690  12.870  39.200  1.00  0.00            
ATOM   1178  C3B POPE  455      12.000  11.920  35.330  1.00  0.00            
ATOM   1179  C4B POPE  455      11.000   8.100  33.580  1.00  0.00            
ATOM   1180  NH3 POPE  456      96.480 250.570  56.700  1.00  0.00            
ATOM   1181  PO4 POPE  456      93.900 248.800  54.780  1.00  0.00            
ATOM   1182  GL1 POPE  456      92.220 249.720  50.090  1.00  0.00            
ATOM   1183  GL2 POPE  456      92.030 246.970  48.480  1.00  0.00            
ATOM   1184  C1A POPE  456      88.500 250.580  47.430  1.00  0.00            
ATOM   1185  D2A POPE  456      88.590 252.250  42.830  1.00  0.00            
ATOM   1186  C3A POPE  456      87.390 255.730  40.670  1.00  0.00            
ATOM   1187  C4A POPE  456      84.630 257.570  37.960  1.00  0.00            
ATOM   1188  C1B POPE  456      91.090 248.210  44.360  1.00  0.00            
ATOM   1189  C2B POPE  456      91.230 246.830  39.850  1.00  0.00            
ATOM   1190  C3B POPE  456      93.570 248.710  36.240  1.00  0.00            
ATOM   1191  C4B POPE  456      97.520 248.980  35.720  1.00  0.00            
ATOM   1192  NH3 POPE  457     242.290 270.440  60.240  1.00  0.00            
ATOM   1193  PO4 POPE  457     245.390 269.890  57.960  1.00  0.00            
ATOM   1194  GL1 POPE  457     246.390 267.820  54.640  1.00  0.00            
ATOM   1195  GL2 POPE  457     244.290 268.060  53.050  1.00  0.00            
ATOM   1196  C1A POPE  457     247.230 266.360  49.710  1.00  0.00            
ATOM   1197  D2A POPE  457     247.990 267.550  45.120  1.00  0.00            
ATOM   1198  C3A POPE  457     251.800 266.870  42.520  1.00  0.00            
ATOM   1199  C4A POPE  457     252.710 264.960  39.000  1.00  0.00            
ATOM   1200  C1B POPE  457     243.730 270.810  50.490  1.00  0.00            
ATOM   1201  C2B POPE  457     243.290 268.400  45.960  1.00  0.00            
ATOM   1202  C3B POPE  457     243.620 264.940  44.650  1.00  0.00            
ATOM   1203  C4B POPE  457     240.760 261.590  45.200  1.00  0.00            
ATOM   1204  NH3 POPE  458     157.980   4.680  62.020  1.00  0.00            
ATOM   1205  PO4 POPE  458     156.750   6.230  57.810  1.00  0.00            
ATOM   1206  GL1 POPE  458     155.100   6.780  53.970  1.00  0.00            
ATOM   1207  GL2 POPE  458     158.860   7.340  51.910  1.00  0.00            
ATOM   1208  C1A POPE  458     155.320   5.470  49.120  1.00  0.00            
ATOM   1209  D2A POPE  458     152.770   4.390  46.340  1.00  0.00            
ATOM   1210  C3A POPE  458     151.160   6.100  41.270  1.00  0.00            
ATOM   1211  C4A POPE  458     149.580   4.490  37.160  1.00  0.00            
ATOM   1212  C1B POPE  458     162.360   8.760  48.750  1.00  0.00            
ATOM   1213  C2B POPE  458     163.400   8.510  44.650  1.00  0.00            
ATOM   1214  C3B POPE  458     164.200   8.130  39.820  1.00  0.00            
ATOM   1215  C4B POPE  458     165.170   9.960  36.090  1.00  0.00            
ATOM   1216  NH3 POPE  459     107.370  72.490  48.780  1.00  0.00            
ATOM   1217  PO4 POPE  459     111.110  72.290  51.650  1.00  0.00            
ATOM   1218  GL1 POPE  459     111.610  70.320  47.250  1.00  0.00            
ATOM   1219  GL2 POPE  459     109.220  67.110  47.170  1.00  0.00            
ATOM   1220  C1A POPE  459     114.540  69.960  42.970  1.00  0.00            
ATOM   1221  D2A POPE  459     115.870  73.440  40.140  1.00  0.00            
ATOM   1222  C3A POPE  459     118.150  73.540  35.540  1.00  0.00            
ATOM   1223  C4A POPE  459     120.210  72.330  31.480  1.00  0.00            
ATOM   1224  C1B POPE  459     107.570  67.310  43.550  1.00  0.00            
ATOM   1225  C2B POPE  459     106.170  69.550  39.970  1.00  0.00            
ATOM   1226  C3B POPE  459     106.290  70.260  36.080  1.00  0.00            
ATOM   1227  C4B POPE  459     110.620  70.180  33.690  1.00  0.00            
ATOM   1228  NH3 POPE  460      25.290 275.610  57.790  1.00  0.00            
ATOM   1229  PO4 POPE  460      25.790 271.430  58.200  1.00  0.00            
ATOM   1230  GL1 POPE  460      22.590 271.900  55.070  1.00  0.00            
ATOM   1231  GL2 POPE  460      23.410 269.250  52.390  1.00  0.00            
ATOM   1232  C1A POPE  460      17.720 270.340  53.500  1.00  0.00            
ATOM   1233  D2A POPE  460      16.240 268.550  50.670  1.00  0.00            
ATOM   1234  C3A POPE  460      16.920 264.730  46.960  1.00  0.00            
ATOM   1235  C4A POPE  460      20.570 261.950  46.040  1.00  0.00            
ATOM   1236  C1B POPE  460      23.860 265.790  48.600  1.00  0.00            
ATOM   1237  C2B POPE  460      22.870 266.660  44.460  1.00  0.00            
ATOM   1238  C3B POPE  460      20.370 265.130  41.460  1.00  0.00            
ATOM   1239  C4B POPE  460      16.810 264.110  41.670  1.00  0.00            
ATOM   1240  NH3 POPE  461     133.600 266.590  53.760  1.00  0.00            
ATOM   1241  PO4 POPE  461     136.550 264.200  55.880  1.00  0.00            
ATOM   1242  GL1 POPE  461     139.220 264.170  52.360  1.00  0.00            
ATOM   1243  GL2 POPE  461     139.210 267.020  50.850  1.00  0.00            
ATOM   1244  C1A POPE  461     140.160 260.330  51.300  1.00  0.00            
ATOM   1245  D2A POPE  461     137.750 256.450  50.480  1.00  0.00            
ATOM   1246  C3A POPE  461     135.350 254.200  46.600  1.00  0.00            
ATOM   1247  C4A POPE  461     132.660 256.310  43.140  1.00  0.00            
ATOM   1248  C1B POPE  461     139.630 269.860  46.710  1.00  0.00            
ATOM   1249  C2B POPE  461     140.130 271.890  43.360  1.00  0.00            
ATOM   1250  C3B POPE  461     138.800 270.820  39.120  1.00  0.00            
ATOM   1251  C4B POPE  461     139.270 268.210  35.950  1.00  0.00            
ATOM   1252  NH3 POPE  462     268.530 128.080  51.340  1.00  0.00            
ATOM   1253  PO4 POPE  462     267.530 124.880  52.540  1.00  0.00            
ATOM   1254  GL1 POPE  462     267.890 124.440  47.770  1.00  0.00            
ATOM   1255  GL2 POPE  462     269.840 122.050  47.480  1.00  0.00            
ATOM   1256  C1A POPE  462     270.290 125.360  43.840  1.00  0.00            
ATOM   1257  D2A POPE  462     272.160 127.140  41.060  1.00  0.00            
ATOM   1258  C3A POPE  462     275.240 128.920  41.700  1.00  0.00            
ATOM   1259  C4A POPE  462     279.440 129.350  40.260  1.00  0.00            
ATOM   1260  C1B POPE  462     267.890 121.020  44.160  1.00  0.00            
ATOM   1261  C2B POPE  462     266.920 118.200  40.630  1.00  0.00            
ATOM   1262  C3B POPE  462     267.880 114.300  38.150  1.00  0.00            
ATOM   1263  C4B POPE  462     268.190 113.800  33.690  1.00  0.00            
ATOM   1264  NH3 POPE  463     264.830  93.430  56.250  1.00  0.00            
ATOM   1265  PO4 POPE  463     267.660  96.010  53.510  1.00  0.00            
ATOM   1266  GL1 POPE  463     266.970  93.570  50.210  1.00  0.00            
ATOM   1267  GL2 POPE  463     266.800  90.710  51.040  1.00  0.00            
ATOM   1268  C1A POPE  463     266.150  95.050  45.870  1.00  0.00            
ATOM   1269  D2A POPE  463     265.360  96.370  41.960  1.00  0.00            
ATOM   1270  C3A POPE  463     262.130  95.140  40.240  1.00  0.00            
ATOM   1271  C4A POPE  463     259.270  95.780  39.380  1.00  0.00            
ATOM   1272  C1B POPE  463     266.130  90.180  46.430  1.00  0.00            
ATOM   1273  C2B POPE  463     265.430  91.170  42.870  1.00  0.00            
ATOM   1274  C3B POPE  463     264.990  90.740  38.400  1.00  0.00            
ATOM   1275  C4B POPE  463     261.640  93.830  35.390  1.00  0.00            
ATOM   1276  NH3 POPE  464      40.120 280.340  53.740  1.00  0.00            
ATOM   1277  PO4 POPE  464      41.670 283.140  52.440  1.00  0.00            
ATOM   1278  GL1 POPE  464      38.800 283.690  48.870  1.00  0.00            
ATOM   1279  GL2 POPE  464      40.000 284.220  46.030  1.00  0.00            
ATOM   1280  C1A POPE  464      35.390 282.550  46.050  1.00  0.00            
ATOM   1281  D2A POPE  464      33.580 281.980  41.920  1.00  0.00            
ATOM   1282  C3A POPE  464      32.410 284.740  40.500  1.00  0.00            
ATOM   1283  C4A POPE  464      29.600 284.940  36.720  1.00  0.00            
ATOM   1284  C1B POPE  464      44.050 283.050  44.590  1.00  0.00            
ATOM   1285  C2B POPE  464      48.000 282.650  42.400  1.00  0.00            
ATOM   1286  C3B POPE  464      50.610 282.750  39.270  1.00  0.00            
ATOM   1287  C4B POPE  464      52.150 283.110  35.490  1.00  0.00            
ATOM   1288  NH3 POPE  465      83.350  96.170  47.090  1.00  0.00            
ATOM   1289  PO4 POPE  465      86.860  98.690  45.790  1.00  0.00            
ATOM   1290  GL1 POPE  465      84.570  97.190  42.470  1.00  0.00            
ATOM   1291  GL2 POPE  465      83.010  93.320  43.120  1.00  0.00            
ATOM   1292  C1A POPE  465      85.610  97.840  37.700  1.00  0.00            
ATOM   1293  D2A POPE  465      84.560  99.770  34.000  1.00  0.00            
ATOM   1294  C3A POPE  465      84.530  96.380  31.030  1.00  0.00            
ATOM   1295  C4A POPE  465      83.200  97.410  28.030  1.00  0.00            
ATOM   1296  C1B POPE  465      86.650  93.070  40.630  1.00  0.00            
ATOM   1297  C2B POPE  465      85.580  92.730  36.520  1.00  0.00            
ATOM   1298  C3B POPE  465      87.810  91.280  33.140  1.00  0.00            
ATOM   1299  C4B POPE  465      88.820  93.850  31.720  1.00  0.00            
ATOM   1300  NH3 POPE  466     123.450 105.820  55.120  1.00  0.00            
ATOM   1301  PO4 POPE  466     126.330 107.070  51.820  1.00  0.00            
ATOM   1302  GL1 POPE  466     124.080 107.390  48.170  1.00  0.00            
ATOM   1303  GL2 POPE  466     120.980 105.650  47.130  1.00  0.00            
ATOM   1304  C1A POPE  466     121.750 110.210  45.660  1.00  0.00            
ATOM   1305  D2A POPE  466     122.790 111.420  41.500  1.00  0.00            
ATOM   1306  C3A POPE  466     119.380 110.360  38.520  1.00  0.00            
ATOM   1307  C4A POPE  466     118.750 112.220  34.810  1.00  0.00            
ATOM   1308  C1B POPE  466     123.110 105.450  43.630  1.00  0.00            
ATOM   1309  C2B POPE  466     122.470 106.490  39.800  1.00  0.00            
ATOM   1310  C3B POPE  466     124.240 107.510  36.230  1.00  0.00            
ATOM   1311  C4B POPE  466     122.890 107.630  32.200  1.00  0.00            
ATOM   1312  NH3 POPE  467      94.770 138.290  52.870  1.00  0.00            
ATOM   1313  PO4 POPE  467      90.890 136.280  50.620  1.00  0.00            
ATOM   1314  GL1 POPE  467      89.780 133.680  48.150  1.00  0.00            
ATOM   1315  GL2 POPE  467      87.390 135.850  46.410  1.00  0.00            
ATOM   1316  C1A POPE  467      89.650 132.270  44.340  1.00  0.00            
ATOM   1317  D2A POPE  467      89.460 134.190  40.250  1.00  0.00            
ATOM   1318  C3A POPE  467      92.530 134.430  38.240  1.00  0.00            
ATOM   1319  C4A POPE  467      95.700 137.540  36.850  1.00  0.00            
ATOM   1320  C1B POPE  467      87.870 138.600  42.730  1.00  0.00            
ATOM   1321  C2B POPE  467      86.380 137.530  38.590  1.00  0.00            
ATOM   1322  C3B POPE  467      85.380 139.390  34.490  1.00  0.00            
ATOM   1323  C4B POPE  467      86.510 140.060  31.390  1.00  0.00            
ATOM   1324  NH3 POPE  468     202.120  86.860  54.430  1.00  0.00            
ATOM   1325  PO4 POPE  468     205.880  84.010  55.620  1.00  0.00            
ATOM   1326  GL1 POPE  468     209.020  82.340  52.510  1.00  0.00            
ATOM   1327  GL2 POPE  468     210.880  81.090  53.160  1.00  0.00            
ATOM   1328  C1A POPE  468     209.490  83.850  49.320  1.00  0.00            
ATOM   1329  D2A POPE  468     208.520  82.620  45.450  1.00  0.00            
ATOM   1330  C3A POPE  468     211.190  83.620  42.120  1.00  0.00            
ATOM   1331  C4A POPE  468     212.810  85.930  39.650  1.00  0.00            
ATOM   1332  C1B POPE  468     211.430  78.820  48.630  1.00  0.00            
ATOM   1333  C2B POPE  468     207.140  78.070  47.640  1.00  0.00            
ATOM   1334  C3B POPE  468     202.480  78.030  49.020  1.00  0.00            
ATOM   1335  C4B POPE  468     200.310  73.810  51.270  1.00  0.00            
ATOM   1336  NH3 POPE  469     177.210 105.600  55.470  1.00  0.00            
ATOM   1337  PO4 POPE  469     180.970 104.880  57.700  1.00  0.00            
ATOM   1338  GL1 POPE  469     182.020 105.910  53.160  1.00  0.00            
ATOM   1339  GL2 POPE  469     183.540 102.880  51.750  1.00  0.00            
ATOM   1340  C1A POPE  469     179.740 107.510  49.520  1.00  0.00            
ATOM   1341  D2A POPE  469     177.810 106.260  45.360  1.00  0.00            
ATOM   1342  C3A POPE  469     179.720 104.120  42.330  1.00  0.00            
ATOM   1343  C4A POPE  469     180.300 100.620  42.490  1.00  0.00            
ATOM   1344  C1B POPE  469     186.900 100.740  49.290  1.00  0.00            
ATOM   1345  C2B POPE  469     188.850  98.680  45.910  1.00  0.00            
ATOM   1346  C3B POPE  469     192.510  95.790  43.950  1.00  0.00            
ATOM   1347  C4B POPE  469     192.670  92.630  40.470  1.00  0.00            
ATOM   1348  NH3 POPE  470      67.690  70.810  49.480  1.00  0.00            
ATOM   1349  PO4 POPE  470      63.560  72.070  47.370  1.00  0.00            
ATOM   1350  GL1 POPE  470      66.040  71.270  43.880  1.00  0.00            
ATOM   1351  GL2 POPE  470      67.330  74.800  42.720  1.00  0.00            
ATOM   1352  C1A POPE  470      65.410  68.190  39.830  1.00  0.00            
ATOM   1353  D2A POPE  470      66.060  67.620  35.260  1.00  0.00            
ATOM   1354  C3A POPE  470      64.700  69.770  31.130  1.00  0.00            
ATOM   1355  C4A POPE  470      67.480  71.990  28.490  1.00  0.00            
ATOM   1356  C1B POPE  470      65.750  73.490  38.930  1.00  0.00            
ATOM   1357  C2B POPE  470      67.080  73.680  34.530  1.00  0.00            
ATOM   1358  C3B POPE  470      69.760  75.610  32.530  1.00  0.00            
ATOM   1359  C4B POPE  470      69.670  76.740  28.770  1.00  0.00            
ATOM   1360  NH3 POPE  471      90.010 288.560  47.030  1.00  0.00            
ATOM   1361  PO4 POPE  471      92.750   1.544  46.040  1.00  0.00            
ATOM   1362  GL1 POPE  471      93.400   3.464  41.460  1.00  0.00            
ATOM   1363  GL2 POPE  471      92.210   5.334  40.370  1.00  0.00            
ATOM   1364  C1A POPE  471      94.200   0.634  38.280  1.00  0.00            
ATOM   1365  D2A POPE  471      94.300 290.360  35.660  1.00  0.00            
ATOM   1366  C3A POPE  471      91.810 287.220  33.590  1.00  0.00            
ATOM   1367  C4A POPE  471      90.160 284.110  30.270  1.00  0.00            
ATOM   1368  C1B POPE  471      90.990   5.064  36.930  1.00  0.00            
ATOM   1369  C2B POPE  471      90.770   2.524  32.990  1.00  0.00            
ATOM   1370  C3B POPE  471      90.390   0.134  28.560  1.00  0.00            
ATOM   1371  C4B POPE  471      87.990 287.990  27.630  1.00  0.00            
ATOM   1372  NH3 POPE  472     152.430  45.090  56.970  1.00  0.00            
ATOM   1373  PO4 POPE  472     156.680  47.590  57.630  1.00  0.00            
ATOM   1374  GL1 POPE  472     158.790  46.080  54.630  1.00  0.00            
ATOM   1375  GL2 POPE  472     159.590  49.330  53.180  1.00  0.00            
ATOM   1376  C1A POPE  472     161.440  44.430  50.920  1.00  0.00            
ATOM   1377  D2A POPE  472     161.140  44.010  46.830  1.00  0.00            
ATOM   1378  C3A POPE  472     158.780  44.940  43.910  1.00  0.00            
ATOM   1379  C4A POPE  472     158.210  43.820  39.820  1.00  0.00            
ATOM   1380  C1B POPE  472     161.770  49.730  48.100  1.00  0.00            
ATOM   1381  C2B POPE  472     161.970  48.500  44.270  1.00  0.00            
ATOM   1382  C3B POPE  472     159.360  48.940  40.710  1.00  0.00            
ATOM   1383  C4B POPE  472     154.910  47.750  40.670  1.00  0.00            
ATOM   1384  NH3 POPE  473      93.450 146.990  51.990  1.00  0.00            
ATOM   1385  PO4 POPE  473      89.960 148.850  52.720  1.00  0.00            
ATOM   1386  GL1 POPE  473      89.850 149.230  48.920  1.00  0.00            
ATOM   1387  GL2 POPE  473      86.060 147.810  48.930  1.00  0.00            
ATOM   1388  C1A POPE  473      91.470 151.550  46.210  1.00  0.00            
ATOM   1389  D2A POPE  473      94.540 152.240  41.430  1.00  0.00            
ATOM   1390  C3A POPE  473      94.280 151.190  37.470  1.00  0.00            
ATOM   1391  C4A POPE  473      92.830 148.180  34.600  1.00  0.00            
ATOM   1392  C1B POPE  473      87.600 149.330  44.380  1.00  0.00            
ATOM   1393  C2B POPE  473      89.400 152.610  41.190  1.00  0.00            
ATOM   1394  C3B POPE  473      89.160 153.520  36.900  1.00  0.00            
ATOM   1395  C4B POPE  473      91.530 153.740  33.410  1.00  0.00            
ATOM   1396  NH3 POPE  474      98.810 105.970  49.810  1.00  0.00            
ATOM   1397  PO4 POPE  474      96.040 108.450  48.360  1.00  0.00            
ATOM   1398  GL1 POPE  474      94.750 110.400  44.820  1.00  0.00            
ATOM   1399  GL2 POPE  474      93.360 113.450  43.990  1.00  0.00            
ATOM   1400  C1A POPE  474      93.230 109.220  40.380  1.00  0.00            
ATOM   1401  D2A POPE  474      90.630 112.210  38.220  1.00  0.00            
ATOM   1402  C3A POPE  474      89.730 116.570  37.580  1.00  0.00            
ATOM   1403  C4A POPE  474      89.100 119.710  34.770  1.00  0.00            
ATOM   1404  C1B POPE  474      94.050 115.200  39.940  1.00  0.00            
ATOM   1405  C2B POPE  474      96.660 116.670  37.260  1.00  0.00            
ATOM   1406  C3B POPE  474      99.090 118.630  33.410  1.00  0.00            
ATOM   1407  C4B POPE  474      99.590 120.970  29.250  1.00  0.00            
ATOM   1408  NH3 POPE  475      76.530 127.730  48.770  1.00  0.00            
ATOM   1409  PO4 POPE  475      76.130 132.030  50.480  1.00  0.00            
ATOM   1410  GL1 POPE  475      72.930 131.230  47.250  1.00  0.00            
ATOM   1411  GL2 POPE  475      72.940 128.880  45.200  1.00  0.00            
ATOM   1412  C1A POPE  475      70.460 133.020  43.850  1.00  0.00            
ATOM   1413  D2A POPE  475      69.860 133.660  39.340  1.00  0.00            
ATOM   1414  C3A POPE  475      67.970 134.040  35.950  1.00  0.00            
ATOM   1415  C4A POPE  475      66.270 135.580  32.760  1.00  0.00            
ATOM   1416  C1B POPE  475      75.220 126.160  41.950  1.00  0.00            
ATOM   1417  C2B POPE  475      77.010 127.940  37.950  1.00  0.00            
ATOM   1418  C3B POPE  475      76.230 128.610  34.310  1.00  0.00            
ATOM   1419  C4B POPE  475      74.020 128.900  30.710  1.00  0.00            
ATOM   1420  NH3 POPE  476      86.290 271.510  49.210  1.00  0.00            
ATOM   1421  PO4 POPE  476      84.690 275.670  49.860  1.00  0.00            
ATOM   1422  GL1 POPE  476      83.920 275.540  45.700  1.00  0.00            
ATOM   1423  GL2 POPE  476      82.180 273.070  45.360  1.00  0.00            
ATOM   1424  C1A POPE  476      82.330 276.410  41.630  1.00  0.00            
ATOM   1425  D2A POPE  476      79.280 278.270  39.660  1.00  0.00            
ATOM   1426  C3A POPE  476      79.530 278.920  35.190  1.00  0.00            
ATOM   1427  C4A POPE  476      81.060 281.530  31.790  1.00  0.00            
ATOM   1428  C1B POPE  476      82.890 269.950  42.900  1.00  0.00            
ATOM   1429  C2B POPE  476      81.920 266.670  40.410  1.00  0.00            
ATOM   1430  C3B POPE  476      78.790 263.520  39.950  1.00  0.00            
ATOM   1431  C4B POPE  476      75.760 262.990  36.950  1.00  0.00            
ATOM   1432  NH3 POPE  477      47.040 172.180  49.740  1.00  0.00            
ATOM   1433  PO4 POPE  477      43.390 170.350  48.810  1.00  0.00            
ATOM   1434  GL1 POPE  477      43.540 169.780  45.230  1.00  0.00            
ATOM   1435  GL2 POPE  477      40.770 169.720  44.170  1.00  0.00            
ATOM   1436  C1A POPE  477      44.640 167.660  41.160  1.00  0.00            
ATOM   1437  D2A POPE  477      43.620 167.050  37.060  1.00  0.00            
ATOM   1438  C3A POPE  477      41.400 170.730  35.240  1.00  0.00            
ATOM   1439  C4A POPE  477      40.580 173.150  31.820  1.00  0.00            
ATOM   1440  C1B POPE  477      39.140 167.840  40.140  1.00  0.00            
ATOM   1441  C2B POPE  477      39.310 165.530  36.260  1.00  0.00            
ATOM   1442  C3B POPE  477      38.890 162.130  33.930  1.00  0.00            
ATOM   1443  C4B POPE  477      37.470 159.030  33.730  1.00  0.00            
ATOM   1444  NH3 POPE  478      83.710 182.270  52.790  1.00  0.00            
ATOM   1445  PO4 POPE  478      85.060 186.200  54.730  1.00  0.00            
ATOM   1446  GL1 POPE  478      86.180 187.770  50.640  1.00  0.00            
ATOM   1447  GL2 POPE  478      85.040 191.520  49.660  1.00  0.00            
ATOM   1448  C1A POPE  478      87.870 186.680  46.790  1.00  0.00            
ATOM   1449  D2A POPE  478      91.730 185.220  44.980  1.00  0.00            
ATOM   1450  C3A POPE  478      93.080 185.090  40.920  1.00  0.00            
ATOM   1451  C4A POPE  478      92.630 184.210  36.300  1.00  0.00            
ATOM   1452  C1B POPE  478      83.810 189.590  46.090  1.00  0.00            
ATOM   1453  C2B POPE  478      83.520 191.900  42.190  1.00  0.00            
ATOM   1454  C3B POPE  478      85.280 191.770  37.660  1.00  0.00            
ATOM   1455  C4B POPE  478      88.550 192.920  34.360  1.00  0.00            
ATOM   1456  NH3 POPE  479      57.620  48.540  48.510  1.00  0.00            
ATOM   1457  PO4 POPE  479      63.040  49.290  47.910  1.00  0.00            
ATOM   1458  GL1 POPE  479      64.240  52.720  43.570  1.00  0.00            
ATOM   1459  GL2 POPE  479      66.520  54.570  44.480  1.00  0.00            
ATOM   1460  C1A POPE  479      64.360  53.970  40.420  1.00  0.00            
ATOM   1461  D2A POPE  479      65.100  52.690  35.850  1.00  0.00            
ATOM   1462  C3A POPE  479      62.670  52.320  32.610  1.00  0.00            
ATOM   1463  C4A POPE  479      57.830  52.080  31.640  1.00  0.00            
ATOM   1464  C1B POPE  479      69.320  52.540  41.040  1.00  0.00            
ATOM   1465  C2B POPE  479      69.020  50.720  38.100  1.00  0.00            
ATOM   1466  C3B POPE  479      68.740  51.100  33.220  1.00  0.00            
ATOM   1467  C4B POPE  479      71.750  51.020  30.940  1.00  0.00            
ATOM   1468  NH3 POPE  480     198.810 211.220  56.870  1.00  0.00            
ATOM   1469  PO4 POPE  480     200.580 208.130  57.280  1.00  0.00            
ATOM   1470  GL1 POPE  480     200.810 207.560  53.060  1.00  0.00            
ATOM   1471  GL2 POPE  480     199.350 209.970  51.800  1.00  0.00            
ATOM   1472  C1A POPE  480     203.920 206.140  49.440  1.00  0.00            
ATOM   1473  D2A POPE  480     202.700 205.830  44.210  1.00  0.00            
ATOM   1474  C3A POPE  480     198.390 206.380  43.090  1.00  0.00            
ATOM   1475  C4A POPE  480     196.090 208.080  39.900  1.00  0.00            
ATOM   1476  C1B POPE  480     198.580 213.950  48.800  1.00  0.00            
ATOM   1477  C2B POPE  480     196.900 217.570  46.030  1.00  0.00            
ATOM   1478  C3B POPE  480     196.770 220.910  43.460  1.00  0.00            
ATOM   1479  C4B POPE  480     200.370 222.840  41.640  1.00  0.00            
ATOM   1480  NH3 POPE  481     147.030 252.630  56.040  1.00  0.00            
ATOM   1481  PO4 POPE  481     148.690 248.490  54.960  1.00  0.00            
ATOM   1482  GL1 POPE  481     149.300 246.970  50.950  1.00  0.00            
ATOM   1483  GL2 POPE  481     147.210 246.580  49.160  1.00  0.00            
ATOM   1484  C1A POPE  481     152.240 246.680  47.270  1.00  0.00            
ATOM   1485  D2A POPE  481     153.020 244.300  44.500  1.00  0.00            
ATOM   1486  C3A POPE  481     152.160 244.590  40.700  1.00  0.00            
ATOM   1487  C4A POPE  481     147.900 245.100  38.680  1.00  0.00            
ATOM   1488  C1B POPE  481     149.620 242.480  48.320  1.00  0.00            
ATOM   1489  C2B POPE  481     151.180 239.170  44.720  1.00  0.00            
ATOM   1490  C3B POPE  481     152.220 239.180  40.800  1.00  0.00            
ATOM   1491  C4B POPE  481     154.180 236.520  38.630  1.00  0.00            
ATOM   1492  NH3 POPE  482     101.320  73.350  54.820  1.00  0.00            
ATOM   1493  PO4 POPE  482     101.600  72.750  50.580  1.00  0.00            
ATOM   1494  GL1 POPE  482     102.750  71.170  46.130  1.00  0.00            
ATOM   1495  GL2 POPE  482     105.220  72.740  44.100  1.00  0.00            
ATOM   1496  C1A POPE  482     101.050  70.700  42.680  1.00  0.00            
ATOM   1497  D2A POPE  482      99.910  70.350  38.560  1.00  0.00            
ATOM   1498  C3A POPE  482     102.040  67.650  37.020  1.00  0.00            
ATOM   1499  C4A POPE  482     104.880  66.490  32.970  1.00  0.00            
ATOM   1500  C1B POPE  482     103.960  73.760  39.970  1.00  0.00            
ATOM   1501  C2B POPE  482     101.450  73.970  35.790  1.00  0.00            
ATOM   1502  C3B POPE  482     100.340  75.220  31.440  1.00  0.00            
ATOM   1503  C4B POPE  482      97.470  77.170  29.870  1.00  0.00            
ATOM   1504  NH3 POPE  483     219.010 213.880  57.650  1.00  0.00            
ATOM   1505  PO4 POPE  483     216.580 216.980  58.580  1.00  0.00            
ATOM   1506  GL1 POPE  483     215.710 217.900  54.370  1.00  0.00            
ATOM   1507  GL2 POPE  483     211.430 216.070  53.790  1.00  0.00            
ATOM   1508  C1A POPE  483     215.260 220.220  50.830  1.00  0.00            
ATOM   1509  D2A POPE  483     212.860 221.270  47.670  1.00  0.00            
ATOM   1510  C3A POPE  483     213.360 222.720  43.520  1.00  0.00            
ATOM   1511  C4A POPE  483     211.090 221.360  39.780  1.00  0.00            
ATOM   1512  C1B POPE  483     212.540 216.630  49.560  1.00  0.00            
ATOM   1513  C2B POPE  483     215.720 216.970  46.470  1.00  0.00            
ATOM   1514  C3B POPE  483     215.560 218.400  43.200  1.00  0.00            
ATOM   1515  C4B POPE  483     216.920 220.250  40.050  1.00  0.00            
ATOM   1516  NH3 POPE  484     212.080 219.900  57.820  1.00  0.00            
ATOM   1517  PO4 POPE  484     208.320 218.710  59.210  1.00  0.00            
ATOM   1518  GL1 POPE  484     207.400 219.430  54.780  1.00  0.00            
ATOM   1519  GL2 POPE  484     210.630 220.820  53.270  1.00  0.00            
ATOM   1520  C1A POPE  484     206.750 215.410  51.480  1.00  0.00            
ATOM   1521  D2A POPE  484     203.790 211.260  49.640  1.00  0.00            
ATOM   1522  C3A POPE  484     206.330 209.970  45.550  1.00  0.00            
ATOM   1523  C4A POPE  484     206.510 208.410  41.340  1.00  0.00            
ATOM   1524  C1B POPE  484     208.470 219.820  48.910  1.00  0.00            
ATOM   1525  C2B POPE  484     206.270 217.990  44.860  1.00  0.00            
ATOM   1526  C3B POPE  484     206.470 213.930  42.560  1.00  0.00            
ATOM   1527  C4B POPE  484     207.660 212.810  38.370  1.00  0.00            
ATOM   1528  NH3 POPE  485     193.470  76.350  57.450  1.00  0.00            
ATOM   1529  PO4 POPE  485     190.210  74.080  59.460  1.00  0.00            
ATOM   1530  GL1 POPE  485     189.850  74.060  54.310  1.00  0.00            
ATOM   1531  GL2 POPE  485     187.390  76.820  53.000  1.00  0.00            
ATOM   1532  C1A POPE  485     190.080  72.940  50.100  1.00  0.00            
ATOM   1533  D2A POPE  485     189.330  74.450  45.990  1.00  0.00            
ATOM   1534  C3A POPE  485     185.340  76.780  43.880  1.00  0.00            
ATOM   1535  C4A POPE  485     182.910  79.580  44.240  1.00  0.00            
ATOM   1536  C1B POPE  485     189.410  78.350  49.180  1.00  0.00            
ATOM   1537  C2B POPE  485     188.600  79.930  44.970  1.00  0.00            
ATOM   1538  C3B POPE  485     187.310  80.280  39.640  1.00  0.00            
ATOM   1539  C4B POPE  485     190.060  81.580  37.900  1.00  0.00            
ATOM   1540  NH3 POPE  486     186.640 273.110  64.940  1.00  0.00            
ATOM   1541  PO4 POPE  486     188.940 269.910  61.560  1.00  0.00            
ATOM   1542  GL1 POPE  486     189.320 271.410  56.940  1.00  0.00            
ATOM   1543  GL2 POPE  486     189.910 274.220  56.670  1.00  0.00            
ATOM   1544  C1A POPE  486     186.100 271.240  53.470  1.00  0.00            
ATOM   1545  D2A POPE  486     186.320 272.020  48.140  1.00  0.00            
ATOM   1546  C3A POPE  486     182.650 272.910  44.720  1.00  0.00            
ATOM   1547  C4A POPE  486     181.140 276.470  41.940  1.00  0.00            
ATOM   1548  C1B POPE  486     190.370 272.720  52.220  1.00  0.00            
ATOM   1549  C2B POPE  486     191.410 272.660  48.130  1.00  0.00            
ATOM   1550  C3B POPE  486     193.100 275.040  44.610  1.00  0.00            
ATOM   1551  C4B POPE  486     194.530 274.640  41.010  1.00  0.00            
ATOM   1552  NH3 POPE  487      73.420 141.930  49.570  1.00  0.00            
ATOM   1553  PO4 POPE  487      76.270 145.380  49.690  1.00  0.00            
ATOM   1554  GL1 POPE  487      76.250 142.680  45.670  1.00  0.00            
ATOM   1555  GL2 POPE  487      75.030 145.320  43.900  1.00  0.00            
ATOM   1556  C1A POPE  487      74.940 141.780  40.220  1.00  0.00            
ATOM   1557  D2A POPE  487      74.480 141.520  35.440  1.00  0.00            
ATOM   1558  C3A POPE  487      76.150 141.840  32.500  1.00  0.00            
ATOM   1559  C4A POPE  487      76.980 140.840  28.900  1.00  0.00            
ATOM   1560  C1B POPE  487      74.750 147.380  41.040  1.00  0.00            
ATOM   1561  C2B POPE  487      74.780 149.760  37.490  1.00  0.00            
ATOM   1562  C3B POPE  487      74.400 151.730  34.070  1.00  0.00            
ATOM   1563  C4B POPE  487      72.200 153.770  30.590  1.00  0.00            
ATOM   1564  NH3 POPE  488     262.230 144.160  54.750  1.00  0.00            
ATOM   1565  PO4 POPE  488     266.240 145.190  53.970  1.00  0.00            
ATOM   1566  GL1 POPE  488     269.300 145.960  50.320  1.00  0.00            
ATOM   1567  GL2 POPE  488     271.050 143.160  49.210  1.00  0.00            
ATOM   1568  C1A POPE  488     268.950 147.650  47.170  1.00  0.00            
ATOM   1569  D2A POPE  488     269.630 146.730  42.880  1.00  0.00            
ATOM   1570  C3A POPE  488     269.790 147.190  38.610  1.00  0.00            
ATOM   1571  C4A POPE  488     268.820 150.420  34.010  1.00  0.00            
ATOM   1572  C1B POPE  488     271.970 142.440  45.380  1.00  0.00            
ATOM   1573  C2B POPE  488     271.820 142.290  41.090  1.00  0.00            
ATOM   1574  C3B POPE  488     270.390 142.040  38.120  1.00  0.00            
ATOM   1575  C4B POPE  488     269.810 144.590  34.280  1.00  0.00            
ATOM   1576  NH3 POPE  489     245.360 289.590  59.780  1.00  0.00            
ATOM   1577  PO4 POPE  489     241.500 289.290  58.540  1.00  0.00            
ATOM   1578  GL1 POPE  489     242.340 288.810  54.890  1.00  0.00            
ATOM   1579  GL2 POPE  489     245.080 290.360  54.720  1.00  0.00            
ATOM   1580  C1A POPE  489     239.900 289.310  51.630  1.00  0.00            
ATOM   1581  D2A POPE  489     241.030 287.250  47.820  1.00  0.00            
ATOM   1582  C3A POPE  489     245.050 285.660  49.230  1.00  0.00            
ATOM   1583  C4A POPE  489     247.560 283.850  47.240  1.00  0.00            
ATOM   1584  C1B POPE  489     248.240   1.494  52.320  1.00  0.00            
ATOM   1585  C2B POPE  489     249.380   2.364  47.830  1.00  0.00            
ATOM   1586  C3B POPE  489     252.300   3.124  44.800  1.00  0.00            
ATOM   1587  C4B POPE  489     254.110   6.004  42.010  1.00  0.00            
ATOM   1588  NH3 POPE  490      98.450 248.970  51.690  1.00  0.00            
ATOM   1589  PO4 POPE  490     102.890 248.090  51.720  1.00  0.00            
ATOM   1590  GL1 POPE  490     100.990 249.700  47.370  1.00  0.00            
ATOM   1591  GL2 POPE  490      97.550 251.850  47.460  1.00  0.00            
ATOM   1592  C1A POPE  490     103.130 250.980  43.040  1.00  0.00            
ATOM   1593  D2A POPE  490     105.920 249.390  40.570  1.00  0.00            
ATOM   1594  C3A POPE  490     105.380 247.230  37.120  1.00  0.00            
ATOM   1595  C4A POPE  490     109.170 244.950  35.360  1.00  0.00            
ATOM   1596  C1B POPE  490      98.160 250.910  43.280  1.00  0.00            
ATOM   1597  C2B POPE  490      95.680 247.710  42.000  1.00  0.00            
ATOM   1598  C3B POPE  490      96.430 244.830  38.640  1.00  0.00            
ATOM   1599  C4B POPE  490      97.350 241.130  37.680  1.00  0.00            
ATOM   1600  NH3 POPE  491      79.830  18.600  49.210  1.00  0.00            
ATOM   1601  PO4 POPE  491      78.390  21.780  47.040  1.00  0.00            
ATOM   1602  GL1 POPE  491      79.200  21.400  42.600  1.00  0.00            
ATOM   1603  GL2 POPE  491      80.860  18.270  41.040  1.00  0.00            
ATOM   1604  C1A POPE  491      75.760  21.040  38.740  1.00  0.00            
ATOM   1605  D2A POPE  491      72.120  21.790  36.070  1.00  0.00            
ATOM   1606  C3A POPE  491      71.430  20.040  31.760  1.00  0.00            
ATOM   1607  C4A POPE  491      73.050  17.720  28.370  1.00  0.00            
ATOM   1608  C1B POPE  491      77.970  16.350  37.900  1.00  0.00            
ATOM   1609  C2B POPE  491      79.390  15.200  34.520  1.00  0.00            
ATOM   1610  C3B POPE  491      78.610  12.350  30.950  1.00  0.00            
ATOM   1611  C4B POPE  491      81.090  10.540  28.270  1.00  0.00            
ATOM   1612  NH3 POPE  492     191.950 189.460  59.090  1.00  0.00            
ATOM   1613  PO4 POPE  492     195.470 191.610  59.480  1.00  0.00            
ATOM   1614  GL1 POPE  492     195.170 192.800  55.260  1.00  0.00            
ATOM   1615  GL2 POPE  492     194.570 190.070  55.030  1.00  0.00            
ATOM   1616  C1A POPE  492     193.280 194.950  52.530  1.00  0.00            
ATOM   1617  D2A POPE  492     190.240 194.570  49.460  1.00  0.00            
ATOM   1618  C3A POPE  492     189.490 191.840  46.360  1.00  0.00            
ATOM   1619  C4A POPE  492     186.460 193.120  42.280  1.00  0.00            
ATOM   1620  C1B POPE  492     193.590 189.970  51.320  1.00  0.00            
ATOM   1621  C2B POPE  492     193.990 186.900  47.890  1.00  0.00            
ATOM   1622  C3B POPE  492     192.980 186.400  44.010  1.00  0.00            
ATOM   1623  C4B POPE  492     195.370 187.520  40.300  1.00  0.00            
ATOM   1624  NH3 POPE  493      51.660 151.790  52.520  1.00  0.00            
ATOM   1625  PO4 POPE  493      47.690 152.650  50.310  1.00  0.00            
ATOM   1626  GL1 POPE  493      45.680 154.060  47.510  1.00  0.00            
ATOM   1627  GL2 POPE  493      47.980 153.450  44.380  1.00  0.00            
ATOM   1628  C1A POPE  493      42.540 155.510  44.250  1.00  0.00            
ATOM   1629  D2A POPE  493      40.590 158.210  41.790  1.00  0.00            
ATOM   1630  C3A POPE  493      41.040 158.080  37.460  1.00  0.00            
ATOM   1631  C4A POPE  493      42.640 157.300  33.170  1.00  0.00            
ATOM   1632  C1B POPE  493      47.370 151.220  41.250  1.00  0.00            
ATOM   1633  C2B POPE  493      44.670 148.690  38.420  1.00  0.00            
ATOM   1634  C3B POPE  493      41.770 145.500  35.980  1.00  0.00            
ATOM   1635  C4B POPE  493      38.500 142.480  36.710  1.00  0.00            
ATOM   1636  NH3 POPE  494     267.140 289.110  59.320  1.00  0.00            
ATOM   1637  PO4 POPE  494     263.910   2.114  58.600  1.00  0.00            
ATOM   1638  GL1 POPE  494     262.680   2.224  54.700  1.00  0.00            
ATOM   1639  GL2 POPE  494     262.200   5.104  52.270  1.00  0.00            
ATOM   1640  C1A POPE  494     263.780 290.610  50.950  1.00  0.00            
ATOM   1641  D2A POPE  494     264.740 288.310  46.900  1.00  0.00            
ATOM   1642  C3A POPE  494     265.200   0.094  42.850  1.00  0.00            
ATOM   1643  C4A POPE  494     263.310   2.144  39.170  1.00  0.00            
ATOM   1644  C1B POPE  494     262.630   7.194  48.560  1.00  0.00            
ATOM   1645  C2B POPE  494     266.240   7.624  45.410  1.00  0.00            
ATOM   1646  C3B POPE  494     266.790   4.534  41.650  1.00  0.00            
ATOM   1647  C4B POPE  494     268.570   3.534  37.410  1.00  0.00            
ATOM   1648  NH3 POPE  495     282.950 211.150  53.630  1.00  0.00            
ATOM   1649  PO4 POPE  495     287.420 213.970  53.500  1.00  0.00            
ATOM   1650  GL1 POPE  495     289.590 212.840  49.730  1.00  0.00            
ATOM   1651  GL2 POPE  495     286.960 211.270  48.020  1.00  0.00            
ATOM   1652  C1A POPE  495     290.480 214.360  44.990  1.00  0.00            
ATOM   1653  D2A POPE  495     289.670 214.290  40.440  1.00  0.00            
ATOM   1654  C3A POPE  495     288.820 213.490  35.930  1.00  0.00            
ATOM   1655  C4A POPE  495     287.520 213.130  31.670  1.00  0.00            
ATOM   1656  C1B POPE  495     287.040 210.790  42.960  1.00  0.00            
ATOM   1657  C2B POPE  495     285.460 208.490  38.820  1.00  0.00            
ATOM   1658  C3B POPE  495     283.730 206.390  34.350  1.00  0.00            
ATOM   1659  C4B POPE  495     283.710 202.740  30.730  1.00  0.00            
ATOM   1660  NH3 POPE  496     200.610 189.890  60.040  1.00  0.00            
ATOM   1661  PO4 POPE  496     198.890 188.430  56.650  1.00  0.00            
ATOM   1662  GL1 POPE  496     201.020 188.720  53.560  1.00  0.00            
ATOM   1663  GL2 POPE  496     199.350 190.930  52.240  1.00  0.00            
ATOM   1664  C1A POPE  496     202.700 187.790  49.310  1.00  0.00            
ATOM   1665  D2A POPE  496     204.580 187.310  45.460  1.00  0.00            
ATOM   1666  C3A POPE  496     200.390 186.870  42.710  1.00  0.00            
ATOM   1667  C4A POPE  496     200.260 183.010  39.730  1.00  0.00            
ATOM   1668  C1B POPE  496     196.590 193.260  49.240  1.00  0.00            
ATOM   1669  C2B POPE  496     193.930 196.190  46.590  1.00  0.00            
ATOM   1670  C3B POPE  496     190.120 196.740  44.030  1.00  0.00            
ATOM   1671  C4B POPE  496     186.760 197.730  40.810  1.00  0.00            
ATOM   1672  NH3 POPE  497     272.720 125.080  51.140  1.00  0.00            
ATOM   1673  PO4 POPE  497     273.690 128.350  49.680  1.00  0.00            
ATOM   1674  GL1 POPE  497     274.240 126.270  45.640  1.00  0.00            
ATOM   1675  GL2 POPE  497     275.500 123.360  46.670  1.00  0.00            
ATOM   1676  C1A POPE  497     276.810 124.850  41.860  1.00  0.00            
ATOM   1677  D2A POPE  497     276.480 126.020  37.450  1.00  0.00            
ATOM   1678  C3A POPE  497     275.510 129.810  34.870  1.00  0.00            
ATOM   1679  C4A POPE  497     271.730 131.360  32.520  1.00  0.00            
ATOM   1680  C1B POPE  497     273.150 121.410  42.890  1.00  0.00            
ATOM   1681  C2B POPE  497     270.200 122.570  39.960  1.00  0.00            
ATOM   1682  C3B POPE  497     267.830 123.070  36.110  1.00  0.00            
ATOM   1683  C4B POPE  497     264.800 125.500  33.600  1.00  0.00            
ATOM   1684  NH3 POPE  498     261.140 248.920  56.390  1.00  0.00            
ATOM   1685  PO4 POPE  498     264.650 248.100  55.040  1.00  0.00            
ATOM   1686  GL1 POPE  498     263.530 251.580  52.510  1.00  0.00            
ATOM   1687  GL2 POPE  498     263.340 255.820  52.760  1.00  0.00            
ATOM   1688  C1A POPE  498     262.640 253.210  48.290  1.00  0.00            
ATOM   1689  D2A POPE  498     265.580 254.120  45.160  1.00  0.00            
ATOM   1690  C3A POPE  498     265.000 255.620  40.410  1.00  0.00            
ATOM   1691  C4A POPE  498     262.440 256.490  36.620  1.00  0.00            
ATOM   1692  C1B POPE  498     259.860 257.150  51.330  1.00  0.00            
ATOM   1693  C2B POPE  498     258.100 256.530  48.130  1.00  0.00            
ATOM   1694  C3B POPE  498     255.310 255.550  43.830  1.00  0.00            
ATOM   1695  C4B POPE  498     251.030 256.740  42.010  1.00  0.00            
ATOM   1696  NH3 POPE  499      81.820 159.420  56.630  1.00  0.00            
ATOM   1697  PO4 POPE  499      79.390 159.010  53.340  1.00  0.00            
ATOM   1698  GL1 POPE  499      77.860 158.230  48.790  1.00  0.00            
ATOM   1699  GL2 POPE  499      75.490 160.490  47.550  1.00  0.00            
ATOM   1700  C1A POPE  499      77.520 158.590  43.420  1.00  0.00            
ATOM   1701  D2A POPE  499      77.360 159.100  39.030  1.00  0.00            
ATOM   1702  C3A POPE  499      80.320 160.970  36.610  1.00  0.00            
ATOM   1703  C4A POPE  499      82.260 163.380  34.080  1.00  0.00            
ATOM   1704  C1B POPE  499      74.250 164.030  44.840  1.00  0.00            
ATOM   1705  C2B POPE  499      73.540 165.480  40.780  1.00  0.00            
ATOM   1706  C3B POPE  499      72.020 166.360  36.510  1.00  0.00            
ATOM   1707  C4B POPE  499      70.290 169.610  34.160  1.00  0.00            
ATOM   1708  NH3 POPE  500      10.840 162.660  53.200  1.00  0.00            
ATOM   1709  PO4 POPE  500      14.470 160.620  51.970  1.00  0.00            
ATOM   1710  GL1 POPE  500      16.150 160.410  48.040  1.00  0.00            
ATOM   1711  GL2 POPE  500      18.480 158.580  45.930  1.00  0.00            
ATOM   1712  C1A POPE  500      15.580 162.120  43.940  1.00  0.00            
ATOM   1713  D2A POPE  500      14.730 163.920  39.350  1.00  0.00            
ATOM   1714  C3A POPE  500      15.190 163.890  35.320  1.00  0.00            
ATOM   1715  C4A POPE  500      15.140 162.660  30.090  1.00  0.00            
ATOM   1716  C1B POPE  500      20.690 157.650  41.820  1.00  0.00            
ATOM   1717  C2B POPE  500      21.430 156.410  38.590  1.00  0.00            
ATOM   1718  C3B POPE  500      21.400 152.510  35.070  1.00  0.00            
ATOM   1719  C4B POPE  500      19.730 147.930  34.080  1.00  0.00            
ATOM   1720  NH3 POPE  501     136.770 206.700  59.750  1.00  0.00            
ATOM   1721  PO4 POPE  501     134.580 203.440  60.480  1.00  0.00            
ATOM   1722  GL1 POPE  501     136.550 200.760  58.510  1.00  0.00            
ATOM   1723  GL2 POPE  501     135.840 201.580  55.660  1.00  0.00            
ATOM   1724  C1A POPE  501     139.460 198.700  55.700  1.00  0.00            
ATOM   1725  D2A POPE  501     140.160 197.110  52.040  1.00  0.00            
ATOM   1726  C3A POPE  501     143.340 196.970  48.920  1.00  0.00            
ATOM   1727  C4A POPE  501     143.950 194.890  44.640  1.00  0.00            
ATOM   1728  C1B POPE  501     136.680 202.230  51.980  1.00  0.00            
ATOM   1729  C2B POPE  501     135.800 202.660  47.100  1.00  0.00            
ATOM   1730  C3B POPE  501     136.870 201.860  43.400  1.00  0.00            
ATOM   1731  C4B POPE  501     138.150 203.370  39.130  1.00  0.00            
ATOM   1732  NH3 POPE  502     253.410  58.470  57.220  1.00  0.00            
ATOM   1733  PO4 POPE  502     254.520  53.800  57.810  1.00  0.00            
ATOM   1734  GL1 POPE  502     252.320  54.600  53.970  1.00  0.00            
ATOM   1735  GL2 POPE  502     250.740  52.470  52.900  1.00  0.00            
ATOM   1736  C1A POPE  502     251.630  57.490  50.710  1.00  0.00            
ATOM   1737  D2A POPE  502     250.820  58.690  46.420  1.00  0.00            
ATOM   1738  C3A POPE  502     246.860  57.730  42.590  1.00  0.00            
ATOM   1739  C4A POPE  502     244.030  60.560  39.960  1.00  0.00            
ATOM   1740  C1B POPE  502     249.810  53.210  48.640  1.00  0.00            
ATOM   1741  C2B POPE  502     250.420  54.000  43.950  1.00  0.00            
ATOM   1742  C3B POPE  502     250.280  55.840  39.480  1.00  0.00            
ATOM   1743  C4B POPE  502     247.160  57.860  36.810  1.00  0.00            
ATOM   1744  NH3 POPE  503     187.300 212.550  65.320  1.00  0.00            
ATOM   1745  PO4 POPE  503     189.650 211.870  60.890  1.00  0.00            
ATOM   1746  GL1 POPE  503     188.110 213.260  57.090  1.00  0.00            
ATOM   1747  GL2 POPE  503     186.850 210.630  56.590  1.00  0.00            
ATOM   1748  C1A POPE  503     188.670 213.400  52.440  1.00  0.00            
ATOM   1749  D2A POPE  503     186.790 212.580  49.010  1.00  0.00            
ATOM   1750  C3A POPE  503     187.630 214.480  44.720  1.00  0.00            
ATOM   1751  C4A POPE  503     189.050 215.520  40.200  1.00  0.00            
ATOM   1752  C1B POPE  503     185.630 207.820  53.360  1.00  0.00            
ATOM   1753  C2B POPE  503     184.510 207.540  49.450  1.00  0.00            
ATOM   1754  C3B POPE  503     183.170 209.040  46.080  1.00  0.00            
ATOM   1755  C4B POPE  503     182.140 209.940  41.260  1.00  0.00            
ATOM   1756  NH3 POPE  504     263.660 190.540  55.040  1.00  0.00            
ATOM   1757  PO4 POPE  504     261.690 193.970  54.800  1.00  0.00            
ATOM   1758  GL1 POPE  504     262.640 195.690  50.430  1.00  0.00            
ATOM   1759  GL2 POPE  504     262.320 199.230  50.770  1.00  0.00            
ATOM   1760  C1A POPE  504     260.820 195.740  46.660  1.00  0.00            
ATOM   1761  D2A POPE  504     259.740 194.350  43.450  1.00  0.00            
ATOM   1762  C3A POPE  504     261.750 194.880  39.570  1.00  0.00            
ATOM   1763  C4A POPE  504     260.190 195.870  35.600  1.00  0.00            
ATOM   1764  C1B POPE  504     261.090 201.910  46.770  1.00  0.00            
ATOM   1765  C2B POPE  504     261.440 204.080  41.860  1.00  0.00            
ATOM   1766  C3B POPE  504     263.460 205.160  37.250  1.00  0.00            
ATOM   1767  C4B POPE  504     266.980 203.550  36.180  1.00  0.00            
ATOM   1768  NH3 POPE  505      27.110 188.590  49.540  1.00  0.00            
ATOM   1769  PO4 POPE  505      25.210 193.070  50.680  1.00  0.00            
ATOM   1770  GL1 POPE  505      26.890 193.990  46.200  1.00  0.00            
ATOM   1771  GL2 POPE  505      29.570 193.990  45.850  1.00  0.00            
ATOM   1772  C1A POPE  505      24.010 193.620  42.790  1.00  0.00            
ATOM   1773  D2A POPE  505      20.820 195.450  43.000  1.00  0.00            
ATOM   1774  C3A POPE  505      15.740 196.980  41.790  1.00  0.00            
ATOM   1775  C4A POPE  505      11.310 194.770  39.720  1.00  0.00            
ATOM   1776  C1B POPE  505      28.620 195.290  41.480  1.00  0.00            
ATOM   1777  C2B POPE  505      29.980 197.710  38.410  1.00  0.00            
ATOM   1778  C3B POPE  505      32.410 199.180  34.180  1.00  0.00            
ATOM   1779  C4B POPE  505      34.550 202.650  33.410  1.00  0.00            
ATOM   1780  NH3 POPE  506     286.340  70.220  52.470  1.00  0.00            
ATOM   1781  PO4 POPE  506     286.860  65.950  52.640  1.00  0.00            
ATOM   1782  GL1 POPE  506     289.990  67.370  48.960  1.00  0.00            
ATOM   1783  GL2 POPE  506     290.690  70.980  48.930  1.00  0.00            
ATOM   1784  C1A POPE  506     290.720  66.540  43.940  1.00  0.00            
ATOM   1785  D2A POPE  506     287.830  67.660  40.030  1.00  0.00            
ATOM   1786  C3A POPE  506     289.860  67.710  36.280  1.00  0.00            
ATOM   1787  C4A POPE  506     290.350  69.880  32.360  1.00  0.00            
ATOM   1788  C1B POPE  506       3.254  70.200  44.370  1.00  0.00            
ATOM   1789  C2B POPE  506       2.844  71.800  40.190  1.00  0.00            
ATOM   1790  C3B POPE  506       2.004  73.150  35.670  1.00  0.00            
ATOM   1791  C4B POPE  506       0.784  74.600  32.210  1.00  0.00            
ATOM   1792  NH3 POPE  507      45.870 262.390  53.440  1.00  0.00            
ATOM   1793  PO4 POPE  507      44.560 258.460  52.530  1.00  0.00            
ATOM   1794  GL1 POPE  507      42.410 260.140  49.330  1.00  0.00            
ATOM   1795  GL2 POPE  507      41.640 263.120  50.340  1.00  0.00            
ATOM   1796  C1A POPE  507      40.830 258.400  45.500  1.00  0.00            
ATOM   1797  D2A POPE  507      39.930 255.800  41.650  1.00  0.00            
ATOM   1798  C3A POPE  507      39.360 258.190  38.680  1.00  0.00            
ATOM   1799  C4A POPE  507      39.900 262.320  36.850  1.00  0.00            
ATOM   1800  C1B POPE  507      41.290 263.840  46.180  1.00  0.00            
ATOM   1801  C2B POPE  507      43.050 266.780  42.530  1.00  0.00            
ATOM   1802  C3B POPE  507      41.280 266.770  38.150  1.00  0.00            
ATOM   1803  C4B POPE  507      41.900 264.590  33.240  1.00  0.00            
ATOM   1804  NH3 POPE  508     108.220  87.180  49.150  1.00  0.00            
ATOM   1805  PO4 POPE  508     104.260  85.080  47.560  1.00  0.00            
ATOM   1806  GL1 POPE  508     102.690  84.140  44.150  1.00  0.00            
ATOM   1807  GL2 POPE  508     104.330  87.890  43.660  1.00  0.00            
ATOM   1808  C1A POPE  508     102.900  83.820  39.130  1.00  0.00            
ATOM   1809  D2A POPE  508     102.430  86.570  35.660  1.00  0.00            
ATOM   1810  C3A POPE  508     102.440  85.700  31.090  1.00  0.00            
ATOM   1811  C4A POPE  508     103.450  84.590  27.180  1.00  0.00            
ATOM   1812  C1B POPE  508     107.150  86.540  39.960  1.00  0.00            
ATOM   1813  C2B POPE  508     107.850  85.540  35.270  1.00  0.00            
ATOM   1814  C3B POPE  508     107.700  86.550  30.830  1.00  0.00            
ATOM   1815  C4B POPE  508     105.960  88.820  27.820  1.00  0.00            
ATOM   1816  NH3 POPE  509     150.350 177.510  64.520  1.00  0.00            
ATOM   1817  PO4 POPE  509     151.410 179.970  60.890  1.00  0.00            
ATOM   1818  GL1 POPE  509     151.950 182.390  57.530  1.00  0.00            
ATOM   1819  GL2 POPE  509     154.870 180.520  56.920  1.00  0.00            
ATOM   1820  C1A POPE  509     150.590 185.240  55.450  1.00  0.00            
ATOM   1821  D2A POPE  509     149.980 186.610  51.760  1.00  0.00            
ATOM   1822  C3A POPE  509     148.930 185.930  47.060  1.00  0.00            
ATOM   1823  C4A POPE  509     147.820 185.700  42.610  1.00  0.00            
ATOM   1824  C1B POPE  509     152.780 181.990  52.580  1.00  0.00            
ATOM   1825  C2B POPE  509     152.260 182.320  48.810  1.00  0.00            
ATOM   1826  C3B POPE  509     150.210 181.090  47.060  1.00  0.00            
ATOM   1827  C4B POPE  509     151.070 181.480  42.910  1.00  0.00            
ATOM   1828  NH3 POPE  510     239.300  71.330  58.820  1.00  0.00            
ATOM   1829  PO4 POPE  510     235.830  68.800  57.380  1.00  0.00            
ATOM   1830  GL1 POPE  510     235.250  67.540  53.400  1.00  0.00            
ATOM   1831  GL2 POPE  510     233.310  64.310  53.430  1.00  0.00            
ATOM   1832  C1A POPE  510     233.790  68.500  49.670  1.00  0.00            
ATOM   1833  D2A POPE  510     235.120  67.400  46.350  1.00  0.00            
ATOM   1834  C3A POPE  510     234.100  62.710  44.390  1.00  0.00            
ATOM   1835  C4A POPE  510     233.360  62.230  41.020  1.00  0.00            
ATOM   1836  C1B POPE  510     232.580  62.940  49.910  1.00  0.00            
ATOM   1837  C2B POPE  510     230.670  59.640  47.650  1.00  0.00            
ATOM   1838  C3B POPE  510     228.490  57.270  44.880  1.00  0.00            
ATOM   1839  C4B POPE  510     225.780  56.000  46.760  1.00  0.00            
ATOM   1840  NH3 POPE  511     249.940 200.690  51.860  1.00  0.00            
ATOM   1841  PO4 POPE  511     252.180 204.390  54.280  1.00  0.00            
ATOM   1842  GL1 POPE  511     252.150 205.090  50.300  1.00  0.00            
ATOM   1843  GL2 POPE  511     252.150 207.580  48.700  1.00  0.00            
ATOM   1844  C1A POPE  511     253.200 203.150  46.110  1.00  0.00            
ATOM   1845  D2A POPE  511     253.520 199.010  44.370  1.00  0.00            
ATOM   1846  C3A POPE  511     255.710 196.430  41.170  1.00  0.00            
ATOM   1847  C4A POPE  511     255.290 194.410  36.620  1.00  0.00            
ATOM   1848  C1B POPE  511     254.170 207.660  44.650  1.00  0.00            
ATOM   1849  C2B POPE  511     254.990 207.950  40.270  1.00  0.00            
ATOM   1850  C3B POPE  511     253.780 209.070  36.430  1.00  0.00            
ATOM   1851  C4B POPE  511     253.860 210.160  31.870  1.00  0.00            
ATOM   1852  NH3 POPE  512     163.430  78.520  58.670  1.00  0.00            
ATOM   1853  PO4 POPE  512     168.180  75.740  56.530  1.00  0.00            
ATOM   1854  GL1 POPE  512     166.330  76.660  52.500  1.00  0.00            
ATOM   1855  GL2 POPE  512     162.780  79.290  51.950  1.00  0.00            
ATOM   1856  C1A POPE  512     166.250  79.100  48.440  1.00  0.00            
ATOM   1857  D2A POPE  512     168.420  79.040  45.040  1.00  0.00            
ATOM   1858  C3A POPE  512     169.070  79.800  41.040  1.00  0.00            
ATOM   1859  C4A POPE  512     167.620  80.500  37.160  1.00  0.00            
ATOM   1860  C1B POPE  512     161.510  79.100  48.160  1.00  0.00            
ATOM   1861  C2B POPE  512     161.540  77.340  44.490  1.00  0.00            
ATOM   1862  C3B POPE  512     161.230  73.580  42.660  1.00  0.00            
ATOM   1863  C4B POPE  512     161.120  70.720  38.630  1.00  0.00            
ATOM   1864  NH3 POPE  513      23.520  23.370  51.690  1.00  0.00            
ATOM   1865  PO4 POPE  513      19.710  20.410  51.520  1.00  0.00            
ATOM   1866  GL1 POPE  513      17.660  19.270  47.090  1.00  0.00            
ATOM   1867  GL2 POPE  513      19.270  17.330  44.440  1.00  0.00            
ATOM   1868  C1A POPE  513      16.830  21.510  44.160  1.00  0.00            
ATOM   1869  D2A POPE  513      15.060  23.780  40.560  1.00  0.00            
ATOM   1870  C3A POPE  513      17.400  25.330  37.200  1.00  0.00            
ATOM   1871  C4A POPE  513      19.770  25.740  34.990  1.00  0.00            
ATOM   1872  C1B POPE  513      18.180  18.360  40.050  1.00  0.00            
ATOM   1873  C2B POPE  513      18.330  16.440  35.760  1.00  0.00            
ATOM   1874  C3B POPE  513      19.220  11.080  34.630  1.00  0.00            
ATOM   1875  C4B POPE  513      23.110  10.570  36.010  1.00  0.00            
ATOM   1876  NH3 POPE  514      31.880  88.640  49.500  1.00  0.00            
ATOM   1877  PO4 POPE  514      35.610  86.320  48.380  1.00  0.00            
ATOM   1878  GL1 POPE  514      37.620  85.560  45.070  1.00  0.00            
ATOM   1879  GL2 POPE  514      37.910  88.310  43.960  1.00  0.00            
ATOM   1880  C1A POPE  514      37.440  84.420  40.830  1.00  0.00            
ATOM   1881  D2A POPE  514      37.060  86.040  36.870  1.00  0.00            
ATOM   1882  C3A POPE  514      38.860  82.020  34.570  1.00  0.00            
ATOM   1883  C4A POPE  514      41.070  79.800  32.070  1.00  0.00            
ATOM   1884  C1B POPE  514      38.870  88.970  40.720  1.00  0.00            
ATOM   1885  C2B POPE  514      36.820  90.770  37.210  1.00  0.00            
ATOM   1886  C3B POPE  514      34.730  91.190  33.810  1.00  0.00            
ATOM   1887  C4B POPE  514      34.940  89.900  29.400  1.00  0.00            
ATOM   1888  NH3 POPE  515     190.850 162.570  59.450  1.00  0.00            
ATOM   1889  PO4 POPE  515     195.440 162.420  55.490  1.00  0.00            
ATOM   1890  GL1 POPE  515     194.180 161.160  52.140  1.00  0.00            
ATOM   1891  GL2 POPE  515     191.310 163.770  51.220  1.00  0.00            
ATOM   1892  C1A POPE  515     191.800 159.080  48.350  1.00  0.00            
ATOM   1893  D2A POPE  515     193.630 158.160  44.590  1.00  0.00            
ATOM   1894  C3A POPE  515     191.880 155.360  43.020  1.00  0.00            
ATOM   1895  C4A POPE  515     187.900 154.090  42.830  1.00  0.00            
ATOM   1896  C1B POPE  515     187.750 162.100  49.320  1.00  0.00            
ATOM   1897  C2B POPE  515     184.630 162.380  45.530  1.00  0.00            
ATOM   1898  C3B POPE  515     183.310 160.100  42.610  1.00  0.00            
ATOM   1899  C4B POPE  515     183.150 155.510  41.950  1.00  0.00            
ATOM   1900  NH3 POPE  516     105.880   3.500  50.290  1.00  0.00            
ATOM   1901  PO4 POPE  516     109.810   4.590  49.270  1.00  0.00            
ATOM   1902  GL1 POPE  516     111.550   6.750  45.610  1.00  0.00            
ATOM   1903  GL2 POPE  516     109.300   8.640  44.240  1.00  0.00            
ATOM   1904  C1A POPE  516     113.030   6.030  42.530  1.00  0.00            
ATOM   1905  D2A POPE  516     114.060   8.240  38.090  1.00  0.00            
ATOM   1906  C3A POPE  516     117.450   6.280  34.900  1.00  0.00            
ATOM   1907  C4A POPE  516     120.000   7.650  31.590  1.00  0.00            
ATOM   1908  C1B POPE  516     109.720   9.160  40.340  1.00  0.00            
ATOM   1909  C2B POPE  516     110.250  10.330  35.840  1.00  0.00            
ATOM   1910  C3B POPE  516     110.680  12.000  32.170  1.00  0.00            
ATOM   1911  C4B POPE  516     107.530  11.080  29.140  1.00  0.00            
ATOM   1912  NH3 POPE  517     195.770 261.230  61.860  1.00  0.00            
ATOM   1913  PO4 POPE  517     190.850 261.110  60.290  1.00  0.00            
ATOM   1914  GL1 POPE  517     190.100 263.150  56.100  1.00  0.00            
ATOM   1915  GL2 POPE  517     188.830 266.640  57.210  1.00  0.00            
ATOM   1916  C1A POPE  517     190.420 262.870  51.390  1.00  0.00            
ATOM   1917  D2A POPE  517     191.270 263.890  47.410  1.00  0.00            
ATOM   1918  C3A POPE  517     188.110 264.520  44.080  1.00  0.00            
ATOM   1919  C4A POPE  517     187.790 267.290  40.870  1.00  0.00            
ATOM   1920  C1B POPE  517     189.340 267.380  52.790  1.00  0.00            
ATOM   1921  C2B POPE  517     188.660 267.580  48.360  1.00  0.00            
ATOM   1922  C3B POPE  517     191.670 268.580  44.940  1.00  0.00            
ATOM   1923  C4B POPE  517     192.370 269.740  40.860  1.00  0.00            
ATOM   1924  NH3 POPE  518     247.170 188.700  57.810  1.00  0.00            
ATOM   1925  PO4 POPE  518     248.640 192.800  55.120  1.00  0.00            
ATOM   1926  GL1 POPE  518     247.070 190.500  51.830  1.00  0.00            
ATOM   1927  GL2 POPE  518     246.950 191.820  49.030  1.00  0.00            
ATOM   1928  C1A POPE  518     246.540 187.080  48.750  1.00  0.00            
ATOM   1929  D2A POPE  518     245.200 186.360  44.480  1.00  0.00            
ATOM   1930  C3A POPE  518     241.260 187.030  44.030  1.00  0.00            
ATOM   1931  C4A POPE  518     238.300 187.850  40.730  1.00  0.00            
ATOM   1932  C1B POPE  518     244.650 191.330  45.980  1.00  0.00            
ATOM   1933  C2B POPE  518     242.980 193.440  43.650  1.00  0.00            
ATOM   1934  C3B POPE  518     241.570 191.900  39.630  1.00  0.00            
ATOM   1935  C4B POPE  518     242.560 192.560  35.420  1.00  0.00            
ATOM   1936  NH3 POPE  519     204.850 187.560  57.840  1.00  0.00            
ATOM   1937  PO4 POPE  519     204.730 192.690  58.420  1.00  0.00            
ATOM   1938  GL1 POPE  519     204.110 192.750  54.050  1.00  0.00            
ATOM   1939  GL2 POPE  519     202.360 195.230  52.610  1.00  0.00            
ATOM   1940  C1A POPE  519     206.530 191.740  50.420  1.00  0.00            
ATOM   1941  D2A POPE  519     207.290 192.570  46.830  1.00  0.00            
ATOM   1942  C3A POPE  519     209.190 190.620  43.390  1.00  0.00            
ATOM   1943  C4A POPE  519     209.400 186.170  43.800  1.00  0.00            
ATOM   1944  C1B POPE  519     201.810 192.790  47.970  1.00  0.00            
ATOM   1945  C2B POPE  519     201.790 191.390  43.040  1.00  0.00            
ATOM   1946  C3B POPE  519     204.810 189.360  40.740  1.00  0.00            
ATOM   1947  C4B POPE  519     207.550 191.210  37.820  1.00  0.00            
ATOM   1948  NH3 POPE  520     219.760 105.560  56.760  1.00  0.00            
ATOM   1949  PO4 POPE  520     223.070 102.610  55.880  1.00  0.00            
ATOM   1950  GL1 POPE  520     223.670  99.910  52.050  1.00  0.00            
ATOM   1951  GL2 POPE  520     223.870  96.290  51.470  1.00  0.00            
ATOM   1952  C1A POPE  520     220.380 100.610  48.080  1.00  0.00            
ATOM   1953  D2A POPE  520     217.950 103.290  46.830  1.00  0.00            
ATOM   1954  C3A POPE  520     220.150 107.310  47.760  1.00  0.00            
ATOM   1955  C4A POPE  520     221.210 110.780  49.530  1.00  0.00            
ATOM   1956  C1B POPE  520     224.520  98.100  47.720  1.00  0.00            
ATOM   1957  C2B POPE  520     222.640  99.210  43.940  1.00  0.00            
ATOM   1958  C3B POPE  520     219.280 101.090  42.610  1.00  0.00            
ATOM   1959  C4B POPE  520     217.420 103.820  37.950  1.00  0.00            
ATOM   1960  NH3 POPE  521     287.310 283.340  56.590  1.00  0.00            
ATOM   1961  PO4 POPE  521     284.060 286.220  57.210  1.00  0.00            
ATOM   1962  GL1 POPE  521     284.350 287.480  52.420  1.00  0.00            
ATOM   1963  GL2 POPE  521     281.900 288.920  52.460  1.00  0.00            
ATOM   1964  C1A POPE  521     284.640 287.750  48.380  1.00  0.00            
ATOM   1965  D2A POPE  521     283.300 286.660  44.440  1.00  0.00            
ATOM   1966  C3A POPE  521     282.610 282.320  42.650  1.00  0.00            
ATOM   1967  C4A POPE  521     280.570 280.530  38.830  1.00  0.00            
ATOM   1968  C1B POPE  521     279.670 286.420  49.460  1.00  0.00            
ATOM   1969  C2B POPE  521     278.420 286.000  45.190  1.00  0.00            
ATOM   1970  C3B POPE  521     277.840 285.080  40.970  1.00  0.00            
ATOM   1971  C4B POPE  521     273.690 286.660  38.430  1.00  0.00            
ATOM   1972  NH3 POPE  522      60.550 143.980  51.220  1.00  0.00            
ATOM   1973  PO4 POPE  522      64.650 145.180  52.110  1.00  0.00            
ATOM   1974  GL1 POPE  522      65.480 145.860  48.250  1.00  0.00            
ATOM   1975  GL2 POPE  522      64.260 142.520  47.280  1.00  0.00            
ATOM   1976  C1A POPE  522      64.960 149.370  46.380  1.00  0.00            
ATOM   1977  D2A POPE  522      67.390 153.220  46.890  1.00  0.00            
ATOM   1978  C3A POPE  522      68.250 155.740  43.500  1.00  0.00            
ATOM   1979  C4A POPE  522      68.900 157.840  39.670  1.00  0.00            
ATOM   1980  C1B POPE  522      66.430 144.300  42.850  1.00  0.00            
ATOM   1981  C2B POPE  522      66.100 145.520  39.080  1.00  0.00            
ATOM   1982  C3B POPE  522      66.130 145.210  34.700  1.00  0.00            
ATOM   1983  C4B POPE  522      66.960 144.500  30.030  1.00  0.00            
ATOM   1984  NH3 POPE  523     191.740  63.230  59.580  1.00  0.00            
ATOM   1985  PO4 POPE  523     192.370  64.750  54.900  1.00  0.00            
ATOM   1986  GL1 POPE  523     193.880  65.020  50.770  1.00  0.00            
ATOM   1987  GL2 POPE  523     191.630  64.270  47.880  1.00  0.00            
ATOM   1988  C1A POPE  523     196.100  65.350  46.940  1.00  0.00            
ATOM   1989  D2A POPE  523     195.410  65.150  42.390  1.00  0.00            
ATOM   1990  C3A POPE  523     194.530  61.980  40.020  1.00  0.00            
ATOM   1991  C4A POPE  523     195.440  58.670  37.360  1.00  0.00            
ATOM   1992  C1B POPE  523     190.240  64.350  43.420  1.00  0.00            
ATOM   1993  C2B POPE  523     191.570  67.090  39.550  1.00  0.00            
ATOM   1994  C3B POPE  523     195.990  70.180  39.190  1.00  0.00            
ATOM   1995  C4B POPE  523     200.420  69.310  36.610  1.00  0.00            
ATOM   1996  NH3 POPE  524     171.130  68.190  61.850  1.00  0.00            
ATOM   1997  PO4 POPE  524     170.380  68.560  57.780  1.00  0.00            
ATOM   1998  GL1 POPE  524     171.830  67.790  54.360  1.00  0.00            
ATOM   1999  GL2 POPE  524     170.200  70.740  51.970  1.00  0.00            
ATOM   2000  C1A POPE  524     172.450  67.120  49.550  1.00  0.00            
ATOM   2001  D2A POPE  524     173.510  64.530  45.570  1.00  0.00            
ATOM   2002  C3A POPE  524     174.770  65.080  42.310  1.00  0.00            
ATOM   2003  C4A POPE  524     178.430  65.230  39.990  1.00  0.00            
ATOM   2004  C1B POPE  524     168.520  70.940  47.740  1.00  0.00            
ATOM   2005  C2B POPE  524     169.480  69.900  43.020  1.00  0.00            
ATOM   2006  C3B POPE  524     171.300  68.610  39.050  1.00  0.00            
ATOM   2007  C4B POPE  524     172.170  64.670  36.460  1.00  0.00            
ATOM   2008  NH3 POPE  525     237.130 196.900  58.470  1.00  0.00            
ATOM   2009  PO4 POPE  525     237.020 199.200  56.220  1.00  0.00            
ATOM   2010  GL1 POPE  525     236.930 198.400  51.610  1.00  0.00            
ATOM   2011  GL2 POPE  525     238.340 200.560  49.540  1.00  0.00            
ATOM   2012  C1A POPE  525     235.320 196.670  47.870  1.00  0.00            
ATOM   2013  D2A POPE  525     234.320 197.670  43.790  1.00  0.00            
ATOM   2014  C3A POPE  525     234.330 202.000  40.930  1.00  0.00            
ATOM   2015  C4A POPE  525     234.370 201.890  36.500  1.00  0.00            
ATOM   2016  C1B POPE  525     237.620 201.380  45.810  1.00  0.00            
ATOM   2017  C2B POPE  525     238.590 200.250  42.200  1.00  0.00            
ATOM   2018  C3B POPE  525     237.320 197.220  38.750  1.00  0.00            
ATOM   2019  C4B POPE  525     234.940 193.310  40.180  1.00  0.00            
ATOM   2020  NH3 POPE  526     258.850  70.010  52.340  1.00  0.00            
ATOM   2021  PO4 POPE  526     255.320  69.120  52.510  1.00  0.00            
ATOM   2022  GL1 POPE  526     256.460  66.360  49.210  1.00  0.00            
ATOM   2023  GL2 POPE  526     260.080  67.050  48.220  1.00  0.00            
ATOM   2024  C1A POPE  526     257.650  63.450  45.170  1.00  0.00            
ATOM   2025  D2A POPE  526     259.300  63.680  40.810  1.00  0.00            
ATOM   2026  C3A POPE  526     258.050  63.630  37.240  1.00  0.00            
ATOM   2027  C4A POPE  526     256.140  63.750  34.690  1.00  0.00            
ATOM   2028  C1B POPE  526     258.600  68.410  44.540  1.00  0.00            
ATOM   2029  C2B POPE  526     257.640  72.160  42.240  1.00  0.00            
ATOM   2030  C3B POPE  526     256.370  72.900  38.870  1.00  0.00            
ATOM   2031  C4B POPE  526     253.860  74.570  36.710  1.00  0.00            
ATOM   2032  NH3 POPE  527     223.280  50.530  60.880  1.00  0.00            
ATOM   2033  PO4 POPE  527     222.020  53.700  57.610  1.00  0.00            
ATOM   2034  GL1 POPE  527     220.530  50.790  55.190  1.00  0.00            
ATOM   2035  GL2 POPE  527     219.380  49.230  58.080  1.00  0.00            
ATOM   2036  C1A POPE  527     219.140  50.130  51.760  1.00  0.00            
ATOM   2037  D2A POPE  527     214.920  49.050  48.080  1.00  0.00            
ATOM   2038  C3A POPE  527     216.340  48.920  44.140  1.00  0.00            
ATOM   2039  C4A POPE  527     217.210  50.880  40.040  1.00  0.00            
ATOM   2040  C1B POPE  527     218.120  46.430  55.010  1.00  0.00            
ATOM   2041  C2B POPE  527     217.250  45.250  51.060  1.00  0.00            
ATOM   2042  C3B POPE  527     218.750  44.820  46.890  1.00  0.00            
ATOM   2043  C4B POPE  527     216.020  43.780  43.140  1.00  0.00            
ATOM   2044  NH3 POPE  528     219.440  88.190  54.230  1.00  0.00            
ATOM   2045  PO4 POPE  528     223.420  86.850  55.090  1.00  0.00            
ATOM   2046  GL1 POPE  528     226.470  85.160  52.400  1.00  0.00            
ATOM   2047  GL2 POPE  528     227.590  81.730  51.780  1.00  0.00            
ATOM   2048  C1A POPE  528     226.070  86.030  47.600  1.00  0.00            
ATOM   2049  D2A POPE  528     225.190  88.990  43.730  1.00  0.00            
ATOM   2050  C3A POPE  528     221.420  90.720  41.260  1.00  0.00            
ATOM   2051  C4A POPE  528     219.540  92.070  36.750  1.00  0.00            
ATOM   2052  C1B POPE  528     228.160  81.580  47.930  1.00  0.00            
ATOM   2053  C2B POPE  528     230.100  80.600  43.580  1.00  0.00            
ATOM   2054  C3B POPE  528     230.770  82.370  39.610  1.00  0.00            
ATOM   2055  C4B POPE  528     231.550  81.260  35.350  1.00  0.00            
ATOM   2056  NH3 POPE  529     267.630 185.560  51.800  1.00  0.00            
ATOM   2057  PO4 POPE  529     272.370 185.560  52.860  1.00  0.00            
ATOM   2058  GL1 POPE  529     271.230 188.250  48.740  1.00  0.00            
ATOM   2059  GL2 POPE  529     270.030 187.880  45.820  1.00  0.00            
ATOM   2060  C1A POPE  529     272.260 191.970  46.240  1.00  0.00            
ATOM   2061  D2A POPE  529     273.000 193.460  42.470  1.00  0.00            
ATOM   2062  C3A POPE  529     271.090 194.340  38.120  1.00  0.00            
ATOM   2063  C4A POPE  529     269.870 199.210  36.640  1.00  0.00            
ATOM   2064  C1B POPE  529     269.500 188.990  41.940  1.00  0.00            
ATOM   2065  C2B POPE  529     267.330 188.870  38.140  1.00  0.00            
ATOM   2066  C3B POPE  529     265.260 188.000  34.550  1.00  0.00            
ATOM   2067  C4B POPE  529     263.030 185.650  32.560  1.00  0.00            
ATOM   2068  NH3 POPE  530     129.400  30.140  53.720  1.00  0.00            
ATOM   2069  PO4 POPE  530     125.070  31.910  54.180  1.00  0.00            
ATOM   2070  GL1 POPE  530     126.880  29.710  49.380  1.00  0.00            
ATOM   2071  GL2 POPE  530     127.550  26.350  48.870  1.00  0.00            
ATOM   2072  C1A POPE  530     128.720  31.790  45.000  1.00  0.00            
ATOM   2073  D2A POPE  530     129.520  33.290  41.010  1.00  0.00            
ATOM   2074  C3A POPE  530     129.840  34.210  36.900  1.00  0.00            
ATOM   2075  C4A POPE  530     129.560  34.920  32.530  1.00  0.00            
ATOM   2076  C1B POPE  530     127.570  26.490  44.340  1.00  0.00            
ATOM   2077  C2B POPE  530     127.220  27.090  39.020  1.00  0.00            
ATOM   2078  C3B POPE  530     127.460  23.650  35.620  1.00  0.00            
ATOM   2079  C4B POPE  530     128.210  24.700  31.120  1.00  0.00            
ATOM   2080  NH3 POPE  531     277.050 184.760  53.580  1.00  0.00            
ATOM   2081  PO4 POPE  531     274.800 188.400  56.120  1.00  0.00            
ATOM   2082  GL1 POPE  531     275.540 189.670  51.570  1.00  0.00            
ATOM   2083  GL2 POPE  531     275.470 192.650  49.880  1.00  0.00            
ATOM   2084  C1A POPE  531     275.970 188.320  47.560  1.00  0.00            
ATOM   2085  D2A POPE  531     274.090 186.600  43.560  1.00  0.00            
ATOM   2086  C3A POPE  531     273.400 189.050  39.320  1.00  0.00            
ATOM   2087  C4A POPE  531     273.410 191.220  34.950  1.00  0.00            
ATOM   2088  C1B POPE  531     276.840 193.470  46.610  1.00  0.00            
ATOM   2089  C2B POPE  531     277.720 195.100  43.510  1.00  0.00            
ATOM   2090  C3B POPE  531     279.270 198.450  41.020  1.00  0.00            
ATOM   2091  C4B POPE  531     278.530 199.230  36.990  1.00  0.00            
ATOM   2092  NH3 POPE  532      12.950 111.470  49.130  1.00  0.00            
ATOM   2093  PO4 POPE  532      14.950 107.480  51.030  1.00  0.00            
ATOM   2094  GL1 POPE  532      16.010 107.680  45.880  1.00  0.00            
ATOM   2095  GL2 POPE  532      13.260 108.690  44.580  1.00  0.00            
ATOM   2096  C1A POPE  532      17.890 108.370  41.790  1.00  0.00            
ATOM   2097  D2A POPE  532      18.890 106.630  37.930  1.00  0.00            
ATOM   2098  C3A POPE  532      17.710 108.780  34.380  1.00  0.00            
ATOM   2099  C4A POPE  532      18.680 108.750  29.020  1.00  0.00            
ATOM   2100  C1B POPE  532      13.700 107.020  40.630  1.00  0.00            
ATOM   2101  C2B POPE  532      14.050 105.610  38.140  1.00  0.00            
ATOM   2102  C3B POPE  532      14.230 104.150  34.460  1.00  0.00            
ATOM   2103  C4B POPE  532      14.500 106.390  30.760  1.00  0.00            
ATOM   2104  NH3 POPE  533     119.390 186.160  58.410  1.00  0.00            
ATOM   2105  PO4 POPE  533     116.710 183.180  58.570  1.00  0.00            
ATOM   2106  GL1 POPE  533     116.650 184.640  54.270  1.00  0.00            
ATOM   2107  GL2 POPE  533     119.250 184.990  52.780  1.00  0.00            
ATOM   2108  C1A POPE  533     116.150 183.580  48.970  1.00  0.00            
ATOM   2109  D2A POPE  533     114.560 183.130  44.720  1.00  0.00            
ATOM   2110  C3A POPE  533     113.760 179.520  42.950  1.00  0.00            
ATOM   2111  C4A POPE  533     114.770 175.950  39.860  1.00  0.00            
ATOM   2112  C1B POPE  533     119.260 186.880  47.780  1.00  0.00            
ATOM   2113  C2B POPE  533     119.120 188.700  44.160  1.00  0.00            
ATOM   2114  C3B POPE  533     118.250 190.090  40.020  1.00  0.00            
ATOM   2115  C4B POPE  533     119.580 191.870  37.640  1.00  0.00            
ATOM   2116  NH3 POPE  534      29.060 164.070  52.840  1.00  0.00            
ATOM   2117  PO4 POPE  534      30.380 160.390  49.980  1.00  0.00            
ATOM   2118  GL1 POPE  534      29.650 162.860  47.740  1.00  0.00            
ATOM   2119  GL2 POPE  534      32.280 164.860  47.020  1.00  0.00            
ATOM   2120  C1A POPE  534      27.840 162.720  44.200  1.00  0.00            
ATOM   2121  D2A POPE  534      26.230 164.690  40.810  1.00  0.00            
ATOM   2122  C3A POPE  534      22.550 166.890  39.710  1.00  0.00            
ATOM   2123  C4A POPE  534      19.880 165.680  36.760  1.00  0.00            
ATOM   2124  C1B POPE  534      32.460 162.560  43.370  1.00  0.00            
ATOM   2125  C2B POPE  534      30.870 162.830  39.390  1.00  0.00            
ATOM   2126  C3B POPE  534      28.010 163.200  36.580  1.00  0.00            
ATOM   2127  C4B POPE  534      30.160 164.120  33.060  1.00  0.00            
ATOM   2128  NH3 POPE  535     197.450  88.620  56.270  1.00  0.00            
ATOM   2129  PO4 POPE  535     201.320  91.090  57.360  1.00  0.00            
ATOM   2130  GL1 POPE  535     202.810  91.750  52.850  1.00  0.00            
ATOM   2131  GL2 POPE  535     201.920  94.780  52.250  1.00  0.00            
ATOM   2132  C1A POPE  535     203.130  91.700  47.950  1.00  0.00            
ATOM   2133  D2A POPE  535     200.970  93.380  44.550  1.00  0.00            
ATOM   2134  C3A POPE  535     203.410  95.700  40.930  1.00  0.00            
ATOM   2135  C4A POPE  535     205.340  98.840  37.080  1.00  0.00            
ATOM   2136  C1B POPE  535     201.150  97.410  47.720  1.00  0.00            
ATOM   2137  C2B POPE  535     201.090  98.910  43.570  1.00  0.00            
ATOM   2138  C3B POPE  535     202.400 101.550  40.560  1.00  0.00            
ATOM   2139  C4B POPE  535     202.750 103.140  36.380  1.00  0.00            
ATOM   2140  NH3 POPE  536     198.120  58.050  58.570  1.00  0.00            
ATOM   2141  PO4 POPE  536     197.120  61.980  57.600  1.00  0.00            
ATOM   2142  GL1 POPE  536     196.660  59.780  54.300  1.00  0.00            
ATOM   2143  GL2 POPE  536     193.750  59.840  54.630  1.00  0.00            
ATOM   2144  C1A POPE  536     197.350  56.800  50.700  1.00  0.00            
ATOM   2145  D2A POPE  536     198.070  55.790  46.490  1.00  0.00            
ATOM   2146  C3A POPE  536     195.030  56.730  42.880  1.00  0.00            
ATOM   2147  C4A POPE  536     192.360  55.220  39.110  1.00  0.00            
ATOM   2148  C1B POPE  536     194.380  60.580  49.490  1.00  0.00            
ATOM   2149  C2B POPE  536     194.250  61.150  45.150  1.00  0.00            
ATOM   2150  C3B POPE  536     190.670  58.840  42.140  1.00  0.00            
ATOM   2151  C4B POPE  536     190.090  59.780  38.050  1.00  0.00            
ATOM   2152  NH3 POPE  537     281.400  16.900  56.390  1.00  0.00            
ATOM   2153  PO4 POPE  537     276.580  17.060  57.010  1.00  0.00            
ATOM   2154  GL1 POPE  537     277.120  16.260  52.940  1.00  0.00            
ATOM   2155  GL2 POPE  537     274.330  16.980  51.670  1.00  0.00            
ATOM   2156  C1A POPE  537     277.420  15.440  48.390  1.00  0.00            
ATOM   2157  D2A POPE  537     278.330  13.060  45.470  1.00  0.00            
ATOM   2158  C3A POPE  537     278.040  12.970  41.610  1.00  0.00            
ATOM   2159  C4A POPE  537     276.510  11.430  38.000  1.00  0.00            
ATOM   2160  C1B POPE  537     272.630  17.260  47.980  1.00  0.00            
ATOM   2161  C2B POPE  537     274.370  16.460  44.150  1.00  0.00            
ATOM   2162  C3B POPE  537     273.310  14.300  40.020  1.00  0.00            
ATOM   2163  C4B POPE  537     270.860  12.150  36.850  1.00  0.00            
ATOM   2164  NH3 POPE  538     117.120  46.160  49.090  1.00  0.00            
ATOM   2165  PO4 POPE  538     113.000  43.110  48.090  1.00  0.00            
ATOM   2166  GL1 POPE  538     112.870  43.300  44.170  1.00  0.00            
ATOM   2167  GL2 POPE  538     114.720  46.510  44.040  1.00  0.00            
ATOM   2168  C1A POPE  538     113.600  43.930  39.640  1.00  0.00            
ATOM   2169  D2A POPE  538     115.860  45.630  35.820  1.00  0.00            
ATOM   2170  C3A POPE  538     115.470  48.500  32.320  1.00  0.00            
ATOM   2171  C4A POPE  538     117.670  51.470  31.380  1.00  0.00            
ATOM   2172  C1B POPE  538     117.170  47.810  40.990  1.00  0.00            
ATOM   2173  C2B POPE  538     117.810  49.990  37.730  1.00  0.00            
ATOM   2174  C3B POPE  538     120.050  48.220  34.540  1.00  0.00            
ATOM   2175  C4B POPE  538     121.330  48.250  29.870  1.00  0.00            
ATOM   2176  NH3 POPE  539     237.600 222.560  56.990  1.00  0.00            
ATOM   2177  PO4 POPE  539     232.560 223.190  58.270  1.00  0.00            
ATOM   2178  GL1 POPE  539     231.790 222.870  54.230  1.00  0.00            
ATOM   2179  GL2 POPE  539     234.610 221.860  52.300  1.00  0.00            
ATOM   2180  C1A POPE  539     230.160 225.690  51.680  1.00  0.00            
ATOM   2181  D2A POPE  539     226.860 226.450  48.180  1.00  0.00            
ATOM   2182  C3A POPE  539     228.810 229.210  44.310  1.00  0.00            
ATOM   2183  C4A POPE  539     229.760 232.500  41.750  1.00  0.00            
ATOM   2184  C1B POPE  539     233.990 223.960  49.280  1.00  0.00            
ATOM   2185  C2B POPE  539     231.960 224.570  46.030  1.00  0.00            
ATOM   2186  C3B POPE  539     232.200 225.310  41.480  1.00  0.00            
ATOM   2187  C4B POPE  539     233.150 229.210  40.160  1.00  0.00            
ATOM   2188  NH3 POPE  540     275.540  88.270  52.450  1.00  0.00            
ATOM   2189  PO4 POPE  540     276.770  91.230  51.390  1.00  0.00            
ATOM   2190  GL1 POPE  540     277.340  94.300  49.360  1.00  0.00            
ATOM   2191  GL2 POPE  540     275.680  95.820  48.000  1.00  0.00            
ATOM   2192  C1A POPE  540     279.750  94.380  45.210  1.00  0.00            
ATOM   2193  D2A POPE  540     280.540  93.170  42.280  1.00  0.00            
ATOM   2194  C3A POPE  540     282.830  94.350  39.200  1.00  0.00            
ATOM   2195  C4A POPE  540     282.200  94.140  34.350  1.00  0.00            
ATOM   2196  C1B POPE  540     274.460  97.370  43.880  1.00  0.00            
ATOM   2197  C2B POPE  540     273.140  96.810  38.720  1.00  0.00            
ATOM   2198  C3B POPE  540     271.590  99.680  35.280  1.00  0.00            
ATOM   2199  C4B POPE  540     267.320 101.110  33.990  1.00  0.00            
ATOM   2200  NH3 POPE  541     125.380 231.170  58.470  1.00  0.00            
ATOM   2201  PO4 POPE  541     121.440 233.500  57.300  1.00  0.00            
ATOM   2202  GL1 POPE  541     122.650 232.820  52.550  1.00  0.00            
ATOM   2203  GL2 POPE  541     125.270 231.070  53.360  1.00  0.00            
ATOM   2204  C1A POPE  541     122.770 231.420  48.290  1.00  0.00            
ATOM   2205  D2A POPE  541     124.070 232.390  43.730  1.00  0.00            
ATOM   2206  C3A POPE  541     125.650 234.450  40.170  1.00  0.00            
ATOM   2207  C4A POPE  541     127.420 235.890  37.010  1.00  0.00            
ATOM   2208  C1B POPE  541     127.000 228.920  50.160  1.00  0.00            
ATOM   2209  C2B POPE  541     126.450 227.780  45.840  1.00  0.00            
ATOM   2210  C3B POPE  541     125.920 228.040  41.680  1.00  0.00            
ATOM   2211  C4B POPE  541     126.140 229.450  38.210  1.00  0.00            
ATOM   2212  NH3 POPE  542     206.120  32.030  61.530  1.00  0.00            
ATOM   2213  PO4 POPE  542     208.120  27.880  61.430  1.00  0.00            
ATOM   2214  GL1 POPE  542     209.800  28.930  57.390  1.00  0.00            
ATOM   2215  GL2 POPE  542     208.150  31.580  56.500  1.00  0.00            
ATOM   2216  C1A POPE  542     210.610  28.350  53.850  1.00  0.00            
ATOM   2217  D2A POPE  542     210.230  29.170  48.750  1.00  0.00            
ATOM   2218  C3A POPE  542     210.650  25.230  46.300  1.00  0.00            
ATOM   2219  C4A POPE  542     210.250  23.020  43.350  1.00  0.00            
ATOM   2220  C1B POPE  542     208.790  32.570  51.580  1.00  0.00            
ATOM   2221  C2B POPE  542     206.990  34.650  47.730  1.00  0.00            
ATOM   2222  C3B POPE  542     207.620  35.630  43.160  1.00  0.00            
ATOM   2223  C4B POPE  542     207.870  38.990  40.890  1.00  0.00            
ATOM   2224  NH3 POPE  543     159.720 254.720  60.520  1.00  0.00            
ATOM   2225  PO4 POPE  543     164.290 254.140  62.090  1.00  0.00            
ATOM   2226  GL1 POPE  543     163.870 255.220  56.930  1.00  0.00            
ATOM   2227  GL2 POPE  543     161.670 257.110  56.560  1.00  0.00            
ATOM   2228  C1A POPE  543     165.670 257.290  53.400  1.00  0.00            
ATOM   2229  D2A POPE  543     168.660 261.610  53.360  1.00  0.00            
ATOM   2230  C3A POPE  543     171.910 264.210  56.000  1.00  0.00            
ATOM   2231  C4A POPE  543     174.950 266.050  54.610  1.00  0.00            
ATOM   2232  C1B POPE  543     160.660 258.030  52.200  1.00  0.00            
ATOM   2233  C2B POPE  543     161.130 260.470  48.960  1.00  0.00            
ATOM   2234  C3B POPE  543     164.150 262.440  45.270  1.00  0.00            
ATOM   2235  C4B POPE  543     167.680 264.660  44.220  1.00  0.00            
ATOM   2236  NH3 POPE  544     182.030 121.440  55.500  1.00  0.00            
ATOM   2237  PO4 POPE  544     185.440 124.530  54.200  1.00  0.00            
ATOM   2238  GL1 POPE  544     183.840 123.700  50.690  1.00  0.00            
ATOM   2239  GL2 POPE  544     186.140 122.510  47.640  1.00  0.00            
ATOM   2240  C1A POPE  544     180.320 125.230  47.930  1.00  0.00            
ATOM   2241  D2A POPE  544     180.000 125.920  43.460  1.00  0.00            
ATOM   2242  C3A POPE  544     177.320 125.140  40.070  1.00  0.00            
ATOM   2243  C4A POPE  544     175.450 123.080  36.860  1.00  0.00            
ATOM   2244  C1B POPE  544     189.180 122.290  44.510  1.00  0.00            
ATOM   2245  C2B POPE  544     191.430 122.340  40.710  1.00  0.00            
ATOM   2246  C3B POPE  544     191.760 124.640  36.130  1.00  0.00            
ATOM   2247  C4B POPE  544     195.530 124.320  33.350  1.00  0.00            
ATOM   2248  NH3 POPE  545     236.610 289.510  60.410  1.00  0.00            
ATOM   2249  PO4 POPE  545     233.880 290.570  57.610  1.00  0.00            
ATOM   2250  GL1 POPE  545     231.790 289.830  53.530  1.00  0.00            
ATOM   2251  GL2 POPE  545     232.250   0.974  52.510  1.00  0.00            
ATOM   2252  C1A POPE  545     229.690 288.020  51.260  1.00  0.00            
ATOM   2253  D2A POPE  545     229.500 287.610  46.720  1.00  0.00            
ATOM   2254  C3A POPE  545     229.280 287.230  41.860  1.00  0.00            
ATOM   2255  C4A POPE  545     229.300 286.860  36.340  1.00  0.00            
ATOM   2256  C1B POPE  545     233.430 290.630  48.930  1.00  0.00            
ATOM   2257  C2B POPE  545     233.610 290.410  44.440  1.00  0.00            
ATOM   2258  C3B POPE  545     230.460   1.734  42.310  1.00  0.00            
ATOM   2259  C4B POPE  545     226.760   2.444  40.070  1.00  0.00            
ATOM   2260  NH3 POPE  546      30.330   7.790  52.920  1.00  0.00            
ATOM   2261  PO4 POPE  546      30.170  11.780  53.600  1.00  0.00            
ATOM   2262  GL1 POPE  546      30.890  11.340  48.510  1.00  0.00            
ATOM   2263  GL2 POPE  546      34.300  12.330  47.880  1.00  0.00            
ATOM   2264  C1A POPE  546      28.830  10.600  45.220  1.00  0.00            
ATOM   2265  D2A POPE  546      28.230  11.170  41.710  1.00  0.00            
ATOM   2266  C3A POPE  546      25.310  13.340  39.830  1.00  0.00            
ATOM   2267  C4A POPE  546      20.450  13.560  40.010  1.00  0.00            
ATOM   2268  C1B POPE  546      36.760   9.730  45.360  1.00  0.00            
ATOM   2269  C2B POPE  546      36.910   6.780  41.000  1.00  0.00            
ATOM   2270  C3B POPE  546      34.430   4.040  39.290  1.00  0.00            
ATOM   2271  C4B POPE  546      29.740   3.120  41.660  1.00  0.00            
ATOM   2272  NH3 POPE  547      97.310 193.080  54.620  1.00  0.00            
ATOM   2273  PO4 POPE  547      97.670 197.400  56.750  1.00  0.00            
ATOM   2274  GL1 POPE  547      96.950 198.070  51.400  1.00  0.00            
ATOM   2275  GL2 POPE  547      95.240 194.900  50.210  1.00  0.00            
ATOM   2276  C1A POPE  547      99.300 197.930  47.730  1.00  0.00            
ATOM   2277  D2A POPE  547     101.700 195.040  43.860  1.00  0.00            
ATOM   2278  C3A POPE  547      99.500 190.990  43.440  1.00  0.00            
ATOM   2279  C4A POPE  547      96.790 187.960  44.030  1.00  0.00            
ATOM   2280  C1B POPE  547      96.580 195.010  44.950  1.00  0.00            
ATOM   2281  C2B POPE  547      97.080 194.510  41.330  1.00  0.00            
ATOM   2282  C3B POPE  547      98.860 194.650  38.040  1.00  0.00            
ATOM   2283  C4B POPE  547      98.070 197.390  35.350  1.00  0.00            
ATOM   2284  NH3 POPE  548     145.890  16.770  56.310  1.00  0.00            
ATOM   2285  PO4 POPE  548     148.930  13.910  55.590  1.00  0.00            
ATOM   2286  GL1 POPE  548     147.780  15.780  51.910  1.00  0.00            
ATOM   2287  GL2 POPE  548     143.820  17.190  50.800  1.00  0.00            
ATOM   2288  C1A POPE  548     147.570  17.110  47.650  1.00  0.00            
ATOM   2289  D2A POPE  548     147.710  18.460  42.530  1.00  0.00            
ATOM   2290  C3A POPE  548     150.600  16.220  39.600  1.00  0.00            
ATOM   2291  C4A POPE  548     154.270  13.900  40.840  1.00  0.00            
ATOM   2292  C1B POPE  548     142.890  16.040  46.720  1.00  0.00            
ATOM   2293  C2B POPE  548     142.290  16.790  42.490  1.00  0.00            
ATOM   2294  C3B POPE  548     144.500  19.130  38.920  1.00  0.00            
ATOM   2295  C4B POPE  548     147.220  17.110  35.350  1.00  0.00            
ATOM   2296  NH3 POPE  549     111.590 147.710  56.310  1.00  0.00            
ATOM   2297  PO4 POPE  549     113.990 144.360  57.190  1.00  0.00            
ATOM   2298  GL1 POPE  549     113.340 144.070  52.090  1.00  0.00            
ATOM   2299  GL2 POPE  549     113.010 140.710  49.180  1.00  0.00            
ATOM   2300  C1A POPE  549     111.790 145.290  48.040  1.00  0.00            
ATOM   2301  D2A POPE  549     112.680 146.700  43.410  1.00  0.00            
ATOM   2302  C3A POPE  549     114.400 150.100  40.300  1.00  0.00            
ATOM   2303  C4A POPE  549     116.880 153.830  40.110  1.00  0.00            
ATOM   2304  C1B POPE  549     112.990 138.380  45.600  1.00  0.00            
ATOM   2305  C2B POPE  549     112.170 138.470  41.520  1.00  0.00            
ATOM   2306  C3B POPE  549     110.870 139.820  37.150  1.00  0.00            
ATOM   2307  C4B POPE  549     112.130 142.010  34.190  1.00  0.00            
ATOM   2308  NH3 POPE  550     152.950 261.310  59.190  1.00  0.00            
ATOM   2309  PO4 POPE  550     149.970 262.510  56.170  1.00  0.00            
ATOM   2310  GL1 POPE  550     150.190 263.430  52.360  1.00  0.00            
ATOM   2311  GL2 POPE  550     148.380 266.560  51.380  1.00  0.00            
ATOM   2312  C1A POPE  550     151.930 264.510  49.180  1.00  0.00            
ATOM   2313  D2A POPE  550     151.760 265.250  44.900  1.00  0.00            
ATOM   2314  C3A POPE  550     150.510 262.650  40.910  1.00  0.00            
ATOM   2315  C4A POPE  550     148.810 263.400  37.010  1.00  0.00            
ATOM   2316  C1B POPE  550     147.020 264.370  47.740  1.00  0.00            
ATOM   2317  C2B POPE  550     147.750 260.940  44.600  1.00  0.00            
ATOM   2318  C3B POPE  550     147.560 257.980  40.960  1.00  0.00            
ATOM   2319  C4B POPE  550     149.160 255.960  37.330  1.00  0.00            
ATOM   2320  NH3 POPE  551      16.910  58.720  48.930  1.00  0.00            
ATOM   2321  PO4 POPE  551      14.010  60.050  49.360  1.00  0.00            
ATOM   2322  GL1 POPE  551      12.090  63.180  47.780  1.00  0.00            
ATOM   2323  GL2 POPE  551       8.230  64.600  47.090  1.00  0.00            
ATOM   2324  C1A POPE  551      12.840  64.560  43.620  1.00  0.00            
ATOM   2325  D2A POPE  551      13.130  63.670  39.470  1.00  0.00            
ATOM   2326  C3A POPE  551      11.470  67.150  35.760  1.00  0.00            
ATOM   2327  C4A POPE  551       9.190  69.110  32.980  1.00  0.00            
ATOM   2328  C1B POPE  551       8.820  62.420  42.670  1.00  0.00            
ATOM   2329  C2B POPE  551       8.450  64.440  38.900  1.00  0.00            
ATOM   2330  C3B POPE  551       7.290  64.370  34.790  1.00  0.00            
ATOM   2331  C4B POPE  551       6.160  65.070  29.840  1.00  0.00            
ATOM   2332  NH3 POPE  552      14.570  36.470  49.310  1.00  0.00            
ATOM   2333  PO4 POPE  552       9.920  35.440  48.310  1.00  0.00            
ATOM   2334  GL1 POPE  552      10.020  36.720  45.130  1.00  0.00            
ATOM   2335  GL2 POPE  552      13.160  38.200  45.100  1.00  0.00            
ATOM   2336  C1A POPE  552       8.200  37.480  41.390  1.00  0.00            
ATOM   2337  D2A POPE  552       5.550  37.720  38.520  1.00  0.00            
ATOM   2338  C3A POPE  552       6.120  34.760  34.490  1.00  0.00            
ATOM   2339  C4A POPE  552       6.420  34.160  31.100  1.00  0.00            
ATOM   2340  C1B POPE  552      13.910  36.910  40.760  1.00  0.00            
ATOM   2341  C2B POPE  552      15.450  33.250  38.410  1.00  0.00            
ATOM   2342  C3B POPE  552      18.640  30.710  37.220  1.00  0.00            
ATOM   2343  C4B POPE  552      19.310  31.410  32.660  1.00  0.00            
ATOM   2344  NH3 POPE  553     193.380  85.340  54.160  1.00  0.00            
ATOM   2345  PO4 POPE  553     193.400  81.220  55.940  1.00  0.00            
ATOM   2346  GL1 POPE  553     192.880  78.550  52.490  1.00  0.00            
ATOM   2347  GL2 POPE  553     193.320  81.330  49.260  1.00  0.00            
ATOM   2348  C1A POPE  553     193.670  75.860  48.980  1.00  0.00            
ATOM   2349  D2A POPE  553     196.130  73.450  48.170  1.00  0.00            
ATOM   2350  C3A POPE  553     199.940  74.420  46.260  1.00  0.00            
ATOM   2351  C4A POPE  553     203.590  76.050  44.170  1.00  0.00            
ATOM   2352  C1B POPE  553     197.520  78.880  46.070  1.00  0.00            
ATOM   2353  C2B POPE  553     199.090  78.660  42.150  1.00  0.00            
ATOM   2354  C3B POPE  553     199.040  75.690  38.700  1.00  0.00            
ATOM   2355  C4B POPE  553     196.940  73.560  35.690  1.00  0.00            
ATOM   2356  NH3 POPE  554     267.400 175.950  49.320  1.00  0.00            
ATOM   2357  PO4 POPE  554     267.450 179.860  50.230  1.00  0.00            
ATOM   2358  GL1 POPE  554     269.110 182.970  48.100  1.00  0.00            
ATOM   2359  GL2 POPE  554     265.220 183.450  47.150  1.00  0.00            
ATOM   2360  C1A POPE  554     269.140 183.470  42.950  1.00  0.00            
ATOM   2361  D2A POPE  554     270.600 184.970  39.230  1.00  0.00            
ATOM   2362  C3A POPE  554     270.600 186.500  34.770  1.00  0.00            
ATOM   2363  C4A POPE  554     268.580 187.580  30.570  1.00  0.00            
ATOM   2364  C1B POPE  554     263.830 181.710  43.320  1.00  0.00            
ATOM   2365  C2B POPE  554     264.990 180.800  40.320  1.00  0.00            
ATOM   2366  C3B POPE  554     266.310 183.460  36.840  1.00  0.00            
ATOM   2367  C4B POPE  554     267.750 182.460  32.400  1.00  0.00            
ATOM   2368  NH3 POPE  555      90.520   6.560  45.430  1.00  0.00            
ATOM   2369  PO4 POPE  555      86.260   7.690  46.540  1.00  0.00            
ATOM   2370  GL1 POPE  555      86.560   8.510  42.740  1.00  0.00            
ATOM   2371  GL2 POPE  555      89.150   9.160  41.230  1.00  0.00            
ATOM   2372  C1A POPE  555      83.880   9.810  40.230  1.00  0.00            
ATOM   2373  D2A POPE  555      82.410   7.590  37.380  1.00  0.00            
ATOM   2374  C3A POPE  555      83.870   7.020  32.800  1.00  0.00            
ATOM   2375  C4A POPE  555      85.270   8.000  28.510  1.00  0.00            
ATOM   2376  C1B POPE  555      91.420   9.790  38.500  1.00  0.00            
ATOM   2377  C2B POPE  555      94.210   8.660  35.140  1.00  0.00            
ATOM   2378  C3B POPE  555      94.580   9.350  30.750  1.00  0.00            
ATOM   2379  C4B POPE  555      95.120  10.830  26.200  1.00  0.00            
ATOM   2380  NH3 POPE  556     150.970 209.350  58.400  1.00  0.00            
ATOM   2381  PO4 POPE  556     151.750 205.460  59.990  1.00  0.00            
ATOM   2382  GL1 POPE  556     151.980 204.760  55.660  1.00  0.00            
ATOM   2383  GL2 POPE  556     150.580 206.760  53.530  1.00  0.00            
ATOM   2384  C1A POPE  556     151.850 203.130  50.450  1.00  0.00            
ATOM   2385  D2A POPE  556     152.190 201.440  46.300  1.00  0.00            
ATOM   2386  C3A POPE  556     155.480 198.510  45.830  1.00  0.00            
ATOM   2387  C4A POPE  556     159.610 196.630  48.110  1.00  0.00            
ATOM   2388  C1B POPE  556     147.950 205.970  50.060  1.00  0.00            
ATOM   2389  C2B POPE  556     144.740 205.600  47.830  1.00  0.00            
ATOM   2390  C3B POPE  556     144.860 201.770  46.630  1.00  0.00            
ATOM   2391  C4B POPE  556     147.420 199.060  43.650  1.00  0.00            
ATOM   2392  NH3 POPE  557     266.950  72.030  51.590  1.00  0.00            
ATOM   2393  PO4 POPE  557     265.110  76.010  51.900  1.00  0.00            
ATOM   2394  GL1 POPE  557     268.000  76.640  48.650  1.00  0.00            
ATOM   2395  GL2 POPE  557     267.080  74.220  46.770  1.00  0.00            
ATOM   2396  C1A POPE  557     268.170  79.830  45.000  1.00  0.00            
ATOM   2397  D2A POPE  557     269.230  82.660  41.530  1.00  0.00            
ATOM   2398  C3A POPE  557     267.380  81.180  37.560  1.00  0.00            
ATOM   2399  C4A POPE  557     266.050  81.130  32.970  1.00  0.00            
ATOM   2400  C1B POPE  557     265.130  75.660  43.550  1.00  0.00            
ATOM   2401  C2B POPE  557     264.380  78.630  40.540  1.00  0.00            
ATOM   2402  C3B POPE  557     262.580  81.580  37.080  1.00  0.00            
ATOM   2403  C4B POPE  557     259.320  84.510  36.890  1.00  0.00            
ATOM   2404  NH3 POPE  558     113.310  75.770  47.420  1.00  0.00            
ATOM   2405  PO4 POPE  558     114.820  79.080  49.570  1.00  0.00            
ATOM   2406  GL1 POPE  558     116.190  79.530  45.810  1.00  0.00            
ATOM   2407  GL2 POPE  558     118.140  81.420  45.550  1.00  0.00            
ATOM   2408  C1A POPE  558     118.480  76.930  42.140  1.00  0.00            
ATOM   2409  D2A POPE  558     120.730  73.500  39.560  1.00  0.00            
ATOM   2410  C3A POPE  558     123.310  73.890  36.320  1.00  0.00            
ATOM   2411  C4A POPE  558     123.990  75.160  32.750  1.00  0.00            
ATOM   2412  C1B POPE  558     119.500  83.530  42.340  1.00  0.00            
ATOM   2413  C2B POPE  558     120.690  84.350  38.170  1.00  0.00            
ATOM   2414  C3B POPE  558     124.120  85.730  35.300  1.00  0.00            
ATOM   2415  C4B POPE  558     127.290  84.640  31.660  1.00  0.00            
ATOM   2416  NH3 POPE  559     268.100 210.810  56.580  1.00  0.00            
ATOM   2417  PO4 POPE  559     272.160 209.560  55.670  1.00  0.00            
ATOM   2418  GL1 POPE  559     269.030 209.970  51.320  1.00  0.00            
ATOM   2419  GL2 POPE  559     267.890 213.100  51.770  1.00  0.00            
ATOM   2420  C1A POPE  559     265.750 210.230  47.380  1.00  0.00            
ATOM   2421  D2A POPE  559     263.440 211.240  43.010  1.00  0.00            
ATOM   2422  C3A POPE  559     260.280 208.440  39.830  1.00  0.00            
ATOM   2423  C4A POPE  559     257.740 205.080  37.320  1.00  0.00            
ATOM   2424  C1B POPE  559     269.700 213.420  47.670  1.00  0.00            
ATOM   2425  C2B POPE  559     267.980 213.810  43.310  1.00  0.00            
ATOM   2426  C3B POPE  559     269.190 215.940  39.470  1.00  0.00            
ATOM   2427  C4B POPE  559     268.680 214.020  34.630  1.00  0.00            
ATOM   2428  NH3 POPE  560     118.970 274.800  50.730  1.00  0.00            
ATOM   2429  PO4 POPE  560     121.840 276.970  48.640  1.00  0.00            
ATOM   2430  GL1 POPE  560     123.270 274.070  46.450  1.00  0.00            
ATOM   2431  GL2 POPE  560     126.260 274.520  46.340  1.00  0.00            
ATOM   2432  C1A POPE  560     125.300 270.920  42.360  1.00  0.00            
ATOM   2433  D2A POPE  560     127.330 270.440  37.960  1.00  0.00            
ATOM   2434  C3A POPE  560     129.260 271.070  32.880  1.00  0.00            
ATOM   2435  C4A POPE  560     134.330 270.980  32.800  1.00  0.00            
ATOM   2436  C1B POPE  560     126.090 276.360  42.240  1.00  0.00            
ATOM   2437  C2B POPE  560     126.560 279.140  39.150  1.00  0.00            
ATOM   2438  C3B POPE  560     124.560 279.670  35.180  1.00  0.00            
ATOM   2439  C4B POPE  560     121.270 279.960  33.890  1.00  0.00            
ATOM   2440  NH3 POPE  561     267.980  67.150  52.100  1.00  0.00            
ATOM   2441  PO4 POPE  561     271.380  66.650  52.860  1.00  0.00            
ATOM   2442  GL1 POPE  561     271.210  68.130  48.630  1.00  0.00            
ATOM   2443  GL2 POPE  561     270.900  71.030  48.580  1.00  0.00            
ATOM   2444  C1A POPE  561     271.800  67.010  44.120  1.00  0.00            
ATOM   2445  D2A POPE  561     269.320  66.700  40.060  1.00  0.00            
ATOM   2446  C3A POPE  561     269.620  66.090  35.910  1.00  0.00            
ATOM   2447  C4A POPE  561     268.550  64.020  32.450  1.00  0.00            
ATOM   2448  C1B POPE  561     274.220  71.750  45.680  1.00  0.00            
ATOM   2449  C2B POPE  561     274.500  70.520  41.530  1.00  0.00            
ATOM   2450  C3B POPE  561     273.750  68.880  37.710  1.00  0.00            
ATOM   2451  C4B POPE  561     274.990  67.550  33.580  1.00  0.00            
ATOM   2452  NH3 POPE  562       8.490  17.860  51.020  1.00  0.00            
ATOM   2453  PO4 POPE  562       5.210  15.550  51.210  1.00  0.00            
ATOM   2454  GL1 POPE  562       5.700  15.480  46.530  1.00  0.00            
ATOM   2455  GL2 POPE  562       6.760  18.400  45.510  1.00  0.00            
ATOM   2456  C1A POPE  562       5.510  13.430  43.450  1.00  0.00            
ATOM   2457  D2A POPE  562       5.750  13.090  39.410  1.00  0.00            
ATOM   2458  C3A POPE  562       7.540  14.280  35.510  1.00  0.00            
ATOM   2459  C4A POPE  562       7.040  11.470  31.800  1.00  0.00            
ATOM   2460  C1B POPE  562       7.190  18.940  40.140  1.00  0.00            
ATOM   2461  C2B POPE  562       7.940  20.540  35.110  1.00  0.00            
ATOM   2462  C3B POPE  562       9.850  19.850  30.980  1.00  0.00            
ATOM   2463  C4B POPE  562      11.780  18.130  28.360  1.00  0.00            
ATOM   2464  NH3 POPE  563      30.250 146.680  52.730  1.00  0.00            
ATOM   2465  PO4 POPE  563      33.560 151.040  51.120  1.00  0.00            
ATOM   2466  GL1 POPE  563      31.840 149.090  47.660  1.00  0.00            
ATOM   2467  GL2 POPE  563      33.010 145.840  47.720  1.00  0.00            
ATOM   2468  C1A POPE  563      30.060 148.680  43.420  1.00  0.00            
ATOM   2469  D2A POPE  563      28.470 149.610  39.900  1.00  0.00            
ATOM   2470  C3A POPE  563      30.070 149.170  35.100  1.00  0.00            
ATOM   2471  C4A POPE  563      29.910 151.030  31.260  1.00  0.00            
ATOM   2472  C1B POPE  563      34.970 142.950  45.050  1.00  0.00            
ATOM   2473  C2B POPE  563      34.550 141.800  41.140  1.00  0.00            
ATOM   2474  C3B POPE  563      33.890 142.040  36.860  1.00  0.00            
ATOM   2475  C4B POPE  563      34.970 144.440  33.320  1.00  0.00            
ATOM   2476  NH3 POPE  564     251.660 231.160  65.150  1.00  0.00            
ATOM   2477  PO4 POPE  564     251.640 233.130  60.630  1.00  0.00            
ATOM   2478  GL1 POPE  564     251.120 235.420  56.820  1.00  0.00            
ATOM   2479  GL2 POPE  564     254.260 235.860  54.140  1.00  0.00            
ATOM   2480  C1A POPE  564     250.470 233.690  52.230  1.00  0.00            
ATOM   2481  D2A POPE  564     248.440 235.050  47.780  1.00  0.00            
ATOM   2482  C3A POPE  564     247.060 232.130  44.620  1.00  0.00            
ATOM   2483  C4A POPE  564     248.730 228.970  41.860  1.00  0.00            
ATOM   2484  C1B POPE  564     254.940 237.790  50.110  1.00  0.00            
ATOM   2485  C2B POPE  564     253.720 237.360  46.060  1.00  0.00            
ATOM   2486  C3B POPE  564     250.090 239.130  42.680  1.00  0.00            
ATOM   2487  C4B POPE  564     248.950 244.070  41.360  1.00  0.00            
ATOM   2488  NH3 POPE  565     107.320  94.420  49.720  1.00  0.00            
ATOM   2489  PO4 POPE  565     110.430  92.140  49.800  1.00  0.00            
ATOM   2490  GL1 POPE  565     112.260  93.220  45.580  1.00  0.00            
ATOM   2491  GL2 POPE  565     114.830  92.540  44.860  1.00  0.00            
ATOM   2492  C1A POPE  565     111.480  94.910  41.990  1.00  0.00            
ATOM   2493  D2A POPE  565     107.990  94.880  38.510  1.00  0.00            
ATOM   2494  C3A POPE  565     110.260  95.600  34.240  1.00  0.00            
ATOM   2495  C4A POPE  565     113.360  96.620  31.770  1.00  0.00            
ATOM   2496  C1B POPE  565     115.950  92.030  40.840  1.00  0.00            
ATOM   2497  C2B POPE  565     118.300  92.270  36.630  1.00  0.00            
ATOM   2498  C3B POPE  565     121.220  96.160  35.810  1.00  0.00            
ATOM   2499  C4B POPE  565     125.000  98.620  34.510  1.00  0.00            
ATOM   2500  NH3 POPE  566      17.440 155.460  49.640  1.00  0.00            
ATOM   2501  PO4 POPE  566      18.580 151.370  52.270  1.00  0.00            
ATOM   2502  GL1 POPE  566      20.660 150.590  48.740  1.00  0.00            
ATOM   2503  GL2 POPE  566      17.900 151.760  46.370  1.00  0.00            
ATOM   2504  C1A POPE  566      22.040 149.280  44.840  1.00  0.00            
ATOM   2505  D2A POPE  566      20.980 148.830  40.560  1.00  0.00            
ATOM   2506  C3A POPE  566      24.440 148.400  36.960  1.00  0.00            
ATOM   2507  C4A POPE  566      25.210 149.980  32.770  1.00  0.00            
ATOM   2508  C1B POPE  566      18.960 152.930  43.070  1.00  0.00            
ATOM   2509  C2B POPE  566      17.490 152.080  39.210  1.00  0.00            
ATOM   2510  C3B POPE  566      16.730 154.740  36.620  1.00  0.00            
ATOM   2511  C4B POPE  566      17.970 155.280  32.450  1.00  0.00            
ATOM   2512  NH3 POPE  567     127.990  43.660  55.260  1.00  0.00            
ATOM   2513  PO4 POPE  567     131.700  47.320  53.600  1.00  0.00            
ATOM   2514  GL1 POPE  567     133.000  49.200  49.720  1.00  0.00            
ATOM   2515  GL2 POPE  567     136.780  47.580  48.830  1.00  0.00            
ATOM   2516  C1A POPE  567     132.020  48.550  45.460  1.00  0.00            
ATOM   2517  D2A POPE  567     128.260  50.840  42.740  1.00  0.00            
ATOM   2518  C3A POPE  567     127.080  52.660  38.710  1.00  0.00            
ATOM   2519  C4A POPE  567     128.290  52.160  34.650  1.00  0.00            
ATOM   2520  C1B POPE  567     140.100  46.360  47.130  1.00  0.00            
ATOM   2521  C2B POPE  567     142.800  43.680  45.000  1.00  0.00            
ATOM   2522  C3B POPE  567     144.770  41.980  42.060  1.00  0.00            
ATOM   2523  C4B POPE  567     147.100  42.640  38.540  1.00  0.00            
ATOM   2524  NH3 POPE  568       8.970 152.570  49.280  1.00  0.00            
ATOM   2525  PO4 POPE  568      13.470 152.050  49.530  1.00  0.00            
ATOM   2526  GL1 POPE  568      12.370 154.490  46.020  1.00  0.00            
ATOM   2527  GL2 POPE  568      13.560 156.940  45.370  1.00  0.00            
ATOM   2528  C1A POPE  568      12.610 154.000  41.180  1.00  0.00            
ATOM   2529  D2A POPE  568      11.420 154.160  36.410  1.00  0.00            
ATOM   2530  C3A POPE  568       8.080 155.640  34.600  1.00  0.00            
ATOM   2531  C4A POPE  568       4.140 155.510  34.670  1.00  0.00            
ATOM   2532  C1B POPE  568      16.100 157.660  41.610  1.00  0.00            
ATOM   2533  C2B POPE  568      17.630 160.110  37.970  1.00  0.00            
ATOM   2534  C3B POPE  568      18.710 160.680  33.250  1.00  0.00            
ATOM   2535  C4B POPE  568      22.320 158.210  32.880  1.00  0.00            
ATOM   2536  NH3 POPE  569     203.670 263.570  59.460  1.00  0.00            
ATOM   2537  PO4 POPE  569     206.040 259.830  58.620  1.00  0.00            
ATOM   2538  GL1 POPE  569     206.710 263.120  54.800  1.00  0.00            
ATOM   2539  GL2 POPE  569     204.070 264.980  54.820  1.00  0.00            
ATOM   2540  C1A POPE  569     206.940 262.470  49.970  1.00  0.00            
ATOM   2541  D2A POPE  569     205.900 263.870  46.270  1.00  0.00            
ATOM   2542  C3A POPE  569     208.020 263.890  43.700  1.00  0.00            
ATOM   2543  C4A POPE  569     209.300 265.690  40.390  1.00  0.00            
ATOM   2544  C1B POPE  569     201.740 263.510  50.590  1.00  0.00            
ATOM   2545  C2B POPE  569     198.790 262.190  47.940  1.00  0.00            
ATOM   2546  C3B POPE  569     197.250 261.030  44.640  1.00  0.00            
ATOM   2547  C4B POPE  569     197.900 261.800  41.010  1.00  0.00            
ATOM   2548  NH3 POPE  570      38.090 233.200  53.100  1.00  0.00            
ATOM   2549  PO4 POPE  570      42.210 231.990  53.030  1.00  0.00            
ATOM   2550  GL1 POPE  570      44.370 230.200  49.890  1.00  0.00            
ATOM   2551  GL2 POPE  570      44.680 226.930  49.950  1.00  0.00            
ATOM   2552  C1A POPE  570      45.800 232.060  46.250  1.00  0.00            
ATOM   2553  D2A POPE  570      48.420 234.620  43.750  1.00  0.00            
ATOM   2554  C3A POPE  570      49.660 233.450  40.590  1.00  0.00            
ATOM   2555  C4A POPE  570      50.900 232.950  35.890  1.00  0.00            
ATOM   2556  C1B POPE  570      42.580 227.250  45.530  1.00  0.00            
ATOM   2557  C2B POPE  570      40.420 227.220  41.800  1.00  0.00            
ATOM   2558  C3B POPE  570      38.570 227.220  37.370  1.00  0.00            
ATOM   2559  C4B POPE  570      39.770 226.210  32.810  1.00  0.00            
ATOM   2560  NH3 POPE  571     216.030 285.010  60.490  1.00  0.00            
ATOM   2561  PO4 POPE  571     216.760 280.360  60.080  1.00  0.00            
ATOM   2562  GL1 POPE  571     217.610 282.260  55.900  1.00  0.00            
ATOM   2563  GL2 POPE  571     219.430 284.620  55.440  1.00  0.00            
ATOM   2564  C1A POPE  571     221.230 281.070  52.810  1.00  0.00            
ATOM   2565  D2A POPE  571     222.080 282.790  48.540  1.00  0.00            
ATOM   2566  C3A POPE  571     223.090 280.670  44.600  1.00  0.00            
ATOM   2567  C4A POPE  571     224.760 278.190  41.040  1.00  0.00            
ATOM   2568  C1B POPE  571     220.920 287.410  52.830  1.00  0.00            
ATOM   2569  C2B POPE  571     221.070 287.410  47.410  1.00  0.00            
ATOM   2570  C3B POPE  571     221.370 287.170  43.030  1.00  0.00            
ATOM   2571  C4B POPE  571     222.110 283.680  39.650  1.00  0.00            
ATOM   2572  NH3 POPE  572     263.090 135.810  50.210  1.00  0.00            
ATOM   2573  PO4 POPE  572     266.010 132.110  50.180  1.00  0.00            
ATOM   2574  GL1 POPE  572     264.980 129.090  47.810  1.00  0.00            
ATOM   2575  GL2 POPE  572     262.020 130.430  48.000  1.00  0.00            
ATOM   2576  C1A POPE  572     264.450 125.880  44.430  1.00  0.00            
ATOM   2577  D2A POPE  572     264.530 123.370  39.960  1.00  0.00            
ATOM   2578  C3A POPE  572     263.740 121.330  38.080  1.00  0.00            
ATOM   2579  C4A POPE  572     264.390 117.470  35.840  1.00  0.00            
ATOM   2580  C1B POPE  572     262.220 131.440  43.330  1.00  0.00            
ATOM   2581  C2B POPE  572     261.130 131.820  38.960  1.00  0.00            
ATOM   2582  C3B POPE  572     262.660 135.460  35.610  1.00  0.00            
ATOM   2583  C4B POPE  572     265.850 134.590  32.960  1.00  0.00            
ATOM   2584  NH3 POPE  573      85.360 254.220  51.290  1.00  0.00            
ATOM   2585  PO4 POPE  573      81.520 256.000  50.340  1.00  0.00            
ATOM   2586  GL1 POPE  573      83.330 256.190  46.180  1.00  0.00            
ATOM   2587  GL2 POPE  573      86.340 255.150  46.110  1.00  0.00            
ATOM   2588  C1A POPE  573      82.130 256.080  41.910  1.00  0.00            
ATOM   2589  D2A POPE  573      80.310 254.490  38.520  1.00  0.00            
ATOM   2590  C3A POPE  573      78.060 255.430  35.390  1.00  0.00            
ATOM   2591  C4A POPE  573      75.500 255.050  31.420  1.00  0.00            
ATOM   2592  C1B POPE  573      84.300 251.480  44.010  1.00  0.00            
ATOM   2593  C2B POPE  573      81.220 251.070  41.450  1.00  0.00            
ATOM   2594  C3B POPE  573      79.100 248.870  37.180  1.00  0.00            
ATOM   2595  C4B POPE  573      78.270 246.130  33.840  1.00  0.00            
ATOM   2596  NH3 POPE  574      95.180 220.390  54.260  1.00  0.00            
ATOM   2597  PO4 POPE  574      99.230 219.570  54.070  1.00  0.00            
ATOM   2598  GL1 POPE  574      97.350 220.310  50.110  1.00  0.00            
ATOM   2599  GL2 POPE  574      94.380 217.710  49.490  1.00  0.00            
ATOM   2600  C1A POPE  574      97.810 220.080  45.730  1.00  0.00            
ATOM   2601  D2A POPE  574      99.130 221.350  41.440  1.00  0.00            
ATOM   2602  C3A POPE  574     100.800 225.560  38.200  1.00  0.00            
ATOM   2603  C4A POPE  574     103.850 227.040  35.220  1.00  0.00            
ATOM   2604  C1B POPE  574      92.760 219.150  45.740  1.00  0.00            
ATOM   2605  C2B POPE  574      91.460 218.470  41.130  1.00  0.00            
ATOM   2606  C3B POPE  574      93.150 218.840  37.860  1.00  0.00            
ATOM   2607  C4B POPE  574      93.950 216.150  33.990  1.00  0.00            
ATOM   2608  NH3 POPE  575      30.760  57.830  49.240  1.00  0.00            
ATOM   2609  PO4 POPE  575      25.580  58.060  50.650  1.00  0.00            
ATOM   2610  GL1 POPE  575      26.650  55.660  46.640  1.00  0.00            
ATOM   2611  GL2 POPE  575      27.380  52.470  46.290  1.00  0.00            
ATOM   2612  C1A POPE  575      24.800  56.920  42.700  1.00  0.00            
ATOM   2613  D2A POPE  575      21.140  55.430  40.220  1.00  0.00            
ATOM   2614  C3A POPE  575      18.820  56.200  36.130  1.00  0.00            
ATOM   2615  C4A POPE  575      17.920  56.000  32.450  1.00  0.00            
ATOM   2616  C1B POPE  575      25.910  49.500  42.250  1.00  0.00            
ATOM   2617  C2B POPE  575      24.330  49.590  38.680  1.00  0.00            
ATOM   2618  C3B POPE  575      22.470  48.010  34.470  1.00  0.00            
ATOM   2619  C4B POPE  575      18.860  44.850  31.750  1.00  0.00            
ATOM   2620  NH3 POPE  576     133.760 171.770  59.140  1.00  0.00            
ATOM   2621  PO4 POPE  576     132.050 176.230  59.620  1.00  0.00            
ATOM   2622  GL1 POPE  576     133.270 176.090  55.830  1.00  0.00            
ATOM   2623  GL2 POPE  576     136.280 175.520  55.370  1.00  0.00            
ATOM   2624  C1A POPE  576     133.240 176.030  52.110  1.00  0.00            
ATOM   2625  D2A POPE  576     134.740 173.150  48.740  1.00  0.00            
ATOM   2626  C3A POPE  576     132.980 174.130  44.150  1.00  0.00            
ATOM   2627  C4A POPE  576     134.120 174.510  39.580  1.00  0.00            
ATOM   2628  C1B POPE  576     138.430 175.320  51.240  1.00  0.00            
ATOM   2629  C2B POPE  576     141.080 172.900  49.160  1.00  0.00            
ATOM   2630  C3B POPE  576     142.610 172.430  44.500  1.00  0.00            
ATOM   2631  C4B POPE  576     146.660 173.930  43.490  1.00  0.00            
ATOM   2632  NH3 POPE  577     269.620 247.010  56.780  1.00  0.00            
ATOM   2633  PO4 POPE  577     269.790 250.490  59.060  1.00  0.00            
ATOM   2634  GL1 POPE  577     268.780 251.500  54.490  1.00  0.00            
ATOM   2635  GL2 POPE  577     268.550 255.850  52.890  1.00  0.00            
ATOM   2636  C1A POPE  577     271.350 251.410  51.900  1.00  0.00            
ATOM   2637  D2A POPE  577     274.490 249.770  48.120  1.00  0.00            
ATOM   2638  C3A POPE  577     274.760 246.220  46.420  1.00  0.00            
ATOM   2639  C4A POPE  577     275.190 242.180  45.740  1.00  0.00            
ATOM   2640  C1B POPE  577     267.500 253.740  49.590  1.00  0.00            
ATOM   2641  C2B POPE  577     271.340 253.220  46.100  1.00  0.00            
ATOM   2642  C3B POPE  577     273.640 254.600  42.010  1.00  0.00            
ATOM   2643  C4B POPE  577     276.460 252.480  39.370  1.00  0.00            
ATOM   2644  NH3 POPE  578     109.970  54.420  48.960  1.00  0.00            
ATOM   2645  PO4 POPE  578     107.180  50.130  48.610  1.00  0.00            
ATOM   2646  GL1 POPE  578     107.800  51.130  45.240  1.00  0.00            
ATOM   2647  GL2 POPE  578     110.750  51.040  44.430  1.00  0.00            
ATOM   2648  C1A POPE  578     106.810  49.630  40.870  1.00  0.00            
ATOM   2649  D2A POPE  578     108.170  50.220  36.710  1.00  0.00            
ATOM   2650  C3A POPE  578     107.220  54.150  34.500  1.00  0.00            
ATOM   2651  C4A POPE  578     105.650  57.350  31.840  1.00  0.00            
ATOM   2652  C1B POPE  578     111.670  49.170  40.180  1.00  0.00            
ATOM   2653  C2B POPE  578     112.770  50.430  35.370  1.00  0.00            
ATOM   2654  C3B POPE  578     113.460  54.610  32.650  1.00  0.00            
ATOM   2655  C4B POPE  578     115.730  57.930  31.330  1.00  0.00            
ATOM   2656  NH3 POPE  579     121.740  96.800  51.470  1.00  0.00            
ATOM   2657  PO4 POPE  579     126.160  96.370  53.180  1.00  0.00            
ATOM   2658  GL1 POPE  579     125.910  98.370  48.760  1.00  0.00            
ATOM   2659  GL2 POPE  579     125.700 102.660  48.720  1.00  0.00            
ATOM   2660  C1A POPE  579     125.900 100.590  44.250  1.00  0.00            
ATOM   2661  D2A POPE  579     127.450 103.150  40.910  1.00  0.00            
ATOM   2662  C3A POPE  579     128.190 105.000  36.580  1.00  0.00            
ATOM   2663  C4A POPE  579     128.310 107.200  32.490  1.00  0.00            
ATOM   2664  C1B POPE  579     128.300 104.980  45.330  1.00  0.00            
ATOM   2665  C2B POPE  579     128.680 108.000  40.920  1.00  0.00            
ATOM   2666  C3B POPE  579     130.960 110.850  38.370  1.00  0.00            
ATOM   2667  C4B POPE  579     129.880 112.360  34.270  1.00  0.00            
ATOM   2668  NH3 POPE  580      46.090  54.610  48.570  1.00  0.00            
ATOM   2669  PO4 POPE  580      41.800  56.020  47.030  1.00  0.00            
ATOM   2670  GL1 POPE  580      39.380  58.410  45.390  1.00  0.00            
ATOM   2671  GL2 POPE  580      41.440  59.080  42.900  1.00  0.00            
ATOM   2672  C1A POPE  580      36.830  57.440  41.700  1.00  0.00            
ATOM   2673  D2A POPE  580      36.690  59.180  38.400  1.00  0.00            
ATOM   2674  C3A POPE  580      36.050  57.630  34.940  1.00  0.00            
ATOM   2675  C4A POPE  580      35.250  59.180  30.560  1.00  0.00            
ATOM   2676  C1B POPE  580      41.640  58.870  39.380  1.00  0.00            
ATOM   2677  C2B POPE  580      41.010  58.250  36.000  1.00  0.00            
ATOM   2678  C3B POPE  580      40.090  59.200  31.030  1.00  0.00            
ATOM   2679  C4B POPE  580      39.270  59.760  27.580  1.00  0.00            
ATOM   2680  NH3 POPE  581      77.400 101.780  47.300  1.00  0.00            
ATOM   2681  PO4 POPE  581      81.320 100.800  47.820  1.00  0.00            
ATOM   2682  GL1 POPE  581      82.540 101.770  43.890  1.00  0.00            
ATOM   2683  GL2 POPE  581      85.110 104.000  42.640  1.00  0.00            
ATOM   2684  C1A POPE  581      82.440 100.820  39.620  1.00  0.00            
ATOM   2685  D2A POPE  581      79.560 100.100  35.430  1.00  0.00            
ATOM   2686  C3A POPE  581      80.550 101.020  30.580  1.00  0.00            
ATOM   2687  C4A POPE  581      82.650 102.250  25.710  1.00  0.00            
ATOM   2688  C1B POPE  581      87.120 101.800  40.010  1.00  0.00            
ATOM   2689  C2B POPE  581      88.890 102.310  35.950  1.00  0.00            
ATOM   2690  C3B POPE  581      89.230 103.310  31.840  1.00  0.00            
ATOM   2691  C4B POPE  581      85.950 104.880  28.930  1.00  0.00            
ATOM   2692  NH3 POPE  582     263.100 124.580  50.580  1.00  0.00            
ATOM   2693  PO4 POPE  582     261.540 120.670  52.130  1.00  0.00            
ATOM   2694  GL1 POPE  582     260.520 120.410  48.070  1.00  0.00            
ATOM   2695  GL2 POPE  582     262.990 121.210  45.660  1.00  0.00            
ATOM   2696  C1A POPE  582     257.030 119.220  45.750  1.00  0.00            
ATOM   2697  D2A POPE  582     256.300 118.680  41.160  1.00  0.00            
ATOM   2698  C3A POPE  582     253.330 115.190  38.450  1.00  0.00            
ATOM   2699  C4A POPE  582     249.590 116.280  37.030  1.00  0.00            
ATOM   2700  C1B POPE  582     260.390 122.520  42.890  1.00  0.00            
ATOM   2701  C2B POPE  582     258.370 122.780  38.230  1.00  0.00            
ATOM   2702  C3B POPE  582     256.820 120.290  34.330  1.00  0.00            
ATOM   2703  C4B POPE  582     255.430 116.380  33.400  1.00  0.00            
ATOM   2704  NH3 POPE  583      89.350  64.170  49.560  1.00  0.00            
ATOM   2705  PO4 POPE  583      91.730  61.400  51.600  1.00  0.00            
ATOM   2706  GL1 POPE  583      93.850  61.230  48.150  1.00  0.00            
ATOM   2707  GL2 POPE  583      93.540  63.960  46.810  1.00  0.00            
ATOM   2708  C1A POPE  583      96.440  59.410  45.180  1.00  0.00            
ATOM   2709  D2A POPE  583      98.180  61.150  42.010  1.00  0.00            
ATOM   2710  C3A POPE  583      97.090  60.400  37.680  1.00  0.00            
ATOM   2711  C4A POPE  583      96.820  57.530  34.430  1.00  0.00            
ATOM   2712  C1B POPE  583      92.300  62.750  42.740  1.00  0.00            
ATOM   2713  C2B POPE  583      92.920  64.170  38.470  1.00  0.00            
ATOM   2714  C3B POPE  583      90.750  65.030  34.490  1.00  0.00            
ATOM   2715  C4B POPE  583      93.590  63.660  31.710  1.00  0.00            
ATOM   2716  NH3 POPE  584      22.940 197.310  52.880  1.00  0.00            
ATOM   2717  PO4 POPE  584      24.490 200.430  49.450  1.00  0.00            
ATOM   2718  GL1 POPE  584      27.140 200.930  46.660  1.00  0.00            
ATOM   2719  GL2 POPE  584      28.590 198.840  45.010  1.00  0.00            
ATOM   2720  C1A POPE  584      27.790 203.810  43.730  1.00  0.00            
ATOM   2721  D2A POPE  584      27.850 204.710  40.650  1.00  0.00            
ATOM   2722  C3A POPE  584      25.450 202.030  38.220  1.00  0.00            
ATOM   2723  C4A POPE  584      21.460 200.140  36.040  1.00  0.00            
ATOM   2724  C1B POPE  584      25.410 199.550  42.500  1.00  0.00            
ATOM   2725  C2B POPE  584      24.240 197.320  38.410  1.00  0.00            
ATOM   2726  C3B POPE  584      23.300 195.090  35.050  1.00  0.00            
ATOM   2727  C4B POPE  584      20.890 192.020  33.420  1.00  0.00            
ATOM   2728  NH3 POPE  585       2.770 158.030  49.930  1.00  0.00            
ATOM   2729  PO4 POPE  585       6.600 160.610  50.780  1.00  0.00            
ATOM   2730  GL1 POPE  585       5.370 161.490  46.890  1.00  0.00            
ATOM   2731  GL2 POPE  585       6.090 164.080  46.290  1.00  0.00            
ATOM   2732  C1A POPE  585       6.320 159.870  43.200  1.00  0.00            
ATOM   2733  D2A POPE  585      11.070 158.730  41.830  1.00  0.00            
ATOM   2734  C3A POPE  585      12.400 158.490  37.770  1.00  0.00            
ATOM   2735  C4A POPE  585      14.040 158.910  34.030  1.00  0.00            
ATOM   2736  C1B POPE  585       5.600 164.430  41.360  1.00  0.00            
ATOM   2737  C2B POPE  585       3.200 163.770  37.610  1.00  0.00            
ATOM   2738  C3B POPE  585       0.940 160.340  35.770  1.00  0.00            
ATOM   2739  C4B POPE  585     290.706 157.320  32.940  1.00  0.00            
ATOM   2740  NH3 POPE  586      68.160  19.970  45.950  1.00  0.00            
ATOM   2741  PO4 POPE  586      67.300  24.460  47.460  1.00  0.00            
ATOM   2742  GL1 POPE  586      67.330  25.740  43.490  1.00  0.00            
ATOM   2743  GL2 POPE  586      65.120  24.090  42.040  1.00  0.00            
ATOM   2744  C1A POPE  586      68.570  25.920  38.210  1.00  0.00            
ATOM   2745  D2A POPE  586      67.190  24.340  34.510  1.00  0.00            
ATOM   2746  C3A POPE  586      68.460  24.880  30.420  1.00  0.00            
ATOM   2747  C4A POPE  586      71.810  27.150  27.760  1.00  0.00            
ATOM   2748  C1B POPE  586      63.100  24.500  37.770  1.00  0.00            
ATOM   2749  C2B POPE  586      62.390  24.520  33.240  1.00  0.00            
ATOM   2750  C3B POPE  586      62.520  23.810  28.520  1.00  0.00            
ATOM   2751  C4B POPE  586      63.600  20.060  26.780  1.00  0.00            
ATOM   2752  NH3 POPE  587     236.610  30.250  62.350  1.00  0.00            
ATOM   2753  PO4 POPE  587     235.620  29.490  58.790  1.00  0.00            
ATOM   2754  GL1 POPE  587     233.780  28.390  54.880  1.00  0.00            
ATOM   2755  GL2 POPE  587     230.350  27.730  55.530  1.00  0.00            
ATOM   2756  C1A POPE  587     235.590  26.910  49.960  1.00  0.00            
ATOM   2757  D2A POPE  587     236.700  24.850  46.780  1.00  0.00            
ATOM   2758  C3A POPE  587     237.590  24.440  43.230  1.00  0.00            
ATOM   2759  C4A POPE  587     238.880  21.220  40.220  1.00  0.00            
ATOM   2760  C1B POPE  587     230.600  28.820  50.920  1.00  0.00            
ATOM   2761  C2B POPE  587     227.660  28.150  46.600  1.00  0.00            
ATOM   2762  C3B POPE  587     226.060  28.670  42.300  1.00  0.00            
ATOM   2763  C4B POPE  587     224.060  27.850  37.770  1.00  0.00            
ATOM   2764  NH3 POPE  588     141.050 122.900  53.870  1.00  0.00            
ATOM   2765  PO4 POPE  588     143.760 125.410  51.050  1.00  0.00            
ATOM   2766  GL1 POPE  588     146.040 124.660  47.420  1.00  0.00            
ATOM   2767  GL2 POPE  588     148.160 121.540  48.330  1.00  0.00            
ATOM   2768  C1A POPE  588     145.360 124.100  43.330  1.00  0.00            
ATOM   2769  D2A POPE  588     145.690 122.780  38.790  1.00  0.00            
ATOM   2770  C3A POPE  588     142.620 120.150  37.160  1.00  0.00            
ATOM   2771  C4A POPE  588     141.950 116.640  35.520  1.00  0.00            
ATOM   2772  C1B POPE  588     144.240 119.730  45.810  1.00  0.00            
ATOM   2773  C2B POPE  588     140.590 118.820  45.700  1.00  0.00            
ATOM   2774  C3B POPE  588     137.870 117.900  42.310  1.00  0.00            
ATOM   2775  C4B POPE  588     137.260 117.400  36.890  1.00  0.00            
ATOM   2776  NH3 POPE  589     105.520  14.630  50.880  1.00  0.00            
ATOM   2777  PO4 POPE  589     106.590  11.820  47.390  1.00  0.00            
ATOM   2778  GL1 POPE  589     106.230  12.840  44.040  1.00  0.00            
ATOM   2779  GL2 POPE  589     104.790  11.140  42.440  1.00  0.00            
ATOM   2780  C1A POPE  589     108.570  13.780  39.850  1.00  0.00            
ATOM   2781  D2A POPE  589     107.030  15.550  35.700  1.00  0.00            
ATOM   2782  C3A POPE  589     105.610  15.040  31.650  1.00  0.00            
ATOM   2783  C4A POPE  589     106.880  15.850  28.090  1.00  0.00            
ATOM   2784  C1B POPE  589     103.970  11.750  38.890  1.00  0.00            
ATOM   2785  C2B POPE  589     103.850  10.830  34.890  1.00  0.00            
ATOM   2786  C3B POPE  589     103.280   8.690  31.410  1.00  0.00            
ATOM   2787  C4B POPE  589     104.330   5.340  29.590  1.00  0.00            
ATOM   2788  NH3 POPE  590     188.330 237.600  62.230  1.00  0.00            
ATOM   2789  PO4 POPE  590     191.790 236.620  60.290  1.00  0.00            
ATOM   2790  GL1 POPE  590     191.450 238.010  57.070  1.00  0.00            
ATOM   2791  GL2 POPE  590     188.000 239.110  57.060  1.00  0.00            
ATOM   2792  C1A POPE  590     190.260 239.080  53.210  1.00  0.00            
ATOM   2793  D2A POPE  590     190.660 241.050  49.120  1.00  0.00            
ATOM   2794  C3A POPE  590     190.530 238.680  45.290  1.00  0.00            
ATOM   2795  C4A POPE  590     190.300 237.150  41.220  1.00  0.00            
ATOM   2796  C1B POPE  590     185.150 237.890  52.810  1.00  0.00            
ATOM   2797  C2B POPE  590     181.920 236.180  49.190  1.00  0.00            
ATOM   2798  C3B POPE  590     180.540 235.640  45.080  1.00  0.00            
ATOM   2799  C4B POPE  590     178.680 235.070  41.650  1.00  0.00            
ATOM   2800  NH3 POPE  591     250.600 141.710  51.980  1.00  0.00            
ATOM   2801  PO4 POPE  591     249.570 144.530  48.800  1.00  0.00            
ATOM   2802  GL1 POPE  591     247.820 142.990  46.130  1.00  0.00            
ATOM   2803  GL2 POPE  591     245.030 143.000  47.500  1.00  0.00            
ATOM   2804  C1A POPE  591     245.310 141.490  42.670  1.00  0.00            
ATOM   2805  D2A POPE  591     245.670 144.720  39.200  1.00  0.00            
ATOM   2806  C3A POPE  591     245.450 143.120  35.230  1.00  0.00            
ATOM   2807  C4A POPE  591     248.070 141.760  32.210  1.00  0.00            
ATOM   2808  C1B POPE  591     241.880 145.940  44.710  1.00  0.00            
ATOM   2809  C2B POPE  591     241.000 144.430  41.860  1.00  0.00            
ATOM   2810  C3B POPE  591     239.760 140.330  41.400  1.00  0.00            
ATOM   2811  C4B POPE  591     235.020 138.950  41.350  1.00  0.00            
ATOM   2812  NH3 POPE  592     254.190  76.750  58.830  1.00  0.00            
ATOM   2813  PO4 POPE  592     257.660  73.920  56.130  1.00  0.00            
ATOM   2814  GL1 POPE  592     256.890  73.990  50.680  1.00  0.00            
ATOM   2815  GL2 POPE  592     253.540  73.230  50.580  1.00  0.00            
ATOM   2816  C1A POPE  592     257.580  74.340  46.540  1.00  0.00            
ATOM   2817  D2A POPE  592     259.620  76.840  42.850  1.00  0.00            
ATOM   2818  C3A POPE  592     261.420  74.050  38.960  1.00  0.00            
ATOM   2819  C4A POPE  592     259.590  72.220  35.060  1.00  0.00            
ATOM   2820  C1B POPE  592     253.520  70.560  46.930  1.00  0.00            
ATOM   2821  C2B POPE  592     253.580  69.000  41.990  1.00  0.00            
ATOM   2822  C3B POPE  592     253.350  65.320  39.200  1.00  0.00            
ATOM   2823  C4B POPE  592     254.230  61.290  41.390  1.00  0.00            
ATOM   2824  NH3 POPE  593     284.090   8.290  53.890  1.00  0.00            
ATOM   2825  PO4 POPE  593     281.940   6.210  56.610  1.00  0.00            
ATOM   2826  GL1 POPE  593     280.100   3.730  53.650  1.00  0.00            
ATOM   2827  GL2 POPE  593     283.470   3.300  51.850  1.00  0.00            
ATOM   2828  C1A POPE  593     278.010   1.270  50.120  1.00  0.00            
ATOM   2829  D2A POPE  593     280.220 290.486  46.820  1.00  0.00            
ATOM   2830  C3A POPE  593     280.640   0.740  43.570  1.00  0.00            
ATOM   2831  C4A POPE  593     280.580   2.660  40.040  1.00  0.00            
ATOM   2832  C1B POPE  593     284.060   2.700  47.120  1.00  0.00            
ATOM   2833  C2B POPE  593     285.190   2.970  43.060  1.00  0.00            
ATOM   2834  C3B POPE  593     286.500   3.160  39.710  1.00  0.00            
ATOM   2835  C4B POPE  593     289.180   0.400  39.480  1.00  0.00            
ATOM   2836  NH3 POPE  594     287.360 168.000  55.080  1.00  0.00            
ATOM   2837  PO4 POPE  594       1.174 168.930  52.220  1.00  0.00            
ATOM   2838  GL1 POPE  594     288.410 166.870  50.180  1.00  0.00            
ATOM   2839  GL2 POPE  594     285.540 168.210  50.580  1.00  0.00            
ATOM   2840  C1A POPE  594     287.570 165.240  46.040  1.00  0.00            
ATOM   2841  D2A POPE  594     287.850 162.940  41.850  1.00  0.00            
ATOM   2842  C3A POPE  594       1.264 160.990  41.530  1.00  0.00            
ATOM   2843  C4A POPE  594       2.824 156.860  40.140  1.00  0.00            
ATOM   2844  C1B POPE  594     285.310 169.790  46.860  1.00  0.00            
ATOM   2845  C2B POPE  594     285.120 173.880  45.380  1.00  0.00            
ATOM   2846  C3B POPE  594     285.040 177.610  41.870  1.00  0.00            
ATOM   2847  C4B POPE  594     284.690 179.830  37.850  1.00  0.00            
ATOM   2848  NH3 POPE  595     194.530 172.570  58.120  1.00  0.00            
ATOM   2849  PO4 POPE  595     191.200 174.940  56.470  1.00  0.00            
ATOM   2850  GL1 POPE  595     193.610 172.060  53.380  1.00  0.00            
ATOM   2851  GL2 POPE  595     192.620 168.810  51.600  1.00  0.00            
ATOM   2852  C1A POPE  595     196.940 170.210  50.540  1.00  0.00            
ATOM   2853  D2A POPE  595     198.170 168.500  46.450  1.00  0.00            
ATOM   2854  C3A POPE  595     197.050 165.140  45.120  1.00  0.00            
ATOM   2855  C4A POPE  595     197.440 161.100  42.620  1.00  0.00            
ATOM   2856  C1B POPE  595     192.680 168.470  47.230  1.00  0.00            
ATOM   2857  C2B POPE  595     193.460 167.650  42.200  1.00  0.00            
ATOM   2858  C3B POPE  595     196.100 165.750  39.850  1.00  0.00            
ATOM   2859  C4B POPE  595     195.770 161.520  37.720  1.00  0.00            
ATOM   2860  NH3 POPE  596     104.000 136.580  51.810  1.00  0.00            
ATOM   2861  PO4 POPE  596     105.170 140.370  52.460  1.00  0.00            
ATOM   2862  GL1 POPE  596     108.250 139.010  49.030  1.00  0.00            
ATOM   2863  GL2 POPE  596     108.480 136.160  47.860  1.00  0.00            
ATOM   2864  C1A POPE  596     109.090 141.130  44.960  1.00  0.00            
ATOM   2865  D2A POPE  596     110.020 142.770  40.940  1.00  0.00            
ATOM   2866  C3A POPE  596     114.440 144.480  39.450  1.00  0.00            
ATOM   2867  C4A POPE  596     115.760 147.170  36.350  1.00  0.00            
ATOM   2868  C1B POPE  596     107.700 136.840  44.020  1.00  0.00            
ATOM   2869  C2B POPE  596     107.290 137.380  39.550  1.00  0.00            
ATOM   2870  C3B POPE  596     106.030 134.820  36.220  1.00  0.00            
ATOM   2871  C4B POPE  596     105.620 133.570  32.130  1.00  0.00            
ATOM   2872  NH3 POPE  597     246.560 245.230  60.310  1.00  0.00            
ATOM   2873  PO4 POPE  597     248.630 240.760  61.850  1.00  0.00            
ATOM   2874  GL1 POPE  597     247.890 239.310  57.420  1.00  0.00            
ATOM   2875  GL2 POPE  597     247.240 241.120  55.750  1.00  0.00            
ATOM   2876  C1A POPE  597     250.080 238.570  52.790  1.00  0.00            
ATOM   2877  D2A POPE  597     249.770 239.840  48.930  1.00  0.00            
ATOM   2878  C3A POPE  597     247.760 244.210  46.580  1.00  0.00            
ATOM   2879  C4A POPE  597     248.340 248.280  43.890  1.00  0.00            
ATOM   2880  C1B POPE  597     245.060 241.020  52.670  1.00  0.00            
ATOM   2881  C2B POPE  597     244.450 241.270  48.270  1.00  0.00            
ATOM   2882  C3B POPE  597     245.000 238.250  44.260  1.00  0.00            
ATOM   2883  C4B POPE  597     245.700 235.780  41.380  1.00  0.00            
ATOM   2884  NH3 POPE  598      91.670   9.310  49.250  1.00  0.00            
ATOM   2885  PO4 POPE  598      89.920  11.700  46.630  1.00  0.00            
ATOM   2886  GL1 POPE  598      93.360  11.130  43.450  1.00  0.00            
ATOM   2887  GL2 POPE  598      93.400  13.820  41.550  1.00  0.00            
ATOM   2888  C1A POPE  598      96.170   9.330  39.860  1.00  0.00            
ATOM   2889  D2A POPE  598      97.710  12.080  35.860  1.00  0.00            
ATOM   2890  C3A POPE  598      99.700  12.220  31.170  1.00  0.00            
ATOM   2891  C4A POPE  598     101.840  14.810  28.510  1.00  0.00            
ATOM   2892  C1B POPE  598      93.390  13.620  37.060  1.00  0.00            
ATOM   2893  C2B POPE  598      91.280  12.440  33.490  1.00  0.00            
ATOM   2894  C3B POPE  598      86.800  11.830  31.820  1.00  0.00            
ATOM   2895  C4B POPE  598      83.270  12.230  35.000  1.00  0.00            
ATOM   2896  NH3 POPE  599      52.000 288.890  49.800  1.00  0.00            
ATOM   2897  PO4 POPE  599      50.520   3.364  49.760  1.00  0.00            
ATOM   2898  GL1 POPE  599      54.680   3.084  47.490  1.00  0.00            
ATOM   2899  GL2 POPE  599      55.130   0.214  45.430  1.00  0.00            
ATOM   2900  C1A POPE  599      56.430   4.564  43.060  1.00  0.00            
ATOM   2901  D2A POPE  599      57.340   4.564  37.840  1.00  0.00            
ATOM   2902  C3A POPE  599      60.110   5.164  34.670  1.00  0.00            
ATOM   2903  C4A POPE  599      61.910   7.284  30.640  1.00  0.00            
ATOM   2904  C1B POPE  599      57.160 287.340  43.230  1.00  0.00            
ATOM   2905  C2B POPE  599      59.050 285.490  40.180  1.00  0.00            
ATOM   2906  C3B POPE  599      58.270 285.880  35.520  1.00  0.00            
ATOM   2907  C4B POPE  599      60.640 286.240  32.200  1.00  0.00            
ATOM   2908  NH3 POPE  600      47.840  87.260  47.250  1.00  0.00            
ATOM   2909  PO4 POPE  600      51.010  85.520  46.720  1.00  0.00            
ATOM   2910  GL1 POPE  600      52.970  86.510  43.570  1.00  0.00            
ATOM   2911  GL2 POPE  600      55.050  83.590  42.380  1.00  0.00            
ATOM   2912  C1A POPE  600      54.900  89.120  40.490  1.00  0.00            
ATOM   2913  D2A POPE  600      56.410  89.810  35.770  1.00  0.00            
ATOM   2914  C3A POPE  600      59.920  91.820  35.600  1.00  0.00            
ATOM   2915  C4A POPE  600      61.940  95.040  32.990  1.00  0.00            
ATOM   2916  C1B POPE  600      53.720  84.820  38.010  1.00  0.00            
ATOM   2917  C2B POPE  600      52.600  82.670  33.390  1.00  0.00            
ATOM   2918  C3B POPE  600      54.050  81.480  29.780  1.00  0.00            
ATOM   2919  C4B POPE  600      56.530  78.890  30.720  1.00  0.00            
ATOM   2920  NH3 POPE  601     224.530  30.500  61.090  1.00  0.00            
ATOM   2921  PO4 POPE  601     227.180  27.460  60.280  1.00  0.00            
ATOM   2922  GL1 POPE  601     226.480  24.870  57.160  1.00  0.00            
ATOM   2923  GL2 POPE  601     229.850  22.860  56.000  1.00  0.00            
ATOM   2924  C1A POPE  601     225.630  25.360  53.720  1.00  0.00            
ATOM   2925  D2A POPE  601     224.830  24.580  50.040  1.00  0.00            
ATOM   2926  C3A POPE  601     226.240  20.600  47.640  1.00  0.00            
ATOM   2927  C4A POPE  601     226.550  18.910  43.120  1.00  0.00            
ATOM   2928  C1B POPE  601     230.840  23.870  52.490  1.00  0.00            
ATOM   2929  C2B POPE  601     231.700  24.880  47.840  1.00  0.00            
ATOM   2930  C3B POPE  601     228.410  24.230  44.660  1.00  0.00            
ATOM   2931  C4B POPE  601     225.600  23.810  40.570  1.00  0.00            
ATOM   2932  NH3 POPE  602     181.900 113.890  55.100  1.00  0.00            
ATOM   2933  PO4 POPE  602     184.680 117.610  53.640  1.00  0.00            
ATOM   2934  GL1 POPE  602     183.660 116.040  50.320  1.00  0.00            
ATOM   2935  GL2 POPE  602     179.230 114.760  50.760  1.00  0.00            
ATOM   2936  C1A POPE  602     184.880 117.140  46.500  1.00  0.00            
ATOM   2937  D2A POPE  602     181.330 117.650  42.040  1.00  0.00            
ATOM   2938  C3A POPE  602     182.890 119.090  37.950  1.00  0.00            
ATOM   2939  C4A POPE  602     182.780 116.940  34.650  1.00  0.00            
ATOM   2940  C1B POPE  602     179.290 116.730  46.740  1.00  0.00            
ATOM   2941  C2B POPE  602     181.130 113.450  45.550  1.00  0.00            
ATOM   2942  C3B POPE  602     183.730 112.660  42.970  1.00  0.00            
ATOM   2943  C4B POPE  602     185.480 110.830  40.510  1.00  0.00            
ATOM   2944  NH3 POPE  603     256.340 104.760  57.320  1.00  0.00            
ATOM   2945  PO4 POPE  603     257.090 100.810  55.830  1.00  0.00            
ATOM   2946  GL1 POPE  603     260.150 100.170  52.090  1.00  0.00            
ATOM   2947  GL2 POPE  603     263.300 101.290  51.890  1.00  0.00            
ATOM   2948  C1A POPE  603     259.260 100.700  48.430  1.00  0.00            
ATOM   2949  D2A POPE  603     260.630 102.860  45.680  1.00  0.00            
ATOM   2950  C3A POPE  603     260.430 104.680  41.890  1.00  0.00            
ATOM   2951  C4A POPE  603     264.260 105.350  38.050  1.00  0.00            
ATOM   2952  C1B POPE  603     265.500  99.500  49.150  1.00  0.00            
ATOM   2953  C2B POPE  603     264.910  99.870  45.450  1.00  0.00            
ATOM   2954  C3B POPE  603     263.790 101.120  42.080  1.00  0.00            
ATOM   2955  C4B POPE  603     261.650 100.380  38.780  1.00  0.00            
ATOM   2956  NH3 POPE  604      55.700 133.490  55.380  1.00  0.00            
ATOM   2957  PO4 POPE  604      58.320 132.070  50.560  1.00  0.00            
ATOM   2958  GL1 POPE  604      58.360 133.130  46.020  1.00  0.00            
ATOM   2959  GL2 POPE  604      57.780 129.360  44.040  1.00  0.00            
ATOM   2960  C1A POPE  604      61.010 133.490  42.090  1.00  0.00            
ATOM   2961  D2A POPE  604      62.640 133.000  38.060  1.00  0.00            
ATOM   2962  C3A POPE  604      61.230 135.590  34.500  1.00  0.00            
ATOM   2963  C4A POPE  604      61.300 137.320  31.020  1.00  0.00            
ATOM   2964  C1B POPE  604      60.330 128.440  41.070  1.00  0.00            
ATOM   2965  C2B POPE  604      60.100 129.720  35.790  1.00  0.00            
ATOM   2966  C3B POPE  604      55.550 129.600  34.750  1.00  0.00            
ATOM   2967  C4B POPE  604      54.170 125.320  33.350  1.00  0.00            
ATOM   2968  NH3 POPE  605     207.380  53.680  58.700  1.00  0.00            
ATOM   2969  PO4 POPE  605     212.120  54.400  57.250  1.00  0.00            
ATOM   2970  GL1 POPE  605     215.320  54.370  53.580  1.00  0.00            
ATOM   2971  GL2 POPE  605     218.790  55.250  53.130  1.00  0.00            
ATOM   2972  C1A POPE  605     216.050  54.640  49.320  1.00  0.00            
ATOM   2973  D2A POPE  605     217.840  53.900  44.860  1.00  0.00            
ATOM   2974  C3A POPE  605     221.250  52.720  42.260  1.00  0.00            
ATOM   2975  C4A POPE  605     223.960  48.630  42.200  1.00  0.00            
ATOM   2976  C1B POPE  605     219.790  58.340  49.680  1.00  0.00            
ATOM   2977  C2B POPE  605     219.090  58.590  45.280  1.00  0.00            
ATOM   2978  C3B POPE  605     219.490  57.360  41.660  1.00  0.00            
ATOM   2979  C4B POPE  605     220.510  59.610  37.370  1.00  0.00            
ATOM   2980  NH3 POPE  606     111.440 281.640  49.370  1.00  0.00            
ATOM   2981  PO4 POPE  606     109.910 286.140  49.750  1.00  0.00            
ATOM   2982  GL1 POPE  606     108.860 284.930  46.430  1.00  0.00            
ATOM   2983  GL2 POPE  606     105.920 283.640  45.930  1.00  0.00            
ATOM   2984  C1A POPE  606     110.050 282.040  43.310  1.00  0.00            
ATOM   2985  D2A POPE  606     112.580 279.350  42.080  1.00  0.00            
ATOM   2986  C3A POPE  606     112.080 277.720  38.540  1.00  0.00            
ATOM   2987  C4A POPE  606     111.720 275.060  35.870  1.00  0.00            
ATOM   2988  C1B POPE  606     105.270 282.890  41.750  1.00  0.00            
ATOM   2989  C2B POPE  606     108.050 281.320  39.000  1.00  0.00            
ATOM   2990  C3B POPE  606     110.680 283.760  36.670  1.00  0.00            
ATOM   2991  C4B POPE  606     113.800 285.450  35.010  1.00  0.00            
ATOM   2992  NH3 POPE  607     127.640   8.810  53.620  1.00  0.00            
ATOM   2993  PO4 POPE  607     128.380  12.810  54.040  1.00  0.00            
ATOM   2994  GL1 POPE  607     129.330  11.190  49.920  1.00  0.00            
ATOM   2995  GL2 POPE  607     129.470   7.920  48.660  1.00  0.00            
ATOM   2996  C1A POPE  607     130.110  12.290  46.100  1.00  0.00            
ATOM   2997  D2A POPE  607     128.420  12.420  42.310  1.00  0.00            
ATOM   2998  C3A POPE  607     128.180  15.690  39.280  1.00  0.00            
ATOM   2999  C4A POPE  607     129.990  19.130  35.690  1.00  0.00            
ATOM   3000  C1B POPE  607     126.370   9.010  46.220  1.00  0.00            
ATOM   3001  C2B POPE  607     125.280  13.960  45.770  1.00  0.00            
ATOM   3002  C3B POPE  607     125.490  17.500  42.810  1.00  0.00            
ATOM   3003  C4B POPE  607     126.520  20.820  40.860  1.00  0.00            
ATOM   3004  NH3 POPE  608     281.900 166.550  53.580  1.00  0.00            
ATOM   3005  PO4 POPE  608     280.130 168.800  50.900  1.00  0.00            
ATOM   3006  GL1 POPE  608     279.450 169.220  47.810  1.00  0.00            
ATOM   3007  GL2 POPE  608     280.240 171.570  45.640  1.00  0.00            
ATOM   3008  C1A POPE  608     276.830 165.710  45.830  1.00  0.00            
ATOM   3009  D2A POPE  608     273.470 163.330  44.910  1.00  0.00            
ATOM   3010  C3A POPE  608     273.220 164.610  41.020  1.00  0.00            
ATOM   3011  C4A POPE  608     274.510 165.130  36.540  1.00  0.00            
ATOM   3012  C1B POPE  608     280.970 174.280  42.170  1.00  0.00            
ATOM   3013  C2B POPE  608     280.600 176.740  38.120  1.00  0.00            
ATOM   3014  C3B POPE  608     278.410 175.220  34.750  1.00  0.00            
ATOM   3015  C4B POPE  608     277.250 178.000  31.030  1.00  0.00            
ATOM   3016  NH3 POPE  609     146.190 197.200  63.430  1.00  0.00            
ATOM   3017  PO4 POPE  609     149.650 196.420  60.780  1.00  0.00            
ATOM   3018  GL1 POPE  609     147.820 197.460  56.050  1.00  0.00            
ATOM   3019  GL2 POPE  609     151.040 199.210  54.510  1.00  0.00            
ATOM   3020  C1A POPE  609     146.860 195.740  52.330  1.00  0.00            
ATOM   3021  D2A POPE  609     147.280 194.260  48.710  1.00  0.00            
ATOM   3022  C3A POPE  609     151.000 195.390  46.250  1.00  0.00            
ATOM   3023  C4A POPE  609     153.340 194.170  43.650  1.00  0.00            
ATOM   3024  C1B POPE  609     155.050 200.710  53.810  1.00  0.00            
ATOM   3025  C2B POPE  609     156.510 201.910  49.550  1.00  0.00            
ATOM   3026  C3B POPE  609     156.140 203.820  45.080  1.00  0.00            
ATOM   3027  C4B POPE  609     152.990 203.920  41.450  1.00  0.00            
ATOM   3028  NH3 POPE  610      37.220 154.090  51.780  1.00  0.00            
ATOM   3029  PO4 POPE  610      42.260 154.000  51.220  1.00  0.00            
ATOM   3030  GL1 POPE  610      40.800 151.160  47.790  1.00  0.00            
ATOM   3031  GL2 POPE  610      37.110 151.400  47.580  1.00  0.00            
ATOM   3032  C1A POPE  610      42.420 150.230  43.260  1.00  0.00            
ATOM   3033  D2A POPE  610      42.280 153.190  38.880  1.00  0.00            
ATOM   3034  C3A POPE  610      45.360 152.270  35.330  1.00  0.00            
ATOM   3035  C4A POPE  610      48.160 154.370  32.000  1.00  0.00            
ATOM   3036  C1B POPE  610      37.690 152.910  42.930  1.00  0.00            
ATOM   3037  C2B POPE  610      37.090 155.340  38.610  1.00  0.00            
ATOM   3038  C3B POPE  610      39.420 153.400  34.830  1.00  0.00            
ATOM   3039  C4B POPE  610      42.600 149.190  32.590  1.00  0.00            
ATOM   3040  NH3 POPE  611     259.220 107.370  61.780  1.00  0.00            
ATOM   3041  PO4 POPE  611     260.610 106.640  58.530  1.00  0.00            
ATOM   3042  GL1 POPE  611     259.370 105.140  53.640  1.00  0.00            
ATOM   3043  GL2 POPE  611     261.930 105.940  50.910  1.00  0.00            
ATOM   3044  C1A POPE  611     256.870 104.400  50.050  1.00  0.00            
ATOM   3045  D2A POPE  611     256.460 104.700  46.260  1.00  0.00            
ATOM   3046  C3A POPE  611     252.440 106.370  43.950  1.00  0.00            
ATOM   3047  C4A POPE  611     250.540 105.610  39.300  1.00  0.00            
ATOM   3048  C1B POPE  611     260.610 108.030  46.220  1.00  0.00            
ATOM   3049  C2B POPE  611     261.980 110.290  42.440  1.00  0.00            
ATOM   3050  C3B POPE  611     260.880 109.120  37.530  1.00  0.00            
ATOM   3051  C4B POPE  611     261.730 107.850  33.160  1.00  0.00            
ATOM   3052  NH3 POPE  612     252.010 169.300  51.680  1.00  0.00            
ATOM   3053  PO4 POPE  612     248.180 169.160  54.520  1.00  0.00            
ATOM   3054  GL1 POPE  612     246.750 167.220  50.540  1.00  0.00            
ATOM   3055  GL2 POPE  612     249.210 166.290  47.860  1.00  0.00            
ATOM   3056  C1A POPE  612     245.110 168.720  46.860  1.00  0.00            
ATOM   3057  D2A POPE  612     241.450 169.670  43.970  1.00  0.00            
ATOM   3058  C3A POPE  612     241.780 172.770  40.730  1.00  0.00            
ATOM   3059  C4A POPE  612     243.150 176.520  41.560  1.00  0.00            
ATOM   3060  C1B POPE  612     250.000 169.210  44.790  1.00  0.00            
ATOM   3061  C2B POPE  612     250.770 169.030  40.690  1.00  0.00            
ATOM   3062  C3B POPE  612     252.200 172.580  37.970  1.00  0.00            
ATOM   3063  C4B POPE  612     255.680 174.410  35.370  1.00  0.00            
ATOM   3064  NH3 POPE  613      16.240 147.900  48.830  1.00  0.00            
ATOM   3065  PO4 POPE  613      14.100 144.440  48.250  1.00  0.00            
ATOM   3066  GL1 POPE  613      12.970 143.620  44.110  1.00  0.00            
ATOM   3067  GL2 POPE  613      11.470 141.300  44.400  1.00  0.00            
ATOM   3068  C1A POPE  613      11.230 145.560  41.140  1.00  0.00            
ATOM   3069  D2A POPE  613       9.830 146.540  37.010  1.00  0.00            
ATOM   3070  C3A POPE  613       9.040 142.580  35.280  1.00  0.00            
ATOM   3071  C4A POPE  613      10.800 139.780  32.890  1.00  0.00            
ATOM   3072  C1B POPE  613       9.410 140.640  40.420  1.00  0.00            
ATOM   3073  C2B POPE  613       8.980 137.570  36.810  1.00  0.00            
ATOM   3074  C3B POPE  613       8.860 134.070  34.720  1.00  0.00            
ATOM   3075  C4B POPE  613       7.130 130.090  34.560  1.00  0.00            
ATOM   3076  NH3 POPE  614     107.550 259.750  53.200  1.00  0.00            
ATOM   3077  PO4 POPE  614     105.810 258.440  49.970  1.00  0.00            
ATOM   3078  GL1 POPE  614     104.260 258.850  45.400  1.00  0.00            
ATOM   3079  GL2 POPE  614     103.850 262.390  44.040  1.00  0.00            
ATOM   3080  C1A POPE  614     105.420 257.770  41.180  1.00  0.00            
ATOM   3081  D2A POPE  614     105.760 258.540  36.760  1.00  0.00            
ATOM   3082  C3A POPE  614     104.320 256.660  34.140  1.00  0.00            
ATOM   3083  C4A POPE  614     105.710 256.320  29.760  1.00  0.00            
ATOM   3084  C1B POPE  614     106.560 262.990  40.860  1.00  0.00            
ATOM   3085  C2B POPE  614     109.900 260.810  38.550  1.00  0.00            
ATOM   3086  C3B POPE  614     111.780 257.010  36.960  1.00  0.00            
ATOM   3087  C4B POPE  614     113.220 252.720  36.120  1.00  0.00            
ATOM   3088  NH3 POPE  615     254.830 113.020  58.900  1.00  0.00            
ATOM   3089  PO4 POPE  615     254.260 108.410  59.550  1.00  0.00            
ATOM   3090  GL1 POPE  615     254.500 108.860  55.310  1.00  0.00            
ATOM   3091  GL2 POPE  615     256.700 110.450  54.560  1.00  0.00            
ATOM   3092  C1A POPE  615     252.450 108.410  51.140  1.00  0.00            
ATOM   3093  D2A POPE  615     250.520 105.050  48.070  1.00  0.00            
ATOM   3094  C3A POPE  615     246.570 104.860  45.480  1.00  0.00            
ATOM   3095  C4A POPE  615     244.410 104.810  41.070  1.00  0.00            
ATOM   3096  C1B POPE  615     257.480 109.280  50.630  1.00  0.00            
ATOM   3097  C2B POPE  615     254.630 109.840  46.660  1.00  0.00            
ATOM   3098  C3B POPE  615     256.860 109.720  43.050  1.00  0.00            
ATOM   3099  C4B POPE  615     255.840 110.830  39.530  1.00  0.00            
ATOM   3100  NH3 POPE  616      86.180 104.130  47.080  1.00  0.00            
ATOM   3101  PO4 POPE  616      85.510 108.910  48.780  1.00  0.00            
ATOM   3102  GL1 POPE  616      84.920 109.120  44.710  1.00  0.00            
ATOM   3103  GL2 POPE  616      82.310 110.330  45.020  1.00  0.00            
ATOM   3104  C1A POPE  616      83.570 108.000  40.150  1.00  0.00            
ATOM   3105  D2A POPE  616      83.670 104.600  36.370  1.00  0.00            
ATOM   3106  C3A POPE  616      83.920 105.350  33.110  1.00  0.00            
ATOM   3107  C4A POPE  616      81.030 105.890  29.290  1.00  0.00            
ATOM   3108  C1B POPE  616      83.830 112.760  41.930  1.00  0.00            
ATOM   3109  C2B POPE  616      85.460 113.530  38.620  1.00  0.00            
ATOM   3110  C3B POPE  616      86.370 113.050  34.970  1.00  0.00            
ATOM   3111  C4B POPE  616      88.610 116.220  31.530  1.00  0.00            
ATOM   3112  NH3 POPE  617     284.300  49.760  53.670  1.00  0.00            
ATOM   3113  PO4 POPE  617     286.640  52.620  52.060  1.00  0.00            
ATOM   3114  GL1 POPE  617     286.590  54.320  48.530  1.00  0.00            
ATOM   3115  GL2 POPE  617     289.240  56.440  47.850  1.00  0.00            
ATOM   3116  C1A POPE  617     283.970  53.770  45.080  1.00  0.00            
ATOM   3117  D2A POPE  617     283.760  52.460  40.640  1.00  0.00            
ATOM   3118  C3A POPE  617     281.850  54.610  37.240  1.00  0.00            
ATOM   3119  C4A POPE  617     279.900  52.850  33.100  1.00  0.00            
ATOM   3120  C1B POPE  617       0.834  56.230  44.030  1.00  0.00            
ATOM   3121  C2B POPE  617       3.414  55.600  40.790  1.00  0.00            
ATOM   3122  C3B POPE  617       5.524  56.930  37.330  1.00  0.00            
ATOM   3123  C4B POPE  617       8.284  59.820  36.780  1.00  0.00            
ATOM   3124  NH3 POPE  618      11.320 269.490  59.650  1.00  0.00            
ATOM   3125  PO4 POPE  618      14.580 271.860  58.490  1.00  0.00            
ATOM   3126  GL1 POPE  618      12.210 271.000  54.400  1.00  0.00            
ATOM   3127  GL2 POPE  618      13.730 273.360  52.640  1.00  0.00            
ATOM   3128  C1A POPE  618      10.940 267.970  51.970  1.00  0.00            
ATOM   3129  D2A POPE  618      12.520 266.560  48.180  1.00  0.00            
ATOM   3130  C3A POPE  618      12.430 266.920  43.790  1.00  0.00            
ATOM   3131  C4A POPE  618      11.690 266.980  39.970  1.00  0.00            
ATOM   3132  C1B POPE  618      13.550 271.510  47.830  1.00  0.00            
ATOM   3133  C2B POPE  618      11.610 272.040  43.160  1.00  0.00            
ATOM   3134  C3B POPE  618      13.750 271.570  40.220  1.00  0.00            
ATOM   3135  C4B POPE  618      16.400 268.390  38.320  1.00  0.00            
ATOM   3136  NH3 POPE  619     237.320 133.440  59.520  1.00  0.00            
ATOM   3137  PO4 POPE  619     239.640 136.580  55.630  1.00  0.00            
ATOM   3138  GL1 POPE  619     242.050 135.750  52.790  1.00  0.00            
ATOM   3139  GL2 POPE  619     243.960 133.210  52.810  1.00  0.00            
ATOM   3140  C1A POPE  619     242.850 137.620  48.270  1.00  0.00            
ATOM   3141  D2A POPE  619     241.450 137.140  44.150  1.00  0.00            
ATOM   3142  C3A POPE  619     244.550 136.650  40.690  1.00  0.00            
ATOM   3143  C4A POPE  619     247.830 139.990  38.320  1.00  0.00            
ATOM   3144  C1B POPE  619     245.300 133.270  49.050  1.00  0.00            
ATOM   3145  C2B POPE  619     243.630 132.570  45.420  1.00  0.00            
ATOM   3146  C3B POPE  619     241.590 132.350  40.970  1.00  0.00            
ATOM   3147  C4B POPE  619     242.730 134.490  36.660  1.00  0.00            
ATOM   3148  NH3 POPE  620      27.710 124.810  48.990  1.00  0.00            
ATOM   3149  PO4 POPE  620      26.000 129.480  50.030  1.00  0.00            
ATOM   3150  GL1 POPE  620      25.470 128.380  45.860  1.00  0.00            
ATOM   3151  GL2 POPE  620      23.750 125.030  46.480  1.00  0.00            
ATOM   3152  C1A POPE  620      28.800 127.390  43.230  1.00  0.00            
ATOM   3153  D2A POPE  620      30.750 127.860  39.860  1.00  0.00            
ATOM   3154  C3A POPE  620      28.210 128.630  36.090  1.00  0.00            
ATOM   3155  C4A POPE  620      24.930 125.470  35.850  1.00  0.00            
ATOM   3156  C1B POPE  620      25.970 123.360  42.810  1.00  0.00            
ATOM   3157  C2B POPE  620      27.790 123.520  39.170  1.00  0.00            
ATOM   3158  C3B POPE  620      29.680 122.670  34.890  1.00  0.00            
ATOM   3159  C4B POPE  620      30.510 123.100  31.000  1.00  0.00            
ATOM   3160  NH3 POPE  621     257.960 197.280  53.150  1.00  0.00            
ATOM   3161  PO4 POPE  621     255.980 201.010  52.760  1.00  0.00            
ATOM   3162  GL1 POPE  621     253.760 198.480  49.340  1.00  0.00            
ATOM   3163  GL2 POPE  621     256.450 198.140  48.180  1.00  0.00            
ATOM   3164  C1A POPE  621     250.740 195.440  46.080  1.00  0.00            
ATOM   3165  D2A POPE  621     247.920 196.740  42.140  1.00  0.00            
ATOM   3166  C3A POPE  621     246.260 194.680  38.790  1.00  0.00            
ATOM   3167  C4A POPE  621     250.080 190.700  36.730  1.00  0.00            
ATOM   3168  C1B POPE  621     258.360 199.040  43.950  1.00  0.00            
ATOM   3169  C2B POPE  621     259.120 199.760  39.290  1.00  0.00            
ATOM   3170  C3B POPE  621     255.630 199.630  36.240  1.00  0.00            
ATOM   3171  C4B POPE  621     252.100 200.980  34.770  1.00  0.00            
ATOM   3172  NH3 POPE  622     214.660 161.700  58.640  1.00  0.00            
ATOM   3173  PO4 POPE  622     211.110 163.320  56.860  1.00  0.00            
ATOM   3174  GL1 POPE  622     212.260 164.470  52.130  1.00  0.00            
ATOM   3175  GL2 POPE  622     214.170 167.450  51.120  1.00  0.00            
ATOM   3176  C1A POPE  622     213.880 162.600  47.520  1.00  0.00            
ATOM   3177  D2A POPE  622     214.970 160.390  43.670  1.00  0.00            
ATOM   3178  C3A POPE  622     210.690 160.180  41.450  1.00  0.00            
ATOM   3179  C4A POPE  622     207.210 159.370  37.510  1.00  0.00            
ATOM   3180  C1B POPE  622     212.640 169.520  48.310  1.00  0.00            
ATOM   3181  C2B POPE  622     211.570 170.660  44.250  1.00  0.00            
ATOM   3182  C3B POPE  622     211.000 173.660  41.640  1.00  0.00            
ATOM   3183  C4B POPE  622     210.720 174.760  37.410  1.00  0.00            
ATOM   3184  NH3 POPE  623     152.630 184.700  61.990  1.00  0.00            
ATOM   3185  PO4 POPE  623     152.930 189.440  63.530  1.00  0.00            
ATOM   3186  GL1 POPE  623     154.390 190.540  59.870  1.00  0.00            
ATOM   3187  GL2 POPE  623     154.340 187.960  58.470  1.00  0.00            
ATOM   3188  C1A POPE  623     158.880 192.690  56.950  1.00  0.00            
ATOM   3189  D2A POPE  623     163.160 193.260  54.200  1.00  0.00            
ATOM   3190  C3A POPE  623     163.830 196.140  51.810  1.00  0.00            
ATOM   3191  C4A POPE  623     165.420 197.000  47.070  1.00  0.00            
ATOM   3192  C1B POPE  623     154.020 190.210  54.840  1.00  0.00            
ATOM   3193  C2B POPE  623     154.710 195.110  55.320  1.00  0.00            
ATOM   3194  C3B POPE  623     157.630 197.820  57.420  1.00  0.00            
ATOM   3195  C4B POPE  623     161.950 196.720  57.830  1.00  0.00            
ATOM   3196  NH3 POPE  624     107.690 268.880  49.570  1.00  0.00            
ATOM   3197  PO4 POPE  624     108.410 272.900  47.580  1.00  0.00            
ATOM   3198  GL1 POPE  624     110.930 270.560  45.410  1.00  0.00            
ATOM   3199  GL2 POPE  624     112.070 268.270  45.860  1.00  0.00            
ATOM   3200  C1A POPE  624     111.000 270.220  40.420  1.00  0.00            
ATOM   3201  D2A POPE  624     112.340 270.070  37.030  1.00  0.00            
ATOM   3202  C3A POPE  624     113.080 266.750  33.560  1.00  0.00            
ATOM   3203  C4A POPE  624     114.660 263.820  30.200  1.00  0.00            
ATOM   3204  C1B POPE  624     115.570 270.090  43.590  1.00  0.00            
ATOM   3205  C2B POPE  624     115.920 272.900  39.860  1.00  0.00            
ATOM   3206  C3B POPE  624     117.840 273.230  36.730  1.00  0.00            
ATOM   3207  C4B POPE  624     120.980 274.900  33.980  1.00  0.00            
ATOM   3208  NH3 POPE  625       8.570   3.570  56.460  1.00  0.00            
ATOM   3209  PO4 POPE  625       8.680   5.090  53.170  1.00  0.00            
ATOM   3210  GL1 POPE  625       8.910   4.420  49.310  1.00  0.00            
ATOM   3211  GL2 POPE  625       6.180   4.150  48.860  1.00  0.00            
ATOM   3212  C1A POPE  625       8.950   7.830  46.170  1.00  0.00            
ATOM   3213  D2A POPE  625       8.540   9.740  42.430  1.00  0.00            
ATOM   3214  C3A POPE  625      10.770   7.540  40.200  1.00  0.00            
ATOM   3215  C4A POPE  625      10.690   4.480  37.860  1.00  0.00            
ATOM   3216  C1B POPE  625       4.940   3.370  45.370  1.00  0.00            
ATOM   3217  C2B POPE  625       5.990   0.400  43.110  1.00  0.00            
ATOM   3218  C3B POPE  625      10.030 290.216  39.830  1.00  0.00            
ATOM   3219  C4B POPE  625      11.580   0.360  34.950  1.00  0.00            
ATOM   3220  NH3 POPE  626     105.400 212.480  55.340  1.00  0.00            
ATOM   3221  PO4 POPE  626     101.310 215.260  56.310  1.00  0.00            
ATOM   3222  GL1 POPE  626     102.900 215.990  52.580  1.00  0.00            
ATOM   3223  GL2 POPE  626      99.790 215.610  50.920  1.00  0.00            
ATOM   3224  C1A POPE  626     104.600 214.930  47.670  1.00  0.00            
ATOM   3225  D2A POPE  626     104.860 213.260  43.500  1.00  0.00            
ATOM   3226  C3A POPE  626     103.660 209.670  39.630  1.00  0.00            
ATOM   3227  C4A POPE  626     104.390 208.080  35.310  1.00  0.00            
ATOM   3228  C1B POPE  626     100.300 215.370  45.420  1.00  0.00            
ATOM   3229  C2B POPE  626     100.180 213.870  41.370  1.00  0.00            
ATOM   3230  C3B POPE  626     102.410 214.230  37.270  1.00  0.00            
ATOM   3231  C4B POPE  626     101.930 216.400  33.340  1.00  0.00            
ATOM   3232  NH3 POPE  627      20.410 202.680  50.440  1.00  0.00            
ATOM   3233  PO4 POPE  627      17.770 198.140  50.460  1.00  0.00            
ATOM   3234  GL1 POPE  627      17.980 200.170  46.440  1.00  0.00            
ATOM   3235  GL2 POPE  627      20.820 200.050  44.700  1.00  0.00            
ATOM   3236  C1A POPE  627      16.610 202.360  41.250  1.00  0.00            
ATOM   3237  D2A POPE  627      16.340 200.980  37.330  1.00  0.00            
ATOM   3238  C3A POPE  627      14.720 196.570  36.120  1.00  0.00            
ATOM   3239  C4A POPE  627      12.840 194.220  32.840  1.00  0.00            
ATOM   3240  C1B POPE  627      20.950 200.100  41.370  1.00  0.00            
ATOM   3241  C2B POPE  627      19.190 196.450  38.300  1.00  0.00            
ATOM   3242  C3B POPE  627      19.110 196.570  33.730  1.00  0.00            
ATOM   3243  C4B POPE  627      21.920 198.400  30.920  1.00  0.00            
ATOM   3244  NH3 POPE  628     128.140 184.040  57.280  1.00  0.00            
ATOM   3245  PO4 POPE  628     132.020 181.490  58.300  1.00  0.00            
ATOM   3246  GL1 POPE  628     130.420 180.520  54.910  1.00  0.00            
ATOM   3247  GL2 POPE  628     127.130 181.280  52.220  1.00  0.00            
ATOM   3248  C1A POPE  628     131.620 181.370  50.310  1.00  0.00            
ATOM   3249  D2A POPE  628     132.180 182.610  46.270  1.00  0.00            
ATOM   3250  C3A POPE  628     130.810 182.540  41.710  1.00  0.00            
ATOM   3251  C4A POPE  628     129.910 180.550  36.770  1.00  0.00            
ATOM   3252  C1B POPE  628     126.470 181.770  48.710  1.00  0.00            
ATOM   3253  C2B POPE  628     127.820 183.770  45.280  1.00  0.00            
ATOM   3254  C3B POPE  628     128.420 186.660  42.640  1.00  0.00            
ATOM   3255  C4B POPE  628     130.430 190.690  41.470  1.00  0.00            
ATOM   3256  NH3 POPE  629     212.830  93.900  54.270  1.00  0.00            
ATOM   3257  PO4 POPE  629     214.100  97.780  54.770  1.00  0.00            
ATOM   3258  GL1 POPE  629     215.380  96.320  50.600  1.00  0.00            
ATOM   3259  GL2 POPE  629     219.190  95.750  49.400  1.00  0.00            
ATOM   3260  C1A POPE  629     216.260  98.800  46.620  1.00  0.00            
ATOM   3261  D2A POPE  629     214.320 101.740  43.480  1.00  0.00            
ATOM   3262  C3A POPE  629     214.940  99.740  39.650  1.00  0.00            
ATOM   3263  C4A POPE  629     218.340  98.570  37.270  1.00  0.00            
ATOM   3264  C1B POPE  629     221.630  94.380  45.200  1.00  0.00            
ATOM   3265  C2B POPE  629     225.100  93.840  42.830  1.00  0.00            
ATOM   3266  C3B POPE  629     226.040  95.410  39.750  1.00  0.00            
ATOM   3267  C4B POPE  629     228.380  96.300  36.530  1.00  0.00            
ATOM   3268  NH3 POPE  630     288.810 223.350  57.980  1.00  0.00            
ATOM   3269  PO4 POPE  630     286.410 221.500  54.880  1.00  0.00            
ATOM   3270  GL1 POPE  630     287.010 221.810  50.570  1.00  0.00            
ATOM   3271  GL2 POPE  630     289.530 218.530  50.280  1.00  0.00            
ATOM   3272  C1A POPE  630     284.640 221.870  47.110  1.00  0.00            
ATOM   3273  D2A POPE  630     280.730 224.610  46.380  1.00  0.00            
ATOM   3274  C3A POPE  630     277.980 224.710  42.840  1.00  0.00            
ATOM   3275  C4A POPE  630     279.460 224.770  38.020  1.00  0.00            
ATOM   3276  C1B POPE  630     286.330 216.840  47.200  1.00  0.00            
ATOM   3277  C2B POPE  630     285.790 216.700  43.800  1.00  0.00            
ATOM   3278  C3B POPE  630     283.740 214.160  40.150  1.00  0.00            
ATOM   3279  C4B POPE  630     284.010 212.190  35.580  1.00  0.00            
ATOM   3280  NH3 POPE  631     243.370 284.910  59.510  1.00  0.00            
ATOM   3281  PO4 POPE  631     247.870 285.210  59.630  1.00  0.00            
ATOM   3282  GL1 POPE  631     249.050 287.380  56.240  1.00  0.00            
ATOM   3283  GL2 POPE  631     252.080 286.750  56.640  1.00  0.00            
ATOM   3284  C1A POPE  631     250.450 285.760  52.380  1.00  0.00            
ATOM   3285  D2A POPE  631     250.540 287.960  48.190  1.00  0.00            
ATOM   3286  C3A POPE  631     247.760 289.210  45.190  1.00  0.00            
ATOM   3287  C4A POPE  631     244.660 286.260  43.560  1.00  0.00            
ATOM   3288  C1B POPE  631     255.040 285.380  52.710  1.00  0.00            
ATOM   3289  C2B POPE  631     254.070 284.510  48.670  1.00  0.00            
ATOM   3290  C3B POPE  631     252.170 284.550  45.060  1.00  0.00            
ATOM   3291  C4B POPE  631     251.020 287.440  41.460  1.00  0.00            
ATOM   3292  NH3 POPE  632      59.800 121.480  49.320  1.00  0.00            
ATOM   3293  PO4 POPE  632      63.360 124.320  47.680  1.00  0.00            
ATOM   3294  GL1 POPE  632      60.490 123.930  45.280  1.00  0.00            
ATOM   3295  GL2 POPE  632      62.150 120.390  44.190  1.00  0.00            
ATOM   3296  C1A POPE  632      57.020 124.340  42.960  1.00  0.00            
ATOM   3297  D2A POPE  632      53.700 124.670  40.550  1.00  0.00            
ATOM   3298  C3A POPE  632      54.190 122.130  37.470  1.00  0.00            
ATOM   3299  C4A POPE  632      52.200 120.370  33.180  1.00  0.00            
ATOM   3300  C1B POPE  632      59.160 119.840  39.460  1.00  0.00            
ATOM   3301  C2B POPE  632      60.440 121.450  35.260  1.00  0.00            
ATOM   3302  C3B POPE  632      62.420 122.300  30.860  1.00  0.00            
ATOM   3303  C4B POPE  632      65.760 122.790  27.990  1.00  0.00            
ATOM   3304  NH3 POPE  633      33.780  17.180  50.460  1.00  0.00            
ATOM   3305  PO4 POPE  633      38.280  15.650  49.320  1.00  0.00            
ATOM   3306  GL1 POPE  633      38.530  14.280  45.680  1.00  0.00            
ATOM   3307  GL2 POPE  633      41.140  15.370  45.150  1.00  0.00            
ATOM   3308  C1A POPE  633      37.110  14.110  41.660  1.00  0.00            
ATOM   3309  D2A POPE  633      33.770  11.490  41.220  1.00  0.00            
ATOM   3310  C3A POPE  633      30.350  15.390  39.330  1.00  0.00            
ATOM   3311  C4A POPE  633      27.520  18.420  37.940  1.00  0.00            
ATOM   3312  C1B POPE  633      42.010  15.210  40.470  1.00  0.00            
ATOM   3313  C2B POPE  633      43.500  15.240  35.960  1.00  0.00            
ATOM   3314  C3B POPE  633      42.150  15.640  31.840  1.00  0.00            
ATOM   3315  C4B POPE  633      45.120  14.770  28.730  1.00  0.00            
ATOM   3316  NH3 POPE  634     202.230  60.450  57.310  1.00  0.00            
ATOM   3317  PO4 POPE  634     206.330  59.310  57.110  1.00  0.00            
ATOM   3318  GL1 POPE  634     206.290  57.740  53.150  1.00  0.00            
ATOM   3319  GL2 POPE  634     208.300  55.210  54.160  1.00  0.00            
ATOM   3320  C1A POPE  634     207.960  59.090  49.300  1.00  0.00            
ATOM   3321  D2A POPE  634     204.520  59.620  45.350  1.00  0.00            
ATOM   3322  C3A POPE  634     204.180  60.820  41.270  1.00  0.00            
ATOM   3323  C4A POPE  634     205.600  59.010  37.590  1.00  0.00            
ATOM   3324  C1B POPE  634     207.630  54.380  49.920  1.00  0.00            
ATOM   3325  C2B POPE  634     207.290  54.920  45.840  1.00  0.00            
ATOM   3326  C3B POPE  634     206.760  54.720  41.950  1.00  0.00            
ATOM   3327  C4B POPE  634     208.650  54.460  37.020  1.00  0.00            
ATOM   3328  NH3 POPE  635     115.100 285.550  53.960  1.00  0.00            
ATOM   3329  PO4 POPE  635     115.320 285.550  49.920  1.00  0.00            
ATOM   3330  GL1 POPE  635     115.510 282.710  45.640  1.00  0.00            
ATOM   3331  GL2 POPE  635     113.820 284.480  44.830  1.00  0.00            
ATOM   3332  C1A POPE  635     117.800 282.840  42.100  1.00  0.00            
ATOM   3333  D2A POPE  635     120.740 284.070  38.970  1.00  0.00            
ATOM   3334  C3A POPE  635     118.660 283.940  34.880  1.00  0.00            
ATOM   3335  C4A POPE  635     118.070 286.700  32.160  1.00  0.00            
ATOM   3336  C1B POPE  635     112.260 286.890  42.920  1.00  0.00            
ATOM   3337  C2B POPE  635     108.770 286.410  40.640  1.00  0.00            
ATOM   3338  C3B POPE  635     104.220 286.190  38.430  1.00  0.00            
ATOM   3339  C4B POPE  635     100.740 285.930  36.350  1.00  0.00            
ATOM   3340  NH3 POPE  636      93.140  76.380  51.580  1.00  0.00            
ATOM   3341  PO4 POPE  636      89.620  73.700  50.110  1.00  0.00            
ATOM   3342  GL1 POPE  636      90.640  75.850  45.660  1.00  0.00            
ATOM   3343  GL2 POPE  636      88.180  75.280  42.790  1.00  0.00            
ATOM   3344  C1A POPE  636      93.610  76.170  42.860  1.00  0.00            
ATOM   3345  D2A POPE  636      92.640  74.140  39.340  1.00  0.00            
ATOM   3346  C3A POPE  636      90.410  75.850  36.640  1.00  0.00            
ATOM   3347  C4A POPE  636      89.160  77.750  33.220  1.00  0.00            
ATOM   3348  C1B POPE  636      87.160  72.830  39.080  1.00  0.00            
ATOM   3349  C2B POPE  636      88.770  70.590  35.540  1.00  0.00            
ATOM   3350  C3B POPE  636      90.560  69.090  31.760  1.00  0.00            
ATOM   3351  C4B POPE  636      90.340  66.180  29.070  1.00  0.00            
ATOM   3352  NH3 POPE  637     215.800 136.070  53.800  1.00  0.00            
ATOM   3353  PO4 POPE  637     219.740 132.550  53.930  1.00  0.00            
ATOM   3354  GL1 POPE  637     220.240 130.960  50.160  1.00  0.00            
ATOM   3355  GL2 POPE  637     220.230 127.750  50.810  1.00  0.00            
ATOM   3356  C1A POPE  637     221.640 133.180  46.080  1.00  0.00            
ATOM   3357  D2A POPE  637     224.240 135.810  43.100  1.00  0.00            
ATOM   3358  C3A POPE  637     222.520 139.470  39.760  1.00  0.00            
ATOM   3359  C4A POPE  637     218.910 139.920  36.080  1.00  0.00            
ATOM   3360  C1B POPE  637     218.480 123.360  49.720  1.00  0.00            
ATOM   3361  C2B POPE  637     218.720 119.210  46.940  1.00  0.00            
ATOM   3362  C3B POPE  637     216.630 118.080  43.590  1.00  0.00            
ATOM   3363  C4B POPE  637     215.210 117.050  39.360  1.00  0.00            
ATOM   3364  NH3 POPE  638      85.100 113.920  47.920  1.00  0.00            
ATOM   3365  PO4 POPE  638      84.540 118.850  50.870  1.00  0.00            
ATOM   3366  GL1 POPE  638      84.630 119.220  47.070  1.00  0.00            
ATOM   3367  GL2 POPE  638      80.990 120.030  45.980  1.00  0.00            
ATOM   3368  C1A POPE  638      84.730 117.620  43.200  1.00  0.00            
ATOM   3369  D2A POPE  638      88.830 114.890  41.990  1.00  0.00            
ATOM   3370  C3A POPE  638      88.890 111.190  42.720  1.00  0.00            
ATOM   3371  C4A POPE  638      88.700 106.960  39.980  1.00  0.00            
ATOM   3372  C1B POPE  638      80.590 121.490  42.510  1.00  0.00            
ATOM   3373  C2B POPE  638      79.690 122.180  37.180  1.00  0.00            
ATOM   3374  C3B POPE  638      80.890 121.890  32.910  1.00  0.00            
ATOM   3375  C4B POPE  638      79.660 123.990  30.090  1.00  0.00            
ATOM   3376  NH3 POPE  639      73.940 155.410  56.060  1.00  0.00            
ATOM   3377  PO4 POPE  639      77.390 154.390  52.750  1.00  0.00            
ATOM   3378  GL1 POPE  639      80.120 151.740  50.000  1.00  0.00            
ATOM   3379  GL2 POPE  639      78.230 149.970  49.310  1.00  0.00            
ATOM   3380  C1A POPE  639      82.410 150.170  46.010  1.00  0.00            
ATOM   3381  D2A POPE  639      82.880 148.380  42.140  1.00  0.00            
ATOM   3382  C3A POPE  639      80.070 149.810  38.750  1.00  0.00            
ATOM   3383  C4A POPE  639      79.280 149.760  35.370  1.00  0.00            
ATOM   3384  C1B POPE  639      77.300 150.050  44.550  1.00  0.00            
ATOM   3385  C2B POPE  639      76.130 153.000  42.070  1.00  0.00            
ATOM   3386  C3B POPE  639      77.570 153.670  39.710  1.00  0.00            
ATOM   3387  C4B POPE  639      80.290 155.360  37.370  1.00  0.00            
ATOM   3388  NH3 POPE  640     130.850 273.850  58.880  1.00  0.00            
ATOM   3389  PO4 POPE  640     131.100 271.040  56.570  1.00  0.00            
ATOM   3390  GL1 POPE  640     133.290 271.210  52.320  1.00  0.00            
ATOM   3391  GL2 POPE  640     136.650 272.310  51.760  1.00  0.00            
ATOM   3392  C1A POPE  640     134.280 271.570  47.830  1.00  0.00            
ATOM   3393  D2A POPE  640     134.970 270.490  43.270  1.00  0.00            
ATOM   3394  C3A POPE  640     133.640 270.700  39.330  1.00  0.00            
ATOM   3395  C4A POPE  640     131.890 267.910  35.990  1.00  0.00            
ATOM   3396  C1B POPE  640     137.980 274.300  48.330  1.00  0.00            
ATOM   3397  C2B POPE  640     137.340 275.450  44.660  1.00  0.00            
ATOM   3398  C3B POPE  640     135.000 275.220  41.080  1.00  0.00            
ATOM   3399  C4B POPE  640     136.150 276.290  37.190  1.00  0.00            
ATOM   3400  NH3 POPE  641     255.790 154.860  54.760  1.00  0.00            
ATOM   3401  PO4 POPE  641     252.290 153.730  52.610  1.00  0.00            
ATOM   3402  GL1 POPE  641     250.870 154.370  48.580  1.00  0.00            
ATOM   3403  GL2 POPE  641     248.150 153.150  48.050  1.00  0.00            
ATOM   3404  C1A POPE  641     252.890 155.940  43.870  1.00  0.00            
ATOM   3405  D2A POPE  641     252.420 157.920  41.020  1.00  0.00            
ATOM   3406  C3A POPE  641     248.490 158.340  39.750  1.00  0.00            
ATOM   3407  C4A POPE  641     245.660 157.960  36.350  1.00  0.00            
ATOM   3408  C1B POPE  641     247.720 155.220  44.210  1.00  0.00            
ATOM   3409  C2B POPE  641     244.910 155.180  40.980  1.00  0.00            
ATOM   3410  C3B POPE  641     245.060 152.870  36.920  1.00  0.00            
ATOM   3411  C4B POPE  641     247.630 152.240  32.750  1.00  0.00            
ATOM   3412  NH3 POPE  642      65.080 262.180  52.190  1.00  0.00            
ATOM   3413  PO4 POPE  642      68.080 260.040  52.220  1.00  0.00            
ATOM   3414  GL1 POPE  642      67.840 261.010  47.770  1.00  0.00            
ATOM   3415  GL2 POPE  642      66.470 263.710  46.240  1.00  0.00            
ATOM   3416  C1A POPE  642      69.850 260.450  43.920  1.00  0.00            
ATOM   3417  D2A POPE  642      72.100 260.710  39.810  1.00  0.00            
ATOM   3418  C3A POPE  642      70.490 264.230  36.900  1.00  0.00            
ATOM   3419  C4A POPE  642      69.970 265.450  32.820  1.00  0.00            
ATOM   3420  C1B POPE  642      67.050 264.040  41.320  1.00  0.00            
ATOM   3421  C2B POPE  642      66.250 265.980  37.120  1.00  0.00            
ATOM   3422  C3B POPE  642      68.950 269.550  35.370  1.00  0.00            
ATOM   3423  C4B POPE  642      73.870 269.370  33.800  1.00  0.00            
ATOM   3424  NH3 POPE  643       8.290 118.180  56.000  1.00  0.00            
ATOM   3425  PO4 POPE  643      11.790 118.850  52.450  1.00  0.00            
ATOM   3426  GL1 POPE  643      10.720 116.550  48.120  1.00  0.00            
ATOM   3427  GL2 POPE  643      13.170 118.220  47.030  1.00  0.00            
ATOM   3428  C1A POPE  643      10.470 115.670  43.510  1.00  0.00            
ATOM   3429  D2A POPE  643      11.390 115.080  38.900  1.00  0.00            
ATOM   3430  C3A POPE  643       9.040 114.020  35.560  1.00  0.00            
ATOM   3431  C4A POPE  643       8.590 111.720  31.660  1.00  0.00            
ATOM   3432  C1B POPE  643      14.710 118.650  43.120  1.00  0.00            
ATOM   3433  C2B POPE  643      15.180 119.870  39.130  1.00  0.00            
ATOM   3434  C3B POPE  643      17.130 122.600  36.390  1.00  0.00            
ATOM   3435  C4B POPE  643      21.450 122.070  33.490  1.00  0.00            
ATOM   3436  NH3 POPE  644      14.910 203.420  49.060  1.00  0.00            
ATOM   3437  PO4 POPE  644      12.760 208.020  50.160  1.00  0.00            
ATOM   3438  GL1 POPE  644      14.270 207.620  46.620  1.00  0.00            
ATOM   3439  GL2 POPE  644      15.980 210.130  46.080  1.00  0.00            
ATOM   3440  C1A POPE  644      13.660 205.720  42.610  1.00  0.00            
ATOM   3441  D2A POPE  644      11.790 205.040  39.680  1.00  0.00            
ATOM   3442  C3A POPE  644      10.690 207.620  36.400  1.00  0.00            
ATOM   3443  C4A POPE  644      12.130 208.310  31.630  1.00  0.00            
ATOM   3444  C1B POPE  644      17.850 212.330  42.240  1.00  0.00            
ATOM   3445  C2B POPE  644      19.440 210.770  38.680  1.00  0.00            
ATOM   3446  C3B POPE  644      20.730 209.780  35.260  1.00  0.00            
ATOM   3447  C4B POPE  644      24.020 211.020  32.590  1.00  0.00            
ATOM   3448  NH3 POPE  645     219.760  82.700  54.950  1.00  0.00            
ATOM   3449  PO4 POPE  645     220.210  78.210  54.500  1.00  0.00            
ATOM   3450  GL1 POPE  645     217.920  77.000  50.540  1.00  0.00            
ATOM   3451  GL2 POPE  645     215.920  79.530  50.760  1.00  0.00            
ATOM   3452  C1A POPE  645     219.510  76.760  46.910  1.00  0.00            
ATOM   3453  D2A POPE  645     219.700  78.080  42.770  1.00  0.00            
ATOM   3454  C3A POPE  645     216.340  77.570  39.880  1.00  0.00            
ATOM   3455  C4A POPE  645     214.450  78.060  37.000  1.00  0.00            
ATOM   3456  C1B POPE  645     218.770  81.680  46.690  1.00  0.00            
ATOM   3457  C2B POPE  645     222.710  82.560  46.060  1.00  0.00            
ATOM   3458  C3B POPE  645     225.780  83.970  43.660  1.00  0.00            
ATOM   3459  C4B POPE  645     226.230  85.700  39.720  1.00  0.00            
ATOM   3460  NH3 POPE  646     220.720  11.080  61.670  1.00  0.00            
ATOM   3461  PO4 POPE  646     220.640  14.930  63.460  1.00  0.00            
ATOM   3462  GL1 POPE  646     218.880  14.480  58.580  1.00  0.00            
ATOM   3463  GL2 POPE  646     216.010  14.090  58.170  1.00  0.00            
ATOM   3464  C1A POPE  646     217.790  18.750  56.850  1.00  0.00            
ATOM   3465  D2A POPE  646     221.370  21.810  55.820  1.00  0.00            
ATOM   3466  C3A POPE  646     220.420  24.690  52.680  1.00  0.00            
ATOM   3467  C4A POPE  646     219.570  26.910  49.700  1.00  0.00            
ATOM   3468  C1B POPE  646     217.760  14.130  53.870  1.00  0.00            
ATOM   3469  C2B POPE  646     216.420  13.820  50.840  1.00  0.00            
ATOM   3470  C3B POPE  646     213.150  16.180  47.760  1.00  0.00            
ATOM   3471  C4B POPE  646     211.850  20.490  47.700  1.00  0.00            
ATOM   3472  NH3 POPE  647     200.700   9.840  59.220  1.00  0.00            
ATOM   3473  PO4 POPE  647     197.720   6.960  60.570  1.00  0.00            
ATOM   3474  GL1 POPE  647     196.360   9.710  56.840  1.00  0.00            
ATOM   3475  GL2 POPE  647     194.230  11.900  57.350  1.00  0.00            
ATOM   3476  C1A POPE  647     197.070  10.240  52.280  1.00  0.00            
ATOM   3477  D2A POPE  647     200.110  13.340  49.250  1.00  0.00            
ATOM   3478  C3A POPE  647     200.330  12.590  44.780  1.00  0.00            
ATOM   3479  C4A POPE  647     196.920  11.120  42.130  1.00  0.00            
ATOM   3480  C1B POPE  647     193.670  13.520  53.570  1.00  0.00            
ATOM   3481  C2B POPE  647     192.090  11.120  49.860  1.00  0.00            
ATOM   3482  C3B POPE  647     191.260  10.900  45.310  1.00  0.00            
ATOM   3483  C4B POPE  647     193.000   7.280  43.820  1.00  0.00            
ATOM   3484  NH3 POPE  648       3.560 106.680  51.650  1.00  0.00            
ATOM   3485  PO4 POPE  648       0.160 109.650  50.980  1.00  0.00            
ATOM   3486  GL1 POPE  648     290.686 111.410  46.310  1.00  0.00            
ATOM   3487  GL2 POPE  648       0.310 115.070  45.630  1.00  0.00            
ATOM   3488  C1A POPE  648     289.926 110.960  41.570  1.00  0.00            
ATOM   3489  D2A POPE  648     289.346 112.440  36.950  1.00  0.00            
ATOM   3490  C3A POPE  648       1.270 116.410  35.550  1.00  0.00            
ATOM   3491  C4A POPE  648       0.330 116.440  32.320  1.00  0.00            
ATOM   3492  C1B POPE  648       1.340 116.050  41.070  1.00  0.00            
ATOM   3493  C2B POPE  648       5.790 116.240  38.570  1.00  0.00            
ATOM   3494  C3B POPE  648       8.260 119.160  35.520  1.00  0.00            
ATOM   3495  C4B POPE  648       7.710 122.500  36.920  1.00  0.00            
ATOM   3496  NH3 POPE  649     177.340  30.840  58.180  1.00  0.00            
ATOM   3497  PO4 POPE  649     175.790  34.890  57.410  1.00  0.00            
ATOM   3498  GL1 POPE  649     174.910  33.200  54.240  1.00  0.00            
ATOM   3499  GL2 POPE  649     172.590  33.730  53.160  1.00  0.00            
ATOM   3500  C1A POPE  649     176.860  32.180  50.530  1.00  0.00            
ATOM   3501  D2A POPE  649     178.950  32.360  47.140  1.00  0.00            
ATOM   3502  C3A POPE  649     177.850  28.730  43.760  1.00  0.00            
ATOM   3503  C4A POPE  649     175.790  28.980  38.970  1.00  0.00            
ATOM   3504  C1B POPE  649     171.890  33.770  49.250  1.00  0.00            
ATOM   3505  C2B POPE  649     173.970  33.380  45.180  1.00  0.00            
ATOM   3506  C3B POPE  649     176.440  32.850  41.540  1.00  0.00            
ATOM   3507  C4B POPE  649     179.160  32.430  37.280  1.00  0.00            
ATOM   3508  NH3 POPE  650     173.120  77.250  57.380  1.00  0.00            
ATOM   3509  PO4 POPE  650     169.920  80.140  58.140  1.00  0.00            
ATOM   3510  GL1 POPE  650     171.160  79.820  53.440  1.00  0.00            
ATOM   3511  GL2 POPE  650     171.600  76.160  52.550  1.00  0.00            
ATOM   3512  C1A POPE  650     171.410  80.360  49.400  1.00  0.00            
ATOM   3513  D2A POPE  650     172.770  80.910  45.650  1.00  0.00            
ATOM   3514  C3A POPE  650     173.520  82.060  41.430  1.00  0.00            
ATOM   3515  C4A POPE  650     172.110  84.400  38.450  1.00  0.00            
ATOM   3516  C1B POPE  650     169.840  75.350  49.160  1.00  0.00            
ATOM   3517  C2B POPE  650     170.550  74.600  44.290  1.00  0.00            
ATOM   3518  C3B POPE  650     170.070  74.070  40.100  1.00  0.00            
ATOM   3519  C4B POPE  650     165.940  71.680  38.370  1.00  0.00            
ATOM   3520  NH3 POPE  651     255.290  43.560  54.990  1.00  0.00            
ATOM   3521  PO4 POPE  651     254.420  46.850  53.210  1.00  0.00            
ATOM   3522  GL1 POPE  651     257.180  45.980  50.590  1.00  0.00            
ATOM   3523  GL2 POPE  651     257.350  43.100  50.490  1.00  0.00            
ATOM   3524  C1A POPE  651     256.710  45.860  46.230  1.00  0.00            
ATOM   3525  D2A POPE  651     255.330  44.190  43.240  1.00  0.00            
ATOM   3526  C3A POPE  651     258.940  42.730  41.180  1.00  0.00            
ATOM   3527  C4A POPE  651     258.490  39.150  37.910  1.00  0.00            
ATOM   3528  C1B POPE  651     259.820  41.660  46.470  1.00  0.00            
ATOM   3529  C2B POPE  651     262.760  39.340  42.560  1.00  0.00            
ATOM   3530  C3B POPE  651     263.110  40.120  38.040  1.00  0.00            
ATOM   3531  C4B POPE  651     267.260  42.450  35.440  1.00  0.00            
ATOM   3532  NH3 POPE  652     152.870  26.000  61.170  1.00  0.00            
ATOM   3533  PO4 POPE  652     155.000  23.340  58.900  1.00  0.00            
ATOM   3534  GL1 POPE  652     156.060  26.090  55.060  1.00  0.00            
ATOM   3535  GL2 POPE  652     155.830  24.000  52.680  1.00  0.00            
ATOM   3536  C1A POPE  652     154.490  28.580  51.810  1.00  0.00            
ATOM   3537  D2A POPE  652     157.330  29.050  48.630  1.00  0.00            
ATOM   3538  C3A POPE  652     157.950  26.950  45.650  1.00  0.00            
ATOM   3539  C4A POPE  652     160.670  25.030  41.760  1.00  0.00            
ATOM   3540  C1B POPE  652     157.550  22.260  49.200  1.00  0.00            
ATOM   3541  C2B POPE  652     156.530  21.830  44.990  1.00  0.00            
ATOM   3542  C3B POPE  652     155.630  23.920  40.890  1.00  0.00            
ATOM   3543  C4B POPE  652     158.180  22.440  37.370  1.00  0.00            
ATOM   3544  NH3 POPE  653     257.500  87.890  56.850  1.00  0.00            
ATOM   3545  PO4 POPE  653     253.450  86.920  54.600  1.00  0.00            
ATOM   3546  GL1 POPE  653     252.140  87.780  50.350  1.00  0.00            
ATOM   3547  GL2 POPE  653     251.740  91.500  49.240  1.00  0.00            
ATOM   3548  C1A POPE  653     250.250  87.660  47.160  1.00  0.00            
ATOM   3549  D2A POPE  653     248.350  89.010  43.730  1.00  0.00            
ATOM   3550  C3A POPE  653     248.440  92.800  40.540  1.00  0.00            
ATOM   3551  C4A POPE  653     246.220  92.420  36.580  1.00  0.00            
ATOM   3552  C1B POPE  653     251.390  92.490  45.000  1.00  0.00            
ATOM   3553  C2B POPE  653     252.540  90.210  40.820  1.00  0.00            
ATOM   3554  C3B POPE  653     251.940  91.290  36.420  1.00  0.00            
ATOM   3555  C4B POPE  653     250.410  93.820  33.560  1.00  0.00            
ATOM   3556  NH3 POPE  654      93.460 270.920  51.830  1.00  0.00            
ATOM   3557  PO4 POPE  654      90.020 268.070  50.290  1.00  0.00            
ATOM   3558  GL1 POPE  654      88.870 268.280  45.780  1.00  0.00            
ATOM   3559  GL2 POPE  654      89.230 264.870  44.350  1.00  0.00            
ATOM   3560  C1A POPE  654      89.710 269.320  42.200  1.00  0.00            
ATOM   3561  D2A POPE  654      90.470 265.710  38.440  1.00  0.00            
ATOM   3562  C3A POPE  654      89.360 267.690  34.300  1.00  0.00            
ATOM   3563  C4A POPE  654      89.760 270.010  31.250  1.00  0.00            
ATOM   3564  C1B POPE  654      86.600 265.760  41.670  1.00  0.00            
ATOM   3565  C2B POPE  654      85.450 269.220  38.330  1.00  0.00            
ATOM   3566  C3B POPE  654      82.460 270.810  36.400  1.00  0.00            
ATOM   3567  C4B POPE  654      81.510 275.200  33.420  1.00  0.00            
ATOM   3568  NH3 POPE  655     215.110 153.590  54.230  1.00  0.00            
ATOM   3569  PO4 POPE  655     212.860 157.540  53.960  1.00  0.00            
ATOM   3570  GL1 POPE  655     215.460 158.730  50.790  1.00  0.00            
ATOM   3571  GL2 POPE  655     218.680 159.140  50.130  1.00  0.00            
ATOM   3572  C1A POPE  655     217.400 157.050  46.460  1.00  0.00            
ATOM   3573  D2A POPE  655     218.530 156.040  43.420  1.00  0.00            
ATOM   3574  C3A POPE  655     216.810 153.770  39.230  1.00  0.00            
ATOM   3575  C4A POPE  655     218.940 150.180  37.340  1.00  0.00            
ATOM   3576  C1B POPE  655     218.810 162.780  46.630  1.00  0.00            
ATOM   3577  C2B POPE  655     218.710 163.370  42.890  1.00  0.00            
ATOM   3578  C3B POPE  655     221.080 163.930  39.320  1.00  0.00            
ATOM   3579  C4B POPE  655     220.730 164.930  35.220  1.00  0.00            
ATOM   3580  NH3 POPE  656     124.480 215.690  58.300  1.00  0.00            
ATOM   3581  PO4 POPE  656     129.830 216.980  58.260  1.00  0.00            
ATOM   3582  GL1 POPE  656     128.500 216.260  53.810  1.00  0.00            
ATOM   3583  GL2 POPE  656     127.560 212.710  53.860  1.00  0.00            
ATOM   3584  C1A POPE  656     129.420 216.990  49.750  1.00  0.00            
ATOM   3585  D2A POPE  656     128.080 215.470  45.370  1.00  0.00            
ATOM   3586  C3A POPE  656     129.400 216.130  41.410  1.00  0.00            
ATOM   3587  C4A POPE  656     132.370 216.230  37.450  1.00  0.00            
ATOM   3588  C1B POPE  656     127.040 212.320  49.050  1.00  0.00            
ATOM   3589  C2B POPE  656     125.150 211.970  44.270  1.00  0.00            
ATOM   3590  C3B POPE  656     126.720 211.570  40.350  1.00  0.00            
ATOM   3591  C4B POPE  656     124.430 210.660  36.860  1.00  0.00            
ATOM   3592  NH3 POPE  657     187.490 249.850  61.110  1.00  0.00            
ATOM   3593  PO4 POPE  657     184.040 251.990  61.730  1.00  0.00            
ATOM   3594  GL1 POPE  657     184.610 251.660  56.880  1.00  0.00            
ATOM   3595  GL2 POPE  657     188.130 249.520  55.810  1.00  0.00            
ATOM   3596  C1A POPE  657     184.340 251.570  52.720  1.00  0.00            
ATOM   3597  D2A POPE  657     185.700 251.640  47.780  1.00  0.00            
ATOM   3598  C3A POPE  657     183.570 250.300  44.760  1.00  0.00            
ATOM   3599  C4A POPE  657     183.570 251.120  41.050  1.00  0.00            
ATOM   3600  C1B POPE  657     188.910 248.280  52.030  1.00  0.00            
ATOM   3601  C2B POPE  657     187.230 246.880  48.430  1.00  0.00            
ATOM   3602  C3B POPE  657     188.200 243.480  45.310  1.00  0.00            
ATOM   3603  C4B POPE  657     190.380 243.660  40.890  1.00  0.00            
ATOM   3604  NH3 POPE  658     179.730  83.600  57.980  1.00  0.00            
ATOM   3605  PO4 POPE  658     177.720  79.230  58.150  1.00  0.00            
ATOM   3606  GL1 POPE  658     176.970  76.390  54.460  1.00  0.00            
ATOM   3607  GL2 POPE  658     176.230  74.240  53.200  1.00  0.00            
ATOM   3608  C1A POPE  658     180.490  75.180  51.610  1.00  0.00            
ATOM   3609  D2A POPE  658     182.470  76.690  48.090  1.00  0.00            
ATOM   3610  C3A POPE  658     185.030  80.900  50.730  1.00  0.00            
ATOM   3611  C4A POPE  658     187.110  84.800  49.800  1.00  0.00            
ATOM   3612  C1B POPE  658     175.190  71.700  50.200  1.00  0.00            
ATOM   3613  C2B POPE  658     173.690  71.240  46.000  1.00  0.00            
ATOM   3614  C3B POPE  658     174.830  72.400  40.950  1.00  0.00            
ATOM   3615  C4B POPE  658     174.970  73.340  37.360  1.00  0.00            
ATOM   3616  NH3 POPE  659     226.340 278.340  60.850  1.00  0.00            
ATOM   3617  PO4 POPE  659     225.340 274.420  57.730  1.00  0.00            
ATOM   3618  GL1 POPE  659     225.530 276.560  53.860  1.00  0.00            
ATOM   3619  GL2 POPE  659     228.420 275.360  52.750  1.00  0.00            
ATOM   3620  C1A POPE  659     225.200 278.140  49.040  1.00  0.00            
ATOM   3621  D2A POPE  659     226.950 278.140  45.200  1.00  0.00            
ATOM   3622  C3A POPE  659     227.140 282.220  42.060  1.00  0.00            
ATOM   3623  C4A POPE  659     230.100 283.080  39.500  1.00  0.00            
ATOM   3624  C1B POPE  659     228.970 274.200  47.990  1.00  0.00            
ATOM   3625  C2B POPE  659     230.380 274.690  43.430  1.00  0.00            
ATOM   3626  C3B POPE  659     231.450 272.110  39.380  1.00  0.00            
ATOM   3627  C4B POPE  659     230.890 274.650  35.080  1.00  0.00            
ATOM   3628  NH3 POPE  660     112.420  88.390  46.840  1.00  0.00            
ATOM   3629  PO4 POPE  660     112.510  84.900  50.790  1.00  0.00            
ATOM   3630  GL1 POPE  660     113.330  83.440  46.670  1.00  0.00            
ATOM   3631  GL2 POPE  660     111.360  80.660  45.230  1.00  0.00            
ATOM   3632  C1A POPE  660     114.560  83.210  42.220  1.00  0.00            
ATOM   3633  D2A POPE  660     117.250  80.820  39.110  1.00  0.00            
ATOM   3634  C3A POPE  660     117.550  79.540  35.370  1.00  0.00            
ATOM   3635  C4A POPE  660     115.220  77.500  32.220  1.00  0.00            
ATOM   3636  C1B POPE  660     109.950  81.400  40.740  1.00  0.00            
ATOM   3637  C2B POPE  660     106.610  80.500  37.010  1.00  0.00            
ATOM   3638  C3B POPE  660     104.470  81.760  34.400  1.00  0.00            
ATOM   3639  C4B POPE  660     102.740  79.700  30.360  1.00  0.00            
ATOM   3640  NH3 POPE  661      13.820 171.920  48.520  1.00  0.00            
ATOM   3641  PO4 POPE  661      16.800 176.160  48.520  1.00  0.00            
ATOM   3642  GL1 POPE  661      15.980 175.060  44.150  1.00  0.00            
ATOM   3643  GL2 POPE  661      16.090 171.670  44.000  1.00  0.00            
ATOM   3644  C1A POPE  661      16.670 174.820  39.410  1.00  0.00            
ATOM   3645  D2A POPE  661      12.260 175.310  36.370  1.00  0.00            
ATOM   3646  C3A POPE  661      10.020 172.100  33.240  1.00  0.00            
ATOM   3647  C4A POPE  661       8.200 172.640  29.520  1.00  0.00            
ATOM   3648  C1B POPE  661      14.940 169.190  40.970  1.00  0.00            
ATOM   3649  C2B POPE  661      14.150 169.760  37.030  1.00  0.00            
ATOM   3650  C3B POPE  661      13.760 168.170  33.280  1.00  0.00            
ATOM   3651  C4B POPE  661      13.360 168.820  28.810  1.00  0.00            
ATOM   3652  NH3 POPE  662     206.650  72.510  56.980  1.00  0.00            
ATOM   3653  PO4 POPE  662     204.660  69.060  59.200  1.00  0.00            
ATOM   3654  GL1 POPE  662     204.820  68.700  54.710  1.00  0.00            
ATOM   3655  GL2 POPE  662     202.120  69.480  52.530  1.00  0.00            
ATOM   3656  C1A POPE  662     205.820  67.920  50.380  1.00  0.00            
ATOM   3657  D2A POPE  662     206.880  64.100  48.830  1.00  0.00            
ATOM   3658  C3A POPE  662     206.000  64.530  44.440  1.00  0.00            
ATOM   3659  C4A POPE  662     208.100  63.160  40.010  1.00  0.00            
ATOM   3660  C1B POPE  662     198.650  68.610  49.260  1.00  0.00            
ATOM   3661  C2B POPE  662     197.820  69.420  45.030  1.00  0.00            
ATOM   3662  C3B POPE  662     196.060  74.480  43.010  1.00  0.00            
ATOM   3663  C4B POPE  662     193.060  77.290  44.170  1.00  0.00            
ATOM   3664  NH3 POPE  663      76.240  93.110  49.650  1.00  0.00            
ATOM   3665  PO4 POPE  663      78.390  97.060  48.200  1.00  0.00            
ATOM   3666  GL1 POPE  663      79.060  98.180  43.790  1.00  0.00            
ATOM   3667  GL2 POPE  663      76.890 100.430  42.500  1.00  0.00            
ATOM   3668  C1A POPE  663      80.520  95.940  39.120  1.00  0.00            
ATOM   3669  D2A POPE  663      81.660  95.540  34.900  1.00  0.00            
ATOM   3670  C3A POPE  663      78.960  96.130  31.620  1.00  0.00            
ATOM   3671  C4A POPE  663      76.010  98.840  29.570  1.00  0.00            
ATOM   3672  C1B POPE  663      75.030  97.200  40.770  1.00  0.00            
ATOM   3673  C2B POPE  663      75.610  96.400  36.110  1.00  0.00            
ATOM   3674  C3B POPE  663      73.810  95.580  31.960  1.00  0.00            
ATOM   3675  C4B POPE  663      71.440  93.360  29.780  1.00  0.00            
ATOM   3676  NH3 POPE  664      80.970 234.300  48.380  1.00  0.00            
ATOM   3677  PO4 POPE  664      78.920 231.580  51.060  1.00  0.00            
ATOM   3678  GL1 POPE  664      79.520 229.720  46.430  1.00  0.00            
ATOM   3679  GL2 POPE  664      80.190 226.830  46.240  1.00  0.00            
ATOM   3680  C1A POPE  664      75.890 230.670  43.290  1.00  0.00            
ATOM   3681  D2A POPE  664      75.090 233.960  40.130  1.00  0.00            
ATOM   3682  C3A POPE  664      74.940 233.110  35.860  1.00  0.00            
ATOM   3683  C4A POPE  664      73.650 235.130  30.660  1.00  0.00            
ATOM   3684  C1B POPE  664      80.520 224.440  42.210  1.00  0.00            
ATOM   3685  C2B POPE  664      82.240 225.630  38.610  1.00  0.00            
ATOM   3686  C3B POPE  664      84.850 226.910  36.190  1.00  0.00            
ATOM   3687  C4B POPE  664      87.120 227.380  32.680  1.00  0.00            
ATOM   3688  NH3 POPE  665     104.310 276.120  48.770  1.00  0.00            
ATOM   3689  PO4 POPE  665     106.130 280.610  49.730  1.00  0.00            
ATOM   3690  GL1 POPE  665     108.070 278.420  46.610  1.00  0.00            
ATOM   3691  GL2 POPE  665     110.770 277.760  46.370  1.00  0.00            
ATOM   3692  C1A POPE  665     106.870 277.870  43.290  1.00  0.00            
ATOM   3693  D2A POPE  665     104.100 277.800  40.060  1.00  0.00            
ATOM   3694  C3A POPE  665     104.210 275.680  36.450  1.00  0.00            
ATOM   3695  C4A POPE  665     106.720 274.590  32.150  1.00  0.00            
ATOM   3696  C1B POPE  665     110.590 274.880  42.350  1.00  0.00            
ATOM   3697  C2B POPE  665     107.880 274.430  38.540  1.00  0.00            
ATOM   3698  C3B POPE  665     107.170 271.230  36.340  1.00  0.00            
ATOM   3699  C4B POPE  665     108.900 269.910  32.520  1.00  0.00            
ATOM   3700  NH3 POPE  666     203.930  50.040  59.390  1.00  0.00            
ATOM   3701  PO4 POPE  666     199.790  52.220  59.040  1.00  0.00            
ATOM   3702  GL1 POPE  666     198.530  53.120  55.080  1.00  0.00            
ATOM   3703  GL2 POPE  666     195.740  54.330  55.220  1.00  0.00            
ATOM   3704  C1A POPE  666     199.100  51.090  50.170  1.00  0.00            
ATOM   3705  D2A POPE  666     196.070  51.770  47.220  1.00  0.00            
ATOM   3706  C3A POPE  666     196.340  52.010  42.640  1.00  0.00            
ATOM   3707  C4A POPE  666     199.740  51.790  40.410  1.00  0.00            
ATOM   3708  C1B POPE  666     194.490  52.890  51.700  1.00  0.00            
ATOM   3709  C2B POPE  666     190.480  52.050  49.280  1.00  0.00            
ATOM   3710  C3B POPE  666     187.450  50.490  45.830  1.00  0.00            
ATOM   3711  C4B POPE  666     187.040  48.210  42.410  1.00  0.00            
ATOM   3712  NH3 POPE  667      43.940 149.050  51.940  1.00  0.00            
ATOM   3713  PO4 POPE  667      43.430 144.860  50.050  1.00  0.00            
ATOM   3714  GL1 POPE  667      42.740 144.880  46.520  1.00  0.00            
ATOM   3715  GL2 POPE  667      39.910 146.830  46.020  1.00  0.00            
ATOM   3716  C1A POPE  667      43.050 145.360  42.450  1.00  0.00            
ATOM   3717  D2A POPE  667      43.290 142.230  40.230  1.00  0.00            
ATOM   3718  C3A POPE  667      44.090 141.190  36.260  1.00  0.00            
ATOM   3719  C4A POPE  667      42.930 141.140  32.790  1.00  0.00            
ATOM   3720  C1B POPE  667      36.430 148.130  44.560  1.00  0.00            
ATOM   3721  C2B POPE  667      33.840 146.530  41.650  1.00  0.00            
ATOM   3722  C3B POPE  667      34.420 147.330  37.190  1.00  0.00            
ATOM   3723  C4B POPE  667      38.390 148.670  34.660  1.00  0.00            
ATOM   3724  NH3 POPE  668     112.620 238.950  52.720  1.00  0.00            
ATOM   3725  PO4 POPE  668     116.600 240.580  55.100  1.00  0.00            
ATOM   3726  GL1 POPE  668     116.380 242.330  51.280  1.00  0.00            
ATOM   3727  GL2 POPE  668     117.150 238.680  50.260  1.00  0.00            
ATOM   3728  C1A POPE  668     116.080 244.860  46.860  1.00  0.00            
ATOM   3729  D2A POPE  668     116.730 243.540  42.940  1.00  0.00            
ATOM   3730  C3A POPE  668     113.110 244.640  39.970  1.00  0.00            
ATOM   3731  C4A POPE  668     110.920 248.630  38.280  1.00  0.00            
ATOM   3732  C1B POPE  668     119.800 236.560  46.080  1.00  0.00            
ATOM   3733  C2B POPE  668     120.360 234.700  41.930  1.00  0.00            
ATOM   3734  C3B POPE  668     121.600 230.990  39.320  1.00  0.00            
ATOM   3735  C4B POPE  668     120.900 227.040  35.850  1.00  0.00            
ATOM   3736  NH3 POPE  669     238.150 154.680  57.190  1.00  0.00            
ATOM   3737  PO4 POPE  669     235.030 153.720  53.430  1.00  0.00            
ATOM   3738  GL1 POPE  669     233.880 151.970  49.800  1.00  0.00            
ATOM   3739  GL2 POPE  669     233.910 148.440  50.760  1.00  0.00            
ATOM   3740  C1A POPE  669     233.510 151.500  45.320  1.00  0.00            
ATOM   3741  D2A POPE  669     232.950 149.600  41.690  1.00  0.00            
ATOM   3742  C3A POPE  669     230.870 152.510  39.370  1.00  0.00            
ATOM   3743  C4A POPE  669     226.270 152.400  40.010  1.00  0.00            
ATOM   3744  C1B POPE  669     233.840 146.750  46.350  1.00  0.00            
ATOM   3745  C2B POPE  669     235.760 145.780  42.700  1.00  0.00            
ATOM   3746  C3B POPE  669     236.420 143.720  39.730  1.00  0.00            
ATOM   3747  C4B POPE  669     236.930 140.190  36.210  1.00  0.00            
ATOM   3748  NH3 POPE  670     104.130 253.520  51.110  1.00  0.00            
ATOM   3749  PO4 POPE  670     100.150 254.300  51.370  1.00  0.00            
ATOM   3750  GL1 POPE  670     101.470 255.330  47.140  1.00  0.00            
ATOM   3751  GL2 POPE  670      99.580 259.190  47.300  1.00  0.00            
ATOM   3752  C1A POPE  670     101.230 255.570  42.540  1.00  0.00            
ATOM   3753  D2A POPE  670     103.730 253.700  39.190  1.00  0.00            
ATOM   3754  C3A POPE  670     102.370 251.070  35.970  1.00  0.00            
ATOM   3755  C4A POPE  670     102.770 252.420  32.180  1.00  0.00            
ATOM   3756  C1B POPE  670      99.080 260.060  43.080  1.00  0.00            
ATOM   3757  C2B POPE  670     100.830 260.350  39.090  1.00  0.00            
ATOM   3758  C3B POPE  670     100.930 262.040  34.980  1.00  0.00            
ATOM   3759  C4B POPE  670      98.030 261.790  31.660  1.00  0.00            
ATOM   3760  NH3 POPE  671      36.920 114.140  50.810  1.00  0.00            
ATOM   3761  PO4 POPE  671      37.790 109.180  51.150  1.00  0.00            
ATOM   3762  GL1 POPE  671      37.930 110.760  47.240  1.00  0.00            
ATOM   3763  GL2 POPE  671      35.670 109.520  45.610  1.00  0.00            
ATOM   3764  C1A POPE  671      38.620 113.550  44.310  1.00  0.00            
ATOM   3765  D2A POPE  671      39.240 116.420  41.970  1.00  0.00            
ATOM   3766  C3A POPE  671      38.190 118.240  37.470  1.00  0.00            
ATOM   3767  C4A POPE  671      39.370 120.180  33.310  1.00  0.00            
ATOM   3768  C1B POPE  671      34.730 111.400  42.220  1.00  0.00            
ATOM   3769  C2B POPE  671      33.570 109.680  37.770  1.00  0.00            
ATOM   3770  C3B POPE  671      34.330 106.530  34.860  1.00  0.00            
ATOM   3771  C4B POPE  671      32.310 103.960  32.810  1.00  0.00            
ATOM   3772  NH3 POPE  672     179.470 238.850  61.560  1.00  0.00            
ATOM   3773  PO4 POPE  672     177.970 234.250  62.700  1.00  0.00            
ATOM   3774  GL1 POPE  672     178.940 234.680  58.630  1.00  0.00            
ATOM   3775  GL2 POPE  672     181.300 235.950  57.290  1.00  0.00            
ATOM   3776  C1A POPE  672     178.930 230.680  55.940  1.00  0.00            
ATOM   3777  D2A POPE  672     177.070 226.540  54.360  1.00  0.00            
ATOM   3778  C3A POPE  672     178.780 223.000  53.880  1.00  0.00            
ATOM   3779  C4A POPE  672     180.990 222.010  50.650  1.00  0.00            
ATOM   3780  C1B POPE  672     182.060 233.650  53.520  1.00  0.00            
ATOM   3781  C2B POPE  672     180.780 231.690  48.690  1.00  0.00            
ATOM   3782  C3B POPE  672     176.480 231.530  46.350  1.00  0.00            
ATOM   3783  C4B POPE  672     171.770 229.810  45.120  1.00  0.00            
ATOM   3784  NH3 POPE  673     194.410  35.540  61.480  1.00  0.00            
ATOM   3785  PO4 POPE  673     193.460  31.350  61.340  1.00  0.00            
ATOM   3786  GL1 POPE  673     192.620  31.460  57.890  1.00  0.00            
ATOM   3787  GL2 POPE  673     190.590  33.560  56.540  1.00  0.00            
ATOM   3788  C1A POPE  673     194.250  29.770  53.610  1.00  0.00            
ATOM   3789  D2A POPE  673     194.180  27.170  50.500  1.00  0.00            
ATOM   3790  C3A POPE  673     197.080  26.810  46.800  1.00  0.00            
ATOM   3791  C4A POPE  673     197.340  26.480  42.610  1.00  0.00            
ATOM   3792  C1B POPE  673     190.140  31.730  52.550  1.00  0.00            
ATOM   3793  C2B POPE  673     187.700  31.620  48.550  1.00  0.00            
ATOM   3794  C3B POPE  673     185.220  30.170  45.730  1.00  0.00            
ATOM   3795  C4B POPE  673     182.340  32.230  42.660  1.00  0.00            
ATOM   3796  NH3 POPE  674      25.170 235.860  54.010  1.00  0.00            
ATOM   3797  PO4 POPE  674      20.980 233.300  54.140  1.00  0.00            
ATOM   3798  GL1 POPE  674      21.610 233.480  50.700  1.00  0.00            
ATOM   3799  GL2 POPE  674      18.740 235.470  49.980  1.00  0.00            
ATOM   3800  C1A POPE  674      23.020 233.760  45.390  1.00  0.00            
ATOM   3801  D2A POPE  674      27.220 231.610  44.290  1.00  0.00            
ATOM   3802  C3A POPE  674      32.150 231.330  46.260  1.00  0.00            
ATOM   3803  C4A POPE  674      35.690 232.890  46.060  1.00  0.00            
ATOM   3804  C1B POPE  674      17.980 236.010  46.210  1.00  0.00            
ATOM   3805  C2B POPE  674      17.180 234.280  42.460  1.00  0.00            
ATOM   3806  C3B POPE  674      16.630 232.730  38.120  1.00  0.00            
ATOM   3807  C4B POPE  674      15.450 230.030  34.520  1.00  0.00            
ATOM   3808  NH3 POPE  675      78.830 218.530  52.200  1.00  0.00            
ATOM   3809  PO4 POPE  675      77.520 214.450  50.260  1.00  0.00            
ATOM   3810  GL1 POPE  675      77.540 213.250  46.450  1.00  0.00            
ATOM   3811  GL2 POPE  675      79.510 211.490  46.280  1.00  0.00            
ATOM   3812  C1A POPE  675      76.020 215.100  43.110  1.00  0.00            
ATOM   3813  D2A POPE  675      75.830 214.150  38.380  1.00  0.00            
ATOM   3814  C3A POPE  675      72.120 212.730  36.420  1.00  0.00            
ATOM   3815  C4A POPE  675      69.430 211.390  34.290  1.00  0.00            
ATOM   3816  C1B POPE  675      80.870 212.530  41.900  1.00  0.00            
ATOM   3817  C2B POPE  675      81.590 211.080  37.510  1.00  0.00            
ATOM   3818  C3B POPE  675      84.710 208.790  34.930  1.00  0.00            
ATOM   3819  C4B POPE  675      88.020 205.470  35.530  1.00  0.00            
ATOM   3820  NH3 POPE  676     156.020 167.670  58.220  1.00  0.00            
ATOM   3821  PO4 POPE  676     152.630 169.700  58.590  1.00  0.00            
ATOM   3822  GL1 POPE  676     150.320 172.570  56.110  1.00  0.00            
ATOM   3823  GL2 POPE  676     146.750 173.890  56.130  1.00  0.00            
ATOM   3824  C1A POPE  676     150.220 173.980  52.410  1.00  0.00            
ATOM   3825  D2A POPE  676     146.220 172.290  50.110  1.00  0.00            
ATOM   3826  C3A POPE  676     145.820 169.490  47.230  1.00  0.00            
ATOM   3827  C4A POPE  676     146.070 169.120  42.620  1.00  0.00            
ATOM   3828  C1B POPE  676     144.120 176.070  53.030  1.00  0.00            
ATOM   3829  C2B POPE  676     144.340 177.100  48.600  1.00  0.00            
ATOM   3830  C3B POPE  676     145.370 180.300  45.310  1.00  0.00            
ATOM   3831  C4B POPE  676     143.190 183.200  42.740  1.00  0.00            
ATOM   3832  NH3 POPE  677     197.070 286.870  61.730  1.00  0.00            
ATOM   3833  PO4 POPE  677     193.910 289.850  63.110  1.00  0.00            
ATOM   3834  GL1 POPE  677     193.720 288.920  58.040  1.00  0.00            
ATOM   3835  GL2 POPE  677     191.850 287.510  56.910  1.00  0.00            
ATOM   3836  C1A POPE  677     196.620   0.194  54.290  1.00  0.00            
ATOM   3837  D2A POPE  677     198.040   1.294  51.030  1.00  0.00            
ATOM   3838  C3A POPE  677     201.450   3.544  51.630  1.00  0.00            
ATOM   3839  C4A POPE  677     205.400   4.074  54.050  1.00  0.00            
ATOM   3840  C1B POPE  677     191.790 283.760  54.190  1.00  0.00            
ATOM   3841  C2B POPE  677     193.210 282.460  50.240  1.00  0.00            
ATOM   3842  C3B POPE  677     192.770 282.120  46.260  1.00  0.00            
ATOM   3843  C4B POPE  677     192.710 279.420  41.910  1.00  0.00            
ATOM   3844  NH3 POPE  678      71.710 238.570  51.530  1.00  0.00            
ATOM   3845  PO4 POPE  678      68.140 238.760  50.470  1.00  0.00            
ATOM   3846  GL1 POPE  678      65.270 239.750  46.330  1.00  0.00            
ATOM   3847  GL2 POPE  678      64.830 237.410  44.780  1.00  0.00            
ATOM   3848  C1A POPE  678      64.250 241.870  41.430  1.00  0.00            
ATOM   3849  D2A POPE  678      63.280 242.510  37.020  1.00  0.00            
ATOM   3850  C3A POPE  678      62.990 247.110  35.600  1.00  0.00            
ATOM   3851  C4A POPE  678      63.410 250.890  33.420  1.00  0.00            
ATOM   3852  C1B POPE  678      65.770 237.080  40.860  1.00  0.00            
ATOM   3853  C2B POPE  678      65.610 235.800  37.000  1.00  0.00            
ATOM   3854  C3B POPE  678      65.720 239.300  34.200  1.00  0.00            
ATOM   3855  C4B POPE  678      67.140 243.980  33.380  1.00  0.00            
ATOM   3856  NH3 POPE  679      34.600 208.360  48.910  1.00  0.00            
ATOM   3857  PO4 POPE  679      33.370 205.100  50.670  1.00  0.00            
ATOM   3858  GL1 POPE  679      30.950 205.520  47.030  1.00  0.00            
ATOM   3859  GL2 POPE  679      32.270 202.300  45.980  1.00  0.00            
ATOM   3860  C1A POPE  679      32.140 206.420  43.090  1.00  0.00            
ATOM   3861  D2A POPE  679      32.640 206.930  38.850  1.00  0.00            
ATOM   3862  C3A POPE  679      29.830 208.140  37.190  1.00  0.00            
ATOM   3863  C4A POPE  679      29.410 210.590  34.130  1.00  0.00            
ATOM   3864  C1B POPE  679      31.430 200.980  41.650  1.00  0.00            
ATOM   3865  C2B POPE  679      31.070 202.510  37.640  1.00  0.00            
ATOM   3866  C3B POPE  679      29.150 203.690  34.350  1.00  0.00            
ATOM   3867  C4B POPE  679      24.990 206.010  34.570  1.00  0.00            
ATOM   3868  NH3 POPE  680     258.280 265.030  57.660  1.00  0.00            
ATOM   3869  PO4 POPE  680     255.240 260.880  58.070  1.00  0.00            
ATOM   3870  GL1 POPE  680     255.360 262.160  53.800  1.00  0.00            
ATOM   3871  GL2 POPE  680     256.040 265.500  53.580  1.00  0.00            
ATOM   3872  C1A POPE  680     255.360 260.760  49.260  1.00  0.00            
ATOM   3873  D2A POPE  680     254.880 260.640  45.160  1.00  0.00            
ATOM   3874  C3A POPE  680     255.330 258.930  40.270  1.00  0.00            
ATOM   3875  C4A POPE  680     252.400 256.400  36.910  1.00  0.00            
ATOM   3876  C1B POPE  680     253.510 266.160  50.130  1.00  0.00            
ATOM   3877  C2B POPE  680     253.050 268.780  46.680  1.00  0.00            
ATOM   3878  C3B POPE  680     255.240 270.230  43.950  1.00  0.00            
ATOM   3879  C4B POPE  680     257.240 267.070  40.460  1.00  0.00            
ATOM   3880  NH3 POPE  681     254.190 224.800  57.400  1.00  0.00            
ATOM   3881  PO4 POPE  681     251.360 221.510  55.930  1.00  0.00            
ATOM   3882  GL1 POPE  681     254.640 222.720  52.480  1.00  0.00            
ATOM   3883  GL2 POPE  681     251.580 226.130  53.140  1.00  0.00            
ATOM   3884  C1A POPE  681     254.810 224.940  48.300  1.00  0.00            
ATOM   3885  D2A POPE  681     255.810 222.130  45.590  1.00  0.00            
ATOM   3886  C3A POPE  681     252.760 219.540  44.370  1.00  0.00            
ATOM   3887  C4A POPE  681     251.850 217.470  42.300  1.00  0.00            
ATOM   3888  C1B POPE  681     252.960 229.140  50.850  1.00  0.00            
ATOM   3889  C2B POPE  681     252.110 231.930  46.760  1.00  0.00            
ATOM   3890  C3B POPE  681     251.040 234.400  42.970  1.00  0.00            
ATOM   3891  C4B POPE  681     249.690 234.930  38.730  1.00  0.00            
ATOM   3892  NH3 POPE  682     226.840 161.740  55.230  1.00  0.00            
ATOM   3893  PO4 POPE  682     221.910 160.400  54.300  1.00  0.00            
ATOM   3894  GL1 POPE  682     223.200 161.760  50.980  1.00  0.00            
ATOM   3895  GL2 POPE  682     224.130 158.370  50.190  1.00  0.00            
ATOM   3896  C1A POPE  682     224.600 163.540  46.860  1.00  0.00            
ATOM   3897  D2A POPE  682     224.160 161.820  43.030  1.00  0.00            
ATOM   3898  C3A POPE  682     226.920 162.480  39.640  1.00  0.00            
ATOM   3899  C4A POPE  682     226.430 163.490  36.020  1.00  0.00            
ATOM   3900  C1B POPE  682     222.240 158.130  46.180  1.00  0.00            
ATOM   3901  C2B POPE  682     224.660 157.160  42.120  1.00  0.00            
ATOM   3902  C3B POPE  682     224.850 156.630  37.750  1.00  0.00            
ATOM   3903  C4B POPE  682     227.630 157.770  34.590  1.00  0.00            
ATOM   3904  NH3 POPE  683      53.650 114.720  50.070  1.00  0.00            
ATOM   3905  PO4 POPE  683      56.090 117.460  49.140  1.00  0.00            
ATOM   3906  GL1 POPE  683      57.150 118.150  44.510  1.00  0.00            
ATOM   3907  GL2 POPE  683      54.540 119.670  42.390  1.00  0.00            
ATOM   3908  C1A POPE  683      57.490 115.570  41.170  1.00  0.00            
ATOM   3909  D2A POPE  683      56.460 111.930  38.710  1.00  0.00            
ATOM   3910  C3A POPE  683      56.400 110.420  35.090  1.00  0.00            
ATOM   3911  C4A POPE  683      59.170 108.670  32.600  1.00  0.00            
ATOM   3912  C1B POPE  683      52.930 117.960  39.850  1.00  0.00            
ATOM   3913  C2B POPE  683      54.280 116.540  36.230  1.00  0.00            
ATOM   3914  C3B POPE  683      56.990 118.730  33.570  1.00  0.00            
ATOM   3915  C4B POPE  683      58.850 116.970  30.810  1.00  0.00            
ATOM   3916  NH3 POPE  684     181.660 264.600  61.490  1.00  0.00            
ATOM   3917  PO4 POPE  684     177.630 263.350  62.780  1.00  0.00            
ATOM   3918  GL1 POPE  684     176.300 263.080  58.740  1.00  0.00            
ATOM   3919  GL2 POPE  684     179.020 264.310  57.470  1.00  0.00            
ATOM   3920  C1A POPE  684     176.020 261.480  54.940  1.00  0.00            
ATOM   3921  D2A POPE  684     175.760 261.920  51.150  1.00  0.00            
ATOM   3922  C3A POPE  684     172.940 259.250  50.070  1.00  0.00            
ATOM   3923  C4A POPE  684     171.900 258.170  45.610  1.00  0.00            
ATOM   3924  C1B POPE  684     179.930 264.690  53.530  1.00  0.00            
ATOM   3925  C2B POPE  684     177.250 267.210  50.010  1.00  0.00            
ATOM   3926  C3B POPE  684     177.780 267.310  45.380  1.00  0.00            
ATOM   3927  C4B POPE  684     174.340 265.930  43.230  1.00  0.00            
ATOM   3928  NH3 POPE  685     209.870  41.470  61.230  1.00  0.00            
ATOM   3929  PO4 POPE  685     207.370  46.210  60.450  1.00  0.00            
ATOM   3930  GL1 POPE  685     206.780  47.000  56.400  1.00  0.00            
ATOM   3931  GL2 POPE  685     206.380  50.240  55.130  1.00  0.00            
ATOM   3932  C1A POPE  685     204.370  45.480  52.720  1.00  0.00            
ATOM   3933  D2A POPE  685     202.450  47.080  49.150  1.00  0.00            
ATOM   3934  C3A POPE  685     204.470  46.540  45.520  1.00  0.00            
ATOM   3935  C4A POPE  685     203.150  48.330  40.980  1.00  0.00            
ATOM   3936  C1B POPE  685     207.230  49.170  51.380  1.00  0.00            
ATOM   3937  C2B POPE  685     207.880  49.380  47.730  1.00  0.00            
ATOM   3938  C3B POPE  685     206.520  50.420  44.160  1.00  0.00            
ATOM   3939  C4B POPE  685     207.640  49.860  39.780  1.00  0.00            
ATOM   3940  NH3 POPE  686      83.030 226.260  50.810  1.00  0.00            
ATOM   3941  PO4 POPE  686      84.200 229.930  49.360  1.00  0.00            
ATOM   3942  GL1 POPE  686      83.840 231.520  44.730  1.00  0.00            
ATOM   3943  GL2 POPE  686      82.970 234.150  43.330  1.00  0.00            
ATOM   3944  C1A POPE  686      81.010 229.730  41.790  1.00  0.00            
ATOM   3945  D2A POPE  686      78.330 228.770  37.590  1.00  0.00            
ATOM   3946  C3A POPE  686      78.900 226.730  34.140  1.00  0.00            
ATOM   3947  C4A POPE  686      82.920 223.790  32.920  1.00  0.00            
ATOM   3948  C1B POPE  686      84.330 236.020  40.730  1.00  0.00            
ATOM   3949  C2B POPE  686      85.580 233.880  37.900  1.00  0.00            
ATOM   3950  C3B POPE  686      86.120 232.630  33.290  1.00  0.00            
ATOM   3951  C4B POPE  686      87.530 230.900  28.960  1.00  0.00            
ATOM   3952  NH3 POPE  687      89.230 120.120  51.550  1.00  0.00            
ATOM   3953  PO4 POPE  687      89.200 116.840  47.030  1.00  0.00            
ATOM   3954  GL1 POPE  687      92.150 118.240  44.220  1.00  0.00            
ATOM   3955  GL2 POPE  687      95.770 117.480  45.310  1.00  0.00            
ATOM   3956  C1A POPE  687      92.010 119.950  40.340  1.00  0.00            
ATOM   3957  D2A POPE  687      93.750 120.750  36.830  1.00  0.00            
ATOM   3958  C3A POPE  687      93.620 118.030  33.890  1.00  0.00            
ATOM   3959  C4A POPE  687      95.500 117.160  29.900  1.00  0.00            
ATOM   3960  C1B POPE  687      97.510 118.090  42.130  1.00  0.00            
ATOM   3961  C2B POPE  687     101.390 116.550  39.840  1.00  0.00            
ATOM   3962  C3B POPE  687     101.430 115.070  35.860  1.00  0.00            
ATOM   3963  C4B POPE  687      99.030 112.440  33.460  1.00  0.00            
ATOM   3964  NH3 POPE  688     252.910 285.720  61.410  1.00  0.00            
ATOM   3965  PO4 POPE  688     254.940 290.310  60.610  1.00  0.00            
ATOM   3966  GL1 POPE  688     257.090 287.750  57.560  1.00  0.00            
ATOM   3967  GL2 POPE  688     258.410 289.540  55.320  1.00  0.00            
ATOM   3968  C1A POPE  688     259.080 283.520  55.890  1.00  0.00            
ATOM   3969  D2A POPE  688     262.300 280.560  54.210  1.00  0.00            
ATOM   3970  C3A POPE  688     262.730 278.670  51.750  1.00  0.00            
ATOM   3971  C4A POPE  688     263.170 277.690  48.170  1.00  0.00            
ATOM   3972  C1B POPE  688     258.830   1.544  51.500  1.00  0.00            
ATOM   3973  C2B POPE  688     259.970   0.814  47.260  1.00  0.00            
ATOM   3974  C3B POPE  688     260.030 288.830  43.480  1.00  0.00            
ATOM   3975  C4B POPE  688     261.020 288.080  39.850  1.00  0.00            
ATOM   3976  NH3 POPE  689     273.350 104.200  52.730  1.00  0.00            
ATOM   3977  PO4 POPE  689     271.030 108.820  52.310  1.00  0.00            
ATOM   3978  GL1 POPE  689     271.070 106.830  48.580  1.00  0.00            
ATOM   3979  GL2 POPE  689     274.140 107.080  46.710  1.00  0.00            
ATOM   3980  C1A POPE  689     269.360 102.880  46.190  1.00  0.00            
ATOM   3981  D2A POPE  689     270.110 100.250  42.660  1.00  0.00            
ATOM   3982  C3A POPE  689     267.630 100.220  38.700  1.00  0.00            
ATOM   3983  C4A POPE  689     265.410  97.120  36.160  1.00  0.00            
ATOM   3984  C1B POPE  689     274.620 110.900  43.710  1.00  0.00            
ATOM   3985  C2B POPE  689     276.050 111.670  39.660  1.00  0.00            
ATOM   3986  C3B POPE  689     277.110 111.750  35.270  1.00  0.00            
ATOM   3987  C4B POPE  689     276.820 108.540  33.110  1.00  0.00            
ATOM   3988  NH3 POPE  690     175.100 286.790  66.590  1.00  0.00            
ATOM   3989  PO4 POPE  690     174.060 287.380  61.940  1.00  0.00            
ATOM   3990  GL1 POPE  690     175.810 288.520  57.730  1.00  0.00            
ATOM   3991  GL2 POPE  690     173.610 289.810  56.320  1.00  0.00            
ATOM   3992  C1A POPE  690     177.690 288.730  53.750  1.00  0.00            
ATOM   3993  D2A POPE  690     179.790 288.030  50.520  1.00  0.00            
ATOM   3994  C3A POPE  690     180.530 286.580  47.450  1.00  0.00            
ATOM   3995  C4A POPE  690     178.920 286.150  43.920  1.00  0.00            
ATOM   3996  C1B POPE  690     174.380   0.934  52.560  1.00  0.00            
ATOM   3997  C2B POPE  690     175.770 289.610  48.270  1.00  0.00            
ATOM   3998  C3B POPE  690     174.790 289.050  44.750  1.00  0.00            
ATOM   3999  C4B POPE  690     175.780 288.360  40.410  1.00  0.00            
ATOM   4000  NH3 POPE  691      23.960 138.090  51.310  1.00  0.00            
ATOM   4001  PO4 POPE  691      25.250 134.430  51.670  1.00  0.00            
ATOM   4002  GL1 POPE  691      27.500 136.990  47.700  1.00  0.00            
ATOM   4003  GL2 POPE  691      26.180 139.300  46.300  1.00  0.00            
ATOM   4004  C1A POPE  691      29.770 136.240  45.180  1.00  0.00            
ATOM   4005  D2A POPE  691      31.620 137.880  42.130  1.00  0.00            
ATOM   4006  C3A POPE  691      29.540 139.740  38.720  1.00  0.00            
ATOM   4007  C4A POPE  691      25.490 140.490  36.730  1.00  0.00            
ATOM   4008  C1B POPE  691      25.470 140.350  41.880  1.00  0.00            
ATOM   4009  C2B POPE  691      22.620 138.930  39.940  1.00  0.00            
ATOM   4010  C3B POPE  691      21.950 135.310  37.560  1.00  0.00            
ATOM   4011  C4B POPE  691      18.900 133.840  34.540  1.00  0.00            
ATOM   4012  NH3 POPE  692      97.420 211.340  57.000  1.00  0.00            
ATOM   4013  PO4 POPE  692      94.370 208.400  54.600  1.00  0.00            
ATOM   4014  GL1 POPE  692      92.950 206.940  50.420  1.00  0.00            
ATOM   4015  GL2 POPE  692      90.890 209.400  48.790  1.00  0.00            
ATOM   4016  C1A POPE  692      94.270 205.040  46.810  1.00  0.00            
ATOM   4017  D2A POPE  692      95.610 206.000  43.140  1.00  0.00            
ATOM   4018  C3A POPE  692      96.670 204.400  39.780  1.00  0.00            
ATOM   4019  C4A POPE  692      97.920 201.950  37.170  1.00  0.00            
ATOM   4020  C1B POPE  692      92.520 209.200  45.240  1.00  0.00            
ATOM   4021  C2B POPE  692      93.270 209.490  40.510  1.00  0.00            
ATOM   4022  C3B POPE  692      96.010 212.490  38.230  1.00  0.00            
ATOM   4023  C4B POPE  692      97.720 213.590  34.690  1.00  0.00            
ATOM   4024  NH3 POPE  693     219.590  42.130  65.290  1.00  0.00            
ATOM   4025  PO4 POPE  693     223.210  40.490  62.990  1.00  0.00            
ATOM   4026  GL1 POPE  693     224.240  38.760  58.830  1.00  0.00            
ATOM   4027  GL2 POPE  693     226.550  41.780  58.610  1.00  0.00            
ATOM   4028  C1A POPE  693     222.790  36.940  55.050  1.00  0.00            
ATOM   4029  D2A POPE  693     224.070  34.390  51.860  1.00  0.00            
ATOM   4030  C3A POPE  693     222.800  35.110  47.350  1.00  0.00            
ATOM   4031  C4A POPE  693     221.970  38.140  45.320  1.00  0.00            
ATOM   4032  C1B POPE  693     227.670  38.940  54.730  1.00  0.00            
ATOM   4033  C2B POPE  693     226.320  38.300  49.930  1.00  0.00            
ATOM   4034  C3B POPE  693     226.730  41.060  46.980  1.00  0.00            
ATOM   4035  C4B POPE  693     228.190  42.510  43.240  1.00  0.00            
ATOM   4036  NH3 POPE  694     131.370  37.140  54.010  1.00  0.00            
ATOM   4037  PO4 POPE  694     128.220  34.680  51.460  1.00  0.00            
ATOM   4038  GL1 POPE  694     131.520  32.280  50.140  1.00  0.00            
ATOM   4039  GL2 POPE  694     134.010  33.640  51.020  1.00  0.00            
ATOM   4040  C1A POPE  694     132.030  29.190  48.210  1.00  0.00            
ATOM   4041  D2A POPE  694     132.640  26.700  45.460  1.00  0.00            
ATOM   4042  C3A POPE  694     131.620  29.160  41.840  1.00  0.00            
ATOM   4043  C4A POPE  694     132.520  29.400  37.070  1.00  0.00            
ATOM   4044  C1B POPE  694     136.270  34.240  47.550  1.00  0.00            
ATOM   4045  C2B POPE  694     134.170  33.790  43.500  1.00  0.00            
ATOM   4046  C3B POPE  694     134.360  33.210  39.340  1.00  0.00            
ATOM   4047  C4B POPE  694     134.250  33.570  34.920  1.00  0.00            
ATOM   4048  NH3 POPE  695      91.710 229.360  50.230  1.00  0.00            
ATOM   4049  PO4 POPE  695      93.770 226.640  52.100  1.00  0.00            
ATOM   4050  GL1 POPE  695      96.760 226.400  49.390  1.00  0.00            
ATOM   4051  GL2 POPE  695      96.100 229.990  47.050  1.00  0.00            
ATOM   4052  C1A POPE  695     100.760 225.470  46.380  1.00  0.00            
ATOM   4053  D2A POPE  695     100.520 226.630  42.760  1.00  0.00            
ATOM   4054  C3A POPE  695      96.000 227.950  41.160  1.00  0.00            
ATOM   4055  C4A POPE  695      91.100 227.620  42.130  1.00  0.00            
ATOM   4056  C1B POPE  695      99.330 231.210  44.330  1.00  0.00            
ATOM   4057  C2B POPE  695     101.860 231.770  39.740  1.00  0.00            
ATOM   4058  C3B POPE  695      99.920 231.730  36.150  1.00  0.00            
ATOM   4059  C4B POPE  695      95.840 229.410  36.480  1.00  0.00            
ATOM   4060  NH3 POPE  696     135.650 130.930  49.100  1.00  0.00            
ATOM   4061  PO4 POPE  696     138.680 133.030  47.070  1.00  0.00            
ATOM   4062  GL1 POPE  696     136.380 133.550  43.530  1.00  0.00            
ATOM   4063  GL2 POPE  696     136.820 136.210  41.230  1.00  0.00            
ATOM   4064  C1A POPE  696     137.070 131.290  39.900  1.00  0.00            
ATOM   4065  D2A POPE  696     137.810 128.260  36.080  1.00  0.00            
ATOM   4066  C3A POPE  696     136.700 128.380  32.230  1.00  0.00            
ATOM   4067  C4A POPE  696     134.250 126.740  30.370  1.00  0.00            
ATOM   4068  C1B POPE  696     132.820 135.020  39.880  1.00  0.00            
ATOM   4069  C2B POPE  696     129.970 135.620  35.630  1.00  0.00            
ATOM   4070  C3B POPE  696     126.020 137.140  35.850  1.00  0.00            
ATOM   4071  C4B POPE  696     121.980 139.810  35.990  1.00  0.00            
ATOM   4072  NH3 POPE  697       8.000 135.160  51.190  1.00  0.00            
ATOM   4073  PO4 POPE  697       7.160 140.010  50.930  1.00  0.00            
ATOM   4074  GL1 POPE  697       7.360 139.000  46.820  1.00  0.00            
ATOM   4075  GL2 POPE  697       5.430 139.520  44.360  1.00  0.00            
ATOM   4076  C1A POPE  697       9.460 135.830  43.740  1.00  0.00            
ATOM   4077  D2A POPE  697       9.700 133.180  39.840  1.00  0.00            
ATOM   4078  C3A POPE  697       6.690 130.590  39.610  1.00  0.00            
ATOM   4079  C4A POPE  697       6.030 127.130  38.270  1.00  0.00            
ATOM   4080  C1B POPE  697       4.250 139.860  39.400  1.00  0.00            
ATOM   4081  C2B POPE  697       2.230 142.700  35.530  1.00  0.00            
ATOM   4082  C3B POPE  697       5.340 144.690  33.110  1.00  0.00            
ATOM   4083  C4B POPE  697       8.310 146.950  30.570  1.00  0.00            
ATOM   4084  NH3 POPE  698      34.990 175.040  49.360  1.00  0.00            
ATOM   4085  PO4 POPE  698      37.060 179.520  50.230  1.00  0.00            
ATOM   4086  GL1 POPE  698      38.480 177.950  46.630  1.00  0.00            
ATOM   4087  GL2 POPE  698      38.860 175.250  45.050  1.00  0.00            
ATOM   4088  C1A POPE  698      41.200 179.470  43.050  1.00  0.00            
ATOM   4089  D2A POPE  698      41.290 180.160  39.380  1.00  0.00            
ATOM   4090  C3A POPE  698      45.570 179.250  37.570  1.00  0.00            
ATOM   4091  C4A POPE  698      48.850 181.230  35.670  1.00  0.00            
ATOM   4092  C1B POPE  698      39.110 175.890  40.340  1.00  0.00            
ATOM   4093  C2B POPE  698      41.840 175.900  36.390  1.00  0.00            
ATOM   4094  C3B POPE  698      45.410 174.590  33.660  1.00  0.00            
ATOM   4095  C4B POPE  698      46.300 174.250  28.940  1.00  0.00            
ATOM   4096  NH3 POPE  699     251.130  76.980  53.950  1.00  0.00            
ATOM   4097  PO4 POPE  699     248.700  79.220  52.980  1.00  0.00            
ATOM   4098  GL1 POPE  699     246.530  77.410  50.470  1.00  0.00            
ATOM   4099  GL2 POPE  699     243.520  76.760  50.390  1.00  0.00            
ATOM   4100  C1A POPE  699     247.240  78.290  45.830  1.00  0.00            
ATOM   4101  D2A POPE  699     245.780  75.390  41.820  1.00  0.00            
ATOM   4102  C3A POPE  699     249.080  73.040  39.380  1.00  0.00            
ATOM   4103  C4A POPE  699     251.350  69.510  37.180  1.00  0.00            
ATOM   4104  C1B POPE  699     241.500  75.760  46.220  1.00  0.00            
ATOM   4105  C2B POPE  699     239.880  75.200  42.730  1.00  0.00            
ATOM   4106  C3B POPE  699     240.970  77.330  39.200  1.00  0.00            
ATOM   4107  C4B POPE  699     240.910  76.900  34.560  1.00  0.00            
ATOM   4108  NH3 POPE  700     275.110 205.960  54.080  1.00  0.00            
ATOM   4109  PO4 POPE  700     277.520 210.590  53.680  1.00  0.00            
ATOM   4110  GL1 POPE  700     279.130 212.750  50.740  1.00  0.00            
ATOM   4111  GL2 POPE  700     282.040 214.150  49.110  1.00  0.00            
ATOM   4112  C1A POPE  700     277.190 215.360  47.680  1.00  0.00            
ATOM   4113  D2A POPE  700     273.460 217.200  47.990  1.00  0.00            
ATOM   4114  C3A POPE  700     271.070 217.470  44.440  1.00  0.00            
ATOM   4115  C4A POPE  700     268.690 220.480  42.120  1.00  0.00            
ATOM   4116  C1B POPE  700     282.720 212.610  44.700  1.00  0.00            
ATOM   4117  C2B POPE  700     281.090 210.050  41.870  1.00  0.00            
ATOM   4118  C3B POPE  700     280.500 207.330  37.860  1.00  0.00            
ATOM   4119  C4B POPE  700     279.420 203.880  34.700  1.00  0.00            
ATOM   4120  NH3 POPE  701     225.700  15.920  63.470  1.00  0.00            
ATOM   4121  PO4 POPE  701     223.780  18.300  60.430  1.00  0.00            
ATOM   4122  GL1 POPE  701     226.830  19.510  58.000  1.00  0.00            
ATOM   4123  GL2 POPE  701     228.720  17.670  57.160  1.00  0.00            
ATOM   4124  C1A POPE  701     225.340  20.650  52.940  1.00  0.00            
ATOM   4125  D2A POPE  701     221.460  20.160  50.850  1.00  0.00            
ATOM   4126  C3A POPE  701     221.310  22.240  47.480  1.00  0.00            
ATOM   4127  C4A POPE  701     222.950  24.650  44.290  1.00  0.00            
ATOM   4128  C1B POPE  701     228.030  15.980  52.650  1.00  0.00            
ATOM   4129  C2B POPE  701     226.700  15.610  48.700  1.00  0.00            
ATOM   4130  C3B POPE  701     225.440  13.850  44.550  1.00  0.00            
ATOM   4131  C4B POPE  701     222.660  10.060  42.960  1.00  0.00            
ATOM   4132  NH3 POPE  702     186.420 152.590  59.860  1.00  0.00            
ATOM   4133  PO4 POPE  702     181.850 149.870  59.180  1.00  0.00            
ATOM   4134  GL1 POPE  702     183.460 149.270  54.810  1.00  0.00            
ATOM   4135  GL2 POPE  702     184.500 152.170  53.700  1.00  0.00            
ATOM   4136  C1A POPE  702     181.500 149.350  50.500  1.00  0.00            
ATOM   4137  D2A POPE  702     179.850 147.400  47.630  1.00  0.00            
ATOM   4138  C3A POPE  702     176.520 145.230  46.010  1.00  0.00            
ATOM   4139  C4A POPE  702     174.890 143.120  42.690  1.00  0.00            
ATOM   4140  C1B POPE  702     186.630 148.770  50.770  1.00  0.00            
ATOM   4141  C2B POPE  702     189.000 146.560  48.750  1.00  0.00            
ATOM   4142  C3B POPE  702     191.570 143.890  46.370  1.00  0.00            
ATOM   4143  C4B POPE  702     194.890 144.110  44.070  1.00  0.00            
ATOM   4144  NH3 POPE  703      54.700 258.010  53.290  1.00  0.00            
ATOM   4145  PO4 POPE  703      52.750 261.350  53.850  1.00  0.00            
ATOM   4146  GL1 POPE  703      49.820 260.940  50.320  1.00  0.00            
ATOM   4147  GL2 POPE  703      46.820 262.930  48.710  1.00  0.00            
ATOM   4148  C1A POPE  703      48.170 257.630  47.510  1.00  0.00            
ATOM   4149  D2A POPE  703      48.650 253.110  45.430  1.00  0.00            
ATOM   4150  C3A POPE  703      45.420 249.310  45.180  1.00  0.00            
ATOM   4151  C4A POPE  703      42.570 246.870  46.640  1.00  0.00            
ATOM   4152  C1B POPE  703      45.840 261.220  44.880  1.00  0.00            
ATOM   4153  C2B POPE  703      42.790 261.920  41.670  1.00  0.00            
ATOM   4154  C3B POPE  703      38.210 263.190  41.320  1.00  0.00            
ATOM   4155  C4B POPE  703      34.520 260.950  39.380  1.00  0.00            
ATOM   4156  NH3 POPE  704      84.690  86.240  48.060  1.00  0.00            
ATOM   4157  PO4 POPE  704      86.340  82.920  48.910  1.00  0.00            
ATOM   4158  GL1 POPE  704      85.340  82.570  44.640  1.00  0.00            
ATOM   4159  GL2 POPE  704      85.730  79.810  44.050  1.00  0.00            
ATOM   4160  C1A POPE  704      85.560  82.540  39.490  1.00  0.00            
ATOM   4161  D2A POPE  704      85.970  81.320  34.390  1.00  0.00            
ATOM   4162  C3A POPE  704      84.170  78.350  30.870  1.00  0.00            
ATOM   4163  C4A POPE  704      80.730  79.100  27.540  1.00  0.00            
ATOM   4164  C1B POPE  704      84.350  77.800  40.800  1.00  0.00            
ATOM   4165  C2B POPE  704      85.270  77.020  37.030  1.00  0.00            
ATOM   4166  C3B POPE  704      83.920  73.540  34.370  1.00  0.00            
ATOM   4167  C4B POPE  704      84.120  70.690  32.490  1.00  0.00            
ATOM   4168  NH3 POPE  705     277.010 197.620  56.220  1.00  0.00            
ATOM   4169  PO4 POPE  705     276.270 197.480  52.400  1.00  0.00            
ATOM   4170  GL1 POPE  705     276.530 198.010  48.750  1.00  0.00            
ATOM   4171  GL2 POPE  705     279.130 199.410  47.690  1.00  0.00            
ATOM   4172  C1A POPE  705     274.400 198.760  44.980  1.00  0.00            
ATOM   4173  D2A POPE  705     274.180 198.130  39.640  1.00  0.00            
ATOM   4174  C3A POPE  705     276.490 194.860  38.250  1.00  0.00            
ATOM   4175  C4A POPE  705     278.800 191.310  37.630  1.00  0.00            
ATOM   4176  C1B POPE  705     281.660 197.670  45.790  1.00  0.00            
ATOM   4177  C2B POPE  705     284.490 197.670  43.010  1.00  0.00            
ATOM   4178  C3B POPE  705     285.990 202.060  42.440  1.00  0.00            
ATOM   4179  C4B POPE  705     288.100 204.480  39.760  1.00  0.00            
ATOM   4180  NH3 POPE  706      42.520 207.650  51.270  1.00  0.00            
ATOM   4181  PO4 POPE  706      44.470 209.350  48.610  1.00  0.00            
ATOM   4182  GL1 POPE  706      43.430 212.000  45.960  1.00  0.00            
ATOM   4183  GL2 POPE  706      44.880 214.590  46.150  1.00  0.00            
ATOM   4184  C1A POPE  706      43.060 210.540  41.600  1.00  0.00            
ATOM   4185  D2A POPE  706      43.000 210.430  37.260  1.00  0.00            
ATOM   4186  C3A POPE  706      42.020 206.570  34.080  1.00  0.00            
ATOM   4187  C4A POPE  706      41.100 205.960  31.090  1.00  0.00            
ATOM   4188  C1B POPE  706      43.540 215.690  41.960  1.00  0.00            
ATOM   4189  C2B POPE  706      46.590 215.770  38.680  1.00  0.00            
ATOM   4190  C3B POPE  706      46.600 213.130  34.590  1.00  0.00            
ATOM   4191  C4B POPE  706      44.910 209.860  32.280  1.00  0.00            
ATOM   4192  NH3 POPE  707     288.600 108.620  55.260  1.00  0.00            
ATOM   4193  PO4 POPE  707     287.390 105.140  51.440  1.00  0.00            
ATOM   4194  GL1 POPE  707     288.550 107.050  47.120  1.00  0.00            
ATOM   4195  GL2 POPE  707       0.074 106.420  46.660  1.00  0.00            
ATOM   4196  C1A POPE  707     288.760 105.850  42.090  1.00  0.00            
ATOM   4197  D2A POPE  707     290.240 106.630  38.090  1.00  0.00            
ATOM   4198  C3A POPE  707       0.504 102.900  35.460  1.00  0.00            
ATOM   4199  C4A POPE  707     289.690  98.290  33.600  1.00  0.00            
ATOM   4200  C1B POPE  707       3.414 107.580  42.690  1.00  0.00            
ATOM   4201  C2B POPE  707       3.764 110.420  38.430  1.00  0.00            
ATOM   4202  C3B POPE  707       3.544 111.970  34.500  1.00  0.00            
ATOM   4203  C4B POPE  707       4.934 115.160  32.120  1.00  0.00            
ATOM   4204  NH3 POPE  708     136.990 125.760  53.940  1.00  0.00            
ATOM   4205  PO4 POPE  708     135.380 126.190  49.530  1.00  0.00            
ATOM   4206  GL1 POPE  708     135.750 127.410  45.310  1.00  0.00            
ATOM   4207  GL2 POPE  708     137.810 128.300  44.850  1.00  0.00            
ATOM   4208  C1A POPE  708     135.520 126.410  40.760  1.00  0.00            
ATOM   4209  D2A POPE  708     133.370 125.640  36.100  1.00  0.00            
ATOM   4210  C3A POPE  708     129.300 122.830  34.880  1.00  0.00            
ATOM   4211  C4A POPE  708     124.540 123.460  33.530  1.00  0.00            
ATOM   4212  C1B POPE  708     140.240 127.440  41.550  1.00  0.00            
ATOM   4213  C2B POPE  708     141.300 125.120  38.240  1.00  0.00            
ATOM   4214  C3B POPE  708     139.180 123.820  34.520  1.00  0.00            
ATOM   4215  C4B POPE  708     138.610 119.990  33.000  1.00  0.00            
ATOM   4216  NH3 POPE  709      16.870 188.340  52.400  1.00  0.00            
ATOM   4217  PO4 POPE  709      21.870 188.100  50.970  1.00  0.00            
ATOM   4218  GL1 POPE  709      21.920 190.410  46.890  1.00  0.00            
ATOM   4219  GL2 POPE  709      23.400 189.070  45.680  1.00  0.00            
ATOM   4220  C1A POPE  709      19.280 190.410  42.540  1.00  0.00            
ATOM   4221  D2A POPE  709      18.980 187.880  38.620  1.00  0.00            
ATOM   4222  C3A POPE  709      17.230 185.970  35.830  1.00  0.00            
ATOM   4223  C4A POPE  709      13.070 185.340  34.970  1.00  0.00            
ATOM   4224  C1B POPE  709      24.850 187.540  41.320  1.00  0.00            
ATOM   4225  C2B POPE  709      23.460 186.690  36.600  1.00  0.00            
ATOM   4226  C3B POPE  709      21.520 186.370  32.360  1.00  0.00            
ATOM   4227  C4B POPE  709      20.120 184.740  28.470  1.00  0.00            
ATOM   4228  NH3 POPE  710      38.430  24.760  49.760  1.00  0.00            
ATOM   4229  PO4 POPE  710      38.360  20.670  51.130  1.00  0.00            
ATOM   4230  GL1 POPE  710      38.810  19.620  46.640  1.00  0.00            
ATOM   4231  GL2 POPE  710      35.420  18.100  45.040  1.00  0.00            
ATOM   4232  C1A POPE  710      39.150  18.760  41.710  1.00  0.00            
ATOM   4233  D2A POPE  710      34.810  17.390  39.020  1.00  0.00            
ATOM   4234  C3A POPE  710      33.680  14.560  35.290  1.00  0.00            
ATOM   4235  C4A POPE  710      30.770  11.060  32.080  1.00  0.00            
ATOM   4236  C1B POPE  710      31.730  15.110  44.160  1.00  0.00            
ATOM   4237  C2B POPE  710      27.190  15.430  44.110  1.00  0.00            
ATOM   4238  C3B POPE  710      22.990  14.850  44.580  1.00  0.00            
ATOM   4239  C4B POPE  710      21.080  13.880  48.500  1.00  0.00            
ATOM   4240  NH3 POPE  711      65.360 233.670  48.540  1.00  0.00            
ATOM   4241  PO4 POPE  711      62.380 230.200  49.420  1.00  0.00            
ATOM   4242  GL1 POPE  711      61.470 228.970  46.040  1.00  0.00            
ATOM   4243  GL2 POPE  711      59.630 225.740  45.550  1.00  0.00            
ATOM   4244  C1A POPE  711      61.870 228.480  41.520  1.00  0.00            
ATOM   4245  D2A POPE  711      64.350 228.600  36.860  1.00  0.00            
ATOM   4246  C3A POPE  711      63.160 229.910  32.850  1.00  0.00            
ATOM   4247  C4A POPE  711      64.030 229.930  29.650  1.00  0.00            
ATOM   4248  C1B POPE  711      60.190 223.870  40.630  1.00  0.00            
ATOM   4249  C2B POPE  711      59.850 220.440  38.920  1.00  0.00            
ATOM   4250  C3B POPE  711      58.890 218.420  34.990  1.00  0.00            
ATOM   4251  C4B POPE  711      60.000 216.530  32.760  1.00  0.00            
ATOM   4252  NH3 POPE  712     246.130  12.340  60.070  1.00  0.00            
ATOM   4253  PO4 POPE  712     250.490  12.210  57.120  1.00  0.00            
ATOM   4254  GL1 POPE  712     247.130  15.130  54.930  1.00  0.00            
ATOM   4255  GL2 POPE  712     248.400  15.320  53.160  1.00  0.00            
ATOM   4256  C1A POPE  712     242.900  14.760  52.480  1.00  0.00            
ATOM   4257  D2A POPE  712     241.690  12.270  48.250  1.00  0.00            
ATOM   4258  C3A POPE  712     241.140   9.360  45.950  1.00  0.00            
ATOM   4259  C4A POPE  712     241.930   5.100  45.220  1.00  0.00            
ATOM   4260  C1B POPE  712     248.310  12.370  49.910  1.00  0.00            
ATOM   4261  C2B POPE  712     246.130  10.430  46.380  1.00  0.00            
ATOM   4262  C3B POPE  712     246.180   9.780  41.560  1.00  0.00            
ATOM   4263  C4B POPE  712     249.390   8.160  40.630  1.00  0.00            
ATOM   4264  NH3 POPE  713       4.670 244.240  58.980  1.00  0.00            
ATOM   4265  PO4 POPE  713       8.790 242.940  58.540  1.00  0.00            
ATOM   4266  GL1 POPE  713       9.040 240.720  54.890  1.00  0.00            
ATOM   4267  GL2 POPE  713       9.950 244.990  54.070  1.00  0.00            
ATOM   4268  C1A POPE  713       9.240 239.690  50.120  1.00  0.00            
ATOM   4269  D2A POPE  713       9.780 238.910  45.250  1.00  0.00            
ATOM   4270  C3A POPE  713      10.020 238.970  40.610  1.00  0.00            
ATOM   4271  C4A POPE  713      11.320 236.890  37.920  1.00  0.00            
ATOM   4272  C1B POPE  713       9.030 244.750  50.710  1.00  0.00            
ATOM   4273  C2B POPE  713       8.310 243.690  45.680  1.00  0.00            
ATOM   4274  C3B POPE  713       9.160 244.290  40.940  1.00  0.00            
ATOM   4275  C4B POPE  713       9.710 242.960  36.890  1.00  0.00            
ATOM   4276  NH3 POPE  714      36.200 138.890  52.150  1.00  0.00            
ATOM   4277  PO4 POPE  714      35.220 135.240  52.420  1.00  0.00            
ATOM   4278  GL1 POPE  714      35.290 133.520  48.080  1.00  0.00            
ATOM   4279  GL2 POPE  714      37.810 135.660  48.110  1.00  0.00            
ATOM   4280  C1A POPE  714      33.490 133.030  44.680  1.00  0.00            
ATOM   4281  D2A POPE  714      32.970 132.550  39.690  1.00  0.00            
ATOM   4282  C3A POPE  714      33.370 133.070  35.280  1.00  0.00            
ATOM   4283  C4A POPE  714      31.220 130.930  31.870  1.00  0.00            
ATOM   4284  C1B POPE  714      41.190 135.570  44.830  1.00  0.00            
ATOM   4285  C2B POPE  714      42.790 134.410  41.340  1.00  0.00            
ATOM   4286  C3B POPE  714      42.110 133.720  37.410  1.00  0.00            
ATOM   4287  C4B POPE  714      38.530 134.040  34.170  1.00  0.00            
ATOM   4288  NH3 POPE  715      29.740  30.630  51.470  1.00  0.00            
ATOM   4289  PO4 POPE  715      31.900  34.440  51.220  1.00  0.00            
ATOM   4290  GL1 POPE  715      33.270  32.330  46.980  1.00  0.00            
ATOM   4291  GL2 POPE  715      35.850  34.730  45.350  1.00  0.00            
ATOM   4292  C1A POPE  715      31.630  31.540  42.570  1.00  0.00            
ATOM   4293  D2A POPE  715      32.570  31.400  37.320  1.00  0.00            
ATOM   4294  C3A POPE  715      34.290  27.010  35.160  1.00  0.00            
ATOM   4295  C4A POPE  715      32.770  24.560  31.530  1.00  0.00            
ATOM   4296  C1B POPE  715      35.660  33.490  40.790  1.00  0.00            
ATOM   4297  C2B POPE  715      38.490  32.220  37.630  1.00  0.00            
ATOM   4298  C3B POPE  715      41.790  36.720  37.430  1.00  0.00            
ATOM   4299  C4B POPE  715      42.920  39.760  35.640  1.00  0.00            
ATOM   4300  NH3 POPE  716     181.030  54.210  57.520  1.00  0.00            
ATOM   4301  PO4 POPE  716     184.640  54.490  59.000  1.00  0.00            
ATOM   4302  GL1 POPE  716     186.110  54.350  53.840  1.00  0.00            
ATOM   4303  GL2 POPE  716     183.170  51.450  53.880  1.00  0.00            
ATOM   4304  C1A POPE  716     186.750  55.140  49.290  1.00  0.00            
ATOM   4305  D2A POPE  716     187.090  55.190  44.260  1.00  0.00            
ATOM   4306  C3A POPE  716     183.700  52.370  42.240  1.00  0.00            
ATOM   4307  C4A POPE  716     181.450  52.060  37.760  1.00  0.00            
ATOM   4308  C1B POPE  716     181.290  54.510  51.310  1.00  0.00            
ATOM   4309  C2B POPE  716     179.890  55.410  47.620  1.00  0.00            
ATOM   4310  C3B POPE  716     179.460  58.840  44.440  1.00  0.00            
ATOM   4311  C4B POPE  716     177.030  61.150  44.210  1.00  0.00            
ATOM   4312  NH3 POPE  717     104.160 186.560  55.100  1.00  0.00            
ATOM   4313  PO4 POPE  717     102.230 190.690  54.670  1.00  0.00            
ATOM   4314  GL1 POPE  717     105.880 189.490  51.110  1.00  0.00            
ATOM   4315  GL2 POPE  717     106.180 193.270  51.670  1.00  0.00            
ATOM   4316  C1A POPE  717     107.980 190.810  47.240  1.00  0.00            
ATOM   4317  D2A POPE  717     107.730 193.020  43.910  1.00  0.00            
ATOM   4318  C3A POPE  717     109.250 194.190  40.610  1.00  0.00            
ATOM   4319  C4A POPE  717     109.790 196.430  37.580  1.00  0.00            
ATOM   4320  C1B POPE  717     104.730 195.710  47.420  1.00  0.00            
ATOM   4321  C2B POPE  717     103.020 200.200  45.370  1.00  0.00            
ATOM   4322  C3B POPE  717     100.200 202.630  46.990  1.00  0.00            
ATOM   4323  C4B POPE  717      98.480 206.870  48.540  1.00  0.00            
ATOM   4324  NH3 POPE  718     262.350 219.430  56.070  1.00  0.00            
ATOM   4325  PO4 POPE  718     260.370 215.580  55.620  1.00  0.00            
ATOM   4326  GL1 POPE  718     258.530 219.150  52.180  1.00  0.00            
ATOM   4327  GL2 POPE  718     260.720 222.690  52.050  1.00  0.00            
ATOM   4328  C1A POPE  718     260.080 219.430  48.160  1.00  0.00            
ATOM   4329  D2A POPE  718     260.720 220.250  43.380  1.00  0.00            
ATOM   4330  C3A POPE  718     259.260 220.040  39.270  1.00  0.00            
ATOM   4331  C4A POPE  718     259.920 217.630  35.690  1.00  0.00            
ATOM   4332  C1B POPE  718     260.330 224.480  47.640  1.00  0.00            
ATOM   4333  C2B POPE  718     258.720 225.230  43.410  1.00  0.00            
ATOM   4334  C3B POPE  718     256.080 223.500  40.740  1.00  0.00            
ATOM   4335  C4B POPE  718     254.170 221.090  39.680  1.00  0.00            
ATOM   4336  NH3 POPE  719     286.860  30.670  52.110  1.00  0.00            
ATOM   4337  PO4 POPE  719     288.010  27.180  54.090  1.00  0.00            
ATOM   4338  GL1 POPE  719     289.080  27.320  48.860  1.00  0.00            
ATOM   4339  GL2 POPE  719     288.580  30.290  46.860  1.00  0.00            
ATOM   4340  C1A POPE  719     286.790  25.030  45.500  1.00  0.00            
ATOM   4341  D2A POPE  719     285.540  24.440  42.160  1.00  0.00            
ATOM   4342  C3A POPE  719     287.440  22.230  38.780  1.00  0.00            
ATOM   4343  C4A POPE  719     289.760  20.790  34.770  1.00  0.00            
ATOM   4344  C1B POPE  719     285.730  31.140  44.430  1.00  0.00            
ATOM   4345  C2B POPE  719     283.830  30.620  40.940  1.00  0.00            
ATOM   4346  C3B POPE  719     283.900  27.390  38.120  1.00  0.00            
ATOM   4347  C4B POPE  719     282.980  24.500  35.280  1.00  0.00            
ATOM   4348  NH3 POPE  720      80.370 146.680  52.390  1.00  0.00            
ATOM   4349  PO4 POPE  720      84.000 150.140  52.710  1.00  0.00            
ATOM   4350  GL1 POPE  720      85.330 153.340  49.190  1.00  0.00            
ATOM   4351  GL2 POPE  720      88.270 153.840  49.740  1.00  0.00            
ATOM   4352  C1A POPE  720      86.010 153.780  45.160  1.00  0.00            
ATOM   4353  D2A POPE  720      85.740 156.780  41.890  1.00  0.00            
ATOM   4354  C3A POPE  720      85.560 157.280  36.960  1.00  0.00            
ATOM   4355  C4A POPE  720      84.080 157.080  34.210  1.00  0.00            
ATOM   4356  C1B POPE  720      87.400 157.810  47.420  1.00  0.00            
ATOM   4357  C2B POPE  720      85.680 162.530  46.570  1.00  0.00            
ATOM   4358  C3B POPE  720      87.430 166.380  44.870  1.00  0.00            
ATOM   4359  C4B POPE  720      87.820 165.890  40.360  1.00  0.00            
ATOM   4360  NH3 POPE  721     243.140  35.450  58.090  1.00  0.00            
ATOM   4361  PO4 POPE  721     240.750  31.570  59.590  1.00  0.00            
ATOM   4362  GL1 POPE  721     238.630  32.120  55.610  1.00  0.00            
ATOM   4363  GL2 POPE  721     235.810  33.660  55.040  1.00  0.00            
ATOM   4364  C1A POPE  721     238.840  31.050  51.440  1.00  0.00            
ATOM   4365  D2A POPE  721     241.600  31.330  48.540  1.00  0.00            
ATOM   4366  C3A POPE  721     240.720  32.940  44.310  1.00  0.00            
ATOM   4367  C4A POPE  721     240.860  33.250  40.450  1.00  0.00            
ATOM   4368  C1B POPE  721     234.100  31.890  50.910  1.00  0.00            
ATOM   4369  C2B POPE  721     233.400  30.320  46.760  1.00  0.00            
ATOM   4370  C3B POPE  721     232.160  28.250  43.030  1.00  0.00            
ATOM   4371  C4B POPE  721     229.870  25.750  39.300  1.00  0.00            
ATOM   4372  NH3 POPE  722      78.380   1.950  51.820  1.00  0.00            
ATOM   4373  PO4 POPE  722      77.800   4.320  48.190  1.00  0.00            
ATOM   4374  GL1 POPE  722      75.140   5.780  44.120  1.00  0.00            
ATOM   4375  GL2 POPE  722      73.530   8.860  44.040  1.00  0.00            
ATOM   4376  C1A POPE  722      70.480   5.890  41.780  1.00  0.00            
ATOM   4377  D2A POPE  722      67.920   5.040  38.030  1.00  0.00            
ATOM   4378  C3A POPE  722      69.280   1.840  34.960  1.00  0.00            
ATOM   4379  C4A POPE  722      71.150 290.006  31.870  1.00  0.00            
ATOM   4380  C1B POPE  722      73.810   8.550  39.670  1.00  0.00            
ATOM   4381  C2B POPE  722      72.300   9.520  35.640  1.00  0.00            
ATOM   4382  C3B POPE  722      71.420   6.210  32.690  1.00  0.00            
ATOM   4383  C4B POPE  722      70.640   3.720  29.900  1.00  0.00            
ATOM   4384  NH3 POPE  723      53.220 273.990  50.970  1.00  0.00            
ATOM   4385  PO4 POPE  723      55.940 275.980  48.520  1.00  0.00            
ATOM   4386  GL1 POPE  723      56.620 278.510  45.540  1.00  0.00            
ATOM   4387  GL2 POPE  723      58.300 281.820  47.010  1.00  0.00            
ATOM   4388  C1A POPE  723      59.210 278.680  42.300  1.00  0.00            
ATOM   4389  D2A POPE  723      60.120 276.090  38.570  1.00  0.00            
ATOM   4390  C3A POPE  723      57.010 276.180  35.560  1.00  0.00            
ATOM   4391  C4A POPE  723      53.970 271.980  35.070  1.00  0.00            
ATOM   4392  C1B POPE  723      56.060 282.840  42.270  1.00  0.00            
ATOM   4393  C2B POPE  723      57.030 280.760  37.460  1.00  0.00            
ATOM   4394  C3B POPE  723      60.310 280.540  35.890  1.00  0.00            
ATOM   4395  C4B POPE  723      63.780 280.550  32.220  1.00  0.00            
ATOM   4396  NH3 POPE  724     108.190 123.210  50.890  1.00  0.00            
ATOM   4397  PO4 POPE  724     111.530 124.920  48.010  1.00  0.00            
ATOM   4398  GL1 POPE  724     112.270 122.420  44.580  1.00  0.00            
ATOM   4399  GL2 POPE  724     113.710 120.020  43.290  1.00  0.00            
ATOM   4400  C1A POPE  724     114.340 123.640  39.570  1.00  0.00            
ATOM   4401  D2A POPE  724     114.720 122.020  35.410  1.00  0.00            
ATOM   4402  C3A POPE  724     117.210 121.630  32.050  1.00  0.00            
ATOM   4403  C4A POPE  724     120.320 121.660  30.630  1.00  0.00            
ATOM   4404  C1B POPE  724     114.090 118.690  39.830  1.00  0.00            
ATOM   4405  C2B POPE  724     116.940 117.740  38.360  1.00  0.00            
ATOM   4406  C3B POPE  724     121.070 116.630  36.470  1.00  0.00            
ATOM   4407  C4B POPE  724     123.150 118.310  32.790  1.00  0.00            
ATOM   4408  NH3 POPE  725     171.350 124.010  53.590  1.00  0.00            
ATOM   4409  PO4 POPE  725     168.360 120.630  53.080  1.00  0.00            
ATOM   4410  GL1 POPE  725     169.780 119.620  49.570  1.00  0.00            
ATOM   4411  GL2 POPE  725     171.430 121.950  48.970  1.00  0.00            
ATOM   4412  C1A POPE  725     167.260 119.160  45.430  1.00  0.00            
ATOM   4413  D2A POPE  725     163.630 117.550  43.200  1.00  0.00            
ATOM   4414  C3A POPE  725     164.930 116.980  38.540  1.00  0.00            
ATOM   4415  C4A POPE  725     165.650 119.770  35.410  1.00  0.00            
ATOM   4416  C1B POPE  725     172.250 119.540  44.490  1.00  0.00            
ATOM   4417  C2B POPE  725     173.350 119.770  39.980  1.00  0.00            
ATOM   4418  C3B POPE  725     174.850 117.610  35.990  1.00  0.00            
ATOM   4419  C4B POPE  725     177.870 115.450  33.010  1.00  0.00            
ATOM   4420  NH3 POPE  726     151.680  34.270  56.430  1.00  0.00            
ATOM   4421  PO4 POPE  726     155.970  34.700  58.880  1.00  0.00            
ATOM   4422  GL1 POPE  726     156.450  35.750  54.940  1.00  0.00            
ATOM   4423  GL2 POPE  726     157.700  37.340  54.550  1.00  0.00            
ATOM   4424  C1A POPE  726     157.860  33.400  51.410  1.00  0.00            
ATOM   4425  D2A POPE  726     158.910  33.620  47.540  1.00  0.00            
ATOM   4426  C3A POPE  726     155.560  32.230  44.880  1.00  0.00            
ATOM   4427  C4A POPE  726     157.230  29.330  40.460  1.00  0.00            
ATOM   4428  C1B POPE  726     154.990  37.200  50.540  1.00  0.00            
ATOM   4429  C2B POPE  726     155.140  36.600  46.210  1.00  0.00            
ATOM   4430  C3B POPE  726     152.030  35.740  42.650  1.00  0.00            
ATOM   4431  C4B POPE  726     152.560  32.160  40.050  1.00  0.00            
ATOM   4432  NH3 POPE  727     239.040  48.840  61.560  1.00  0.00            
ATOM   4433  PO4 POPE  727     239.790  50.970  58.500  1.00  0.00            
ATOM   4434  GL1 POPE  727     237.310  51.570  55.070  1.00  0.00            
ATOM   4435  GL2 POPE  727     237.230  47.880  53.160  1.00  0.00            
ATOM   4436  C1A POPE  727     236.230  52.200  51.800  1.00  0.00            
ATOM   4437  D2A POPE  727     238.260  53.890  48.150  1.00  0.00            
ATOM   4438  C3A POPE  727     236.710  53.110  44.150  1.00  0.00            
ATOM   4439  C4A POPE  727     232.170  52.600  41.900  1.00  0.00            
ATOM   4440  C1B POPE  727     240.090  48.540  48.410  1.00  0.00            
ATOM   4441  C2B POPE  727     240.680  50.490  45.250  1.00  0.00            
ATOM   4442  C3B POPE  727     240.920  50.950  41.620  1.00  0.00            
ATOM   4443  C4B POPE  727     239.560  52.280  37.970  1.00  0.00            
ATOM   4444  NH3 POPE  728      34.380  74.140  48.850  1.00  0.00            
ATOM   4445  PO4 POPE  728      30.990  77.120  48.090  1.00  0.00            
ATOM   4446  GL1 POPE  728      30.120  78.380  43.960  1.00  0.00            
ATOM   4447  GL2 POPE  728      29.130  80.660  43.890  1.00  0.00            
ATOM   4448  C1A POPE  728      28.330  75.770  41.360  1.00  0.00            
ATOM   4449  D2A POPE  728      29.320  72.680  37.870  1.00  0.00            
ATOM   4450  C3A POPE  728      29.940  72.440  33.360  1.00  0.00            
ATOM   4451  C4A POPE  728      28.430  69.770  30.020  1.00  0.00            
ATOM   4452  C1B POPE  728      32.350  83.430  41.710  1.00  0.00            
ATOM   4453  C2B POPE  728      32.050  86.110  37.770  1.00  0.00            
ATOM   4454  C3B POPE  728      31.480  85.870  33.340  1.00  0.00            
ATOM   4455  C4B POPE  728      31.260  86.700  29.440  1.00  0.00            
ATOM   4456  NH3 POPE  729     193.340 257.060  57.650  1.00  0.00            
ATOM   4457  PO4 POPE  729     194.330 260.690  56.430  1.00  0.00            
ATOM   4458  GL1 POPE  729     194.030 260.040  52.210  1.00  0.00            
ATOM   4459  GL2 POPE  729     193.990 257.010  52.730  1.00  0.00            
ATOM   4460  C1A POPE  729     193.590 259.590  47.670  1.00  0.00            
ATOM   4461  D2A POPE  729     191.600 260.180  43.790  1.00  0.00            
ATOM   4462  C3A POPE  729     193.130 259.950  39.980  1.00  0.00            
ATOM   4463  C4A POPE  729     194.610 261.630  36.980  1.00  0.00            
ATOM   4464  C1B POPE  729     197.670 253.790  51.750  1.00  0.00            
ATOM   4465  C2B POPE  729     198.870 251.690  47.480  1.00  0.00            
ATOM   4466  C3B POPE  729     198.500 250.850  42.750  1.00  0.00            
ATOM   4467  C4B POPE  729     200.440 247.770  40.030  1.00  0.00            
ATOM   4468  NH3 POPE  730     164.020  57.450  62.050  1.00  0.00            
ATOM   4469  PO4 POPE  730     164.300  55.820  57.940  1.00  0.00            
ATOM   4470  GL1 POPE  730     161.460  56.870  54.050  1.00  0.00            
ATOM   4471  GL2 POPE  730     164.150  57.730  52.610  1.00  0.00            
ATOM   4472  C1A POPE  730     156.780  58.450  52.790  1.00  0.00            
ATOM   4473  D2A POPE  730     153.440  61.680  50.910  1.00  0.00            
ATOM   4474  C3A POPE  730     155.970  62.390  47.190  1.00  0.00            
ATOM   4475  C4A POPE  730     158.780  62.570  43.110  1.00  0.00            
ATOM   4476  C1B POPE  730     164.630  56.480  48.130  1.00  0.00            
ATOM   4477  C2B POPE  730     163.980  54.660  43.770  1.00  0.00            
ATOM   4478  C3B POPE  730     162.070  53.640  39.800  1.00  0.00            
ATOM   4479  C4B POPE  730     160.380  52.430  36.710  1.00  0.00            
ATOM   4480  NH3 POPE  731     269.000 255.200  58.160  1.00  0.00            
ATOM   4481  PO4 POPE  731     265.230 258.120  57.690  1.00  0.00            
ATOM   4482  GL1 POPE  731     265.980 260.500  53.960  1.00  0.00            
ATOM   4483  GL2 POPE  731     267.990 263.000  54.430  1.00  0.00            
ATOM   4484  C1A POPE  731     265.480 258.100  49.220  1.00  0.00            
ATOM   4485  D2A POPE  731     262.330 258.440  46.180  1.00  0.00            
ATOM   4486  C3A POPE  731     261.080 256.080  43.390  1.00  0.00            
ATOM   4487  C4A POPE  731     259.420 256.570  40.510  1.00  0.00            
ATOM   4488  C1B POPE  731     269.700 259.780  50.700  1.00  0.00            
ATOM   4489  C2B POPE  731     269.280 258.300  46.270  1.00  0.00            
ATOM   4490  C3B POPE  731     269.240 257.180  42.580  1.00  0.00            
ATOM   4491  C4B POPE  731     269.480 254.020  39.240  1.00  0.00            
ATOM   4492  NH3 POPE  732     154.240  67.010  56.170  1.00  0.00            
ATOM   4493  PO4 POPE  732     151.780  64.660  54.110  1.00  0.00            
ATOM   4494  GL1 POPE  732     151.130  66.220  50.520  1.00  0.00            
ATOM   4495  GL2 POPE  732     151.300  68.210  50.330  1.00  0.00            
ATOM   4496  C1A POPE  732     150.240  64.680  47.010  1.00  0.00            
ATOM   4497  D2A POPE  732     149.180  65.270  43.010  1.00  0.00            
ATOM   4498  C3A POPE  732     147.770  62.490  39.850  1.00  0.00            
ATOM   4499  C4A POPE  732     150.520  60.500  37.640  1.00  0.00            
ATOM   4500  C1B POPE  732     151.230  69.270  45.670  1.00  0.00            
ATOM   4501  C2B POPE  732     151.140  69.100  41.000  1.00  0.00            
ATOM   4502  C3B POPE  732     149.310  71.230  36.740  1.00  0.00            
ATOM   4503  C4B POPE  732     149.030  73.580  32.670  1.00  0.00            
ATOM   4504  NH3 POPE  733      43.460   1.840  54.330  1.00  0.00            
ATOM   4505  PO4 POPE  733      40.860   1.950  50.710  1.00  0.00            
ATOM   4506  GL1 POPE  733      43.110   1.720  46.630  1.00  0.00            
ATOM   4507  GL2 POPE  733      43.260 288.756  47.060  1.00  0.00            
ATOM   4508  C1A POPE  733      44.980   1.240  43.160  1.00  0.00            
ATOM   4509  D2A POPE  733      47.290   0.950  38.660  1.00  0.00            
ATOM   4510  C3A POPE  733      49.710 287.946  36.540  1.00  0.00            
ATOM   4511  C4A POPE  733      50.470 286.986  32.970  1.00  0.00            
ATOM   4512  C1B POPE  733      42.000 287.986  43.480  1.00  0.00            
ATOM   4513  C2B POPE  733      39.830 286.376  40.420  1.00  0.00            
ATOM   4514  C3B POPE  733      36.880 283.296  38.320  1.00  0.00            
ATOM   4515  C4B POPE  733      38.810 278.376  37.180  1.00  0.00            
ATOM   4516  NH3 POPE  734     177.800   0.190  61.430  1.00  0.00            
ATOM   4517  PO4 POPE  734     179.430 288.056  63.950  1.00  0.00            
ATOM   4518  GL1 POPE  734     178.800 285.706  60.560  1.00  0.00            
ATOM   4519  GL2 POPE  734     181.070 288.466  58.360  1.00  0.00            
ATOM   4520  C1A POPE  734     178.610 283.786  55.980  1.00  0.00            
ATOM   4521  D2A POPE  734     178.490 282.606  51.300  1.00  0.00            
ATOM   4522  C3A POPE  734     178.610 278.946  49.090  1.00  0.00            
ATOM   4523  C4A POPE  734     178.500 276.266  46.330  1.00  0.00            
ATOM   4524  C1B POPE  734     183.540 289.506  53.550  1.00  0.00            
ATOM   4525  C2B POPE  734     184.400   1.440  51.390  1.00  0.00            
ATOM   4526  C3B POPE  734     181.900   1.000  47.700  1.00  0.00            
ATOM   4527  C4B POPE  734     179.970   0.210  43.010  1.00  0.00            
ATOM   4528  NH3 POPE  735      48.780  46.400  46.460  1.00  0.00            
ATOM   4529  PO4 POPE  735      49.130  50.540  47.770  1.00  0.00            
ATOM   4530  GL1 POPE  735      48.940  52.330  44.580  1.00  0.00            
ATOM   4531  GL2 POPE  735      46.640  50.450  43.220  1.00  0.00            
ATOM   4532  C1A POPE  735      48.720  53.960  40.510  1.00  0.00            
ATOM   4533  D2A POPE  735      45.120  55.080  37.790  1.00  0.00            
ATOM   4534  C3A POPE  735      44.210  53.410  34.270  1.00  0.00            
ATOM   4535  C4A POPE  735      46.000  52.600  30.330  1.00  0.00            
ATOM   4536  C1B POPE  735      44.880  49.670  40.180  1.00  0.00            
ATOM   4537  C2B POPE  735      45.170  48.370  35.370  1.00  0.00            
ATOM   4538  C3B POPE  735      45.390  46.680  31.210  1.00  0.00            
ATOM   4539  C4B POPE  735      46.590  46.240  27.430  1.00  0.00            
ATOM   4540  NH3 POPE  736      31.220 262.630  55.000  1.00  0.00            
ATOM   4541  PO4 POPE  736      32.190 266.510  54.880  1.00  0.00            
ATOM   4542  GL1 POPE  736      30.650 267.760  50.110  1.00  0.00            
ATOM   4543  GL2 POPE  736      27.830 268.250  49.470  1.00  0.00            
ATOM   4544  C1A POPE  736      29.740 265.230  46.090  1.00  0.00            
ATOM   4545  D2A POPE  736      27.840 264.420  41.890  1.00  0.00            
ATOM   4546  C3A POPE  736      24.870 267.490  39.760  1.00  0.00            
ATOM   4547  C4A POPE  736      21.720 270.690  40.620  1.00  0.00            
ATOM   4548  C1B POPE  736      23.590 271.020  47.270  1.00  0.00            
ATOM   4549  C2B POPE  736      21.560 274.010  44.070  1.00  0.00            
ATOM   4550  C3B POPE  736      21.250 277.080  42.550  1.00  0.00            
ATOM   4551  C4B POPE  736      24.580 278.910  42.680  1.00  0.00            
ATOM   4552  NH3 POPE  737     152.020  18.910  56.590  1.00  0.00            
ATOM   4553  PO4 POPE  737     155.240  15.290  54.150  1.00  0.00            
ATOM   4554  GL1 POPE  737     152.800  13.950  51.920  1.00  0.00            
ATOM   4555  GL2 POPE  737     154.630  11.120  51.110  1.00  0.00            
ATOM   4556  C1A POPE  737     150.260  11.580  49.220  1.00  0.00            
ATOM   4557  D2A POPE  737     151.850   9.240  47.000  1.00  0.00            
ATOM   4558  C3A POPE  737     153.740   9.980  43.140  1.00  0.00            
ATOM   4559  C4A POPE  737     153.150   9.540  37.940  1.00  0.00            
ATOM   4560  C1B POPE  737     157.840  10.050  47.520  1.00  0.00            
ATOM   4561  C2B POPE  737     157.870   7.150  43.810  1.00  0.00            
ATOM   4562  C3B POPE  737     156.020   3.240  42.050  1.00  0.00            
ATOM   4563  C4B POPE  737     155.440 290.326  42.820  1.00  0.00            
ATOM   4564  NH3 POPE  738      32.970 217.740  52.280  1.00  0.00            
ATOM   4565  PO4 POPE  738      35.830 220.790  53.430  1.00  0.00            
ATOM   4566  GL1 POPE  738      35.040 221.630  48.500  1.00  0.00            
ATOM   4567  GL2 POPE  738      32.910 221.960  46.510  1.00  0.00            
ATOM   4568  C1A POPE  738      37.080 222.850  44.220  1.00  0.00            
ATOM   4569  D2A POPE  738      35.620 224.050  40.680  1.00  0.00            
ATOM   4570  C3A POPE  738      36.690 222.550  37.300  1.00  0.00            
ATOM   4571  C4A POPE  738      35.910 218.540  35.770  1.00  0.00            
ATOM   4572  C1B POPE  738      31.920 220.830  42.340  1.00  0.00            
ATOM   4573  C2B POPE  738      31.910 221.410  38.450  1.00  0.00            
ATOM   4574  C3B POPE  738      31.510 225.040  35.580  1.00  0.00            
ATOM   4575  C4B POPE  738      28.140 226.540  33.030  1.00  0.00            
ATOM   4576  NH3 POPE  739      26.040  67.070  51.010  1.00  0.00            
ATOM   4577  PO4 POPE  739      22.880  63.020  49.920  1.00  0.00            
ATOM   4578  GL1 POPE  739      26.250  62.520  46.310  1.00  0.00            
ATOM   4579  GL2 POPE  739      28.390  60.180  44.920  1.00  0.00            
ATOM   4580  C1A POPE  739      28.280  65.190  42.960  1.00  0.00            
ATOM   4581  D2A POPE  739      27.180  64.870  38.130  1.00  0.00            
ATOM   4582  C3A POPE  739      29.600  62.960  34.870  1.00  0.00            
ATOM   4583  C4A POPE  739      31.350  62.320  31.150  1.00  0.00            
ATOM   4584  C1B POPE  739      27.560  60.580  41.140  1.00  0.00            
ATOM   4585  C2B POPE  739      26.290  58.610  37.890  1.00  0.00            
ATOM   4586  C3B POPE  739      27.700  56.630  34.190  1.00  0.00            
ATOM   4587  C4B POPE  739      31.080  57.330  32.300  1.00  0.00            
ATOM   4588  NH3 POPE  740      63.320  90.440  49.840  1.00  0.00            
ATOM   4589  PO4 POPE  740      62.620  85.440  48.590  1.00  0.00            
ATOM   4590  GL1 POPE  740      64.550  84.570  45.080  1.00  0.00            
ATOM   4591  GL2 POPE  740      67.980  83.140  45.850  1.00  0.00            
ATOM   4592  C1A POPE  740      66.700  87.390  42.860  1.00  0.00            
ATOM   4593  D2A POPE  740      69.500  87.940  39.380  1.00  0.00            
ATOM   4594  C3A POPE  740      71.640  84.840  36.640  1.00  0.00            
ATOM   4595  C4A POPE  740      74.610  86.080  33.230  1.00  0.00            
ATOM   4596  C1B POPE  740      70.660  79.800  43.920  1.00  0.00            
ATOM   4597  C2B POPE  740      73.450  80.610  40.090  1.00  0.00            
ATOM   4598  C3B POPE  740      76.250  82.150  37.590  1.00  0.00            
ATOM   4599  C4B POPE  740      78.310  86.430  36.420  1.00  0.00            
ATOM   4600  NH3 POPE  741     139.670  96.200  54.310  1.00  0.00            
ATOM   4601  PO4 POPE  741     143.090  99.670  54.270  1.00  0.00            
ATOM   4602  GL1 POPE  741     141.220  99.300  50.570  1.00  0.00            
ATOM   4603  GL2 POPE  741     138.520 101.240  49.990  1.00  0.00            
ATOM   4604  C1A POPE  741     141.520  98.130  46.200  1.00  0.00            
ATOM   4605  D2A POPE  741     141.490 100.040  43.100  1.00  0.00            
ATOM   4606  C3A POPE  741     143.400  99.220  39.150  1.00  0.00            
ATOM   4607  C4A POPE  741     146.200 100.710  35.870  1.00  0.00            
ATOM   4608  C1B POPE  741     136.480 100.920  46.910  1.00  0.00            
ATOM   4609  C2B POPE  741     136.400 101.620  42.760  1.00  0.00            
ATOM   4610  C3B POPE  741     138.420 100.430  38.500  1.00  0.00            
ATOM   4611  C4B POPE  741     137.880  98.790  34.080  1.00  0.00            
ATOM   4612  NH3 POPE  742     221.020  58.490  56.310  1.00  0.00            
ATOM   4613  PO4 POPE  742     221.830  63.350  57.010  1.00  0.00            
ATOM   4614  GL1 POPE  742     223.890  62.640  52.180  1.00  0.00            
ATOM   4615  GL2 POPE  742     227.540  63.080  51.900  1.00  0.00            
ATOM   4616  C1A POPE  742     224.550  60.800  48.160  1.00  0.00            
ATOM   4617  D2A POPE  742     224.480  60.280  43.540  1.00  0.00            
ATOM   4618  C3A POPE  742     227.400  61.150  39.730  1.00  0.00            
ATOM   4619  C4A POPE  742     229.800  61.720  36.980  1.00  0.00            
ATOM   4620  C1B POPE  742     227.480  58.690  51.530  1.00  0.00            
ATOM   4621  C2B POPE  742     224.000  55.850  51.300  1.00  0.00            
ATOM   4622  C3B POPE  742     222.390  53.340  48.800  1.00  0.00            
ATOM   4623  C4B POPE  742     221.160  50.160  46.690  1.00  0.00            
ATOM   4624  NH3 POPE  743     168.520 178.040  65.780  1.00  0.00            
ATOM   4625  PO4 POPE  743     165.540 176.770  62.400  1.00  0.00            
ATOM   4626  GL1 POPE  743     165.770 177.600  57.780  1.00  0.00            
ATOM   4627  GL2 POPE  743     163.850 179.510  57.420  1.00  0.00            
ATOM   4628  C1A POPE  743     166.830 175.900  53.740  1.00  0.00            
ATOM   4629  D2A POPE  743     166.050 173.880  50.500  1.00  0.00            
ATOM   4630  C3A POPE  743     165.280 175.090  47.530  1.00  0.00            
ATOM   4631  C4A POPE  743     162.330 177.030  46.340  1.00  0.00            
ATOM   4632  C1B POPE  743     163.030 179.130  53.520  1.00  0.00            
ATOM   4633  C2B POPE  743     162.690 181.460  49.350  1.00  0.00            
ATOM   4634  C3B POPE  743     160.890 182.060  45.230  1.00  0.00            
ATOM   4635  C4B POPE  743     162.730 185.280  41.160  1.00  0.00            
ATOM   4636  NH3 POPE  744     238.370 107.200  58.420  1.00  0.00            
ATOM   4637  PO4 POPE  744     235.190 104.090  57.890  1.00  0.00            
ATOM   4638  GL1 POPE  744     237.900 105.010  53.800  1.00  0.00            
ATOM   4639  GL2 POPE  744     235.840 106.770  52.730  1.00  0.00            
ATOM   4640  C1A POPE  744     240.770 106.720  52.160  1.00  0.00            
ATOM   4641  D2A POPE  744     242.940 105.610  49.220  1.00  0.00            
ATOM   4642  C3A POPE  744     241.330 101.970  46.130  1.00  0.00            
ATOM   4643  C4A POPE  744     241.900 100.480  41.280  1.00  0.00            
ATOM   4644  C1B POPE  744     237.450 104.720  48.740  1.00  0.00            
ATOM   4645  C2B POPE  744     236.510 107.060  44.630  1.00  0.00            
ATOM   4646  C3B POPE  744     232.730 106.060  41.450  1.00  0.00            
ATOM   4647  C4B POPE  744     230.570 106.990  37.500  1.00  0.00            
ATOM   4648  NH3 POPE  745     238.530 232.410  59.560  1.00  0.00            
ATOM   4649  PO4 POPE  745     237.000 235.650  57.200  1.00  0.00            
ATOM   4650  GL1 POPE  745     233.040 237.080  55.390  1.00  0.00            
ATOM   4651  GL2 POPE  745     229.640 235.800  56.930  1.00  0.00            
ATOM   4652  C1A POPE  745     230.690 238.390  50.990  1.00  0.00            
ATOM   4653  D2A POPE  745     231.290 242.340  48.270  1.00  0.00            
ATOM   4654  C3A POPE  745     234.980 243.810  46.050  1.00  0.00            
ATOM   4655  C4A POPE  745     237.850 241.650  42.870  1.00  0.00            
ATOM   4656  C1B POPE  745     228.000 234.400  53.180  1.00  0.00            
ATOM   4657  C2B POPE  745     225.530 236.010  50.630  1.00  0.00            
ATOM   4658  C3B POPE  745     223.580 235.950  47.400  1.00  0.00            
ATOM   4659  C4B POPE  745     223.120 239.020  44.030  1.00  0.00            
ATOM   4660  NH3 POPE  746     204.520 205.460  56.320  1.00  0.00            
ATOM   4661  PO4 POPE  746     206.570 201.520  56.720  1.00  0.00            
ATOM   4662  GL1 POPE  746     205.050 202.110  52.410  1.00  0.00            
ATOM   4663  GL2 POPE  746     201.890 201.810  51.360  1.00  0.00            
ATOM   4664  C1A POPE  746     207.710 201.580  48.740  1.00  0.00            
ATOM   4665  D2A POPE  746     207.690 203.990  43.920  1.00  0.00            
ATOM   4666  C3A POPE  746     209.140 200.010  41.960  1.00  0.00            
ATOM   4667  C4A POPE  746     212.040 198.910  38.930  1.00  0.00            
ATOM   4668  C1B POPE  746     202.790 200.260  46.840  1.00  0.00            
ATOM   4669  C2B POPE  746     199.570 201.140  44.080  1.00  0.00            
ATOM   4670  C3B POPE  746     195.600 201.110  47.030  1.00  0.00            
ATOM   4671  C4B POPE  746     192.820 199.480  50.620  1.00  0.00            
ATOM   4672  NH3 POPE  747     245.730 202.580  56.410  1.00  0.00            
ATOM   4673  PO4 POPE  747     246.740 197.460  55.710  1.00  0.00            
ATOM   4674  GL1 POPE  747     245.620 198.230  52.840  1.00  0.00            
ATOM   4675  GL2 POPE  747     245.000 201.180  50.100  1.00  0.00            
ATOM   4676  C1A POPE  747     245.330 196.500  48.440  1.00  0.00            
ATOM   4677  D2A POPE  747     249.040 199.790  47.230  1.00  0.00            
ATOM   4678  C3A POPE  747     249.360 201.290  43.110  1.00  0.00            
ATOM   4679  C4A POPE  747     247.500 200.570  38.970  1.00  0.00            
ATOM   4680  C1B POPE  747     242.930 202.690  46.600  1.00  0.00            
ATOM   4681  C2B POPE  747     243.940 205.290  42.480  1.00  0.00            
ATOM   4682  C3B POPE  747     245.850 205.730  38.390  1.00  0.00            
ATOM   4683  C4B POPE  747     246.890 202.640  34.480  1.00  0.00            
ATOM   4684  NH3 POPE  748     241.660  26.340  58.080  1.00  0.00            
ATOM   4685  PO4 POPE  748     244.060  30.850  56.670  1.00  0.00            
ATOM   4686  GL1 POPE  748     243.160  28.210  52.670  1.00  0.00            
ATOM   4687  GL2 POPE  748     246.180  24.670  52.090  1.00  0.00            
ATOM   4688  C1A POPE  748     240.390  26.460  48.940  1.00  0.00            
ATOM   4689  D2A POPE  748     241.700  27.680  44.480  1.00  0.00            
ATOM   4690  C3A POPE  748     237.440  29.250  43.560  1.00  0.00            
ATOM   4691  C4A POPE  748     234.970  31.150  40.670  1.00  0.00            
ATOM   4692  C1B POPE  748     246.200  25.400  47.800  1.00  0.00            
ATOM   4693  C2B POPE  748     245.880  25.670  42.440  1.00  0.00            
ATOM   4694  C3B POPE  748     242.950  26.160  39.690  1.00  0.00            
ATOM   4695  C4B POPE  748     240.170  27.290  39.510  1.00  0.00            
ATOM   4696  NH3 POPE  749     224.690 232.130  59.700  1.00  0.00            
ATOM   4697  PO4 POPE  749     224.850 227.960  59.720  1.00  0.00            
ATOM   4698  GL1 POPE  749     227.250 228.970  56.230  1.00  0.00            
ATOM   4699  GL2 POPE  749     230.490 229.830  56.420  1.00  0.00            
ATOM   4700  C1A POPE  749     227.150 229.730  51.990  1.00  0.00            
ATOM   4701  D2A POPE  749     225.710 230.860  48.840  1.00  0.00            
ATOM   4702  C3A POPE  749     224.050 227.920  44.490  1.00  0.00            
ATOM   4703  C4A POPE  749     222.370 227.790  40.050  1.00  0.00            
ATOM   4704  C1B POPE  749     231.520 231.440  52.470  1.00  0.00            
ATOM   4705  C2B POPE  749     231.240 229.420  48.700  1.00  0.00            
ATOM   4706  C3B POPE  749     233.870 229.980  45.630  1.00  0.00            
ATOM   4707  C4B POPE  749     235.460 233.570  43.410  1.00  0.00            
ATOM   4708  NH3 POPE  750      23.690 151.970  54.490  1.00  0.00            
ATOM   4709  PO4 POPE  750      21.780 155.100  51.830  1.00  0.00            
ATOM   4710  GL1 POPE  750      24.330 153.410  48.470  1.00  0.00            
ATOM   4711  GL2 POPE  750      22.130 154.750  46.220  1.00  0.00            
ATOM   4712  C1A POPE  750      28.000 153.190  45.310  1.00  0.00            
ATOM   4713  D2A POPE  750      32.520 152.640  44.310  1.00  0.00            
ATOM   4714  C3A POPE  750      33.670 151.230  40.030  1.00  0.00            
ATOM   4715  C4A POPE  750      34.660 152.190  36.090  1.00  0.00            
ATOM   4716  C1B POPE  750      24.330 153.210  41.980  1.00  0.00            
ATOM   4717  C2B POPE  750      25.320 153.670  37.690  1.00  0.00            
ATOM   4718  C3B POPE  750      26.720 154.930  32.840  1.00  0.00            
ATOM   4719  C4B POPE  750      30.130 156.810  29.540  1.00  0.00            
ATOM   4720  NH3 POPE  751     102.160 118.430  51.450  1.00  0.00            
ATOM   4721  PO4 POPE  751     102.830 122.610  50.370  1.00  0.00            
ATOM   4722  GL1 POPE  751     104.350 121.480  46.010  1.00  0.00            
ATOM   4723  GL2 POPE  751     107.890 122.020  45.970  1.00  0.00            
ATOM   4724  C1A POPE  751     103.040 121.090  42.680  1.00  0.00            
ATOM   4725  D2A POPE  751     100.070 121.530  38.010  1.00  0.00            
ATOM   4726  C3A POPE  751      98.360 123.470  34.570  1.00  0.00            
ATOM   4727  C4A POPE  751      99.000 126.160  32.040  1.00  0.00            
ATOM   4728  C1B POPE  751     107.890 121.630  41.860  1.00  0.00            
ATOM   4729  C2B POPE  751     109.520 120.620  37.270  1.00  0.00            
ATOM   4730  C3B POPE  751     108.620 121.230  32.480  1.00  0.00            
ATOM   4731  C4B POPE  751     107.100 124.900  30.830  1.00  0.00            
ATOM   4732  NH3 POPE  752     285.380  86.310  49.960  1.00  0.00            
ATOM   4733  PO4 POPE  752     287.900  84.070  52.320  1.00  0.00            
ATOM   4734  GL1 POPE  752     288.740  82.510  47.440  1.00  0.00            
ATOM   4735  GL2 POPE  752     287.250  79.440  47.070  1.00  0.00            
ATOM   4736  C1A POPE  752     289.150  81.630  43.130  1.00  0.00            
ATOM   4737  D2A POPE  752     289.170  80.300  39.130  1.00  0.00            
ATOM   4738  C3A POPE  752     289.020  78.370  34.990  1.00  0.00            
ATOM   4739  C4A POPE  752     287.850  77.840  30.230  1.00  0.00            
ATOM   4740  C1B POPE  752     286.710  76.480  42.970  1.00  0.00            
ATOM   4741  C2B POPE  752     285.720  76.810  39.000  1.00  0.00            
ATOM   4742  C3B POPE  752     287.340  73.840  34.200  1.00  0.00            
ATOM   4743  C4B POPE  752     285.110  70.210  32.040  1.00  0.00            
ATOM   4744  NH3 POPE  753     232.620 167.900  56.210  1.00  0.00            
ATOM   4745  PO4 POPE  753     228.690 167.520  56.960  1.00  0.00            
ATOM   4746  GL1 POPE  753     229.510 166.920  52.400  1.00  0.00            
ATOM   4747  GL2 POPE  753     229.780 170.250  52.080  1.00  0.00            
ATOM   4748  C1A POPE  753     230.520 166.810  47.850  1.00  0.00            
ATOM   4749  D2A POPE  753     228.520 164.880  43.830  1.00  0.00            
ATOM   4750  C3A POPE  753     224.890 166.990  41.760  1.00  0.00            
ATOM   4751  C4A POPE  753     224.210 167.670  37.480  1.00  0.00            
ATOM   4752  C1B POPE  753     228.170 171.650  48.460  1.00  0.00            
ATOM   4753  C2B POPE  753     226.910 172.010  44.060  1.00  0.00            
ATOM   4754  C3B POPE  753     226.600 171.900  38.580  1.00  0.00            
ATOM   4755  C4B POPE  753     227.060 170.770  34.150  1.00  0.00            
ATOM   4756  NH3 POPE  754     126.000  91.360  51.980  1.00  0.00            
ATOM   4757  PO4 POPE  754     127.240  86.790  53.420  1.00  0.00            
ATOM   4758  GL1 POPE  754     127.850  86.960  49.450  1.00  0.00            
ATOM   4759  GL2 POPE  754     127.170  85.170  47.430  1.00  0.00            
ATOM   4760  C1A POPE  754     129.410  90.100  45.810  1.00  0.00            
ATOM   4761  D2A POPE  754     131.700  92.930  43.210  1.00  0.00            
ATOM   4762  C3A POPE  754     130.850  93.350  38.570  1.00  0.00            
ATOM   4763  C4A POPE  754     129.470  94.170  35.030  1.00  0.00            
ATOM   4764  C1B POPE  754     128.210  85.680  43.160  1.00  0.00            
ATOM   4765  C2B POPE  754     128.580  84.820  39.160  1.00  0.00            
ATOM   4766  C3B POPE  754     129.980  82.890  35.380  1.00  0.00            
ATOM   4767  C4B POPE  754     132.250  79.660  35.110  1.00  0.00            
ATOM   4768  NH3 POPE  755     211.030  13.350  60.000  1.00  0.00            
ATOM   4769  PO4 POPE  755     209.190   9.430  59.710  1.00  0.00            
ATOM   4770  GL1 POPE  755     208.170  10.590  56.060  1.00  0.00            
ATOM   4771  GL2 POPE  755     204.930   8.490  56.760  1.00  0.00            
ATOM   4772  C1A POPE  755     207.670   8.540  52.070  1.00  0.00            
ATOM   4773  D2A POPE  755     205.330   5.790  48.980  1.00  0.00            
ATOM   4774  C3A POPE  755     207.100   4.550  45.390  1.00  0.00            
ATOM   4775  C4A POPE  755     207.930   8.010  42.390  1.00  0.00            
ATOM   4776  C1B POPE  755     202.060   8.120  52.680  1.00  0.00            
ATOM   4777  C2B POPE  755     201.150   8.870  48.900  1.00  0.00            
ATOM   4778  C3B POPE  755     203.370   8.920  45.450  1.00  0.00            
ATOM   4779  C4B POPE  755     203.050  10.310  41.170  1.00  0.00            
ATOM   4780  NH3 POPE  756      26.580 122.520  53.180  1.00  0.00            
ATOM   4781  PO4 POPE  756      27.850 120.050  50.940  1.00  0.00            
ATOM   4782  GL1 POPE  756      29.910 117.110  48.710  1.00  0.00            
ATOM   4783  GL2 POPE  756      28.470 119.630  45.850  1.00  0.00            
ATOM   4784  C1A POPE  756      33.370 118.850  46.590  1.00  0.00            
ATOM   4785  D2A POPE  756      33.650 118.330  41.830  1.00  0.00            
ATOM   4786  C3A POPE  756      33.460 115.100  39.960  1.00  0.00            
ATOM   4787  C4A POPE  756      34.570 114.570  35.700  1.00  0.00            
ATOM   4788  C1B POPE  756      31.300 122.830  43.190  1.00  0.00            
ATOM   4789  C2B POPE  756      32.670 123.130  38.990  1.00  0.00            
ATOM   4790  C3B POPE  756      36.150 122.780  36.430  1.00  0.00            
ATOM   4791  C4B POPE  756      39.110 125.770  34.080  1.00  0.00            
ATOM   4792  NH3 POPE  757     259.680 170.730  54.690  1.00  0.00            
ATOM   4793  PO4 POPE  757     259.770 175.480  54.660  1.00  0.00            
ATOM   4794  GL1 POPE  757     259.700 177.440  50.490  1.00  0.00            
ATOM   4795  GL2 POPE  757     262.650 177.150  49.130  1.00  0.00            
ATOM   4796  C1A POPE  757     259.530 179.940  46.670  1.00  0.00            
ATOM   4797  D2A POPE  757     257.680 179.640  42.590  1.00  0.00            
ATOM   4798  C3A POPE  757     260.270 180.790  38.520  1.00  0.00            
ATOM   4799  C4A POPE  757     260.730 181.420  34.950  1.00  0.00            
ATOM   4800  C1B POPE  757     264.720 177.150  44.040  1.00  0.00            
ATOM   4801  C2B POPE  757     267.430 174.950  41.180  1.00  0.00            
ATOM   4802  C3B POPE  757     267.700 172.720  38.360  1.00  0.00            
ATOM   4803  C4B POPE  757     267.060 168.980  35.420  1.00  0.00            
ATOM   4804  NH3 POPE  758     134.990 274.590  55.920  1.00  0.00            
ATOM   4805  PO4 POPE  758     130.840 275.840  54.240  1.00  0.00            
ATOM   4806  GL1 POPE  758     130.600 274.680  49.750  1.00  0.00            
ATOM   4807  GL2 POPE  758     129.650 272.010  48.830  1.00  0.00            
ATOM   4808  C1A POPE  758     132.500 275.740  45.360  1.00  0.00            
ATOM   4809  D2A POPE  758     131.410 278.870  42.190  1.00  0.00            
ATOM   4810  C3A POPE  758     134.290 280.270  39.190  1.00  0.00            
ATOM   4811  C4A POPE  758     134.470 279.650  34.500  1.00  0.00            
ATOM   4812  C1B POPE  758     130.160 270.740  44.980  1.00  0.00            
ATOM   4813  C2B POPE  758     130.350 274.120  41.050  1.00  0.00            
ATOM   4814  C3B POPE  758     130.200 275.760  36.860  1.00  0.00            
ATOM   4815  C4B POPE  758     129.950 280.150  35.580  1.00  0.00            
ATOM   4816  NH3 POPE  759      50.440  19.470  47.820  1.00  0.00            
ATOM   4817  PO4 POPE  759      47.040  17.050  48.470  1.00  0.00            
ATOM   4818  GL1 POPE  759      46.620  17.630  44.460  1.00  0.00            
ATOM   4819  GL2 POPE  759      44.190  19.370  44.210  1.00  0.00            
ATOM   4820  C1A POPE  759      47.120  16.290  40.590  1.00  0.00            
ATOM   4821  D2A POPE  759      48.170  17.150  36.510  1.00  0.00            
ATOM   4822  C3A POPE  759      45.570  18.970  33.160  1.00  0.00            
ATOM   4823  C4A POPE  759      48.280  20.740  29.970  1.00  0.00            
ATOM   4824  C1B POPE  759      43.660  20.130  39.710  1.00  0.00            
ATOM   4825  C2B POPE  759      40.980  19.410  36.500  1.00  0.00            
ATOM   4826  C3B POPE  759      38.610  15.950  36.270  1.00  0.00            
ATOM   4827  C4B POPE  759      41.310  10.780  34.050  1.00  0.00            
ATOM   4828  NH3 POPE  760     195.930  66.780  58.410  1.00  0.00            
ATOM   4829  PO4 POPE  760     193.490  71.080  57.480  1.00  0.00            
ATOM   4830  GL1 POPE  760     192.000  69.800  52.880  1.00  0.00            
ATOM   4831  GL2 POPE  760     189.890  67.790  51.720  1.00  0.00            
ATOM   4832  C1A POPE  760     193.250  69.310  48.210  1.00  0.00            
ATOM   4833  D2A POPE  760     192.870  68.650  44.440  1.00  0.00            
ATOM   4834  C3A POPE  760     191.490  71.660  42.370  1.00  0.00            
ATOM   4835  C4A POPE  760     188.520  75.590  40.510  1.00  0.00            
ATOM   4836  C1B POPE  760     187.770  68.580  48.480  1.00  0.00            
ATOM   4837  C2B POPE  760     187.400  69.200  43.440  1.00  0.00            
ATOM   4838  C3B POPE  760     187.270  70.220  39.460  1.00  0.00            
ATOM   4839  C4B POPE  760     191.460  71.830  37.510  1.00  0.00            
ATOM   4840  NH3 POPE  761     225.000 139.310  54.300  1.00  0.00            
ATOM   4841  PO4 POPE  761     223.750 135.470  54.510  1.00  0.00            
ATOM   4842  GL1 POPE  761     223.980 134.870  51.030  1.00  0.00            
ATOM   4843  GL2 POPE  761     226.940 136.840  49.700  1.00  0.00            
ATOM   4844  C1A POPE  761     226.480 132.630  46.700  1.00  0.00            
ATOM   4845  D2A POPE  761     226.260 130.460  43.000  1.00  0.00            
ATOM   4846  C3A POPE  761     222.320 131.210  40.930  1.00  0.00            
ATOM   4847  C4A POPE  761     217.920 132.650  42.230  1.00  0.00            
ATOM   4848  C1B POPE  761     227.740 138.040  45.650  1.00  0.00            
ATOM   4849  C2B POPE  761     232.350 140.030  45.290  1.00  0.00            
ATOM   4850  C3B POPE  761     236.340 141.250  45.310  1.00  0.00            
ATOM   4851  C4B POPE  761     240.120 141.460  46.340  1.00  0.00            
ATOM   4852  NH3 POPE  762     265.690  38.890  54.040  1.00  0.00            
ATOM   4853  PO4 POPE  762     263.340  35.790  52.100  1.00  0.00            
ATOM   4854  GL1 POPE  762     265.650  33.360  49.090  1.00  0.00            
ATOM   4855  GL2 POPE  762     268.970  34.010  46.870  1.00  0.00            
ATOM   4856  C1A POPE  762     263.250  30.270  45.990  1.00  0.00            
ATOM   4857  D2A POPE  762     263.250  27.000  43.770  1.00  0.00            
ATOM   4858  C3A POPE  762     266.700  23.960  45.770  1.00  0.00            
ATOM   4859  C4A POPE  762     270.720  21.290  44.870  1.00  0.00            
ATOM   4860  C1B POPE  762     270.400  34.650  43.450  1.00  0.00            
ATOM   4861  C2B POPE  762     270.140  34.990  38.950  1.00  0.00            
ATOM   4862  C3B POPE  762     272.180  34.480  35.920  1.00  0.00            
ATOM   4863  C4B POPE  762     275.210  32.800  33.400  1.00  0.00            
ATOM   4864  NH3 POPE  763     111.390 264.940  50.200  1.00  0.00            
ATOM   4865  PO4 POPE  763     114.810 268.100  49.820  1.00  0.00            
ATOM   4866  GL1 POPE  763     115.600 265.230  46.630  1.00  0.00            
ATOM   4867  GL2 POPE  763     113.630 261.920  46.070  1.00  0.00            
ATOM   4868  C1A POPE  763     117.500 264.480  43.300  1.00  0.00            
ATOM   4869  D2A POPE  763     120.050 262.490  40.190  1.00  0.00            
ATOM   4870  C3A POPE  763     120.760 261.170  36.000  1.00  0.00            
ATOM   4871  C4A POPE  763     123.330 257.320  35.280  1.00  0.00            
ATOM   4872  C1B POPE  763     114.220 260.920  42.030  1.00  0.00            
ATOM   4873  C2B POPE  763     116.640 259.350  38.500  1.00  0.00            
ATOM   4874  C3B POPE  763     116.700 255.970  37.210  1.00  0.00            
ATOM   4875  C4B POPE  763     118.330 251.480  35.880  1.00  0.00            
ATOM   4876  NH3 POPE  764      98.630 267.360  49.790  1.00  0.00            
ATOM   4877  PO4 POPE  764      97.760 271.110  48.710  1.00  0.00            
ATOM   4878  GL1 POPE  764      99.120 269.160  44.500  1.00  0.00            
ATOM   4879  GL2 POPE  764      96.240 271.020  42.030  1.00  0.00            
ATOM   4880  C1A POPE  764      99.690 265.980  42.470  1.00  0.00            
ATOM   4881  D2A POPE  764     101.760 265.230  39.260  1.00  0.00            
ATOM   4882  C3A POPE  764     102.960 267.040  35.380  1.00  0.00            
ATOM   4883  C4A POPE  764     101.820 270.620  33.050  1.00  0.00            
ATOM   4884  C1B POPE  764      94.570 268.390  39.310  1.00  0.00            
ATOM   4885  C2B POPE  764      94.030 268.700  34.420  1.00  0.00            
ATOM   4886  C3B POPE  764      93.560 266.750  30.360  1.00  0.00            
ATOM   4887  C4B POPE  764      93.390 262.510  29.340  1.00  0.00            
ATOM   4888  NH3 POPE  765       4.390 285.920  57.580  1.00  0.00            
ATOM   4889  PO4 POPE  765       7.610 284.030  55.750  1.00  0.00            
ATOM   4890  GL1 POPE  765       7.650 282.040  51.860  1.00  0.00            
ATOM   4891  GL2 POPE  765       5.430 281.110  51.980  1.00  0.00            
ATOM   4892  C1A POPE  765      10.520 281.580  48.490  1.00  0.00            
ATOM   4893  D2A POPE  765       9.010 282.430  44.200  1.00  0.00            
ATOM   4894  C3A POPE  765      10.290 281.910  39.660  1.00  0.00            
ATOM   4895  C4A POPE  765      10.090 281.350  34.320  1.00  0.00            
ATOM   4896  C1B POPE  765       1.960 278.460  49.640  1.00  0.00            
ATOM   4897  C2B POPE  765       2.000 275.430  45.210  1.00  0.00            
ATOM   4898  C3B POPE  765       0.450 273.010  41.130  1.00  0.00            
ATOM   4899  C4B POPE  765       0.860 272.210  36.920  1.00  0.00            
ATOM   4900  NH3 POPE  766     120.070  34.610  55.460  1.00  0.00            
ATOM   4901  PO4 POPE  766     119.790  36.420  52.040  1.00  0.00            
ATOM   4902  GL1 POPE  766     121.110  37.030  48.480  1.00  0.00            
ATOM   4903  GL2 POPE  766     124.610  36.690  48.570  1.00  0.00            
ATOM   4904  C1A POPE  766     121.820  38.730  43.960  1.00  0.00            
ATOM   4905  D2A POPE  766     122.640  40.080  38.740  1.00  0.00            
ATOM   4906  C3A POPE  766     121.430  38.590  34.270  1.00  0.00            
ATOM   4907  C4A POPE  766     121.080  36.670  29.160  1.00  0.00            
ATOM   4908  C1B POPE  766     125.970  35.880  44.320  1.00  0.00            
ATOM   4909  C2B POPE  766     125.170  36.040  39.920  1.00  0.00            
ATOM   4910  C3B POPE  766     125.940  37.390  36.650  1.00  0.00            
ATOM   4911  C4B POPE  766     126.030  38.660  32.330  1.00  0.00            
ATOM   4912  NH3 POPE  767      43.810 165.830  50.710  1.00  0.00            
ATOM   4913  PO4 POPE  767      46.400 168.090  52.440  1.00  0.00            
ATOM   4914  GL1 POPE  767      48.910 166.530  49.240  1.00  0.00            
ATOM   4915  GL2 POPE  767      47.660 167.040  47.030  1.00  0.00            
ATOM   4916  C1A POPE  767      52.330 165.930  45.860  1.00  0.00            
ATOM   4917  D2A POPE  767      55.210 164.820  42.700  1.00  0.00            
ATOM   4918  C3A POPE  767      52.630 165.490  39.960  1.00  0.00            
ATOM   4919  C4A POPE  767      49.850 167.920  38.920  1.00  0.00            
ATOM   4920  C1B POPE  767      48.160 165.000  43.500  1.00  0.00            
ATOM   4921  C2B POPE  767      47.740 163.760  38.480  1.00  0.00            
ATOM   4922  C3B POPE  767      50.150 164.790  34.790  1.00  0.00            
ATOM   4923  C4B POPE  767      53.020 166.580  34.100  1.00  0.00            
ATOM   4924  NH3 POPE  768      57.160 264.290  52.590  1.00  0.00            
ATOM   4925  PO4 POPE  768      58.700 267.870  51.420  1.00  0.00            
ATOM   4926  GL1 POPE  768      59.970 264.990  47.850  1.00  0.00            
ATOM   4927  GL2 POPE  768      62.020 262.240  48.430  1.00  0.00            
ATOM   4928  C1A POPE  768      61.270 264.570  43.980  1.00  0.00            
ATOM   4929  D2A POPE  768      63.100 266.920  40.580  1.00  0.00            
ATOM   4930  C3A POPE  768      61.320 266.660  35.800  1.00  0.00            
ATOM   4931  C4A POPE  768      58.470 266.300  33.220  1.00  0.00            
ATOM   4932  C1B POPE  768      63.360 259.310  46.540  1.00  0.00            
ATOM   4933  C2B POPE  768      64.300 260.100  42.630  1.00  0.00            
ATOM   4934  C3B POPE  768      63.030 262.230  38.560  1.00  0.00            
ATOM   4935  C4B POPE  768      65.290 261.060  34.950  1.00  0.00            
ATOM   4936  NH3 POPE  769     165.060 222.940  66.430  1.00  0.00            
ATOM   4937  PO4 POPE  769     164.240 222.710  61.530  1.00  0.00            
ATOM   4938  GL1 POPE  769     164.680 221.840  57.980  1.00  0.00            
ATOM   4939  GL2 POPE  769     161.720 222.360  56.180  1.00  0.00            
ATOM   4940  C1A POPE  769     167.780 220.560  55.450  1.00  0.00            
ATOM   4941  D2A POPE  769     169.840 218.480  52.620  1.00  0.00            
ATOM   4942  C3A POPE  769     168.960 215.710  48.360  1.00  0.00            
ATOM   4943  C4A POPE  769     167.700 213.040  45.890  1.00  0.00            
ATOM   4944  C1B POPE  769     163.700 223.320  52.430  1.00  0.00            
ATOM   4945  C2B POPE  769     164.370 222.960  48.420  1.00  0.00            
ATOM   4946  C3B POPE  769     161.750 221.710  45.090  1.00  0.00            
ATOM   4947  C4B POPE  769     158.560 220.590  42.140  1.00  0.00            
ATOM   4948  NH3 POPE  770     152.000 252.820  55.100  1.00  0.00            
ATOM   4949  PO4 POPE  770     154.120 249.150  55.900  1.00  0.00            
ATOM   4950  GL1 POPE  770     154.570 249.360  51.670  1.00  0.00            
ATOM   4951  GL2 POPE  770     151.790 251.260  50.540  1.00  0.00            
ATOM   4952  C1A POPE  770     155.360 251.050  47.290  1.00  0.00            
ATOM   4953  D2A POPE  770     156.190 252.860  43.350  1.00  0.00            
ATOM   4954  C3A POPE  770     155.920 257.260  42.440  1.00  0.00            
ATOM   4955  C4A POPE  770     155.280 260.180  40.450  1.00  0.00            
ATOM   4956  C1B POPE  770     150.330 251.240  46.890  1.00  0.00            
ATOM   4957  C2B POPE  770     152.540 249.560  42.700  1.00  0.00            
ATOM   4958  C3B POPE  770     155.300 248.400  40.830  1.00  0.00            
ATOM   4959  C4B POPE  770     155.820 245.680  37.090  1.00  0.00            
ATOM   4960  NH3 POPE  771     282.850  76.240  51.260  1.00  0.00            
ATOM   4961  PO4 POPE  771     287.060  74.920  49.650  1.00  0.00            
ATOM   4962  GL1 POPE  771     284.200  74.930  46.680  1.00  0.00            
ATOM   4963  GL2 POPE  771     282.600  77.940  46.320  1.00  0.00            
ATOM   4964  C1A POPE  771     282.790  74.360  42.280  1.00  0.00            
ATOM   4965  D2A POPE  771     280.840  74.920  38.430  1.00  0.00            
ATOM   4966  C3A POPE  771     277.190  73.290  38.540  1.00  0.00            
ATOM   4967  C4A POPE  771     272.060  73.740  38.050  1.00  0.00            
ATOM   4968  C1B POPE  771     283.490  80.840  41.280  1.00  0.00            
ATOM   4969  C2B POPE  771     285.040  81.590  37.030  1.00  0.00            
ATOM   4970  C3B POPE  771     287.780  83.540  34.450  1.00  0.00            
ATOM   4971  C4B POPE  771     289.650  85.940  30.570  1.00  0.00            
ATOM   4972  NH3 POPE  772       3.120 181.910  51.470  1.00  0.00            
ATOM   4973  PO4 POPE  772       8.290 184.970  51.530  1.00  0.00            
ATOM   4974  GL1 POPE  772       5.410 185.980  48.690  1.00  0.00            
ATOM   4975  GL2 POPE  772       4.880 188.970  47.560  1.00  0.00            
ATOM   4976  C1A POPE  772       2.620 184.830  44.920  1.00  0.00            
ATOM   4977  D2A POPE  772     290.706 183.980  40.960  1.00  0.00            
ATOM   4978  C3A POPE  772     289.286 179.810  40.100  1.00  0.00            
ATOM   4979  C4A POPE  772     288.776 176.540  37.770  1.00  0.00            
ATOM   4980  C1B POPE  772       3.790 190.750  43.210  1.00  0.00            
ATOM   4981  C2B POPE  772       1.840 190.490  38.850  1.00  0.00            
ATOM   4982  C3B POPE  772     290.036 191.640  35.690  1.00  0.00            
ATOM   4983  C4B POPE  772     288.986 194.190  32.780  1.00  0.00            
ATOM   4984  NH3 POPE  773      47.600  12.600  50.270  1.00  0.00            
ATOM   4985  PO4 POPE  773      44.140   9.550  51.340  1.00  0.00            
ATOM   4986  GL1 POPE  773      43.370  10.740  46.970  1.00  0.00            
ATOM   4987  GL2 POPE  773      44.850  12.360  45.630  1.00  0.00            
ATOM   4988  C1A POPE  773      40.880  10.320  42.640  1.00  0.00            
ATOM   4989  D2A POPE  773      40.260  10.910  38.680  1.00  0.00            
ATOM   4990  C3A POPE  773      36.220  10.550  36.860  1.00  0.00            
ATOM   4991  C4A POPE  773      32.720   7.480  35.370  1.00  0.00            
ATOM   4992  C1B POPE  773      45.650   9.850  41.580  1.00  0.00            
ATOM   4993  C2B POPE  773      43.010   7.020  38.960  1.00  0.00            
ATOM   4994  C3B POPE  773      38.910   6.290  35.640  1.00  0.00            
ATOM   4995  C4B POPE  773      36.380   5.500  31.780  1.00  0.00            
ATOM   4996  NH3 POPE  774     122.280  46.830  50.630  1.00  0.00            
ATOM   4997  PO4 POPE  774     126.860  47.500  51.530  1.00  0.00            
ATOM   4998  GL1 POPE  774     127.620  47.520  47.120  1.00  0.00            
ATOM   4999  GL2 POPE  774     129.720  44.910  48.140  1.00  0.00            
ATOM   5000  C1A POPE  774     127.250  46.260  43.730  1.00  0.00            
ATOM   5001  D2A POPE  774     130.570  46.890  40.340  1.00  0.00            
ATOM   5002  C3A POPE  774     131.000  47.570  36.360  1.00  0.00            
ATOM   5003  C4A POPE  774     133.540  50.500  34.000  1.00  0.00            
ATOM   5004  C1B POPE  774     132.170  44.030  44.800  1.00  0.00            
ATOM   5005  C2B POPE  774     133.500  42.890  41.030  1.00  0.00            
ATOM   5006  C3B POPE  774     133.660  42.900  36.580  1.00  0.00            
ATOM   5007  C4B POPE  774     134.100  44.540  32.590  1.00  0.00            
ATOM   5008  NH3 POPE  775     134.370  43.960  51.120  1.00  0.00            
ATOM   5009  PO4 POPE  775     135.620  39.330  52.030  1.00  0.00            
ATOM   5010  GL1 POPE  775     133.110  39.440  49.280  1.00  0.00            
ATOM   5011  GL2 POPE  775     131.350  37.960  48.810  1.00  0.00            
ATOM   5012  C1A POPE  775     134.790  38.990  44.850  1.00  0.00            
ATOM   5013  D2A POPE  775     136.690  38.440  40.440  1.00  0.00            
ATOM   5014  C3A POPE  775     137.760  41.720  38.970  1.00  0.00            
ATOM   5015  C4A POPE  775     139.130  42.920  34.630  1.00  0.00            
ATOM   5016  C1B POPE  775     130.340  36.860  44.890  1.00  0.00            
ATOM   5017  C2B POPE  775     131.360  37.640  40.790  1.00  0.00            
ATOM   5018  C3B POPE  775     132.370  37.960  37.350  1.00  0.00            
ATOM   5019  C4B POPE  775     136.030  38.420  35.010  1.00  0.00            
ATOM   5020  NH3 POPE  776      91.430 158.080  52.920  1.00  0.00            
ATOM   5021  PO4 POPE  776      95.160 155.600  54.390  1.00  0.00            
ATOM   5022  GL1 POPE  776      95.340 156.590  50.100  1.00  0.00            
ATOM   5023  GL2 POPE  776      92.460 156.140  48.400  1.00  0.00            
ATOM   5024  C1A POPE  776      97.900 154.770  46.330  1.00  0.00            
ATOM   5025  D2A POPE  776      99.520 153.950  42.610  1.00  0.00            
ATOM   5026  C3A POPE  776      99.230 152.320  39.390  1.00  0.00            
ATOM   5027  C4A POPE  776      98.220 152.980  35.150  1.00  0.00            
ATOM   5028  C1B POPE  776      91.500 156.480  44.020  1.00  0.00            
ATOM   5029  C2B POPE  776      90.630 157.340  40.060  1.00  0.00            
ATOM   5030  C3B POPE  776      90.070 158.010  35.790  1.00  0.00            
ATOM   5031  C4B POPE  776      86.990 161.300  34.650  1.00  0.00            
ATOM   5032  NH3 POPE  777      80.540 111.020  49.390  1.00  0.00            
ATOM   5033  PO4 POPE  777      80.680 114.900  48.980  1.00  0.00            
ATOM   5034  GL1 POPE  777      79.910 115.150  45.620  1.00  0.00            
ATOM   5035  GL2 POPE  777      78.690 113.010  43.670  1.00  0.00            
ATOM   5036  C1A POPE  777      80.770 116.300  40.090  1.00  0.00            
ATOM   5037  D2A POPE  777      79.840 115.650  36.360  1.00  0.00            
ATOM   5038  C3A POPE  777      76.760 112.430  35.840  1.00  0.00            
ATOM   5039  C4A POPE  777      77.570 109.580  32.450  1.00  0.00            
ATOM   5040  C1B POPE  777      79.570 110.610  39.820  1.00  0.00            
ATOM   5041  C2B POPE  777      81.930 110.200  35.980  1.00  0.00            
ATOM   5042  C3B POPE  777      82.800 110.350  31.440  1.00  0.00            
ATOM   5043  C4B POPE  777      87.280 110.460  30.810  1.00  0.00            
ATOM   5044  NH3 POPE  778     213.250  99.380  59.430  1.00  0.00            
ATOM   5045  PO4 POPE  778     215.390 102.940  55.650  1.00  0.00            
ATOM   5046  GL1 POPE  778     214.110 104.020  52.440  1.00  0.00            
ATOM   5047  GL2 POPE  778     214.220 101.060  50.180  1.00  0.00            
ATOM   5048  C1A POPE  778     214.920 106.010  48.900  1.00  0.00            
ATOM   5049  D2A POPE  778     214.510 106.320  44.760  1.00  0.00            
ATOM   5050  C3A POPE  778     218.870 106.240  42.870  1.00  0.00            
ATOM   5051  C4A POPE  778     222.640 108.500  42.230  1.00  0.00            
ATOM   5052  C1B POPE  778     211.090 100.850  46.610  1.00  0.00            
ATOM   5053  C2B POPE  778     209.470 100.630  41.750  1.00  0.00            
ATOM   5054  C3B POPE  778     207.610 103.420  38.470  1.00  0.00            
ATOM   5055  C4B POPE  778     206.760 107.440  36.760  1.00  0.00            
ATOM   5056  NH3 POPE  779     284.240 141.030  49.130  1.00  0.00            
ATOM   5057  PO4 POPE  779     281.430 139.130  51.940  1.00  0.00            
ATOM   5058  GL1 POPE  779     280.900 137.030  48.650  1.00  0.00            
ATOM   5059  GL2 POPE  779     284.420 136.540  47.040  1.00  0.00            
ATOM   5060  C1A POPE  779     280.110 138.520  44.410  1.00  0.00
[truncated: 5,372,565 more chars]
